# Supplementary material for: Genome-wide bioinformatic analyses predict key host and viral factors in SARS-CoV-2 pathogenesis
Source: Commun Biol. 2021 May 17;4:590. doi: 10.1038/s42003-021-02095-0 (PMC8128904; doi:10.1038/s42003-021-02095-0)
Supplement: Supplementary file 3 — Supplementary Data 1 [file 42003_2021_2095_MOESM3_ESM.xlsx]

## Sheet: Sheet1
Study	Sample_ID	Sample	Series/Patient	Cell/Tissue	Condition	Replicate	tph	MOI	Treatment	Included	Obs.
GSE147507	GSM4432378	Series1_NHBE_Mock_1	Series1	NHBE	Mock	1	24h	0	NA	TRUE	Biological Replicate Series1 - NHBE - Mock
GSE147507	GSM4432379	Series1_NHBE_Mock_2	Series1	NHBE	Mock	2	24h	0	NA	TRUE	Biological Replicate Series1 - NHBE - Mock
GSE147507	GSM4432380	Series1_NHBE_Mock_3	Series1	NHBE	Mock	3	24h	0	NA	TRUE	Biological Replicate Series1 - NHBE - Mock
GSE147507	GSM4432381	Series1_NHBE_SARS-CoV-2_1	Series1	NHBE	SARS-CoV-2	1	24h	2	NA	TRUE	Biological Replicate Series1 - NHBE - SARS-CoV-2
GSE147507	GSM4432382	Series1_NHBE_SARS-CoV-2_2	Series1	NHBE	SARS-CoV-2	2	24h	2	NA	TRUE	Biological Replicate Series1 - NHBE - SARS-CoV-2
GSE147507	GSM4432383	Series1_NHBE_SARS-CoV-2_3	Series1	NHBE	SARS-CoV-2	3	24h	2	NA	TRUE	Biological Replicate Series1 - NHBE - SARS-CoV-2
GSE147507	GSM4432384	Series2_A549_Mock_1	Series2	A549	Mock	1	24h	0	NA	TRUE	Biological Replicate Series2 - A549 - Mock
GSE147507	GSM4432385	Series2_A549_Mock_2	Series2	A549	Mock	2	24h	0	NA	TRUE	Biological Replicate Series2 - A549 - Mock
GSE147507	GSM4432386	Series2_A549_Mock_3	Series2	A549	Mock	3	24h	0	NA	TRUE	Biological Replicate Series2 - A549 - Mock
GSE147507	GSM4432387	Series2_A549_SARS-CoV-2_1	Series2	A549	SARS-CoV-2	1	24h	0.2	NA	TRUE	Biological Replicate Series2 - A549 - SARS-CoV-2
GSE147507	GSM4432388	Series2_A549_SARS-CoV-2_2	Series2	A549	SARS-CoV-2	2	24h	0.2	NA	TRUE	Biological Replicate Series2 - A549 - SARS-CoV-2
GSE147507	GSM4432389	Series2_A549_SARS-CoV-2_3	Series2	A549	SARS-CoV-2	3	24h	0.2	NA	TRUE	Biological Replicate Series2 - A549 - SARS-CoV-2
GSE147507	GSM4432390	Series3_A549_Mock_1	Series3	A549	Mock	1	24h	0	NA	TRUE	Biological Replicate Series3 - A549 - Mock
GSE147507	GSM4432391	Series3_A549_Mock_2	Series3	A549	Mock	2	24h	0	NA	TRUE	Biological Replicate Series3 - A549 - Mock
GSE147507	GSM4432392	Series3_A549_RSV_1	Series3	A549	RSV	1	24h	15	NA	TRUE	Biological Replicate Series3 - A549 - RSV
GSE147507	GSM4432393	Series3_A549_RSV_2	Series3	A549	RSV	2	24h	15	NA	TRUE	Biological Replicate Series3 - A549 - RSV
GSE147507	GSM4432394	Series4_A549_IAV_1	Series4	A549	IAV	1	9h	5	NA	TRUE	Biological Replicate Series4 - A549 - IAV
GSE147507	GSM4432395	Series4_A549_IAV_2	Series4	A549	IAV	2	9h	5	NA	TRUE	Biological Replicate Series4 - A549 - IAV
GSE147507	GSM4432396	Series4_A549_Mock_1	Series4	A549	Mock	1	9h	0	NA	TRUE	Biological Replicate Series4 - A549 - Mock
GSE147507	GSM4432397	Series4_A549_Mock_2	Series4	A549	Mock	2	9h	0	NA	TRUE	Biological Replicate Series4 - A549 - Mock
GSE147507	GSM4462336	Series5_A549_Mock_1	Series5	A549	Mock	1	24h	0	NA	TRUE	Biological Replicate Series5 - A549 - Mock
GSE147507	GSM4462337	Series5_A549_Mock_2	Series5	A549	Mock	2	24h	0	NA	TRUE	Biological Replicate Series5 - A549 - Mock
GSE147507	GSM4462338	Series5_A549_Mock_3	Series5	A549	Mock	3	24h	0	NA	TRUE	Biological Replicate Series5 - A549 - Mock
GSE147507	GSM4462339	Series5_A549_SARS-CoV-2_1	Series5	A549	SARS-CoV-2	1	24h	2	NA	TRUE	Biological Replicate Series5 - A549 - SARS-CoV-2
GSE147507	GSM4462340	Series5_A549_SARS-CoV-2_2	Series5	A549	SARS-CoV-2	2	24h	2	NA	TRUE	Biological Replicate Series5 - A549 - SARS-CoV-2
GSE147507	GSM4462341	Series5_A549_SARS-CoV-2_3	Series5	A549	SARS-CoV-2	3	24h	2	NA	TRUE	Biological Replicate Series5 - A549 - SARS-CoV-2
GSE147507	GSM4462348	Series7_Calu3_Mock_1	Series7	Calu3	Mock	1	24h	0	NA	TRUE	Biological Replicate Series7 - Calu3 - Mock
GSE147507	GSM4462349	Series7_Calu3_Mock_2	Series7	Calu3	Mock	2	24h	0	NA	TRUE	Biological Replicate Series7 - Calu3 - Mock
GSE147507	GSM4462350	Series7_Calu3_Mock_3	Series7	Calu3	Mock	3	24h	0	NA	TRUE	Biological Replicate Series7 - Calu3 - Mock
GSE147507	GSM4462351	Series7_Calu3_SARS-CoV-2_1	Series7	Calu3	SARS-CoV-2	1	24h	2	NA	TRUE	Biological Replicate Series7 - Calu3 - SARS-CoV-2
GSE147507	GSM4462352	Series7_Calu3_SARS-CoV-2_2	Series7	Calu3	SARS-CoV-2	2	24h	2	NA	TRUE	Biological Replicate Series7 - Calu3 - SARS-CoV-2
GSE147507	GSM4462353	Series7_Calu3_SARS-CoV-2_3	Series7	Calu3	SARS-CoV-2	3	24h	2	NA	TRUE	Biological Replicate Series7 - Calu3 - SARS-CoV-2
GSE147507	GSM4462360	Series8_A549_HPIV3_1	Series8	A549	HPIV3	1	24h	3	NA	TRUE	Biological Replicate Series8 - A549 - HPIV3
GSE147507	GSM4462361	Series8_A549_HPIV3_2	Series8	A549	HPIV3	2	24h	3	NA	TRUE	Biological Replicate Series8 - A549 - HPIV3
GSE147507	GSM4462362	Series8_A549_HPIV3_3	Series8	A549	HPIV3	3	24h	3	NA	TRUE	Biological Replicate Series8 - A549 - HPIV3
GSE147507	GSM4462354	Series8_A549_Mock_1	Series8	A549	Mock	1	24h	0	NA	TRUE	Biological Replicate Series8 - A549 - Mock
GSE147507	GSM4462355	Series8_A549_Mock_2	Series8	A549	Mock	2	24h	0	NA	TRUE	Biological Replicate Series8 - A549 - Mock
GSE147507	GSM4462356	Series8_A549_Mock_3	Series8	A549	Mock	3	24h	0	NA	TRUE	Biological Replicate Series8 - A549 - Mock
GSE147507	GSM4462357	Series8_A549_RSV_1	Series8	A549	RSV	1	24h	2	NA	TRUE	Biological Replicate Series8 - A549 - RSV
GSE147507	GSM4462358	Series8_A549_RSV_2	Series8	A549	RSV	2	24h	2	NA	TRUE	Biological Replicate Series8 - A549 - RSV
GSE147507	GSM4462359	Series8_A549_RSV_3	Series8	A549	RSV	3	24h	2	NA	TRUE	Biological Replicate Series8 - A549 - RSV
GSE147507	GSM4462367	Series9_NHBE_IAV_1	Series9	NHBE	IAV	1	12h	3	NA	TRUE	Biological Replicate Series9 - NHBE - IAV
GSE147507	GSM4462368	Series9_NHBE_IAV_2	Series9	NHBE	IAV	2	12h	3	NA	TRUE	Biological Replicate Series9 - NHBE - IAV
GSE147507	GSM4462369	Series9_NHBE_IAV_3	Series9	NHBE	IAV	3	12h	3	NA	TRUE	Biological Replicate Series9 - NHBE - IAV
GSE147507	GSM4462370	Series9_NHBE_IAV_4	Series9	NHBE	IAV	4	12h	3	NA	TRUE	Biological Replicate Series9 - NHBE - IAV
GSE147507	GSM4462363	Series9_NHBE_Mock_1	Series9	NHBE	Mock	1	12h	0	NA	TRUE	Biological Replicate Series9 - NHBE - Mock
GSE147507	GSM4462364	Series9_NHBE_Mock_2	Series9	NHBE	Mock	2	12h	0	NA	TRUE	Biological Replicate Series9 - NHBE - Mock
GSE147507	GSM4462365	Series9_NHBE_Mock_3	Series9	NHBE	Mock	3	12h	0	NA	TRUE	Biological Replicate Series9 - NHBE - Mock
GSE147507	GSM4462366	Series9_NHBE_Mock_4	Series9	NHBE	Mock	4	12h	0	NA	TRUE	Biological Replicate Series9 - NHBE - Mock
GSE147507	GSM4462342	Series6_A549_Mock_1	Series6	A549	Mock	1	24h	0	OvExp_mCherry	FALSE	Excluded due to superexpression of ACE2
GSE147507	GSM4462343	Series6_A549_Mock_2	Series6	A549	Mock	2	24h	0	OvExp_mCherry	FALSE	Excluded due to superexpression of ACE2
GSE147507	GSM4462344	Series6_A549_Mock_3	Series6	A549	Mock	3	24h	0	OvExp_mCherry	FALSE	Excluded due to superexpression of ACE2
GSE147507	GSM4462345	Series6_A549_SARS-CoV-2_1	Series6	A549	SARS-CoV-2	1	24h	2	OvExp_ACE2	FALSE	Excluded due to superexpression of ACE2
GSE147507	GSM4462346	Series6_A549_SARS-CoV-2_2	Series6	A549	SARS-CoV-2	2	24h	2	OvExp_ACE2	FALSE	Excluded due to superexpression of ACE2
GSE147507	GSM4462347	Series6_A549_SARS-CoV-2_3	Series6	A549	SARS-CoV-2	3	24h	2	OvExp_ACE2	FALSE	Excluded due to superexpression of ACE2
GSE150316	GSM4546576	Case1_Lung1	Case1	Lung	SARS-CoV-2	1	NA	NA	NA	TRUE	Biological Replicate Case 1
GSE150316	GSM4546577	Case1_Lung2	Case1	Lung	SARS-CoV-2	2	NA	NA	NA	TRUE	Biological Replicate Case 1
GSE150316	GSM4546578	Case1_Lung3	Case1	Lung	SARS-CoV-2	3	NA	NA	NA	TRUE	Biological Replicate Case 1
GSE150316	GSM4546579	Case1_Lung4	Case1	Lung	SARS-CoV-2	4	NA	NA	NA	TRUE	Biological Replicate Case 1
GSE150316	GSM4546581	Case2_Lung1	Case2	Lung	SARS-CoV-2	1	NA	NA	NA	TRUE	Biological Replicate Case 2
GSE150316	GSM4546582	Case2_Lung2	Case2	Lung	SARS-CoV-2	2	NA	NA	NA	TRUE	Biological Replicate Case 2
GSE150316	GSM4546584	Case2_Lung3	Case2	Lung	SARS-CoV-2	3	NA	NA	NA	TRUE	Biological Replicate Case 2
GSE150316	GSM4546586	Case3_Lung1	Case3	Lung	SARS-CoV-2	1	NA	NA	NA	TRUE	Biological Replicate Case 3
GSE150316	GSM4546588	Case3_Lung2	Case3	Lung	SARS-CoV-2	2	NA	NA	NA	TRUE	Biological Replicate Case 3
GSE150316	GSM4546589	Case4_Lung1	Case4	Lung	SARS-CoV-2	1	NA	NA	NA	FALSE	Excluded due to being an outlier
GSE150316	GSM4546592	Case4_Lung2	Case4	Lung	SARS-CoV-2	2	NA	NA	NA	FALSE	Excluded due to being an outlier
GSE150316	GSM4546596	Case5_Lung1	Case5	Lung	SARS-CoV-2	1	NA	NA	NA	TRUE	Biological Replicate Case 5
GSE150316	GSM4546597	Case5_Lung2	Case5	Lung	SARS-CoV-2	2	NA	NA	NA	FALSE	Excluded due to being an outlier
GSE150316	GSM4546598	Case5_Lung3	Case5	Lung	SARS-CoV-2	3	NA	NA	NA	TRUE	Biological Replicate Case 5
GSE150316	GSM4546599	Case5_Lung4	Case5	Lung	SARS-CoV-2	4	NA	NA	NA	TRUE	Biological Replicate Case 5
GSE150316	GSM4546601	Case5_Lung5	Case5	Lung	SARS-CoV-2	5	NA	NA	NA	TRUE	Biological Replicate Case 5
GSE150316	GSM4698521	Case10_Lung1	Case10	Lung	SARS-CoV-2	1	NA	NA	NA	FALSE	Excluded due to being an outlier
GSE150316	GSM4698522	Case10_Lung2	Case10	Lung	SARS-CoV-2	2	NA	NA	NA	FALSE	Excluded due to being an outlier
GSE150316	GSM4698523	Case10_Lung3	Case10	Lung	SARS-CoV-2	3	NA	NA	NA	FALSE	Excluded due to being an outlier
GSE150316	GSM4698526	Case11_Lung1	Case11	Lung	SARS-CoV-2	1	NA	NA	NA	TRUE	Biological Replicate Case 11
GSE150316	GSM4698527	Case11_Lung2	Case11	Lung	SARS-CoV-2	2	NA	NA	NA	TRUE	Biological Replicate Case 11
GSE150316	GSM4698528	Case11_Lung3	Case11	Lung	SARS-CoV-2	3	NA	NA	NA	TRUE	Biological Replicate Case 11
GSE150316	GSM4698531	Case6_Lung1	Case6	Lung	SARS-CoV-2	1	NA	NA	NA	FALSE	Excluded due to being an outlier
GSE150316	GSM4698532	Case6_Lung2	Case6	Lung	SARS-CoV-2	2	NA	NA	NA	FALSE	Excluded due to being an outlier
GSE150316	GSM4698533	Case6_Lung3	Case6	Lung	SARS-CoV-2	3	NA	NA	NA	FALSE	Excluded due to being an outlier
GSE150316	GSM4698534	Case6_Lung4	Case6	Lung	SARS-CoV-2	4	NA	NA	NA	FALSE	Excluded due to being an outlier
GSE150316	GSM4698535	Case6_Lung5	Case6	Lung	SARS-CoV-2	5	NA	NA	NA	FALSE	Excluded due to being an outlier
GSE150316	GSM4698536	Case7_Lung1	Case7	Lung	SARS-CoV-2	1	NA	NA	NA	FALSE	Excluded due to being an outlier
GSE150316	GSM4698537	Case7_Lung2	Case7	Lung	SARS-CoV-2	2	NA	NA	NA	FALSE	Excluded due to being an outlier
GSE150316	GSM4698538	Case7_Lung3	Case7	Lung	SARS-CoV-2	3	NA	NA	NA	FALSE	Excluded due to being an outlier
GSE150316	GSM4698539	Case7_Lung4	Case7	Lung	SARS-CoV-2	4	NA	NA	NA	FALSE	Excluded due to being an outlier
GSE150316	GSM4698540	Case7_Lung5	Case7	Lung	SARS-CoV-2	5	NA	NA	NA	FALSE	Excluded due to being an outlier
GSE150316	GSM4698544	Case8_Lung1	Case8	Lung	SARS-CoV-2	1	NA	NA	NA	TRUE	Biological Replicate Case 8
GSE150316	GSM4698545	Case8_Lung2	Case8	Lung	SARS-CoV-2	2	NA	NA	NA	TRUE	Biological Replicate Case 8
GSE150316	GSM4698546	Case8_Lung3	Case8	Lung	SARS-CoV-2	3	NA	NA	NA	TRUE	Biological Replicate Case 8
GSE150316	GSM4698547	Case8_Lung4	Case8	Lung	SARS-CoV-2	4	NA	NA	NA	TRUE	Biological Replicate Case 8
GSE150316	GSM4698548	Case8_Lung5	Case8	Lung	SARS-CoV-2	5	NA	NA	NA	TRUE	Biological Replicate Case 8
GSE150316	GSM4698549	Case9_Lung1	Case9	Lung	SARS-CoV-2	1	NA	NA	NA	TRUE	Biological Replicate Case 9
GSE150316	GSM4698550	Case9_Lung2	Case9	Lung	SARS-CoV-2	2	NA	NA	NA	TRUE	Biological Replicate Case 9
GSE150316	GSM4698551	Case9_Lung3	Case9	Lung	SARS-CoV-2	3	NA	NA	NA	TRUE	Biological Replicate Case 9
GSE150316	GSM4698552	Case9_Lung4	Case9	Lung	SARS-CoV-2	4	NA	NA	NA	TRUE	Biological Replicate Case 9
GSE150316	GSM4698553	Case9_Lung5	Case9	Lung	SARS-CoV-2	5	NA	NA	NA	TRUE	Biological Replicate Case 9
GSE150316	GSM4698554	CaseA	CaseA	Lung	SARS-CoV-2	NA	NA	NA	NA	FALSE	Excluded due to the lack of replicates
GSE150316	GSM4698555	CaseB	CaseB	Lung	SARS-CoV-2	NA	NA	NA	NA	FALSE	Excluded due to the lack of replicates
GSE150316	GSM4698556	CaseC	CaseC	Lung	SARS-CoV-2	NA	NA	NA	NA	FALSE	Excluded due to the lack of replicates
GSE150316	GSM4698557	CaseD	CaseD	Lung	SARS-CoV-2	NA	NA	NA	NA	FALSE	Excluded due to the lack of replicates
GSE150316	GSM4698558	CaseE	CaseE	Lung	SARS-CoV-2	NA	NA	NA	NA	FALSE	Excluded due to the lack of replicates
GSE150316	GSM4698559	CaseF	CaseF	Lung	SARS-CoV-2	NA	NA	NA	NA	FALSE	Excluded due to the lack of replicates
GSE150316	GSM4698560	CaseG	CaseG	Lung	SARS-CoV-2	NA	NA	NA	NA	FALSE	Excluded due to the lack of replicates
GSE150316	GSM4698561	CaseH	CaseH	Lung	SARS-CoV-2	NA	NA	NA	NA	FALSE	Excluded due to the lack of replicates
GSE150316	GSM4698562	CaseI	CaseI	Lung	SARS-CoV-2	NA	NA	NA	NA	FALSE	Excluded due to the lack of replicates
GSE150316	GSM4698563	CaseJ	CaseJ	Lung	SARS-CoV-2	NA	NA	NA	NA	FALSE	Excluded due to the lack of replicates
GSE150316	GSM4546608	NegControl1	NegativeControl	Lung	Negative Control	1	NA	NA	NA	TRUE	Biological Replicate Negative Control
GSE150316	GSM4546609	NegControl2	NegativeControl	Lung	Negative Control	2	NA	NA	NA	TRUE	Biological Replicate Negative Control
GSE150316	GSM4546610	NegControl3	NegativeControl	Lung	Negative Control	3	NA	NA	NA	TRUE	Biological Replicate Negative Control
GSE150316	GSM4546611	NegControl4	NegativeControl	Lung	Negative Control	4	NA	NA	NA	TRUE	Biological Replicate Negative Control
GSE150316	GSM4546612	NegControl5	NegativeControl	Lung	Negative Control	5	NA	NA	NA	TRUE	Biological Replicate Negative Control
