# Supplementary material for: Genome-wide bioinformatic analyses predict key host and viral factors in SARS-CoV-2 pathogenesis
Source: Commun Biol. 2021 May 17;4:590. doi: 10.1038/s42003-021-02095-0 (PMC8128904; doi:10.1038/s42003-021-02095-0)
Supplement: Supplementary file 4 — Supplementary Data 2 [file 42003_2021_2095_MOESM4_ESM.xlsx]

## Sheet: Table Description
Tables
2a	DEGs present in at least 3 datasets (Cell lines + Biopsy samples included)			Log2FC reported only when FDR adjusted p-values < 0.05
2b	All DEGs present in Cell Lines infected with SARS-CoV-2 and not detected in cell lines infected with IAV, RSV and HPIV3
2c	All DEGs detected in all datasets including lung biopsies
Columns
Column Name		Description
Gene Info	Gene ID	Ensembl Gene ID
	Ensembl Version	Ensembl Gene Version
	Description	Gene Description
	Name	Gene Name
	Uniprot/SwissProt ID	Various Uniprot/Swissprot IDs associated with GeneID
	Entrez GeneID	Corresponding Entrez gene ID (when available)
Cell Line Infection Datasets	Series 1 *	Log2FC (SARS-CoV-2 - NHBE - MOI 2)
	Series 2 *	Log2FC (SARS-CoV-2 - A549 - MOI 0.2)		* These Series were labeled as such by the original authors in the GSE147507 study
	Series 3 *	Log2FC (RSV - A549 - MOI 15)
	Series 4 *	Log2FC (IAV - A549 - MOI 5)
	Series 5 *	Log2FC (SARS-CoV-2 - A549 - MOI 2)
	Series 7 *	Log2FC (SARS-CoV-2 - Calu3 - MOI 2)
	Series 8H *	Log2FC (RSV - A549 - MOI 2)
	Series 8R *	Log2FC (HPIV3 - A549 - MOI 2)
	Series 9 *	Log2FC (IAV - NHBE - MOI 3)
Lung Biopsies Datasets	Case 1	Log2FC Lung biopsy of COVID-19 deceased patient
	Case 2	Log2FC Lung biopsy of COVID-19 deceased patient
	Case 3	Log2FC Lung biopsy of COVID-19 deceased patient
	Case 4	Log2FC Lung biopsy of COVID-19 deceased patient
Filtering Columns
Column Name	Filtering Values	Description
SARS-CoV-2 Specific	TRUE-Concordant	This gene was consistently DEG in more than one dataset, only in SARS-CoV-2 infected samples
	TRUE-Discordant	This gene was detected DEG in more than one dataset, only in SARS-CoV-2 samples, however the direction of change (up/downregulated) was not consistent
	TRUE-OnlyA549	This gene was consistently DEG in more than one dataset, only in SARS-CoV-2 infected samples, but only in A549 cells (with MOI 0.2 and MOI 2).
Threshold List	Permissive	No LogFC threshold applied
	Strict	Absolute LogFC > 1 in at least one dataset

## Sheet: 2a-3Datasets
Gene Info						Cell Line Infection Datasets				Lung Biopsies Datasets							Criteria
Gene ID	Ensembl Version	Description	Name	Uniprot/SwissProt ID	Entrez GeneID	Series1	Series2	Series5	Series7	Case1	Case2	Case3	Case5	Case8	Case9	Case11	Datasets	LogFC > 1 or < -1
ENSG00000115350	ENSG00000115350.12	DNA polymerase epsilon 4, accessory subunit [Source:HGNC Symbol;Acc:HGNC:18755]	POLE4	Q9NR33	56655		-0.225087	-0.815296	-1.24008								3 Cell Lines	TRUE
ENSG00000123136	ENSG00000123136.15	DExD-box helicase 39A [Source:HGNC Symbol;Acc:HGNC:17821]	DDX39A	O00148	10212		-0.233684	-1.27247	-0.538444								3 Cell Lines	TRUE
ENSG00000148411	ENSG00000148411.8	NACC family member 2 [Source:HGNC Symbol;Acc:HGNC:23846]	NACC2	A0A024R8I0,Q96BF6	138151		-0.258847	-0.621832	-0.37136						-1.10861		3 Cell Lines	TRUE
ENSG00000100711	ENSG00000100711.13	zinc finger FYVE-type containing 21 [Source:HGNC Symbol;Acc:HGNC:20760]	ZFYVE21	Q9BQ24	79038			-0.388465	-1.13854					-1.06623			2 Cell Lines + Biopsy	TRUE
ENSG00000112977	ENSG00000169738.8	dicarbonyl and L-xylulose reductase [Source:HGNC Symbol;Acc:HGNC:18985]	DCXR	Q7Z4W1	51181			-0.952688	-1.21524						-2.87612		2 Cell Lines + Biopsy	TRUE
ENSG00000132382	ENSG00000132382.14	MYB binding protein 1a [Source:HGNC Symbol;Acc:HGNC:7546]	MYBBP1A	Q9BQG0	10514			-0.629773	-0.466645						-1.0774		2 Cell Lines + Biopsy	TRUE
ENSG00000184216	ENSG00000184216.14	interleukin 1 receptor associated kinase 1 [Source:HGNC Symbol;Acc:HGNC:6112]	IRAK1	D3YTB5,P51617	3654			-0.644399	-0.641846					-1.12214	-0.924123		2 Cell Lines + Biopsy	TRUE
ENSG00000185453	ENSG00000185453.13	zinc finger SWIM-type containing 9 [Source:HGNC Symbol;Acc:HGNC:34495]	C19orf68	Q86XI8	374920			-0.744393	-0.4839						-1.36625		2 Cell Lines + Biopsy	TRUE
ENSG00000066926	ENSG00000066926.12	ferrochelatase [Source:HGNC Symbol;Acc:HGNC:3647]	FECH	P22830,Q7KZA3	2235			-0.268727	-0.359187	-1.54426							2 Cell Lines + Biopsy	TRUE
ENSG00000112977	ENSG00000112977.16	death associated protein [Source:HGNC Symbol;Acc:HGNC:2672]	DAP	B4DQ75,P51397	1611			-0.184446	-0.610467	-1.16079							2 Cell Lines + Biopsy	TRUE
ENSG00000161960	ENSG00000161960.15	eukaryotic translation initiation factor 4A1 [Source:HGNC Symbol;Acc:HGNC:3282]	EIF4A1	P60842	1973			-0.326956	-0.62901	-1.85289							2 Cell Lines + Biopsy	TRUE
ENSG00000198727	ENSG00000198727.2	mitochondrially encoded cytochrome b [Source:HGNC Symbol;Acc:HGNC:7427]	MT-CYB	P00156,Q0ZFD6	4519			-0.298658	-0.255766	-3.67585				-1.63021			2 Cell Lines + Biopsy	TRUE
ENSG00000096060	ENSG00000096060.14	FKBP prolyl isomerase 5 [Source:HGNC Symbol;Acc:HGNC:3721]	FKBP5	Q13451,Q2TA84	2289	-0.359619		-0.387862		-1.47451		-2.14457		-1.30718		-1.15669	2 Cell Lines + Biopsy	TRUE
ENSG00000128272	ENSG00000128272.14	activating transcription factor 4 [Source:HGNC Symbol;Acc:HGNC:786]	ATF4	P18848	468	0.260042		0.785595	1.06972								3 Cell Lines	TRUE
ENSG00000210135	ENSG00000210135.1	mitochondrially encoded tRNA-Asn (AAU/C) [Source:HGNC Symbol;Acc:HGNC:7493]	MT-TN	NA	NA	0.33		0.55	1.7								3 Cell Lines	TRUE
ENSG00000184254	ENSG00000184254.17	aldehyde dehydrogenase 1 family member A3 [Source:HGNC Symbol;Acc:HGNC:409]	ALDH1A3	A0A024RC95,H0Y2X5,P47895,Q7Z3A2	220	0.386405		1.09446	1.31768								3 Cell Lines	TRUE
ENSG00000154764	ENSG00000154764.6	Wnt family member 7A [Source:HGNC Symbol;Acc:HGNC:12786]	WNT7A	O00755	7476	0.450982		4.99248	0.791787								3 Cell Lines	TRUE
ENSG00000057657	ENSG00000057657.17	PR/SET domain 1 [Source:HGNC Symbol;Acc:HGNC:9346]	PRDM1	B4DW27,O75626,Q5T4E8	639	0.5912		0.822068	3.48756								3 Cell Lines	TRUE
ENSG00000021355	ENSG00000021355.13	serpin family B member 1 [Source:HGNC Symbol;Acc:HGNC:3311]	SERPINB1	P30740,V9HWH1	1992	0.720168		0.609384	1.16771								3 Cell Lines	TRUE
ENSG00000137462	ENSG00000137462.8	toll like receptor 2 [Source:HGNC Symbol;Acc:HGNC:11848]	TLR2	A0A0S2Z4S4,B3KWR9,O60603	7097	0.836241		1.62623	0.885287								3 Cell Lines	TRUE
ENSG00000100311	ENSG00000100311.17	platelet derived growth factor subunit B [Source:HGNC Symbol;Acc:HGNC:8800]	PDGFB	P01127	5155	0.997317		1.91327	1.74526								3 Cell Lines	TRUE
ENSG00000008517	ENSG00000008517.17	interleukin 32 [Source:HGNC Symbol;Acc:HGNC:16830]	IL32	P24001	9235	1.20903		1.64416	1.22833	2.52742							3 Cell Lines	TRUE
ENSG00000140519	ENSG00000140519.14	Rh family C glycoprotein [Source:HGNC Symbol;Acc:HGNC:18140]	RHCG	Q9UBD6	51458	1.32706		1.5108	2.0213								3 Cell Lines	TRUE
ENSG00000196136	ENSG00000196136.18	serpin family A member 3 [Source:HGNC Symbol;Acc:HGNC:16]	SERPINA3	A0A024R6P0,P01011	12	1.43583	0.486189	1.39403	0.766138						0.927479		3 Cell Lines	TRUE
ENSG00000162366	ENSG00000162366.8	PDZK1 interacting protein 1 [Source:HGNC Symbol;Acc:HGNC:16887]	PDZK1IP1	Q13113	10158	2.27584		1.72415	0.695223								3 Cell Lines	TRUE
ENSG00000164400	ENSG00000164400.6	colony stimulating factor 2 [Source:HGNC Symbol;Acc:HGNC:2434]	CSF2	P04141	1437	2.70392		3.56242	7.30067								3 Cell Lines	TRUE
ENSG00000112303	ENSG00000112303.14	vanin 2 [Source:HGNC Symbol;Acc:HGNC:12706]	VNN2	O95498	8875	6.13421		6.18247	0.422418								3 Cell Lines	TRUE
ENSG00000111266	ENSG00000111266.9	dual specificity phosphatase 16 [Source:HGNC Symbol;Acc:HGNC:17909]	DUSP16	A0A024RAR2,Q9BY84	80824		0.327665	0.410131	1.42923								3 Cell Lines	TRUE
ENSG00000127947	ENSG00000127947.16	protein tyrosine phosphatase non-receptor type 12 [Source:HGNC Symbol;Acc:HGNC:9645]	PTPN12	B4E105,Q05209	5782		0.475753	0.972729	1.23234								3 Cell Lines	TRUE
ENSG00000117594	ENSG00000117594.10	hydroxysteroid 11-beta dehydrogenase 1 [Source:HGNC Symbol;Acc:HGNC:5208]	HSD11B1	P28845,X5D2L1	3290	0.452889		2.4954		1.16255					1.12957		2 Cell Lines + Biopsy	TRUE
ENSG00000179941	ENSG00000179941.9	Bardet-Biedl syndrome 10 [Source:HGNC Symbol;Acc:HGNC:26291]	BBS10	Q8TAM1	79738			0.637429	0.694434						1.44811		2 Cell Lines + Biopsy	TRUE
ENSG00000092621	ENSG00000092621.12	phosphoglycerate dehydrogenase [Source:HGNC Symbol;Acc:HGNC:8923]	PHGDH	O43175	26227			1.55534	0.374543	1.88262							2 Cell Lines + Biopsy	TRUE
ENSG00000114416	ENSG00000114416.18	FMR1 autosomal homolog 1 [Source:HGNC Symbol;Acc:HGNC:4023]	FXR1	A0A0F7KYT8,A0A0F7L1S3,P51114	8087			0.206585	0.344873	1.06861							2 Cell Lines + Biopsy	TRUE
ENSG00000115902	ENSG00000115902.11	solute carrier family 1 member 4 [Source:HGNC Symbol;Acc:HGNC:10942]	SLC1A4	P43007	6509			1.13825	1.4488	1.27166							2 Cell Lines + Biopsy	TRUE
ENSG00000134684	ENSG00000134684.10	tyrosyl-tRNA synthetase 1 [Source:HGNC Symbol;Acc:HGNC:12840]	YARS	A0A0S2Z4R1,P54577	8565			1.12922	1.13868	0.85609							2 Cell Lines + Biopsy	TRUE
ENSG00000140044	ENSG00000140044.13	Jun dimerization protein 2 [Source:HGNC Symbol;Acc:HGNC:17546]	JDP2	A0A024R6D7,Q8WYK2	122953			0.474769	1.50267	1.27105							2 Cell Lines + Biopsy	TRUE
ENSG00000140386	ENSG00000140386.13	S-phase cyclin A associated protein in the ER [Source:HGNC Symbol;Acc:HGNC:13081]	SCAPER	Q9BY12	49855			0.800893	0.541218	1.01734							2 Cell Lines + Biopsy	TRUE
ENSG00000150991	ENSG00000150991.15	ubiquitin C [Source:HGNC Symbol;Acc:HGNC:12468]	UBC	P0CG48	7316			0.693603	0.417725	1.2712							2 Cell Lines + Biopsy	TRUE
ENSG00000164509	ENSG00000164509.15	interleukin 31 receptor A [Source:HGNC Symbol;Acc:HGNC:18969]	IL31RA	B4DNJ2,Q8NI17	133396			1.39838	0.608196	6.04374							2 Cell Lines + Biopsy	TRUE
ENSG00000178913	ENSG00000178913.8	TATA-box binding protein associated factor 7 [Source:HGNC Symbol;Acc:HGNC:11541]	TAF7	Q15545	6879			0.327461	0.674868	1.08083							2 Cell Lines + Biopsy	TRUE
ENSG00000221926	ENSG00000221926.13	tripartite motif containing 16 [Source:HGNC Symbol;Acc:HGNC:17241]	TRIM16	B3KP96,O95361	10626			0.458415	0.672183	1.5068							2 Cell Lines + Biopsy	TRUE
ENSG00000142188	ENSG00000142188.17	transmembrane protein 50B [Source:HGNC Symbol;Acc:HGNC:1280]	TMEM50B	P56557	757	-0.525501		-0.479589	-0.591829								3 Cell Lines	FALSE
ENSG00000188312	ENSG00000188312.14	centromere protein P [Source:HGNC Symbol;Acc:HGNC:32933]	CENPP	Q6IPU0,Q7Z672	401541	-0.375849		-0.356352	-0.39734								3 Cell Lines	FALSE
ENSG00000103042	ENSG00000103042.9	solute carrier family 38 member 7 [Source:HGNC Symbol;Acc:HGNC:25582]	SLC38A7	H3BMC5,Q9NVC3	55238		-0.314255	-0.332687	-0.475409								3 Cell Lines	FALSE
ENSG00000106266	ENSG00000106266.11	sorting nexin 8 [Source:HGNC Symbol;Acc:HGNC:14972]	SNX8	Q9Y5X2	29886		-0.302887	-0.433086	-0.561583								3 Cell Lines	FALSE
ENSG00000107521	ENSG00000107521.19	HPS1 biogenesis of lysosomal organelles complex 3 subunit 1 [Source:HGNC Symbol;Acc:HGNC:5163]	HPS1	A0A0S2Z3U1,A0A0S2Z3U9,Q658M9,Q92902	3257		-0.282558	-0.312519	-0.619764								3 Cell Lines	FALSE
ENSG00000065978	ENSG00000065978.19	Y-box binding protein 1 [Source:HGNC Symbol;Acc:HGNC:8014]	YBX1	P67809	4904			-0.769356	-0.476375						-0.89822		2 Cell Lines + Biopsy	FALSE
ENSG00000113648	ENSG00000113648.16	macroH2A.1 histone [Source:HGNC Symbol;Acc:HGNC:4740]	H2AFY	O75367	9555			-0.477957	-0.537466					-0.801251	-0.693822		2 Cell Lines + Biopsy	FALSE
ENSG00000119777	ENSG00000119777.20	transmembrane protein 214 [Source:HGNC Symbol;Acc:HGNC:25983]	TMEM214	Q6NUQ4	54867			-0.627149	-0.585223						-0.691225		2 Cell Lines + Biopsy	FALSE
ENSG00000137815	ENSG00000137815.14	RTF1 homolog, Paf1/RNA polymerase II complex component [Source:HGNC Symbol;Acc:HGNC:28996]	RTF1	Q92541	23168			-0.45976	-0.513523	-0.830927							2 Cell Lines + Biopsy	FALSE
ENSG00000159322	ENSG00000159322.17	ADP dependent glucokinase [Source:HGNC Symbol;Acc:HGNC:25250]	ADPGK	Q9BRR6	83440			-0.184155	-0.527095	-0.99383							2 Cell Lines + Biopsy	FALSE
ENSG00000179889	ENSG00000179889.19	pyridoxal dependent decarboxylase domain containing 1 [Source:HGNC Symbol;Acc:HGNC:28995]	PDXDC1	B4DHL7,H3BND4,Q6P996,Q6XYB5,Q86XE2	10272498523042			-0.514994	-0.265268	-0.801662							2 Cell Lines + Biopsy	FALSE
ENSG00000188522	ENSG00000188522.15	family with sequence similarity 83 member G [Source:HGNC Symbol;Acc:HGNC:32554]	FAM83G	A6ND36	644815	0.292125		0.325946	0.782276								3 Cell Lines	FALSE
ENSG00000196526	ENSG00000196526.10	actin filament associated protein 1 [Source:HGNC Symbol;Acc:HGNC:24017]	AFAP1	Q6ZRV0,Q8N556	60312	0.303014		0.616018	0.967158								3 Cell Lines	FALSE
ENSG00000170873	ENSG00000170873.18	MTSS I-BAR domain containing 1 [Source:HGNC Symbol;Acc:HGNC:20443]	MTSS1	A5YM41,O43312	9788	0.303253		0.801678	0.582411								3 Cell Lines	FALSE
ENSG00000136997	ENSG00000136997.20	MYC proto-oncogene, bHLH transcription factor [Source:HGNC Symbol;Acc:HGNC:7553]	MYC	A0A087WVR4,P01106	4609	0.303381		0.441527	0.473806								3 Cell Lines	FALSE
ENSG00000157510	ENSG00000157510.14	actin filament associated protein 1 like 1 [Source:HGNC Symbol;Acc:HGNC:26714]	AFAP1L1	Q8TED9	134265	0.316978		0.589213	0.632181								3 Cell Lines	FALSE
ENSG00000186815	ENSG00000186815.12	two pore segment channel 1 [Source:HGNC Symbol;Acc:HGNC:18182]	TPCN1	B3KSG7,B7Z3R2,Q9ULQ1	53373	0.323847		0.178677	0.557447								3 Cell Lines	FALSE
ENSG00000086062	ENSG00000086062.12	beta-1,4-galactosyltransferase 1 [Source:HGNC Symbol;Acc:HGNC:924]	B4GALT1	P15291,W6MEN3	2683	0.333406		0.242709	0.816499								3 Cell Lines	FALSE
ENSG00000124107	ENSG00000124107.5	secretory leukocyte peptidase inhibitor [Source:HGNC Symbol;Acc:HGNC:11092]	SLPI	P03973	6590	0.557884		0.541576	0.278606								3 Cell Lines	FALSE
ENSG00000065548	ENSG00000065548.18	zinc finger CCCH-type containing 15 [Source:HGNC Symbol;Acc:HGNC:29528]	ZC3H15	Q8WU90	55854		0.35893	0.315627	0.464491								3 Cell Lines	FALSE
ENSG00000089048	ENSG00000089048.14	ESF1 nucleolar pre-rRNA processing protein homolog [Source:HGNC Symbol;Acc:HGNC:15898]	ESF1	Q9H501	51575		0.464766	0.494869	0.852674								3 Cell Lines	FALSE
ENSG00000120837	ENSG00000120837.8	nuclear transcription factor Y subunit beta [Source:HGNC Symbol;Acc:HGNC:7805]	NFYB	A0A024RBG7,P25208	4801		0.369832	0.260429	0.339201								3 Cell Lines	FALSE
ENSG00000143878	ENSG00000143878.10	ras homolog family member B [Source:HGNC Symbol;Acc:HGNC:668]	RHOB	P62745	388		0.251035	0.587915	0.79252								3 Cell Lines	FALSE
ENSG00000170677	ENSG00000170677.6	suppressor of cytokine signaling 6 [Source:HGNC Symbol;Acc:HGNC:16833]	SOCS6	A0A024R379,O14544	9306		0.283316	0.794611	0.425246								3 Cell Lines	FALSE
ENSG00000115414	ENSG00000115414.20	fibronectin 1 [Source:HGNC Symbol;Acc:HGNC:3778]	FN1	B7ZLE5,P02751,Q6MZF4,Q6MZM7,Q6N084,Q9UQS6	2335	0.253887			0.586588						0.969183		2 Cell Lines + Biopsy	FALSE
ENSG00000102038	ENSG00000102038.15	SWI/SNF related, matrix associated, actin dependent regulator of chromatin, subfamily a, member 1 [Source:HGNC Symbol;Acc:HGNC:11097]	SMARCA1	A0A0A0MRP6,B7ZLQ5,P28370	6594		0.412823	0.234855						0.955107			2 Cell Lines + Biopsy	FALSE
ENSG00000138303	ENSG00000138303.18	activating signal cointegrator 1 complex subunit 1 [Source:HGNC Symbol;Acc:HGNC:24268]	ASCC1	A0A024QZM0,Q8N9N2	51008			0.234742	0.398898						0.952125		2 Cell Lines + Biopsy	FALSE
ENSG00000171109	ENSG00000171109.19	mitofusin 1 [Source:HGNC Symbol;Acc:HGNC:18262]	MFN1	A0A0C4DFN1,Q8IWA4	55669			0.271255	0.321942					0.860156			2 Cell Lines + Biopsy	FALSE
ENSG00000090861	ENSG00000090861.16	alanyl-tRNA synthetase 1 [Source:HGNC Symbol;Acc:HGNC:20]	AARS	P49588	16			0.774586	0.526469	0.929922							2 Cell Lines + Biopsy	FALSE
ENSG00000107863	ENSG00000107863.18	Rho GTPase activating protein 21 [Source:HGNC Symbol;Acc:HGNC:23725]	ARHGAP21	Q5T5U3	57584			0.245902	0.496354	0.980498							2 Cell Lines + Biopsy	FALSE
ENSG00000115904	ENSG00000115904.13	SOS Ras/Rac guanine nucleotide exchange factor 1 [Source:HGNC Symbol;Acc:HGNC:11187]	SOS1	G5E9C8,Q07889	6654			0.507201	0.53101	0.832917							2 Cell Lines + Biopsy	FALSE
ENSG00000166439	ENSG00000166439.6	ring finger protein 169 [Source:HGNC Symbol;Acc:HGNC:26961]	RNF169	Q8NCN4	254225			0.559929	0.955905	0.804875							2 Cell Lines + Biopsy	FALSE

## Sheet: 2b-DEGs_Cell_Lines
gene_id	ensembl_gene_id_version	description	external_gene_name	gene_biotype	uniprotswissprot	entrezgene_id	Series1	Series2	Series5	Series7	Series3	Series4	Series8H	Series8R	Series9	SARS-CoV-2 Specific	Threshold List
ENSG00000008517	ENSG00000008517.17	interleukin 32 [Source:HGNC Symbol;Acc:HGNC:16830]	IL32	protein_coding	P24001	9235	1.20903	0	1.64416	1.22833	0	0	0	0	0	TRUE-Concordant	Strict
ENSG00000140519	ENSG00000140519.14	Rh family C glycoprotein [Source:HGNC Symbol;Acc:HGNC:18140]	RHCG	protein_coding	Q9UBD6	51458	1.32706	0	1.5108	2.0213	0	0	0	0	0	TRUE-Concordant	Strict
ENSG00000164400	ENSG00000164400.6	colony stimulating factor 2 [Source:HGNC Symbol;Acc:HGNC:2434]	CSF2	protein_coding	P04141	1437	2.70392	0	3.56242	7.30067	0	0	0	0	0	TRUE-Concordant	Strict
ENSG00000184254	ENSG00000184254.17	aldehyde dehydrogenase 1 family member A3 [Source:HGNC Symbol;Acc:HGNC:409]	ALDH1A3	protein_coding	A0A024RC95,H0Y2X5,P47895,Q7Z3A2	220	0.386405	0	1.09446	1.31768	0	0	0	0	0	TRUE-Concordant	Strict
ENSG00000100311	ENSG00000100311.17	platelet derived growth factor subunit B [Source:HGNC Symbol;Acc:HGNC:8800]	PDGFB	protein_coding	P01127	5155	0.997317	0	1.91327	1.74526	0	0	0	0	0	TRUE-Concordant	Strict
ENSG00000163322	ENSG00000163322.14	abraxas 1, BRCA1 A complex subunit [Source:HGNC Symbol;Acc:HGNC:25829]	FAM175A	protein_coding	D6REL5,Q6UWZ7	84142	0	0	1.38445	1.00206	0	0	0	0	0	TRUE-Concordant	Strict
ENSG00000215252	ENSG00000215252.11	golgin A8 family member B [Source:HGNC Symbol;Acc:HGNC:31973]	GOLGA8B	protein_coding	A8MQT2	440270	0	0	1.02719	1.01205	0	0	0	0	0	TRUE-Concordant	Strict
ENSG00000106948	ENSG00000106948.16	AT-hook transcription factor [Source:HGNC Symbol;Acc:HGNC:24108]	AKNA	protein_coding	Q64FY1,Q7Z591	80709	0	0	1.19372	1.02057	0	0	0	0	0	TRUE-Concordant	Strict
ENSG00000269113	ENSG00000269113.4	TraB domain containing 2B [Source:HGNC Symbol;Acc:HGNC:44200]	TRABD2B	protein_coding	A6NFA1	388630	0	0	1.50047	1.03863	0	0	0	0	0	TRUE-Concordant	Strict
ENSG00000149150	ENSG00000149150.9	solute carrier family 43 member 1 [Source:HGNC Symbol;Acc:HGNC:9225]	SLC43A1	protein_coding	A0A024R4Y3,O75387	8501	0	0	1.00095	1.05365	0	0	0	-1.00182	0	TRUE-Concordant	Strict
ENSG00000174567	ENSG00000174567.8	golgi transport 1A [Source:HGNC Symbol;Acc:HGNC:24766]	GOLT1A	protein_coding	Q6ZVE7	127845	0	0	1.40567	1.05834	0	0	0	0	0	TRUE-Concordant	Strict
ENSG00000223396	ENSG00000223396.4	ribosomal protein S10 pseudogene 7 [Source:HGNC Symbol;Acc:HGNC:36423]	RPS10P7	lincRNA	NA	NA	0	0	1.12913	1.07159	0	0	0	0	0	TRUE-Concordant	Strict
ENSG00000237686	ENSG00000237686.7	novel transcript, antisense to C6orf223	RP5-1120P11.1	antisense	NA	101929705	0	0	1.00308	1.07399	0	0	0	0	0	TRUE-Concordant	Strict
ENSG00000177359	ENSG00000177359.20	ovostatin 2	RP11-551L14.1	pseudogene	NA	144203	0	0	1.40431	1.08346	0	0	0	0	0	TRUE-Concordant	Strict
ENSG00000163393	ENSG00000163393.13	solute carrier family 22 member 15 [Source:HGNC Symbol;Acc:HGNC:20301]	SLC22A15	protein_coding	Q8IZD6	55356	0	0	1.12425	1.08798	0	0	0	0	0	TRUE-Concordant	Strict
ENSG00000259498	ENSG00000259498.1	TPM1 antisense RNA [Source:HGNC Symbol;Acc:HGNC:53635]	RP11-244F12.3	antisense	NA	NA	0	0	1.3088	1.09772	0	0	0	0	0	TRUE-Concordant	Strict
ENSG00000224032	ENSG00000224032.7	EPB41L4A antisense RNA 1 [Source:HGNC Symbol;Acc:HGNC:30749]	EPB41L4A-AS1	lincRNA	NA	NA	0	0	1.78005	1.09841	0	0	0	0	0	TRUE-Concordant	Strict
ENSG00000179630	ENSG00000179630.11	laccase domain containing 1 [Source:HGNC Symbol;Acc:HGNC:26789]	LACC1	protein_coding	Q8IV20	144811	0	0	1.15242	1.10823	0	0	0	0	0	TRUE-Concordant	Strict
ENSG00000154655	ENSG00000154655.15	L3MBTL histone methyl-lysine binding protein 4 [Source:HGNC Symbol;Acc:HGNC:26677]	L3MBTL4	protein_coding	F8W9S8,Q8NA19	91133	0	0	1.38595	1.11532	0	0	0	0	0	TRUE-Concordant	Strict
ENSG00000166123	ENSG00000166123.14	glutamic--pyruvic transaminase 2 [Source:HGNC Symbol;Acc:HGNC:18062]	GPT2	protein_coding	A0A024R6R2,Q8TD30	84706	0	0	1.03654	1.1283	0	0	0	0	-0.219269	TRUE-Concordant	Strict
ENSG00000134684	ENSG00000134684.10	tyrosyl-tRNA synthetase 1 [Source:HGNC Symbol;Acc:HGNC:12840]	YARS	protein_coding	A0A0S2Z4R1,P54577	8565	0	0	1.12922	1.13868	0	0	0	0	0	TRUE-Concordant	Strict
ENSG00000138685	ENSG00000138685.16	fibroblast growth factor 2 [Source:HGNC Symbol;Acc:HGNC:3676]	FGF2	protein_coding	A0A087WUF6,P09038	2247	0	0	1.64137	1.14347	0	0	0	0	0	TRUE-Concordant	Strict
ENSG00000237238	ENSG00000237238.3	BMS1 pseudogene 10 [Source:HGNC Symbol;Acc:HGNC:49154]	BMS1P10	pseudogene	NA	NA	0	0	1.02935	1.14991	0	0	0	0	0	TRUE-Concordant	Strict
ENSG00000262944	NA	NA	RP11-473I1.9	sense_intronic	NA	NA	0	0	1.06402	1.17102	0	0	0	0	0	TRUE-Concordant	Strict
ENSG00000189060	ENSG00000189060.5	H1.0 linker histone [Source:HGNC Symbol;Acc:HGNC:4714]	H1F0	protein_coding	P07305	3005	0	0	1.26979	1.18019	0	0	0	0	0	TRUE-Concordant	Strict
ENSG00000233818	ENSG00000233818.1	novel transcript	AP000695.4	antisense	NA	NA	0	0	1.06926	1.19773	0	0	0	0	0	TRUE-Concordant	Strict
ENSG00000243137	ENSG00000243137.8	pregnancy specific beta-1-glycoprotein 4 [Source:HGNC Symbol;Acc:HGNC:9521]	PSG4	protein_coding	B3KQL2,Q00888,Q6P520,Q96QL5	5672	0	0	1.25069	1.20585	0	0	0	0	0	TRUE-Concordant	Strict
ENSG00000109618	ENSG00000109618.12	Sep (O-phosphoserine) tRNA:Sec (selenocysteine) tRNA synthase [Source:HGNC Symbol;Acc:HGNC:30605]	SEPSECS	protein_coding	A1A4F3,Q9HD40	51091	0	0	1.15109	1.20937	0	0	0	0	0	TRUE-Concordant	Strict
ENSG00000186088	ENSG00000186088.16	gamma-secretase activating protein [Source:HGNC Symbol;Acc:HGNC:28042]	GSAP	protein_coding	A4D1B5	54103	0	0	1.35748	1.21067	0	0	0	0	0	TRUE-Concordant	Strict
ENSG00000229656	ENSG00000229656.7	ITGB1 divergent transcript [Source:HGNC Symbol;Acc:HGNC:53718]	RP11-462L8.1	lincRNA	NA	NA	0	0	2.04375	1.22439	0	0	0	0	0	TRUE-Concordant	Strict
ENSG00000234498	ENSG00000234498.3	ribosomal protein L13a pseudogene 20 [Source:HGNC Symbol;Acc:HGNC:35709]	RPL13AP20	pseudogene	NA	387841	0	0	1.34019	1.24098	0	0	0	0	0	TRUE-Concordant	Strict
ENSG00000165449	ENSG00000165449.11	solute carrier family 16 member 9 [Source:HGNC Symbol;Acc:HGNC:23520]	SLC16A9	protein_coding	Q7RTY1	220963	0	0	1.88795	1.26934	0	0	0	0	0	TRUE-Concordant	Strict
ENSG00000104497	ENSG00000104497.14	sorting nexin 16 [Source:HGNC Symbol;Acc:HGNC:14980]	SNX16	protein_coding	P57768	64089	0	0	1.09863	1.27089	0	0	0	0	0	TRUE-Concordant	Strict
ENSG00000145911	ENSG00000145911.6	NEDD4 binding protein 3 [Source:HGNC Symbol;Acc:HGNC:29852]	N4BP3	protein_coding	O15049	23138	0	0	2.57684	1.28885	0	0	0	0	-0.682011	TRUE-Concordant	Strict
ENSG00000138468	ENSG00000138468.16	SUMO specific peptidase 7 [Source:HGNC Symbol;Acc:HGNC:30402]	SENP7	protein_coding	J3QT09,Q9BQF6	57337	0	0	1.07684	1.29847	0	0	0	0	0	TRUE-Concordant	Strict
ENSG00000074935	ENSG00000074935.14	tubulin epsilon 1 [Source:HGNC Symbol;Acc:HGNC:20775]	TUBE1	protein_coding	Q9UJT0	51175	0	0	1.25694	1.32745	0	0	0	0	0	TRUE-Concordant	Strict
ENSG00000166432	ENSG00000166432.15	zinc finger matrin-type 1 [Source:HGNC Symbol;Acc:HGNC:29377]	ZMAT1	protein_coding	A7MD47,Q5H9K5	84460	0	0	2.3784	1.34109	0	0	0	0	0	TRUE-Concordant	Strict
ENSG00000188177	ENSG00000188177.14	zinc finger CCCH-type containing 6 [Source:HGNC Symbol;Acc:HGNC:24762]	ZC3H6	protein_coding	P61129,Q6ZN12	376940	0	0	1.72455	1.34252	0	0	0	0	0	TRUE-Concordant	Strict
ENSG00000164741	ENSG00000164741.15	DLC1 Rho GTPase activating protein [Source:HGNC Symbol;Acc:HGNC:2897]	DLC1	protein_coding	A8K119,Q96QB1	10395	0	0	1.11542	1.36189	0	0	0	0	0	TRUE-Concordant	Strict
ENSG00000197461	ENSG00000197461.13	platelet derived growth factor subunit A [Source:HGNC Symbol;Acc:HGNC:8799]	PDGFA	protein_coding	P04085	5154	0	0	1.21231	1.36532	0	0	0	0	0	TRUE-Concordant	Strict
ENSG00000257242	ENSG00000257242.8	long intergenic non-protein coding RNA 1619 [Source:HGNC Symbol;Acc:HGNC:27409]	C12orf79	protein_coding	NA	256021	0	0	2.54851	1.37275	0	0	0	0	0	TRUE-Concordant	Strict
ENSG00000134198	ENSG00000134198.10	tetraspanin 2 [Source:HGNC Symbol;Acc:HGNC:20659]	TSPAN2	protein_coding	B1AKP1,B2RD31,O60636	10100	0	0	1.54189	1.42151	0	0	0	0	0	TRUE-Concordant	Strict
ENSG00000115902	ENSG00000115902.11	solute carrier family 1 member 4 [Source:HGNC Symbol;Acc:HGNC:10942]	SLC1A4	protein_coding	P43007	6509	0	0	1.13825	1.4488	0	0	0	0	0	TRUE-Concordant	Strict
ENSG00000272168	ENSG00000272168.8	cancer susceptibility 15 [Source:HGNC Symbol;Acc:HGNC:28245]	CASC15	lincRNA	NA	NA	0	0	1.08917	1.49634	0	0	0	0	0	TRUE-Concordant	Strict
ENSG00000128881	ENSG00000128881.17	tau tubulin kinase 2 [Source:HGNC Symbol;Acc:HGNC:19141]	TTBK2	protein_coding	Q6IQ55,Q8IWY7	146057	0	0	1.33403	1.50157	0	0	0	0	0	TRUE-Concordant	Strict
ENSG00000272808	ENSG00000272808.4	novel transcript	RP11-66B24.7	lincRNA	NA	105369201	0	0	1.87421	1.53014	0	0	0	0	0	TRUE-Concordant	Strict
ENSG00000167995	ENSG00000167995.17	bestrophin 1 [Source:HGNC Symbol;Acc:HGNC:12703]	BEST1	protein_coding	A0A0S2Z4M4,A0A0S2Z579,B7Z1N8,B7Z375,O76090	7439	0	0	1.43792	1.53749	0	0	0	0	0	TRUE-Concordant	Strict
ENSG00000258708	ENSG00000258708.1	SLC25A21 antisense RNA 1 [Source:HGNC Symbol;Acc:HGNC:44298]	SLC25A21-AS1	protein_coding	NA	100129794	0	0	1.82683	1.54065	0	0	0	0	0	TRUE-Concordant	Strict
ENSG00000259342	ENSG00000259342.1	novel transcript, antisense to C15orf48	RP11-519G16.5	antisense	NA	NA	0	0	2.37941	1.55914	0	0	0	0	0	TRUE-Concordant	Strict
ENSG00000123095	ENSG00000123095.6	basic helix-loop-helix family member e41 [Source:HGNC Symbol;Acc:HGNC:16617]	BHLHE41	protein_coding	A0A024RAV8,Q8TAT1,Q9C0J9	79365	0	0	1.38843	1.57257	0	0	0	0	0	TRUE-Concordant	Strict
ENSG00000168386	ENSG00000168386.18	filamin A interacting protein 1 like [Source:HGNC Symbol;Acc:HGNC:24589]	FILIP1L	protein_coding	Q4L180	11259	0	0	1.15261	1.6147	0	0	0	0	0	TRUE-Concordant	Strict
ENSG00000240875	ENSG00000240875.6	long intergenic non-protein coding RNA 886 [Source:HGNC Symbol;Acc:HGNC:48572]	LINC00886	lincRNA	NA	730091	0	0	1.03077	1.63117	0	0	0	0	0	TRUE-Concordant	Strict
ENSG00000260430	ENSG00000260430.2	novel transcript	RP11-626G11.4	lincRNA	NA	NA	0	0	1.15166	1.71306	0	0	0	0	0	TRUE-Concordant	Strict
ENSG00000166046	ENSG00000166046.11	t-complex 11 like 2 [Source:HGNC Symbol;Acc:HGNC:28627]	TCP11L2	protein_coding	A0A024RBH4,Q8N4U5	255394	0	0	1.64193	1.7504	0	0	0	0	0	TRUE-Concordant	Strict
ENSG00000135069	ENSG00000135069.14	phosphoserine aminotransferase 1 [Source:HGNC Symbol;Acc:HGNC:19129]	PSAT1	protein_coding	A0A024R222,A0A024R280,Q9Y617	29968	0	0	1.7146	1.77681	0	0	0	0	0	TRUE-Concordant	Strict
ENSG00000169085	ENSG00000169085.13	vexin [Source:HGNC Symbol;Acc:HGNC:28498]	C8orf46	protein_coding	Q8TAG6	254778	0	0	1.09971	1.7896	0	0	0	0	0	TRUE-Concordant	Strict
ENSG00000238018	ENSG00000238018.2	novel transcript, antisense to SPTBN1	AC093110.3	antisense	NA	NA	0	0	1.14084	1.79596	0	0	0	0	0	TRUE-Concordant	Strict
ENSG00000170222	ENSG00000170222.12	ADP-ribose/CDP-alcohol diphosphatase, manganese dependent [Source:HGNC Symbol;Acc:HGNC:30925]	ADPRM	protein_coding	Q3LIE5,W0NWJ0	56985	0	0	1.91267	1.81525	0	0	0	0	0	TRUE-Concordant	Strict
ENSG00000012124	ENSG00000012124.17	CD22 molecule [Source:HGNC Symbol;Acc:HGNC:1643]	CD22	protein_coding	P20273,Q0EAF5	933	0	0	1.76353	1.96261	0	0	0	0	0	TRUE-Concordant	Strict
ENSG00000172575	ENSG00000172575.12	RAS guanyl releasing protein 1 [Source:HGNC Symbol;Acc:HGNC:9878]	RASGRP1	protein_coding	B2RA89,O95267	10125	0	0	1.12547	2.01389	0	0	0	0	0	TRUE-Concordant	Strict
ENSG00000067715	ENSG00000067715.14	synaptotagmin 1 [Source:HGNC Symbol;Acc:HGNC:11509]	SYT1	protein_coding	A0A024RBE9,J3KQA0,P21579	6857	0	0	1.05629	2.01474	0	0	0	0	0	TRUE-Concordant	Strict
ENSG00000019549	ENSG00000019549.13	snail family transcriptional repressor 2 [Source:HGNC Symbol;Acc:HGNC:11094]	SNAI2	protein_coding	O43623	6591	0	0	1.64811	2.11074	0	0	0	0	0	TRUE-Concordant	Strict
ENSG00000100889	ENSG00000100889.12	phosphoenolpyruvate carboxykinase 2, mitochondrial [Source:HGNC Symbol;Acc:HGNC:8725]	PCK2	protein_coding	A0A0A0MS74,B4DW73,Q16822	5106	0	0	1.90419	2.21803	0	-1.35027	0	0	0	TRUE-Concordant	Strict
ENSG00000259354	ENSG00000259354.5	novel transcript, antisense to SLC30A4	RP11-519G16.3	antisense	NA	NA	0	0	1.93063	2.30989	0	0	0	0	0	TRUE-Concordant	Strict
ENSG00000272016	NA	NA	RP11-215G15.5	lincRNA	NA	NA	0	0	1.01759	2.52947	0	0	0	0	0	TRUE-Concordant	Strict
ENSG00000162687	ENSG00000162687.18	potassium sodium-activated channel subfamily T member 2 [Source:HGNC Symbol;Acc:HGNC:18866]	KCNT2	protein_coding	A9LNM6,Q6UVM3	343450	0	0	1.29332	2.59479	0	0	0	0	0	TRUE-Concordant	Strict
ENSG00000223725	ENSG00000223725.6	novel transcript	AC007879.5	antisense	NA	NA	0	0	1.68448	2.61056	0	0	0	0	0	TRUE-Concordant	Strict
ENSG00000174951	ENSG00000174951.11	fucosyltransferase 1 (H blood group) [Source:HGNC Symbol;Acc:HGNC:4012]	FUT1	protein_coding	P19526,Q6IZA2	2523	0	0	5.03745	2.69008	0	0	0	0	0	TRUE-Concordant	Strict
ENSG00000138061	ENSG00000138061.12	cytochrome P450 family 1 subfamily B member 1 [Source:HGNC Symbol;Acc:HGNC:2597]	CYP1B1	protein_coding	Q16678,Q53TK1	1545	0	0	1.59186	2.75561	0	0	0	0	0	TRUE-Concordant	Strict
ENSG00000253616	ENSG00000253616.5	novel transcript	RP11-875O11.3	antisense	NA	NA	0	0	2.12512	2.81789	0	0	0	0	0	TRUE-Concordant	Strict
ENSG00000070669	ENSG00000070669.17	asparagine synthetase (glutamine-hydrolyzing) [Source:HGNC Symbol;Acc:HGNC:753]	ASNS	protein_coding	P08243	440	0	0	3.1417	2.89608	0	0	0	0	0	TRUE-Concordant	Strict
ENSG00000257732	ENSG00000257732.1	novel transcript, antisense to TXNRD1	RP11-818F20.5	antisense	NA	NA	0	0	1.12631	2.9625	0	0	0	0	0	TRUE-Concordant	Strict
ENSG00000270607	ENSG00000270607.1	novel transcript	RP11-359E10.1	lincRNA	NA	NA	0	0	2.00551	3.07633	0	0	0	0	0	TRUE-Concordant	Strict
ENSG00000235947	ENSG00000235947.1	eosinophil granule ontogeny transcript [Source:HGNC Symbol;Acc:HGNC:37129]	EGOT	lincRNA	NA	100126791	0	0	3.11571	3.27089	0	0	0	0	0	TRUE-Concordant	Strict
ENSG00000227507	ENSG00000227507.3	lymphotoxin beta [Source:HGNC Symbol;Acc:HGNC:6711]	LTB	protein_coding	Q06643,Q5STB2	4050	0	0	1.03431	3.39392	0	0	0	0	0	TRUE-Concordant	Strict
ENSG00000272666	ENSG00000272666.1	novel transcript	CTA-384D8.35	lincRNA	NA	105373098	0	0	2.93884	3.39478	0	0	0	0	0	TRUE-Concordant	Strict
ENSG00000148677	ENSG00000148677.6	ankyrin repeat domain 1 [Source:HGNC Symbol;Acc:HGNC:15819]	ANKRD1	protein_coding	Q15327	27063	0	0	1.57057	3.40756	0	0	0	0	0	TRUE-Concordant	Strict
ENSG00000236404	ENSG00000236404.10	VLDLR antisense RNA 1 [Source:HGNC Symbol;Acc:HGNC:49621]	RP11-125B21.2	antisense	NA	401491	0	0	3.42645	3.43631	0	0	0	0	0	TRUE-Concordant	Strict
ENSG00000130487	ENSG00000130487.9	kelch domain containing 7B [Source:HGNC Symbol;Acc:HGNC:25145]	KLHDC7B	protein_coding	Q96G42	113730	0	0	2.1043	3.48849	0	0	0	0	0	TRUE-Concordant	Strict
ENSG00000166523	ENSG00000166523.8	C-type lectin domain family 4 member E [Source:HGNC Symbol;Acc:HGNC:14555]	CLEC4E	protein_coding	F5H5X7,Q9ULY5	26253	0	0	2.68025	3.62509	0	0	0	0	0	TRUE-Concordant	Strict
ENSG00000162344	ENSG00000162344.4	fibroblast growth factor 19 [Source:HGNC Symbol;Acc:HGNC:3675]	FGF19	protein_coding	O95750	9965	0	0	3.02601	3.80926	0	0	0	0	0	TRUE-Concordant	Strict
ENSG00000141968	ENSG00000141968.8	vav guanine nucleotide exchange factor 1 [Source:HGNC Symbol;Acc:HGNC:12657]	VAV1	protein_coding	A0A0A0MR07,B2R8B5,P15498,Q96D37	7409	0	0	1.23227	3.93382	0	0	0	0	0	TRUE-Concordant	Strict
ENSG00000007908	ENSG00000007908.16	selectin E [Source:HGNC Symbol;Acc:HGNC:10718]	SELE	protein_coding	P16581	6401	0	0	3.3218	4.47375	0	0	0	0	0	TRUE-Concordant	Strict
ENSG00000139269	ENSG00000139269.3	inhibin subunit beta E [Source:HGNC Symbol;Acc:HGNC:24029]	INHBE	protein_coding	P58166	83729	0	0	3.51087	4.89296	0	0	0	0	0	TRUE-Concordant	Strict
ENSG00000121552	ENSG00000121552.4	cystatin A [Source:HGNC Symbol;Acc:HGNC:2481]	CSTA	protein_coding	P01040	1475	0	0	1.17301	5.93289	0	0	0	0	-0.72969	TRUE-Concordant	Strict
ENSG00000140465	ENSG00000140465.14	cytochrome P450 family 1 subfamily A member 1 [Source:HGNC Symbol;Acc:HGNC:2595]	CYP1A1	protein_coding	A0N0X8,E7EMT5,P04798	1543	0	0	2.48772	6.16695	0	0	0	0	0	TRUE-Concordant	Strict
ENSG00000230183	ENSG00000230183.4	CNOT6L pseudogene 1 [Source:HGNC Symbol;Acc:HGNC:32355]	CNOT6LP1	pseudogene	NA	NA	0	0	2.81094	6.80635	0	0	0	0	0	TRUE-Concordant	Strict
ENSG00000164037	ENSG00000164037.17	solute carrier family 9 member B1 [Source:HGNC Symbol;Acc:HGNC:24244]	SLC9B1	protein_coding	A0A140VJQ1,Q4ZJI4	150159	0	0	6.53505	6.91891	0	0	0	0	0	TRUE-Concordant	Strict
ENSG00000231105	ENSG00000231105.2	ECE1 antisense RNA 1 [Source:HGNC Symbol;Acc:HGNC:40203]	RP5-1071N3.1	antisense	NA	100506801	0	0	1.6646	7.53533	0	0	0	0	0	TRUE-Concordant	Strict
ENSG00000127947	ENSG00000127947.16	protein tyrosine phosphatase non-receptor type 12 [Source:HGNC Symbol;Acc:HGNC:9645]	PTPN12	protein_coding	B4E105,Q05209	5782	0	0.475753	0.972729	1.23234	0	0	0	0	0	TRUE-Concordant	Strict
ENSG00000111266	ENSG00000111266.9	dual specificity phosphatase 16 [Source:HGNC Symbol;Acc:HGNC:17909]	DUSP16	protein_coding	A0A024RAR2,Q9BY84	80824	0	0.327665	0.410131	1.42923	0	0	0	0	0	TRUE-Concordant	Strict
ENSG00000125772	ENSG00000125772.14	glycerophosphocholine phosphodiesterase 1 [Source:HGNC Symbol;Acc:HGNC:26957]	GPCPD1	protein_coding	Q9NPB8	56261	0	0.357304	0.937902	1.69355	0	0	0	0	0	TRUE-Concordant	Strict
ENSG00000128272	ENSG00000128272.14	activating transcription factor 4 [Source:HGNC Symbol;Acc:HGNC:786]	ATF4	protein_coding	P18848	468	0.260042	0	0.785595	1.06972	0	0	0	0	0	TRUE-Concordant	Strict
ENSG00000021355	ENSG00000021355.13	serpin family B member 1 [Source:HGNC Symbol;Acc:HGNC:3311]	SERPINB1	protein_coding	P30740,V9HWH1	1992	0.720168	0	0.609384	1.16771	0	0	0	0	-0.584054	TRUE-Concordant	Strict
ENSG00000134107	ENSG00000134107.5	basic helix-loop-helix family member e40 [Source:HGNC Symbol;Acc:HGNC:1046]	BHLHE40	protein_coding	O14503,Q6IB83	8553	0.183578	0	0.745324	1.55684	0	0	0	0	0	TRUE-Concordant	Strict
ENSG00000210135	ENSG00000210135.1	mitochondrially encoded tRNA-Asn (AAU/C) [Source:HGNC Symbol;Acc:HGNC:7493]	MT-TN	Mt_tRNA	NA	NA	0.329037	0	0.547432	1.69747	0	0	0	0	0	TRUE-Concordant	Strict
ENSG00000091129	ENSG00000091129.21	neuronal cell adhesion molecule [Source:HGNC Symbol;Acc:HGNC:7994]	NRCAM	protein_coding	B7Z670,C9JYY6,Q14CA1,Q92823	4897	0.784753	0	0.726511	1.82427	-0.831588	0	0	0	0	TRUE-Concordant	Strict
ENSG00000057657	ENSG00000057657.17	PR/SET domain 1 [Source:HGNC Symbol;Acc:HGNC:9346]	PRDM1	protein_coding	B4DW27,O75626,Q5T4E8	639	0.5912	0	0.822068	3.48756	0	0	0	0	0	TRUE-Concordant	Strict
ENSG00000123689	ENSG00000123689.6	G0/G1 switch 2 [Source:HGNC Symbol;Acc:HGNC:30229]	G0S2	protein_coding	P27469	50486	0.825021	0	0.6604	3.79187	0	0	0	0	0	TRUE-Concordant	Strict
ENSG00000033030	ENSG00000033030.15	zinc finger CCHC-type containing 8 [Source:HGNC Symbol;Acc:HGNC:25265]	ZCCHC8	protein_coding	Q6NZY4	55596	0	0	0.655569	1.00499	0	0	0	0	0	TRUE-Concordant	Strict
ENSG00000157540	ENSG00000157540.21	dual specificity tyrosine phosphorylation regulated kinase 1A [Source:HGNC Symbol;Acc:HGNC:3091]	DYRK1A	protein_coding	Q13627	1859	0	0	0.456944	1.00783	0	0	0	0	0	TRUE-Concordant	Strict
ENSG00000056277	ENSG00000056277.16	zinc finger protein 280C [Source:HGNC Symbol;Acc:HGNC:25955]	ZNF280C	protein_coding	Q8ND82	55609	0	0	0.995551	1.01054	0	0	0	0	0	TRUE-Concordant	Strict
ENSG00000211455	ENSG00000211455.8	serine/threonine kinase 38 like [Source:HGNC Symbol;Acc:HGNC:17848]	STK38L	protein_coding	Q9Y2H1	23012	0	0	0.943295	1.0113	0	0	0	0	0	TRUE-Concordant	Strict
ENSG00000112541	ENSG00000112541.16	phosphodiesterase 10A [Source:HGNC Symbol;Acc:HGNC:8772]	PDE10A	protein_coding	A0A1B1UZQ1,A0A1B1UZR0,Q9Y233	1084690632	0	0	0.549975	1.02449	0	0	0	0	0	TRUE-Concordant	Strict
ENSG00000158092	ENSG00000158092.7	NCK adaptor protein 1 [Source:HGNC Symbol;Acc:HGNC:7664]	NCK1	protein_coding	A0A0S2Z4Y3,P16333	4690	0	0	0.842088	1.02914	0	0	0	0	0	TRUE-Concordant	Strict
ENSG00000180769	ENSG00000180769.10	WDFY3 antisense RNA 2 [Source:HGNC Symbol;Acc:HGNC:21603]	WDFY3-AS2	processed_transcript	NA	404201	0	0	0.797099	1.02934	0	0	0	0	0	TRUE-Concordant	Strict
ENSG00000104067	ENSG00000104067.16	tight junction protein 1 [Source:HGNC Symbol;Acc:HGNC:11827]	TJP1	protein_coding	A9CQZ8,B4DZK4,G3V1L9,G5E9E7,Q07157,Q6MZU1	7082	0	0	0.287399	1.03166	0	0	0	0	0	TRUE-Concordant	Strict
ENSG00000256043	ENSG00000256043.3	cathepsin O [Source:HGNC Symbol;Acc:HGNC:2542]	CTSO	protein_coding	P43234	1519	0	0	0.71999	1.03235	0	0	0	0	0	TRUE-Concordant	Strict
ENSG00000083896	ENSG00000083896.12	YTH domain containing 1 [Source:HGNC Symbol;Acc:HGNC:30626]	YTHDC1	protein_coding	J3QR07,Q96MU7	91746	0	0	0.365754	1.04221	0	0	0	0	0	TRUE-Concordant	Strict
ENSG00000116044	ENSG00000116044.16	nuclear factor, erythroid 2 like 2 [Source:HGNC Symbol;Acc:HGNC:7782]	NFE2L2	protein_coding	Q16236	4780	0	0	0.722504	1.04612	0	0	0	0	0	TRUE-Concordant	Strict
ENSG00000136874	ENSG00000136874.11	syntaxin 17 [Source:HGNC Symbol;Acc:HGNC:11432]	STX17	protein_coding	P56962	55014	0	0	0.356872	1.04835	0	0	0	0	0	TRUE-Concordant	Strict
ENSG00000139350	ENSG00000139350.12	NEDD1 gamma-tubulin ring complex targeting factor [Source:HGNC Symbol;Acc:HGNC:7723]	NEDD1	protein_coding	A0A024RBE5,A8K1Z3,Q8NHV4	121441	0	0	0.383004	1.05314	0	0	0	0	0	TRUE-Concordant	Strict
ENSG00000204524	ENSG00000204524.7	zinc finger protein 805 [Source:HGNC Symbol;Acc:HGNC:23272]	ZNF805	protein_coding	Q5CZA5	390980	0	0	0.619	1.05479	0	0	0	0	0	TRUE-Concordant	Strict
ENSG00000221909	ENSG00000221909.3	family with sequence similarity 200 member A [Source:HGNC Symbol;Acc:HGNC:25401]	FAM200A	protein_coding	Q8TCP9	221786	0	0	0.419148	1.0586	0	0	0	0	0	TRUE-Concordant	Strict
ENSG00000170852	ENSG00000170852.11	kelch repeat and BTB domain containing 2 [Source:HGNC Symbol;Acc:HGNC:21751]	KBTBD2	protein_coding	A0A024RA38,Q8IY47	25948	0	0	0.604583	1.06101	0	0	0	0	0	TRUE-Concordant	Strict
ENSG00000136560	ENSG00000136560.14	TRAF family member associated NFKB activator [Source:HGNC Symbol;Acc:HGNC:11562]	TANK	protein_coding	B2R7S3,Q6NW12,Q92844	10010	0	0	0.568893	1.06247	0	0	0	0	0	TRUE-Concordant	Strict
ENSG00000164296	ENSG00000164296.7	tigger transposable element derived 6 [Source:HGNC Symbol;Acc:HGNC:18332]	TIGD6	protein_coding	Q17RP2	81789	0	0	0.444074	1.06261	0	0	0	0	0	TRUE-Concordant	Strict
ENSG00000118197	ENSG00000118197.14	DEAD-box helicase 59 [Source:HGNC Symbol;Acc:HGNC:25360]	DDX59	protein_coding	B7Z5N6,Q5T1V6	83479	0	0	0.527997	1.06529	0	0	0	0	0	TRUE-Concordant	Strict
ENSG00000083814	ENSG00000083814.13	zinc finger protein 671 [Source:HGNC Symbol;Acc:HGNC:26279]	ZNF671	protein_coding	B7Z1N1,Q8TAW3	79891	0	0	0.622338	1.06538	0	0	0	0	0	TRUE-Concordant	Strict
ENSG00000033327	ENSG00000033327.13	GRB2 associated binding protein 2 [Source:HGNC Symbol;Acc:HGNC:14458]	GAB2	protein_coding	Q9UQC2	9846	0	0	0.502619	1.06667	0	0	0	0	0	TRUE-Concordant	Strict
ENSG00000232324	NA	NA	AC008440.10	lincRNA	NA	NA	0	0	0.658979	1.0667	0	0	0	0	0	TRUE-Concordant	Strict
ENSG00000116991	ENSG00000116991.10	signal induced proliferation associated 1 like 2 [Source:HGNC Symbol;Acc:HGNC:23800]	SIPA1L2	protein_coding	Q9P2F8	57568	0	0	0.309245	1.06687	0	0	0	0	0	TRUE-Concordant	Strict
ENSG00000026103	ENSG00000026103.22	Fas cell surface death receptor [Source:HGNC Symbol;Acc:HGNC:11920]	FAS	protein_coding	K9J972,P25445,Q59FU8	355	0	0	0.29679	1.07033	0	0	0	0	0	TRUE-Concordant	Strict
ENSG00000147408	ENSG00000147408.14	chondroitin sulfate N-acetylgalactosaminyltransferase 1 [Source:HGNC Symbol;Acc:HGNC:24290]	CSGALNACT1	protein_coding	Q8TDX6	55790	0	0	0.703882	1.07094	0	0	0	0	0	TRUE-Concordant	Strict
ENSG00000119778	ENSG00000119778.15	ATPase family AAA domain containing 2B [Source:HGNC Symbol;Acc:HGNC:29230]	ATAD2B	protein_coding	B3KWS5,Q9ULI0	54454	0	0	0.294118	1.07726	0	0	0	0	0	TRUE-Concordant	Strict
ENSG00000148737	ENSG00000148737.17	transcription factor 7 like 2 [Source:HGNC Symbol;Acc:HGNC:11641]	TCF7L2	protein_coding	A0A0A0MTL7,C6ZRJ7,C6ZRK1,C6ZRK2,C6ZRK5,Q5VVR7,Q6FHW4,Q9NQB0	6934	0	0	0.543568	1.08532	0	0	0	0	0	TRUE-Concordant	Strict
ENSG00000197619	ENSG00000197619.14	zinc finger protein 615 [Source:HGNC Symbol;Acc:HGNC:24740]	ZNF615	protein_coding	B4DH87,H9KV89,Q8N8J6	284370	0	0	0.408173	1.08574	0	0	0	0	0	TRUE-Concordant	Strict
ENSG00000273001	ENSG00000273001.1	novel transcript	RP11-118K6.3	lincRNA	NA	NA	0	0	0.934034	1.0862	0	0	0	0	0	TRUE-Concordant	Strict
ENSG00000196911	ENSG00000196911.11	karyopherin subunit alpha 5 [Source:HGNC Symbol;Acc:HGNC:6398]	KPNA5	protein_coding	O15131	3841	0	0	0.81313	1.08815	0	0	0	0	0	TRUE-Concordant	Strict
ENSG00000121931	ENSG00000121931.16	ligand dependent nuclear receptor interacting factor 1 [Source:HGNC Symbol;Acc:HGNC:30299]	LRIF1	protein_coding	Q5T3J3	55791	0	0	0.435238	1.09459	0	0	0	0	0	TRUE-Concordant	Strict
ENSG00000120526	ENSG00000120526.11	NudC domain containing 1 [Source:HGNC Symbol;Acc:HGNC:24306]	NUDCD1	protein_coding	Q96RS6	84955	0	0	0.213128	1.1084	0	0	0	0	0	TRUE-Concordant	Strict
ENSG00000151773	ENSG00000151773.13	coiled-coil domain containing 122 [Source:HGNC Symbol;Acc:HGNC:26478]	CCDC122	protein_coding	Q5T0U0	160857	0	0	0.866436	1.10961	0	0	0	0	0	TRUE-Concordant	Strict
ENSG00000248508	ENSG00000248508.8	SRP14 antisense RNA1 (head to head) [Source:HGNC Symbol;Acc:HGNC:48619]	SRP14-AS1	lincRNA	NA	100131089	0	0	0.570089	1.11126	0	0	0	0	0	TRUE-Concordant	Strict
ENSG00000047346	ENSG00000047346.12	family with sequence similarity 214 member A [Source:HGNC Symbol;Acc:HGNC:25609]	FAM214A	protein_coding	Q32MH5	56204	0	0	0.371918	1.1165	0	0	0	0	0	TRUE-Concordant	Strict
ENSG00000151743	ENSG00000151743.11	antagonist of mitotic exit network 1 homolog [Source:HGNC Symbol;Acc:HGNC:27281]	AMN1	protein_coding	Q8IY45	196394	0	0	0.74309	1.11782	0	0	0	0	0	TRUE-Concordant	Strict
ENSG00000198399	ENSG00000198399.14	intersectin 2 [Source:HGNC Symbol;Acc:HGNC:6184]	ITSN2	protein_coding	A6H8W8,Q9NZM3	50618	0	0	0.832925	1.12019	0	0	0	0	0	TRUE-Concordant	Strict
ENSG00000114315	ENSG00000114315.4	hes family bHLH transcription factor 1 [Source:HGNC Symbol;Acc:HGNC:5192]	HES1	protein_coding	Q14469	3280	0	0	0.436697	1.12126	0	0	0	0	-1.7096	TRUE-Concordant	Strict
ENSG00000143514	ENSG00000143514.17	tumor protein p53 binding protein 2 [Source:HGNC Symbol;Acc:HGNC:12000]	TP53BP2	protein_coding	Q13625	7159	0	0	0.237001	1.1269	0	0	0	0	0	TRUE-Concordant	Strict
ENSG00000102786	ENSG00000102786.15	integrator complex subunit 6 [Source:HGNC Symbol;Acc:HGNC:14879]	INTS6	protein_coding	A0A024RDU0,B3KQH5,Q9UL03	26512	0	0	0.680261	1.12882	0	0	0	0	0	TRUE-Concordant	Strict
ENSG00000227619	ENSG00000227619.3	novel transcript	RP11-492E3.2	antisense	NA	NA	0	0	0.602987	1.12976	0	0	0	0	0	TRUE-Concordant	Strict
ENSG00000132141	ENSG00000132141.14	chaperonin containing TCP1 subunit 6B [Source:HGNC Symbol;Acc:HGNC:1621]	CCT6B	protein_coding	Q92526	10693	0	0	0.939081	1.13085	0	0	0	0	0	TRUE-Concordant	Strict
ENSG00000261355	NA	NA	RP11-698N11.4	sense_overlapping	NA	NA	0	0	0.594072	1.13268	0	0	0	0	0	TRUE-Concordant	Strict
ENSG00000174405	ENSG00000174405.13	DNA ligase 4 [Source:HGNC Symbol;Acc:HGNC:6601]	LIG4	protein_coding	A0A024RE06,A0A0C4DGV9,A8K8Q4,P49917	3981	0	0	0.513126	1.13426	0	0	0	0	0	TRUE-Concordant	Strict
ENSG00000231683	ENSG00000231683.6	novel transcript	RP1-27K12.2	lincRNA	NA	101927136	0	0	0.583781	1.13769	0	0	0	0	0	TRUE-Concordant	Strict
ENSG00000171658	ENSG00000171658.8	NmrA like redox sensor 2, pseudogene [Source:HGNC Symbol;Acc:HGNC:52332]	RP11-443P15.2	pseudogene	NA	344887	0	0	0.438024	1.13903	0	0	0	0	0	TRUE-Concordant	Strict
ENSG00000171466	ENSG00000171466.10	zinc finger protein 562 [Source:HGNC Symbol;Acc:HGNC:25950]	ZNF562	protein_coding	A0A024R7A3,B4DMG0,B4DZP9,B4E2P7,K7EIE6,Q6V9R5	54811	0	0	0.443769	1.14371	0	0	0	0	0	TRUE-Concordant	Strict
ENSG00000146950	ENSG00000146950.13	shroom family member 2 [Source:HGNC Symbol;Acc:HGNC:630]	SHROOM2	protein_coding	B7Z682,F5H3B6,Q13796,Q68DU3	357	0	0	0.582387	1.14558	0	0	0	0	0	TRUE-Concordant	Strict
ENSG00000124766	ENSG00000124766.7	SRY-box transcription factor 4 [Source:HGNC Symbol;Acc:HGNC:11200]	SOX4	protein_coding	Q06945	6659	0	0	0.323057	1.15023	0	0	0	0	0	TRUE-Concordant	Strict
ENSG00000114933	ENSG00000114933.16	INO80 complex subunit D [Source:HGNC Symbol;Acc:HGNC:25997]	INO80D	protein_coding	Q53TQ3	54891	0	0	0.685041	1.15283	0	0	0	0	0	TRUE-Concordant	Strict
ENSG00000137285	ENSG00000137285.10	tubulin beta 2B class IIb [Source:HGNC Symbol;Acc:HGNC:30829]	TUBB2B	protein_coding	Q9BVA1	347733	0	0	0.740548	1.15694	0	0	0	0	0	TRUE-Concordant	Strict
ENSG00000166262	ENSG00000166262.16	family with sequence similarity 227 member B [Source:HGNC Symbol;Acc:HGNC:26543]	FAM227B	protein_coding	Q96M60	196951	0	0	0.972696	1.15744	0	0	0	0	0	TRUE-Concordant	Strict
ENSG00000177425	ENSG00000177425.11	pro-apoptotic WT1 regulator [Source:HGNC Symbol;Acc:HGNC:8614]	PAWR	protein_coding	Q96IZ0	5074	0	0	0.982898	1.16372	0	0	0	0	0	TRUE-Concordant	Strict
ENSG00000101665	ENSG00000101665.9	SMAD family member 7 [Source:HGNC Symbol;Acc:HGNC:6773]	SMAD7	protein_coding	B3KYA8,O15105	4092	0	0	0.35998	1.16383	0	0	0	0	0	TRUE-Concordant	Strict
ENSG00000125945	ENSG00000125945.15	zinc finger protein 436 [Source:HGNC Symbol;Acc:HGNC:20814]	ZNF436	protein_coding	A0A024RAF3,Q9C0F3	80818	0	0	0.618283	1.16556	0	0	0	0	0	TRUE-Concordant	Strict
ENSG00000154781	ENSG00000154781.16	coiled-coil domain containing 174 [Source:HGNC Symbol;Acc:HGNC:28033]	CCDC174	protein_coding	A0A0B4J1R8,Q6PII3	51244	0	0	0.622681	1.16597	0	0	0	0	0	TRUE-Concordant	Strict
ENSG00000086544	ENSG00000086544.3	inositol-trisphosphate 3-kinase C [Source:HGNC Symbol;Acc:HGNC:14897]	ITPKC	protein_coding	A0A024R0N8,Q96DU7	80271	0	0	0.302277	1.16824	0	0	0	0	0	TRUE-Concordant	Strict
ENSG00000163635	ENSG00000163635.19	ataxin 7 [Source:HGNC Symbol;Acc:HGNC:10560]	ATXN7	protein_coding	O15265,Q9UPD8	6314	0	0	0.551387	1.17133	0	0	0	0	0	TRUE-Concordant	Strict
ENSG00000206538	ENSG00000206538.9	vestigial like family member 3 [Source:HGNC Symbol;Acc:HGNC:24327]	VGLL3	protein_coding	A8MV65	389136	0	0	0.518186	1.17279	0	0	0	0	0	TRUE-Concordant	Strict
ENSG00000197128	ENSG00000197128.11	zinc finger protein 772 [Source:HGNC Symbol;Acc:HGNC:33106]	ZNF772	protein_coding	Q68DY9	400720	0	0	0.54863	1.18072	0	0	0	0	0	TRUE-Concordant	Strict
ENSG00000069667	ENSG00000069667.16	RAR related orphan receptor A [Source:HGNC Symbol;Acc:HGNC:10258]	RORA	protein_coding	A0A0C4DFP5,A0A0C4DG53,P35398	6095	0	0	0.61898	1.18307	0	0	0	0	0	TRUE-Concordant	Strict
ENSG00000183323	ENSG00000183323.13	coiled-coil domain containing 125 [Source:HGNC Symbol;Acc:HGNC:28924]	CCDC125	protein_coding	B4DSR1,Q2HJ12,Q86Z20	202243	0	0	0.614782	1.18815	0	0	0	0	0	TRUE-Concordant	Strict
ENSG00000147394	ENSG00000147394.18	zinc finger protein 185 with LIM domain [Source:HGNC Symbol;Acc:HGNC:12976]	ZNF185	protein_coding	B3KPM4,O15231	7739	0	0	0.991768	1.18871	0	0	0	0	0	TRUE-Concordant	Strict
ENSG00000171606	ENSG00000171606.18	zinc finger protein 274 [Source:HGNC Symbol;Acc:HGNC:13068]	ZNF274	protein_coding	A0A0A0MR47,Q96GC6	10782	0	0	0.598023	1.18959	0	0	0	0	0	TRUE-Concordant	Strict
ENSG00000155313	ENSG00000155313.15	ubiquitin specific peptidase 25 [Source:HGNC Symbol;Acc:HGNC:12624]	USP25	protein_coding	Q9UHP3	29761	0	0	0.575268	1.2054	0	0	0	0	0	TRUE-Concordant	Strict
ENSG00000135338	ENSG00000135338.14	lebercilin LCA5 [Source:HGNC Symbol;Acc:HGNC:31923]	LCA5	protein_coding	Q86VQ0	167691	0	0	0.676676	1.21328	0	0	0	0	0	TRUE-Concordant	Strict
ENSG00000165983	ENSG00000165983.14	phosphotriesterase related [Source:HGNC Symbol;Acc:HGNC:9590]	PTER	protein_coding	A0A0A0MSI3,Q96BW5	9317	0	0	0.568652	1.21473	0	0	0	0	0	TRUE-Concordant	Strict
ENSG00000234028	ENSG00000234028.3	EIF2AK3 divergent transcript [Source:HGNC Symbol;Acc:HGNC:54066]	AC062029.1	antisense	NA	101928403	0	0	0.621099	1.23196	0	0	0	0	0	TRUE-Concordant	Strict
ENSG00000185753	ENSG00000185753.13	chromosome X open reading frame 38 [Source:HGNC Symbol;Acc:HGNC:28589]	CXorf38	protein_coding	Q8TB03	159013	0	0	0.73783	1.23456	0	0	0	0	0	TRUE-Concordant	Strict
ENSG00000196653	ENSG00000196653.12	zinc finger protein 502 [Source:HGNC Symbol;Acc:HGNC:23718]	ZNF502	protein_coding	A0A024R2Z2,Q8TBZ5,Q96K08	91392	0	0	0.53695	1.24364	0	0	0	0	0	TRUE-Concordant	Strict
ENSG00000131149	ENSG00000131149.19	Gse1 coiled-coil protein [Source:HGNC Symbol;Acc:HGNC:28979]	GSE1	protein_coding	Q14687	23199	0	0	0.196454	1.2438	0	0	0	0	0	TRUE-Concordant	Strict
ENSG00000130513	ENSG00000130513.6	growth differentiation factor 15 [Source:HGNC Symbol;Acc:HGNC:30142]	GDF15	protein_coding	Q99988	9518	0	0	0.289965	1.24381	0	0	0	0	0	TRUE-Concordant	Strict
ENSG00000139211	ENSG00000139211.6	adhesion molecule with Ig like domain 2 [Source:HGNC Symbol;Acc:HGNC:24073]	AMIGO2	protein_coding	A0A024R127,Q86SJ2	347902	0	0	0.761523	1.24521	0	0	0	0	0	TRUE-Concordant	Strict
ENSG00000196387	ENSG00000196387.9	zinc finger protein 140 [Source:HGNC Symbol;Acc:HGNC:12925]	ZNF140	protein_coding	B4DKI0,P52738	7699	0	0	0.796455	1.2458	0	0	0	0	0	TRUE-Concordant	Strict
ENSG00000013441	ENSG00000013441.16	CDC like kinase 1 [Source:HGNC Symbol;Acc:HGNC:2068]	CLK1	protein_coding	P49759	1195	0	0	0.76743	1.25102	0	0	0	0	0	TRUE-Concordant	Strict
ENSG00000127081	ENSG00000127081.14	zinc finger protein 484 [Source:HGNC Symbol;Acc:HGNC:23385]	ZNF484	protein_coding	Q5JVG2	83744	0	0	0.463977	1.25305	0	0	0	0	0	TRUE-Concordant	Strict
ENSG00000165895	ENSG00000165895.19	Rho GTPase activating protein 42 [Source:HGNC Symbol;Acc:HGNC:26545]	ARHGAP42	protein_coding	A6NI28	143872	0	0	0.446753	1.25336	0	0	0	0	0	TRUE-Concordant	Strict
ENSG00000170160	ENSG00000170160.17	coiled-coil domain containing 144A [Source:HGNC Symbol;Acc:HGNC:29072]	CCDC144A	protein_coding	A2RUR9,B7ZM27	9720	0	0	0.985931	1.25507	0	0	0	0	0	TRUE-Concordant	Strict
ENSG00000152061	ENSG00000152061.23	RAB GTPase activating protein 1 like [Source:HGNC Symbol;Acc:HGNC:24663]	RABGAP1L	protein_coding	B7ZAP0,F1LJ00,F5H8L0,Q5R372,Q9Y3L8	9910	0	0	0.414126	1.2744	0	0	0	0	0	TRUE-Concordant	Strict
ENSG00000235750	ENSG00000235750.10	KIAA0040 [Source:HGNC Symbol;Acc:HGNC:28950]	KIAA0040	protein_coding	J3QR46,Q15053	9674	0	0	0.687181	1.2822	0	0	0	0	0	TRUE-Concordant	Strict
ENSG00000196428	ENSG00000196428.12	TSC22 domain family member 2 [Source:HGNC Symbol;Acc:HGNC:29095]	TSC22D2	protein_coding	B4DN36,O75157	9819	0	0	0.460353	1.30291	0	0	0	0	0	TRUE-Concordant	Strict
ENSG00000214944	ENSG00000214944.9	Rho guanine nucleotide exchange factor 28 [Source:HGNC Symbol;Acc:HGNC:30322]	ARHGEF28	protein_coding	Q8N1W1	64283	0	0	0.615513	1.31574	0	0	0	0	0	TRUE-Concordant	Strict
ENSG00000137936	ENSG00000137936.18	BCAR3 adaptor protein, NSP family member [Source:HGNC Symbol;Acc:HGNC:973]	BCAR3	protein_coding	B3KNL6,B3KP06,O75815	7237888412	0	0	0.420521	1.31915	0	0	0	0	0	TRUE-Concordant	Strict
ENSG00000156500	ENSG00000156500.15	family with sequence similarity 122C [Source:HGNC Symbol;Acc:HGNC:25202]	FAM122C	protein_coding	A0A087WU98,B3KQY3,B4DI96,D3DTG4,Q6P187,Q6P4D5	159091	0	0	0.701175	1.32427	0	0	0	0	0	TRUE-Concordant	Strict
ENSG00000118689	ENSG00000118689.15	forkhead box O3 [Source:HGNC Symbol;Acc:HGNC:3821]	FOXO3	protein_coding	O43524	2309	0	0	0.835546	1.32477	0	0	0	0	0	TRUE-Concordant	Strict
ENSG00000158615	ENSG00000158615.9	protein phosphatase 1 regulatory subunit 15B [Source:HGNC Symbol;Acc:HGNC:14951]	PPP1R15B	protein_coding	NA,Q5SWA1	84919	0	0	0.752673	1.33578	0	0	0	0	0	TRUE-Concordant	Strict
ENSG00000253210	ENSG00000253210.2	novel transcript	RP11-809O17.1	antisense	NA	NA	0	0	0.980935	1.3377	0	0	0	0	0	TRUE-Concordant	Strict
ENSG00000246985	ENSG00000246985.8	SOCS2 antisense RNA 1 [Source:HGNC Symbol;Acc:HGNC:27054]	SOCS2-AS1	processed_transcript	NA	144481	0	0	0.955601	1.3489	0	0	0	0	0	TRUE-Concordant	Strict
ENSG00000074590	ENSG00000074590.13	NUAK family kinase 1 [Source:HGNC Symbol;Acc:HGNC:14311]	NUAK1	protein_coding	A0A024RBL3,O60285	9891	0	0	0.465108	1.35115	0	0	0	0	0	TRUE-Concordant	Strict
ENSG00000244161	ENSG00000244161.1	FLNB antisense RNA 1 [Source:HGNC Symbol;Acc:HGNC:40239]	FLNB-AS1	antisense	NA	105377105	0	0	0.49027	1.35485	0	0	0	0	0	TRUE-Concordant	Strict
ENSG00000198160	ENSG00000198160.14	MIER1 transcriptional regulator [Source:HGNC Symbol;Acc:HGNC:29657]	MIER1	protein_coding	Q8N108	57708	0	0	0.625572	1.35807	0	0	0	0	0	TRUE-Concordant	Strict
ENSG00000120616	ENSG00000120616.16	enhancer of polycomb homolog 1 [Source:HGNC Symbol;Acc:HGNC:19876]	EPC1	protein_coding	Q9H2F5	80314	0	0	0.225543	1.3618	0	0	0	0	0	TRUE-Concordant	Strict
ENSG00000178229	ENSG00000178229.8	zinc finger protein 543 [Source:HGNC Symbol;Acc:HGNC:25281]	ZNF543	protein_coding	Q08ER8	125919	0	0	0.702282	1.36322	0	0	0	0	0	TRUE-Concordant	Strict
ENSG00000115421	ENSG00000115421.13	poly(A) polymerase gamma [Source:HGNC Symbol;Acc:HGNC:14982]	PAPOLG	protein_coding	Q9BWT3	64895	0	0	0.543773	1.36516	0	0	0	0	0	TRUE-Concordant	Strict
ENSG00000128872	ENSG00000128872.10	tropomodulin 2 [Source:HGNC Symbol;Acc:HGNC:11872]	TMOD2	protein_coding	Q9NZR1	29767	0	0	0.963639	1.3799	0	0	0	0	0	TRUE-Concordant	Strict
ENSG00000138378	ENSG00000138378.19	signal transducer and activator of transcription 4 [Source:HGNC Symbol;Acc:HGNC:11365]	STAT4	protein_coding	Q14765	6775	0	0	0.962531	1.38284	0	0	0	-0.721381	0	TRUE-Concordant	Strict
ENSG00000065491	ENSG00000065491.8	TBC1 domain family member 22B [Source:HGNC Symbol;Acc:HGNC:21602]	TBC1D22B	protein_coding	Q9NU19	55633	0	0	0.29402	1.40517	0	0	0	0	0	TRUE-Concordant	Strict
ENSG00000059758	ENSG00000059758.8	cyclin dependent kinase 17 [Source:HGNC Symbol;Acc:HGNC:8750]	CDK17	protein_coding	A0A024RBH0,Q00537	5128	0	0	0.808707	1.40949	0	0	0	0	0	TRUE-Concordant	Strict
ENSG00000257135	ENSG00000257135.7	ODC1 divergent transcript [Source:HGNC Symbol;Acc:HGNC:54070]	RP11-320M2.1	lincRNA	NA	NA	0	0	0.786971	1.4552	0	0	0	0	0	TRUE-Concordant	Strict
ENSG00000129474	ENSG00000129474.16	ajuba LIM protein [Source:HGNC Symbol;Acc:HGNC:20250]	AJUBA	protein_coding	Q96IF1	84962	0	0	0.970973	1.47617	0	0	0	0	0	TRUE-Concordant	Strict
ENSG00000262001	ENSG00000262001.1	DLGAP1 antisense RNA 2 [Source:HGNC Symbol;Acc:HGNC:28146]	DLGAP1-AS2	antisense	NA	NA	0	0	0.346551	1.48872	0	0	0	0	0	TRUE-Concordant	Strict
ENSG00000140044	ENSG00000140044.13	Jun dimerization protein 2 [Source:HGNC Symbol;Acc:HGNC:17546]	JDP2	protein_coding	A0A024R6D7,Q8WYK2	122953	0	0	0.474769	1.50267	0	0	0	0	0	TRUE-Concordant	Strict
ENSG00000251533	ENSG00000251533.2	long intergenic non-protein coding RNA 605 [Source:HGNC Symbol;Acc:HGNC:43928]	LINC00605	lincRNA	NA	100131366	0	0	0.735466	1.51569	0	0	0	0	0	TRUE-Concordant	Strict
ENSG00000163660	ENSG00000163660.12	cyclin L1 [Source:HGNC Symbol;Acc:HGNC:20569]	CCNL1	protein_coding	Q9UK58	57018	0	0	0.333841	1.52343	0	0	0	0	0	TRUE-Concordant	Strict
ENSG00000166532	ENSG00000166532.16	ribosomal modification protein rimK like family member B [Source:HGNC Symbol;Acc:HGNC:29228]	RIMKLB	protein_coding	Q9ULI2	57494	0	0	0.435273	1.54404	0	0	0	0	0	TRUE-Concordant	Strict
ENSG00000164674	ENSG00000164674.15	synaptotagmin like 3 [Source:HGNC Symbol;Acc:HGNC:15587]	SYTL3	protein_coding	B4E2A9,Q4VX76	94120	0	0	0.996004	1.54469	0	0	0	0	0	TRUE-Concordant	Strict
ENSG00000145990	ENSG00000145990.11	glucose-fructose oxidoreductase domain containing 1 [Source:HGNC Symbol;Acc:HGNC:21096]	GFOD1	protein_coding	Q9NXC2,S4R302	54438	0	0	0.600046	1.54624	0	0	0	0	0	TRUE-Concordant	Strict
ENSG00000127311	ENSG00000127311.10	DNA helicase B [Source:HGNC Symbol;Acc:HGNC:17196]	HELB	protein_coding	Q8NG08	92797	0	0	0.477825	1.58068	0	0	0	0	0	TRUE-Concordant	Strict
ENSG00000198125	ENSG00000198125.13	myoglobin [Source:HGNC Symbol;Acc:HGNC:6915]	MB	protein_coding	A0A1K0FU49,P02144	4151	0	0	0.778736	1.59261	0	0	0	-2.74333	0	TRUE-Concordant	Strict
ENSG00000073605	ENSG00000073605.18	gasdermin B [Source:HGNC Symbol;Acc:HGNC:23690]	GSDMB	protein_coding	Q8TAX9	55876	0	0	0.504465	1.72233	0	0	0	0	0	TRUE-Concordant	Strict
ENSG00000079335	ENSG00000079335.20	cell division cycle 14A [Source:HGNC Symbol;Acc:HGNC:1718]	CDC14A	protein_coding	A0A0U1RQX7,B4DY86,Q59EF4,Q9UNH5	8556	0	0	0.756699	1.82821	0	0	0	0	0	TRUE-Concordant	Strict
ENSG00000148516	ENSG00000148516.21	zinc finger E-box binding homeobox 1 [Source:HGNC Symbol;Acc:HGNC:11642]	ZEB1	protein_coding	B2RBI8,B4DGU2,P37275	6935	0	0	0.876443	1.84099	0	0	0	0	0	TRUE-Concordant	Strict
ENSG00000137193	ENSG00000137193.14	Pim-1 proto-oncogene, serine/threonine kinase [Source:HGNC Symbol;Acc:HGNC:8986]	PIM1	protein_coding	A0A024RD25,P11309	5292	0	0	0.415556	1.87173	0	0	0	0	-0.46757	TRUE-Concordant	Strict
ENSG00000160471	ENSG00000160471.13	cytochrome c oxidase subunit 6B2 [Source:HGNC Symbol;Acc:HGNC:24380]	COX6B2	protein_coding	Q6YFQ2	125965	0	0	0.923527	1.90639	0	0	0	0	0	TRUE-Concordant	Strict
ENSG00000114019	ENSG00000114019.14	angiomotin like 2 [Source:HGNC Symbol;Acc:HGNC:17812]	AMOTL2	protein_coding	Q9Y2J4	51421	0	0	0.632184	2.04709	0	0	0	0	0	TRUE-Concordant	Strict
ENSG00000169155	ENSG00000169155.10	zinc finger and BTB domain containing 43 [Source:HGNC Symbol;Acc:HGNC:17908]	ZBTB43	protein_coding	O43298	23099	0	0	0.399297	2.06052	0	0	0	0	0	TRUE-Concordant	Strict
ENSG00000245532	ENSG00000245532.9	nuclear paraspeckle assembly transcript 1 [Source:HGNC Symbol;Acc:HGNC:30815]	NEAT1	lincRNA	NA	283131	0	0	0.39391	2.0619	0	-1.70664	0	0	0	TRUE-Concordant	Strict
ENSG00000069188	ENSG00000069188.17	sidekick cell adhesion molecule 2 [Source:HGNC Symbol;Acc:HGNC:19308]	SDK2	protein_coding	Q58EX2	54549	0	0	0.634714	2.17581	0	0	0	0	0	TRUE-Concordant	Strict
ENSG00000251136	ENSG00000251136.9	novel transcript	RP11-37B2.1	lincRNA	NA	101929709	0	0	0.963079	2.18993	0	0	0	0	0	TRUE-Concordant	Strict
ENSG00000137857	ENSG00000137857.17	dual oxidase 1 [Source:HGNC Symbol;Acc:HGNC:3062]	DUOX1	protein_coding	Q9NRD9	53905	0	0	0.85324	2.25461	0	0	0	0	-0.570464	TRUE-Concordant	Strict
ENSG00000272734	ENSG00000272734.1	ADIRF antisense RNA 1 [Source:HGNC Symbol;Acc:HGNC:45127]	ADIRF-AS1	processed_transcript	NA	NA	0	0	0.747458	2.27408	0	0	0	0	0	TRUE-Concordant	Strict
ENSG00000090554	ENSG00000090554.13	fms related receptor tyrosine kinase 3 ligand [Source:HGNC Symbol;Acc:HGNC:3766]	FLT3LG	protein_coding	B7ZLY4,M0QYM9,P49771	2323	0	0	0.914419	2.29918	0	0	0	0	0	TRUE-Concordant	Strict
ENSG00000087076	ENSG00000087076.9	hydroxysteroid 17-beta dehydrogenase 14 [Source:HGNC Symbol;Acc:HGNC:23238]	HSD17B14	protein_coding	A0A140VJH8,Q9BPX1	51171	0	0	0.530087	2.3067	0	0	-1.86724	0	0	TRUE-Concordant	Strict
ENSG00000267607	ENSG00000267607.1	novel transcript, antisense to ICAM4 and ICAM1	CTD-2369P2.8	antisense	NA	NA	0	0	0.241414	2.4866	0	0	0	0	0	TRUE-Concordant	Strict
ENSG00000205189	ENSG00000205189.12	zinc finger and BTB domain containing 10 [Source:HGNC Symbol;Acc:HGNC:30953]	ZBTB10	protein_coding	Q96DT7,Q9H9H3	65986	0	0	0.891748	2.59618	0	0	0	0	0	TRUE-Concordant	Strict
ENSG00000105327	ENSG00000105327.18	BCL2 binding component 3 [Source:HGNC Symbol;Acc:HGNC:17868]	BBC3	protein_coding	Q96PG8,Q9BXH1	27113	0	0	0.488245	2.76398	-0.733586	0	0	0	0	TRUE-Concordant	Strict
ENSG00000174130	ENSG00000174130.12	toll like receptor 6 [Source:HGNC Symbol;Acc:HGNC:16711]	TLR6	protein_coding	B2R933,Q9Y2C9	10333	0	0	0.377435	3.48689	0	0	0	0	0	TRUE-Concordant	Strict
ENSG00000163545	ENSG00000163545.11	NUAK family kinase 2 [Source:HGNC Symbol;Acc:HGNC:29558]	NUAK2	protein_coding	B4E0Y5,Q9H093	81788	0	0	0.500437	4.33224	0	0	0	0	0	TRUE-Concordant	Strict
ENSG00000107968	ENSG00000107968.10	mitogen-activated protein kinase kinase kinase 8 [Source:HGNC Symbol;Acc:HGNC:6860]	MAP3K8	protein_coding	P41279,Q6FG25	1326	1.02142	0.31782	0	2.80213	0	0	0	0	0	TRUE-Concordant	Strict
ENSG00000078401	ENSG00000078401.7	endothelin 1 [Source:HGNC Symbol;Acc:HGNC:3176]	EDN1	protein_coding	P05305,Q6FH53	1906	0.992743	0.333853	0	1.8399	0	0	0	-0.716169	0	TRUE-Concordant	Strict
ENSG00000172765	ENSG00000172765.17	transmembrane and coiled-coil domain family 1 [Source:HGNC Symbol;Acc:HGNC:29116]	TMCC1	protein_coding	E9PC87,O94876	23023	0	0.27822	0	1.10586	0	0	0	0	0	TRUE-Concordant	Strict
ENSG00000047457	ENSG00000047457.14	ceruloplasmin [Source:HGNC Symbol;Acc:HGNC:2295]	CP	protein_coding	A5PL27,P00450	1356	0	0.612639	0	1.64152	0	0	0	0	0	TRUE-Concordant	Strict
ENSG00000147168	ENSG00000147168.13	interleukin 2 receptor subunit gamma [Source:HGNC Symbol;Acc:HGNC:6010]	IL2RG	protein_coding	P31785	3561	5.32637	0	0	1.08769	0	0	0	0	0	TRUE-Concordant	Strict
ENSG00000255071	ENSG00000255071.3	SAA2-SAA4 readthrough [Source:HGNC Symbol;Acc:HGNC:39550]	SAA2-SAA4	processed_transcript	A0A096LPE2	100528017	2.20351	0	0	1.38092	0	0	0	0	0	TRUE-Concordant	Strict
ENSG00000185479	ENSG00000185479.6	keratin 6B [Source:HGNC Symbol;Acc:HGNC:6444]	KRT6B	protein_coding	P04259	3854	1.54714	0	0	1.98869	0	0	0	0	0	TRUE-Concordant	Strict
ENSG00000093134	ENSG00000093134.15	vanin 3 [Source:HGNC Symbol;Acc:HGNC:16431]	VNN3	protein_coding	B2RBK8,Q9NY84	55350	8.55201	0	0	2.76837	0	0	0	0	0	TRUE-Concordant	Strict
ENSG00000172602	ENSG00000172602.11	Rho family GTPase 1 [Source:HGNC Symbol;Acc:HGNC:18314]	RND1	protein_coding	Q92730	27289	1.33065	0	0	2.8314	0	0	0	0	0	TRUE-Concordant	Strict
ENSG00000184588	ENSG00000184588.18	phosphodiesterase 4B [Source:HGNC Symbol;Acc:HGNC:8781]	PDE4B	protein_coding	Q07343,Q59GM8,Q68CX5,X5DNX5,X5DR82	5142	6.14108	0	0	3.75203	0	0	0	0	0	TRUE-Concordant	Strict
ENSG00000186832	ENSG00000186832.9	keratin 16 [Source:HGNC Symbol;Acc:HGNC:6423]	KRT16	protein_coding	P08779	3868	0.372117	0	0	1.02764	0	0	0	0	0	TRUE-Concordant	Strict
ENSG00000188505	ENSG00000188505.5	NCCRP1, F-box associated domain containing [Source:HGNC Symbol;Acc:HGNC:33739]	NCCRP1	protein_coding	Q6ZVX7	342897	0.526199	0	0	1.02968	0	0	0	0	-0.598629	TRUE-Concordant	Strict
ENSG00000131378	ENSG00000131378.14	raftlin, lipid raft linker 1 [Source:HGNC Symbol;Acc:HGNC:30278]	RFTN1	protein_coding	Q14699,Q8N5I0	23180	0.463068	0	0	1.41009	0	0	0	0	0	TRUE-Concordant	Strict
ENSG00000127666	ENSG00000127666.9	toll like receptor adaptor molecule 1 [Source:HGNC Symbol;Acc:HGNC:18348]	TICAM1	protein_coding	Q8IUC6	148022	0.309391	0	0	1.46133	0	0	0	0	0	TRUE-Concordant	Strict
ENSG00000163993	ENSG00000163993.7	S100 calcium binding protein P [Source:HGNC Symbol;Acc:HGNC:10504]	S100P	protein_coding	P25815	6286	0.662832	0	0	1.49501	0	0	0	-2.21291	0	TRUE-Concordant	Strict
ENSG00000197632	ENSG00000197632.9	serpin family B member 2 [Source:HGNC Symbol;Acc:HGNC:8584]	SERPINB2	protein_coding	P05120	5055	0.653916	0	0	2.32793	0	0	0	0	0	TRUE-Concordant	Strict
ENSG00000070190	ENSG00000070190.13	dual adaptor of phosphotyrosine and 3-phosphoinositides 1 [Source:HGNC Symbol;Acc:HGNC:16500]	DAPP1	protein_coding	J3KNB3,Q9UN19	27071	0.281033	0	0	2.41826	0	0	0	0	0	TRUE-Concordant	Strict
ENSG00000069020	ENSG00000069020.18	microtubule associated serine/threonine kinase family member 4 [Source:HGNC Symbol;Acc:HGNC:19037]	MAST4	protein_coding	B4DKT8,B4DS23,B4DSE5,E7EX28,J3QT34,O15021,Q6T2V4	375449	0.246601	0	0	2.83965	0	0	0	0	0	TRUE-Concordant	Strict
ENSG00000196136	ENSG00000196136.18	serpin family A member 3 [Source:HGNC Symbol;Acc:HGNC:16]	SERPINA3	protein_coding	A0A024R6P0,P01011	12	1.43583	0.486189	1.39403	0.766138	0	0	0	0	0	TRUE-Concordant	Strict
ENSG00000112303	ENSG00000112303.14	vanin 2 [Source:HGNC Symbol;Acc:HGNC:12706]	VNN2	protein_coding	O95498	8875	6.13421	0	6.18247	0.422418	0	0	0	0	0	TRUE-Concordant	Strict
ENSG00000162366	ENSG00000162366.8	PDZK1 interacting protein 1 [Source:HGNC Symbol;Acc:HGNC:16887]	PDZK1IP1	protein_coding	Q13113	10158	2.27584	0	1.72415	0.695223	0	0	0	0	0	TRUE-Concordant	Strict
ENSG00000154764	ENSG00000154764.6	Wnt family member 7A [Source:HGNC Symbol;Acc:HGNC:12786]	WNT7A	protein_coding	O00755	7476	0.450982	0	4.99248	0.791787	0	0	0	0	0	TRUE-Concordant	Strict
ENSG00000137462	ENSG00000137462.8	toll like receptor 2 [Source:HGNC Symbol;Acc:HGNC:11848]	TLR2	protein_coding	A0A0S2Z4S4,B3KWR9,O60603	7097	0.836241	0	1.62623	0.885287	0	0	0	0	0	TRUE-Concordant	Strict
ENSG00000197971	ENSG00000197971.16	myelin basic protein [Source:HGNC Symbol;Acc:HGNC:6925]	MBP	protein_coding	A0A024R384,P02686	4155	0	0	1.02337	0.250644	0	0	0	0	0	TRUE-Concordant	Strict
ENSG00000205334	ENSG00000205334.2	long intergenic non-protein coding RNA 1460 [Source:HGNC Symbol;Acc:HGNC:50858]	AC074091.13	protein_coding	NA	100129995	0	0	2.14678	0.263963	0	0	0	0	0	TRUE-Concordant	Strict
ENSG00000163624	ENSG00000163624.6	CDP-diacylglycerol synthase 1 [Source:HGNC Symbol;Acc:HGNC:1800]	CDS1	protein_coding	A0A024RDG8,Q92903	1040	0	0	1.11324	0.305984	0	0	0	0	0	TRUE-Concordant	Strict
ENSG00000003147	ENSG00000003147.19	islet cell autoantigen 1 [Source:HGNC Symbol;Acc:HGNC:5343]	ICA1	protein_coding	A0A024RA29,Q05084	3382	0	0	1.6712	0.324055	0	0	0	0	0	TRUE-Concordant	Strict
ENSG00000027075	ENSG00000027075.15	protein kinase C eta [Source:HGNC Symbol;Acc:HGNC:9403]	PRKCH	protein_coding	P24723	5583	0	0	1.25176	0.34493	0	0	0	0	0	TRUE-Concordant	Strict
ENSG00000146802	ENSG00000146802.13	transmembrane protein 168 [Source:HGNC Symbol;Acc:HGNC:25826]	TMEM168	protein_coding	A0A024R716,Q9H0V1	64418	0	0	1.08774	0.371769	0	0	0	0	0	TRUE-Concordant	Strict
ENSG00000092621	ENSG00000092621.12	phosphoglycerate dehydrogenase [Source:HGNC Symbol;Acc:HGNC:8923]	PHGDH	protein_coding	O43175	26227	0	0	1.55534	0.374543	0	0	0	0	0	TRUE-Concordant	Strict
ENSG00000012779	ENSG00000012779.11	arachidonate 5-lipoxygenase [Source:HGNC Symbol;Acc:HGNC:435]	ALOX5	protein_coding	P09917	240	0	0	1.07826	0.410902	0	0	0	0	0	TRUE-Concordant	Strict
ENSG00000186814	ENSG00000186814.14	zinc finger and SCAN domain containing 30 [Source:HGNC Symbol;Acc:HGNC:33517]	ZSCAN30	protein_coding	A0A0C4DGV0,Q86W11	100101467	0	0	1.28333	0.425645	0	0	0	0	0	TRUE-Concordant	Strict
ENSG00000184939	ENSG00000184939.16	ZFP90 zinc finger protein [Source:HGNC Symbol;Acc:HGNC:23329]	ZFP90	protein_coding	J3QKQ8,Q8TF47	146198	0	0	1.02776	0.426199	0	0	0	0	0	TRUE-Concordant	Strict
ENSG00000171488	ENSG00000171488.15	leucine rich repeat containing 8 VRAC subunit C [Source:HGNC Symbol;Acc:HGNC:25075]	LRRC8C	protein_coding	Q8TDW0	84230	0	0	1.13519	0.441367	0	0	0	0	0	TRUE-Concordant	Strict
ENSG00000153132	ENSG00000153132.13	calmegin [Source:HGNC Symbol;Acc:HGNC:2060]	CLGN	protein_coding	A0A140VKG2,O14967	1047	0	0	1.39044	0.441947	0	0	0	0	0	TRUE-Concordant	Strict
ENSG00000172164	ENSG00000172164.15	syntrophin beta 1 [Source:HGNC Symbol;Acc:HGNC:11168]	SNTB1	protein_coding	Q13884	6641	0	0	1.53662	0.449242	0	0	0	0	0	TRUE-Concordant	Strict
ENSG00000143353	ENSG00000143353.12	lysophospholipase like 1 [Source:HGNC Symbol;Acc:HGNC:20440]	LYPLAL1	protein_coding	Q5VWZ2	127018	0	0	1.03976	0.481144	0	0	0	0	0	TRUE-Concordant	Strict
ENSG00000119950	ENSG00000119950.21	MAX interactor 1, dimerization protein [Source:HGNC Symbol;Acc:HGNC:7534]	MXI1	protein_coding	A0A0S2Z3X5,P50539	4601	0	0	1.6768	0.505792	0	0	0	0	0	TRUE-Concordant	Strict
ENSG00000100814	ENSG00000100814.18	cyclin B1 interacting protein 1 [Source:HGNC Symbol;Acc:HGNC:19437]	CCNB1IP1	protein_coding	Q9NPC3	57820	0	0	1.66255	0.51835	0	0	0	0	0	TRUE-Concordant	Strict
ENSG00000260916	ENSG00000260916.7	cell cycle progression 1 [Source:HGNC Symbol;Acc:HGNC:24227]	CCPG1	protein_coding	A0A024R5S7,Q9ULG6	9236	0	0	1.30123	0.54289	-0.73309	0	0	0	0	TRUE-Concordant	Strict
ENSG00000080298	ENSG00000080298.15	regulatory factor X3 [Source:HGNC Symbol;Acc:HGNC:9984]	RFX3	protein_coding	P48380	5991	0	0	1.25488	0.546921	0	0	0	0	0	TRUE-Concordant	Strict
ENSG00000187735	ENSG00000187735.14	transcription elongation factor A1 [Source:HGNC Symbol;Acc:HGNC:11612]	TCEA1	protein_coding	B7Z4W0,P23193	6917	0	0	1.23911	0.547017	0	0	0	0	0	TRUE-Concordant	Strict
ENSG00000136169	ENSG00000136169.16	SET domain bifurcated histone lysine methyltransferase 2 [Source:HGNC Symbol;Acc:HGNC:20263]	SETDB2	protein_coding	Q96T68	83852	0	0	1.02714	0.553022	0	0	0	0	0	TRUE-Concordant	Strict
ENSG00000011638	ENSG00000011638.10	transmembrane protein 159 [Source:HGNC Symbol;Acc:HGNC:30136]	TMEM159	protein_coding	I3L288,I3NI23,Q96B96	57146	0	0	1.13194	0.564519	0	0	0	0	0	TRUE-Concordant	Strict
ENSG00000147180	ENSG00000147180.16	zinc finger protein 711 [Source:HGNC Symbol;Acc:HGNC:13128]	ZNF711	protein_coding	Q6PK66,Q9Y462	7552	0	0	1.05386	0.569856	0	0	0	0	0	TRUE-Concordant	Strict
ENSG00000215717	ENSG00000215717.7	transmembrane protein 167B [Source:HGNC Symbol;Acc:HGNC:30187]	TMEM167B	protein_coding	A0A024R096,Q9NRX6	56900	0	0	1.45956	0.571028	0	0	0	0	0	TRUE-Concordant	Strict
ENSG00000114120	ENSG00000114120.14	solute carrier family 25 member 36 [Source:HGNC Symbol;Acc:HGNC:25554]	SLC25A36	protein_coding	Q96CQ1	55186	0	0	1.10095	0.573843	0	0	0	0	0	TRUE-Concordant	Strict
ENSG00000165591	ENSG00000165591.6	fatty acid amide hydrolase 2 [Source:HGNC Symbol;Acc:HGNC:26440]	FAAH2	protein_coding	B2C6G4,Q6GMR7	158584	0	0	1.94952	0.586032	0	0	0	0	0	TRUE-Concordant	Strict
ENSG00000164509	ENSG00000164509.15	interleukin 31 receptor A [Source:HGNC Symbol;Acc:HGNC:18969]	IL31RA	protein_coding	B4DNJ2,Q8NI17	133396	0	0	1.39838	0.608196	0	0	0	0	0	TRUE-Concordant	Strict
ENSG00000101928	ENSG00000101928.13	motile sperm domain containing 1 [Source:HGNC Symbol;Acc:HGNC:25235]	MOSPD1	protein_coding	Q9UJG1	56180	0	0	1.07558	0.613882	0	0	0	0	0	TRUE-Concordant	Strict
ENSG00000101751	ENSG00000101751.10	DNA polymerase iota [Source:HGNC Symbol;Acc:HGNC:9182]	POLI	protein_coding	Q9UNA4	11201	0	0	1.00089	0.624351	0	0	0	0	0	TRUE-Concordant	Strict
ENSG00000180938	ENSG00000180938.6	zinc finger protein 572 [Source:HGNC Symbol;Acc:HGNC:26758]	ZNF572	protein_coding	Q7Z3I7	137209	0	0	1.21528	0.626619	0	0	0	0	0	TRUE-Concordant	Strict
ENSG00000069712	NA	NA	KIAA1107	protein_coding	NA	NA	0	0	1.09292	0.638748	0	0	0	0	0	TRUE-Concordant	Strict
ENSG00000234741	ENSG00000234741.8	growth arrest specific 5 [Source:HGNC Symbol;Acc:HGNC:16355]	GAS5	processed_transcript	NA	60674	0	0	2.35894	0.644121	0	0	0	0	0	TRUE-Concordant	Strict
ENSG00000160200	ENSG00000160200.18	cystathionine beta-synthase [Source:HGNC Symbol;Acc:HGNC:1550]	CBS	protein_coding	B7Z2D6,P0DN79,P35520,Q9NTF0	875	0	0	2.41971	0.651428	0	0	0	0	0	TRUE-Concordant	Strict
ENSG00000187109	ENSG00000187109.14	nucleosome assembly protein 1 like 1 [Source:HGNC Symbol;Acc:HGNC:7637]	NAP1L1	protein_coding	A0A024RBB7,B7Z2V4,F5H4R6,F8W543,P55209,Q9H2B0	4673	0	0	1.14069	0.657096	0	0	0	0	0	TRUE-Concordant	Strict
ENSG00000164619	ENSG00000164619.10	BMP binding endothelial regulator [Source:HGNC Symbol;Acc:HGNC:24154]	BMPER	protein_coding	A0A090N7U6,Q8N8U9	168667	0	0	2.50603	0.659121	0	0	0	0	0	TRUE-Concordant	Strict
ENSG00000133639	ENSG00000133639.6	BTG anti-proliferation factor 1 [Source:HGNC Symbol;Acc:HGNC:1130]	BTG1	protein_coding	P62324,Q6IBC8	694	0	0	1.36735	0.670399	0	0	0	0	0	TRUE-Concordant	Strict
ENSG00000132359	ENSG00000132359.15	RAP1 GTPase activating protein 2 [Source:HGNC Symbol;Acc:HGNC:29176]	RAP1GAP2	protein_coding	A0A1B0GV05,Q684P5	23108	0	0	1.09162	0.677153	0	0	0	0	0	TRUE-Concordant	Strict
ENSG00000204387	ENSG00000204387.14	small nucleolar RNA host gene 32 [Source:HGNC Symbol;Acc:HGNC:19078]	C6orf48	protein_coding	NA	50854	0	0	2.3976	0.714082	0	0	0	0	0	TRUE-Concordant	Strict
ENSG00000181690	ENSG00000181690.8	PLAG1 zinc finger [Source:HGNC Symbol;Acc:HGNC:9045]	PLAG1	protein_coding	A0A024R7Z0,Q6DJT9	5324	0	0	1.30959	0.714459	0	0	0	0	0	TRUE-Concordant	Strict
ENSG00000132950	ENSG00000132950.19	zinc finger MYM-type containing 5 [Source:HGNC Symbol;Acc:HGNC:13029]	ZMYM5	protein_coding	Q9UJ78	9205	0	0	1.00047	0.71818	0	0	0	0	0	TRUE-Concordant	Strict
ENSG00000121350	ENSG00000121350.16	pyridine nucleotide-disulphide oxidoreductase domain 1 [Source:HGNC Symbol;Acc:HGNC:26162]	PYROXD1	protein_coding	Q8WU10	79912	0	0	1.39701	0.721145	0	0	0	0	0	TRUE-Concordant	Strict
ENSG00000173812	ENSG00000173812.11	eukaryotic translation initiation factor 1 [Source:HGNC Symbol;Acc:HGNC:3249]	EIF1	protein_coding	P41567,Q6IAV3	10209	0	0	1.79087	0.726971	0	0	0	0	0	TRUE-Concordant	Strict
ENSG00000170689	ENSG00000170689.10	homeobox B9 [Source:HGNC Symbol;Acc:HGNC:5120]	HOXB9	protein_coding	B3KPJ1,P17482	3219	0	0	1.40311	0.7518	0	0	0	0	0	TRUE-Concordant	Strict
ENSG00000119801	ENSG00000119801.13	yippee like 5 [Source:HGNC Symbol;Acc:HGNC:18329]	YPEL5	protein_coding	P62699	51646	0	0	1.23512	0.781558	0	0	0	0	0	TRUE-Concordant	Strict
ENSG00000174749	ENSG00000174749.6	family with sequence similarity 241 member A [Source:HGNC Symbol;Acc:HGNC:26813]	C4orf32	protein_coding	Q8N8J7	132720	0	0	1.1751	0.785887	0	0	0	0	0	TRUE-Concordant	Strict
ENSG00000074370	ENSG00000074370.18	ATPase sarcoplasmic/endoplasmic reticulum Ca2+ transporting 3 [Source:HGNC Symbol;Acc:HGNC:813]	ATP2A3	protein_coding	A8K9K1,Q93084	489	0	0	1.01407	0.789818	0	0	-0.890559	-0.793886	0	TRUE-Concordant	Strict
ENSG00000251022	ENSG00000251022.6	THAP9 antisense RNA 1 [Source:HGNC Symbol;Acc:HGNC:44172]	THAP9-AS1	antisense	NA	100499177	0	0	1.21406	0.796818	0	0	0	0	0	TRUE-Concordant	Strict
ENSG00000160191	ENSG00000160191.18	phosphodiesterase 9A [Source:HGNC Symbol;Acc:HGNC:8795]	PDE9A	protein_coding	A0A0S2Z475,A0A0S2Z4A3,A0A0S2Z4T6,O76083	5152	0	0	1.04951	0.808519	0	0	0	0	0	TRUE-Concordant	Strict
ENSG00000101255	ENSG00000101255.11	tribbles pseudokinase 3 [Source:HGNC Symbol;Acc:HGNC:16228]	TRIB3	protein_coding	B4DMM9,J3KR25,Q96RU7	57761	0	0	1.71937	0.813644	0	0	0	0	0	TRUE-Concordant	Strict
ENSG00000031698	ENSG00000031698.13	seryl-tRNA synthetase 1 [Source:HGNC Symbol;Acc:HGNC:10537]	SARS	protein_coding	P49591,Q0VGA5,Q5T5C7	6301	0	0	1.1979	0.816034	0	0	0	0	0	TRUE-Concordant	Strict
ENSG00000166450	ENSG00000166450.13	protogenin [Source:HGNC Symbol;Acc:HGNC:26373]	PRTG	protein_coding	Q2VWP7	283659	0	0	1.01432	0.820944	0	0	0	0	0	TRUE-Concordant	Strict
ENSG00000101213	ENSG00000101213.7	protein tyrosine kinase 6 [Source:HGNC Symbol;Acc:HGNC:9617]	PTK6	protein_coding	Q13882	5753	0	0	1.18501	0.82543	0	0	0	0	0	TRUE-Concordant	Strict
ENSG00000168209	ENSG00000168209.5	DNA damage inducible transcript 4 [Source:HGNC Symbol;Acc:HGNC:24944]	DDIT4	protein_coding	A0A024QZQ6,Q9NX09	54541	0	0	1.25727	0.829287	0	0	0	0	0	TRUE-Concordant	Strict
ENSG00000184005	ENSG00000184005.11	ST6 N-acetylgalactosaminide alpha-2,6-sialyltransferase 3 [Source:HGNC Symbol;Acc:HGNC:19343]	ST6GALNAC3	protein_coding	Q8NDV1	256435	0	0	1.03326	0.834217	0	0	0	0	0	TRUE-Concordant	Strict
ENSG00000118263	ENSG00000118263.15	Kruppel like factor 7 [Source:HGNC Symbol;Acc:HGNC:6350]	KLF7	protein_coding	A0A024R3X8,O75840	8609	0	0	1.34721	0.845778	0	0	0	0	0	TRUE-Concordant	Strict
ENSG00000147162	ENSG00000147162.14	O-linked N-acetylglucosamine (GlcNAc) transferase [Source:HGNC Symbol;Acc:HGNC:8127]	OGT	protein_coding	O15294	8473	0	0	1.24774	0.849218	0	0	0	0	0	TRUE-Concordant	Strict
ENSG00000114796	ENSG00000114796.16	kelch like family member 24 [Source:HGNC Symbol;Acc:HGNC:25947]	KLHL24	protein_coding	Q6TFL4	54800	0	0	1.11706	0.850142	0	0	0	0	0	TRUE-Concordant	Strict
ENSG00000104432	ENSG00000104432.14	interleukin 7 [Source:HGNC Symbol;Acc:HGNC:6023]	IL7	protein_coding	A0A0A0MTG5,A8K673,P13232,Q5FBX5	3574	0	0	1.74105	0.8509	0	0	0	0	0	TRUE-Concordant	Strict
ENSG00000074527	ENSG00000074527.13	netrin 4 [Source:HGNC Symbol;Acc:HGNC:13658]	NTN4	protein_coding	A8K3H6,B2RE43,Q9HB63	59277	0	0	1.58942	0.854174	0	0	0	0	0	TRUE-Concordant	Strict
ENSG00000153982	ENSG00000153982.11	glycerophosphodiester phosphodiesterase domain containing 1 [Source:HGNC Symbol;Acc:HGNC:20883]	GDPD1	protein_coding	Q8N9F7	284161	0	0	1.29525	0.856269	0	0	0	0	0	TRUE-Concordant	Strict
ENSG00000176222	ENSG00000176222.9	zinc finger protein 404 [Source:HGNC Symbol;Acc:HGNC:19417]	ZNF404	protein_coding	Q494X3	342908	0	0	1.21577	0.859398	0	0	0	0	0	TRUE-Concordant	Strict
ENSG00000251192	ENSG00000251192.7	zinc finger protein 674 [Source:HGNC Symbol;Acc:HGNC:17625]	ZNF674	protein_coding	Q2M3X9	641339	0	0	1.12368	0.865505	0	0	0	0	0	TRUE-Concordant	Strict
ENSG00000144935	ENSG00000144935.15	transient receptor potential cation channel subfamily C member 1 [Source:HGNC Symbol;Acc:HGNC:12333]	TRPC1	protein_coding	P48995	7220	0	0	1.09815	0.870081	0	0	0	0	0	TRUE-Concordant	Strict
ENSG00000127528	ENSG00000127528.6	Kruppel like factor 2 [Source:HGNC Symbol;Acc:HGNC:6347]	KLF2	protein_coding	Q9Y5W3	10365	0	0	1.04873	0.88096	-0.941125	0	0	0	0	TRUE-Concordant	Strict
ENSG00000178852	ENSG00000178852.16	EF-hand calcium binding domain 13 [Source:HGNC Symbol;Acc:HGNC:26864]	EFCAB13	protein_coding	Q8IY85	124989	0	0	1.15378	0.892072	0	0	0	0	0	TRUE-Concordant	Strict
ENSG00000223745	ENSG00000223745.8	CCDC18 antisense RNA 1 [Source:HGNC Symbol;Acc:HGNC:52262]	RP4-717I23.3	processed_transcript	NA	NA	0	0	1.65919	0.895998	0	0	0	0	0	TRUE-Concordant	Strict
ENSG00000117020	ENSG00000117020.18	AKT serine/threonine kinase 3 [Source:HGNC Symbol;Acc:HGNC:393]	AKT3	protein_coding	Q9Y243	10000	0	0	1.07044	0.900968	0	0	0	0	0	TRUE-Concordant	Strict
ENSG00000160111	ENSG00000160111.13	C3 and PZP like alpha-2-macroglobulin domain containing 8 [Source:HGNC Symbol;Acc:HGNC:23228]	CPAMD8	protein_coding	NA,Q8IZJ3	27151	0	0	2.00708	0.901839	0	0	0	0	0	TRUE-Concordant	Strict
ENSG00000170175	ENSG00000170175.11	cholinergic receptor nicotinic beta 1 subunit [Source:HGNC Symbol;Acc:HGNC:1961]	CHRNB1	protein_coding	P11230	1140	0	0	1.08577	0.910144	0	0	0	0	0	TRUE-Concordant	Strict
ENSG00000196967	ENSG00000196967.11	zinc finger protein 585A [Source:HGNC Symbol;Acc:HGNC:26305]	ZNF585A	protein_coding	A0A0C4DFY4,Q6P3V2	199704	0	0	1.47499	0.910825	0	0	0	0	0	TRUE-Concordant	Strict
ENSG00000139132	ENSG00000139132.14	FYVE, RhoGEF and PH domain containing 4 [Source:HGNC Symbol;Acc:HGNC:19125]	FGD4	protein_coding	B7Z493,B7Z8F9,E9PJX4,F8W1R0,Q49A55,Q96M96	121512	0	0	1.24695	0.915292	0	0	0	0	0	TRUE-Concordant	Strict
ENSG00000263244	ENSG00000263244.2	novel transcript, 3' overlapping chromosome 16 open reading frame 72	RP11-473I1.10	sense_intronic	NA	NA	0	0	1.37792	0.927025	0	0	0	0	0	TRUE-Concordant	Strict
ENSG00000182993	ENSG00000182993.5	chromosome 12 open reading frame 60 [Source:HGNC Symbol;Acc:HGNC:28726]	C12orf60	protein_coding	Q5U649	144608	0	0	1.07152	0.945311	0	0	0	0	0	TRUE-Concordant	Strict
ENSG00000177410	ENSG00000177410.13	ZNFX1 antisense RNA 1 [Source:HGNC Symbol;Acc:HGNC:33101]	ZFAS1	antisense	NA	441951	0	0	2.16556	0.965905	0	0	0	0	0	TRUE-Concordant	Strict
ENSG00000186448	ENSG00000186448.15	zinc finger protein 197 [Source:HGNC Symbol;Acc:HGNC:12988]	ZNF197	protein_coding	O14709,Q7Z6G1	10168100000000	0	0	1.11596	0.969674	0	0	0	0	0	TRUE-Concordant	Strict
ENSG00000155903	ENSG00000155903.13	RAS p21 protein activator 2 [Source:HGNC Symbol;Acc:HGNC:9872]	RASA2	protein_coding	Q15283	5922	0	0	1.02297	0.977604	0	0	0	0	0	TRUE-Concordant	Strict
ENSG00000079308	ENSG00000079308.19	tensin 1 [Source:HGNC Symbol;Acc:HGNC:11973]	TNS1	protein_coding	A1L0S7,B2RU35,B7Z6H8,E9PF55,E9PGF5,Q0VG54,Q0VG55,Q59G71,Q86VB0,Q9HBL0	7145	0	0	1.10241	0.990257	0	0	0	0	0	TRUE-Concordant	Strict
ENSG00000123610	ENSG00000123610.5	TNF alpha induced protein 6 [Source:HGNC Symbol;Acc:HGNC:11898]	TNFAIP6	protein_coding	P98066	7130	0	0	1.26031	0.991173	0	0	0	0	0	TRUE-Concordant	Strict
ENSG00000075651	ENSG00000075651.16	phospholipase D1 [Source:HGNC Symbol;Acc:HGNC:9067]	PLD1	protein_coding	Q13393,Q59EA4	5337	0	0	1.23286	0.995534	0	0	0	0	0	TRUE-Concordant	Strict
ENSG00000152409	ENSG00000152409.9	junction mediating and regulatory protein, p53 cofactor [Source:HGNC Symbol;Acc:HGNC:28916]	JMY	protein_coding	Q8N9B5	133746	0	0	1.12212	0.9968	0	0	0	0	0	TRUE-Concordant	Strict
ENSG00000120837	ENSG00000120837.8	nuclear transcription factor Y subunit beta [Source:HGNC Symbol;Acc:HGNC:7805]	NFYB	protein_coding	A0A024RBG7,P25208	4801	0	0.369832	0.260429	0.339201	0	0	0	0	0	TRUE-Concordant	Permissive
ENSG00000170677	ENSG00000170677.6	suppressor of cytokine signaling 6 [Source:HGNC Symbol;Acc:HGNC:16833]	SOCS6	protein_coding	A0A024R379,O14544	9306	0	0.283316	0.794611	0.425246	0	0	0	0	0	TRUE-Concordant	Permissive
ENSG00000065548	ENSG00000065548.18	zinc finger CCCH-type containing 15 [Source:HGNC Symbol;Acc:HGNC:29528]	ZC3H15	protein_coding	Q8WU90	55854	0	0.35893	0.315627	0.464491	0	0	0	0	0	TRUE-Concordant	Permissive
ENSG00000143878	ENSG00000143878.10	ras homolog family member B [Source:HGNC Symbol;Acc:HGNC:668]	RHOB	protein_coding	P62745	388	0	0.251035	0.587915	0.79252	-0.598195	0	0	0	0	TRUE-Concordant	Permissive
ENSG00000089048	ENSG00000089048.14	ESF1 nucleolar pre-rRNA processing protein homolog [Source:HGNC Symbol;Acc:HGNC:15898]	ESF1	protein_coding	Q9H501	51575	0	0.464766	0.494869	0.852674	0	0	0	0	0	TRUE-Concordant	Permissive
ENSG00000124107	ENSG00000124107.5	secretory leukocyte peptidase inhibitor [Source:HGNC Symbol;Acc:HGNC:11092]	SLPI	protein_coding	P03973	6590	0.557884	0	0.541576	0.278606	0	0	0	0	0	TRUE-Concordant	Permissive
ENSG00000136997	ENSG00000136997.20	MYC proto-oncogene, bHLH transcription factor [Source:HGNC Symbol;Acc:HGNC:7553]	MYC	protein_coding	A0A087WVR4,P01106	4609	0.303381	0	0.441527	0.473806	0	0	0	0	0	TRUE-Concordant	Permissive
ENSG00000186815	ENSG00000186815.12	two pore segment channel 1 [Source:HGNC Symbol;Acc:HGNC:18182]	TPCN1	protein_coding	B3KSG7,B7Z3R2,Q9ULQ1	53373	0.323847	0	0.178677	0.557447	0	0	-0.669509	0	0	TRUE-Concordant	Permissive
ENSG00000170873	ENSG00000170873.18	MTSS I-BAR domain containing 1 [Source:HGNC Symbol;Acc:HGNC:20443]	MTSS1	protein_coding	A5YM41,O43312	9788	0.303253	0	0.801678	0.582411	0	0	0	0	0	TRUE-Concordant	Permissive
ENSG00000157510	ENSG00000157510.14	actin filament associated protein 1 like 1 [Source:HGNC Symbol;Acc:HGNC:26714]	AFAP1L1	protein_coding	Q8TED9	134265	0.316978	0	0.589213	0.632181	0	0	0	0	0	TRUE-Concordant	Permissive
ENSG00000188522	ENSG00000188522.15	family with sequence similarity 83 member G [Source:HGNC Symbol;Acc:HGNC:32554]	FAM83G	protein_coding	A6ND36	644815	0.292125	0	0.325946	0.782276	0	0	0	0	0	TRUE-Concordant	Permissive
ENSG00000086062	ENSG00000086062.12	beta-1,4-galactosyltransferase 1 [Source:HGNC Symbol;Acc:HGNC:924]	B4GALT1	protein_coding	P15291,W6MEN3	2683	0.333406	0	0.242709	0.816499	0	0	0	0	0	TRUE-Concordant	Permissive
ENSG00000196526	ENSG00000196526.10	actin filament associated protein 1 [Source:HGNC Symbol;Acc:HGNC:24017]	AFAP1	protein_coding	Q6ZRV0,Q8N556	60312	0.303014	0	0.616018	0.967158	0	0	0	0	0	TRUE-Concordant	Permissive
ENSG00000143612	ENSG00000143612.20	chromosome 1 open reading frame 43 [Source:HGNC Symbol;Acc:HGNC:29876]	C1orf43	protein_coding	Q09GN0,Q9BWL3,X6R6F3,X6R6S3	25912	0	0	0.602052	0.193918	0	0	0	0	0	TRUE-Concordant	Permissive
ENSG00000132475	ENSG00000132475.10	H3.3 histone B [Source:HGNC Symbol;Acc:HGNC:4765]	H3F3B	protein_coding	B2R4P9,P84243	3021	0	0	0.458349	0.197436	0	0	0	0	0	TRUE-Concordant	Permissive
ENSG00000135926	ENSG00000135926.15	transmembrane BAX inhibitor motif containing 1 [Source:HGNC Symbol;Acc:HGNC:23410]	TMBIM1	protein_coding	A0A024R472,B3KSM0,B4DUD2,Q969X1	64114	0	0	0.241225	0.230492	0	0	0	0	0	TRUE-Concordant	Permissive
ENSG00000102699	ENSG00000102699.6	poly(ADP-ribose) polymerase family member 4 [Source:HGNC Symbol;Acc:HGNC:271]	PARP4	protein_coding	Q9UKK3	143	0	0	0.503904	0.236179	0	0	0	0	0	TRUE-Concordant	Permissive
ENSG00000122406	ENSG00000122406.14	ribosomal protein L5 [Source:HGNC Symbol;Acc:HGNC:10360]	RPL5	protein_coding	A2RUM7,P46777	6125	0	0	0.636161	0.240436	0	0	0	0	-0.245479	TRUE-Concordant	Permissive
ENSG00000048544	ENSG00000048544.6	mitochondrial ribosomal protein S10 [Source:HGNC Symbol;Acc:HGNC:14502]	MRPS10	protein_coding	A0A024RD03,B4DP77,P82664	55173	0	0	0.365266	0.245833	0	0	0	0	0	TRUE-Concordant	Permissive
ENSG00000155508	ENSG00000155508.13	CCR4-NOT transcription complex subunit 8 [Source:HGNC Symbol;Acc:HGNC:9207]	CNOT8	protein_coding	B7Z9U0,Q9UFF9	9337	0	0	0.306099	0.246108	0	0	0	0	0	TRUE-Concordant	Permissive
ENSG00000141655	ENSG00000141655.17	TNF receptor superfamily member 11a [Source:HGNC Symbol;Acc:HGNC:11908]	TNFRSF11A	protein_coding	Q9Y6Q6	8792	0	0	0.625495	0.251594	0	0	0	0	0	TRUE-Concordant	Permissive
ENSG00000104408	ENSG00000104408.10	eukaryotic translation initiation factor 3 subunit E [Source:HGNC Symbol;Acc:HGNC:3277]	EIF3E	protein_coding	P60228	3646	0	0	0.789339	0.254357	0	0	0	0	0	TRUE-Concordant	Permissive
ENSG00000102931	ENSG00000102931.8	ADP ribosylation factor like GTPase 2 binding protein [Source:HGNC Symbol;Acc:HGNC:17146]	ARL2BP	protein_coding	A0A024R6U9,Q9Y2Y0	23568	0	0	0.398848	0.255747	0	0	0	0	0	TRUE-Concordant	Permissive
ENSG00000143157	ENSG00000143157.11	pogo transposable element derived with KRAB domain [Source:HGNC Symbol;Acc:HGNC:18800]	POGK	protein_coding	A0A024R8Y1,B4DF62,Q9P215	57645	0	0	0.26321	0.257184	0	0	0	0	0	TRUE-Concordant	Permissive
ENSG00000103429	ENSG00000103429.11	bifunctional apoptosis regulator [Source:HGNC Symbol;Acc:HGNC:17613]	BFAR	protein_coding	H3BMP2,Q9NZS9	51283	0	0	0.231506	0.257829	0	0	0	0	0	TRUE-Concordant	Permissive
ENSG00000169241	ENSG00000169241.19	solute carrier family 50 member 1 [Source:HGNC Symbol;Acc:HGNC:30657]	SLC50A1	protein_coding	A0A087WXX5,Q5SR67,Q9BRV3	55974	0	0	0.587713	0.259074	0	0	0	0	0	TRUE-Concordant	Permissive
ENSG00000130741	ENSG00000130741.11	eukaryotic translation initiation factor 2 subunit gamma [Source:HGNC Symbol;Acc:HGNC:3267]	EIF2S3	protein_coding	P41091	1968	0	0	0.854506	0.259172	0	0	0	0	0	TRUE-Concordant	Permissive
ENSG00000100418	ENSG00000100418.8	desumoylating isopeptidase 1 [Source:HGNC Symbol;Acc:HGNC:24577]	DESI1	protein_coding	Q6ICB0	27351	0	0	0.335739	0.259541	0	0	0	0	0	TRUE-Concordant	Permissive
ENSG00000078304	ENSG00000078304.19	protein phosphatase 2 regulatory subunit B'gamma [Source:HGNC Symbol;Acc:HGNC:9311]	PPP2R5C	protein_coding	Q13362	5527	0	0	0.229248	0.26424	0	0	0	0	0	TRUE-Concordant	Permissive
ENSG00000137309	ENSG00000137309.20	high mobility group AT-hook 1 [Source:HGNC Symbol;Acc:HGNC:5010]	HMGA1	protein_coding	P17096,Q5T6U8	3159	0	0	0.592745	0.26553	0	0	0	0	0	TRUE-Concordant	Permissive
ENSG00000178397	ENSG00000178397.13	family with sequence similarity 220 member A [Source:HGNC Symbol;Acc:HGNC:22422]	FAM220A	protein_coding	Q7Z4H9	84792	0	0	0.678564	0.267965	0	0	0	0	0	TRUE-Concordant	Permissive
ENSG00000159592	ENSG00000159592.11	GC-rich promoter binding protein 1 like 1 [Source:HGNC Symbol;Acc:HGNC:28843]	GPBP1L1	protein_coding	Q9HC44	60313	0	0	0.58724	0.27051	0	0	0	0	0	TRUE-Concordant	Permissive
ENSG00000110696	ENSG00000110696.10	chromosome 11 open reading frame 58 [Source:HGNC Symbol;Acc:HGNC:16990]	C11orf58	protein_coding	O00193	10944	0	0	0.332926	0.272188	0	0	0	0	0	TRUE-Concordant	Permissive
ENSG00000171490	ENSG00000171490.13	ribosomal L1 domain containing 1 [Source:HGNC Symbol;Acc:HGNC:24534]	RSL1D1	protein_coding	O76021	26156	0	0	0.537603	0.277494	0	0	0	0	0	TRUE-Concordant	Permissive
ENSG00000101266	ENSG00000101266.19	casein kinase 2 alpha 1 [Source:HGNC Symbol;Acc:HGNC:2457]	CSNK2A1	protein_coding	P68400	1457	0	0	0.377765	0.278144	0	0	0	0	0	TRUE-Concordant	Permissive
ENSG00000169905	ENSG00000169905.12	torsin 1A interacting protein 2 [Source:HGNC Symbol;Acc:HGNC:24055]	TOR1AIP2	protein_coding	A0A024R957,Q8NFQ8,Q9H496	163590	0	0	0.336693	0.280342	0	0	0	0	0	TRUE-Concordant	Permissive
ENSG00000115944	ENSG00000115944.15	cytochrome c oxidase subunit 7A2 like [Source:HGNC Symbol;Acc:HGNC:2289]	COX7A2L	protein_coding	O14548,Q6FGA0	9167	0	0	0.493015	0.285473	0	0	0	0	0	TRUE-Concordant	Permissive
ENSG00000119638	ENSG00000119638.13	NIMA related kinase 9 [Source:HGNC Symbol;Acc:HGNC:18591]	NEK9	protein_coding	Q6PKF2,Q8TD19	91754	0	0	0.223808	0.286322	0	0	0	0	0	TRUE-Concordant	Permissive
ENSG00000147044	ENSG00000147044.21	calcium/calmodulin dependent serine protein kinase [Source:HGNC Symbol;Acc:HGNC:1497]	CASK	protein_coding	O14936	8573	0	0	0.219968	0.286687	0	0	0	0	0	TRUE-Concordant	Permissive
ENSG00000161970	ENSG00000161970.15	ribosomal protein L26 [Source:HGNC Symbol;Acc:HGNC:10327]	RPL26	protein_coding	P61254	6154	0	0	0.714725	0.293798	0	0	0	0	-0.371682	TRUE-Concordant	Permissive
ENSG00000115828	ENSG00000115828.17	glutaminyl-peptide cyclotransferase [Source:HGNC Symbol;Acc:HGNC:9753]	QPCT	protein_coding	Q16769	25797	0	0	0.810925	0.295373	0	0	0	0	0	TRUE-Concordant	Permissive
ENSG00000125977	ENSG00000125977.7	eukaryotic translation initiation factor 2 subunit beta [Source:HGNC Symbol;Acc:HGNC:3266]	EIF2S2	protein_coding	P20042,Q6IBR8	8894	0	0	0.43121	0.296403	0	0	0	0	0	TRUE-Concordant	Permissive
ENSG00000010270	ENSG00000010270.13	STARD3 N-terminal like [Source:HGNC Symbol;Acc:HGNC:19169]	STARD3NL	protein_coding	A0A024RA89,O95772	83930	0	0	0.222774	0.297139	0	0	0	0	0	TRUE-Concordant	Permissive
ENSG00000119414	ENSG00000119414.11	protein phosphatase 6 catalytic subunit [Source:HGNC Symbol;Acc:HGNC:9323]	PPP6C	protein_coding	A0A024R861,O00743	5537	0	0	0.228453	0.29752	0	0	0	0	0	TRUE-Concordant	Permissive
ENSG00000181788	ENSG00000181788.4	siah E3 ubiquitin protein ligase 2 [Source:HGNC Symbol;Acc:HGNC:10858]	SIAH2	protein_coding	O43255	6478	0	0	0.400264	0.298592	0	0	0	0	0	TRUE-Concordant	Permissive
ENSG00000115128	ENSG00000115128.7	splicing factor 3b subunit 6 [Source:HGNC Symbol;Acc:HGNC:30096]	SF3B14	protein_coding	Q9Y3B4	51639	0	0	0.326735	0.30412	0	0	0	0	0	TRUE-Concordant	Permissive
ENSG00000129083	ENSG00000129083.12	COPI coat complex subunit beta 1 [Source:HGNC Symbol;Acc:HGNC:2231]	COPB1	protein_coding	P53618	1315	0	0	0.461467	0.306996	0	0	0	0	0	TRUE-Concordant	Permissive
ENSG00000110871	ENSG00000110871.15	coenzyme Q5, methyltransferase [Source:HGNC Symbol;Acc:HGNC:28722]	COQ5	protein_coding	Q5HYK3	84274	0	0	0.321845	0.309515	0	0	0	0	0	TRUE-Concordant	Permissive
ENSG00000134686	ENSG00000134686.18	polyhomeotic homolog 2 [Source:HGNC Symbol;Acc:HGNC:3183]	PHC2	protein_coding	A0A0A0MSI2,Q8IXK0	1912	0	0	0.303476	0.309913	0	0	0	0	0	TRUE-Concordant	Permissive
ENSG00000271880	ENSG00000271880.1	ArfGAP with GTPase domain, ankyrin repeat and PH domain 11 [Source:HGNC Symbol;Acc:HGNC:29421]	RP11-96C23.5	processed_transcript	NA,Q8TF27	119385	0	0	0.231461	0.310498	0	0	0	0	0	TRUE-Concordant	Permissive
ENSG00000085788	ENSG00000085788.14	DDHD domain containing 2 [Source:HGNC Symbol;Acc:HGNC:29106]	DDHD2	protein_coding	B3KPM6,O94830	23259	0	0	0.619741	0.313726	0	0	0	0	0	TRUE-Concordant	Permissive
ENSG00000019186	ENSG00000019186.10	cytochrome P450 family 24 subfamily A member 1 [Source:HGNC Symbol;Acc:HGNC:2602]	CYP24A1	protein_coding	Q07973	1591	0	0	0.694399	0.320414	0	0	0	0	0	TRUE-Concordant	Permissive
ENSG00000171109	ENSG00000171109.19	mitofusin 1 [Source:HGNC Symbol;Acc:HGNC:18262]	MFN1	protein_coding	A0A0C4DFN1,Q8IWA4	55669	0	0	0.271255	0.321094	0	0	0	0	0	TRUE-Concordant	Permissive
ENSG00000108264	NA	NA	TADA2A	protein_coding	NA	NA	0	0	0.339702	0.322199	0	0	0	0	0	TRUE-Concordant	Permissive
ENSG00000140382	ENSG00000140382.15	high mobility group 20A [Source:HGNC Symbol;Acc:HGNC:5001]	HMG20A	protein_coding	B4DMG1,Q9NP66	10363	0	0	0.184784	0.322467	0	0	0	0	0	TRUE-Concordant	Permissive
ENSG00000137055	ENSG00000137055.15	phospholipase A2 activating protein [Source:HGNC Symbol;Acc:HGNC:9043]	PLAA	protein_coding	Q9Y263	9373	0	0	0.427726	0.325761	0	0	0	0	0	TRUE-Concordant	Permissive
ENSG00000134440	ENSG00000134440.12	asparaginyl-tRNA synthetase 1 [Source:HGNC Symbol;Acc:HGNC:7643]	NARS	protein_coding	O43776	4677	0	0	0.516393	0.327899	0	0	0	0	0	TRUE-Concordant	Permissive
ENSG00000119862	ENSG00000119862.13	galectin like [Source:HGNC Symbol;Acc:HGNC:25012]	LGALSL	protein_coding	Q3ZCW2	29094	0	0	0.525378	0.328349	0	0	0	0	0	TRUE-Concordant	Permissive
ENSG00000173230	ENSG00000173230.15	golgin B1 [Source:HGNC Symbol;Acc:HGNC:4429]	GOLGB1	protein_coding	Q14789	2804	0	0	0.557734	0.331191	0	0	0	0	0	TRUE-Concordant	Permissive
ENSG00000066455	ENSG00000066455.13	golgin A5 [Source:HGNC Symbol;Acc:HGNC:4428]	GOLGA5	protein_coding	Q8TBA6	9950	0	0	0.218165	0.33263	0	0	0	0	0	TRUE-Concordant	Permissive
ENSG00000108306	ENSG00000108306.13	F-box and leucine rich repeat protein 20 [Source:HGNC Symbol;Acc:HGNC:24679]	FBXL20	protein_coding	Q96IG2	84961	0	0	0.437328	0.332671	0	0	0	0	0	TRUE-Concordant	Permissive
ENSG00000108651	ENSG00000108651.10	UTP6 small subunit processome component [Source:HGNC Symbol;Acc:HGNC:18279]	UTP6	protein_coding	Q9NYH9	55813	0	0	0.295541	0.335163	0	0	0	0	0	TRUE-Concordant	Permissive
ENSG00000111596	ENSG00000111596.13	CCR4-NOT transcription complex subunit 2 [Source:HGNC Symbol;Acc:HGNC:7878]	CNOT2	protein_coding	A0A024RBD8,B2RDX7,B3KTL6,F8VV52,Q9NZN8	4848	0	0	0.194027	0.33657	0	0	0	0	0	TRUE-Concordant	Permissive
ENSG00000164654	ENSG00000164654.16	meiosis regulator for oocyte development [Source:HGNC Symbol;Acc:HGNC:21905]	MIOS	protein_coding	A0A024RA24,Q9NXC5	54468	0	0	0.670376	0.336827	0	0	0	0	0	TRUE-Concordant	Permissive
ENSG00000128607	ENSG00000128607.14	kelch domain containing 10 [Source:HGNC Symbol;Acc:HGNC:22194]	KLHDC10	protein_coding	Q6PID8	23008	0	0	0.279699	0.337522	0	0	0	0	0	TRUE-Concordant	Permissive
ENSG00000110090	ENSG00000110090.13	carnitine palmitoyltransferase 1A [Source:HGNC Symbol;Acc:HGNC:2328]	CPT1A	protein_coding	A0A024R5F4,B2RAQ8,P50416,Q8WZ48	1374	0	0	0.49142	0.337641	-0.670871	0	0	0	0	TRUE-Concordant	Permissive
ENSG00000141380	ENSG00000141380.14	SS18 subunit of BAF chromatin remodeling complex [Source:HGNC Symbol;Acc:HGNC:11340]	SS18	protein_coding	A0A024RC40,B4DLD3,B4DR34,B4E2J6,Q15532,Q4VAX0	6760	0	0	0.3014	0.339376	0	0	0	0	0	TRUE-Concordant	Permissive
ENSG00000240230	ENSG00000240230.6	cytochrome c oxidase assembly factor COX19 [Source:HGNC Symbol;Acc:HGNC:28074]	COX19	protein_coding	Q49B96	90639	0	0	0.372553	0.340776	0	0	0	0	-0.380204	TRUE-Concordant	Permissive
ENSG00000075975	ENSG00000075975.16	makorin ring finger protein 2 [Source:HGNC Symbol;Acc:HGNC:7113]	MKRN2	protein_coding	Q9H000	23609	0	0	0.327456	0.342405	0	0	0	0	0	TRUE-Concordant	Permissive
ENSG00000163714	ENSG00000163714.18	U2 snRNP associated SURP domain containing [Source:HGNC Symbol;Acc:HGNC:30855]	U2SURP	protein_coding	O15042	23350	0	0	0.325899	0.343809	0	0	0	0	0	TRUE-Concordant	Permissive
ENSG00000115170	ENSG00000115170.15	activin A receptor type 1 [Source:HGNC Symbol;Acc:HGNC:171]	ACVR1	protein_coding	D3DPA4,Q04771	90	0	0	0.799054	0.344438	0	0	0	0	0	TRUE-Concordant	Permissive
ENSG00000114416	ENSG00000114416.18	FMR1 autosomal homolog 1 [Source:HGNC Symbol;Acc:HGNC:4023]	FXR1	protein_coding	A0A0F7KYT8,A0A0F7L1S3,P51114	8087	0	0	0.206585	0.344873	0	0	0	0	0	TRUE-Concordant	Permissive
ENSG00000164924	ENSG00000164924.18	tyrosine 3-monooxygenase/tryptophan 5-monooxygenase activation protein zeta [Source:HGNC Symbol;Acc:HGNC:12855]	YWHAZ	protein_coding	D0PNI1,P63104	7534	0	0	0.482372	0.350498	0	0	0	0	0	TRUE-Concordant	Permissive
ENSG00000175387	ENSG00000175387.16	SMAD family member 2 [Source:HGNC Symbol;Acc:HGNC:6768]	SMAD2	protein_coding	B7Z5N5,Q15796,Q53XR6	4087	0	0	0.154454	0.351674	0	0	0	0	0	TRUE-Concordant	Permissive
ENSG00000090989	ENSG00000090989.18	exocyst complex component 1 [Source:HGNC Symbol;Acc:HGNC:30380]	EXOC1	protein_coding	A0A024RDA1,A0A024RDA9,Q9NV70	55763	0	0	0.726354	0.351688	0	0	0	0	0	TRUE-Concordant	Permissive
ENSG00000166548	ENSG00000166548.16	thymidine kinase 2 [Source:HGNC Symbol;Acc:HGNC:11831]	TK2	protein_coding	A4IF54,A5PLM0,B4DIW4,B4E0Z4,O00142,Q8IZR3	7084	0	0	0.658641	0.352043	0	0	0	0	0	TRUE-Concordant	Permissive
ENSG00000011454	ENSG00000011454.17	RAB GTPase activating protein 1 [Source:HGNC Symbol;Acc:HGNC:17155]	RABGAP1	protein_coding	B4DSD1,H9NIL4,Q99679,Q9Y3P9	236372844	0	0	0.287851	0.35212	0	0	0	0	0	TRUE-Concordant	Permissive
ENSG00000177946	ENSG00000177946.6	CENPB DNA-binding domain containing 1 [Source:HGNC Symbol;Acc:HGNC:28272]	CENPBD1	protein_coding	B2RD01	92806	0	0	0.297015	0.352654	0	0	0	0	0	TRUE-Concordant	Permissive
ENSG00000155729	ENSG00000155729.13	potassium channel tetramerization domain containing 18 [Source:HGNC Symbol;Acc:HGNC:26446]	KCTD18	protein_coding	A8K4A2,Q6PI47	130535	0	0	0.370714	0.353455	0	0	0	0	0	TRUE-Concordant	Permissive
ENSG00000034713	ENSG00000034713.8	GABA type A receptor associated protein like 2 [Source:HGNC Symbol;Acc:HGNC:13291]	GABARAPL2	protein_coding	P60520	11345	0	0	0.303345	0.357251	0	0	0	0	0	TRUE-Concordant	Permissive
ENSG00000125733	ENSG00000125733.18	thyroid hormone receptor interactor 10 [Source:HGNC Symbol;Acc:HGNC:12304]	TRIP10	protein_coding	Q15642,W4VSQ9	9322	0	0	0.236354	0.357659	0	0	0	0	-0.598754	TRUE-Concordant	Permissive
ENSG00000163608	ENSG00000163608.15	nucleolus and neural progenitor protein [Source:HGNC Symbol;Acc:HGNC:24496]	C3orf17	protein_coding	B4DHL5,B4DJ73,B4DUV5,Q6NW34	25871	0	0	0.558341	0.359704	0	0	0	0	0	TRUE-Concordant	Permissive
ENSG00000173960	ENSG00000173960.14	UBX domain protein 2A [Source:HGNC Symbol;Acc:HGNC:27265]	UBXN2A	protein_coding	P68543	165324	0	0	0.600953	0.359826	0	0	0	0	0	TRUE-Concordant	Permissive
ENSG00000137478	ENSG00000137478.15	FCH and double SH3 domains 2 [Source:HGNC Symbol;Acc:HGNC:29114]	FCHSD2	protein_coding	O94868	9873	0	0	0.286511	0.359864	0	0	0	0	0	TRUE-Concordant	Permissive
ENSG00000170745	ENSG00000170745.12	potassium voltage-gated channel modifier subfamily S member 3 [Source:HGNC Symbol;Acc:HGNC:6302]	KCNS3	protein_coding	Q9BQ31	3790	0	0	0.610731	0.361954	0	0	0	0	0	TRUE-Concordant	Permissive
ENSG00000249942	ENSG00000249942.1	novel transcript	AC142293.3	antisense	NA	NA	0	0	0.266909	0.36279	0	0	0	0	0	TRUE-Concordant	Permissive
ENSG00000133398	ENSG00000133398.4	mediator complex subunit 10 [Source:HGNC Symbol;Acc:HGNC:28760]	MED10	protein_coding	Q9BTT4	84246	0	0	0.422942	0.363303	0	0	0	0	0	TRUE-Concordant	Permissive
ENSG00000134086	ENSG00000134086.8	von Hippel-Lindau tumor suppressor [Source:HGNC Symbol;Acc:HGNC:12687]	VHL	protein_coding	A0A024R2F2,A0A0S2Z4K1,P40337	7428	0	0	0.283304	0.363313	0	0	0	0	0	TRUE-Concordant	Permissive
ENSG00000174013	ENSG00000174013.8	F-box protein 45 [Source:HGNC Symbol;Acc:HGNC:29148]	FBXO45	protein_coding	P0C2W1	200933	0	0	0.459976	0.36336	0	0	0	0	0	TRUE-Concordant	Permissive
ENSG00000197498	ENSG00000197498.13	ribosome production factor 2 homolog [Source:HGNC Symbol;Acc:HGNC:20870]	RPF2	protein_coding	Q9H7B2	84154	0	0	0.693273	0.36339	0	0	0	0	0	TRUE-Concordant	Permissive
ENSG00000198369	ENSG00000198369.10	sprouty related EVH1 domain containing 2 [Source:HGNC Symbol;Acc:HGNC:17722]	SPRED2	protein_coding	B3KPL5,Q7Z698	200734	0	0	0.27199	0.364062	0	0	0	0	0	TRUE-Concordant	Permissive
ENSG00000127328	ENSG00000127328.21	RAB3A interacting protein [Source:HGNC Symbol;Acc:HGNC:16508]	RAB3IP	protein_coding	Q96QF0	117177	0	0	0.780075	0.366068	0	0	0	0	0	TRUE-Concordant	Permissive
ENSG00000162368	ENSG00000162368.13	cytidine/uridine monophosphate kinase 1 [Source:HGNC Symbol;Acc:HGNC:18170]	CMPK1	protein_coding	B2R6S5,P30085	51727	0	0	0.481984	0.367255	-0.845915	0	0	0	0	TRUE-Concordant	Permissive
ENSG00000052841	ENSG00000052841.15	tetratricopeptide repeat domain 17 [Source:HGNC Symbol;Acc:HGNC:25596]	TTC17	protein_coding	Q49A97,Q6MZP1,Q96AE7	55761	0	0	0.614446	0.368767	0	0	0	0	0	TRUE-Concordant	Permissive
ENSG00000129197	ENSG00000129197.14	RPA interacting protein [Source:HGNC Symbol;Acc:HGNC:28641]	RPAIN	protein_coding	A0A0A0MR35,A0A0A0MSE7,A0A0B4J1T3,B3KTT3,E9PDG9,Q86UA6	84268	0	0	0.36114	0.368767	0	0	0	0	0	TRUE-Concordant	Permissive
ENSG00000101132	ENSG00000101132.10	prefoldin subunit 4 [Source:HGNC Symbol;Acc:HGNC:8868]	PFDN4	protein_coding	Q9NQP4	5203	0	0	0.550747	0.370661	0	0	0	0	0	TRUE-Concordant	Permissive
ENSG00000108599	ENSG00000108599.15	A-kinase anchoring protein 10 [Source:HGNC Symbol;Acc:HGNC:368]	AKAP10	protein_coding	A0A0S2Z4Z7,E7EMD6,O43572	11216	0	0	0.503963	0.371395	0	0	0	0	0	TRUE-Concordant	Permissive
ENSG00000134597	ENSG00000134597.16	RNA binding motif protein X-linked 2 [Source:HGNC Symbol;Acc:HGNC:24282]	RBMX2	protein_coding	Q9Y388	51634	0	0	0.417255	0.371496	0	0	0	0	0	TRUE-Concordant	Permissive
ENSG00000105819	ENSG00000105819.14	peptidase, mitochondrial processing subunit beta [Source:HGNC Symbol;Acc:HGNC:9119]	PMPCB	protein_coding	B3KM34,O75439,Q96CP5	9512	0	0	0.45025	0.374819	0	0	0	0	0	TRUE-Concordant	Permissive
ENSG00000171862	ENSG00000171862.11	phosphatase and tensin homolog [Source:HGNC Symbol;Acc:HGNC:9588]	PTEN	protein_coding	F6KD01,P60484	5728	0	0	0.303064	0.375433	0	0	0	0	0	TRUE-Concordant	Permissive
ENSG00000154305	ENSG00000154305.18	MIA SH3 domain ER export factor 3 [Source:HGNC Symbol;Acc:HGNC:24008]	MIA3	protein_coding	Q5JRA6	375056	0	0	0.48714	0.377488	0	0	0	0	0	TRUE-Concordant	Permissive
ENSG00000134369	ENSG00000134369.15	neuron navigator 1 [Source:HGNC Symbol;Acc:HGNC:15989]	NAV1	protein_coding	Q8NEY1	89796	0	0	0.537769	0.37771	0	0	0	0	0	TRUE-Concordant	Permissive
ENSG00000114857	ENSG00000114857.18	natural killer cell triggering receptor [Source:HGNC Symbol;Acc:HGNC:7833]	NKTR	protein_coding	A0A024R2N6,P30414	4820	0	0	0.329914	0.378189	0	0	0	0	0	TRUE-Concordant	Permissive
ENSG00000176658	ENSG00000176658.17	myosin ID [Source:HGNC Symbol;Acc:HGNC:7598]	MYO1D	protein_coding	J3KRL0,J3QRN6,O94832,Q8N618	4642	0	0	0.926527	0.380556	0	0	0	0	0	TRUE-Concordant	Permissive
ENSG00000129472	ENSG00000129472.15	RAB2B, member RAS oncogene family [Source:HGNC Symbol;Acc:HGNC:20246]	RAB2B	protein_coding	B4DUD4,Q8WUD1	84932	0	0	0.567062	0.381924	0	0	0	0	0	TRUE-Concordant	Permissive
ENSG00000143190	ENSG00000143190.23	POU class 2 homeobox 1 [Source:HGNC Symbol;Acc:HGNC:9212]	POU2F1	protein_coding	A0A024R8Y2,P14859	5451	0	0	0.566984	0.382602	0	0	0	0	0	TRUE-Concordant	Permissive
ENSG00000110768	ENSG00000110768.12	general transcription factor IIH subunit 1 [Source:HGNC Symbol;Acc:HGNC:4655]	GTF2H1	protein_coding	P32780	2965	0	0	0.417154	0.384034	0	0	0	0	0	TRUE-Concordant	Permissive
ENSG00000172939	ENSG00000172939.9	oxidative stress responsive kinase 1 [Source:HGNC Symbol;Acc:HGNC:8508]	OXSR1	protein_coding	A0A024R2M7,O95747	9943	0	0	0.246852	0.384138	0	0	0	0	0	TRUE-Concordant	Permissive
ENSG00000086589	ENSG00000086589.12	RNA binding motif protein 22 [Source:HGNC Symbol;Acc:HGNC:25503]	RBM22	protein_coding	Q9NW64	55696	0	0	0.271833	0.388643	0	0	0	0	0	TRUE-Concordant	Permissive
ENSG00000138303	ENSG00000138303.18	activating signal cointegrator 1 complex subunit 1 [Source:HGNC Symbol;Acc:HGNC:24268]	ASCC1	protein_coding	A0A024QZM0,Q8N9N2	51008	0	0	0.234742	0.390089	0	0	0	0	0	TRUE-Concordant	Permissive
ENSG00000073849	ENSG00000073849.15	ST6 beta-galactoside alpha-2,6-sialyltransferase 1 [Source:HGNC Symbol;Acc:HGNC:10860]	ST6GAL1	protein_coding	P15907	6480	0	0	0.448322	0.390653	-1.29816	0	0	0	0	TRUE-Concordant	Permissive
ENSG00000133112	ENSG00000133112.17	tumor protein, translationally-controlled 1 [Source:HGNC Symbol;Acc:HGNC:12022]	TPT1	protein_coding	A0A024RDY2,A0A0B4J2C3,A0A0P1J1R0,P13693	7178	0	0	0.697113	0.394088	0	0	0	0	0	TRUE-Concordant	Permissive
ENSG00000134909	ENSG00000134909.18	Rho GTPase activating protein 32 [Source:HGNC Symbol;Acc:HGNC:17399]	ARHGAP32	protein_coding	A7KAX9,Q86T64	9743	0	0	0.319359	0.394696	0	0	0	0	0	TRUE-Concordant	Permissive
ENSG00000129473	ENSG00000129473.10	BCL2 like 2 [Source:HGNC Symbol;Acc:HGNC:995]	BCL2L2	protein_coding	Q92843	599	0	0	0.439601	0.395808	0	0	0	0	0	TRUE-Concordant	Permissive
ENSG00000137185	ENSG00000137185.12	zinc finger and SCAN domain containing 9 [Source:HGNC Symbol;Acc:HGNC:12984]	ZSCAN9	protein_coding	A0A024RCK9,O15535	7746	0	0	0.468843	0.395948	0	0	0	0	0	TRUE-Concordant	Permissive
ENSG00000130338	ENSG00000130338.13	TUB like protein 4 [Source:HGNC Symbol;Acc:HGNC:15530]	TULP4	protein_coding	Q9NRJ4	56995	0	0	0.524846	0.397028	0	0	0	0	0	TRUE-Concordant	Permissive
ENSG00000165660	ENSG00000165660.8	abraxas 2, BRISC complex subunit [Source:HGNC Symbol;Acc:HGNC:28975]	FAM175B	protein_coding	Q15018	23172	0	0	0.34289	0.398646	0	0	0	0	0	TRUE-Concordant	Permissive
ENSG00000133789	ENSG00000133789.15	switching B cell complex subunit SWAP70 [Source:HGNC Symbol;Acc:HGNC:17070]	SWAP70	protein_coding	B3KUB9,E7EMB1,Q9UH65	23075	0	0	0.467973	0.398704	0	0	0	0	0	TRUE-Concordant	Permissive
ENSG00000214194	ENSG00000214194.9	small integral membrane protein 30 [Source:HGNC Symbol;Acc:HGNC:48953]	LINC00998	protein_coding	A4D0T7	401397	0	0	0.606123	0.39923	0	0	0	0	0	TRUE-Concordant	Permissive
ENSG00000255529	ENSG00000255529.9	RNA polymerase II subunit M [Source:HGNC Symbol;Acc:HGNC:14862]	POLR2M	protein_coding	P0CAP1,P0CAP2,Q6EEV4	81488	0	0	0.462658	0.399334	0	0	0	0	0	TRUE-Concordant	Permissive
ENSG00000083097	ENSG00000083097.14	DOP1 leucine zipper like protein A [Source:HGNC Symbol;Acc:HGNC:21194]	DOPEY1	protein_coding	B2RWN9,Q5JWR5,Q5TA12	23033	0	0	0.327527	0.401136	0	0	0	0	0	TRUE-Concordant	Permissive
ENSG00000162458	ENSG00000162458.13	filamin binding LIM protein 1 [Source:HGNC Symbol;Acc:HGNC:24686]	FBLIM1	protein_coding	Q8WUP2	54751	0	0	0.462558	0.401459	0	0	0	0	0	TRUE-Concordant	Permissive
ENSG00000076706	ENSG00000076706.17	melanoma cell adhesion molecule [Source:HGNC Symbol;Acc:HGNC:6934]	MCAM	protein_coding	A0A024R3I5,P43121	4162	0	0	0.362731	0.401752	0	0	0	0	0	TRUE-Concordant	Permissive
ENSG00000116212	ENSG00000116212.15	leucine rich repeat containing 42 [Source:HGNC Symbol;Acc:HGNC:28792]	LRRC42	protein_coding	Q9Y546	115353	0	0	0.421603	0.403213	0	0	0	0	0	TRUE-Concordant	Permissive
ENSG00000078269	ENSG00000078269.15	synaptojanin 2 [Source:HGNC Symbol;Acc:HGNC:11504]	SYNJ2	protein_coding	A0A1W2PR85,B4DG94,O15056	8871	0	0	0.392726	0.40387	0	0	0	0	0	TRUE-Concordant	Permissive
ENSG00000109381	ENSG00000109381.20	E74 like ETS transcription factor 2 [Source:HGNC Symbol;Acc:HGNC:3317]	ELF2	protein_coding	B7Z720,Q15723	1998	0	0	0.350145	0.40507	0	0	0	0	0	TRUE-Concordant	Permissive
ENSG00000074054	ENSG00000074054.18	cytoplasmic linker associated protein 1 [Source:HGNC Symbol;Acc:HGNC:17088]	CLASP1	protein_coding	Q7Z460	23332	0	0	0.221475	0.405487	0	0	0	0	0	TRUE-Concordant	Permissive
ENSG00000131732	ENSG00000131732.12	zinc finger CCHC-type containing 9 [Source:HGNC Symbol;Acc:HGNC:25424]	ZCCHC9	protein_coding	A0A024RAL5,Q8N567	84240	0	0	0.744582	0.405824	0	0	0	0	0	TRUE-Concordant	Permissive
ENSG00000129680	ENSG00000129680.16	MAP7 domain containing 3 [Source:HGNC Symbol;Acc:HGNC:25742]	MAP7D3	protein_coding	Q8IWC1	79649	0	0	0.443764	0.408134	0	0	0	0	0	TRUE-Concordant	Permissive
ENSG00000138382	ENSG00000138382.15	methyltransferase like 5 [Source:HGNC Symbol;Acc:HGNC:25006]	METTL5	protein_coding	Q9NRN9	29081	0	0	0.604714	0.408188	0	0	0	0	0	TRUE-Concordant	Permissive
ENSG00000116001	ENSG00000116001.17	TIA1 cytotoxic granule associated RNA binding protein [Source:HGNC Symbol;Acc:HGNC:11802]	TIA1	protein_coding	P31483	7072	0	0	0.339406	0.408283	0	0	0	0	0	TRUE-Concordant	Permissive
ENSG00000089289	ENSG00000089289.16	immunoglobulin binding protein 1 [Source:HGNC Symbol;Acc:HGNC:5461]	IGBP1	protein_coding	P78318	3476	0	0	0.708252	0.415997	0	0	0	0	0	TRUE-Concordant	Permissive
ENSG00000150991	ENSG00000150991.15	ubiquitin C [Source:HGNC Symbol;Acc:HGNC:12468]	UBC	protein_coding	P0CG48	7316	0	0	0.693603	0.417725	0	0	0	0	0	TRUE-Concordant	Permissive
ENSG00000240857	ENSG00000240857.2	retinol dehydrogenase 14 [Source:HGNC Symbol;Acc:HGNC:19979]	RDH14	protein_coding	Q53RX3,Q9HBH5	57665	0	0	0.251267	0.418417	0	0	0	0	0	TRUE-Concordant	Permissive
ENSG00000066654	ENSG00000066654.14	THUMP domain containing 1 [Source:HGNC Symbol;Acc:HGNC:23807]	THUMPD1	protein_coding	A0A024R388,B4DFY9,Q6MZT3,Q9NXG2	55623	0	0	0.234901	0.420289	0	0	0	0	0	TRUE-Concordant	Permissive
ENSG00000135452	ENSG00000135452.10	tetraspanin 31 [Source:HGNC Symbol;Acc:HGNC:10539]	TSPAN31	protein_coding	B4DFJ7,F8VWE0,Q12999	6302	0	0	0.929158	0.420316	0	0	0	0	0	TRUE-Concordant	Permissive
ENSG00000121749	ENSG00000121749.15	TBC1 domain family member 15 [Source:HGNC Symbol;Acc:HGNC:25694]	TBC1D15	protein_coding	A8K8E1,Q8TC07	64786	0	0	0.343214	0.421107	0	0	0	0	0	TRUE-Concordant	Permissive
ENSG00000182923	ENSG00000182923.17	centrosomal protein 63 [Source:HGNC Symbol;Acc:HGNC:25815]	CEP63	protein_coding	Q96MT8	80254	0	0	0.816344	0.421903	0	0	0	0	0	TRUE-Concordant	Permissive
ENSG00000122033	ENSG00000122033.14	mitochondrial translational initiation factor 3 [Source:HGNC Symbol;Acc:HGNC:29788]	MTIF3	protein_coding	Q9H2K0	219402	0	0	0.817299	0.424327	0	0	0	0	-0.388369	TRUE-Concordant	Permissive
ENSG00000131759	ENSG00000131759.18	retinoic acid receptor alpha [Source:HGNC Symbol;Acc:HGNC:9864]	RARA	protein_coding	A8K840,A8MUP8,F1D8N9,P10276,Q6I9R7	5914	0	0	0.331062	0.426163	0	0	0	0	0	TRUE-Concordant	Permissive
ENSG00000168216	ENSG00000168216.13	LMBR1 domain containing 1 [Source:HGNC Symbol;Acc:HGNC:23038]	LMBRD1	protein_coding	Q9NUN5	55788	0	0	0.779387	0.426982	0	0	0	0	0	TRUE-Concordant	Permissive
ENSG00000140455	ENSG00000140455.17	ubiquitin specific peptidase 3 [Source:HGNC Symbol;Acc:HGNC:12626]	USP3	protein_coding	Q6JHV3,Q9Y6I4	9960	0	0	0.665826	0.427461	0	0	0	0	0	TRUE-Concordant	Permissive
ENSG00000101166	ENSG00000101166.16	PRELI domain containing 3B [Source:HGNC Symbol;Acc:HGNC:15892]	SLMO2	protein_coding	Q9Y3B1	51012	0	0	0.499234	0.427582	0	0	0	0	0	TRUE-Concordant	Permissive
ENSG00000189180	ENSG00000189180.16	zinc finger protein 33A [Source:HGNC Symbol;Acc:HGNC:13096]	ZNF33A	protein_coding	A0A0A0MR11,A0A0A0MRS1,Q06730	7581	0	0	0.510544	0.427901	0	0	0	0	0	TRUE-Concordant	Permissive
ENSG00000196998	ENSG00000196998.19	WD repeat domain 45 [Source:HGNC Symbol;Acc:HGNC:28912]	WDR45	protein_coding	A0A024QYX1,Q9Y484	11152	0	0	0.402373	0.428043	0	0	0	0	0	TRUE-Concordant	Permissive
ENSG00000121644	ENSG00000121644.19	desumoylating isopeptidase 2 [Source:HGNC Symbol;Acc:HGNC:24264]	DESI2	protein_coding	A0A024R5P6,A0A024R5P9,Q9BSY9	51029	0	0	0.334214	0.428666	0	0	0	0	0	TRUE-Concordant	Permissive
ENSG00000135250	ENSG00000135250.17	SRSF protein kinase 2 [Source:HGNC Symbol;Acc:HGNC:11306]	SRPK2	protein_coding	A0A024R704,P78362	6733	0	0	0.31214	0.428917	0	0	0	0	0	TRUE-Concordant	Permissive
ENSG00000082512	ENSG00000082512.15	TNF receptor associated factor 5 [Source:HGNC Symbol;Acc:HGNC:12035]	TRAF5	protein_coding	O00463	7188	0	0	0.875396	0.429164	0	0	0	0	0	TRUE-Concordant	Permissive
ENSG00000113272	ENSG00000113272.14	tRNA-histidine guanylyltransferase 1 like [Source:HGNC Symbol;Acc:HGNC:26053]	THG1L	protein_coding	B4E366,Q9H8R6,Q9NWX6	54974	0	0	0.976873	0.430926	0	0	0	0	0	TRUE-Concordant	Permissive
ENSG00000187742	ENSG00000187742.15	SECIS binding protein 2 [Source:HGNC Symbol;Acc:HGNC:30972]	SECISBP2	protein_coding	B4DR97,B4DZC7,Q96T21	79048	0	0	0.581271	0.43192	0	0	0	0	0	TRUE-Concordant	Permissive
ENSG00000126814	ENSG00000126814.7	tRNA methyltransferase 5 [Source:HGNC Symbol;Acc:HGNC:23141]	TRMT5	protein_coding	Q32P41	57570	0	0	0.457275	0.432082	0	0	0	0	0	TRUE-Concordant	Permissive
ENSG00000078403	ENSG00000078403.17	MLLT10 histone lysine methyltransferase DOT1L cofactor [Source:HGNC Symbol;Acc:HGNC:16063]	MLLT10	protein_coding	P55197,Q59EQ6,Q6N002	8028	0	0	0.529895	0.433101	0	0	0	0	0	TRUE-Concordant	Permissive
ENSG00000157259	ENSG00000157259.8	GATA zinc finger domain containing 1 [Source:HGNC Symbol;Acc:HGNC:29941]	GATAD1	protein_coding	Q8WUU5	57798	0	0	0.744056	0.433693	0	0	0	0	0	TRUE-Concordant	Permissive
ENSG00000070756	ENSG00000070756.16	poly(A) binding protein cytoplasmic 1 [Source:HGNC Symbol;Acc:HGNC:8554]	PABPC1	protein_coding	A0A024R9C1,P11940	26986	0	0	0.722833	0.435372	0	0	0	0	0	TRUE-Concordant	Permissive
ENSG00000077044	ENSG00000077044.10	diacylglycerol kinase delta [Source:HGNC Symbol;Acc:HGNC:2851]	DGKD	protein_coding	A0A024R495,Q16760	8527	0	0	0.464756	0.435579	0	0	0	0	0	TRUE-Concordant	Permissive
ENSG00000169398	ENSG00000169398.19	protein tyrosine kinase 2 [Source:HGNC Symbol;Acc:HGNC:9611]	PTK2	protein_coding	Q05397,Q59GM6,Q59GN8,Q658W2	5747	0	0	0.291274	0.435636	0	0	0	0	0	TRUE-Concordant	Permissive
ENSG00000108587	ENSG00000108587.15	golgi SNAP receptor complex member 1 [Source:HGNC Symbol;Acc:HGNC:4430]	GOSR1	protein_coding	E9PCW1,O95249	9527	0	0	0.327972	0.43565	0	0	0	0	0	TRUE-Concordant	Permissive
ENSG00000170881	ENSG00000170881.5	ring finger protein 139 [Source:HGNC Symbol;Acc:HGNC:17023]	RNF139	protein_coding	Q8WU17	11236	0	0	0.339911	0.440668	0	0	0	0	0	TRUE-Concordant	Permissive
ENSG00000085721	ENSG00000085721.13	RRN3 homolog, RNA polymerase I transcription factor [Source:HGNC Symbol;Acc:HGNC:30346]	RRN3	protein_coding	B7ZB55,F5H148,Q9NYV6	54700	0	0	0.535411	0.440736	0	0	0	0	0	TRUE-Concordant	Permissive
ENSG00000028203	ENSG00000028203.18	vezatin, adherens junctions transmembrane protein [Source:HGNC Symbol;Acc:HGNC:18258]	VEZT	protein_coding	Q9HBM0	55591	0	0	0.648358	0.441381	0	0	0	0	0	TRUE-Concordant	Permissive
ENSG00000205423	ENSG00000205423.11	CTD nuclear envelope phosphatase 1 regulatory subunit 1 [Source:HGNC Symbol;Acc:HGNC:26759]	CNEP1R1	protein_coding	B8YCP3,Q8N9A8	255919	0	0	0.400541	0.442069	0	0	0	0	0	TRUE-Concordant	Permissive
ENSG00000108349	ENSG00000108349.17	CASC3 exon junction complex subunit [Source:HGNC Symbol;Acc:HGNC:17040]	CASC3	protein_coding	O15234	22794	0	0	0.187618	0.442112	0	0	0	0	0	TRUE-Concordant	Permissive
ENSG00000128513	ENSG00000128513.16	protection of telomeres 1 [Source:HGNC Symbol;Acc:HGNC:17284]	POT1	protein_coding	A0A024R739,A8MTK3,Q5MJ33,Q9NUX5	25913	0	0	0.564612	0.44259	0	0	0	0	0	TRUE-Concordant	Permissive
ENSG00000124120	ENSG00000124120.11	alpha tocopherol transfer protein like [Source:HGNC Symbol;Acc:HGNC:16114]	TTPAL	protein_coding	B2RA57,Q9BTX7	79183	0	0	0.836052	0.442946	0	0	0	0	0	TRUE-Concordant	Permissive
ENSG00000228223	ENSG00000228223.3	HLA complex group 11 [Source:HGNC Symbol;Acc:HGNC:17707]	HCG11	lincRNA	NA	493812	0	0	0.697721	0.443115	0	0	0	0	0	TRUE-Concordant	Permissive
ENSG00000006451	ENSG00000006451.8	RAS like proto-oncogene A [Source:HGNC Symbol;Acc:HGNC:9839]	RALA	protein_coding	P11233	5898	0	0	0.614752	0.443704	0	0	0	0	0	TRUE-Concordant	Permissive
ENSG00000163683	ENSG00000163683.12	small integral membrane protein 14 [Source:HGNC Symbol;Acc:HGNC:27321]	SMIM14	protein_coding	A0A024R9S4,Q96QK8	201895	0	0	0.2613	0.44434	0	0	0	0	0	TRUE-Concordant	Permissive
ENSG00000184203	ENSG00000184203.8	protein phosphatase 1 regulatory inhibitor subunit 2 [Source:HGNC Symbol;Acc:HGNC:9288]	PPP1R2	protein_coding	P41236	5504	0	0	0.553317	0.44539	0	0	0	0	0	TRUE-Concordant	Permissive
ENSG00000081320	ENSG00000081320.11	serine/threonine kinase 17b [Source:HGNC Symbol;Acc:HGNC:11396]	STK17B	protein_coding	O94768,Q53QE7	9262	0	0	0.696371	0.446247	0	0	0	0	0	TRUE-Concordant	Permissive
ENSG00000122557	ENSG00000122557.10	HERPUD family member 2 [Source:HGNC Symbol;Acc:HGNC:21915]	HERPUD2	protein_coding	A0A024RA77,Q9BSE4	64224	0	0	0.617343	0.447533	0	0	0	0	0	TRUE-Concordant	Permissive
ENSG00000120913	ENSG00000120913.23	PDZ and LIM domain 2 [Source:HGNC Symbol;Acc:HGNC:13992]	PDLIM2	protein_coding	Q96JY6	64236	0	0	0.377158	0.448972	0	0	0	0	0	TRUE-Concordant	Permissive
ENSG00000066427	ENSG00000066427.24	ataxin 3 [Source:HGNC Symbol;Acc:HGNC:7106]	ATXN3	protein_coding	A0A0A0MS38,C9JQV6,P54252	4287	0	0	0.874607	0.449165	0	0	0	0	0	TRUE-Concordant	Permissive
ENSG00000170631	ENSG00000170631.15	zinc finger protein 16 [Source:HGNC Symbol;Acc:HGNC:12947]	ZNF16	protein_coding	P17020	7564	0	0	0.479506	0.45041	0	0	0	0	0	TRUE-Concordant	Permissive
ENSG00000144566	ENSG00000144566.11	RAB5A, member RAS oncogene family [Source:HGNC Symbol;Acc:HGNC:9783]	RAB5A	protein_coding	A0A024R2K1,P20339	5868	0	0	0.659251	0.450716	0	0	0	0	0	TRUE-Concordant	Permissive
ENSG00000175029	ENSG00000175029.17	C-terminal binding protein 2 [Source:HGNC Symbol;Acc:HGNC:2495]	CTBP2	protein_coding	P56545	1488	0	0	0.315985	0.450946	0	0	0	0	0	TRUE-Concordant	Permissive
ENSG00000006453	ENSG00000006453.14	BAR/IMD domain containing adaptor protein 2 like 1 [Source:HGNC Symbol;Acc:HGNC:21649]	BAIAP2L1	protein_coding	Q9UHR4	55971	0	0	0.607195	0.45128	0	0	0	0	0	TRUE-Concordant	Permissive
ENSG00000104320	ENSG00000104320.14	nibrin [Source:HGNC Symbol;Acc:HGNC:7652]	NBN	protein_coding	A0A0C4DG07,O60934	4683	0	0	0.374476	0.451915	0	0	0	0	0	TRUE-Concordant	Permissive
ENSG00000119397	ENSG00000119397.16	centriolin [Source:HGNC Symbol;Acc:HGNC:1858]	CNTRL	protein_coding	B2RP65,Q7Z7A1	11064	0	0	0.271955	0.452011	0	0	0	0	0	TRUE-Concordant	Permissive
ENSG00000272068	ENSG00000272068.1	novel transcript	RP11-284F21.9	lincRNA	NA	NA	0	0	0.430835	0.452611	0	0	0	0	0	TRUE-Concordant	Permissive
ENSG00000188732	ENSG00000188732.11	family with sequence similarity 221 member A [Source:HGNC Symbol;Acc:HGNC:27977]	FAM221A	protein_coding	A0A024RA57,A4D161,B8ZZQ8	340277	0	0	0.88918	0.453253	0	0	0	0	0	TRUE-Concordant	Permissive
ENSG00000171566	ENSG00000171566.12	pleiotropic regulator 1 [Source:HGNC Symbol;Acc:HGNC:9089]	PLRG1	protein_coding	O43660	5356	0	0	0.273223	0.453595	0	0	0	0	0	TRUE-Concordant	Permissive
ENSG00000150527	ENSG00000150527.17	MIA SH3 domain ER export factor 2 [Source:HGNC Symbol;Acc:HGNC:18432]	CTAGE5	protein_coding	A0A193H6U5,O15320,Q4G155,Q59FD2,Q96PC5	4253	0	0	0.353442	0.458579	0	0	0	0	0	TRUE-Concordant	Permissive
ENSG00000047932	ENSG00000047932.14	golgi associated PDZ and coiled-coil motif containing [Source:HGNC Symbol;Acc:HGNC:17643]	GOPC	protein_coding	Q9HD26	57120	0	0	0.372807	0.458864	0	0	0	0	0	TRUE-Concordant	Permissive
ENSG00000107625	ENSG00000107625.13	DExD-box helicase 50 [Source:HGNC Symbol;Acc:HGNC:17906]	DDX50	protein_coding	Q9BQ39	79009	0	0	0.693936	0.459033	0	0	0	0	0	TRUE-Concordant	Permissive
ENSG00000183475	ENSG00000183475.13	ankyrin repeat and SOCS box containing 7 [Source:HGNC Symbol;Acc:HGNC:17182]	ASB7	protein_coding	A0A024RC94,A0A024RCD9,Q9H672	140460	0	0	0.541603	0.459828	0	0	0	0	0	TRUE-Concordant	Permissive
ENSG00000171492	ENSG00000171492.14	leucine rich repeat containing 8 VRAC subunit D [Source:HGNC Symbol;Acc:HGNC:16992]	LRRC8D	protein_coding	B3KRU1,Q7L1W4,Q96GG5	55144	0	0	0.445342	0.460216	0	0	0	0	0	TRUE-Concordant	Permissive
ENSG00000243055	ENSG00000243055.1	GK antisense RNA 1 [Source:HGNC Symbol;Acc:HGNC:40255]	GK-AS1	antisense	NA	NA	0	0	0.173522	0.460487	0	0	0	0	0	TRUE-Concordant	Permissive
ENSG00000165105	ENSG00000165105.10	RAS and EF-hand domain containing [Source:HGNC Symbol;Acc:HGNC:26464]	RASEF	protein_coding	Q8IZ41	158158	0	0	0.585207	0.4625	0	0	0	0	0	TRUE-Concordant	Permissive
ENSG00000138600	ENSG00000138600.10	signal peptide peptidase like 2A [Source:HGNC Symbol;Acc:HGNC:30227]	SPPL2A	protein_coding	Q8TCT8	84888	0	0	0.406829	0.463851	0	0	0	0	0	TRUE-Concordant	Permissive
ENSG00000197603	ENSG00000197603.14	ciliogenesis and planar polarity effector 1 [Source:HGNC Symbol;Acc:HGNC:25801]	C5orf42	protein_coding	Q9H799	65250	0	0	0.673015	0.46417	0	0	0	0	0	TRUE-Concordant	Permissive
ENSG00000182963	ENSG00000182963.10	gap junction protein gamma 1 [Source:HGNC Symbol;Acc:HGNC:4280]	GJC1	protein_coding	P36383	10052	0	0	0.278065	0.464356	0	0	0	0	0	TRUE-Concordant	Permissive
ENSG00000112701	ENSG00000112701.18	SUMO specific peptidase 6 [Source:HGNC Symbol;Acc:HGNC:20944]	SENP6	protein_coding	B3KMM0,F8W6D9,Q9GZR1	26054	0	0	0.48476	0.465123	0	0	0	0	0	TRUE-Concordant	Permissive
ENSG00000145860	ENSG00000145860.11	ring finger protein 145 [Source:HGNC Symbol;Acc:HGNC:20853]	RNF145	protein_coding	A8K9Y9,Q8NDT8,Q96MT1	153830	0	0	0.412393	0.465669	0	0	0	0	-0.275086	TRUE-Concordant	Permissive
ENSG00000180357	ENSG00000180357.9	zinc finger protein 609 [Source:HGNC Symbol;Acc:HGNC:29003]	ZNF609	protein_coding	O15014	23060	0	0	0.190782	0.46798	0	0	0	0	0	TRUE-Concordant	Permissive
ENSG00000126775	ENSG00000126775.9	autophagy related 14 [Source:HGNC Symbol;Acc:HGNC:19962]	ATG14	protein_coding	Q6ZNE5	22863	0	0	0.45406	0.469231	0	0	0	0	0	TRUE-Concordant	Permissive
ENSG00000130433	ENSG00000130433.7	calcium voltage-gated channel auxiliary subunit gamma 6 [Source:HGNC Symbol;Acc:HGNC:13625]	CACNG6	protein_coding	A6NFR2,A6NP74,Q9BXT2	59285	0	0	0.554304	0.469256	0	0	0	-1.2572	0	TRUE-Concordant	Permissive
ENSG00000140299	ENSG00000140299.13	BCL2 interacting protein 2 [Source:HGNC Symbol;Acc:HGNC:1083]	BNIP2	protein_coding	J3KN59,Q12982	663	0	0	0.638417	0.469402	0	0	0	0	0	TRUE-Concordant	Permissive
ENSG00000123268	ENSG00000123268.9	activating transcription factor 1 [Source:HGNC Symbol;Acc:HGNC:783]	ATF1	protein_coding	P18846	466	0	0	0.65629	0.470949	0	0	0	0	0	TRUE-Concordant	Permissive
ENSG00000184743	ENSG00000184743.13	atlastin GTPase 3 [Source:HGNC Symbol;Acc:HGNC:24526]	ATL3	protein_coding	B4DXC4,F5H6I7,Q6DD88	25923	0	0	0.610282	0.472796	0	0	0	0	0	TRUE-Concordant	Permissive
ENSG00000171425	ENSG00000171425.10	zinc finger protein 581 [Source:HGNC Symbol;Acc:HGNC:25017]	ZNF581	protein_coding	Q9P0T4	51545	0	0	0.788046	0.473711	0	0	0	0	0	TRUE-Concordant	Permissive
ENSG00000114209	ENSG00000114209.15	programmed cell death 10 [Source:HGNC Symbol;Acc:HGNC:8761]	PDCD10	protein_coding	C9J363,Q9BUL8	11235	0	0	0.361457	0.478356	0	0	0	0	0	TRUE-Concordant	Permissive
ENSG00000092439	ENSG00000092439.16	transient receptor potential cation channel subfamily M member 7 [Source:HGNC Symbol;Acc:HGNC:17994]	TRPM7	protein_coding	A0A024R5V1,H0YLN8,Q96QT4	54822	0	0	0.438717	0.478477	0	0	0	0	0	TRUE-Concordant	Permissive
ENSG00000165934	ENSG00000165934.13	cleavage and polyadenylation specific factor 2 [Source:HGNC Symbol;Acc:HGNC:2325]	CPSF2	protein_coding	A0A024R6H0,Q9P2I0	53981	0	0	0.280297	0.478679	0	0	0	0	0	TRUE-Concordant	Permissive
ENSG00000169131	ENSG00000169131.13	zinc finger protein 354A [Source:HGNC Symbol;Acc:HGNC:11628]	ZNF354A	protein_coding	O60765,V9HWI2	6940	0	0	0.876597	0.480009	0	0	0	0	0	TRUE-Concordant	Permissive
ENSG00000167257	ENSG00000167257.11	ring finger protein 214 [Source:HGNC Symbol;Acc:HGNC:25335]	RNF214	protein_coding	A0A024R3D4,Q8ND24	257160	0	0	0.36215	0.480025	0	0	0	0	0	TRUE-Concordant	Permissive
ENSG00000096746	ENSG00000096746.17	heterogeneous nuclear ribonucleoprotein H3 [Source:HGNC Symbol;Acc:HGNC:5043]	HNRNPH3	protein_coding	A0A024QZK8,A0A024QZP1,B4DHY1,P31942,Q53F48	3189	0	0	0.296022	0.48003	0	0	0	0	0	TRUE-Concordant	Permissive
ENSG00000108799	ENSG00000108799.13	enhancer of zeste 1 polycomb repressive complex 2 subunit [Source:HGNC Symbol;Acc:HGNC:3526]	EZH1	protein_coding	A0A0A0MSY9,Q92800	2145	0	0	0.722454	0.482162	0	0	0	0	0	TRUE-Concordant	Permissive
ENSG00000163378	ENSG00000163378.14	EGF domain specific O-linked N-acetylglucosamine transferase [Source:HGNC Symbol;Acc:HGNC:28526]	EOGT	protein_coding	Q5NDL2	285203	0	0	0.617515	0.482891	0	0	0	0	0	TRUE-Concordant	Permissive
ENSG00000120254	ENSG00000120254.15	methylenetetrahydrofolate dehydrogenase (NADP+ dependent) 1 like [Source:HGNC Symbol;Acc:HGNC:21055]	MTHFD1L	protein_coding	A0A087WVM4,B2RD24,B7ZM99,Q6UB35	25902	0	0	0.889444	0.483486	0	0	0	0	0	TRUE-Concordant	Permissive
ENSG00000196981	ENSG00000196981.4	WD repeat domain 5B [Source:HGNC Symbol;Acc:HGNC:17826]	WDR5B	protein_coding	Q86VZ2	54554	0	0	0.498808	0.485185	0	0	0	0	0	TRUE-Concordant	Permissive
ENSG00000264247	ENSG00000264247.2	long intergenic non-protein coding RNA 909 [Source:HGNC Symbol;Acc:HGNC:44331]	LINC00909	lincRNA	NA	400657	0	0	0.651651	0.485264	0	0	0	0	0	TRUE-Concordant	Permissive
ENSG00000106392	ENSG00000106392.11	core 1 synthase, glycoprotein-N-acetylgalactosamine 3-beta-galactosyltransferase 1 [Source:HGNC Symbol;Acc:HGNC:24337]	C1GALT1	protein_coding	A0A024RA32,Q9NS00	56913	0	0	0.447052	0.485823	0	0	0	0	0	TRUE-Concordant	Permissive
ENSG00000181472	ENSG00000181472.5	zinc finger and BTB domain containing 2 [Source:HGNC Symbol;Acc:HGNC:20868]	ZBTB2	protein_coding	Q8N680	57621	0	0	0.352633	0.487323	0	0	0	0	0	TRUE-Concordant	Permissive
ENSG00000130158	ENSG00000130158.14	dedicator of cytokinesis 6 [Source:HGNC Symbol;Acc:HGNC:19189]	DOCK6	protein_coding	B7Z9U8,Q96HP0	57572	0	0	0.300901	0.487529	0	0	0	0	0	TRUE-Concordant	Permissive
ENSG00000243646	ENSG00000243646.10	interleukin 10 receptor subunit beta [Source:HGNC Symbol;Acc:HGNC:5965]	IL10RB	protein_coding	Q08334	3588	0	0	0.804151	0.487563	0	0	0	0	0	TRUE-Concordant	Permissive
ENSG00000188342	ENSG00000188342.12	general transcription factor IIF subunit 2 [Source:HGNC Symbol;Acc:HGNC:4653]	GTF2F2	protein_coding	A0A024RDU9,P13984	2963	0	0	0.682511	0.487706	0	0	0	0	0	TRUE-Concordant	Permissive
ENSG00000167380	ENSG00000167380.16	zinc finger protein 226 [Source:HGNC Symbol;Acc:HGNC:13019]	ZNF226	protein_coding	A0A024R0P4,B2RBM0,Q9NR94,Q9NYT6	7769	0	0	0.347077	0.487834	0	0	0	0	0	TRUE-Concordant	Permissive
ENSG00000156639	ENSG00000156639.12	zinc finger AN1-type containing 3 [Source:HGNC Symbol;Acc:HGNC:18019]	ZFAND3	protein_coding	A0A024RD12,E2QRF5,Q9H8U3	60685	0	0	0.450656	0.489621	0	0	0	0	0	TRUE-Concordant	Permissive
ENSG00000100802	ENSG00000100802.15	chromosome 14 open reading frame 93 [Source:HGNC Symbol;Acc:HGNC:20162]	C14orf93	protein_coding	A0A0C4DFZ6,Q9H972	60686	0	0	0.937061	0.490086	0	0	0	0	0	TRUE-Concordant	Permissive
ENSG00000131437	ENSG00000131437.15	kinesin family member 3A [Source:HGNC Symbol;Acc:HGNC:6319]	KIF3A	protein_coding	B4DHG8,E9PES4,J3KPF9,Q05CT3,Q9Y496	11127	0	0	0.454273	0.493255	0	0	0	0	0	TRUE-Concordant	Permissive
ENSG00000124429	ENSG00000124429.18	POF1B actin binding protein [Source:HGNC Symbol;Acc:HGNC:13711]	POF1B	protein_coding	Q8WVV4	79983	0	0	0.318462	0.493263	0	0	0	0	0	TRUE-Concordant	Permissive
ENSG00000118816	ENSG00000118816.10	cyclin I [Source:HGNC Symbol;Acc:HGNC:1595]	CCNI	protein_coding	A0A024RDH0,Q14094	10983	0	0	0.851097	0.493655	0	0	0	0	0	TRUE-Concordant	Permissive
ENSG00000148356	ENSG00000148356.13	leucine rich repeat and sterile alpha motif containing 1 [Source:HGNC Symbol;Acc:HGNC:25135]	LRSAM1	protein_coding	A0A024R870,Q6UWE0	90678	0	0	0.424311	0.495183	0	0	0	0	0	TRUE-Concordant	Permissive
ENSG00000165322	ENSG00000165322.18	Rho GTPase activating protein 12 [Source:HGNC Symbol;Acc:HGNC:16348]	ARHGAP12	protein_coding	Q1RLN5,Q8IWW6	94134	0	0	0.565107	0.496274	0	0	0	0	0	TRUE-Concordant	Permissive
ENSG00000107863	ENSG00000107863.18	Rho GTPase activating protein 21 [Source:HGNC Symbol;Acc:HGNC:23725]	ARHGAP21	protein_coding	Q5T5U3	57584	0	0	0.245902	0.496354	0	0	0	0	0	TRUE-Concordant	Permissive
ENSG00000111276	ENSG00000111276.11	cyclin dependent kinase inhibitor 1B [Source:HGNC Symbol;Acc:HGNC:1785]	CDKN1B	protein_coding	P46527,Q6I9V6	1027	0	0	0.338139	0.49705	0	0	0	0	0	TRUE-Concordant	Permissive
ENSG00000075711	ENSG00000075711.21	discs large MAGUK scaffold protein 1 [Source:HGNC Symbol;Acc:HGNC:2900]	DLG1	protein_coding	A0A0C4DFT3,B4DF78,Q12959	1739	0	0	0.328103	0.497401	0	0	0	0	0	TRUE-Concordant	Permissive
ENSG00000107341	ENSG00000107341.5	ubiquitin conjugating enzyme E2 R2 [Source:HGNC Symbol;Acc:HGNC:19907]	UBE2R2	protein_coding	Q712K3	54926	0	0	0.421035	0.497994	0	0	0	0	0	TRUE-Concordant	Permissive
ENSG00000237765	ENSG00000237765.7	family with sequence similarity 200 member B [Source:HGNC Symbol;Acc:HGNC:27740]	FAM200B	protein_coding	P0CF97	285550	0	0	0.762231	0.498496	0	0	0	0	0	TRUE-Concordant	Permissive
ENSG00000077254	ENSG00000077254.14	ubiquitin specific peptidase 33 [Source:HGNC Symbol;Acc:HGNC:20059]	USP33	protein_coding	Q8TEY7	23032	0	0	0.386519	0.498521	0	0	0	0	0	TRUE-Concordant	Permissive
ENSG00000112406	ENSG00000112406.5	hdc homolog, cell cycle regulator [Source:HGNC Symbol;Acc:HGNC:21041]	HECA	protein_coding	Q9UBI9	51696	0	0	0.903836	0.499135	0	0	0	0	0	TRUE-Concordant	Permissive
ENSG00000100221	ENSG00000100221.10	Josephin domain containing 1 [Source:HGNC Symbol;Acc:HGNC:28953]	JOSD1	protein_coding	A0A024R1P5,Q15040	9929	0	0	0.734163	0.499854	0	0	0	0	0	TRUE-Concordant	Permissive
ENSG00000126858	ENSG00000126858.18	ras homolog family member T1 [Source:HGNC Symbol;Acc:HGNC:21168]	RHOT1	protein_coding	H7BXZ6,Q8IXI2	55288	0	0	0.303042	0.501286	0	0	0	0	0	TRUE-Concordant	Permissive
ENSG00000181666	ENSG00000181666.18	zinc finger protein 875 [Source:HGNC Symbol;Acc:HGNC:4928]	HKR1	protein_coding	F5H6A5,K7EPW3,P10072,Q7Z6E1	284459	0	0	0.466186	0.502279	0	0	0	0	0	TRUE-Concordant	Permissive
ENSG00000266469	ENSG00000266469.2	novel transcript, antisense to MED1 & FBXL20	CTB-131K11.1	antisense	NA	NA	0	0	0.558282	0.505372	0	0	0	0	0	TRUE-Concordant	Permissive
ENSG00000169031	ENSG00000169031.20	collagen type IV alpha 3 chain [Source:HGNC Symbol;Acc:HGNC:2204]	COL4A3	protein_coding	Q01955	1285	0	0	0.474148	0.507605	0	0	0	0	0	TRUE-Concordant	Permissive
ENSG00000169762	ENSG00000169762.17	transmembrane anterior posterior transformation 1 [Source:HGNC Symbol;Acc:HGNC:26887]	TAPT1	protein_coding	B4DJJ3,Q6NXT6	202018	0	0	0.304816	0.508073	0	0	0	0	0	TRUE-Concordant	Permissive
ENSG00000115145	ENSG00000115145.10	signal transducing adaptor molecule 2 [Source:HGNC Symbol;Acc:HGNC:11358]	STAM2	protein_coding	O75886	10254	0	0	0.36116	0.510287	0	0	0	0	0	TRUE-Concordant	Permissive
ENSG00000196458	ENSG00000196458.11	zinc finger protein 605 [Source:HGNC Symbol;Acc:HGNC:28068]	ZNF605	protein_coding	Q86T29	100289635	0	0	0.479259	0.511577	0	0	0	0	0	TRUE-Concordant	Permissive
ENSG00000198707	ENSG00000198707.16	centrosomal protein 290 [Source:HGNC Symbol;Acc:HGNC:29021]	CEP290	protein_coding	O15078,Q05BJ6	80184	0	0	0.944006	0.511999	0	0	0	0	0	TRUE-Concordant	Permissive
ENSG00000139990	ENSG00000139990.18	DDB1 and CUL4 associated factor 5 [Source:HGNC Symbol;Acc:HGNC:20224]	DCAF5	protein_coding	Q8TBB7,Q96JK2	8816	0	0	0.193918	0.512112	0	0	0	0	0	TRUE-Concordant	Permissive
ENSG00000054282	ENSG00000054282.16	serologically defined colon cancer antigen 8 [Source:HGNC Symbol;Acc:HGNC:10671]	SDCCAG8	protein_coding	Q86SQ7	10806	0	0	0.630442	0.513081	0	0	0	0	0	TRUE-Concordant	Permissive
ENSG00000066933	ENSG00000066933.16	myosin IXA [Source:HGNC Symbol;Acc:HGNC:7608]	MYO9A	protein_coding	B2RTY4	4649	0	0	0.790271	0.514298	0	0	0	0	0	TRUE-Concordant	Permissive
ENSG00000143575	ENSG00000143575.15	HCLS1 associated protein X-1 [Source:HGNC Symbol;Acc:HGNC:16915]	HAX1	protein_coding	A0A0S2Z565,A0A0S2Z591,O00165	10456	0	0	0.42759	0.5143	0	0	0	0	0	TRUE-Concordant	Permissive
ENSG00000122042	ENSG00000122042.10	ubiquitin like 3 [Source:HGNC Symbol;Acc:HGNC:12504]	UBL3	protein_coding	A0A024RDP0,O95164	5412	0	0	0.618379	0.514756	0	0	0	0	0	TRUE-Concordant	Permissive
ENSG00000103021	ENSG00000103021.9	coiled-coil domain containing 113 [Source:HGNC Symbol;Acc:HGNC:25002]	CCDC113	protein_coding	Q9H0I3	29070	0	0	0.756474	0.515935	0	0	0	-2.30866	0	TRUE-Concordant	Permissive
ENSG00000144895	ENSG00000144895.12	eukaryotic translation initiation factor 2A [Source:HGNC Symbol;Acc:HGNC:3254]	EIF2A	protein_coding	F8WAE5,Q9BY44	83939	0	0	0.919597	0.516801	0	0	0	0	0	TRUE-Concordant	Permissive
ENSG00000196151	ENSG00000196151.10	WD repeat, sterile alpha motif and U-box domain containing 1 [Source:HGNC Symbol;Acc:HGNC:26697]	WDSUB1	protein_coding	B8ZZF2,D3DPA6,Q8N9V3	151525	0	0	0.828677	0.516802	0	0	0	0	0	TRUE-Concordant	Permissive
ENSG00000230551	ENSG00000230551.4	novel transcript	CTB-89H12.4	processed_transcript	NA	NA	0	0	0.670937	0.516847	0	0	0	0	0	TRUE-Concordant	Permissive
ENSG00000046651	ENSG00000046651.15	OFD1 centriole and centriolar satellite protein [Source:HGNC Symbol;Acc:HGNC:2567]	OFD1	protein_coding	A6NF31,E9KL37,O75665	8481	0	0	0.776541	0.519788	0	0	0	0	0	TRUE-Concordant	Permissive
ENSG00000132424	ENSG00000132424.16	PNN interacting serine and arginine rich protein [Source:HGNC Symbol;Acc:HGNC:21222]	PNISR	protein_coding	H0UI36,Q3B7B6,Q6PJQ9,Q8TF01	25957	0	0	0.302591	0.519933	0	0	0	0	0	TRUE-Concordant	Permissive
ENSG00000107643	ENSG00000107643.16	mitogen-activated protein kinase 8 [Source:HGNC Symbol;Acc:HGNC:6881]	MAPK8	protein_coding	A1L4K2,P45983	5599	0	0	0.433196	0.52001	0	0	0	0	0	TRUE-Concordant	Permissive
ENSG00000012983	ENSG00000012983.11	mitogen-activated protein kinase kinase kinase kinase 5 [Source:HGNC Symbol;Acc:HGNC:6867]	MAP4K5	protein_coding	B3KWC4,Q9Y4K4	11183	0	0	0.668103	0.520739	0	0	0	0	0	TRUE-Concordant	Permissive
ENSG00000099999	ENSG00000099999.15	ring finger protein 215 [Source:HGNC Symbol;Acc:HGNC:33434]	RNF215	protein_coding	Q9Y6U7	200312	0	0	0.398304	0.521076	0	0	0	0	0	TRUE-Concordant	Permissive
ENSG00000112200	ENSG00000112200.17	zinc finger protein 451 [Source:HGNC Symbol;Acc:HGNC:21091]	ZNF451	protein_coding	B4DYS2,Q96JY2,Q9Y4E5	26036	0	0	0.461497	0.522889	0	0	0	0	0	TRUE-Concordant	Permissive
ENSG00000134717	ENSG00000134717.18	basic transcription factor 3 like 4 [Source:HGNC Symbol;Acc:HGNC:30547]	BTF3L4	protein_coding	Q96K17	91408	0	0	0.9954	0.522957	0	0	0	0	0	TRUE-Concordant	Permissive
ENSG00000164144	ENSG00000164144.16	ADP ribosylation factor interacting protein 1 [Source:HGNC Symbol;Acc:HGNC:21496]	ARFIP1	protein_coding	B4E273,B7ZA10,P53367,Q8N8M9	27236	0	0	0.257694	0.524054	0	0	0	0	0	TRUE-Concordant	Permissive
ENSG00000187098	ENSG00000187098.15	melanocyte inducing transcription factor [Source:HGNC Symbol;Acc:HGNC:7105]	MITF	protein_coding	A0A087WXU1,B4DNC7,O75030,Q8WYR3	4286	0	0	0.382942	0.525026	0	0	0	0	0	TRUE-Concordant	Permissive
ENSG00000147121	ENSG00000147121.16	KRAB box domain containing 4 [Source:HGNC Symbol;Acc:HGNC:26007]	KRBOX4	protein_coding	Q5JUW0	55634	0	0	0.518758	0.525081	0	0	0	0	0	TRUE-Concordant	Permissive
ENSG00000048392	ENSG00000048392.12	ribonucleotide reductase regulatory TP53 inducible subunit M2B [Source:HGNC Symbol;Acc:HGNC:17296]	RRM2B	protein_coding	Q7LG56	50484	0	0	0.485622	0.525801	0	0	0	0	0	TRUE-Concordant	Permissive
ENSG00000198382	ENSG00000198382.9	UV radiation resistance associated [Source:HGNC Symbol;Acc:HGNC:12640]	UVRAG	protein_coding	Q9P2Y5	7405	0	0	0.375876	0.526409	0	0	0	0	0	TRUE-Concordant	Permissive
ENSG00000090861	ENSG00000090861.16	alanyl-tRNA synthetase 1 [Source:HGNC Symbol;Acc:HGNC:20]	AARS	protein_coding	P49588	16	0	0	0.774586	0.526469	0	0	0	0	0	TRUE-Concordant	Permissive
ENSG00000197822	ENSG00000197822.11	occludin [Source:HGNC Symbol;Acc:HGNC:8104]	OCLN	protein_coding	A8K3T2,Q16625	100506658	0	0	0.980945	0.528066	0	0	0	0	0	TRUE-Concordant	Permissive
ENSG00000164221	ENSG00000164221.13	coiled-coil domain containing 112 [Source:HGNC Symbol;Acc:HGNC:28599]	CCDC112	protein_coding	Q8NEF3	153733	0	0	0.819065	0.528239	0	0	0	0	0	TRUE-Concordant	Permissive
ENSG00000174839	ENSG00000174839.13	DENN domain containing 6A [Source:HGNC Symbol;Acc:HGNC:26635]	DENND6A	protein_coding	Q8IWF6	201627	0	0	0.545268	0.528557	0	0	0	0	0	TRUE-Concordant	Permissive
ENSG00000156976	ENSG00000156976.17	eukaryotic translation initiation factor 4A2 [Source:HGNC Symbol;Acc:HGNC:3284]	EIF4A2	protein_coding	Q14240	1974	0	0	0.600845	0.529234	0	0	0	0	0	TRUE-Concordant	Permissive
ENSG00000119042	ENSG00000119042.17	SATB homeobox 2 [Source:HGNC Symbol;Acc:HGNC:21637]	SATB2	protein_coding	A0A024R3U6,B3KPQ9,Q59FT3,Q9UPW6	23314	0	0	0.38022	0.530225	0	0	0	0	0	TRUE-Concordant	Permissive
ENSG00000115904	ENSG00000115904.13	SOS Ras/Rac guanine nucleotide exchange factor 1 [Source:HGNC Symbol;Acc:HGNC:11187]	SOS1	protein_coding	G5E9C8,Q07889	6654	0	0	0.507201	0.53101	0	0	0	0	0	TRUE-Concordant	Permissive
ENSG00000101574	ENSG00000101574.15	methyltransferase like 4 [Source:HGNC Symbol;Acc:HGNC:24726]	METTL4	protein_coding	J3KNJ7,Q8N3J2	64863	0	0	0.669365	0.532716	0	0	0	0	0	TRUE-Concordant	Permissive
ENSG00000185716	ENSG00000185716.12	modulator of smoothened [Source:HGNC Symbol;Acc:HGNC:27087]	C16orf52	protein_coding	Q8NHV5	730094	0	0	0.829862	0.532921	0	0	0	0	0	TRUE-Concordant	Permissive
ENSG00000102572	ENSG00000102572.14	serine/threonine kinase 24 [Source:HGNC Symbol;Acc:HGNC:11403]	STK24	protein_coding	B4DR80,Q5U0E6,Q6P0Y1,Q9Y6E0	8428	0	0	0.662375	0.533023	0	0	0	0	0	TRUE-Concordant	Permissive
ENSG00000074621	ENSG00000074621.14	solute carrier family 24 member 1 [Source:HGNC Symbol;Acc:HGNC:10975]	SLC24A1	protein_coding	B4DUG1,B4E1W0,F5H127,F5H483,O60721	9187	0	0	0.665004	0.533068	0	0	0	0	0	TRUE-Concordant	Permissive
ENSG00000082641	ENSG00000082641.16	nuclear factor, erythroid 2 like 1 [Source:HGNC Symbol;Acc:HGNC:7781]	NFE2L1	protein_coding	J9JIE5,Q14494,Q8NF22	4779	0	0	0.801949	0.533355	0	0	0	0	0	TRUE-Concordant	Permissive
ENSG00000106052	ENSG00000106052.13	Tax1 binding protein 1 [Source:HGNC Symbol;Acc:HGNC:11575]	TAX1BP1	protein_coding	B4DSG5,Q86VP1	8887	0	0	0.532129	0.536535	0	0	0	0	0	TRUE-Concordant	Permissive
ENSG00000113851	ENSG00000113851.14	cereblon [Source:HGNC Symbol;Acc:HGNC:30185]	CRBN	protein_coding	A0A024R2H8,Q96SW2	51185	0	0	0.38915	0.540352	0	0	0	0	0	TRUE-Concordant	Permissive
ENSG00000103642	ENSG00000103642.12	lactamase beta [Source:HGNC Symbol;Acc:HGNC:16468]	LACTB	protein_coding	P83111	114294	0	0	0.259533	0.540417	0	0	0	0	0	TRUE-Concordant	Permissive
ENSG00000214719	ENSG00000214719.13	novel transcript	AC005562.1	processed_transcript	NA	NA	0	0	0.63795	0.541128	0	0	0	0	0	TRUE-Concordant	Permissive
ENSG00000140386	ENSG00000140386.13	S-phase cyclin A associated protein in the ER [Source:HGNC Symbol;Acc:HGNC:13081]	SCAPER	protein_coding	Q9BY12	49855	0	0	0.800893	0.541218	0	0	0	0	0	TRUE-Concordant	Permissive
ENSG00000168137	ENSG00000168137.18	SET domain containing 5 [Source:HGNC Symbol;Acc:HGNC:25566]	SETD5	protein_coding	E7EWN3,Q9C0A6	55209	0	0	0.223997	0.541243	0	0	0	0	0	TRUE-Concordant	Permissive
ENSG00000100796	ENSG00000100796.17	protein phosphatase 4 regulatory subunit 3A [Source:HGNC Symbol;Acc:HGNC:20219]	SMEK1	protein_coding	A0A024R6M2,Q6IN85,Q8N6W1	55671	0	0	0.188419	0.541526	0	0	0	0	0	TRUE-Concordant	Permissive
ENSG00000198431	ENSG00000198431.16	thioredoxin reductase 1 [Source:HGNC Symbol;Acc:HGNC:12437]	TXNRD1	protein_coding	B7Z2S5,Q16881	7296	0	0	0.357318	0.543344	0	0	0	0	0	TRUE-Concordant	Permissive
ENSG00000174799	ENSG00000174799.11	centrosomal protein 135 [Source:HGNC Symbol;Acc:HGNC:29086]	CEP135	protein_coding	Q66GS9	9662	0	0	0.308873	0.544027	0	0	0	0	0	TRUE-Concordant	Permissive
ENSG00000240694	ENSG00000240694.9	PNMA family member 2 [Source:HGNC Symbol;Acc:HGNC:9159]	PNMA2	protein_coding	Q5U5Z3,Q9UL42	10687	0	0	0.743954	0.544248	0	0	0	0	0	TRUE-Concordant	Permissive
ENSG00000164332	ENSG00000164332.8	ubiquitin like domain containing CTD phosphatase 1 [Source:HGNC Symbol;Acc:HGNC:28110]	UBLCP1	protein_coding	Q8WVY7	134510	0	0	0.651932	0.544591	0	0	0	0	0	TRUE-Concordant	Permissive
ENSG00000152219	ENSG00000152219.5	ADP ribosylation factor like GTPase 14 effector protein [Source:HGNC Symbol;Acc:HGNC:26798]	ARL14EP	protein_coding	Q8N8R7	120534	0	0	0.594474	0.544721	0	0	0	0	0	TRUE-Concordant	Permissive
ENSG00000181555	ENSG00000181555.20	SET domain containing 2, histone lysine methyltransferase [Source:HGNC Symbol;Acc:HGNC:18420]	SETD2	protein_coding	Q9BYW2	29072	0	0	0.276448	0.545825	0	0	0	0	0	TRUE-Concordant	Permissive
ENSG00000105928	ENSG00000105928.16	gasdermin E [Source:HGNC Symbol;Acc:HGNC:2810]	DFNA5	protein_coding	A0A024RA58,A4FVA8,O60443	1687	0	0	0.414559	0.546186	0	0	0	0	0	TRUE-Concordant	Permissive
ENSG00000143952	ENSG00000143952.20	VPS54 subunit of GARP complex [Source:HGNC Symbol;Acc:HGNC:18652]	VPS54	protein_coding	Q9P1Q0	51542	0	0	0.407066	0.550132	0	0	0	0	0	TRUE-Concordant	Permissive
ENSG00000204130	ENSG00000204130.13	RUN and FYVE domain containing 2 [Source:HGNC Symbol;Acc:HGNC:19761]	RUFY2	protein_coding	Q5GIA6,Q8WXA3	55680	0	0	0.73566	0.550323	0	0	0	0	0	TRUE-Concordant	Permissive
ENSG00000164823	ENSG00000164823.11	oxidative stress induced growth inhibitor family member 2 [Source:HGNC Symbol;Acc:HGNC:1355]	OSGIN2	protein_coding	A0A024R9D5,Q9Y236	734	0	0	0.196995	0.550587	0	0	0	0	0	TRUE-Concordant	Permissive
ENSG00000106460	ENSG00000106460.19	transmembrane protein 106B [Source:HGNC Symbol;Acc:HGNC:22407]	TMEM106B	protein_coding	A0A024R9Z1,Q9NUM4	54664	0	0	0.306517	0.551644	0	0	0	0	0	TRUE-Concordant	Permissive
ENSG00000196378	ENSG00000196378.12	zinc finger protein 34 [Source:HGNC Symbol;Acc:HGNC:13098]	ZNF34	protein_coding	A0A0C4DG42,Q8IZ26	80778	0	0	0.419705	0.55185	0	0	0	0	0	TRUE-Concordant	Permissive
ENSG00000134330	ENSG00000134330.19	isoamyl acetate hydrolyzing esterase 1 (putative) [Source:HGNC Symbol;Acc:HGNC:27696]	IAH1	protein_coding	A0A140VJL6,Q05D21,Q2TAA2,Q6NVV8	285148	0	0	0.555105	0.552004	0	0	0	0	-0.654167	TRUE-Concordant	Permissive
ENSG00000117625	ENSG00000117625.13	REST corepressor 3 [Source:HGNC Symbol;Acc:HGNC:25594]	RCOR3	protein_coding	Q9P2K3	55758	0	0	0.551695	0.552038	0	0	0	0	0	TRUE-Concordant	Permissive
ENSG00000186432	ENSG00000186432.9	karyopherin subunit alpha 4 [Source:HGNC Symbol;Acc:HGNC:6397]	KPNA4	protein_coding	O00629	3840	0	0	0.460606	0.552273	0	0	0	0	0	TRUE-Concordant	Permissive
ENSG00000075643	ENSG00000075643.6	molybdenum cofactor sulfurase [Source:HGNC Symbol;Acc:HGNC:18234]	MOCOS	protein_coding	Q96EN8	55034	0	0	0.658738	0.554422	0	0	0	0	0	TRUE-Concordant	Permissive
ENSG00000138709	ENSG00000138709.19	La ribonucleoprotein 1B [Source:HGNC Symbol;Acc:HGNC:24704]	LARP1B	protein_coding	G3V0E9,Q659C4	55132	0	0	0.440576	0.554662	0	0	0	0	0	TRUE-Concordant	Permissive
ENSG00000070770	ENSG00000070770.9	casein kinase 2 alpha 2 [Source:HGNC Symbol;Acc:HGNC:2459]	CSNK2A2	protein_coding	P19784	1459	0	0	0.616967	0.555198	0	0	0	0	0	TRUE-Concordant	Permissive
ENSG00000135473	ENSG00000135473.15	poly(A) specific ribonuclease subunit PAN2 [Source:HGNC Symbol;Acc:HGNC:20074]	PAN2	protein_coding	Q504Q3	9924	0	0	0.271063	0.55582	0	0	0	0	0	TRUE-Concordant	Permissive
ENSG00000186908	ENSG00000186908.14	zinc finger DHHC-type palmitoyltransferase 17 [Source:HGNC Symbol;Acc:HGNC:18412]	ZDHHC17	protein_coding	Q8IUH5	23390	0	0	0.662611	0.556332	0	0	0	0	0	TRUE-Concordant	Permissive
ENSG00000169251	ENSG00000169251.12	NMD3 ribosome export adaptor [Source:HGNC Symbol;Acc:HGNC:24250]	NMD3	protein_coding	C9JA08,Q96D46	51068	0	0	0.8803	0.557315	0	0	0	0	0	TRUE-Concordant	Permissive
ENSG00000073464	ENSG00000073464.12	chloride voltage-gated channel 4 [Source:HGNC Symbol;Acc:HGNC:2022]	CLCN4	protein_coding	P51793	1183	0	0	0.708137	0.557662	0	0	0	0	0	TRUE-Concordant	Permissive
ENSG00000197302	ENSG00000197302.10	zinc finger protein 720 [Source:HGNC Symbol;Acc:HGNC:26987]	ZNF720	protein_coding	Q7Z2F6	107984000000000	0	0	0.476709	0.557712	0	0	0	0	0	TRUE-Concordant	Permissive
ENSG00000050426	ENSG00000050426.16	LETM1 domain containing 1 [Source:HGNC Symbol;Acc:HGNC:24241]	LETMD1	protein_coding	F8W1Z2,Q6P1Q0	25875	0	0	0.932829	0.558203	0	0	0	0	0	TRUE-Concordant	Permissive
ENSG00000113734	ENSG00000113734.17	BCL2 interacting protein 1 [Source:HGNC Symbol;Acc:HGNC:1082]	BNIP1	protein_coding	Q12981	662	0	0	0.518466	0.558601	0	0	0	0	0	TRUE-Concordant	Permissive
ENSG00000018189	ENSG00000018189.13	RUN and FYVE domain containing 3 [Source:HGNC Symbol;Acc:HGNC:30285]	RUFY3	protein_coding	A0A024RDD7,B4DG59,B4DKC2,Q7L099	22902	0	0	0.659469	0.558888	0	0	0	0	0	TRUE-Concordant	Permissive
ENSG00000134294	ENSG00000134294.14	solute carrier family 38 member 2 [Source:HGNC Symbol;Acc:HGNC:13448]	SLC38A2	protein_coding	A0A024R0W3,Q8NHT5,Q96QD8	54407	0	0	0.867262	0.55906	0	0	0	0	0	TRUE-Concordant	Permissive
ENSG00000196470	ENSG00000196470.12	siah E3 ubiquitin protein ligase 1 [Source:HGNC Symbol;Acc:HGNC:10857]	SIAH1	protein_coding	Q8IUQ4	6477	0	0	0.718152	0.560157	0	0	0	0	0	TRUE-Concordant	Permissive
ENSG00000097033	ENSG00000097033.14	SH3 domain containing GRB2 like, endophilin B1 [Source:HGNC Symbol;Acc:HGNC:10833]	SH3GLB1	protein_coding	A0A087WW40,A0A140VJU5,Q9Y371	51100	0	0	0.467623	0.561131	0	0	0	0	0	TRUE-Concordant	Permissive
ENSG00000164695	ENSG00000164695.5	charged multivesicular body protein 4C [Source:HGNC Symbol;Acc:HGNC:30599]	CHMP4C	protein_coding	Q96CF2	92421	0	0	0.904951	0.561769	0	0	0	0	0	TRUE-Concordant	Permissive
ENSG00000159579	ENSG00000159579.14	ring finger and SPRY domain containing 1 [Source:HGNC Symbol;Acc:HGNC:29420]	RSPRY1	protein_coding	A0A024R6U0,Q96DX4	89970	0	0	0.569024	0.565727	0	0	0	0	0	TRUE-Concordant	Permissive
ENSG00000089818	ENSG00000089818.18	NECAP endocytosis associated 1 [Source:HGNC Symbol;Acc:HGNC:24539]	NECAP1	protein_coding	Q8NC96	25977	0	0	0.365624	0.568162	0	0	0	0	0	TRUE-Concordant	Permissive
ENSG00000095787	ENSG00000095787.23	WW domain containing adaptor with coiled-coil [Source:HGNC Symbol;Acc:HGNC:17327]	WAC	protein_coding	Q9BTA9	51322	0	0	0.413529	0.568358	0	0	0	0	0	TRUE-Concordant	Permissive
ENSG00000168522	ENSG00000168522.13	farnesyltransferase, CAAX box, alpha [Source:HGNC Symbol;Acc:HGNC:3782]	FNTA	protein_coding	P49354	2339	0	0	0.498962	0.56877	0	0	0	0	0	TRUE-Concordant	Permissive
ENSG00000175573	ENSG00000175573.7	chromosome 11 open reading frame 68 [Source:HGNC Symbol;Acc:HGNC:28801]	C11orf68	protein_coding	Q9H3H3	83638	0	0	0.330719	0.570098	0	-1.3482	0	0	0	TRUE-Concordant	Permissive
ENSG00000198964	ENSG00000198964.14	sphingomyelin synthase 1 [Source:HGNC Symbol;Acc:HGNC:29799]	SGMS1	protein_coding	D3DWC4,Q86VZ5	259230	0	0	0.254707	0.575391	0	0	0	0	0	TRUE-Concordant	Permissive
ENSG00000122484	ENSG00000122484.9	RNA polymerase II associated protein 2 [Source:HGNC Symbol;Acc:HGNC:25791]	RPAP2	protein_coding	Q8IXW5	79871	0	0	0.650953	0.575409	0	0	0	0	0	TRUE-Concordant	Permissive
ENSG00000165410	ENSG00000165410.15	cofilin 2 [Source:HGNC Symbol;Acc:HGNC:1875]	CFL2	protein_coding	Q549N0,Q9Y281	1073	0	0	0.529742	0.575445	0	0	0	0	0	TRUE-Concordant	Permissive
ENSG00000146833	ENSG00000146833.15	tripartite motif containing 4 [Source:HGNC Symbol;Acc:HGNC:16275]	TRIM4	protein_coding	Q9C037	89122	0	0	0.229224	0.576178	0	0	0	0	0	TRUE-Concordant	Permissive
ENSG00000164610	ENSG00000164610.9	RP9 pre-mRNA splicing factor [Source:HGNC Symbol;Acc:HGNC:10288]	RP9	protein_coding	A0A090N8Z0,Q8TA86	6100	0	0	0.382622	0.57674	0	0	0	0	0	TRUE-Concordant	Permissive
ENSG00000145723	ENSG00000145723.17	gypsy retrotransposon integrase 1 [Source:HGNC Symbol;Acc:HGNC:25959]	GIN1	protein_coding	Q9NXP7	54826	0	0	0.502295	0.57691	0	0	0	0	0	TRUE-Concordant	Permissive
ENSG00000126653	ENSG00000126653.18	nuclear speckle splicing regulatory protein 1 [Source:HGNC Symbol;Acc:HGNC:25305]	NSRP1	protein_coding	A0A024QZ33,B7ZL27,Q9H0G5	84081	0	0	0.348894	0.577078	0	0	0	0	0	TRUE-Concordant	Permissive
ENSG00000196935	ENSG00000196935.9	SLIT-ROBO Rho GTPase activating protein 1 [Source:HGNC Symbol;Acc:HGNC:17382]	SRGAP1	protein_coding	Q7Z6B7	57522	0	0	0.407915	0.577787	0	0	0	0	0	TRUE-Concordant	Permissive
ENSG00000186566	ENSG00000186566.13	G-patch domain containing 8 [Source:HGNC Symbol;Acc:HGNC:29066]	GPATCH8	protein_coding	Q9UKJ3	23131	0	0	0.373696	0.579476	0	0	0	0	0	TRUE-Concordant	Permissive
ENSG00000070778	ENSG00000070778.13	protein tyrosine phosphatase non-receptor type 21 [Source:HGNC Symbol;Acc:HGNC:9651]	PTPN21	protein_coding	Q16825	11099	0	0	0.53195	0.582513	0	0	0	0	0	TRUE-Concordant	Permissive
ENSG00000085449	ENSG00000085449.15	WD repeat and FYVE domain containing 1 [Source:HGNC Symbol;Acc:HGNC:20451]	WDFY1	protein_coding	A0A024R488,Q8IWB7,Q9H8N9	57590	0	0	0.473555	0.583313	0	0	0	0	0	TRUE-Concordant	Permissive
ENSG00000135365	ENSG00000135365.15	PHD finger protein 21A [Source:HGNC Symbol;Acc:HGNC:24156]	PHF21A	protein_coding	Q96BD5	51317	0	0	0.606126	0.587556	0	0	0	0	0	TRUE-Concordant	Permissive
ENSG00000153006	ENSG00000153006.16	SREK1 interacting protein 1 [Source:HGNC Symbol;Acc:HGNC:26716]	SREK1IP1	protein_coding	Q8N9Q2	285672	0	0	0.533945	0.587774	0	0	0	0	0	TRUE-Concordant	Permissive
ENSG00000198815	ENSG00000198815.9	forkhead box J3 [Source:HGNC Symbol;Acc:HGNC:29178]	FOXJ3	protein_coding	Q9UPW0	22887	0	0	0.211296	0.591374	0	0	0	0	0	TRUE-Concordant	Permissive
ENSG00000168246	ENSG00000168246.6	ubiquitin domain containing 2 [Source:HGNC Symbol;Acc:HGNC:24463]	UBTD2	protein_coding	B2R886,B3KMW8,Q8WUN7	92181	0	0	0.475604	0.594145	0	0	0	0	0	TRUE-Concordant	Permissive
ENSG00000124523	ENSG00000124523.16	sirtuin 5 [Source:HGNC Symbol;Acc:HGNC:14933]	SIRT5	protein_coding	A0A024R012,Q9NXA8	23408	0	0	0.640264	0.594376	-0.752993	0	0	0	0	TRUE-Concordant	Permissive
ENSG00000181004	ENSG00000181004.10	Bardet-Biedl syndrome 12 [Source:HGNC Symbol;Acc:HGNC:26648]	BBS12	protein_coding	Q6ZW61	166379	0	0	0.794018	0.594921	0	0	0	0	0	TRUE-Concordant	Permissive
ENSG00000198919	ENSG00000198919.13	DAZ interacting zinc finger protein 3 [Source:HGNC Symbol;Acc:HGNC:30938]	DZIP3	protein_coding	Q86Y13	9666	0	0	0.613527	0.597056	0	0	0	0	0	TRUE-Concordant	Permissive
ENSG00000217258	NA	NA	AC007249.3	lincRNA	NA	NA	0	0	0.20634	0.597177	0	0	0	0	0	TRUE-Concordant	Permissive
ENSG00000146373	ENSG00000146373.16	ring finger protein 217 [Source:HGNC Symbol;Acc:HGNC:21487]	RNF217	protein_coding	B3KVC8,Q8TC41	154214	0	0	0.799155	0.597689	0	0	0	0	0	TRUE-Concordant	Permissive
ENSG00000064012	ENSG00000064012.22	caspase 8 [Source:HGNC Symbol;Acc:HGNC:1509]	CASP8	protein_coding	A0A024R3Z8,Q14790	841	0	0	0.189556	0.597689	0	0	0	0	0	TRUE-Concordant	Permissive
ENSG00000132912	ENSG00000132912.12	dynactin subunit 4 [Source:HGNC Symbol;Acc:HGNC:15518]	DCTN4	protein_coding	A0A0S2Z5D4,Q9NSJ5,Q9UJW0	51164	0	0	0.340815	0.597794	0	0	0	0	0	TRUE-Concordant	Permissive
ENSG00000147421	ENSG00000147421.18	homeobox containing 1 [Source:HGNC Symbol;Acc:HGNC:26137]	HMBOX1	protein_coding	D3DSU2,Q6NT76	79618	0	0	0.421315	0.598389	0	0	0	0	0	TRUE-Concordant	Permissive
ENSG00000238120	ENSG00000238120.1	long intergenic non-protein coding RNA 1589 [Source:HGNC Symbol;Acc:HGNC:51520]	CTA-941F9.9	antisense	NA	100506737	0	0	0.748641	0.599382	0	0	0	0	0	TRUE-Concordant	Permissive
ENSG00000227671	ENSG00000227671.4	zinc finger protein pseudogene	MIR3916	pseudogene	NA	NA	0	0	0.31554	0.600042	0	0	0	0	0	TRUE-Concordant	Permissive
ENSG00000137501	ENSG00000137501.17	synaptotagmin like 2 [Source:HGNC Symbol;Acc:HGNC:15585]	SYTL2	protein_coding	A0A0U1RR07,Q9HCH5	54843	0	0	0.996958	0.601466	0	0	0	0	0	TRUE-Concordant	Permissive
ENSG00000116497	ENSG00000116497.18	S100P binding protein [Source:HGNC Symbol;Acc:HGNC:25768]	S100PBP	protein_coding	A0A0S2Z5M0,Q96BU1	64766	0	0	0.378583	0.603055	0	0	0	0	0	TRUE-Concordant	Permissive
ENSG00000113638	ENSG00000113638.14	tetratricopeptide repeat domain 33 [Source:HGNC Symbol;Acc:HGNC:29959]	TTC33	protein_coding	Q6PID6	23548	0	0	0.422235	0.604443	0	0	0	0	0	TRUE-Concordant	Permissive
ENSG00000136052	ENSG00000136052.9	solute carrier family 41 member 2 [Source:HGNC Symbol;Acc:HGNC:31045]	SLC41A2	protein_coding	Q96JW4	84102	0	0	0.881436	0.604723	0	0	0	0	0	TRUE-Concordant	Permissive
ENSG00000152942	ENSG00000152942.19	RAD17 checkpoint clamp loader component [Source:HGNC Symbol;Acc:HGNC:9807]	RAD17	protein_coding	O75943	5884	0	0	0.828893	0.605641	0	0	0	0	0	TRUE-Concordant	Permissive
ENSG00000106789	ENSG00000106789.13	coronin 2A [Source:HGNC Symbol;Acc:HGNC:2255]	CORO2A	protein_coding	A0A024R150,A8K9S3,Q92828	7464	0	0	0.492135	0.606591	0	0	-0.983856	-0.701159	0	TRUE-Concordant	Permissive
ENSG00000113083	ENSG00000113083.14	lysyl oxidase [Source:HGNC Symbol;Acc:HGNC:6664]	LOX	protein_coding	B0AZT2,B7ZAJ4,D0PNI2,P28300	4015	0	0	0.809028	0.606968	0	0	0	0	0	TRUE-Concordant	Permissive
ENSG00000186017	ENSG00000186017.14	zinc finger protein 566 [Source:HGNC Symbol;Acc:HGNC:25919]	ZNF566	protein_coding	B4DRR6,Q969W8	84924	0	0	0.636065	0.607899	0	0	0	0	0	TRUE-Concordant	Permissive
ENSG00000100478	ENSG00000100478.15	adaptor related protein complex 4 subunit sigma 1 [Source:HGNC Symbol;Acc:HGNC:575]	AP4S1	protein_coding	Q9Y587	11154	0	0	0.688374	0.608339	0	0	0	0	0	TRUE-Concordant	Permissive
ENSG00000003989	ENSG00000003989.18	solute carrier family 7 member 2 [Source:HGNC Symbol;Acc:HGNC:11060]	SLC7A2	protein_coding	P52569	6542	0	0	0.74452	0.608523	-0.99394	0	0	0	0	TRUE-Concordant	Permissive
ENSG00000170903	ENSG00000170903.11	Myb/SANT DNA binding domain containing 4 with coiled-coils [Source:HGNC Symbol;Acc:HGNC:29383]	MSANTD4	protein_coding	Q8NCY6	84437	0	0	0.519049	0.608966	0	0	0	0	0	TRUE-Concordant	Permissive
ENSG00000149177	ENSG00000149177.13	protein tyrosine phosphatase receptor type J [Source:HGNC Symbol;Acc:HGNC:9673]	PTPRJ	protein_coding	Q12913,Q9NPR5	5795	0	0	0.305612	0.610412	0	0	0	0	0	TRUE-Concordant	Permissive
ENSG00000171806	ENSG00000171806.12	methyltransferase like 18 [Source:HGNC Symbol;Acc:HGNC:28793]	METTL18	protein_coding	A0A024R8Y7,O95568	92342	0	0	0.783014	0.610546	0	0	0	0	0	TRUE-Concordant	Permissive
ENSG00000152492	ENSG00000152492.15	coiled-coil domain containing 50 [Source:HGNC Symbol;Acc:HGNC:18111]	CCDC50	protein_coding	Q8IVM0	152137	0	0	0.947333	0.611377	0	0	0	0	0	TRUE-Concordant	Permissive
ENSG00000144635	ENSG00000144635.9	dynein cytoplasmic 1 light intermediate chain 1 [Source:HGNC Symbol;Acc:HGNC:18745]	DYNC1LI1	protein_coding	E9PHI6,Q9Y6G9	51143	0	0	0.512428	0.612141	0	0	0	0	0	TRUE-Concordant	Permissive
ENSG00000085365	ENSG00000085365.18	secretory carrier membrane protein 1 [Source:HGNC Symbol;Acc:HGNC:10563]	SCAMP1	protein_coding	A0A087WXB0,B4E2V7,O15126	9522	0	0	0.777395	0.612615	0	0	0	0	0	TRUE-Concordant	Permissive
ENSG00000151612	ENSG00000151612.18	zinc finger protein 827 [Source:HGNC Symbol;Acc:HGNC:27193]	ZNF827	protein_coding	B3KSR1,Q17R98	152485	0	0	0.533568	0.614872	0	0	0	0	0	TRUE-Concordant	Permissive
ENSG00000006114	NA	NA	SYNRG	protein_coding	NA	NA	0	0	0.215913	0.620456	0	0	0	0	0	TRUE-Concordant	Permissive
ENSG00000164830	ENSG00000164830.18	oxidation resistance 1 [Source:HGNC Symbol;Acc:HGNC:15822]	OXR1	protein_coding	Q8N573	55074	0	0	0.48262	0.621441	0	0	0	0	0	TRUE-Concordant	Permissive
ENSG00000019995	ENSG00000019995.6	zinc finger RANBP2-type containing 1 [Source:HGNC Symbol;Acc:HGNC:18224]	ZRANB1	protein_coding	Q9UGI0	54764	0	0	0.566736	0.626607	0	0	0	0	0	TRUE-Concordant	Permissive
ENSG00000081052	ENSG00000081052.13	collagen type IV alpha 4 chain [Source:HGNC Symbol;Acc:HGNC:2206]	COL4A4	protein_coding	P53420	1286	0	0	0.31587	0.629154	0	0	0	0	0	TRUE-Concordant	Permissive
ENSG00000128346	ENSG00000128346.11	chromosome 22 open reading frame 23 [Source:HGNC Symbol;Acc:HGNC:18589]	C22orf23	protein_coding	A0A024R1K6,A0A087X0J6,Q9BZE7	84645	0	0	0.956388	0.630959	0	0	0	0	0	TRUE-Concordant	Permissive
ENSG00000135090	ENSG00000135090.14	TAO kinase 3 [Source:HGNC Symbol;Acc:HGNC:18133]	TAOK3	protein_coding	G3V1Q8,Q9H2K8	51347	0	0	0.193659	0.631765	0	0	0	0	0	TRUE-Concordant	Permissive
ENSG00000173681	ENSG00000173681.16	BCLAF1 and THRAP3 family member 3 [Source:HGNC Symbol;Acc:HGNC:27413]	CXorf23	protein_coding	A2AJT9	256643	0	0	0.876369	0.634091	0	0	0	0	0	TRUE-Concordant	Permissive
ENSG00000150782	ENSG00000150782.12	interleukin 18 [Source:HGNC Symbol;Acc:HGNC:5986]	IL18	protein_coding	A0A024R3E0,Q14116	3606	0	0	0.917389	0.635958	0	0	0	0	0	TRUE-Concordant	Permissive
ENSG00000100330	ENSG00000100330.16	myotubularin related protein 3 [Source:HGNC Symbol;Acc:HGNC:7451]	MTMR3	protein_coding	A0A024R1I2,Q13615	8897	0	0	0.53438	0.637378	0	0	0	0	0	TRUE-Concordant	Permissive
ENSG00000168288	ENSG00000168288.13	metabolism of cobalamin associated D [Source:HGNC Symbol;Acc:HGNC:25221]	MMADHC	protein_coding	Q9H3L0	27249	0	0	0.614412	0.639201	0	0	0	0	0	TRUE-Concordant	Permissive
ENSG00000159263	ENSG00000159263.16	SIM bHLH transcription factor 2 [Source:HGNC Symbol;Acc:HGNC:10883]	SIM2	protein_coding	Q14190	6493	0	0	0.42867	0.640623	0	0	0	-1.0965	0	TRUE-Concordant	Permissive
ENSG00000183621	ENSG00000183621.15	zinc finger protein 438 [Source:HGNC Symbol;Acc:HGNC:21029]	ZNF438	protein_coding	Q5T427,Q7Z4V0	220929	0	0	0.381588	0.64091	0	0	0	0	0	TRUE-Concordant	Permissive
ENSG00000141446	ENSG00000141446.11	establishment of sister chromatid cohesion N-acetyltransferase 1 [Source:HGNC Symbol;Acc:HGNC:24645]	ESCO1	protein_coding	A0A024RC19,Q5FWF5	114799	0	0	0.615934	0.642308	0	0	0	0	0	TRUE-Concordant	Permissive
ENSG00000112308	ENSG00000112308.13	chromosome 6 open reading frame 62 [Source:HGNC Symbol;Acc:HGNC:20998]	C6orf62	protein_coding	A0A024R026,Q9GZU0	81688	0	0	0.524563	0.64284	0	0	0	0	0	TRUE-Concordant	Permissive
ENSG00000100099	ENSG00000100099.20	HPS4 biogenesis of lysosomal organelles complex 3 subunit 2 [Source:HGNC Symbol;Acc:HGNC:15844]	HPS4	protein_coding	A8K2E6,Q6P1K3,Q9NQG7	89781	0	0	0.727572	0.643476	0	0	0	0	0	TRUE-Concordant	Permissive
ENSG00000151611	ENSG00000151611.16	metabolism of cobalamin associated A [Source:HGNC Symbol;Acc:HGNC:18871]	MMAA	protein_coding	Q8IVH4	166785	0	0	0.515399	0.643649	0	0	0	0	0	TRUE-Concordant	Permissive
ENSG00000082497	ENSG00000082497.12	SERTA domain containing 4 [Source:HGNC Symbol;Acc:HGNC:25236]	SERTAD4	protein_coding	Q9NUC0	56256	0	0	0.727191	0.643663	0	0	0	0	0	TRUE-Concordant	Permissive
ENSG00000214174	ENSG00000214174.8	archaelysin family metallopeptidase 2 pseudogene 1 [Source:HGNC Symbol;Acc:HGNC:26491]	AMZ2P1	pseudogene	NA	201283	0	0	0.668975	0.646579	0	0	0	-1.10819	0	TRUE-Concordant	Permissive
ENSG00000179912	ENSG00000179912.20	R3H domain containing 2 [Source:HGNC Symbol;Acc:HGNC:29167]	R3HDM2	protein_coding	A0A0U1RRA6,B5MCG9,Q9Y2K5	22864	0	0	0.931001	0.650095	0	0	0	0	0	TRUE-Concordant	Permissive
ENSG00000183354	ENSG00000183354.12	KIAA2026 [Source:HGNC Symbol;Acc:HGNC:23378]	KIAA2026	protein_coding	Q5HYC2	158358	0	0	0.643257	0.650571	0	0	0	0	0	TRUE-Concordant	Permissive
ENSG00000157107	ENSG00000157107.14	FCH and mu domain containing endocytic adaptor 2 [Source:HGNC Symbol;Acc:HGNC:25180]	FCHO2	protein_coding	Q0JRZ9	115548	0	0	0.81025	0.650918	0	0	0	0	0	TRUE-Concordant	Permissive
ENSG00000074657	ENSG00000074657.13	zinc finger protein 532 [Source:HGNC Symbol;Acc:HGNC:30940]	ZNF532	protein_coding	A0A024R283,B3KXW2,Q9HCE3	55205	0	0	0.338579	0.652123	0	0	0	0	0	TRUE-Concordant	Permissive
ENSG00000116191	ENSG00000116191.17	Ral GEF with PH domain and SH3 binding motif 2 [Source:HGNC Symbol;Acc:HGNC:30279]	RALGPS2	protein_coding	Q86X27	55103	0	0	0.833767	0.652212	0	0	0	0	0	TRUE-Concordant	Permissive
ENSG00000180917	ENSG00000180917.17	cap methyltransferase 2 [Source:HGNC Symbol;Acc:HGNC:25635]	CMTR2	protein_coding	Q8IYT2	55783	0	0	0.597241	0.653286	0	0	0	0	0	TRUE-Concordant	Permissive
ENSG00000157693	ENSG00000157693.15	transmembrane protein 268 [Source:HGNC Symbol;Acc:HGNC:24513]	C9orf91	protein_coding	Q5VZI3	203197	0	0	0.628526	0.653527	0	0	0	0	0	TRUE-Concordant	Permissive
ENSG00000171469	ENSG00000171469.11	zinc finger protein 561 [Source:HGNC Symbol;Acc:HGNC:28684]	ZNF561	protein_coding	A8KAD9,Q8N587	93134	0	0	0.597467	0.654801	0	0	0	0	0	TRUE-Concordant	Permissive
ENSG00000177426	ENSG00000177426.21	TGFB induced factor homeobox 1 [Source:HGNC Symbol;Acc:HGNC:11776]	TGIF1	protein_coding	Q15583	7050	0	0	0.239423	0.657626	0	0	0	0	0	TRUE-Concordant	Permissive
ENSG00000103460	ENSG00000103460.17	TOX high mobility group box family member 3 [Source:HGNC Symbol;Acc:HGNC:11972]	TOX3	protein_coding	O15405	27324	0	0	0.734704	0.658454	0	0	0	0	0	TRUE-Concordant	Permissive
ENSG00000161654	ENSG00000161654.10	LSM12 homolog [Source:HGNC Symbol;Acc:HGNC:26407]	LSM12	protein_coding	Q3MHD2	124801	0	0	0.359545	0.658514	0	0	0	0	0	TRUE-Concordant	Permissive
ENSG00000139178	ENSG00000139178.11	complement C1r subcomponent like [Source:HGNC Symbol;Acc:HGNC:21265]	C1RL	protein_coding	F5GWF3,F5H7C8,Q6P672,Q9NZP8	51279	0	0	0.366005	0.659055	0	0	0	0	0	TRUE-Concordant	Permissive
ENSG00000100441	ENSG00000100441.10	KH and NYN domain containing [Source:HGNC Symbol;Acc:HGNC:20166]	KHNYN	protein_coding	A8K6L5,O15037	23351	0	0	0.358191	0.660161	0	0	0	0	0	TRUE-Concordant	Permissive
ENSG00000137955	ENSG00000137955.16	Rab geranylgeranyltransferase subunit beta [Source:HGNC Symbol;Acc:HGNC:9796]	RABGGTB	protein_coding	A8KAJ2,P53611,Q6IB63	5876	0	0	0.477217	0.661285	0	0	0	0	0	TRUE-Concordant	Permissive
ENSG00000164219	ENSG00000164219.10	protein geranylgeranyltransferase type I subunit beta [Source:HGNC Symbol;Acc:HGNC:8895]	PGGT1B	protein_coding	P53609	5229	0	0	0.606747	0.661635	0	0	0	0	0	TRUE-Concordant	Permissive
ENSG00000128487	ENSG00000128487.16	sperm antigen with calponin homology and coiled-coil domains 1 [Source:HGNC Symbol;Acc:HGNC:30615]	SPECC1	protein_coding	A0A024QYY9,B4DW07,B4E2A4,Q5M775	92521	0	0	0.361649	0.661904	0	0	0	0	0	TRUE-Concordant	Permissive
ENSG00000062716	ENSG00000062716.13	vacuole membrane protein 1 [Source:HGNC Symbol;Acc:HGNC:29559]	VMP1	protein_coding	B4DED7,B4DEJ9,B4DGZ7,D3DU01,Q96GC9	81671	0	0	0.30488	0.661977	0	0	0	0	0	TRUE-Concordant	Permissive
ENSG00000138764	ENSG00000138764.15	cyclin G2 [Source:HGNC Symbol;Acc:HGNC:1593]	CCNG2	protein_coding	A0A024RDC7,Q16589	901	0	0	0.939983	0.664848	0	0	0	0	0	TRUE-Concordant	Permissive
ENSG00000032219	ENSG00000032219.19	AT-rich interaction domain 4A [Source:HGNC Symbol;Acc:HGNC:9885]	ARID4A	protein_coding	A0A024R657,A0A024R680,A0A024R6A2,P29374,Q05CG0	5926	0	0	0.580281	0.665162	0	0	0	0	0	TRUE-Concordant	Permissive
ENSG00000121851	ENSG00000121851.13	RNA polymerase III subunit G like [Source:HGNC Symbol;Acc:HGNC:28466]	POLR3GL	protein_coding	A6NGX6,Q9BT43	84265	0	0	0.398838	0.668099	0	0	0	0	0	TRUE-Concordant	Permissive
ENSG00000166912	ENSG00000166912.17	myotubularin related protein 10 [Source:HGNC Symbol;Acc:HGNC:25999]	MTMR10	protein_coding	Q9NXD2,X5D963	54893	0	0	0.404022	0.668374	0	0	0	0	0	TRUE-Concordant	Permissive
ENSG00000145365	ENSG00000145365.11	TRAF interacting protein with forkhead associated domain [Source:HGNC Symbol;Acc:HGNC:19075]	TIFA	protein_coding	Q96CG3	92610	0	0	0.379342	0.66963	0	0	0	0	0	TRUE-Concordant	Permissive
ENSG00000151116	ENSG00000151116.17	UEV and lactate/malate dehyrogenase domains [Source:HGNC Symbol;Acc:HGNC:30866]	UEVLD	protein_coding	B4DIA9,Q8IX04	55293	0	0	0.388997	0.670747	0	0	0	0	0	TRUE-Concordant	Permissive
ENSG00000221926	ENSG00000221926.13	tripartite motif containing 16 [Source:HGNC Symbol;Acc:HGNC:17241]	TRIM16	protein_coding	B3KP96,O95361	10626	0	0	0.458415	0.672183	0	0	0	0	-0.434338	TRUE-Concordant	Permissive
ENSG00000183309	ENSG00000183309.11	zinc finger protein 623 [Source:HGNC Symbol;Acc:HGNC:29084]	ZNF623	protein_coding	A0A0A0MT18,A0A0J9YW98,O75123	9831	0	0	0.495818	0.672925	0	0	0	0	0	TRUE-Concordant	Permissive
ENSG00000178913	ENSG00000178913.8	TATA-box binding protein associated factor 7 [Source:HGNC Symbol;Acc:HGNC:11541]	TAF7	protein_coding	Q15545	6879	0	0	0.327461	0.674868	0	0	0	0	0	TRUE-Concordant	Permissive
ENSG00000203705	ENSG00000203705.11	TatD DNase domain containing 3 [Source:HGNC Symbol;Acc:HGNC:27010]	TATDN3	protein_coding	Q17R31	128387	0	0	0.375633	0.678218	0	0	0	0	0	TRUE-Concordant	Permissive
ENSG00000123728	ENSG00000123728.10	RAP2C, member of RAS oncogene family [Source:HGNC Symbol;Acc:HGNC:21165]	RAP2C	protein_coding	A0A087X2C3,Q9Y3L5	57826	0	0	0.825712	0.679965	0	0	0	0	0	TRUE-Concordant	Permissive
ENSG00000135241	ENSG00000135241.17	patatin like phospholipase domain containing 8 [Source:HGNC Symbol;Acc:HGNC:28900]	PNPLA8	protein_coding	A0A024R746,Q9NP80	50640	0	0	0.6157	0.680285	0	0	0	0	0	TRUE-Concordant	Permissive
ENSG00000085832	ENSG00000085832.17	epidermal growth factor receptor pathway substrate 15 [Source:HGNC Symbol;Acc:HGNC:3419]	EPS15	protein_coding	B7Z240,P42566	2060	0	0	0.772804	0.682073	0	0	0	0	0	TRUE-Concordant	Permissive
ENSG00000109445	ENSG00000109445.11	zinc finger protein 330 [Source:HGNC Symbol;Acc:HGNC:15462]	ZNF330	protein_coding	B4DFG9,Q53EN0,Q9Y3S2	27309	0	0	0.513171	0.682122	0	0	0	0	0	TRUE-Concordant	Permissive
ENSG00000113595	ENSG00000113595.15	tripartite motif containing 23 [Source:HGNC Symbol;Acc:HGNC:660]	TRIM23	protein_coding	P36406	373	0	0	0.741753	0.682639	0	0	0	0	0	TRUE-Concordant	Permissive
ENSG00000153714	ENSG00000153714.6	leucine rich adaptor protein 1 like [Source:HGNC Symbol;Acc:HGNC:31452]	LURAP1L	protein_coding	Q8IV03	286343	0	0	0.804257	0.682708	0	0	0	0	-0.884653	TRUE-Concordant	Permissive
ENSG00000158528	ENSG00000158528.12	protein phosphatase 1 regulatory subunit 9A [Source:HGNC Symbol;Acc:HGNC:14946]	PPP1R9A	protein_coding	A4D1I0,B7ZLX4,Q9ULJ8	55607	0	0	0.547872	0.682988	-0.73344	0	0	0	0	TRUE-Concordant	Permissive
ENSG00000164331	ENSG00000164331.10	ankyrin repeat family A member 2 [Source:HGNC Symbol;Acc:HGNC:13208]	ANKRA2	protein_coding	A0A024RAN7,Q9H9E1	57763	0	0	0.952599	0.683792	0	0	0	0	0	TRUE-Concordant	Permissive
ENSG00000036054	ENSG00000036054.13	TBC1 domain family member 23 [Source:HGNC Symbol;Acc:HGNC:25622]	TBC1D23	protein_coding	Q9NUY8	55773	0	0	0.465294	0.684481	0	0	0	0	0	TRUE-Concordant	Permissive
ENSG00000121964	ENSG00000121964.14	glycosyltransferase like domain containing 1 [Source:HGNC Symbol;Acc:HGNC:20887]	GTDC1	protein_coding	B8ZZ45,Q4AE62	79712	0	0	0.41843	0.68626	0	0	0	0	0	TRUE-Concordant	Permissive
ENSG00000130779	ENSG00000130779.20	CAP-Gly domain containing linker protein 1 [Source:HGNC Symbol;Acc:HGNC:10461]	CLIP1	protein_coding	A0A024RBR1,B3KXA5,P30622	6249	0	0	0.782717	0.686492	0	0	0	0	0	TRUE-Concordant	Permissive
ENSG00000129515	ENSG00000129515.20	sorting nexin 6 [Source:HGNC Symbol;Acc:HGNC:14970]	SNX6	protein_coding	A0A0A0MRI2,Q9UNH7	58533	0	0	0.645346	0.687431	0	0	0	0	0	TRUE-Concordant	Permissive
ENSG00000173482	ENSG00000173482.16	protein tyrosine phosphatase receptor type M [Source:HGNC Symbol;Acc:HGNC:9675]	PTPRM	protein_coding	P28827	5797	0	0	0.566988	0.688213	0	0	0	0	0	TRUE-Concordant	Permissive
ENSG00000104154	ENSG00000104154.7	solute carrier family 30 member 4 [Source:HGNC Symbol;Acc:HGNC:11015]	SLC30A4	protein_coding	O14863	7782	0	0	0.662647	0.690038	0	0	0	0	0	TRUE-Concordant	Permissive
ENSG00000151881	ENSG00000151881.14	transmembrane protein 267 [Source:HGNC Symbol;Acc:HGNC:26139]	C5orf28	protein_coding	A0A024R0B8,Q0VDI3	64417	0	0	0.721727	0.690051	0	0	0	0	0	TRUE-Concordant	Permissive
ENSG00000163870	ENSG00000163870.16	transmembrane protein adipocyte associated 1 [Source:HGNC Symbol;Acc:HGNC:30413]	TPRA1	protein_coding	Q86W33	131601	0	0	0.585717	0.690407	0	0	0	0	0	TRUE-Concordant	Permissive
ENSG00000131979	ENSG00000131979.19	GTP cyclohydrolase 1 [Source:HGNC Symbol;Acc:HGNC:4193]	GCH1	protein_coding	A0A024R642,P30793,Q8IZH9	2643	0	0	0.726933	0.691174	0	0	0	0	0	TRUE-Concordant	Permissive
ENSG00000179941	ENSG00000179941.9	Bardet-Biedl syndrome 10 [Source:HGNC Symbol;Acc:HGNC:26291]	BBS10	protein_coding	Q8TAM1	79738	0	0	0.630704	0.694043	0	0	0	0	0	TRUE-Concordant	Permissive
ENSG00000100077	ENSG00000100077.15	G protein-coupled receptor kinase 3 [Source:HGNC Symbol;Acc:HGNC:290]	ADRBK2	protein_coding	A0A024R1D8,P35626,Q8N433	157	0	0	0.395719	0.694503	0	0	0	0	0	TRUE-Concordant	Permissive
ENSG00000205885	ENSG00000205885.7	C1RL antisense RNA 1 [Source:HGNC Symbol;Acc:HGNC:27461]	C1RL-AS1	antisense	NA	283314	0	0	0.245033	0.696055	0	0	0	0	0	TRUE-Concordant	Permissive
ENSG00000179562	ENSG00000179562.3	GRIP and coiled-coil domain containing 1 [Source:HGNC Symbol;Acc:HGNC:19095]	GCC1	protein_coding	A4D0Z4,Q96CN9	79571	0	0	0.341843	0.696206	0	0	0	0	0	TRUE-Concordant	Permissive
ENSG00000133812	ENSG00000133812.15	SET binding factor 2 [Source:HGNC Symbol;Acc:HGNC:2135]	SBF2	protein_coding	Q86WG5	81846	0	0	0.87716	0.696857	0	0	0	0	0	TRUE-Concordant	Permissive
ENSG00000166224	ENSG00000166224.17	sphingosine-1-phosphate lyase 1 [Source:HGNC Symbol;Acc:HGNC:10817]	SGPL1	protein_coding	O95470	8879	0	0	0.792378	0.701383	0	0	0	0	0	TRUE-Concordant	Permissive
ENSG00000244754	ENSG00000244754.9	NEDD4 binding protein 2 like 2 [Source:HGNC Symbol;Acc:HGNC:26916]	N4BP2L2	protein_coding	A0A024RDV2,B4DPY1,Q92802,Q9Y3H6	10443	0	0	0.699751	0.701531	0	0	0	0	0	TRUE-Concordant	Permissive
ENSG00000197147	ENSG00000197147.13	leucine rich repeat containing 8 VRAC subunit B [Source:HGNC Symbol;Acc:HGNC:30692]	LRRC8B	protein_coding	Q6P9F7	23507	0	0	0.374168	0.7018	0	0	0	0	0	TRUE-Concordant	Permissive
ENSG00000138613	ENSG00000138613.14	aph-1 homolog B, gamma-secretase subunit [Source:HGNC Symbol;Acc:HGNC:24080]	APH1B	protein_coding	Q8WW43	83464	0	0	0.833976	0.704391	0	0	0	0	0	TRUE-Concordant	Permissive
ENSG00000101966	ENSG00000101966.12	X-linked inhibitor of apoptosis [Source:HGNC Symbol;Acc:HGNC:592]	XIAP	protein_coding	B2R9R2,P98170	331	0	0	0.801891	0.704801	0	0	0	0	0	TRUE-Concordant	Permissive
ENSG00000166529	ENSG00000166529.15	zinc finger and SCAN domain containing 21 [Source:HGNC Symbol;Acc:HGNC:13104]	ZSCAN21	protein_coding	Q9Y5A6	7589	0	0	0.416991	0.706262	0	0	0	0	0	TRUE-Concordant	Permissive
ENSG00000133731	ENSG00000133731.10	inositol monophosphatase 1 [Source:HGNC Symbol;Acc:HGNC:6050]	IMPA1	protein_coding	A0A024R830,A0A140VJL8,P29218	3612	0	0	0.525038	0.707036	0	0	0	0	0	TRUE-Concordant	Permissive
ENSG00000188493	ENSG00000188493.15	chromosome 19 open reading frame 54 [Source:HGNC Symbol;Acc:HGNC:24758]	C19orf54	protein_coding	Q5BKX5	284325	0	0	0.36546	0.707966	0	0	0	0	0	TRUE-Concordant	Permissive
ENSG00000245680	ENSG00000245680.10	zinc finger protein 585B [Source:HGNC Symbol;Acc:HGNC:30948]	ZNF585B	protein_coding	Q52M93	92285	0	0	0.703135	0.70805	0	0	0	0	0	TRUE-Concordant	Permissive
ENSG00000108733	ENSG00000108733.10	peroxisomal biogenesis factor 12 [Source:HGNC Symbol;Acc:HGNC:8854]	PEX12	protein_coding	O00623	5193	0	0	0.4119	0.711636	0	0	0	0	0	TRUE-Concordant	Permissive
ENSG00000168300	ENSG00000168300.14	protein-L-isoaspartate (D-aspartate) O-methyltransferase domain containing 1 [Source:HGNC Symbol;Acc:HGNC:30483]	PCMTD1	protein_coding	A0A024R7U8,B7Z927,F5H1M8,Q96MG8	115294	0	0	0.840036	0.713648	0	0	0	0	0	TRUE-Concordant	Permissive
ENSG00000139154	ENSG00000139154.16	AE binding protein 2 [Source:HGNC Symbol;Acc:HGNC:24051]	AEBP2	protein_coding	Q6ZN18	121536	0	0	0.313089	0.717238	0	0	0	0	0	TRUE-Concordant	Permissive
ENSG00000058673	ENSG00000058673.16	zinc finger CCCH-type containing 11A [Source:HGNC Symbol;Acc:HGNC:29093]	ZC3H11A	protein_coding	O75152	9877	0	0	0.491149	0.717822	0	0	0	0	0	TRUE-Concordant	Permissive
ENSG00000132031	ENSG00000132031.13	matrilin 3 [Source:HGNC Symbol;Acc:HGNC:6909]	MATN3	protein_coding	O15232	4148	0	0	0.981089	0.719246	-1.29831	0	0	0	0	TRUE-Concordant	Permissive
ENSG00000141198	ENSG00000141198.16	target of myb1 like 1 membrane trafficking protein [Source:HGNC Symbol;Acc:HGNC:11983]	TOM1L1	protein_coding	O75674,Q8NI65	10040	0	0	0.925483	0.71965	0	0	0	0	0	TRUE-Concordant	Permissive
ENSG00000204054	ENSG00000204054.14	long intergenic non-protein coding RNA 963 [Source:HGNC Symbol;Acc:HGNC:48716]	LINC00963	processed_transcript	NA	NA	0	0	0.269244	0.719824	0	0	0	0	0	TRUE-Concordant	Permissive
ENSG00000162601	ENSG00000162601.11	Myb like, SWIRM and MPN domains 1 [Source:HGNC Symbol;Acc:HGNC:29401]	MYSM1	protein_coding	Q5VVJ2	114803	0	0	0.725364	0.720049	0	0	0	0	0	TRUE-Concordant	Permissive
ENSG00000014123	ENSG00000014123.10	UFM1 specific ligase 1 [Source:HGNC Symbol;Acc:HGNC:23039]	UFL1	protein_coding	O94874	23376	0	0	0.613108	0.720301	0	0	0	0	0	TRUE-Concordant	Permissive
ENSG00000250091	ENSG00000250091.3	dynein axonemal heavy chain 10 opposite strand [Source:HGNC Symbol;Acc:HGNC:37121]	DNAH10OS	protein_coding	NA	NA	0	0	0.591018	0.721171	0	0	0	0	0	TRUE-Concordant	Permissive
ENSG00000168495	ENSG00000168495.13	RNA polymerase III subunit D [Source:HGNC Symbol;Acc:HGNC:1080]	POLR3D	protein_coding	P05423	661	0	0	0.639633	0.721468	0	0	0	0	0	TRUE-Concordant	Permissive
ENSG00000109452	ENSG00000109452.12	inositol polyphosphate-4-phosphatase type II B [Source:HGNC Symbol;Acc:HGNC:6075]	INPP4B	protein_coding	E7EQN9,O15327	8821	0	0	0.567773	0.722701	0	0	0	0	0	TRUE-Concordant	Permissive
ENSG00000100320	ENSG00000100320.23	RNA binding fox-1 homolog 2 [Source:HGNC Symbol;Acc:HGNC:9906]	RBFOX2	protein_coding	O43251	23543	0	0	0.535748	0.724317	0	0	0	0	0	TRUE-Concordant	Permissive
ENSG00000085274	ENSG00000085274.15	myoneurin [Source:HGNC Symbol;Acc:HGNC:14955]	MYNN	protein_coding	Q9NPC7	55892	0	0	0.515817	0.727181	0	0	0	0	0	TRUE-Concordant	Permissive
ENSG00000117174	ENSG00000117174.11	zinc finger HIT-type containing 6 [Source:HGNC Symbol;Acc:HGNC:26089]	ZNHIT6	protein_coding	Q9NWK9	54680	0	0	0.326083	0.728965	0	0	0	0	0	TRUE-Concordant	Permissive
ENSG00000115271	ENSG00000115271.11	grancalcin [Source:HGNC Symbol;Acc:HGNC:15990]	GCA	protein_coding	B7Z322,H7BXD5,P28676	25801	0	0	0.395559	0.733728	0	0	0	0	0	TRUE-Concordant	Permissive
ENSG00000110066	ENSG00000110066.15	lysine methyltransferase 5B [Source:HGNC Symbol;Acc:HGNC:24283]	SUV420H1	protein_coding	B7WNX0,B7Z5N2,Q4FZB7	51111	0	0	0.692478	0.737439	0	0	0	0	0	TRUE-Concordant	Permissive
ENSG00000198780	ENSG00000198780.12	family with sequence similarity 169 member A [Source:HGNC Symbol;Acc:HGNC:29138]	FAM169A	protein_coding	Q9Y6X4	26049	0	0	0.653739	0.738607	0	0	0	0	0	TRUE-Concordant	Permissive
ENSG00000256683	ENSG00000256683.7	zinc finger protein 350 [Source:HGNC Symbol;Acc:HGNC:16656]	ZNF350	protein_coding	Q9GZX5	59348	0	0	0.62874	0.74096	0	0	0	0	0	TRUE-Concordant	Permissive
ENSG00000134698	ENSG00000134698.11	argonaute RISC component 4 [Source:HGNC Symbol;Acc:HGNC:18424]	AGO4	protein_coding	Q9HCK5	192670	0	0	0.896185	0.742125	0	0	0	0	0	TRUE-Concordant	Permissive
ENSG00000165959	ENSG00000165959.12	calmin [Source:HGNC Symbol;Acc:HGNC:19972]	CLMN	protein_coding	Q6NUQ2,Q96JQ2	79789	0	0	0.520165	0.743647	0	0	0	0	0	TRUE-Concordant	Permissive
ENSG00000116266	ENSG00000116266.11	syntaxin binding protein 3 [Source:HGNC Symbol;Acc:HGNC:11446]	STXBP3	protein_coding	O00186	6814	0	0	0.450707	0.743806	0	0	0	0	0	TRUE-Concordant	Permissive
ENSG00000144182	ENSG00000144182.17	lipoyltransferase 1 [Source:HGNC Symbol;Acc:HGNC:29569]	LIPT1	protein_coding	Q9Y234	51601	0	0	0.869979	0.74486	0	0	0	0	0	TRUE-Concordant	Permissive
ENSG00000118507	ENSG00000118507.17	A-kinase anchoring protein 7 [Source:HGNC Symbol;Acc:HGNC:377]	AKAP7	protein_coding	O43687,Q2TAJ5,Q6P4D3,Q9P0M2	9465	0	0	0.443524	0.745344	0	0	0	0	0	TRUE-Concordant	Permissive
ENSG00000080561	ENSG00000080561.13	midline 2 [Source:HGNC Symbol;Acc:HGNC:7096]	MID2	protein_coding	Q6GX22,Q9UJV3	11043	0	0	0.691171	0.745575	0	0	0	0	0	TRUE-Concordant	Permissive
ENSG00000104177	ENSG00000104177.18	myelin expression factor 2 [Source:HGNC Symbol;Acc:HGNC:17940]	MYEF2	protein_coding	A0A024R5Q6,Q9P2K5	50804	0	0	0.530076	0.746674	0	0	0	0	0	TRUE-Concordant	Permissive
ENSG00000243749	ENSG00000243749.1	transmembrane protein 35B [Source:HGNC Symbol;Acc:HGNC:40021]	ZMYM6NB	protein_coding	Q8NCS4	100506144	0	0	0.951149	0.748052	0	0	0	0	0	TRUE-Concordant	Permissive
ENSG00000165832	ENSG00000165832.6	TruB pseudouridine synthase family member 1 [Source:HGNC Symbol;Acc:HGNC:16060]	TRUB1	protein_coding	Q8WWH5	142940	0	0	0.331937	0.750672	0	0	0	0	0	TRUE-Concordant	Permissive
ENSG00000112624	ENSG00000112624.12	BRD4 interacting chromatin remodeling complex associated protein like [Source:HGNC Symbol;Acc:HGNC:21111]	GLTSCR1L	protein_coding	Q6AI39	23506	0	0	0.66354	0.75114	0	0	0	0	0	TRUE-Concordant	Permissive
ENSG00000109670	ENSG00000109670.16	F-box and WD repeat domain containing 7 [Source:HGNC Symbol;Acc:HGNC:16712]	FBXW7	protein_coding	G0Z2K0,Q969H0,S4R3U4	55294	0	0	0.38614	0.752142	0	0	0	0	0	TRUE-Concordant	Permissive
ENSG00000214021	ENSG00000214021.16	tubulin tyrosine ligase like 3 [Source:HGNC Symbol;Acc:HGNC:24483]	TTLL3	protein_coding	J3KQB2,Q9Y4R7	26140	0	0	0.30962	0.752781	0	0	0	0	0	TRUE-Concordant	Permissive
ENSG00000122299	ENSG00000122299.12	zinc finger CCCH-type containing 7A [Source:HGNC Symbol;Acc:HGNC:30959]	ZC3H7A	protein_coding	Q8IWR0	29066	0	0	0.515558	0.753046	0	0	0	0	0	TRUE-Concordant	Permissive
ENSG00000005955	NA	NA	GGNBP2	protein_coding	NA	NA	0	0	0.367148	0.756451	0	0	0	0	0	TRUE-Concordant	Permissive
ENSG00000080822	ENSG00000080822.17	claudin domain containing 1 [Source:HGNC Symbol;Acc:HGNC:1322]	CLDND1	protein_coding	A0A0R4J2F2,Q9NY35	56650	0	0	0.899178	0.75694	0	0	0	0	0	TRUE-Concordant	Permissive
ENSG00000100100	ENSG00000100100.13	phosphoinositide-3-kinase interacting protein 1 [Source:HGNC Symbol;Acc:HGNC:24942]	PIK3IP1	protein_coding	A0A024R1M3,Q96FE7	113791	0	0	0.832197	0.759065	0	0	0	0	0	TRUE-Concordant	Permissive
ENSG00000135870	ENSG00000135870.12	ring finger and CCCH-type domains 1 [Source:HGNC Symbol;Acc:HGNC:29434]	RC3H1	protein_coding	B7ZMB3,B9EGU6,Q5TC82	149041	0	0	0.341098	0.765305	0	0	0	0	0	TRUE-Concordant	Permissive
ENSG00000117475	ENSG00000117475.14	basic leucine zipper nuclear factor 1 [Source:HGNC Symbol;Acc:HGNC:1065]	BLZF1	protein_coding	A0A024R921,Q9H2G9	8548	0	0	0.764377	0.769639	0	0	0	0	0	TRUE-Concordant	Permissive
ENSG00000166012	ENSG00000166012.17	TATA-box binding protein associated factor, RNA polymerase I subunit D [Source:HGNC Symbol;Acc:HGNC:28759]	TAF1D	protein_coding	A0A024R3A9,Q9H5J8	79101	0	0	0.93852	0.769946	0	0	0	0	0	TRUE-Concordant	Permissive
ENSG00000118922	ENSG00000118922.17	Kruppel like factor 12 [Source:HGNC Symbol;Acc:HGNC:6346]	KLF12	protein_coding	Q8WWI3,Q9Y4X4	11278	0	0	0.837294	0.771986	0	0	0	0	0	TRUE-Concordant	Permissive
ENSG00000100485	ENSG00000100485.12	SOS Ras/Rho guanine nucleotide exchange factor 2 [Source:HGNC Symbol;Acc:HGNC:11188]	SOS2	protein_coding	Q07890	6655	0	0	0.669515	0.772346	0	0	0	0	0	TRUE-Concordant	Permissive
ENSG00000151292	ENSG00000151292.17	casein kinase 1 gamma 3 [Source:HGNC Symbol;Acc:HGNC:2456]	CSNK1G3	protein_coding	Q9Y6M4	1456	0	0	0.82868	0.772508	0	0	0	0	0	TRUE-Concordant	Permissive
ENSG00000198860	ENSG00000198860.13	tRNA splicing endonuclease subunit 15 [Source:HGNC Symbol;Acc:HGNC:16791]	TSEN15	protein_coding	B1ALV0,E9PPN1,Q8WW01	116461	0	0	0.909266	0.772985	0	0	0	0	0	TRUE-Concordant	Permissive
ENSG00000108175	ENSG00000108175.17	zinc finger MIZ-type containing 1 [Source:HGNC Symbol;Acc:HGNC:16493]	ZMIZ1	protein_coding	A0A024QZN6,A0JLS3,Q9ULJ6	57178	0	0	0.284224	0.776815	0	0	0	0	0	TRUE-Concordant	Permissive
ENSG00000173480	ENSG00000173480.11	zinc finger protein 417 [Source:HGNC Symbol;Acc:HGNC:20646]	ZNF417	protein_coding	M0R230,Q8TAU3	147687	0	0	0.409816	0.777026	0	0	0	0	0	TRUE-Concordant	Permissive
ENSG00000167617	ENSG00000167617.3	CDC42 effector protein 5 [Source:HGNC Symbol;Acc:HGNC:17408]	CDC42EP5	protein_coding	Q6NZY7	148170	0	0	0.441213	0.777187	0	0	0	0	0	TRUE-Concordant	Permissive
ENSG00000204842	ENSG00000204842.18	ataxin 2 [Source:HGNC Symbol;Acc:HGNC:10555]	ATXN2	protein_coding	F8VQP2,Q2M2R5,Q99700	6311	0	0	0.387808	0.778021	0	0	0	0	0	TRUE-Concordant	Permissive
ENSG00000198625	ENSG00000198625.13	MDM4 regulator of p53 [Source:HGNC Symbol;Acc:HGNC:6974]	MDM4	protein_coding	A0A024R990,A0A087WTR9,A0A087WUE3,A0A087WZ58,O15151,Q59FS6,Q68DC0	4194	0	0	0.719255	0.780382	0	0	0	0	0	TRUE-Concordant	Permissive
ENSG00000168994	ENSG00000168994.14	PX domain containing 1 [Source:HGNC Symbol;Acc:HGNC:21361]	PXDC1	protein_coding	Q5TGL8	221749	0	0	0.861052	0.780408	0	0	0	0	0	TRUE-Concordant	Permissive
ENSG00000002016	ENSG00000002016.18	RAD52 homolog, DNA repair protein [Source:HGNC Symbol;Acc:HGNC:9824]	RAD52	protein_coding	B7Z2G8,B7Z5Q6,F5GX32,P43351,Q5DR82	5893	0	0	0.402651	0.780862	0	0	0	0	0	TRUE-Concordant	Permissive
ENSG00000152439	ENSG00000152439.13	zinc finger protein 773 [Source:HGNC Symbol;Acc:HGNC:30487]	ZNF773	protein_coding	M0QYZ8,Q6PK81	374928	0	0	0.818296	0.78286	0	0	0	0	0	TRUE-Concordant	Permissive
ENSG00000186020	ENSG00000186020.13	zinc finger protein 529 [Source:HGNC Symbol;Acc:HGNC:29328]	ZNF529	protein_coding	A0A0C4DFR4,Q6P280	57711	0	0	0.776025	0.783429	0	0	0	0	0	TRUE-Concordant	Permissive
ENSG00000140199	ENSG00000140199.12	solute carrier family 12 member 6 [Source:HGNC Symbol;Acc:HGNC:10914]	SLC12A6	protein_coding	A0A024R9I5,A0A024R9K8,Q6NSI7,Q9UHW9	9990	0	0	0.519925	0.784855	0	0	0	0	0	TRUE-Concordant	Permissive
ENSG00000213799	ENSG00000213799.13	zinc finger protein 845 [Source:HGNC Symbol;Acc:HGNC:25112]	ZNF845	protein_coding	Q96IR2	91664	0	0	0.496297	0.785831	0	0	0	0	0	TRUE-Concordant	Permissive
ENSG00000103404	ENSG00000103404.14	ubiquitin specific peptidase 31 [Source:HGNC Symbol;Acc:HGNC:20060]	USP31	protein_coding	Q70CQ4	57478	0	0	0.605917	0.786647	0	0	0	0	0	TRUE-Concordant	Permissive
ENSG00000114784	ENSG00000114784.4	eukaryotic translation initiation factor 1B [Source:HGNC Symbol;Acc:HGNC:30792]	EIF1B	protein_coding	O60739,Q6FG85	10289	0	0	0.557967	0.788718	0	0	0	0	0	TRUE-Concordant	Permissive
ENSG00000097096	ENSG00000097096.9	synapse defective Rho GTPase homolog 2 [Source:HGNC Symbol;Acc:HGNC:25841]	SYDE2	protein_coding	Q5VT97	84144	0	0	0.879836	0.789343	0	0	0	0	0	TRUE-Concordant	Permissive
ENSG00000198001	ENSG00000198001.14	interleukin 1 receptor associated kinase 4 [Source:HGNC Symbol;Acc:HGNC:17967]	IRAK4	protein_coding	B2RAP9,B4E359,Q69FE3,Q9NWZ3	51135	0	0	0.288237	0.794035	0	0	0	0	0	TRUE-Concordant	Permissive
ENSG00000137821	ENSG00000137821.11	leucine rich repeat containing 49 [Source:HGNC Symbol;Acc:HGNC:25965]	LRRC49	protein_coding	B7Z7G0,H0YNV5,Q8IUZ0	54839	0	0	0.491201	0.794291	0	0	0	0	0	TRUE-Concordant	Permissive
ENSG00000189042	ENSG00000189042.13	zinc finger protein 567 [Source:HGNC Symbol;Acc:HGNC:28696]	ZNF567	protein_coding	B2R956,B4E0D0,Q8N184	163081	0	0	0.374847	0.79929	0	0	0	0	0	TRUE-Concordant	Permissive
ENSG00000139146	ENSG00000139146.14	SIN3-HDAC complex associated factor [Source:HGNC Symbol;Acc:HGNC:30702]	FAM60A	protein_coding	Q9NP50	58516	0	0	0.996537	0.803423	0	0	0	0	0	TRUE-Concordant	Permissive
ENSG00000101236	ENSG00000101236.17	ring finger protein 24 [Source:HGNC Symbol;Acc:HGNC:13779]	RNF24	protein_coding	Q9Y225	11237	0	0	0.626476	0.803677	0	0	0	0	0	TRUE-Concordant	Permissive
ENSG00000144959	ENSG00000144959.11	neutral cholesterol ester hydrolase 1 [Source:HGNC Symbol;Acc:HGNC:29260]	NCEH1	protein_coding	A0A0A0MTJ9,A0A0R4J2G3,Q6PIU2	57552	0	0	0.619618	0.803975	0	0	0	0	0	TRUE-Concordant	Permissive
ENSG00000213047	ENSG00000213047.13	DENN domain containing 1B [Source:HGNC Symbol;Acc:HGNC:28404]	DENND1B	protein_coding	A0A024R987,Q6P3S1	163486	0	0	0.906881	0.80436	0	0	0	0	0	TRUE-Concordant	Permissive
ENSG00000132535	ENSG00000132535.21	discs large MAGUK scaffold protein 4 [Source:HGNC Symbol;Acc:HGNC:2903]	DLG4	protein_coding	B7Z4H2,B7Z647,B9EGL1,P78352	1742	0	0	0.957349	0.804869	0	0	0	0	0	TRUE-Concordant	Permissive
ENSG00000109458	ENSG00000109458.8	GRB2 associated binding protein 1 [Source:HGNC Symbol;Acc:HGNC:4066]	GAB1	protein_coding	Q13480,Q9HA84	2549	0	0	0.494374	0.80516	0	0	0	0	0	TRUE-Concordant	Permissive
ENSG00000148572	ENSG00000148572.16	nuclear receptor binding factor 2 [Source:HGNC Symbol;Acc:HGNC:19692]	NRBF2	protein_coding	Q96F24	29982	0	0	0.300498	0.807426	0	0	0	0	0	TRUE-Concordant	Permissive
ENSG00000100281	ENSG00000100281.14	HMG-box containing 4 [Source:HGNC Symbol;Acc:HGNC:5003]	HMGXB4	protein_coding	Q7Z641,Q9UGU5	10042	0	0	0.296726	0.807485	0	0	0	0	0	TRUE-Concordant	Permissive
ENSG00000119953	ENSG00000119953.13	survival motor neuron domain containing 1 [Source:HGNC Symbol;Acc:HGNC:16900]	SMNDC1	protein_coding	O75940	10285	0	0	0.439301	0.811057	0	0	0	0	0	TRUE-Concordant	Permissive
ENSG00000124222	ENSG00000124222.22	syntaxin 16 [Source:HGNC Symbol;Acc:HGNC:11431]	STX16	protein_coding	B4DJX9,O14662	8675	0	0	0.511886	0.812239	0	0	0	0	0	TRUE-Concordant	Permissive
ENSG00000088854	ENSG00000088854.12	chromosome 20 open reading frame 194 [Source:HGNC Symbol;Acc:HGNC:17721]	C20orf194	protein_coding	Q0IIP3,Q5TEA3	25943	0	0	0.918799	0.81379	0	0	0	0	0	TRUE-Concordant	Permissive
ENSG00000100027	ENSG00000100027.16	yippee like 1 [Source:HGNC Symbol;Acc:HGNC:12845]	YPEL1	protein_coding	O60688	29799	0	0	0.923973	0.814946	0	0	0	0	0	TRUE-Concordant	Permissive
ENSG00000139946	ENSG00000139946.10	pellino E3 ubiquitin protein ligase family member 2 [Source:HGNC Symbol;Acc:HGNC:8828]	PELI2	protein_coding	Q9H716,Q9HAT8	57161	0	0	0.965737	0.817027	0	0	0	0	0	TRUE-Concordant	Permissive
ENSG00000181852	ENSG00000181852.18	ring finger protein 41 [Source:HGNC Symbol;Acc:HGNC:18401]	RNF41	protein_coding	A0A024RB33,Q9H4P4	10193	0	0	0.452428	0.820712	0	0	0	0	0	TRUE-Concordant	Permissive
ENSG00000155621	ENSG00000155621.15	chromosome 9 open reading frame 85 [Source:HGNC Symbol;Acc:HGNC:28784]	C9orf85	protein_coding	Q96MD7	138241	0	0	0.613542	0.821268	0	0	0	0	0	TRUE-Concordant	Permissive
ENSG00000152359	ENSG00000152359.15	POC5 centriolar protein [Source:HGNC Symbol;Acc:HGNC:26658]	POC5	protein_coding	Q8NA72	134359	0	0	0.524942	0.821919	0	0	0	0	0	TRUE-Concordant	Permissive
ENSG00000163872	ENSG00000163872.16	YEATS domain containing 2 [Source:HGNC Symbol;Acc:HGNC:25489]	YEATS2	protein_coding	Q9ULM3	55689	0	0	0.242011	0.822197	0	0	0	0	0	TRUE-Concordant	Permissive
ENSG00000155330	ENSG00000155330.10	chromosome 16 open reading frame 87 [Source:HGNC Symbol;Acc:HGNC:33754]	C16orf87	protein_coding	Q6PH81	388272	0	0	0.378878	0.828078	0	0	0	0	0	TRUE-Concordant	Permissive
ENSG00000122435	ENSG00000122435.10	tRNA methyltransferase 13 homolog [Source:HGNC Symbol;Acc:HGNC:25502]	TRMT13	protein_coding	Q9NUP7	54482	0	0	0.693543	0.828793	0	0	0	0	0	TRUE-Concordant	Permissive
ENSG00000236287	ENSG00000236287.8	zinc finger BED-type containing 5 [Source:HGNC Symbol;Acc:HGNC:30803]	ZBED5	protein_coding	Q49AG3	58486	0	0	0.30105	0.829345	0	0	0	0	0	TRUE-Concordant	Permissive
ENSG00000101493	ENSG00000101493.11	zinc finger protein 516 [Source:HGNC Symbol;Acc:HGNC:28990]	ZNF516	protein_coding	Q2YDX2,Q92618	9658	0	0	0.384986	0.830467	0	0	0	0	0	TRUE-Concordant	Permissive
ENSG00000134152	ENSG00000134152.11	katanin regulatory subunit B1 like 1 [Source:HGNC Symbol;Acc:HGNC:26199]	KATNBL1	protein_coding	A0A024R9P5,Q9H079	79768	0	0	0.54809	0.832049	0	0	0	0	0	TRUE-Concordant	Permissive
ENSG00000114423	ENSG00000114423.23	Cbl proto-oncogene B [Source:HGNC Symbol;Acc:HGNC:1542]	CBLB	protein_coding	B3KSS7,B4DYP3,B7ZAG1,Q13191	868	0	0	0.370078	0.835262	0	0	0	0	0	TRUE-Concordant	Permissive
ENSG00000198205	ENSG00000198205.6	zinc finger X-linked duplicated A [Source:HGNC Symbol;Acc:HGNC:13198]	ZXDA	protein_coding	P98168	7789	0	0	0.520169	0.835643	0	0	0	0	0	TRUE-Concordant	Permissive
ENSG00000135164	ENSG00000135164.18	cyclin D binding myb like transcription factor 1 [Source:HGNC Symbol;Acc:HGNC:14603]	DMTF1	protein_coding	B3KMJ8,D6W5P0,Q9Y222	9988	0	0	0.65877	0.840409	0	0	0	0	0	TRUE-Concordant	Permissive
ENSG00000101040	ENSG00000101040.19	zinc finger MYND-type containing 8 [Source:HGNC Symbol;Acc:HGNC:9397]	ZMYND8	protein_coding	A0A087WVZ6,A6H8Y8,Q2HXV5,Q569J9,Q9ULU4	23613	0	0	0.381823	0.841516	0	0	0	0	0	TRUE-Concordant	Permissive
ENSG00000166986	ENSG00000166986.15	methionyl-tRNA synthetase 1 [Source:HGNC Symbol;Acc:HGNC:6898]	MARS	protein_coding	P56192	4141	0	0	0.891885	0.842005	0	0	0	0	0	TRUE-Concordant	Permissive
ENSG00000151338	ENSG00000151338.18	mirror-image polydactyly 1 [Source:HGNC Symbol;Acc:HGNC:21460]	MIPOL1	protein_coding	A8K735,G5EA54,Q4G0U7,Q8TD10	145282	0	0	0.661771	0.842549	0	0	0	0	0	TRUE-Concordant	Permissive
ENSG00000131051	ENSG00000131051.24	RNA binding motif protein 39 [Source:HGNC Symbol;Acc:HGNC:15923]	RBM39	protein_coding	B4DRA0,E1P5S2,Q14498,Q6N037	9584	0	0	0.319021	0.842834	0	0	0	0	0	TRUE-Concordant	Permissive
ENSG00000151474	ENSG00000151474.23	FERM domain containing 4A [Source:HGNC Symbol;Acc:HGNC:25491]	FRMD4A	protein_coding	Q9NW91,Q9P2Q2	55691	0	0	0.397085	0.842973	0	0	0	0	0	TRUE-Concordant	Permissive
ENSG00000005700	ENSG00000005700.15	inhibitor of Bruton tyrosine kinase [Source:HGNC Symbol;Acc:HGNC:17853]	IBTK	protein_coding	B7ZLE0,E7EPI0,Q9P2D0	25998	0	0	0.877245	0.843979	0	0	0	0	0	TRUE-Concordant	Permissive
ENSG00000178764	ENSG00000178764.8	zinc fingers and homeoboxes 2 [Source:HGNC Symbol;Acc:HGNC:18513]	ZHX2	protein_coding	Q9Y6X8	22882	0	0	0.914804	0.847283	0	0	0	0	0	TRUE-Concordant	Permissive
ENSG00000181894	ENSG00000181894.15	zinc finger protein 329 [Source:HGNC Symbol;Acc:HGNC:14209]	ZNF329	protein_coding	A0A024R4Q4,Q86UD4	79673	0	0	0.700888	0.853029	0	0	0	0	0	TRUE-Concordant	Permissive
ENSG00000137871	ENSG00000137871.20	zinc finger protein 280D [Source:HGNC Symbol;Acc:HGNC:25953]	ZNF280D	protein_coding	H0YL38,Q6N043	54816	0	0	0.450875	0.855493	0	0	0	0	0	TRUE-Concordant	Permissive
ENSG00000165512	ENSG00000165512.5	zinc finger protein 22 [Source:HGNC Symbol;Acc:HGNC:13012]	ZNF22	protein_coding	A0A024R7T4,P17026	7570	0	0	0.479718	0.858104	0	0	0	0	0	TRUE-Concordant	Permissive
ENSG00000254004	ENSG00000254004.7	zinc finger protein 260 [Source:HGNC Symbol;Acc:HGNC:13499]	ZNF260	protein_coding	A8K5X7,Q3ZCT1	339324	0	0	0.767341	0.859787	0	0	0	0	0	TRUE-Concordant	Permissive
ENSG00000197566	ENSG00000197566.10	zinc finger protein 624 [Source:HGNC Symbol;Acc:HGNC:29254]	ZNF624	protein_coding	Q9P2J8	57547	0	0	0.631518	0.859809	0	0	0	0	0	TRUE-Concordant	Permissive
ENSG00000115295	ENSG00000115295.20	CAP-Gly domain containing linker protein family member 4 [Source:HGNC Symbol;Acc:HGNC:26108]	CLIP4	protein_coding	A8K6D0,B7Z936,Q8N3C7	79745	0	0	0.745788	0.859883	0	0	0	0	0	TRUE-Concordant	Permissive
ENSG00000104343	ENSG00000104343.21	ubiquitin conjugating enzyme E2 W [Source:HGNC Symbol;Acc:HGNC:25616]	UBE2W	protein_coding	Q96B02,Q96FI0,X6REH9	55284	0	0	0.635468	0.860297	0	0	0	0	0	TRUE-Concordant	Permissive
ENSG00000141384	ENSG00000141384.13	TATA-box binding protein associated factor 4b [Source:HGNC Symbol;Acc:HGNC:11538]	TAF4B	protein_coding	B4DYT3,J3KTH2,Q92750	6875	0	0	0.444698	0.86038	0	0	0	0	0	TRUE-Concordant	Permissive
ENSG00000187953	ENSG00000187953.10	PMS2 C-terminal like pseudogene [Source:HGNC Symbol;Acc:HGNC:30061]	PMS2CL	pseudogene	NA	441194	0	0	0.309096	0.866603	0	0	0	0	0	TRUE-Concordant	Permissive
ENSG00000212916	ENSG00000212916.4	microtubule associated protein 10 [Source:HGNC Symbol;Acc:HGNC:29265]	MAP10	protein_coding	Q9P2G4	54627	0	0	0.466828	0.868142	0	0	0	0	0	TRUE-Concordant	Permissive
ENSG00000164284	ENSG00000164284.15	GrpE like 2, mitochondrial [Source:HGNC Symbol;Acc:HGNC:21060]	GRPEL2	protein_coding	Q8TAA5	134266	0	0	0.792802	0.868188	0	0	0	0	0	TRUE-Concordant	Permissive
ENSG00000111700	ENSG00000111700.13	solute carrier organic anion transporter family member 1B3 [Source:HGNC Symbol;Acc:HGNC:10961]	SLCO1B3	protein_coding	B3KP78,Q9NPD5	28234	0	0	0.861401	0.871683	0	0	0	0	0	TRUE-Concordant	Permissive
ENSG00000166822	ENSG00000166822.13	transmembrane protein 170A [Source:HGNC Symbol;Acc:HGNC:29577]	TMEM170A	protein_coding	B3KT46,H3BRD7,H3BS26,Q8WVE7	124491	0	0	0.715965	0.872099	0	0	0	0	0	TRUE-Concordant	Permissive
ENSG00000165914	ENSG00000165914.15	tetratricopeptide repeat domain 7B [Source:HGNC Symbol;Acc:HGNC:19858]	TTC7B	protein_coding	Q6PIF1,Q86TV6	145567	0	0	0.406373	0.872501	0	0	0	0	0	TRUE-Concordant	Permissive
ENSG00000142197	ENSG00000142197.12	DOP1 leucine zipper like protein B [Source:HGNC Symbol;Acc:HGNC:1291]	DOPEY2	protein_coding	Q9Y3R5	9980	0	0	0.897364	0.873349	0	0	0	0	0	TRUE-Concordant	Permissive
ENSG00000179715	ENSG00000179715.13	PC-esterase domain containing 1B [Source:HGNC Symbol;Acc:HGNC:28255]	PCED1B	protein_coding	A0A024R115,Q96HM7	91523	0	0	0.349533	0.875635	0	0	0	-1.37227	0	TRUE-Concordant	Permissive
ENSG00000174796	ENSG00000174796.12	THAP domain containing 6 [Source:HGNC Symbol;Acc:HGNC:23189]	THAP6	protein_coding	A0A024RDF9,Q8TBB0	152815	0	0	0.965512	0.879039	0	0	0	0	0	TRUE-Concordant	Permissive
ENSG00000115998	ENSG00000115998.7	chromosome 2 open reading frame 42 [Source:HGNC Symbol;Acc:HGNC:26056]	C2orf42	protein_coding	Q9NWW7	54980	0	0	0.372505	0.879656	0	0	0	0	0	TRUE-Concordant	Permissive
ENSG00000197808	ENSG00000197808.12	zinc finger protein 461 [Source:HGNC Symbol;Acc:HGNC:21629]	ZNF461	protein_coding	B4DRP8,Q8TAF7	92283	0	0	0.58782	0.880402	0	0	0	0	0	TRUE-Concordant	Permissive
ENSG00000204977	ENSG00000204977.10	tripartite motif containing 13 [Source:HGNC Symbol;Acc:HGNC:9976]	TRIM13	protein_coding	A0A024RDU3,L7MTJ6,O60858	10206	0	0	0.613112	0.881937	0	0	0	0	0	TRUE-Concordant	Permissive
ENSG00000272373	NA	NA	ZNF33B	processed_transcript	NA	NA	0	0	0.795683	0.886437	0	0	0	0	0	TRUE-Concordant	Permissive
ENSG00000083844	ENSG00000083844.10	zinc finger protein 264 [Source:HGNC Symbol;Acc:HGNC:13057]	ZNF264	protein_coding	O43296	9422	0	0	0.478553	0.887142	0	0	0	0	0	TRUE-Concordant	Permissive
ENSG00000198799	ENSG00000198799.12	leucine rich repeats and immunoglobulin like domains 2 [Source:HGNC Symbol;Acc:HGNC:20889]	LRIG2	protein_coding	O94898	9860	0	0	0.579961	0.888645	0	0	0	0	0	TRUE-Concordant	Permissive
ENSG00000267508	ENSG00000267508.5	zinc finger protein 285 [Source:HGNC Symbol;Acc:HGNC:13079]	ZNF285	protein_coding	B7ZLR9,K7EIK6,Q96NJ3	26974	0	0	0.751326	0.894163	0	0	0	0	0	TRUE-Concordant	Permissive
ENSG00000068305	ENSG00000068305.17	myocyte enhancer factor 2A [Source:HGNC Symbol;Acc:HGNC:6993]	MEF2A	protein_coding	A0A0S2Z417,A0A0S2Z453,A0A0S2Z454,A0A0S2Z4C8,A0A0S2Z4N0,A8K720,Q02078	4205	0	0	0.509847	0.89482	0	0	0	0	0	TRUE-Concordant	Permissive
ENSG00000175073	ENSG00000175073.8	valosin containing protein interacting protein 1 [Source:HGNC Symbol;Acc:HGNC:30897]	VCPIP1	protein_coding	Q96JH7	80124	0	0	0.308283	0.894877	0	0	0	0	0	TRUE-Concordant	Permissive
ENSG00000011566	ENSG00000011566.15	mitogen-activated protein kinase kinase kinase kinase 3 [Source:HGNC Symbol;Acc:HGNC:6865]	MAP4K3	protein_coding	A8K602,B3KMM5,Q8IVH8	8491	0	0	0.600016	0.895161	0	0	0	0	0	TRUE-Concordant	Permissive
ENSG00000154447	ENSG00000154447.15	SH3 domain containing ring finger 1 [Source:HGNC Symbol;Acc:HGNC:17650]	SH3RF1	protein_coding	Q7Z6J0	57630	0	0	0.692503	0.896239	0	0	0	0	0	TRUE-Concordant	Permissive
ENSG00000132952	ENSG00000132952.12	ubiquitin specific peptidase like 1 [Source:HGNC Symbol;Acc:HGNC:20294]	USPL1	protein_coding	A8K1B1,B3KQ64,Q5W0Q7	10208	0	0	0.704892	0.896554	0	0	0	0	0	TRUE-Concordant	Permissive
ENSG00000064652	ENSG00000064652.11	sorting nexin 24 [Source:HGNC Symbol;Acc:HGNC:21533]	SNX24	protein_coding	Q9Y343	28966	0	0	0.982167	0.898093	0	0	0	0	0	TRUE-Concordant	Permissive
ENSG00000083223	ENSG00000083223.18	terminal uridylyl transferase 7 [Source:HGNC Symbol;Acc:HGNC:25817]	ZCCHC6	protein_coding	Q5VYS8,Q96KX5,X6R3Q3	79670	0	0	0.366216	0.898909	0	0	0	0	0	TRUE-Concordant	Permissive
ENSG00000158315	ENSG00000158315.11	rhomboid like 2 [Source:HGNC Symbol;Acc:HGNC:16083]	RHBDL2	protein_coding	B7Z1Y9,Q9NX52	54933	0	0	0.945909	0.899827	0	0	0	0	0	TRUE-Concordant	Permissive
ENSG00000165275	ENSG00000165275.10	tRNA methyltransferase 10B [Source:HGNC Symbol;Acc:HGNC:26454]	TRMT10B	protein_coding	B7Z9F7,Q6PF06	158234	0	0	0.494568	0.901888	0	0	0	0	0	TRUE-Concordant	Permissive
ENSG00000156030	ENSG00000156030.13	mitotic deacetylase associated SANT domain protein [Source:HGNC Symbol;Acc:HGNC:19853]	ELMSAN1	protein_coding	A0A024R689,A0A1C7CYX1,Q6PJG2	91748	0	0	0.426523	0.903831	0	0	0	0	0	TRUE-Concordant	Permissive
ENSG00000167522	ENSG00000167522.16	ankyrin repeat domain 11 [Source:HGNC Symbol;Acc:HGNC:21316]	ANKRD11	protein_coding	Q6UB99	29123	0	0	0.544111	0.904142	0	0	0	0	0	TRUE-Concordant	Permissive
ENSG00000162971	ENSG00000162971.11	tRNA-yW synthesizing protein 5 [Source:HGNC Symbol;Acc:HGNC:26754]	TYW5	protein_coding	A2RUC4	129450	0	0	0.484586	0.904509	0	0	0	0	0	TRUE-Concordant	Permissive
ENSG00000153071	ENSG00000153071.15	DAB adaptor protein 2 [Source:HGNC Symbol;Acc:HGNC:2662]	DAB2	protein_coding	A0A024R036,B2RAW0,P98082	1122680000000	0	0	0.323385	0.906142	0	0	0	0	0	TRUE-Concordant	Permissive
ENSG00000168944	ENSG00000168944.16	centrosomal protein 120 [Source:HGNC Symbol;Acc:HGNC:26690]	CEP120	protein_coding	B4DLH5,Q8N960	153241	0	0	0.842405	0.906367	0	0	0	0	0	TRUE-Concordant	Permissive
ENSG00000083535	ENSG00000083535.16	progesterone immunomodulatory binding factor 1 [Source:HGNC Symbol;Acc:HGNC:23352]	PIBF1	protein_coding	Q8WXW3	10464	0	0	0.510976	0.908618	0	0	0	0	0	TRUE-Concordant	Permissive
ENSG00000131013	ENSG00000131013.4	peptidylprolyl isomerase like 4 [Source:HGNC Symbol;Acc:HGNC:15702]	PPIL4	protein_coding	Q8WUA2	85313	0	0	0.466278	0.911944	0	0	0	0	0	TRUE-Concordant	Permissive
ENSG00000171827	ENSG00000171827.10	zinc finger protein 570 [Source:HGNC Symbol;Acc:HGNC:26416]	ZNF570	protein_coding	K7EP39,Q96NI8	148268	0	0	0.693824	0.913076	0	0	0	0	0	TRUE-Concordant	Permissive
ENSG00000135999	ENSG00000135999.12	enhancer of polycomb homolog 2 [Source:HGNC Symbol;Acc:HGNC:24543]	EPC2	protein_coding	Q52LR7	26122	0	0	0.27582	0.917224	0	0	0	0	0	TRUE-Concordant	Permissive
ENSG00000178038	ENSG00000178038.17	ALS2 C-terminal like [Source:HGNC Symbol;Acc:HGNC:20605]	ALS2CL	protein_coding	A0A024R2U1,Q60I27	259173	0	0	0.408263	0.9183	0	0	0	0	-0.327863	TRUE-Concordant	Permissive
ENSG00000165118	ENSG00000165118.15	chromosome 9 open reading frame 64 [Source:HGNC Symbol;Acc:HGNC:28144]	C9orf64	protein_coding	Q5T6V5,Q5T6V7	84267	0	0	0.484176	0.919354	0	0	0	0	0	TRUE-Concordant	Permissive
ENSG00000109787	ENSG00000109787.13	Kruppel like factor 3 [Source:HGNC Symbol;Acc:HGNC:16516]	KLF3	protein_coding	A0A024R9T8,P57682	51274	0	0	0.527625	0.919933	0	0	0	0	0	TRUE-Concordant	Permissive
ENSG00000179598	ENSG00000179598.6	phospholipase D family member 6 [Source:HGNC Symbol;Acc:HGNC:30447]	PLD6	protein_coding	Q8N2A8	201164	0	0	0.616079	0.923875	0	0	0	0	0	TRUE-Concordant	Permissive
ENSG00000182405	ENSG00000182405.6	piggyBac transposable element derived 4 [Source:HGNC Symbol;Acc:HGNC:19401]	PGBD4	protein_coding	Q96DM1	161779	0	0	0.365664	0.924632	0	0	0	0	0	TRUE-Concordant	Permissive
ENSG00000163171	ENSG00000163171.8	CDC42 effector protein 3 [Source:HGNC Symbol;Acc:HGNC:16943]	CDC42EP3	protein_coding	Q9UKI2	10602	0	0	0.364362	0.924928	0	0	0	0	0	TRUE-Concordant	Permissive
ENSG00000163605	ENSG00000163605.15	protein phosphatase 4 regulatory subunit 2 [Source:HGNC Symbol;Acc:HGNC:18296]	PPP4R2	protein_coding	C9IZF4,Q9NY27	151987	0	0	0.24107	0.931445	0	0	0	0	0	TRUE-Concordant	Permissive
ENSG00000140931	ENSG00000140931.20	CKLF like MARVEL transmembrane domain containing 3 [Source:HGNC Symbol;Acc:HGNC:19174]	CMTM3	protein_coding	A0A024R6Y8,H3BUD5,Q96MX0	123920	0	0	0.761226	0.931496	0	0	0	0	0	TRUE-Concordant	Permissive
ENSG00000121989	ENSG00000121989.15	activin A receptor type 2A [Source:HGNC Symbol;Acc:HGNC:173]	ACVR2A	protein_coding	P27037	92	0	0	0.659815	0.934421	0	0	0	0	0	TRUE-Concordant	Permissive
ENSG00000147202	ENSG00000147202.18	diaphanous related formin 2 [Source:HGNC Symbol;Acc:HGNC:2877]	DIAPH2	protein_coding	O60879	1730	0	0	0.944262	0.934612	0	0	0	0	0	TRUE-Concordant	Permissive
ENSG00000140836	ENSG00000140836.17	zinc finger homeobox 3 [Source:HGNC Symbol;Acc:HGNC:777]	ZFHX3	protein_coding	Q15911,Q6ZP98,Q8N2Y6	463	0	0	0.462444	0.944877	0	0	0	0	0	TRUE-Concordant	Permissive
ENSG00000109756	ENSG00000109756.9	Rap guanine nucleotide exchange factor 2 [Source:HGNC Symbol;Acc:HGNC:16854]	RAPGEF2	protein_coding	Q9Y4G8	9693	0	0	0.427486	0.946467	0	0	0	0	0	TRUE-Concordant	Permissive
ENSG00000117298	ENSG00000117298.16	endothelin converting enzyme 1 [Source:HGNC Symbol;Acc:HGNC:3146]	ECE1	protein_coding	A0A024RAB0,A0A024RAB2,A0A024RAF7,P42892	1889	0	0	0.422607	0.954251	0	0	0	0	0	TRUE-Concordant	Permissive
ENSG00000157741	ENSG00000157741.15	ubinuclein 2 [Source:HGNC Symbol;Acc:HGNC:21931]	UBN2	protein_coding	Q6ZU65	254048	0	0	0.481538	0.954648	0	0	0	0	0	TRUE-Concordant	Permissive
ENSG00000073331	ENSG00000073331.18	alpha kinase 1 [Source:HGNC Symbol;Acc:HGNC:20917]	ALPK1	protein_coding	Q96QP1	80216	0	0	0.862623	0.955101	0	0	0	0	0	TRUE-Concordant	Permissive
ENSG00000166439	ENSG00000166439.6	ring finger protein 169 [Source:HGNC Symbol;Acc:HGNC:26961]	RNF169	protein_coding	Q8NCN4	254225	0	0	0.559929	0.955905	0	0	0	0	0	TRUE-Concordant	Permissive
ENSG00000088451	ENSG00000088451.11	TDP-glucose 4,6-dehydratase [Source:HGNC Symbol;Acc:HGNC:20324]	TGDS	protein_coding	O95455	23483	0	0	0.900927	0.959362	0	0	0	0	0	TRUE-Concordant	Permissive
ENSG00000175309	ENSG00000175309.15	5-phosphohydroxy-L-lysine phospho-lyase [Source:HGNC Symbol;Acc:HGNC:28249]	PHYKPL	protein_coding	Q8IUZ5	85007	0	0	0.353575	0.960496	0	0	0	0	0	TRUE-Concordant	Permissive
ENSG00000167767	ENSG00000167767.14	keratin 80 [Source:HGNC Symbol;Acc:HGNC:27056]	KRT80	protein_coding	Q6KB66	144501	0	0	0.480558	0.96365	0	0	0	0	0	TRUE-Concordant	Permissive
ENSG00000105136	ENSG00000105136.20	zinc finger protein 419 [Source:HGNC Symbol;Acc:HGNC:20648]	ZNF419	protein_coding	Q96HQ0	79744	0	0	0.545742	0.974075	0	0	0	0	0	TRUE-Concordant	Permissive
ENSG00000143442	ENSG00000143442.22	pogo transposable element derived with ZNF domain [Source:HGNC Symbol;Acc:HGNC:18801]	POGZ	protein_coding	Q7Z3K3	23126	0	0	0.162059	0.974256	0	0	0	0	0	TRUE-Concordant	Permissive
ENSG00000132669	ENSG00000132669.13	Ras and Rab interactor 2 [Source:HGNC Symbol;Acc:HGNC:18750]	RIN2	protein_coding	A1A4T0,Q8WYP3	54453	0	0	0.785223	0.977494	0	0	0	0	0	TRUE-Concordant	Permissive
ENSG00000135540	ENSG00000135540.11	NHS like 1 [Source:HGNC Symbol;Acc:HGNC:21021]	NHSL1	protein_coding	Q5SYE7	57224	0	0	0.380344	0.982282	0	0	0	0	0	TRUE-Concordant	Permissive
ENSG00000100219	ENSG00000100219.16	X-box binding protein 1 [Source:HGNC Symbol;Acc:HGNC:12801]	XBP1	protein_coding	A0A024R1F0,P17861	7494	0	0	0.777028	0.983222	-1.13355	0	0	0	0	TRUE-Concordant	Permissive
ENSG00000214654	ENSG00000214654.8	UDP-GlcNAc:betaGal beta-1,3-N-acetylglucosaminyltransferase 10 (putative) [Source:HGNC Symbol;Acc:HGNC:53652]	RP11-27I1.4	pseudogene	A8MXE2	NA	0	0	0.701066	0.983779	0	0	0	0	0	TRUE-Concordant	Permissive
ENSG00000177683	ENSG00000177683.14	THAP domain containing 5 [Source:HGNC Symbol;Acc:HGNC:23188]	THAP5	protein_coding	Q7Z6K1	168451	0	0	0.448313	0.984572	-1.35758	0	0	0	0	TRUE-Concordant	Permissive
ENSG00000158691	ENSG00000158691.14	zinc finger and SCAN domain containing 12 [Source:HGNC Symbol;Acc:HGNC:13172]	ZSCAN12	protein_coding	NA,O43309	9753	0	0	0.621183	0.9933	0	0	0	0	0	TRUE-Concordant	Permissive
ENSG00000168672	ENSG00000168672.4	LRAT domain containing 2 [Source:HGNC Symbol;Acc:HGNC:24166]	FAM84B	protein_coding	Q96KN1	157638	0	0	0.44152	0.994105	0	0	0	0	0	TRUE-Concordant	Permissive
ENSG00000082258	ENSG00000082258.13	cyclin T2 [Source:HGNC Symbol;Acc:HGNC:1600]	CCNT2	protein_coding	B4DH21,O60583	905	0	0	0.367926	0.99544	0	0	0	0	0	TRUE-Concordant	Permissive
ENSG00000115306	ENSG00000115306.16	spectrin beta, non-erythrocytic 1 [Source:HGNC Symbol;Acc:HGNC:11275]	SPTBN1	protein_coding	B2ZZ89,Q01082	6711	0	0	0.734977	0.997835	0	0	0	0	0	TRUE-Concordant	Permissive
ENSG00000174579	ENSG00000174579.4	MSL complex subunit 2 [Source:HGNC Symbol;Acc:HGNC:25544]	MSL2	protein_coding	Q9HCI7	55167	0	0	0.469046	0.999711	0	0	0	0	0	TRUE-Concordant	Permissive
ENSG00000128641	ENSG00000128641.19	myosin IB [Source:HGNC Symbol;Acc:HGNC:7596]	MYO1B	protein_coding	B0I1S9,E9PDF6,O43795	4430	0.225548	0.238283	0	0.613303	0	0	0	0	0	TRUE-Concordant	Permissive
ENSG00000118849	ENSG00000118849.10	retinoic acid receptor responder 1 [Source:HGNC Symbol;Acc:HGNC:9867]	RARRES1	protein_coding	P49788	5918	0	0.380721	0	0.32386	-0.811816	0	0	0	0	TRUE-Concordant	Permissive
ENSG00000039068	ENSG00000039068.19	cadherin 1 [Source:HGNC Symbol;Acc:HGNC:1748]	CDH1	protein_coding	A0A0U2ZQU7,B3GN61,P12830,Q9UII7	999	0	0.510873	0	0.377076	0	0	0	0	0	TRUE-Concordant	Permissive
ENSG00000108654	ENSG00000108654.15	DEAD-box helicase 5 [Source:HGNC Symbol;Acc:HGNC:2746]	DDX5	protein_coding	J3KTA4,P17844	1655	0	0.231804	0	0.460889	0	0	0	0	-0.221381	TRUE-Concordant	Permissive
ENSG00000108960	ENSG00000108960.9	monocyte to macrophage differentiation associated [Source:HGNC Symbol;Acc:HGNC:7153]	MMD	protein_coding	Q15546	23531	0	0.552043	0	0.621114	0	0	0	0	0	TRUE-Concordant	Permissive
ENSG00000115816	ENSG00000115816.15	CCAAT enhancer binding protein zeta [Source:HGNC Symbol;Acc:HGNC:24218]	CEBPZ	protein_coding	Q03701	10153	0	0.422208	0	0.692559	0	0	0	0	0	TRUE-Concordant	Permissive
ENSG00000145632	ENSG00000145632.15	polo like kinase 2 [Source:HGNC Symbol;Acc:HGNC:19699]	PLK2	protein_coding	A0A024QZV1,A0A087WUH9,Q9NYY3	10769	0	0.307874	0	0.733944	-0.539963	0	0	0	0	TRUE-Concordant	Permissive
ENSG00000124875	ENSG00000124875.10	C-X-C motif chemokine ligand 6 [Source:HGNC Symbol;Acc:HGNC:10643]	CXCL6	protein_coding	P80162	6372	1.43252	0	0	0.690812	0	0	0	0	0	TRUE-Concordant	Strict
ENSG00000087916	NA	NA	SLC6A14	protein_coding	NA	NA	1.25844	0	0	0.812698	0	0	0	0	0	TRUE-Concordant	Strict
ENSG00000163082	ENSG00000163082.10	sphingosine-1-phosphate phosphatase 2 [Source:HGNC Symbol;Acc:HGNC:19953]	SGPP2	protein_coding	Q8IWX5	130367	0.566784	0	0	0.315418	0	0	0	0	0	TRUE-Concordant	Permissive
ENSG00000157191	ENSG00000157191.20	NECAP endocytosis associated 2 [Source:HGNC Symbol;Acc:HGNC:25528]	NECAP2	protein_coding	A0A024QZ81,B4DUR7,Q9NVZ3	55707	0.287254	0	0	0.35373	0	0	0	0	0	TRUE-Concordant	Permissive
ENSG00000042980	ENSG00000042980.13	ADAM metallopeptidase domain 28 [Source:HGNC Symbol;Acc:HGNC:206]	ADAM28	protein_coding	Q9UKQ2	10863	0.374867	0	0	0.423758	0	0	0	0	0	TRUE-Concordant	Permissive
ENSG00000178078	ENSG00000178078.11	signal transducing adaptor family member 2 [Source:HGNC Symbol;Acc:HGNC:30430]	STAP2	protein_coding	Q9UGK3	55620	0.417687	0	0	0.465217	0	0	0	0	-0.314207	TRUE-Concordant	Permissive
ENSG00000131323	ENSG00000131323.16	TNF receptor associated factor 3 [Source:HGNC Symbol;Acc:HGNC:12033]	TRAF3	protein_coding	A6NHG8,Q13114	7187	0.475516	0	0	0.472616	0	0	0	0	0	TRUE-Concordant	Permissive
ENSG00000197555	ENSG00000197555.9	signal induced proliferation associated 1 like 1 [Source:HGNC Symbol;Acc:HGNC:20284]	SIPA1L1	protein_coding	O43166	26037	0.247643	0	0	0.478208	0	0	0	0	0	TRUE-Concordant	Permissive
ENSG00000100647	ENSG00000100647.8	sushi domain containing 6 [Source:HGNC Symbol;Acc:HGNC:19956]	KIAA0247	protein_coding	Q92537	9766	0.426934	0	0	0.496925	0	0	0	0	0	TRUE-Concordant	Permissive
ENSG00000125775	ENSG00000125775.15	syndecan binding protein 2 [Source:HGNC Symbol;Acc:HGNC:15756]	SDCBP2	protein_coding	Q9H190	27111	0.315265	0	0	0.515378	0	0	0	0	0	TRUE-Concordant	Permissive
ENSG00000136689	ENSG00000136689.18	interleukin 1 receptor antagonist [Source:HGNC Symbol;Acc:HGNC:6000]	IL1RN	protein_coding	A0A024R528,P18510	3557	0.274442	0	0	0.530181	0	0	0	0	-0.402276	TRUE-Concordant	Permissive
ENSG00000161921	ENSG00000161921.16	C-X-C motif chemokine ligand 16 [Source:HGNC Symbol;Acc:HGNC:16642]	CXCL16	protein_coding	Q9H2A7	58191	0.480891	0	0	0.532408	0	0	0	0	0	TRUE-Concordant	Permissive
ENSG00000161010	ENSG00000161010.15	MRN complex interacting protein [Source:HGNC Symbol;Acc:HGNC:30817]	C5orf45	protein_coding	Q6NTE8	51149	0.495285	0	0	0.535357	-0.778307	0	0	0	0	TRUE-Concordant	Permissive
ENSG00000162757	ENSG00000162757.4	chromosome 1 open reading frame 74 [Source:HGNC Symbol;Acc:HGNC:26319]	C1orf74	protein_coding	A0A0A8K8E6,Q96LT6	148304	0.320432	0	0	0.568778	0	0	0	0	0	TRUE-Concordant	Permissive
ENSG00000115414	ENSG00000115414.20	fibronectin 1 [Source:HGNC Symbol;Acc:HGNC:3778]	FN1	protein_coding	B7ZLE5,P02751,Q6MZF4,Q6MZM7,Q6N084,Q9UQS6	2335	0.250389	0	0	0.580659	0	0	0	0	0	TRUE-Concordant	Permissive
ENSG00000133985	ENSG00000133985.3	tetratricopeptide repeat domain 9 [Source:HGNC Symbol;Acc:HGNC:20267]	TTC9	protein_coding	A0A024R6B1,Q92623	23508	0.270786	0	0	0.61699	0	0	0	0	-0.647911	TRUE-Concordant	Permissive
ENSG00000143153	ENSG00000143153.13	ATPase Na+/K+ transporting subunit beta 1 [Source:HGNC Symbol;Acc:HGNC:804]	ATP1B1	protein_coding	A3KLL5,P05026	481	0.322225	0	0	0.675735	0	0	0	0	0	TRUE-Concordant	Permissive
ENSG00000090376	ENSG00000090376.11	interleukin 1 receptor associated kinase 3 [Source:HGNC Symbol;Acc:HGNC:17020]	IRAK3	protein_coding	Q9Y616	11213	0.659985	0	0	0.763536	0	0	0	0	0	TRUE-Concordant	Permissive
ENSG00000174705	ENSG00000174705.13	SH3 and PX domains 2B [Source:HGNC Symbol;Acc:HGNC:29242]	SH3PXD2B	protein_coding	A1X283,G3V144	285590	0.277099	0	0	0.817867	0	0	0	0	0	TRUE-Concordant	Permissive
ENSG00000188910	ENSG00000188910.8	gap junction protein beta 3 [Source:HGNC Symbol;Acc:HGNC:4285]	GJB3	protein_coding	O75712	2707	0.329014	0	0	0.842263	0	0	0	0	0	TRUE-Concordant	Permissive
ENSG00000166246	ENSG00000166246.14	chromosome 16 open reading frame 71 [Source:HGNC Symbol;Acc:HGNC:25081]	C16orf71	protein_coding	Q8IYS4	146562	0	0	-1.27178	-6.98937	0	0	0	0	0	TRUE-Concordant	Strict
ENSG00000100583	ENSG00000100583.4	sterile alpha motif domain containing 15 [Source:HGNC Symbol;Acc:HGNC:18631]	SAMD15	protein_coding	Q9P1V8	161394	0	0	-1.13055	-2.32768	0	0	0	0	0	TRUE-Concordant	Strict
ENSG00000273162	ENSG00000273162.1	novel transcript	RP11-108L7.15	lincRNA	NA	NA	0	0	-1.38992	-2.02764	0	0	0	0	0	TRUE-Concordant	Strict
ENSG00000196118	ENSG00000196118.12	coiled-coil domain containing 189 [Source:HGNC Symbol;Acc:HGNC:28078]	C16orf93	protein_coding	A1A4V9,H3BTQ9	90835	0	0	-1.74379	-2.00988	0	0	0	0	0	TRUE-Concordant	Strict
ENSG00000160345	ENSG00000160345.13	chromosome 9 open reading frame 116 [Source:HGNC Symbol;Acc:HGNC:28435]	C9orf116	protein_coding	Q5BN46	138162	0	0	-1.28383	-2.00006	0	0	0	0	0	TRUE-Concordant	Strict
ENSG00000172893	ENSG00000172893.16	7-dehydrocholesterol reductase [Source:HGNC Symbol;Acc:HGNC:2860]	DHCR7	protein_coding	A0A024R5F7,Q9UBM7	1717	0	0	-1.7135	-1.90256	0	0	0	0	0	TRUE-Concordant	Strict
ENSG00000144485	ENSG00000144485.11	hes family bHLH transcription factor 6 [Source:HGNC Symbol;Acc:HGNC:18254]	HES6	protein_coding	Q96HZ4	55502	0	0	-1.2182	-1.87751	0	0	0	0	0	TRUE-Concordant	Strict
ENSG00000128228	ENSG00000128228.5	stromal cell derived factor 2 like 1 [Source:HGNC Symbol;Acc:HGNC:10676]	SDF2L1	protein_coding	Q9HCN8	23753	0	0	-2.06464	-1.8372	0	0	0	0	0	TRUE-Concordant	Strict
ENSG00000109084	ENSG00000109084.14	transmembrane protein 97 [Source:HGNC Symbol;Acc:HGNC:28106]	TMEM97	protein_coding	Q5BJF2	27346	0	0	-1.67348	-1.75221	0	0	0	0	0	TRUE-Concordant	Strict
ENSG00000169710	ENSG00000169710.9	fatty acid synthase [Source:HGNC Symbol;Acc:HGNC:3594]	FASN	protein_coding	P49327	2194	0	0	-2.26898	-1.55527	0	0	0	0	0	TRUE-Concordant	Strict
ENSG00000079459	ENSG00000079459.13	farnesyl-diphosphate farnesyltransferase 1 [Source:HGNC Symbol;Acc:HGNC:3629]	FDFT1	protein_coding	A0A1W2PQ47,B4DND3,B4DWP0,B7Z9R8,P37268,Q6IAX1	2222	0	0	-1.22971	-1.5184	0	0	0	0	0	TRUE-Concordant	Strict
ENSG00000099958	ENSG00000099958.15	derlin 3 [Source:HGNC Symbol;Acc:HGNC:14236]	DERL3	protein_coding	Q96Q80	91319	0	0	-2.28327	-1.51053	0	0	0	0	0	TRUE-Concordant	Strict
ENSG00000100142	ENSG00000100142.16	RNA polymerase II subunit F [Source:HGNC Symbol;Acc:HGNC:9193]	POLR2F	protein_coding	B0QYL9,P61218	5435	0	0	-1.19468	-1.49512	0	0	0	0	0	TRUE-Concordant	Strict
ENSG00000144063	ENSG00000144063.4	mal, T cell differentiation protein like [Source:HGNC Symbol;Acc:HGNC:6818]	MALL	protein_coding	Q13021	7851	0	0	-1.49993	-1.47188	0	0	0	0	0	TRUE-Concordant	Strict
ENSG00000167085	ENSG00000167085.11	prohibitin [Source:HGNC Symbol;Acc:HGNC:8912]	PHB	protein_coding	A8K401,P35232,Q53FV0	5245	0	0	-1.33025	-1.46308	0	0	0	0	0	TRUE-Concordant	Strict
ENSG00000108518	ENSG00000108518.8	profilin 1 [Source:HGNC Symbol;Acc:HGNC:8881]	PFN1	protein_coding	P07737	5216	0	0	-1.29441	-1.43645	0.438019	0	0	0	0	TRUE-Concordant	Strict
ENSG00000185928	NA	NA	PAGR1	protein_coding	NA	NA	0	0	-1.13445	-1.40749	0	0	0	0	0	TRUE-Concordant	Strict
ENSG00000214796	ENSG00000214796.8	tubulin, alpha (TUBA) pseudogene	RP11-480I12.5	pseudogene	NA	NA	0	0	-1.56362	-1.39337	0	0	0	0	0	TRUE-Concordant	Strict
ENSG00000126453	ENSG00000126453.9	BCL2 like 12 [Source:HGNC Symbol;Acc:HGNC:13787]	BCL2L12	protein_coding	A0A0X9JFN5,I6LJZ5,I6LJZ6,I6LJZ7,I6LJZ8,I6LJZ9,Q9HB09	83596	0	0	-1.17578	-1.35384	0	0	0	0	0	TRUE-Concordant	Strict
ENSG00000092931	ENSG00000092931.11	major facilitator superfamily domain containing 11 [Source:HGNC Symbol;Acc:HGNC:25458]	MFSD11	protein_coding	A0A024R8M6,A0A024R8U7,O43934	79157	0	0	-1.06409	-1.32894	0	0	0	0	0	TRUE-Concordant	Strict
ENSG00000125912	ENSG00000125912.11	nicalin [Source:HGNC Symbol;Acc:HGNC:26923]	NCLN	protein_coding	Q969V3	56926	0	0	-1.53217	-1.3281	0	0	0	0	0	TRUE-Concordant	Strict
ENSG00000256663	ENSG00000256663.1	ubiquitin-like with PHD and ring finger domains 1 (UHRF1) pseudogene	RP11-424C20.2	pseudogene	NA	NA	0	0	-1.45461	-1.3263	0	0	0	0	0	TRUE-Concordant	Strict
ENSG00000177971	ENSG00000177971.8	IMP U3 small nucleolar ribonucleoprotein 3 [Source:HGNC Symbol;Acc:HGNC:14497]	IMP3	protein_coding	Q9NV31	55272	0	0	-1.30004	-1.30066	0	0	0	0	0	TRUE-Concordant	Strict
ENSG00000090273	ENSG00000090273.14	nuclear distribution C, dynein complex regulator [Source:HGNC Symbol;Acc:HGNC:8045]	NUDC	protein_coding	Q9Y266	10726	0	0	-1.1655	-1.29798	0	0	0	0	0	TRUE-Concordant	Strict
ENSG00000181029	ENSG00000181029.9	trafficking protein particle complex 5 [Source:HGNC Symbol;Acc:HGNC:23067]	TRAPPC5	protein_coding	Q8IUR0	126003	0	0	-1.20842	-1.26247	0	0	0	0	0	TRUE-Concordant	Strict
ENSG00000258429	ENSG00000258429.2	peptide deformylase, mitochondrial [Source:HGNC Symbol;Acc:HGNC:30012]	PDF	protein_coding	A0A024R6Y3,Q9HBH1	64146	0	0	-1.46941	-1.26051	0	0	0	0	0	TRUE-Concordant	Strict
ENSG00000186603	ENSG00000186603.6	4-hydroxyphenylpyruvate dioxygenase like [Source:HGNC Symbol;Acc:HGNC:28242]	HPDL	protein_coding	Q96IR7	84842	0	0	-2.39139	-1.25219	0	0	0	0	0	TRUE-Concordant	Strict
ENSG00000167775	ENSG00000167775.11	CD320 molecule [Source:HGNC Symbol;Acc:HGNC:16692]	CD320	protein_coding	Q9NPF0	51293	0	0	-1.08259	-1.22739	0	0	0	0	0	TRUE-Concordant	Strict
ENSG00000113368	ENSG00000113368.12	lamin B1 [Source:HGNC Symbol;Acc:HGNC:6637]	LMNB1	protein_coding	B4DZT3,P20700	4001	0	0	-1.09413	-1.21551	0	0	0	0	0	TRUE-Concordant	Strict
ENSG00000159720	ENSG00000159720.12	ATPase H+ transporting V0 subunit d1 [Source:HGNC Symbol;Acc:HGNC:13724]	ATP6V0D1	protein_coding	P61421,R4GN72	9114	0	0	-1.16653	-1.21202	0	0	0	0	0	TRUE-Concordant	Strict
ENSG00000122035	ENSG00000122035.7	RAS like family 11 member A [Source:HGNC Symbol;Acc:HGNC:23802]	RASL11A	protein_coding	Q6T310	387496	0	0	-1.16317	-1.20738	0	0	0	0	0	TRUE-Concordant	Strict
ENSG00000075218	ENSG00000075218.19	G2 and S-phase expressed 1 [Source:HGNC Symbol;Acc:HGNC:13698]	GTSE1	protein_coding	Q9NYZ3	51512	0	0	-1.66671	-1.19322	0	0	0	0	0	TRUE-Concordant	Strict
ENSG00000161999	ENSG00000161999.13	jumonji domain containing 8 [Source:HGNC Symbol;Acc:HGNC:14148]	JMJD8	protein_coding	Q96S16	339123	0	0	-1.39706	-1.1701	0	0	0	0	0	TRUE-Concordant	Strict
ENSG00000161980	ENSG00000161980.6	RNA polymerase III subunit K [Source:HGNC Symbol;Acc:HGNC:14121]	POLR3K	protein_coding	Q9Y2Y1	51728	0	0	-1.17631	-1.16092	0	0	0	0	0	TRUE-Concordant	Strict
ENSG00000135476	ENSG00000135476.12	extra spindle pole bodies like 1, separase [Source:HGNC Symbol;Acc:HGNC:16856]	ESPL1	protein_coding	Q14674	9700	0	0	-1.39761	-1.14873	0	0	0	0	0	TRUE-Concordant	Strict
ENSG00000167272	ENSG00000167272.11	POP5 homolog, ribonuclease P/MRP subunit [Source:HGNC Symbol;Acc:HGNC:17689]	POP5	protein_coding	Q969H6	51367	0	0	-1.09355	-1.10706	0	0	0	0	0	TRUE-Concordant	Strict
ENSG00000109971	ENSG00000109971.14	heat shock protein family A (Hsp70) member 8 [Source:HGNC Symbol;Acc:HGNC:5241]	HSPA8	protein_coding	P11142,Q53HF2,V9HW22	3312	0	0	-1.14354	-1.10604	0	0	0.644751	1.13809	0.77886	TRUE-Concordant	Strict
ENSG00000087586	ENSG00000087586.17	aurora kinase A [Source:HGNC Symbol;Acc:HGNC:11393]	AURKA	protein_coding	O14965	6790	0	0	-1.13232	-1.10397	0	0	0	0	0	TRUE-Concordant	Strict
ENSG00000254285	ENSG00000254285.3	keratin 8 pseudogene 3 [Source:HGNC Symbol;Acc:HGNC:31056]	KRT8P3	pseudogene	NA	NA	0	0	-1.66106	-1.10008	0	0	0	0	0	TRUE-Concordant	Strict
ENSG00000184992	ENSG00000184992.13	BRI3 binding protein [Source:HGNC Symbol;Acc:HGNC:14251]	BRI3BP	protein_coding	Q8WY22	140707	0	0	-1.12175	-1.09665	0	0	0	0	0	TRUE-Concordant	Strict
ENSG00000140854	ENSG00000140854.13	katanin regulatory subunit B1 [Source:HGNC Symbol;Acc:HGNC:6217]	KATNB1	protein_coding	Q9BVA0	10300	0	0	-1.00506	-1.09	0	0	0	0	0	TRUE-Concordant	Strict
ENSG00000154518	ENSG00000154518.9	ATP synthase membrane subunit c locus 3 [Source:HGNC Symbol;Acc:HGNC:843]	ATP5G3	protein_coding	P48201	518	0	0	-1.06004	-1.08848	0	0	0	0	0	TRUE-Concordant	Strict
ENSG00000171848	ENSG00000171848.15	ribonucleotide reductase regulatory subunit M2 [Source:HGNC Symbol;Acc:HGNC:10452]	RRM2	protein_coding	P31350,Q96LS8	6241	0	0	-1.97796	-1.07403	0	0	0	0	0	TRUE-Concordant	Strict
ENSG00000204922	ENSG00000204922.5	ubiquinol-cytochrome c reductase complex assembly factor 3 [Source:HGNC Symbol;Acc:HGNC:34399]	C11orf83	protein_coding	Q6UW78	790955	0	0	-1.15485	-1.07297	0	0	0	0	0	TRUE-Concordant	Strict
ENSG00000170421	ENSG00000170421.12	keratin 8 [Source:HGNC Symbol;Acc:HGNC:6446]	KRT8	protein_coding	P05787,Q7L4M3	3856	0	0	-2.17735	-1.06142	0	0	0	0	0	TRUE-Concordant	Strict
ENSG00000173540	ENSG00000173540.13	GDP-mannose pyrophosphorylase B [Source:HGNC Symbol;Acc:HGNC:22932]	GMPPB	protein_coding	Q9Y5P6	29925	0	0	-1.03763	-1.05599	0	0	0	0	0	TRUE-Concordant	Strict
ENSG00000177548	ENSG00000177548.13	rabaptin, RAB GTPase binding effector protein 2 [Source:HGNC Symbol;Acc:HGNC:24817]	RABEP2	protein_coding	Q9H5N1	79874	0	0	-1.18422	-1.05075	0	0	0	0	0	TRUE-Concordant	Strict
ENSG00000182685	ENSG00000182685.7	BRICHOS domain containing 5 [Source:HGNC Symbol;Acc:HGNC:28309]	BRICD5	protein_coding	Q6PL45	283870	0	0	-1.20974	-1.0451	0	0	0	0	0	TRUE-Concordant	Strict
ENSG00000197785	ENSG00000197785.14	ATPase family AAA domain containing 3A [Source:HGNC Symbol;Acc:HGNC:25567]	ATAD3A	protein_coding	Q9NVI7	55210	0	0	-1.21838	-1.04174	0	0	0	0	0	TRUE-Concordant	Strict
ENSG00000042753	ENSG00000042753.12	adaptor related protein complex 2 subunit sigma 1 [Source:HGNC Symbol;Acc:HGNC:565]	AP2S1	protein_coding	M0QYZ2,M0R0N4,P53680,X6R390	1175	0	0	-1.08498	-1.03734	0.499048	0	0	0	0	TRUE-Concordant	Strict
ENSG00000034063	NA	NA	UHRF1	processed_transcript	NA	NA	0	0	-1.71892	-1.03216	0	0	0	0	0	TRUE-Concordant	Strict
ENSG00000183684	ENSG00000183684.8	Aly/REF export factor [Source:HGNC Symbol;Acc:HGNC:19071]	ALYREF	protein_coding	E9PB61,Q86V81	10189	0	0	-1.69925	-1.02161	0	0	0	0	0	TRUE-Concordant	Strict
ENSG00000187051	ENSG00000187051.9	ribosomal protein S19 binding protein 1 [Source:HGNC Symbol;Acc:HGNC:28749]	RPS19BP1	protein_coding	A0A024R1T1,Q86WX3	91582	0	0	-1.18385	-1.00556	0	0	0	0	0	TRUE-Concordant	Strict
ENSG00000116161	ENSG00000116161.18	calcyclin binding protein [Source:HGNC Symbol;Acc:HGNC:30423]	CACYBP	protein_coding	A0A024R904,Q9HB71	27101	0	0.268723	-0.992099	-1.14263	0	0	0	1.14143	0	TRUE-Concordant	Strict
ENSG00000115350	ENSG00000115350.12	DNA polymerase epsilon 4, accessory subunit [Source:HGNC Symbol;Acc:HGNC:18755]	POLE4	protein_coding	Q9NR33	56655	0	-0.225087	-0.815296	-1.24008	0	0	0	0	0	TRUE-Concordant	Strict
ENSG00000233654	ENSG00000233654.2	novel transcript	AC093388.3	antisense	NA	105376748	0	0	-0.917266	-6.5582	0	0	0	0	0	TRUE-Concordant	Strict
ENSG00000173227	ENSG00000173227.14	synaptotagmin 12 [Source:HGNC Symbol;Acc:HGNC:18381]	SYT12	protein_coding	B0AZL9,Q8IV01,Q8NDM9	91683	0	0	-0.849255	-2.50222	0	0	0	0	0	TRUE-Concordant	Strict
ENSG00000244503	ENSG00000244503.1	eukaryotic translation elongation factor 1 alpha 1 (EEF1A1) pseudogene	RP11-278L15.6	pseudogene	NA	NA	0	0	-0.525237	-2.01112	0	0	0	0	0	TRUE-Concordant	Strict
ENSG00000138100	ENSG00000138100.14	tripartite motif containing 54 [Source:HGNC Symbol;Acc:HGNC:16008]	TRIM54	protein_coding	Q9BYV2	57159	0	0	-0.553594	-1.70854	0	0	0	0	0	TRUE-Concordant	Strict
ENSG00000172428	ENSG00000172428.11	COP9 signalosome subunit 9 [Source:HGNC Symbol;Acc:HGNC:21314]	MYEOV2	protein_coding	Q8WXC6	150678	0	0	-0.874046	-1.60826	0	0	0	0	0	TRUE-Concordant	Strict
ENSG00000139428	ENSG00000139428.12	metabolism of cobalamin associated B [Source:HGNC Symbol;Acc:HGNC:19331]	MMAB	protein_coding	Q96EY8	326625	0	0	-0.903569	-1.60412	0	0	0	0	0	TRUE-Concordant	Strict
ENSG00000223784	ENSG00000223784.2	lncRNA in non-homologous end joining pathway 1 [Source:HGNC Symbol;Acc:HGNC:53170]	RP11-554I8.2	lincRNA	NA	NA	0	0	-0.324676	-1.59275	0	0	0	0	0	TRUE-Concordant	Strict
ENSG00000008382	ENSG00000008382.15	MPN domain containing [Source:HGNC Symbol;Acc:HGNC:25934]	MPND	protein_coding	Q8N594,W4VSR2	84954	0	0	-0.885339	-1.54213	0	0	0	0	0	TRUE-Concordant	Strict
ENSG00000213221	ENSG00000213221.5	DNL-type zinc finger [Source:HGNC Symbol;Acc:HGNC:33879]	DNLZ	protein_coding	Q5SXM8	728489	0	0	-0.524408	-1.53644	0	0	0	0	0	TRUE-Concordant	Strict
ENSG00000196976	ENSG00000196976.7	L antigen family member 3 [Source:HGNC Symbol;Acc:HGNC:26058]	LAGE3	protein_coding	Q14657	8270	0	0	-0.840703	-1.48604	0	0	0	0	0	TRUE-Concordant	Strict
ENSG00000156471	ENSG00000156471.13	phosphatidylserine synthase 1 [Source:HGNC Symbol;Acc:HGNC:9587]	PTDSS1	protein_coding	P48651	9791	0	0	-0.332728	-1.44176	0	0	0	0	0.291814	TRUE-Concordant	Strict
ENSG00000260963	ENSG00000260963.2	novel transcript	RP11-297L17.2	lincRNA	NA	105371264	0	0	-0.175788	-1.43293	0	0	0	0	0	TRUE-Concordant	Strict
ENSG00000104549	ENSG00000104549.12	squalene epoxidase [Source:HGNC Symbol;Acc:HGNC:11279]	SQLE	protein_coding	Q14534,Q5HYI4,Q9UNR6	6713	0	0	-0.841289	-1.41257	0	0	0	0	0	TRUE-Concordant	Strict
ENSG00000112146	ENSG00000112146.16	F-box protein 9 [Source:HGNC Symbol;Acc:HGNC:13588]	FBXO9	protein_coding	Q9UK97	26268	0	0	-0.253037	-1.405	0	0	0	0	0	TRUE-Concordant	Strict
ENSG00000106025	ENSG00000106025.9	tetraspanin 12 [Source:HGNC Symbol;Acc:HGNC:21641]	TSPAN12	protein_coding	A0A024R740,O95859	23554	0	0	-0.711383	-1.37848	0	0	0	0	0	TRUE-Concordant	Strict
ENSG00000011478	ENSG00000011478.12	glutaminyl-peptide cyclotransferase like [Source:HGNC Symbol;Acc:HGNC:25952]	QPCTL	protein_coding	Q9NXS2	54814	0	0	-0.672873	-1.37226	0	0	0	0	0	TRUE-Concordant	Strict
ENSG00000166171	ENSG00000166171.13	deleted in primary ciliary dyskinesia homolog (mouse) [Source:HGNC Symbol;Acc:HGNC:24542]	DPCD	protein_coding	Q5JQQ4,Q9BVM2	25911	0	0	-0.595069	-1.36279	0	0	0	0	0	TRUE-Concordant	Strict
ENSG00000177181	ENSG00000177181.15	ribosomal modification protein rimK like family member A [Source:HGNC Symbol;Acc:HGNC:28725]	RIMKLA	protein_coding	Q8IXN7	284716	0	0	-0.579021	-1.36252	0	0	0	0	0	TRUE-Concordant	Strict
ENSG00000128581	ENSG00000128581.17	intraflagellar transport 22 [Source:HGNC Symbol;Acc:HGNC:21895]	RABL5	protein_coding	A0A024QYT8,A0A024QYV3,Q9H7X7	64792	0	0	-0.49863	-1.33509	0	0	0	0	0	TRUE-Concordant	Strict
ENSG00000174886	ENSG00000174886.14	NADH:ubiquinone oxidoreductase subunit A11 [Source:HGNC Symbol;Acc:HGNC:20371]	NDUFA11	protein_coding	Q86Y39	126328	0	0	-0.85048	-1.28584	0	0	0	0	0	TRUE-Concordant	Strict
ENSG00000127540	ENSG00000127540.12	ubiquinol-cytochrome c reductase, complex III subunit XI [Source:HGNC Symbol;Acc:HGNC:30862]	UQCR11	protein_coding	O14957	10975	0	0	-0.798271	-1.2698	0	0	0	0	0	TRUE-Concordant	Strict
ENSG00000102384	ENSG00000102384.13	centromere protein I [Source:HGNC Symbol;Acc:HGNC:3968]	CENPI	protein_coding	A0A024RCG4,B4DZL4,Q92674	2491	0	0	-0.943729	-1.26629	0	0	0	0	0	TRUE-Concordant	Strict
ENSG00000130332	ENSG00000130332.15	LSM7 homolog, U6 small nuclear RNA and mRNA degradation associated [Source:HGNC Symbol;Acc:HGNC:20470]	LSM7	protein_coding	Q9UK45	51690	0	0	-0.53401	-1.25959	0	0	0	0	0	TRUE-Concordant	Strict
ENSG00000147224	ENSG00000147224.12	phosphoribosyl pyrophosphate synthetase 1 [Source:HGNC Symbol;Acc:HGNC:9462]	PRPS1	protein_coding	B7ZB02,P60891	5631	0	0	-0.879525	-1.25466	0	0	0	0	0	TRUE-Concordant	Strict
ENSG00000145604	ENSG00000145604.16	S-phase kinase associated protein 2 [Source:HGNC Symbol;Acc:HGNC:10901]	SKP2	protein_coding	A0A024R069,Q13309	6502	0	0	-0.789577	-1.2502	0	0	0	0	0	TRUE-Concordant	Strict
ENSG00000005448	ENSG00000005448.17	WD repeat domain 54 [Source:HGNC Symbol;Acc:HGNC:25770]	WDR54	protein_coding	B9A049,Q9H977	84058	0	0	-0.36253	-1.24834	0	0	0	0	0	TRUE-Concordant	Strict
ENSG00000176340	ENSG00000176340.4	cytochrome c oxidase subunit 8A [Source:HGNC Symbol;Acc:HGNC:2294]	COX8A	protein_coding	P10176,Q53XN1	1351	0	0	-0.875495	-1.24778	0	0	0	0	0	TRUE-Concordant	Strict
ENSG00000167523	ENSG00000167523.13	spermatogenesis associated 33 [Source:HGNC Symbol;Acc:HGNC:26463]	SPATA33	protein_coding	A0A087WYH0,Q96N06	124045	0	0	-0.877941	-1.23547	0	0	0	0	0	TRUE-Concordant	Strict
ENSG00000198546	ENSG00000198546.15	zinc finger protein 511 [Source:HGNC Symbol;Acc:HGNC:28445]	ZNF511	protein_coding	Q8NB15	118472	0	0	-0.906285	-1.23016	0	0	0	0	0	TRUE-Concordant	Strict
ENSG00000105427	ENSG00000105427.10	cornifelin [Source:HGNC Symbol;Acc:HGNC:30183]	CNFN	protein_coding	Q9BYD5	84518	0	0	-0.726465	-1.22737	0	0	0	0	0	TRUE-Concordant	Strict
ENSG00000227053	ENSG00000227053.1	MUC12 antisense RNA 1 [Source:HGNC Symbol;Acc:HGNC:40382]	RP11-395B7.4	antisense	NA	102724094	0	0	-0.573811	-1.22462	0	0	0	0	0	TRUE-Concordant	Strict
ENSG00000121691	ENSG00000121691.7	catalase [Source:HGNC Symbol;Acc:HGNC:1516]	CAT	protein_coding	P04040	847	0	0	-0.93306	-1.22449	0	0	0	0	0	TRUE-Concordant	Strict
ENSG00000143554	ENSG00000143554.14	solute carrier family 27 member 3 [Source:HGNC Symbol;Acc:HGNC:10997]	SLC27A3	protein_coding	Q5K4L6,X6R3N0	11000	0	0	-0.895505	-1.22204	0	0	0	0	0	TRUE-Concordant	Strict
ENSG00000169738	ENSG00000169738.8	dicarbonyl and L-xylulose reductase [Source:HGNC Symbol;Acc:HGNC:18985]	DCXR	protein_coding	Q7Z4W1	51181	0	0	-0.905269	-1.21524	0	0	0	0	0	TRUE-Concordant	Strict
ENSG00000090266	ENSG00000090266.13	NADH:ubiquinone oxidoreductase subunit B2 [Source:HGNC Symbol;Acc:HGNC:7697]	NDUFB2	protein_coding	A4D1T5,O95178	4708	0	0	-0.625736	-1.20852	0	0	0	0	0	TRUE-Concordant	Strict
ENSG00000023171	ENSG00000023171.18	GRAM domain containing 1B [Source:HGNC Symbol;Acc:HGNC:29214]	GRAMD1B	protein_coding	A0A024R3M2,B7Z4N9,Q3KR37	57476	0	0	-0.578892	-1.20625	0	0	0	0	0	TRUE-Concordant	Strict
ENSG00000166582	ENSG00000166582.10	centromere protein V [Source:HGNC Symbol;Acc:HGNC:29920]	CENPV	protein_coding	Q7Z7K6	201161	0	0	-0.422879	-1.20276	0	0	0	0	0	TRUE-Concordant	Strict
ENSG00000177855	ENSG00000177855.8	calcyclin binding protein pseudogene 2 [Source:HGNC Symbol;Acc:HGNC:45123]	CACYBPP2	pseudogene	NA	NA	0	0	-0.829233	-1.20147	0	0	0	0	0	TRUE-Concordant	Strict
ENSG00000147119	ENSG00000147119.4	carbohydrate sulfotransferase 7 [Source:HGNC Symbol;Acc:HGNC:13817]	CHST7	protein_coding	Q9NS84	56548	0	0	-0.450723	-1.19101	0	0	0	0	0	TRUE-Concordant	Strict
ENSG00000169684	ENSG00000169684.13	cholinergic receptor nicotinic alpha 5 subunit [Source:HGNC Symbol;Acc:HGNC:1959]	CHRNA5	protein_coding	H0YM98,P30532,Q6EWN4	1138	0	0	-0.283614	-1.18974	0	0	0	0.660021	0	TRUE-Concordant	Strict
ENSG00000150779	ENSG00000150779.12	translocase of inner mitochondrial membrane 8 homolog B [Source:HGNC Symbol;Acc:HGNC:11818]	TIMM8B	protein_coding	G3XAN8,Q9Y5J9	26521	0	0	-0.865148	-1.18268	0	0	0	0	0	TRUE-Concordant	Strict
ENSG00000126088	ENSG00000126088.14	uroporphyrinogen decarboxylase [Source:HGNC Symbol;Acc:HGNC:12591]	UROD	protein_coding	P06132	7389	0	0	-0.692231	-1.18235	0	0	0	0	0	TRUE-Concordant	Strict
ENSG00000164105	ENSG00000164105.4	Sin3A associated protein 30 [Source:HGNC Symbol;Acc:HGNC:10532]	SAP30	protein_coding	O75446	8819	0	0	-0.964524	-1.18145	0	0	0	0	0	TRUE-Concordant	Strict
ENSG00000166402	ENSG00000166402.9	TUB bipartite transcription factor [Source:HGNC Symbol;Acc:HGNC:12406]	TUB	protein_coding	P50607	7275	0	0	-0.691177	-1.17337	0	0	0	0	0	TRUE-Concordant	Strict
ENSG00000103494	ENSG00000103494.14	RPGRIP1 like [Source:HGNC Symbol;Acc:HGNC:29168]	RPGRIP1L	protein_coding	A0A087WX34,B7ZKJ9,H3BPS4,H3BV03,I3L1B5,Q68CZ1	23322	0	0	-0.533723	-1.17195	0	0	0	0	0	TRUE-Concordant	Strict
ENSG00000164620	ENSG00000164620.9	RELT like 2 [Source:HGNC Symbol;Acc:HGNC:26902]	RELL2	protein_coding	Q8NC24	285613	0	0	-0.999714	-1.16955	0	0	0	0	0	TRUE-Concordant	Strict
ENSG00000142227	ENSG00000142227.11	epithelial membrane protein 3 [Source:HGNC Symbol;Acc:HGNC:3335]	EMP3	protein_coding	A0A024QZF8,P54852	2014	0	0	-0.357847	-1.15778	0	0	0	0	0	TRUE-Concordant	Strict
ENSG00000254986	ENSG00000254986.7	dipeptidyl peptidase 3 [Source:HGNC Symbol;Acc:HGNC:3008]	DPP3	protein_coding	Q5JPB8,Q9NY33	10072	0	0	-0.890877	-1.14733	0	0	0	0	0	TRUE-Concordant	Strict
ENSG00000100711	ENSG00000100711.13	zinc finger FYVE-type containing 21 [Source:HGNC Symbol;Acc:HGNC:20760]	ZFYVE21	protein_coding	Q9BQ24	79038	0	0	-0.388465	-1.13805	0	0	0	0	0	TRUE-Concordant	Strict
ENSG00000118785	ENSG00000118785.14	secreted phosphoprotein 1 [Source:HGNC Symbol;Acc:HGNC:11255]	SPP1	protein_coding	A0A024RDE2,A0A024RDE6,A0A024RDJ0,B7Z351,P10451,Q3LGB0	6696	0	0	-0.70415	-1.13606	0	0	0	0	0	TRUE-Concordant	Strict
ENSG00000106628	ENSG00000106628.10	DNA polymerase delta 2, accessory subunit [Source:HGNC Symbol;Acc:HGNC:9176]	POLD2	protein_coding	A0A087WWF6,P49005	5425	0	0	-0.856561	-1.13579	0	0	0	0	0	TRUE-Concordant	Strict
ENSG00000163344	ENSG00000163344.6	phosphomevalonate kinase [Source:HGNC Symbol;Acc:HGNC:9141]	PMVK	protein_coding	Q15126,Q6FGV9	10654	0	0	-0.561289	-1.13455	0	0	0	0	0	TRUE-Concordant	Strict
ENSG00000083457	ENSG00000083457.12	integrin subunit alpha E [Source:HGNC Symbol;Acc:HGNC:6147]	ITGAE	protein_coding	P38570	3682	0	0	-0.347989	-1.12747	0	0	0	0	0	TRUE-Concordant	Strict
ENSG00000184661	ENSG00000184661.14	cell division cycle associated 2 [Source:HGNC Symbol;Acc:HGNC:14623]	CDCA2	protein_coding	A8K8Z0,B7Z5Q5,E9PEI0,Q69YH5	157313	0	0	-0.555577	-1.11718	0	0	0	0	0	TRUE-Concordant	Strict
ENSG00000188582	ENSG00000188582.10	progestin and adipoQ receptor family member 9 [Source:HGNC Symbol;Acc:HGNC:30131]	PAQR9	protein_coding	Q6ZVX9	344838	0	0	-0.5498	-1.11675	0	0	0	0	0	TRUE-Concordant	Strict
ENSG00000110917	ENSG00000110917.8	malectin [Source:HGNC Symbol;Acc:HGNC:28973]	MLEC	protein_coding	F5GX14,Q14165	9761	0	0	-0.72355	-1.11156	0	0	0	0.514197	0.568154	TRUE-Concordant	Strict
ENSG00000167779	ENSG00000167779.9	insulin like growth factor binding protein 6 [Source:HGNC Symbol;Acc:HGNC:5475]	IGFBP6	protein_coding	P24592	3489	0	0	-0.311525	-1.10992	0.562036	0	0	0	0	TRUE-Concordant	Strict
ENSG00000145050	ENSG00000145050.19	mesencephalic astrocyte derived neurotrophic factor [Source:HGNC Symbol;Acc:HGNC:15461]	MANF	protein_coding	A8K878,P55145	7873	0	0	-0.54963	-1.10642	0.70683	0	0	0	0	TRUE-Concordant	Strict
ENSG00000173137	ENSG00000173137.12	aarF domain containing kinase 5 [Source:HGNC Symbol;Acc:HGNC:21738]	ADCK5	protein_coding	Q3MIX3	203054	0	0	-0.962584	-1.09261	0	0	0	0	0	TRUE-Concordant	Strict
ENSG00000175768	ENSG00000175768.13	translocase of outer mitochondrial membrane 5 [Source:HGNC Symbol;Acc:HGNC:31369]	TOMM5	protein_coding	Q8N4H5	401505	0	0	-0.735056	-1.08542	0	0	0	0	0	TRUE-Concordant	Strict
ENSG00000152782	ENSG00000152782.16	pantothenate kinase 1 [Source:HGNC Symbol;Acc:HGNC:8598]	PANK1	protein_coding	Q8TE04	53354	0	0	-0.628677	-1.08174	0	0	0	0	0	TRUE-Concordant	Strict
ENSG00000169976	ENSG00000169976.7	splicing factor 3b subunit 5 [Source:HGNC Symbol;Acc:HGNC:21083]	SF3B5	protein_coding	Q9BWJ5	83443	0	0	-0.869175	-1.08054	0	0	0	0	0	TRUE-Concordant	Strict
ENSG00000104835	ENSG00000104835.15	seryl-tRNA synthetase 2, mitochondrial [Source:HGNC Symbol;Acc:HGNC:17697]	SARS2	protein_coding	Q9NP81	54938	0	0	-0.8897	-1.07784	0	0	0	0	0	TRUE-Concordant	Strict
ENSG00000132196	ENSG00000132196.15	hydroxysteroid 17-beta dehydrogenase 7 [Source:HGNC Symbol;Acc:HGNC:5215]	HSD17B7	protein_coding	A0A024R913,P56937,Q5T248,Q9H9C0	51478	0	0	-0.610245	-1.07282	0	0	0	0.798881	0	TRUE-Concordant	Strict
ENSG00000180834	ENSG00000180834.8	MAP6 domain containing 1 [Source:HGNC Symbol;Acc:HGNC:25753]	MAP6D1	protein_coding	Q9H9H5	79929	0	0	-0.604578	-1.06952	0	0	0	0	0	TRUE-Concordant	Strict
ENSG00000104522	ENSG00000104522.16	tissue specific transplantation antigen P35B [Source:HGNC Symbol;Acc:HGNC:12390]	TSTA3	protein_coding	A0A140VKC8,Q13630	7264	0	0	-0.730356	-1.06763	0	0	0	0	0	TRUE-Concordant	Strict
ENSG00000172301	ENSG00000172301.11	coordinator of PRMT5 and differentiation stimulator [Source:HGNC Symbol;Acc:HGNC:28848]	COPRS	protein_coding	H9KV77,Q9NQ92	55352	0	0	-0.362592	-1.0656	0	0	0	0	0	TRUE-Concordant	Strict
ENSG00000123810	ENSG00000123810.8	B9 domain containing 2 [Source:HGNC Symbol;Acc:HGNC:28636]	B9D2	protein_coding	Q9BPU9	80776	0	0	-0.979275	-1.06317	0	0	0	0	0	TRUE-Concordant	Strict
ENSG00000115286	ENSG00000115286.20	NADH:ubiquinone oxidoreductase core subunit S7 [Source:HGNC Symbol;Acc:HGNC:7714]	NDUFS7	protein_coding	O75251,Q7LD69	374291	0	0	-0.989822	-1.06225	0	0	0	0	0	TRUE-Concordant	Strict
ENSG00000033011	ENSG00000033011.13	ALG1 chitobiosyldiphosphodolichol beta-mannosyltransferase [Source:HGNC Symbol;Acc:HGNC:18294]	ALG1	protein_coding	Q9BT22	56052	0	0	-0.795718	-1.05654	0	0	0	0	0	TRUE-Concordant	Strict
ENSG00000110200	ENSG00000110200.8	anaphase promoting complex subunit 15 [Source:HGNC Symbol;Acc:HGNC:24531]	ANAPC15	protein_coding	A0A024R5G0,G5EA39,P60006	25906	0	0	-0.635148	-1.05459	0	0	0	0	0	TRUE-Concordant	Strict
ENSG00000001630	ENSG00000001630.17	cytochrome P450 family 51 subfamily A member 1 [Source:HGNC Symbol;Acc:HGNC:2649]	CYP51A1	protein_coding	A0A0C4DFL7,Q16850	1595	0	0	-0.322115	-1.05395	0	0	0.585313	0.71725	0.290584	TRUE-Concordant	Strict
ENSG00000058804	ENSG00000058804.12	NDC1 transmembrane nucleoporin [Source:HGNC Symbol;Acc:HGNC:25525]	NDC1	protein_coding	Q9BTX1	55706	0	0	-0.426032	-1.04915	0	0	0	0	0	TRUE-Concordant	Strict
ENSG00000179085	ENSG00000179085.8	dolichyl-phosphate mannosyltransferase subunit 3, regulatory [Source:HGNC Symbol;Acc:HGNC:3007]	DPM3	protein_coding	A0A140VJI4,Q86TM7,Q9P2X0	54344	0	0	-0.81276	-1.04097	0	0	0	0	0	TRUE-Concordant	Strict
ENSG00000171208	ENSG00000171208.10	neuropilin and tolloid like 2 [Source:HGNC Symbol;Acc:HGNC:14644]	NETO2	protein_coding	Q32NC3,Q8NC67	81831	0	0	-0.354438	-1.03786	0	0	0	0	0	TRUE-Concordant	Strict
ENSG00000165688	ENSG00000165688.12	peptidase, mitochondrial processing subunit alpha [Source:HGNC Symbol;Acc:HGNC:18667]	PMPCA	protein_coding	Q10713	23203	0	0	-0.64048	-1.03749	0	0	0	0	0	TRUE-Concordant	Strict
ENSG00000133026	ENSG00000133026.13	myosin heavy chain 10 [Source:HGNC Symbol;Acc:HGNC:7568]	MYH10	protein_coding	G1UI33,P35580	4628	0	0	-0.537313	-1.03536	0	0	0	0	0	TRUE-Concordant	Strict
ENSG00000108294	NA	NA	PSMB3	protein_coding	NA	NA	0	0	-0.896046	-1.03497	0	0	0	0	0	TRUE-Concordant	Strict
ENSG00000007520	ENSG00000007520.4	TSR3 ribosome maturation factor [Source:HGNC Symbol;Acc:HGNC:14175]	TSR3	protein_coding	Q9UJK0	115939	0	0	-0.65136	-1.03273	0	0	0	0	0	TRUE-Concordant	Strict
ENSG00000161203	ENSG00000161203.13	adaptor related protein complex 2 subunit mu 1 [Source:HGNC Symbol;Acc:HGNC:564]	AP2M1	protein_coding	B4DNB9,E9PFW3,Q96CW1	1173	0	0	-0.413895	-1.03178	0	0	0	0	0	TRUE-Concordant	Strict
ENSG00000101856	ENSG00000101856.10	progesterone receptor membrane component 1 [Source:HGNC Symbol;Acc:HGNC:16090]	PGRMC1	protein_coding	O00264,Q6IB11	10857	0	0	-0.360822	-1.03112	0	0	0	0	0	TRUE-Concordant	Strict
ENSG00000164818	ENSG00000164818.16	dynein axonemal assembly factor 5 [Source:HGNC Symbol;Acc:HGNC:26013]	HEATR2	protein_coding	B3KPE2,Q86Y56	54919	0	0	-0.918524	-1.02123	0	0	0	0	0	TRUE-Concordant	Strict
ENSG00000188191	ENSG00000188191.15	protein kinase cAMP-dependent type I regulatory subunit beta [Source:HGNC Symbol;Acc:HGNC:9390]	PRKAR1B	protein_coding	P31321	5575	0	0	-0.41478	-1.01898	0	0	0	0	0	TRUE-Concordant	Strict
ENSG00000140057	ENSG00000140057.9	adenylate kinase 7 [Source:HGNC Symbol;Acc:HGNC:20091]	AK7	protein_coding	Q96M32	122481	0	0	-0.328659	-1.01869	0	0	0	0	0	TRUE-Concordant	Strict
ENSG00000116649	ENSG00000116649.10	spermidine synthase [Source:HGNC Symbol;Acc:HGNC:11296]	SRM	protein_coding	P19623	6723	0	0	-0.849869	-1.01557	0	0	0	0	0	TRUE-Concordant	Strict
ENSG00000182108	ENSG00000182108.11	Dexi homolog [Source:HGNC Symbol;Acc:HGNC:13267]	DEXI	protein_coding	O95424	28955	0	0	-0.831624	-1.01228	0	0	0	0	0	TRUE-Concordant	Strict
ENSG00000161036	ENSG00000161036.13	leucine rich repeats and WD repeat domain containing 1 [Source:HGNC Symbol;Acc:HGNC:21769]	LRWD1	protein_coding	A0A140VJD0,Q9UFC0	222229	0	0	-0.626926	-1.01222	0	0	0	0	0	TRUE-Concordant	Strict
ENSG00000115884	ENSG00000115884.11	syndecan 1 [Source:HGNC Symbol;Acc:HGNC:10658]	SDC1	protein_coding	P18827	6382	0	0	-0.524828	-1.00504	0	0	0	0	0	TRUE-Concordant	Strict
ENSG00000185432	ENSG00000185432.12	methyltransferase like 7A [Source:HGNC Symbol;Acc:HGNC:24550]	METTL7A	protein_coding	A0A024R118,Q9H8H3	25840	-0.933105	0	0	-2.91437	0	0	0	0	0	TRUE-Concordant	Strict
ENSG00000123136	ENSG00000123136.15	DExD-box helicase 39A [Source:HGNC Symbol;Acc:HGNC:17821]	DDX39A	protein_coding	O00148	10212	0	-0.233684	-1.27247	-0.538444	0	0	0	0	0	TRUE-Concordant	Strict
ENSG00000116096	ENSG00000116096.6	sepiapterin reductase [Source:HGNC Symbol;Acc:HGNC:11257]	SPR	protein_coding	P35270	6697	0	0	-1.15728	-0.998949	0	0	0	0	0	TRUE-Concordant	Strict
ENSG00000121152	ENSG00000121152.10	non-SMC condensin I complex subunit H [Source:HGNC Symbol;Acc:HGNC:1112]	NCAPH	protein_coding	B4DRG7,Q15003	23397	0	0	-1.25329	-0.997273	0	0	0	0	0	TRUE-Concordant	Strict
ENSG00000136699	ENSG00000136699.19	sphingomyelin phosphodiesterase 4 [Source:HGNC Symbol;Acc:HGNC:32949]	SMPD4	protein_coding	B1PBA3,H7BXF4,Q9NXE4	55627	0	0	-1.12802	-0.986049	0	0	0	0	0	TRUE-Concordant	Strict
ENSG00000094804	ENSG00000094804.12	cell division cycle 6 [Source:HGNC Symbol;Acc:HGNC:1744]	CDC6	protein_coding	A0A024R1S2,Q99741	990	0	0	-1.78793	-0.981308	0	0	0	0	0	TRUE-Concordant	Strict
ENSG00000254858	ENSG00000254858.10	MPV17 mitochondrial inner membrane protein like 2 [Source:HGNC Symbol;Acc:HGNC:28177]	MPV17L2	protein_coding	A0A024R7K6,Q567V2	84769	0	0	-1.3671	-0.980613	0	0	0	0	0	TRUE-Concordant	Strict
ENSG00000099817	ENSG00000099817.12	RNA polymerase II subunit E [Source:HGNC Symbol;Acc:HGNC:9192]	POLR2E	protein_coding	B4DJ89,P19388	5434	0	0	-1.50977	-0.970577	0	0	0	0	0	TRUE-Concordant	Strict
ENSG00000178445	ENSG00000178445.10	glycine decarboxylase [Source:HGNC Symbol;Acc:HGNC:4313]	GLDC	protein_coding	P23378	2731	0	0	-1.21057	-0.966022	0	0	0	0	0	TRUE-Concordant	Strict
ENSG00000109501	ENSG00000109501.14	wolframin ER transmembrane glycoprotein [Source:HGNC Symbol;Acc:HGNC:12762]	WFS1	protein_coding	A0A0S2Z4V6,O76024	7466	0	0	-1.19642	-0.964358	0	0	0	0	0	TRUE-Concordant	Strict
ENSG00000100101	ENSG00000100101.15	novel transcript	NOL12	protein_coding	NA	NA	0	0	-1.34332	-0.958168	0	0	0	0	0	TRUE-Concordant	Strict
ENSG00000183751	ENSG00000183751.15	transducin beta like 3 [Source:HGNC Symbol;Acc:HGNC:11587]	TBL3	protein_coding	Q12788	10607	0	0	-1.10467	-0.954753	0	0	0	0	0	TRUE-Concordant	Strict
ENSG00000185669	ENSG00000185669.6	snail family transcriptional repressor 3 [Source:HGNC Symbol;Acc:HGNC:18411]	SNAI3	protein_coding	Q3KNW1	333929	0	0	-1.57266	-0.952178	0	0	0	0	0	TRUE-Concordant	Strict
ENSG00000185883	ENSG00000185883.12	ATPase H+ transporting V0 subunit c [Source:HGNC Symbol;Acc:HGNC:855]	ATP6V0C	protein_coding	P27449	527	0	0	-1.13776	-0.945477	0	0	0	0	0	TRUE-Concordant	Strict
ENSG00000164128	ENSG00000164128.7	neuropeptide Y receptor Y1 [Source:HGNC Symbol;Acc:HGNC:7956]	NPY1R	protein_coding	P25929	4886	0	0	-1.95981	-0.929242	0	0	0	0	0	TRUE-Concordant	Strict
ENSG00000182544	ENSG00000182544.9	major facilitator superfamily domain containing 5 [Source:HGNC Symbol;Acc:HGNC:28156]	MFSD5	protein_coding	Q6N075	84975	0	0	-1.00971	-0.919621	0	0	0	0	0	TRUE-Concordant	Strict
ENSG00000145386	ENSG00000145386.10	cyclin A2 [Source:HGNC Symbol;Acc:HGNC:1578]	CCNA2	protein_coding	P20248	890	0	0	-1.06542	-0.91636	0	0	0	0	0	TRUE-Concordant	Strict
ENSG00000159199	ENSG00000159199.14	ATP synthase membrane subunit c locus 1 [Source:HGNC Symbol;Acc:HGNC:841]	ATP5G1	protein_coding	P05496,Q6FIH7	516	0	0	-1.44604	-0.911462	0	0	0	0	0	TRUE-Concordant	Strict
ENSG00000151503	ENSG00000151503.13	non-SMC condensin II complex subunit D3 [Source:HGNC Symbol;Acc:HGNC:28952]	NCAPD3	protein_coding	P42695	23310	0	0	-1.10299	-0.908617	0	0	0	0	0	TRUE-Concordant	Strict
ENSG00000063241	ENSG00000063241.8	isochorismatase domain containing 2 [Source:HGNC Symbol;Acc:HGNC:26278]	ISOC2	protein_coding	Q96AB3	79763	0	0	-1.31994	-0.906535	0.535003	0	0	0	0	TRUE-Concordant	Strict
ENSG00000108344	ENSG00000108344.15	proteasome 26S subunit, non-ATPase 3 [Source:HGNC Symbol;Acc:HGNC:9560]	PSMD3	protein_coding	O43242	5709	0	0	-1.06436	-0.904212	0	0	0	0	0	TRUE-Concordant	Strict
ENSG00000170727	NA	NA	BOP1	protein_coding	NA	NA	0	0	-1.35477	-0.902058	0	0	0	0	0	TRUE-Concordant	Strict
ENSG00000110697	ENSG00000110697.13	phosphatidylinositol transfer protein membrane associated 1 [Source:HGNC Symbol;Acc:HGNC:9003]	PITPNM1	protein_coding	A0A024R5I7,B2R787,O00562	9600	0	0	-1.00553	-0.884171	0	0	0	0	0	TRUE-Concordant	Strict
ENSG00000100591	ENSG00000100591.8	activator of HSP90 ATPase activity 1 [Source:HGNC Symbol;Acc:HGNC:1189]	AHSA1	protein_coding	G3V438,O95433	10598	0	0	-1.15686	-0.882632	0	0	0	0	0	TRUE-Concordant	Strict
ENSG00000241360	ENSG00000241360.2	pyridoxal phosphatase [Source:HGNC Symbol;Acc:HGNC:30259]	PDXP	protein_coding	A0A024R1I3,Q96GD0	57026	0	0	-1.38337	-0.875546	0	0	0	0	0	TRUE-Concordant	Strict
ENSG00000123064	ENSG00000123064.12	DEAD-box helicase 54 [Source:HGNC Symbol;Acc:HGNC:20084]	DDX54	protein_coding	Q8TDD1	79039	0	0	-1.1256	-0.868827	0	0	0	0	0	TRUE-Concordant	Strict
ENSG00000109066	ENSG00000109066.14	transmembrane protein 104 [Source:HGNC Symbol;Acc:HGNC:25984]	TMEM104	protein_coding	A0A024R8L3,Q8NE00	54868	0	0	-1.31096	-0.859535	0	0	0	0	0	TRUE-Concordant	Strict
ENSG00000106123	ENSG00000106123.12	EPH receptor B6 [Source:HGNC Symbol;Acc:HGNC:3396]	EPHB6	protein_coding	F8WCM8,J3KQU5,O15197	2051	0	0	-1.06812	-0.858156	0	0	0	0	0	TRUE-Concordant	Strict
ENSG00000197903	ENSG00000197903.8	H2B clustered histone 12 [Source:HGNC Symbol;Acc:HGNC:13954]	HIST1H2BK	protein_coding	A0A024RCL8,O60814	85236	0	0	-1.08498	-0.854799	0	0	0	0	0	TRUE-Concordant	Strict
ENSG00000126106	ENSG00000126106.14	transmembrane protein 53 [Source:HGNC Symbol;Acc:HGNC:26186]	TMEM53	protein_coding	B4DI10,Q5TDE2,Q6P2H8	79639	0	0	-1.5942	-0.849543	0	0	0	0	0	TRUE-Concordant	Strict
ENSG00000203760	ENSG00000203760.8	centromere protein W [Source:HGNC Symbol;Acc:HGNC:21488]	CENPW	protein_coding	A0A0A0MRK5,Q5EE01	387103	0	0	-1.07201	-0.848582	0	0	0	0	0	TRUE-Concordant	Strict
ENSG00000188976	ENSG00000188976.11	NOC2 like nucleolar associated transcriptional repressor [Source:HGNC Symbol;Acc:HGNC:24517]	NOC2L	protein_coding	Q9Y3T9	26155	0	0	-1.06103	-0.848468	0	0	0	0	0	TRUE-Concordant	Strict
ENSG00000114395	ENSG00000114395.10	cytochrome b561 family member D2 [Source:HGNC Symbol;Acc:HGNC:30253]	CYB561D2	protein_coding	A0A024R342,O14569	11068	0	0	-1.04275	-0.837405	0	0	0	0	0	TRUE-Concordant	Strict
ENSG00000258366	ENSG00000258366.9	regulator of telomere elongation helicase 1 [Source:HGNC Symbol;Acc:HGNC:15888]	RTEL1	protein_coding	Q9NZ71,R4IXY3	51750	0	0	-1.15475	-0.82244	1.87138	0	0	0	0	TRUE-Concordant	Strict
ENSG00000089693	ENSG00000089693.10	myeloid leukemia factor 2 [Source:HGNC Symbol;Acc:HGNC:7126]	MLF2	protein_coding	A8K1F4,Q15773,Q5U0N1	8079	0	0	-1.00814	-0.821278	0	0	0	0	0	TRUE-Concordant	Strict
ENSG00000142546	ENSG00000142546.14	nitric oxide synthase interacting protein [Source:HGNC Symbol;Acc:HGNC:17946]	NOSIP	protein_coding	A0A075B6F9,Q9Y314	51070	0	0	-1.02691	-0.816637	0	0	0	0	0	TRUE-Concordant	Strict
ENSG00000137310	ENSG00000137310.12	transcription factor 19 [Source:HGNC Symbol;Acc:HGNC:11629]	TCF19	protein_coding	A0A1U9X8M7,Q9Y242	6941	0	0	-1.70057	-0.814082	0	0	0	0	0	TRUE-Concordant	Strict
ENSG00000184164	ENSG00000184164.14	cysteine rich with EGF like domains 2 [Source:HGNC Symbol;Acc:HGNC:28150]	CRELD2	protein_coding	Q6UXH1	79174	0	0	-1.09382	-0.81276	0	0	0	0	0.368124	TRUE-Concordant	Strict
ENSG00000127589	ENSG00000127589.4	tubulin beta pseudogene 1 [Source:HGNC Symbol;Acc:HGNC:12414]	TUBBP1	pseudogene	NA	NA	0	0	-1.05753	-0.807742	0	0	0	0	0	TRUE-Concordant	Strict
ENSG00000160226	ENSG00000160226.16	cilia and flagella associated protein 410 [Source:HGNC Symbol;Acc:HGNC:1260]	C21orf2	protein_coding	O43822	755	0	0	-1.18977	-0.803876	0	0	0	0	0	TRUE-Concordant	Strict
ENSG00000103018	ENSG00000103018.17	cytochrome b5 type B [Source:HGNC Symbol;Acc:HGNC:24374]	CYB5B	protein_coding	J3KNF8,O43169	80777	0	0	-1.07196	-0.793843	0.428924	0.689563	0	0	0	TRUE-Concordant	Strict
ENSG00000214160	ENSG00000214160.10	ALG3 alpha-1,3- mannosyltransferase [Source:HGNC Symbol;Acc:HGNC:23056]	ALG3	protein_coding	C9J7S5,Q92685	10195	0	0	-1.05705	-0.786955	0	0	0	0	0	TRUE-Concordant	Strict
ENSG00000270170	ENSG00000270170.2	NCBP2 antisense 2 (head to head) [Source:HGNC Symbol;Acc:HGNC:25121]	NCBP2-AS2	lincRNA	NA,Q69YL0	152217	0	0	-1.11677	-0.786771	0	0	0	0	0	TRUE-Concordant	Strict
ENSG00000160072	ENSG00000160072.20	ATPase family AAA domain containing 3B [Source:HGNC Symbol;Acc:HGNC:24007]	ATAD3B	protein_coding	Q5T9A4	83858	0	0	-1.23996	-0.783113	0	0	0	0	0	TRUE-Concordant	Strict
ENSG00000129173	ENSG00000129173.13	E2F transcription factor 8 [Source:HGNC Symbol;Acc:HGNC:24727]	E2F8	protein_coding	A0AVK6	79733	0	0	-1.68352	-0.77489	0	0	0	0	0	TRUE-Concordant	Strict
ENSG00000171314	ENSG00000171314.9	phosphoglycerate mutase 1 [Source:HGNC Symbol;Acc:HGNC:8888]	PGAM1	protein_coding	B7Z9E5,P18669,Q6FHU2	5223	0	0	-1.04752	-0.769052	0	0	0	0.894697	0	TRUE-Concordant	Strict
ENSG00000123975	ENSG00000123975.5	CDC28 protein kinase regulatory subunit 2 [Source:HGNC Symbol;Acc:HGNC:2000]	CKS2	protein_coding	P33552	1164	0	0	-1.20948	-0.768909	0	0	0	0	0	TRUE-Concordant	Strict
ENSG00000270145	NA	NA	CTD-2267D19.6	lincRNA	NA	NA	0	0	-1.65667	-0.756436	0	0	0	0	0	TRUE-Concordant	Strict
ENSG00000185275	ENSG00000185275.6	CD24 molecule pseudogene 4 [Source:HGNC Symbol;Acc:HGNC:1649]	CD24P4	pseudogene	NA	NA	0	0	-1.8526	-0.750575	0	0	0	0	0	TRUE-Concordant	Strict
ENSG00000179218	ENSG00000179218.14	calreticulin [Source:HGNC Symbol;Acc:HGNC:1455]	CALR	protein_coding	P27797,V9HW88	811	0	0	-1.10184	-0.746137	0	0	0	0	0	TRUE-Concordant	Strict
ENSG00000149503	ENSG00000149503.13	inner centromere protein [Source:HGNC Symbol;Acc:HGNC:6058]	INCENP	protein_coding	Q9NQS7	3619	0	0	-1.7915	-0.745864	0	0	0	0	0	TRUE-Concordant	Strict
ENSG00000258645	ENSG00000258645.2	heat shock protein family E (Hsp10) member 1 pseudogene 2 [Source:HGNC Symbol;Acc:HGNC:20052]	CTD-2302E22.3	pseudogene	NA	NA	0	0	-1.55464	-0.74433	0	0	0	0.976623	0	TRUE-Concordant	Strict
ENSG00000257167	ENSG00000257167.2	TMPO antisense RNA 1 [Source:HGNC Symbol;Acc:HGNC:44158]	TMPO-AS1	antisense	NA	100128191	0	0	-1.60735	-0.744055	0	0	0	0	0	TRUE-Concordant	Strict
ENSG00000154832	ENSG00000154832.15	CXXC finger protein 1 [Source:HGNC Symbol;Acc:HGNC:24343]	CXXC1	protein_coding	Q9P0U4	30827	0	0	-1.15478	-0.741231	0	0	0	0	0	TRUE-Concordant	Strict
ENSG00000133424	ENSG00000133424.20	LARGE xylosyl- and glucuronyltransferase 1 [Source:HGNC Symbol;Acc:HGNC:6511]	LARGE	protein_coding	O95461,X5DR28	9215	0	0	-1.42864	-0.736492	0	0	0	0	0	TRUE-Concordant	Strict
ENSG00000013306	ENSG00000013306.16	solute carrier family 25 member 39 [Source:HGNC Symbol;Acc:HGNC:24279]	SLC25A39	protein_coding	B4DFG5,Q9BZJ4	51629	0	0	-1.00157	-0.731595	0	0	0	0	0	TRUE-Concordant	Strict
ENSG00000235878	NA	NA	AP001468.1	protein_coding	NA	NA	0	0	-1.05864	-0.728579	0	0	0	0	0	TRUE-Concordant	Strict
ENSG00000196154	ENSG00000196154.12	S100 calcium binding protein A4 [Source:HGNC Symbol;Acc:HGNC:10494]	S100A4	protein_coding	P26447	6275	0	0	-1.31202	-0.728017	0	0	0	0	0	TRUE-Concordant	Strict
ENSG00000144040	ENSG00000144040.13	sideroflexin 5 [Source:HGNC Symbol;Acc:HGNC:16073]	SFXN5	protein_coding	B4DIJ8,B8ZZJ6,Q8TD22	94097	0	0	-1.089	-0.725729	0	0	0	0	0	TRUE-Concordant	Strict
ENSG00000114631	ENSG00000114631.11	podocalyxin like 2 [Source:HGNC Symbol;Acc:HGNC:17936]	PODXL2	protein_coding	Q9NZ53	50512	0	0	-1.08926	-0.72496	0	0	0	0	0	TRUE-Concordant	Strict
ENSG00000125378	ENSG00000125378.16	bone morphogenetic protein 4 [Source:HGNC Symbol;Acc:HGNC:1071]	BMP4	protein_coding	P12644,Q53XC5	652	0	0	-1.06725	-0.702801	0	0	0	0	0	TRUE-Concordant	Strict
ENSG00000111602	ENSG00000111602.12	timeless circadian regulator [Source:HGNC Symbol;Acc:HGNC:11813]	TIMELESS	protein_coding	Q9UNS1	8914	0	0	-1.18154	-0.69677	0	0	0	0	0	TRUE-Concordant	Strict
ENSG00000102879	ENSG00000102879.16	coronin 1A [Source:HGNC Symbol;Acc:HGNC:2252]	CORO1A	protein_coding	A0A024R611,P31146	11151	0	0	-2.03157	-0.695888	0	0	0	0	0	TRUE-Concordant	Strict
ENSG00000185838	ENSG00000185838.14	G protein subunit beta 1 like [Source:HGNC Symbol;Acc:HGNC:4397]	GNB1L	protein_coding	Q9BYB4	54584	0	0	-1.04811	-0.690357	0	0	0	0	0	TRUE-Concordant	Strict
ENSG00000127948	ENSG00000127948.16	cytochrome p450 oxidoreductase [Source:HGNC Symbol;Acc:HGNC:9208]	POR	protein_coding	P16435	5447	0	0	-1.24376	-0.686131	0	0	0	0	0	TRUE-Concordant	Strict
ENSG00000197256	ENSG00000197256.10	KN motif and ankyrin repeat domains 2 [Source:HGNC Symbol;Acc:HGNC:29300]	KANK2	protein_coding	Q63ZY3	25959	0	0	-1.10738	-0.68554	0	0	0	0	0	TRUE-Concordant	Strict
ENSG00000117519	ENSG00000117519.16	calponin 3 [Source:HGNC Symbol;Acc:HGNC:2157]	CNN3	protein_coding	Q15417	1266	0	0	-1.14477	-0.660424	0	0	0	0	0	TRUE-Concordant	Strict
ENSG00000002822	ENSG00000002822.15	mitotic arrest deficient 1 like 1 [Source:HGNC Symbol;Acc:HGNC:6762]	MAD1L1	protein_coding	Q9Y6D9	8379	0	0	-1.09062	-0.656724	0	0	0	0	0	TRUE-Concordant	Strict
ENSG00000197043	ENSG00000197043.14	annexin A6 [Source:HGNC Symbol;Acc:HGNC:544]	ANXA6	protein_coding	A0A0S2Z2Z6,P08133	309	0	0	-1.11816	-0.644963	0	0	0	0	0	TRUE-Concordant	Strict
ENSG00000177469	ENSG00000177469.13	caveolae associated protein 1 [Source:HGNC Symbol;Acc:HGNC:9688]	PTRF	protein_coding	Q6NZI2	284119	0	0	-1.08019	-0.640704	0	0	0	0	0	TRUE-Concordant	Strict
ENSG00000106211	ENSG00000106211.9	heat shock protein family B (small) member 1 [Source:HGNC Symbol;Acc:HGNC:5246]	HSPB1	protein_coding	P04792,V9HW43	3315	0	0	-1.00461	-0.634879	0	0	0	0	0	TRUE-Concordant	Strict
ENSG00000102393	ENSG00000102393.12	galactosidase alpha [Source:HGNC Symbol;Acc:HGNC:4296]	GLA	protein_coding	P06280,Q53Y83	2717	0	0	-1.1045	-0.634551	0	0	0	0	0	TRUE-Concordant	Strict
ENSG00000148248	ENSG00000148248.14	surfeit 4 [Source:HGNC Symbol;Acc:HGNC:11476]	SURF4	protein_coding	B7Z1G8,B7Z7A8,O15260	6836	0	0	-1.06629	-0.633181	0	0	0	0	0	TRUE-Concordant	Strict
ENSG00000147996	ENSG00000147996.16	COBW domain containing 5 [Source:HGNC Symbol;Acc:HGNC:24584]	CBWD5	protein_coding	A0A0A6YYH9,O60748,Q5JTY5,Q5RIA9,Q5RIB3,Q5RIB5,Q6NVZ8,Q9H2J8	220869	0	0	-1.04466	-0.626133	0	0	0	0	0	TRUE-Concordant	Strict
ENSG00000149679	ENSG00000149679.11	Cdk5 and Abl enzyme substrate 2 [Source:HGNC Symbol;Acc:HGNC:16143]	CABLES2	protein_coding	Q9BTV7	81928	0	0	-1.01648	-0.625943	0	0	0	0	0	TRUE-Concordant	Strict
ENSG00000087087	ENSG00000087087.20	serrate, RNA effector molecule [Source:HGNC Symbol;Acc:HGNC:24101]	SRRT	protein_coding	Q9BXP5	51593	0	0	-1.3851	-0.619311	0	0	0	0	0	TRUE-Concordant	Strict
ENSG00000103326	ENSG00000103326.12	calpain 15 [Source:HGNC Symbol;Acc:HGNC:11182]	CAPN15	protein_coding	O75808	6650	0	0	-1.33465	-0.618998	0	0	0	0	0	TRUE-Concordant	Strict
ENSG00000130402	ENSG00000130402.12	actinin alpha 4 [Source:HGNC Symbol;Acc:HGNC:166]	ACTN4	protein_coding	A0A0S2Z3G9,O43707	81	0	0	-1.24675	-0.611162	0.451906	0	0	0	0	TRUE-Concordant	Strict
ENSG00000149930	ENSG00000149930.18	TAO kinase 2 [Source:HGNC Symbol;Acc:HGNC:16835]	TAOK2	protein_coding	Q9UL54	9344	0	0	-1.16889	-0.606698	0	0	0	0	0	TRUE-Concordant	Strict
ENSG00000110400	ENSG00000110400.11	nectin cell adhesion molecule 1 [Source:HGNC Symbol;Acc:HGNC:9706]	PVRL1	protein_coding	Q15223	5818	0	0	-1.17376	-0.594633	0	0	0	0	0	TRUE-Concordant	Strict
ENSG00000151929	ENSG00000151929.10	BAG cochaperone 3 [Source:HGNC Symbol;Acc:HGNC:939]	BAG3	protein_coding	O95817	9531	0	0	-1.00645	-0.581506	0	0	0	1.76978	0	TRUE-Concordant	Strict
ENSG00000240184	ENSG00000240184.7	protocadherin gamma subfamily C, 3 [Source:HGNC Symbol;Acc:HGNC:8716]	PCDHGC3	protein_coding	Q9BR81,Q9UN70	5098	0	0	-2.17443	-0.56881	0	0	0	0	0	TRUE-Concordant	Strict
ENSG00000178896	ENSG00000178896.9	exosome component 4 [Source:HGNC Symbol;Acc:HGNC:18189]	EXOSC4	protein_coding	Q9NPD3	54512	0	0	-1.61851	-0.566697	0	0	0	0	0	TRUE-Concordant	Strict
ENSG00000214114	ENSG00000214114.9	MYC binding protein [Source:HGNC Symbol;Acc:HGNC:7554]	MYCBP	protein_coding	Q99417	26292	0	0	-1.09937	-0.565382	0	0	0	0	0	TRUE-Concordant	Strict
ENSG00000105726	ENSG00000105726.17	ATPase 13A1 [Source:HGNC Symbol;Acc:HGNC:24215]	ATP13A1	protein_coding	A0A024R7N2,Q9HD20	57130	0	0	-1.00005	-0.557172	0	0	0	0	0	TRUE-Concordant	Strict
ENSG00000066468	ENSG00000066468.23	fibroblast growth factor receptor 2 [Source:HGNC Symbol;Acc:HGNC:3689]	FGFR2	protein_coding	A0A141AXF1,D2CGD1,P21802,S4R381	2263	0	0	-2.17429	-0.538986	0	0	0	0	0	TRUE-Concordant	Strict
ENSG00000143942	ENSG00000143942.5	ChaC cation transport regulator homolog 2 [Source:HGNC Symbol;Acc:HGNC:32363]	CHAC2	protein_coding	Q8WUX2	494143	0	0	-1.07608	-0.537259	0	0	0	0	0	TRUE-Concordant	Strict
ENSG00000132773	ENSG00000132773.12	target of EGR1, exonuclease [Source:HGNC Symbol;Acc:HGNC:15954]	TOE1	protein_coding	Q96GM8	114034	0	0	-1.04645	-0.519632	0	0	0	0	0	TRUE-Concordant	Strict
ENSG00000130254	ENSG00000130254.12	scaffold attachment factor B2 [Source:HGNC Symbol;Acc:HGNC:21605]	SAFB2	protein_coding	Q14151	9667	0	0	-1.07765	-0.502567	0	0	0	0	0	TRUE-Concordant	Strict
ENSG00000186111	ENSG00000186111.10	phosphatidylinositol-4-phosphate 5-kinase type 1 gamma [Source:HGNC Symbol;Acc:HGNC:8996]	PIP5K1C	protein_coding	O60331	23396	0	0	-1.05119	-0.499632	0	0	0	0	0	TRUE-Concordant	Strict
ENSG00000156873	ENSG00000156873.16	phosphorylase kinase catalytic subunit gamma 2 [Source:HGNC Symbol;Acc:HGNC:8931]	PHKG2	protein_coding	P15735	5261	0	0	-1.01544	-0.487546	0	0	0	0	0	TRUE-Concordant	Strict
ENSG00000143476	ENSG00000143476.18	denticleless E3 ubiquitin protein ligase homolog [Source:HGNC Symbol;Acc:HGNC:30288]	DTL	protein_coding	B4E0E6,Q9NZJ0	51514	0	0	-1.47991	-0.478637	0	0	0	0	0	TRUE-Concordant	Strict
ENSG00000166166	ENSG00000166166.13	tRNA methyltransferase 61A [Source:HGNC Symbol;Acc:HGNC:23790]	TRMT61A	protein_coding	A0A024R6Q2,Q96FX7	115708	0	0	-1.0327	-0.476094	0	0	0	0	0	TRUE-Concordant	Strict
ENSG00000179950	ENSG00000179950.14	poly(U) binding splicing factor 60 [Source:HGNC Symbol;Acc:HGNC:17042]	PUF60	protein_coding	Q9UHX1	22827	0	0	-1.14067	-0.475162	0	0	0	0	0	TRUE-Concordant	Strict
ENSG00000197136	ENSG00000197136.4	pecanex 3 [Source:HGNC Symbol;Acc:HGNC:18760]	PCNXL3	protein_coding	Q9H6A9	399909	0	0	-1.25239	-0.467107	0	0	0	0	0	TRUE-Concordant	Strict
ENSG00000138346	ENSG00000138346.15	DNA replication helicase/nuclease 2 [Source:HGNC Symbol;Acc:HGNC:2939]	DNA2	protein_coding	P51530	1763	0	0	-1.01705	-0.462527	0	0	0	0	0	TRUE-Concordant	Strict
ENSG00000108511	ENSG00000108511.10	homeobox B6 [Source:HGNC Symbol;Acc:HGNC:5117]	HOXB6	protein_coding	P17509	3216	0	0	-1.17307	-0.441332	0	0	0	0	0	TRUE-Concordant	Strict
ENSG00000070047	ENSG00000070047.13	PHD and ring finger domains 1 [Source:HGNC Symbol;Acc:HGNC:24351]	PHRF1	protein_coding	A0A024RCA1,B7ZM65,B7ZM66,E9PJ24,F8WEF5,Q9P1Y6	57661	0	0	-1.22465	-0.413103	0	0	0	0	0	TRUE-Concordant	Strict
ENSG00000130816	ENSG00000130816.16	DNA methyltransferase 1 [Source:HGNC Symbol;Acc:HGNC:2976]	DNMT1	protein_coding	I6L9H2,P26358,Q59FP7	1786	0	0	-1.08295	-0.409385	0	0	0	0	0	TRUE-Concordant	Strict
ENSG00000205937	ENSG00000205937.12	RNA binding protein with serine rich domain 1 [Source:HGNC Symbol;Acc:HGNC:10080]	RNPS1	protein_coding	D3DU92,H3BMS0,Q15287	10921	0	0	-1.04343	-0.392892	0	0	0	0	0	TRUE-Concordant	Strict
ENSG00000106462	ENSG00000106462.11	enhancer of zeste 2 polycomb repressive complex 2 subunit [Source:HGNC Symbol;Acc:HGNC:3527]	EZH2	protein_coding	A0A090N8E9,Q15910,S4S3R8	2146	0	0	-1.1949	-0.387075	0	0	0	0	0	TRUE-Concordant	Strict
ENSG00000105447	ENSG00000105447.13	glutamate rich WD repeat containing 1 [Source:HGNC Symbol;Acc:HGNC:21270]	GRWD1	protein_coding	Q9BQ67	83743	0	0	-1.03537	-0.384595	0	0	0	0	0	TRUE-Concordant	Strict
ENSG00000148335	ENSG00000148335.14	N-terminal Xaa-Pro-Lys N-methyltransferase 1 [Source:HGNC Symbol;Acc:HGNC:23373]	NTMT1	protein_coding	A0A024R8E4,Q9BV86,S4R338	28989	0	0	-1.09731	-0.369836	0	0	0	0	0	TRUE-Concordant	Strict
ENSG00000173327	ENSG00000173327.8	mitogen-activated protein kinase kinase kinase 11 [Source:HGNC Symbol;Acc:HGNC:6850]	MAP3K11	protein_coding	A0A024R5E6,Q16584	4296	0	0	-1.14615	-0.34363	0	0	0	0	0	TRUE-Concordant	Strict
ENSG00000203485	ENSG00000203485.13	inverted formin, FH2 and WH2 domain containing [Source:HGNC Symbol;Acc:HGNC:23791]	INF2	protein_coding	Q27J81	64423	0	0	-1.06211	-0.289948	0	0	0	0	0	TRUE-Concordant	Strict
ENSG00000107521	ENSG00000107521.19	HPS1 biogenesis of lysosomal organelles complex 3 subunit 1 [Source:HGNC Symbol;Acc:HGNC:5163]	HPS1	protein_coding	A0A0S2Z3U1,A0A0S2Z3U9,Q658M9,Q92902	3257	0	-0.282558	-0.312519	-0.619764	0	0	0	0	0	TRUE-Concordant	Permissive
ENSG00000106266	ENSG00000106266.11	sorting nexin 8 [Source:HGNC Symbol;Acc:HGNC:14972]	SNX8	protein_coding	Q9Y5X2	29886	0	-0.302887	-0.433086	-0.561583	0	0	0	0	0	TRUE-Concordant	Permissive
ENSG00000103042	ENSG00000103042.9	solute carrier family 38 member 7 [Source:HGNC Symbol;Acc:HGNC:25582]	SLC38A7	protein_coding	H3BMC5,Q9NVC3	55238	0	-0.314255	-0.332687	-0.475409	0	0	0	0	0	TRUE-Concordant	Permissive
ENSG00000148411	ENSG00000148411.8	NACC family member 2 [Source:HGNC Symbol;Acc:HGNC:23846]	NACC2	protein_coding	A0A024R8I0,Q96BF6	138151	0	-0.258847	-0.621832	-0.37136	0	0	0	0	0	TRUE-Concordant	Permissive
ENSG00000142188	ENSG00000142188.17	transmembrane protein 50B [Source:HGNC Symbol;Acc:HGNC:1280]	TMEM50B	protein_coding	P56557	757	-0.525501	0	-0.479589	-0.591829	0	0	1.10025	0.743772	0	TRUE-Concordant	Permissive
ENSG00000188312	ENSG00000188312.14	centromere protein P [Source:HGNC Symbol;Acc:HGNC:32933]	CENPP	protein_coding	Q6IPU0,Q7Z672	401541	-0.375849	0	-0.356352	-0.39734	0	0	0	0	0	TRUE-Concordant	Permissive
ENSG00000147123	ENSG00000147123.10	NADH:ubiquinone oxidoreductase subunit B11 [Source:HGNC Symbol;Acc:HGNC:20372]	NDUFB11	protein_coding	Q9NX14	54539	0	0	-0.521108	-0.99989	0	0.989241	0	0	0	TRUE-Concordant	Permissive
ENSG00000160991	ENSG00000160991.16	ORAI calcium release-activated calcium modulator 2 [Source:HGNC Symbol;Acc:HGNC:21667]	ORAI2	protein_coding	B4DUB4,Q96SN7	80228	0	0	-0.219041	-0.999245	0	0	0	0	0	TRUE-Concordant	Permissive
ENSG00000135723	ENSG00000135723.14	formin homology 2 domain containing 1 [Source:HGNC Symbol;Acc:HGNC:17905]	FHOD1	protein_coding	A0A068F7M9,Q9Y613	29109	0	0	-0.827848	-0.998731	0	0	0	0	0	TRUE-Concordant	Permissive
ENSG00000151366	ENSG00000151366.13	NADH:ubiquinone oxidoreductase subunit C2 [Source:HGNC Symbol;Acc:HGNC:7706]	NDUFC2	protein_coding	A0A024R5K6,O95298	4718	0	0	-0.58106	-0.998445	0	0	0	0	0	TRUE-Concordant	Permissive
ENSG00000143799	ENSG00000143799.13	poly(ADP-ribose) polymerase 1 [Source:HGNC Symbol;Acc:HGNC:270]	PARP1	protein_coding	A0A024R3T8,P09874	142	0	0	-0.355234	-0.995014	0	0	0	0	0	TRUE-Concordant	Permissive
ENSG00000159685	ENSG00000159685.11	coiled-coil-helix-coiled-coil-helix domain containing 6 [Source:HGNC Symbol;Acc:HGNC:28184]	CHCHD6	protein_coding	Q9BRQ6	84303	0	0	-0.529113	-0.994776	0	0	0	0	0	TRUE-Concordant	Permissive
ENSG00000163956	ENSG00000163956.13	LDL receptor related protein associated protein 1 [Source:HGNC Symbol;Acc:HGNC:6701]	LRPAP1	protein_coding	P30533	4043	0	0	-0.644022	-0.991619	0	0	0	0	0	TRUE-Concordant	Permissive
ENSG00000117419	ENSG00000117419.16	ERI1 exoribonuclease family member 3 [Source:HGNC Symbol;Acc:HGNC:17276]	ERI3	protein_coding	B4DEX5,B4DN03,O43414	79033	0	0	-0.433555	-0.991206	0	0	0	0	0	TRUE-Concordant	Permissive
ENSG00000163832	ENSG00000163832.16	elongator acetyltransferase complex subunit 6 [Source:HGNC Symbol;Acc:HGNC:25976]	ELP6	protein_coding	Q0PNE2	54859	0	0	-0.61365	-0.988566	0	0	0	0	0	TRUE-Concordant	Permissive
ENSG00000137404	ENSG00000137404.14	nurim [Source:HGNC Symbol;Acc:HGNC:8003]	NRM	protein_coding	A0A1U9X845,B3KQU6,Q8IXM6	11270	0	0	-0.676387	-0.987503	0	0	0	0	0	TRUE-Concordant	Permissive
ENSG00000100416	ENSG00000100416.15	tRNA 5-methylaminomethyl-2-thiouridylate methyltransferase [Source:HGNC Symbol;Acc:HGNC:25481]	TRMU	protein_coding	O75648,Q2PPL4,Q2PPL5	55687	0	0	-0.997056	-0.986585	0	0	0	0	0	TRUE-Concordant	Permissive
ENSG00000168273	ENSG00000168273.8	small integral membrane protein 4 [Source:HGNC Symbol;Acc:HGNC:37257]	SMIM4	protein_coding	Q8WVI0	440957	0	0	-0.935761	-0.984487	0	0	0	0	0	TRUE-Concordant	Permissive
ENSG00000114686	ENSG00000114686.9	mitochondrial ribosomal protein L3 [Source:HGNC Symbol;Acc:HGNC:10379]	MRPL3	protein_coding	P09001	11222	0	0	-0.307799	-0.982466	0	0	0	0	0	TRUE-Concordant	Permissive
ENSG00000119421	ENSG00000119421.7	NADH:ubiquinone oxidoreductase subunit A8 [Source:HGNC Symbol;Acc:HGNC:7692]	NDUFA8	protein_coding	B7Z768,P51970	4702	0	0	-0.932246	-0.974066	0	0	0	0	0	TRUE-Concordant	Permissive
ENSG00000141741	ENSG00000141741.12	migration and invasion enhancer 1 [Source:HGNC Symbol;Acc:HGNC:28230]	MIEN1	protein_coding	J3KTI2,Q9BRT3	84299	0	0	-0.664691	-0.972389	0	0	0	0	0	TRUE-Concordant	Permissive
ENSG00000160953	ENSG00000160953.16	PWWP domain containing 3A, DNA repair factor [Source:HGNC Symbol;Acc:HGNC:29641]	MUM1	protein_coding	J3KNX4,Q2TAK8	84939	0	0	-0.627731	-0.971461	0	0	0	0	0	TRUE-Concordant	Permissive
ENSG00000114738	ENSG00000114738.11	MAPK activated protein kinase 3 [Source:HGNC Symbol;Acc:HGNC:6888]	MAPKAPK3	protein_coding	A0A024R2W7,Q16644	7867	0	0	-0.340466	-0.96965	0	0	0	0	0	TRUE-Concordant	Permissive
ENSG00000009830	ENSG00000009830.11	protein O-mannosyltransferase 2 [Source:HGNC Symbol;Acc:HGNC:19743]	POMT2	protein_coding	Q9UKY4	29954	0	0	-0.232057	-0.967714	0	0	0	0	0	TRUE-Concordant	Permissive
ENSG00000155755	ENSG00000155755.19	transmembrane protein 237 [Source:HGNC Symbol;Acc:HGNC:14432]	TMEM237	protein_coding	Q96Q45	65062	0	0	-0.28762	-0.964333	0	0	0	0	0	TRUE-Concordant	Permissive
ENSG00000064545	ENSG00000064545.15	transmembrane protein 161A [Source:HGNC Symbol;Acc:HGNC:26020]	TMEM161A	protein_coding	K7EPA3,Q9NX61	54929	0	0	-0.860713	-0.96381	0	0	0	0	0	TRUE-Concordant	Permissive
ENSG00000173905	ENSG00000173905.9	golgi integral membrane protein 4 [Source:HGNC Symbol;Acc:HGNC:15448]	GOLIM4	protein_coding	F8W785,O00461	27333	0	0	-0.529447	-0.962359	0	0	0	0	0	TRUE-Concordant	Permissive
ENSG00000198356	ENSG00000198356.12	guided entry of tail-anchored proteins factor 3, ATPase [Source:HGNC Symbol;Acc:HGNC:752]	ASNA1	protein_coding	O43681	439	0	0	-0.857375	-0.961543	0	0	0	0	0	TRUE-Concordant	Permissive
ENSG00000197150	ENSG00000197150.12	ATP binding cassette subfamily B member 8 [Source:HGNC Symbol;Acc:HGNC:49]	ABCB8	protein_coding	Q9NUT2	11194	0	0	-0.866885	-0.95999	0	0	0	0	0	TRUE-Concordant	Permissive
ENSG00000214706	ENSG00000214706.10	interferon related developmental regulator 2 [Source:HGNC Symbol;Acc:HGNC:5457]	IFRD2	protein_coding	Q12894	7866	0	0	-0.85147	-0.959403	0	0	0	0	0	TRUE-Concordant	Permissive
ENSG00000105583	ENSG00000105583.11	WD repeat domain 83 opposite strand [Source:HGNC Symbol;Acc:HGNC:30203]	WDR83OS	protein_coding	Q9Y284	51398	0	0	-0.593766	-0.958197	0	0	0	0	0	TRUE-Concordant	Permissive
ENSG00000186010	ENSG00000186010.19	NADH:ubiquinone oxidoreductase subunit A13 [Source:HGNC Symbol;Acc:HGNC:17194]	NDUFA13	protein_coding	Q9P0J0	51079	0	0	-0.298009	-0.957474	0	0	0	0	0	TRUE-Concordant	Permissive
ENSG00000105889	ENSG00000105889.15	STEAP family member 1B [Source:HGNC Symbol;Acc:HGNC:41907]	STEAP1B	protein_coding	Q6NZ63	256227000000	0	0	-0.156711	-0.955715	0	0	0	0	0	TRUE-Concordant	Permissive
ENSG00000051523	ENSG00000051523.11	cytochrome b-245 alpha chain [Source:HGNC Symbol;Acc:HGNC:2577]	CYBA	protein_coding	B4DT46,H3BNP7,P13498	1535	0	0	-0.776887	-0.953142	0.508081	0	0	0	0	TRUE-Concordant	Permissive
ENSG00000125459	ENSG00000125459.17	misato mitochondrial distribution and morphology regulator 1 [Source:HGNC Symbol;Acc:HGNC:29678]	MSTO1	protein_coding	Q9BUK6	55154	0	0	-0.92349	-0.950872	0	0	0	0	0	TRUE-Concordant	Permissive
ENSG00000132383	ENSG00000132383.12	replication protein A1 [Source:HGNC Symbol;Acc:HGNC:10289]	RPA1	protein_coding	P27694	6117	0	0	-0.766982	-0.950711	0	0	0	0	0	TRUE-Concordant	Permissive
ENSG00000132507	ENSG00000132507.18	eukaryotic translation initiation factor 5A [Source:HGNC Symbol;Acc:HGNC:3300]	EIF5A	protein_coding	P63241	1984	0	0	-0.707534	-0.94799	0	0	0	0	0	TRUE-Concordant	Permissive
ENSG00000161395	ENSG00000161395.14	post-GPI attachment to proteins phospholipase 3 [Source:HGNC Symbol;Acc:HGNC:23719]	PGAP3	protein_coding	A8K0P7,J3QKU0,Q96FM1	93210	0	0	-0.340152	-0.9399	0	0	0	0	0	TRUE-Concordant	Permissive
ENSG00000178449	ENSG00000178449.9	cytochrome c oxidase assembly factor COX14 [Source:HGNC Symbol;Acc:HGNC:28216]	COX14	protein_coding	Q96I36	84987	0	0	-0.664156	-0.939124	0	0	0	0	0	TRUE-Concordant	Permissive
ENSG00000160193	ENSG00000160193.12	WD repeat domain 4 [Source:HGNC Symbol;Acc:HGNC:12756]	WDR4	protein_coding	P57081	10785	0	0	-0.894042	-0.938154	0	0	0	0	0	TRUE-Concordant	Permissive
ENSG00000149483	ENSG00000149483.12	transmembrane protein 138 [Source:HGNC Symbol;Acc:HGNC:26944]	TMEM138	protein_coding	J3QSZ6,Q9NPI0	51524	0	0	-0.445335	-0.935863	0	0	0	0	0	TRUE-Concordant	Permissive
ENSG00000141994	ENSG00000141994.16	dihydrouridine synthase 3 like [Source:HGNC Symbol;Acc:HGNC:26920]	DUS3L	protein_coding	B2RDV7,Q96G46	56931	0	0	-0.843036	-0.930898	0	0	0	0	0	TRUE-Concordant	Permissive
ENSG00000126247	ENSG00000126247.11	calpain small subunit 1 [Source:HGNC Symbol;Acc:HGNC:1481]	CAPNS1	protein_coding	A0A0C4DGQ5,P04632	826	0	0	-0.487735	-0.930292	0	0	0	0	0	TRUE-Concordant	Permissive
ENSG00000234460	ENSG00000234460.2	cathepsin L (CTSL) pseudogene	XXyac-YM21GA2.4	lincRNA	NA	NA	0	0	-0.72679	-0.929043	0	0	0	0	0	TRUE-Concordant	Permissive
ENSG00000198258	ENSG00000198258.10	ubiquitin like 5 [Source:HGNC Symbol;Acc:HGNC:13736]	UBL5	protein_coding	A0A024R7B0,Q9BZL1	59286	0	0	-0.566497	-0.92706	0	0	0	0	0	TRUE-Concordant	Permissive
ENSG00000167397	ENSG00000167397.15	vitamin K epoxide reductase complex subunit 1 [Source:HGNC Symbol;Acc:HGNC:23663]	VKORC1	protein_coding	A0A0S2Z5X7,A0A0S2Z6I4,Q9BQB6	79001	0	0	-0.372571	-0.926202	0	0	0	0	0	TRUE-Concordant	Permissive
ENSG00000185803	ENSG00000185803.11	solute carrier family 52 member 2 [Source:HGNC Symbol;Acc:HGNC:30224]	SLC52A2	protein_coding	Q9HAB3	79581	0	0	-0.79932	-0.924889	0	0	0	0	0	TRUE-Concordant	Permissive
ENSG00000137804	ENSG00000137804.14	nucleolar and spindle associated protein 1 [Source:HGNC Symbol;Acc:HGNC:18538]	NUSAP1	protein_coding	Q9BXS6	51203	0	0	-0.906822	-0.92366	0	0	0	0	0	TRUE-Concordant	Permissive
ENSG00000205078	ENSG00000205078.6	synaptonemal complex central element protein 1 like [Source:HGNC Symbol;Acc:HGNC:37236]	SYCE1L	protein_coding	A8MT33	100130958	0	0	-0.907899	-0.922723	0	0	0	0	0	TRUE-Concordant	Permissive
ENSG00000256269	ENSG00000256269.10	hydroxymethylbilane synthase [Source:HGNC Symbol;Acc:HGNC:4982]	HMBS	protein_coding	P08397	3145	0	0	-0.618376	-0.922378	0	0	0	0	0	TRUE-Concordant	Permissive
ENSG00000175063	ENSG00000175063.17	ubiquitin conjugating enzyme E2 C [Source:HGNC Symbol;Acc:HGNC:15937]	UBE2C	protein_coding	A0A087WVK1,A0A0A0MSE8,O00762,Q5TZN3	11065	0	0	-0.718053	-0.921279	0	0	0	0	0	TRUE-Concordant	Permissive
ENSG00000163950	ENSG00000163950.13	stem-loop binding protein [Source:HGNC Symbol;Acc:HGNC:10904]	SLBP	protein_coding	B3KSC5,B3KST9,B4DUW7,E7EUV9,Q14493,Q53XR2	7884	0	0	-0.87718	-0.920705	0	0	0	0	0	TRUE-Concordant	Permissive
ENSG00000188186	ENSG00000188186.10	late endosomal/lysosomal adaptor, MAPK and MTOR activator 4 [Source:HGNC Symbol;Acc:HGNC:33772]	LAMTOR4	protein_coding	A0A087WT92,A0A087WV46,Q0VGL1	389541	0	0	-0.836404	-0.920516	0	0	0	0	0	TRUE-Concordant	Permissive
ENSG00000255198	ENSG00000255198.4	small nucleolar RNA host gene 9 [Source:HGNC Symbol;Acc:HGNC:33102]	SNHG9	lincRNA	NA	735301	0	0	-0.813401	-0.919392	0	0	0	0	0	TRUE-Concordant	Permissive
ENSG00000004779	ENSG00000004779.10	NADH:ubiquinone oxidoreductase subunit AB1 [Source:HGNC Symbol;Acc:HGNC:7694]	NDUFAB1	protein_coding	O14561	4706	0	0	-0.637403	-0.919124	0	0	0	0	0	TRUE-Concordant	Permissive
ENSG00000099783	ENSG00000099783.12	heterogeneous nuclear ribonucleoprotein M [Source:HGNC Symbol;Acc:HGNC:5046]	HNRNPM	protein_coding	P52272,Q59ES8	4670	0	0	-0.767847	-0.910646	0	0	0	0	0	TRUE-Concordant	Permissive
ENSG00000156509	ENSG00000156509.14	F-box protein 43 [Source:HGNC Symbol;Acc:HGNC:28521]	FBXO43	protein_coding	Q4G163	286151	0	0	-0.751769	-0.907451	0	0	0	0	0	TRUE-Concordant	Permissive
ENSG00000066923	ENSG00000066923.17	stromal antigen 3 [Source:HGNC Symbol;Acc:HGNC:11356]	STAG3	protein_coding	D6W5U7,Q9UJ98	10734	0	0	-0.909055	-0.904073	0	0	0	0	0	TRUE-Concordant	Permissive
ENSG00000097021	ENSG00000097021.19	acyl-CoA thioesterase 7 [Source:HGNC Symbol;Acc:HGNC:24157]	ACOT7	protein_coding	O00154	11332	0	0	-0.564846	-0.903825	0.697889	0	0	0	0	TRUE-Concordant	Permissive
ENSG00000146918	ENSG00000146918.20	non-SMC condensin II complex subunit G2 [Source:HGNC Symbol;Acc:HGNC:21904]	NCAPG2	protein_coding	B3KRQ2,Q86XI2	54892	0	0	-0.797721	-0.900594	0	0	0	0	0	TRUE-Concordant	Permissive
ENSG00000126803	ENSG00000126803.9	heat shock protein family A (Hsp70) member 2 [Source:HGNC Symbol;Acc:HGNC:5235]	HSPA2	protein_coding	A0A024R6B5,P54652	3306	0	0	-0.739334	-0.900056	0.683257	0	0	0	0	TRUE-Concordant	Permissive
ENSG00000169020	ENSG00000169020.10	ATP synthase membrane subunit e [Source:HGNC Symbol;Acc:HGNC:846]	ATP5I	protein_coding	P56385	521	0	0	-0.634912	-0.899648	0	0	0	0	0	TRUE-Concordant	Permissive
ENSG00000144395	ENSG00000144395.18	coiled-coil domain containing 150 [Source:HGNC Symbol;Acc:HGNC:26834]	CCDC150	protein_coding	B4DZ03,B8ZZI4,Q8NCX0	284992	0	0	-0.838596	-0.896562	0	0	0	0	0	TRUE-Concordant	Permissive
ENSG00000184160	ENSG00000184160.8	adrenoceptor alpha 2C [Source:HGNC Symbol;Acc:HGNC:283]	ADRA2C	protein_coding	P18825,Q4W594	152	0	0	-0.39759	-0.895784	0	0	0	0	0	TRUE-Concordant	Permissive
ENSG00000179091	ENSG00000179091.5	cytochrome c1 [Source:HGNC Symbol;Acc:HGNC:2579]	CYC1	protein_coding	P08574	1537	0	0	-0.860114	-0.88926	0	0	0	0	0	TRUE-Concordant	Permissive
ENSG00000196405	ENSG00000196405.13	Enah/Vasp-like [Source:HGNC Symbol;Acc:HGNC:20234]	EVL	protein_coding	A0A024R6K5,Q9UI08	51466	0	0	-0.307951	-0.889017	0	0	0	0	0	TRUE-Concordant	Permissive
ENSG00000162302	ENSG00000162302.13	ribosomal protein S6 kinase A4 [Source:HGNC Symbol;Acc:HGNC:10433]	RPS6KA4	protein_coding	A0PJF8,B4DPV1,E9PJN1,O75676	8986	0	0	-0.800765	-0.888543	0	0	0	0	0	TRUE-Concordant	Permissive
ENSG00000035499	ENSG00000035499.13	DEP domain containing 1B [Source:HGNC Symbol;Acc:HGNC:24902]	DEPDC1B	protein_coding	Q8WUY9	55789	0	0	-0.934057	-0.888437	0	0	0	0	0	TRUE-Concordant	Permissive
ENSG00000267321	ENSG00000267321.3	small nucleolar RNA host gene 30 [Source:HGNC Symbol;Acc:HGNC:52836]	RP11-1094M14.11	lincRNA	NA	NA	0	0	-0.823032	-0.887149	0	0	0	0	0	TRUE-Concordant	Permissive
ENSG00000106263	ENSG00000106263.18	eukaryotic translation initiation factor 3 subunit B [Source:HGNC Symbol;Acc:HGNC:3280]	EIF3B	protein_coding	A0A024R821,A4D210,P55884	8662	0	0	-0.514251	-0.886566	0	0	0	0	0	TRUE-Concordant	Permissive
ENSG00000114988	ENSG00000114988.11	lectin, mannose binding 2 like [Source:HGNC Symbol;Acc:HGNC:19263]	LMAN2L	protein_coding	B4DI83,B4DVH1,B4E308,Q9H0V9	81562	0	0	-0.279893	-0.885647	0	0	0	0	0	TRUE-Concordant	Permissive
ENSG00000197696	ENSG00000197696.10	neuromedin B [Source:HGNC Symbol;Acc:HGNC:7842]	NMB	protein_coding	P08949	4828	0	0	-0.661167	-0.884177	0	0	0	0	0	TRUE-Concordant	Permissive
ENSG00000060688	ENSG00000060688.13	small nuclear ribonucleoprotein U5 subunit 40 [Source:HGNC Symbol;Acc:HGNC:30857]	SNRNP40	protein_coding	A0MNP2,Q96DI7	9410	0	0	-0.91981	-0.881683	0	0	0	0	0	TRUE-Concordant	Permissive
ENSG00000101365	ENSG00000101365.21	isocitrate dehydrogenase (NAD(+)) 3 non-catalytic subunit beta [Source:HGNC Symbol;Acc:HGNC:5385]	IDH3B	protein_coding	A0A087WZN1,A0A087X2E5,O43837	3420	0	0	-0.754034	-0.881183	0	0	0	0	0	TRUE-Concordant	Permissive
ENSG00000100347	ENSG00000100347.15	SAMM50 sorting and assembly machinery component [Source:HGNC Symbol;Acc:HGNC:24276]	SAMM50	protein_coding	Q9Y512	25813	0	0	-0.53502	-0.880983	0	0	0	0	0	TRUE-Concordant	Permissive
ENSG00000157379	ENSG00000157379.14	dehydrogenase/reductase 1 [Source:HGNC Symbol;Acc:HGNC:16445]	DHRS1	protein_coding	Q96LJ7	115817	0	0	-0.310524	-0.878106	0	0	0	0	0	TRUE-Concordant	Permissive
ENSG00000111716	ENSG00000111716.14	lactate dehydrogenase B [Source:HGNC Symbol;Acc:HGNC:6541]	LDHB	protein_coding	P07195,Q5U077	3945	0	0	-0.308572	-0.876366	0	0	0	0	0	TRUE-Concordant	Permissive
ENSG00000074800	ENSG00000074800.16	enolase 1 [Source:HGNC Symbol;Acc:HGNC:3350]	ENO1	protein_coding	A0A024R4F1,P06733	2023	0	0	-0.408776	-0.87291	0	0	0	0	0	TRUE-Concordant	Permissive
ENSG00000106330	ENSG00000106330.12	motile sperm domain containing 3 [Source:HGNC Symbol;Acc:HGNC:25078]	MOSPD3	protein_coding	O75425	64598	0	0	-0.598602	-0.87224	0.649193	0	0	0	0	TRUE-Concordant	Permissive
ENSG00000189043	ENSG00000189043.10	NDUFA4 mitochondrial complex associated [Source:HGNC Symbol;Acc:HGNC:7687]	NDUFA4	protein_coding	A0A024R9Z0,O00483	4697	0	0	-0.497923	-0.87207	0	0	0	0	0	TRUE-Concordant	Permissive
ENSG00000214078	ENSG00000214078.12	copine 1 [Source:HGNC Symbol;Acc:HGNC:2314]	CPNE1	protein_coding	B0QZ18,Q99829	8904	0	0	-0.306269	-0.872044	0	0	0	0	0	TRUE-Concordant	Permissive
ENSG00000198937	ENSG00000198937.9	coiled-coil domain containing 167 [Source:HGNC Symbol;Acc:HGNC:21239]	CCDC167	protein_coding	Q9P0B6	154467	0	0	-0.640188	-0.867635	0	0	0	0	0	TRUE-Concordant	Permissive
ENSG00000101361	ENSG00000101361.17	NOP56 ribonucleoprotein [Source:HGNC Symbol;Acc:HGNC:15911]	NOP56	protein_coding	O00567	10528	0	0	-0.752225	-0.866614	0	0	0	0	0	TRUE-Concordant	Permissive
ENSG00000134690	ENSG00000134690.11	cell division cycle associated 8 [Source:HGNC Symbol;Acc:HGNC:14629]	CDCA8	protein_coding	Q53HL2	55143	0	0	-0.830097	-0.865811	0	0	0	0	0	TRUE-Concordant	Permissive
ENSG00000108883	ENSG00000108883.13	elongation factor Tu GTP binding domain containing 2 [Source:HGNC Symbol;Acc:HGNC:30858]	EFTUD2	protein_coding	B3KX19,Q15029	9343	0	0	-0.585505	-0.865105	0	0	0	0	0	TRUE-Concordant	Permissive
ENSG00000076662	ENSG00000076662.10	intercellular adhesion molecule 3 [Source:HGNC Symbol;Acc:HGNC:5346]	ICAM3	protein_coding	A0A024R7C1,K7ERN2,P32942	3385	0	0	-0.855469	-0.864932	0	0	0	0	0	TRUE-Concordant	Permissive
ENSG00000172500	ENSG00000172500.13	FGF1 intracellular binding protein [Source:HGNC Symbol;Acc:HGNC:3705]	FIBP	protein_coding	O43427	9158	0	0	-0.401279	-0.864131	0	0	0	0	0	TRUE-Concordant	Permissive
ENSG00000067829	ENSG00000067829.19	isocitrate dehydrogenase (NAD(+)) 3 non-catalytic subunit gamma [Source:HGNC Symbol;Acc:HGNC:5386]	IDH3G	protein_coding	O15384,P51553	3421	0	0	-0.396757	-0.863707	0	0	0	0	0	TRUE-Concordant	Permissive
ENSG00000148291	ENSG00000148291.10	surfeit 2 [Source:HGNC Symbol;Acc:HGNC:11475]	SURF2	protein_coding	Q15527	6835	0	0	-0.935193	-0.861154	0	0	0	0	0	TRUE-Concordant	Permissive
ENSG00000171241	ENSG00000171241.9	SHC binding and spindle associated 1 [Source:HGNC Symbol;Acc:HGNC:29547]	SHCBP1	protein_coding	A0A024R6R1,Q8NEM2	79801	0	0	-0.771448	-0.861119	0	0	0	0	0	TRUE-Concordant	Permissive
ENSG00000124541	ENSG00000124541.7	ribosomal RNA processing 36 [Source:HGNC Symbol;Acc:HGNC:21374]	RRP36	protein_coding	Q96EU6	88745	0	0	-0.957859	-0.860702	0	0	0	0	0	TRUE-Concordant	Permissive
ENSG00000103174	ENSG00000103174.13	N-acetylglucosamine-1-phosphodiester alpha-N-acetylglucosaminidase [Source:HGNC Symbol;Acc:HGNC:17378]	NAGPA	protein_coding	Q9UK23	51172	0	0	-0.899465	-0.857041	0	0	0	0	0	TRUE-Concordant	Permissive
ENSG00000242485	ENSG00000242485.6	mitochondrial ribosomal protein L20 [Source:HGNC Symbol;Acc:HGNC:14478]	MRPL20	protein_coding	Q9BYC9	55052	0	0	-0.588081	-0.854322	0	0	0	0	0	TRUE-Concordant	Permissive
ENSG00000113161	ENSG00000113161.16	3-hydroxy-3-methylglutaryl-CoA reductase [Source:HGNC Symbol;Acc:HGNC:5006]	HMGCR	protein_coding	A0A024RAP2,P04035	3156	0	0	-0.560524	-0.854309	0	0	0	1.64762	0	TRUE-Concordant	Permissive
ENSG00000161677	ENSG00000161677.12	Josephin domain containing 2 [Source:HGNC Symbol;Acc:HGNC:28853]	JOSD2	protein_coding	A0A024R4G2,Q7Z7N5,Q8TAC2	126119	0	0	-0.728631	-0.853461	0	0	0	0	0	TRUE-Concordant	Permissive
ENSG00000049656	ENSG00000049656.14	CLPTM1 like [Source:HGNC Symbol;Acc:HGNC:24308]	CLPTM1L	protein_coding	Q96KA5	81037	0	0	-0.366823	-0.852613	0	0	0	0	0.420113	TRUE-Concordant	Permissive
ENSG00000100557	ENSG00000100557.9	coiled-coil domain containing 198 [Source:HGNC Symbol;Acc:HGNC:20189]	C14orf105	protein_coding	B7ZL43,E9PSE9,F5GWJ3,Q05C89,Q9NVL8	55195	0	0	-0.573938	-0.847857	0	0	0	0	0	TRUE-Concordant	Permissive
ENSG00000137807	ENSG00000137807.15	kinesin family member 23 [Source:HGNC Symbol;Acc:HGNC:6392]	KIF23	protein_coding	Q02241	9493	0	0	-0.598879	-0.844652	0	0	0	0	0	TRUE-Concordant	Permissive
ENSG00000073578	ENSG00000073578.17	succinate dehydrogenase complex flavoprotein subunit A [Source:HGNC Symbol;Acc:HGNC:10680]	SDHA	protein_coding	A0A024QZ30,D6RFM5,P31040	6389	0	0	-0.875945	-0.844275	0	0	0	0	0	TRUE-Concordant	Permissive
ENSG00000130558	ENSG00000130558.19	olfactomedin 1 [Source:HGNC Symbol;Acc:HGNC:17187]	OLFM1	protein_coding	Q6IMJ7,Q6IMJ8,Q99784	10439	0	0	-0.73561	-0.844257	0	0	0	0	0	TRUE-Concordant	Permissive
ENSG00000125354	ENSG00000125354.23	septin 6 [Source:HGNC Symbol;Acc:HGNC:15848]	SEPT6	protein_coding	B1AMS2,Q14141,Q541S4,Q548C9	23157	0	0	-0.243457	-0.843357	0	0	0.758547	0	0	TRUE-Concordant	Permissive
ENSG00000196544	ENSG00000196544.8	BLOC-1 related complex subunit 6 [Source:HGNC Symbol;Acc:HGNC:25939]	C17orf59	protein_coding	Q96GS4	54785	0	0	-0.953813	-0.842905	0	0	0	0	0	TRUE-Concordant	Permissive
ENSG00000260630	ENSG00000260630.7	SNAI3 antisense RNA 1 [Source:HGNC Symbol;Acc:HGNC:28327]	SNAI3-AS1	antisense	NA	197187	0	0	-0.916328	-0.842298	0	0	0	0	0	TRUE-Concordant	Permissive
ENSG00000132142	NA	NA	ACACA	protein_coding	NA	NA	0	0	-0.614249	-0.840761	0	0	0	0	0	TRUE-Concordant	Permissive
ENSG00000105258	ENSG00000105258.9	RNA polymerase II subunit I [Source:HGNC Symbol;Acc:HGNC:9196]	POLR2I	protein_coding	P36954	5438	0	0	-0.616526	-0.840226	0	0	0	0	0	TRUE-Concordant	Permissive
ENSG00000253626	ENSG00000253626.3	eukaryotic translation initiation factor 5A like 1 [Source:HGNC Symbol;Acc:HGNC:17419]	EIF5AL1	protein_coding	Q6IS14	143244	0	0	-0.766255	-0.838532	0	0	0	0	0	TRUE-Concordant	Permissive
ENSG00000198668	ENSG00000198668.13	calmodulin 1 [Source:HGNC Symbol;Acc:HGNC:1442]	CALM1	protein_coding	B4DJ51,P0DP23,P0DP24,P0DP25	801	0	0	-0.22594	-0.838352	0	0	0	0	0	TRUE-Concordant	Permissive
ENSG00000173599	ENSG00000173599.15	pyruvate carboxylase [Source:HGNC Symbol;Acc:HGNC:8636]	PC	protein_coding	A0A024R5C5,P11498	5091	0	0	-0.708599	-0.838055	0	0	0	0	0	TRUE-Concordant	Permissive
ENSG00000125743	ENSG00000125743.10	small nuclear ribonucleoprotein D2 polypeptide [Source:HGNC Symbol;Acc:HGNC:11159]	SNRPD2	protein_coding	P62316	6633	0	0	-0.357206	-0.837609	0	0	0	0	0	TRUE-Concordant	Permissive
ENSG00000110801	ENSG00000110801.14	proteasome 26S subunit, non-ATPase 9 [Source:HGNC Symbol;Acc:HGNC:9567]	PSMD9	protein_coding	O00233	5715	0	0	-0.385655	-0.837131	0	0	0	0	0	TRUE-Concordant	Permissive
ENSG00000111667	ENSG00000111667.13	ubiquitin specific peptidase 5 [Source:HGNC Symbol;Acc:HGNC:12628]	USP5	protein_coding	A0A140VJZ1,P45974	8078	0	0	-0.999421	-0.833941	0	0	0	0	0	TRUE-Concordant	Permissive
ENSG00000261373	ENSG00000261373.1	VPS9D1 antisense RNA 1 [Source:HGNC Symbol;Acc:HGNC:48915]	VPS9D1-AS1	antisense	NA	100128881	0	0	-0.577688	-0.833769	0	0	0	0	0	TRUE-Concordant	Permissive
ENSG00000101444	ENSG00000101444.13	adenosylhomocysteinase [Source:HGNC Symbol;Acc:HGNC:343]	AHCY	protein_coding	P23526,Q1RMG2	191	0	0	-0.314969	-0.832865	0	0	0	0	0	TRUE-Concordant	Permissive
ENSG00000140553	ENSG00000140553.18	unc-45 myosin chaperone A [Source:HGNC Symbol;Acc:HGNC:30594]	UNC45A	protein_coding	Q9H3U1	55898	0	0	-0.669516	-0.8285	0	0	0	0	0	TRUE-Concordant	Permissive
ENSG00000116679	ENSG00000116679.16	influenza virus NS1A binding protein [Source:HGNC Symbol;Acc:HGNC:16951]	IVNS1ABP	protein_coding	Q9Y6Y0	10625	0	0	-0.322299	-0.82752	0	0	0	0	0.381901	TRUE-Concordant	Permissive
ENSG00000164687	ENSG00000164687.11	fatty acid binding protein 5 [Source:HGNC Symbol;Acc:HGNC:3560]	FABP5	protein_coding	E7DVW5,Q01469	2171	0	0	-0.295237	-0.824284	0	0	0	0	0	TRUE-Concordant	Permissive
ENSG00000160014	ENSG00000160014.17	calmodulin 3 [Source:HGNC Symbol;Acc:HGNC:1449]	CALM3	protein_coding	B4DJ51,P0DP23,P0DP24,P0DP25,Q96HY3,Q9BRL5	808	0	0	-0.82888	-0.823464	0	0	0	0	0	TRUE-Concordant	Permissive
ENSG00000152669	ENSG00000152669.9	cyclin O [Source:HGNC Symbol;Acc:HGNC:18576]	CCNO	protein_coding	P22674	10309	0	0	-0.543791	-0.821606	0	0	0	0	0	TRUE-Concordant	Permissive
ENSG00000089053	ENSG00000089053.13	anaphase promoting complex subunit 5 [Source:HGNC Symbol;Acc:HGNC:15713]	ANAPC5	protein_coding	B4DFK4,F5H0F9,Q9UJX4	51433	0	0	-0.341789	-0.820318	0	0	0	0	0	TRUE-Concordant	Permissive
ENSG00000166997	ENSG00000166997.8	canopy FGF signaling regulator 4 [Source:HGNC Symbol;Acc:HGNC:28631]	CNPY4	protein_coding	Q8N129	245812	0	0	-0.524189	-0.819307	0	0	0	0	0	TRUE-Concordant	Permissive
ENSG00000116288	ENSG00000116288.13	Parkinsonism associated deglycase [Source:HGNC Symbol;Acc:HGNC:16369]	PARK7	protein_coding	Q99497,V9HWC2	11315	0	0	-0.233096	-0.819076	0	0	0	0	0	TRUE-Concordant	Permissive
ENSG00000164889	ENSG00000164889.14	solute carrier family 4 member 2 [Source:HGNC Symbol;Acc:HGNC:11028]	SLC4A2	protein_coding	P04920,Q59GF1	6522	0	0	-0.934022	-0.817127	0	0	0	0	0	TRUE-Concordant	Permissive
ENSG00000242110	ENSG00000242110.8	alpha-methylacyl-CoA racemase [Source:HGNC Symbol;Acc:HGNC:451]	AMACR	protein_coding	Q9UHK6	23600	0	0	-0.217158	-0.817046	0	0	0	0	0	TRUE-Concordant	Permissive
ENSG00000158716	ENSG00000158716.9	dual specificity phosphatase 23 [Source:HGNC Symbol;Acc:HGNC:21480]	DUSP23	protein_coding	A0A140VJI5,Q9BVJ7	54935	0	0	-0.535619	-0.812109	0	0	0	0	0	TRUE-Concordant	Permissive
ENSG00000090520	ENSG00000090520.11	DnaJ heat shock protein family (Hsp40) member B11 [Source:HGNC Symbol;Acc:HGNC:14889]	DNAJB11	protein_coding	Q9UBS4	51726	0	0	-0.541327	-0.809494	0	0	0	1.03175	0.344968	TRUE-Concordant	Permissive
ENSG00000116478	ENSG00000116478.12	histone deacetylase 1 [Source:HGNC Symbol;Acc:HGNC:4852]	HDAC1	protein_coding	Q13547,Q6IT96	3065	0	0	-0.242959	-0.807761	0	0	0	0	0	TRUE-Concordant	Permissive
ENSG00000166794	ENSG00000166794.5	peptidylprolyl isomerase B [Source:HGNC Symbol;Acc:HGNC:9255]	PPIB	protein_coding	P23284	5479	0	0	-0.333245	-0.804974	0	0	0	0	0	TRUE-Concordant	Permissive
ENSG00000128463	ENSG00000128463.13	ER membrane protein complex subunit 4 [Source:HGNC Symbol;Acc:HGNC:28032]	EMC4	protein_coding	A0A024R9N3,A0A0S2Z598,Q5J8M3	51234	0	0	-0.222025	-0.804826	0	0	0	0	0	TRUE-Concordant	Permissive
ENSG00000184178	ENSG00000184178.16	sec1 family domain containing 2 [Source:HGNC Symbol;Acc:HGNC:30676]	SCFD2	protein_coding	Q8WU76	152579	0	0	-0.86162	-0.804259	0	0	0	0	0	TRUE-Concordant	Permissive
ENSG00000101474	ENSG00000101474.12	adipocyte plasma membrane associated protein [Source:HGNC Symbol;Acc:HGNC:13238]	APMAP	protein_coding	Q9HDC9	57136	0	0	-0.553363	-0.804221	0	0	0	0	0	TRUE-Concordant	Permissive
ENSG00000198176	ENSG00000198176.13	transcription factor Dp-1 [Source:HGNC Symbol;Acc:HGNC:11749]	TFDP1	protein_coding	A0A024RDY4,Q14186	7027	0	0	-0.630496	-0.803906	0	0	0	0	0	TRUE-Concordant	Permissive
ENSG00000119185	ENSG00000119185.12	integrin subunit beta 1 binding protein 1 [Source:HGNC Symbol;Acc:HGNC:23927]	ITGB1BP1	protein_coding	B4DQY5,O14713	9270	0	0	-0.210067	-0.802493	0	0	0	0	0	TRUE-Concordant	Permissive
ENSG00000111361	ENSG00000111361.13	eukaryotic translation initiation factor 2B subunit alpha [Source:HGNC Symbol;Acc:HGNC:3257]	EIF2B1	protein_coding	Q14232	1967	0	0	-0.255336	-0.801683	0	0	0	0	0	TRUE-Concordant	Permissive
ENSG00000187778	ENSG00000187778.14	microspherule protein 1 [Source:HGNC Symbol;Acc:HGNC:6960]	MCRS1	protein_coding	A0A024R134,Q96EZ8	10445	0	0	-0.902766	-0.799691	0	0	0	0	0	TRUE-Concordant	Permissive
ENSG00000182858	ENSG00000182858.14	ALG12 alpha-1,6-mannosyltransferase [Source:HGNC Symbol;Acc:HGNC:19358]	ALG12	protein_coding	A0A024R4V6,Q9BV10	79087	0	0	-0.50204	-0.798491	0	0	0	0	0	TRUE-Concordant	Permissive
ENSG00000186501	ENSG00000186501.14	transmembrane protein 222 [Source:HGNC Symbol;Acc:HGNC:25363]	TMEM222	protein_coding	Q9H0R3	84065	0	0	-0.455966	-0.79801	0	0	0	0	0	TRUE-Concordant	Permissive
ENSG00000100239	ENSG00000100239.16	protein phosphatase 6 regulatory subunit 2 [Source:HGNC Symbol;Acc:HGNC:19253]	PPP6R2	protein_coding	O75170	9701	0	0	-0.751272	-0.797644	0	0	0	0	0	TRUE-Concordant	Permissive
ENSG00000164062	ENSG00000164062.13	acylaminoacyl-peptide hydrolase [Source:HGNC Symbol;Acc:HGNC:586]	APEH	protein_coding	A0A024R2U9,P13798	327	0	0	-0.724272	-0.797237	0	0	0	0	0	TRUE-Concordant	Permissive
ENSG00000144354	ENSG00000144354.14	cell division cycle associated 7 [Source:HGNC Symbol;Acc:HGNC:14628]	CDCA7	protein_coding	Q9BWT1	83879	0	0	-0.500402	-0.796206	0	0	0	0	0	TRUE-Concordant	Permissive
ENSG00000116685	ENSG00000116685.16	KIAA2013 [Source:HGNC Symbol;Acc:HGNC:28513]	KIAA2013	protein_coding	Q8IYS2	90231	0	0	-0.727305	-0.794075	0	0	0	0	0	TRUE-Concordant	Permissive
ENSG00000204822	ENSG00000204822.7	mitochondrial ribosomal protein L53 [Source:HGNC Symbol;Acc:HGNC:16684]	MRPL53	protein_coding	Q96EL3	116540	0	0	-0.33559	-0.79267	0	0	0	0	0	TRUE-Concordant	Permissive
ENSG00000124588	ENSG00000124588.20	N-ribosyldihydronicotinamide:quinone reductase 2 [Source:HGNC Symbol;Acc:HGNC:7856]	NQO2	protein_coding	B3KPX6,P16083,Q5TD07	4835	0	0	-0.499853	-0.792385	0	0	0	0	0	TRUE-Concordant	Permissive
ENSG00000099899	ENSG00000099899.15	tRNA methyltransferase 2 homolog A [Source:HGNC Symbol;Acc:HGNC:24974]	TRMT2A	protein_coding	F2Z2W7,Q8IZ69	27037	0	0	-0.98877	-0.792332	0	0	0	0	0	TRUE-Concordant	Permissive
ENSG00000162769	ENSG00000162769.13	FLVCR heme transporter 1 [Source:HGNC Symbol;Acc:HGNC:24682]	FLVCR1	protein_coding	B2RB38,Q9Y5Y0	28982	0	0	-0.796589	-0.791833	0	0	0	0	0.467322	TRUE-Concordant	Permissive
ENSG00000124299	ENSG00000124299.15	peptidase D [Source:HGNC Symbol;Acc:HGNC:8840]	PEPD	protein_coding	A0A140VJR2,P12955	5184	0	0	-0.969555	-0.791782	0	0	0	0	0	TRUE-Concordant	Permissive
ENSG00000074696	ENSG00000074696.13	3-hydroxyacyl-CoA dehydratase 3 [Source:HGNC Symbol;Acc:HGNC:24175]	PTPLAD1	protein_coding	H3BRL8,Q9P035	51495	0	0	-0.399785	-0.790948	0	0	0	0	0	TRUE-Concordant	Permissive
ENSG00000117410	ENSG00000117410.14	ATPase H+ transporting V0 subunit b [Source:HGNC Symbol;Acc:HGNC:861]	ATP6V0B	protein_coding	E9PNL3,Q99437	533	0	0	-0.667273	-0.788232	0.536681	0	0	0	0	TRUE-Concordant	Permissive
ENSG00000166387	ENSG00000166387.13	PPFIA binding protein 2 [Source:HGNC Symbol;Acc:HGNC:9250]	PPFIBP2	protein_coding	Q8ND30	8495	0	0	-0.817406	-0.785213	0	0	0	0	0	TRUE-Concordant	Permissive
ENSG00000269352	ENSG00000269352.1	PTOV1 antisense RNA 2 [Source:HGNC Symbol;Acc:HGNC:51284]	AC018766.5	antisense	NA	NA	0	0	-0.976764	-0.781479	0	0	0	0	0	TRUE-Concordant	Permissive
ENSG00000130560	ENSG00000130560.9	UBA domain containing 1 [Source:HGNC Symbol;Acc:HGNC:30221]	UBAC1	protein_coding	A0A140VK64,Q9BSL1	10422	0	0	-0.579089	-0.781269	0	0	0	0	0	TRUE-Concordant	Permissive
ENSG00000137070	ENSG00000137070.18	interleukin 11 receptor subunit alpha [Source:HGNC Symbol;Acc:HGNC:5967]	IL11RA	protein_coding	Q14626,Q5VZ79	3590	0	0	-0.833535	-0.780638	0	0	0	0	0	TRUE-Concordant	Permissive
ENSG00000172531	ENSG00000172531.15	protein phosphatase 1 catalytic subunit alpha [Source:HGNC Symbol;Acc:HGNC:9281]	PPP1CA	protein_coding	A0A140VJS9,P62136	5499	0	0	-0.739231	-0.779707	0	0	0	0	0	TRUE-Concordant	Permissive
ENSG00000173950	ENSG00000173950.16	xyloside xylosyltransferase 1 [Source:HGNC Symbol;Acc:HGNC:26639]	XXYLT1	protein_coding	A0A140T9D0,Q8NBI6	152002	0	0	-0.418045	-0.779333	0	0	0	0	0	TRUE-Concordant	Permissive
ENSG00000163902	ENSG00000163902.12	ribophorin I [Source:HGNC Symbol;Acc:HGNC:10381]	RPN1	protein_coding	P04843	6184	0	0	-0.488924	-0.778009	0	0	0	0	0	TRUE-Concordant	Permissive
ENSG00000101084	ENSG00000101084.18	RAB5 interacting factor [Source:HGNC Symbol;Acc:HGNC:15870]	C20orf24	protein_coding	Q9BUV8	55969	0	0	-0.736926	-0.777308	0	0	0	0	0	TRUE-Concordant	Permissive
ENSG00000164111	ENSG00000164111.15	annexin A5 [Source:HGNC Symbol;Acc:HGNC:543]	ANXA5	protein_coding	P08758,V9HWE0	308	0	0	-0.193896	-0.77619	0	0	0	1.15619	0	TRUE-Concordant	Permissive
ENSG00000174915	ENSG00000174915.12	phosphatidylserine synthase 2 [Source:HGNC Symbol;Acc:HGNC:15463]	PTDSS2	protein_coding	A0A024RC97,Q9BVG9	81490	0	0	-0.426852	-0.776145	0	0	0	0	0	TRUE-Concordant	Permissive
ENSG00000099377	ENSG00000099377.14	hydroxy-delta-5-steroid dehydrogenase, 3 beta- and steroid delta-isomerase 7 [Source:HGNC Symbol;Acc:HGNC:18324]	HSD3B7	protein_coding	Q9H2F3	80270	0	0	-0.50555	-0.776139	0	0	0	0	0	TRUE-Concordant	Permissive
ENSG00000072062	ENSG00000072062.14	protein kinase cAMP-activated catalytic subunit alpha [Source:HGNC Symbol;Acc:HGNC:9380]	PRKACA	protein_coding	A0A024R7J0,A8K8B9,P17612	5566	0	0	-0.594819	-0.775821	0	0	0	0	0	TRUE-Concordant	Permissive
ENSG00000182512	ENSG00000182512.5	glutaredoxin 5 [Source:HGNC Symbol;Acc:HGNC:20134]	GLRX5	protein_coding	Q86SX6	51218	0	0	-0.743654	-0.774691	0	0	0	0	0	TRUE-Concordant	Permissive
ENSG00000025770	ENSG00000025770.19	non-SMC condensin II complex subunit H2 [Source:HGNC Symbol;Acc:HGNC:25071]	NCAPH2	protein_coding	Q6IBW4	29781	0	0	-0.916384	-0.773911	0	0	0	0	0	TRUE-Concordant	Permissive
ENSG00000134590	ENSG00000134590.14	retrotransposon Gag like 8C [Source:HGNC Symbol;Acc:HGNC:2569]	FAM127A	protein_coding	A6ZKI3	8933	0	0	-0.711443	-0.77367	0	0	0	0	0	TRUE-Concordant	Permissive
ENSG00000163482	ENSG00000163482.12	serine/threonine kinase 36 [Source:HGNC Symbol;Acc:HGNC:17209]	STK36	protein_coding	A0A140VJW1,Q9NRP7	27148	0	0	-0.68503	-0.77335	0	0	0	0	0	TRUE-Concordant	Permissive
ENSG00000156170	ENSG00000156170.13	NADH:ubiquinone oxidoreductase complex assembly factor 6 [Source:HGNC Symbol;Acc:HGNC:28625]	NDUFAF6	protein_coding	A0A075B6P0,Q330K2	137682	0	0	-0.329396	-0.771586	0	0	0	0	0	TRUE-Concordant	Permissive
ENSG00000152234	ENSG00000152234.16	ATP synthase F1 subunit alpha [Source:HGNC Symbol;Acc:HGNC:823]	ATP5A1	protein_coding	P25705,V9HW26	498	0	0	-0.426878	-0.770845	0	0	0	0	0	TRUE-Concordant	Permissive
ENSG00000156709	ENSG00000156709.14	apoptosis inducing factor mitochondria associated 1 [Source:HGNC Symbol;Acc:HGNC:8768]	AIFM1	protein_coding	E9PMA0,O95831	9131	0	0	-0.737155	-0.770556	0	0	0	0	0	TRUE-Concordant	Permissive
ENSG00000213676	ENSG00000213676.13	activating transcription factor 6 beta [Source:HGNC Symbol;Acc:HGNC:2349]	ATF6B	protein_coding	A0A1U9X796,Q6AZW6,Q99941	1388	0	0	-0.675735	-0.770198	0	0	0	0	0	TRUE-Concordant	Permissive
ENSG00000169223	ENSG00000169223.15	lectin, mannose binding 2 [Source:HGNC Symbol;Acc:HGNC:16986]	LMAN2	protein_coding	Q12907	10960	0	0	-0.494827	-0.769496	0	0	0	0	0	TRUE-Concordant	Permissive
ENSG00000111669	ENSG00000111669.15	triosephosphate isomerase 1 [Source:HGNC Symbol;Acc:HGNC:12009]	TPI1	protein_coding	P60174,Q53HE2,V9HWK1	7167	0	0	-0.560668	-0.768964	0	0	0	0	0	TRUE-Concordant	Permissive
ENSG00000055950	ENSG00000055950.16	mitochondrial ribosomal protein L43 [Source:HGNC Symbol;Acc:HGNC:14517]	MRPL43	protein_coding	A8K4V4,Q8N983	84545	0	0	-0.651637	-0.768113	0	0	0	0	0	TRUE-Concordant	Permissive
ENSG00000120694	ENSG00000120694.20	heat shock protein family H (Hsp110) member 1 [Source:HGNC Symbol;Acc:HGNC:16969]	HSPH1	protein_coding	A0A024RDQ0,A0A024RDS1,A0A0A0MSM0,B4DY72,Q92598	10808	0	0	-0.730824	-0.767769	0	0	0	1.87674	0.606415	TRUE-Concordant	Permissive
ENSG00000116221	ENSG00000116221.15	mitochondrial ribosomal protein L37 [Source:HGNC Symbol;Acc:HGNC:14034]	MRPL37	protein_coding	Q9BZE1,S4R369	51253	0	0	-0.389356	-0.76579	0	0	0	0	0	TRUE-Concordant	Permissive
ENSG00000116455	ENSG00000116455.14	WD repeat domain 77 [Source:HGNC Symbol;Acc:HGNC:29652]	WDR77	protein_coding	A0A024R0H7,Q9BQA1	79084	0	0	-0.533491	-0.765468	0	0	0	0	0	TRUE-Concordant	Permissive
ENSG00000104904	ENSG00000104904.12	ornithine decarboxylase antizyme 1 [Source:HGNC Symbol;Acc:HGNC:8095]	OAZ1	protein_coding	J3QQY4,P54368	4946	0	0	-0.357211	-0.765464	0.563802	0	0	0	0	TRUE-Concordant	Permissive
ENSG00000172339	ENSG00000172339.10	ALG14 UDP-N-acetylglucosaminyltransferase subunit [Source:HGNC Symbol;Acc:HGNC:28287]	ALG14	protein_coding	Q96F25	199857	0	0	-0.531797	-0.764837	0	0	0	0	0	TRUE-Concordant	Permissive
ENSG00000140391	ENSG00000140391.15	tetraspanin 3 [Source:HGNC Symbol;Acc:HGNC:17752]	TSPAN3	protein_coding	O60637	10099	0	0	-0.358514	-0.764421	0	0	0	0	0	TRUE-Concordant	Permissive
ENSG00000188677	ENSG00000188677.14	parvin beta [Source:HGNC Symbol;Acc:HGNC:14653]	PARVB	protein_coding	A0A087WZB5,Q9HBI1	29780	0	0	-0.23942	-0.762626	0	0	0	0	0	TRUE-Concordant	Permissive
ENSG00000103363	ENSG00000103363.15	elongin B [Source:HGNC Symbol;Acc:HGNC:11619]	TCEB2	protein_coding	Q15370	6923	0	0	-0.700741	-0.761668	0	0	0	0	0	TRUE-Concordant	Permissive
ENSG00000203993	ENSG00000203993.6	ARRDC1 antisense RNA 1 [Source:HGNC Symbol;Acc:HGNC:23395]	C9orf37	protein_coding	NA	85026	0	0	-0.886604	-0.759158	0	0	0	0	0	TRUE-Concordant	Permissive
ENSG00000165819	ENSG00000165819.12	methyltransferase like 3 [Source:HGNC Symbol;Acc:HGNC:17563]	METTL3	protein_coding	Q86U44	56339	0	0	-0.546794	-0.75888	0	0	0	0	0	TRUE-Concordant	Permissive
ENSG00000185825	ENSG00000185825.17	B cell receptor associated protein 31 [Source:HGNC Symbol;Acc:HGNC:16695]	BCAP31	protein_coding	P51572	10134	0	0	-0.247887	-0.756368	0	0	0	0	0	TRUE-Concordant	Permissive
ENSG00000168096	ENSG00000168096.15	ankyrin repeat and sterile alpha motif domain containing 3 [Source:HGNC Symbol;Acc:HGNC:29422]	ANKS3	protein_coding	D3DUE4,F6WF08,Q6ZW76,Q86W77	124401	0	0	-0.533473	-0.755914	0	0	0	0	0	TRUE-Concordant	Permissive
ENSG00000216895	ENSG00000216895.9	novel transcript, antisense to RBM33	AC009403.2	protein_coding	NA	100506302	0	0	-0.602063	-0.753099	0	0	0	0	0	TRUE-Concordant	Permissive
ENSG00000064115	ENSG00000064115.11	transmembrane 7 superfamily member 3 [Source:HGNC Symbol;Acc:HGNC:23049]	TM7SF3	protein_coding	Q9NS93	51768	0	0	-0.228616	-0.752971	0	0	0	0	0	TRUE-Concordant	Permissive
ENSG00000090674	ENSG00000090674.16	mucolipin 1 [Source:HGNC Symbol;Acc:HGNC:13356]	MCOLN1	protein_coding	Q9GZU1	57192	0	0	-0.922556	-0.752954	0	0	0	0	0	TRUE-Concordant	Permissive
ENSG00000138107	ENSG00000138107.13	actin related protein 1A [Source:HGNC Symbol;Acc:HGNC:167]	ACTR1A	protein_coding	P61163	10121	0	0	-0.664461	-0.751662	0	0	0	0	0	TRUE-Concordant	Permissive
ENSG00000184840	ENSG00000184840.12	transmembrane p24 trafficking protein 9 [Source:HGNC Symbol;Acc:HGNC:24878]	TMED9	protein_coding	A0A024R7M0,Q9BVK6	54732	0	0	-0.432667	-0.749917	0	0	0	0	0	TRUE-Concordant	Permissive
ENSG00000114473	ENSG00000114473.14	IQ motif containing G [Source:HGNC Symbol;Acc:HGNC:25251]	IQCG	protein_coding	C9JKX8,Q9H095,Q9H5C8	84223	0	0	-0.537779	-0.749332	0	0	0	0	0	TRUE-Concordant	Permissive
ENSG00000160767	ENSG00000160767.21	family with sequence similarity 189 member B [Source:HGNC Symbol;Acc:HGNC:1233]	FAM189B	protein_coding	P81408,Q9Y6J7	10712	0	0	-0.431206	-0.748397	0	0	0	0	0	TRUE-Concordant	Permissive
ENSG00000109390	ENSG00000109390.12	NADH:ubiquinone oxidoreductase subunit C1 [Source:HGNC Symbol;Acc:HGNC:7705]	NDUFC1	protein_coding	O43677	4717	0	0	-0.49694	-0.74825	0	0	0	0	0	TRUE-Concordant	Permissive
ENSG00000179115	ENSG00000179115.11	phenylalanyl-tRNA synthetase subunit alpha [Source:HGNC Symbol;Acc:HGNC:3592]	FARSA	protein_coding	Q6IBR2,Q9Y285	2193	0	0	-0.924414	-0.747334	0	0	0	0	0	TRUE-Concordant	Permissive
ENSG00000145982	ENSG00000145982.13	phenylalanyl-tRNA synthetase 2, mitochondrial [Source:HGNC Symbol;Acc:HGNC:21062]	FARS2	protein_coding	O95363	10667	0	0	-0.379534	-0.746443	0	0	0	0	0	TRUE-Concordant	Permissive
ENSG00000228300	ENSG00000228300.14	family with sequence similarity 174 member C [Source:HGNC Symbol;Acc:HGNC:26073]	C19orf24	protein_coding	Q9BVV8	55009	0	0	-0.580685	-0.746191	0	0	0	0	0	TRUE-Concordant	Permissive
ENSG00000198909	ENSG00000198909.8	mitogen-activated protein kinase kinase kinase 3 [Source:HGNC Symbol;Acc:HGNC:6855]	MAP3K3	protein_coding	J3KRN4,Q96HN9,Q99759	4215	0	0	-0.503403	-0.745875	0	0	0	0	0	TRUE-Concordant	Permissive
ENSG00000168014	ENSG00000168014.16	C2 domain containing 3 centriole elongation regulator [Source:HGNC Symbol;Acc:HGNC:24564]	C2CD3	protein_coding	Q4AC94	26005	0	0	-0.770321	-0.745125	0	0	0	0	0	TRUE-Concordant	Permissive
ENSG00000135454	ENSG00000135454.14	beta-1,4-N-acetyl-galactosaminyltransferase 1 [Source:HGNC Symbol;Acc:HGNC:4117]	B4GALNT1	protein_coding	B4DSP5,Q00973	2583	0	0	-0.722901	-0.744952	0	0	0	0	0	TRUE-Concordant	Permissive
ENSG00000010256	ENSG00000010256.11	ubiquinol-cytochrome c reductase core protein 1 [Source:HGNC Symbol;Acc:HGNC:12585]	UQCRC1	protein_coding	P31930	7384	0	0	-0.46713	-0.744733	0	0	0	0	0	TRUE-Concordant	Permissive
ENSG00000139579	ENSG00000139579.13	nucleic acid binding protein 2 [Source:HGNC Symbol;Acc:HGNC:28412]	NABP2	protein_coding	A0A024RB89,Q9BQ15	79035	0	0	-0.689039	-0.742568	0	0	0	0	0	TRUE-Concordant	Permissive
ENSG00000122966	ENSG00000122966.16	citron rho-interacting serine/threonine kinase [Source:HGNC Symbol;Acc:HGNC:1985]	CIT	protein_coding	O14578	11113	0	0	-0.689908	-0.742301	0	0	0	0	0	TRUE-Concordant	Permissive
ENSG00000168067	ENSG00000168067.12	mitogen-activated protein kinase kinase kinase kinase 2 [Source:HGNC Symbol;Acc:HGNC:6864]	MAP4K2	protein_coding	A0A024R567,Q12851	5871	0	0	-0.699328	-0.74227	0	0	0	0	0	TRUE-Concordant	Permissive
ENSG00000184702	ENSG00000184702.20	septin 5 [Source:HGNC Symbol;Acc:HGNC:9164]	SEPT5	protein_coding	Q99719,X5DNA9	5413	0	0	-0.534149	-0.741692	0	0	0	0	0	TRUE-Concordant	Permissive
ENSG00000134375	ENSG00000134375.11	translocase of inner mitochondrial membrane 17A [Source:HGNC Symbol;Acc:HGNC:17315]	TIMM17A	protein_coding	Q99595	10440	0	0	-0.337019	-0.741387	0	0	0.454806	0.557591	0	TRUE-Concordant	Permissive
ENSG00000157193	ENSG00000157193.18	LDL receptor related protein 8 [Source:HGNC Symbol;Acc:HGNC:6700]	LRP8	protein_coding	Q14114	7804	0	0	-0.570621	-0.740879	0	0	0	0	0	TRUE-Concordant	Permissive
ENSG00000141552	ENSG00000141552.17	anaphase promoting complex subunit 11 [Source:HGNC Symbol;Acc:HGNC:14452]	ANAPC11	protein_coding	A0A024R8S1,A0A087X1B5,Q9NYG5	51529	0	0	-0.734371	-0.740664	0	0	0	0	0	TRUE-Concordant	Permissive
ENSG00000119685	ENSG00000119685.20	tubulin tyrosine ligase like 5 [Source:HGNC Symbol;Acc:HGNC:19963]	TTLL5	protein_coding	Q6EMB2	23093	0	0	-0.528759	-0.739811	0	0	0	0	0	TRUE-Concordant	Permissive
ENSG00000173692	ENSG00000173692.13	proteasome 26S subunit, non-ATPase 1 [Source:HGNC Symbol;Acc:HGNC:9554]	PSMD1	protein_coding	Q99460	5707	0	0	-0.710997	-0.737973	0	0	0	0	0	TRUE-Concordant	Permissive
ENSG00000106348	ENSG00000106348.18	inosine monophosphate dehydrogenase 1 [Source:HGNC Symbol;Acc:HGNC:6052]	IMPDH1	protein_coding	B3KRZ3,P20839,Q6ZNB1	3614	0	0	-0.501831	-0.737818	0	0	0	0	0	TRUE-Concordant	Permissive
ENSG00000142634	ENSG00000142634.13	EF-hand domain family member D2 [Source:HGNC Symbol;Acc:HGNC:28670]	EFHD2	protein_coding	A0A024QZ77,Q96C19	79180	0	0	-0.800844	-0.735548	1.29558	0	0	0	0	TRUE-Concordant	Permissive
ENSG00000118193	ENSG00000118193.12	kinesin family member 14 [Source:HGNC Symbol;Acc:HGNC:19181]	KIF14	protein_coding	Q15058	9928	0	0	-0.314876	-0.732687	0	0	0	0	0	TRUE-Concordant	Permissive
ENSG00000136111	ENSG00000136111.14	TBC1 domain family member 4 [Source:HGNC Symbol;Acc:HGNC:19165]	TBC1D4	protein_coding	O60343	9882	0	0	-0.501049	-0.732514	0	0	0	0	0.464116	TRUE-Concordant	Permissive
ENSG00000091483	ENSG00000091483.7	fumarate hydratase [Source:HGNC Symbol;Acc:HGNC:3700]	FH	protein_coding	A0A0S2Z4C3,P07954	2271	0	0	-0.42389	-0.731575	0	0	0	0	0	TRUE-Concordant	Permissive
ENSG00000144043	ENSG00000144043.12	testis expressed 261 [Source:HGNC Symbol;Acc:HGNC:30712]	TEX261	protein_coding	Q6UWH6	113419	0	0	-0.405171	-0.730537	0	0	0	0	0.537624	TRUE-Concordant	Permissive
ENSG00000114859	ENSG00000114859.16	chloride voltage-gated channel 2 [Source:HGNC Symbol;Acc:HGNC:2020]	CLCN2	protein_coding	P51788	1181	0	0	-0.524588	-0.728741	0	0	0	0	0	TRUE-Concordant	Permissive
ENSG00000102100	ENSG00000102100.16	solute carrier family 35 member A2 [Source:HGNC Symbol;Acc:HGNC:11022]	SLC35A2	protein_coding	A6NFI1,A6NKM8,B4DE15,P78381	7355	0	0	-0.788782	-0.728508	0	0	0	0	0	TRUE-Concordant	Permissive
ENSG00000163507	ENSG00000163507.14	cellular inhibitor of PP2A [Source:HGNC Symbol;Acc:HGNC:29302]	KIAA1524	protein_coding	Q8TCG1	57650	0	0	-0.750332	-0.728299	0	0	0	0	0	TRUE-Concordant	Permissive
ENSG00000109919	ENSG00000109919.10	mitochondrial carrier 2 [Source:HGNC Symbol;Acc:HGNC:17587]	MTCH2	protein_coding	B4DHQ0,Q9Y6C9	23788	0	0	-0.323284	-0.726805	0	0	0	0	0	TRUE-Concordant	Permissive
ENSG00000166974	ENSG00000166974.13	microtubule associated protein RP/EB family member 2 [Source:HGNC Symbol;Acc:HGNC:6891]	MAPRE2	protein_coding	A0A024RC33,Q15555	10982	0	0	-0.903256	-0.726699	0	0	0	0	0	TRUE-Concordant	Permissive
ENSG00000188986	ENSG00000188986.8	negative elongation factor complex member B [Source:HGNC Symbol;Acc:HGNC:24324]	NELFB	protein_coding	NA,Q8WX92	25920	0	0	-0.707979	-0.726562	0	0	0	0	0	TRUE-Concordant	Permissive
ENSG00000139546	ENSG00000139546.11	TARBP2 subunit of RISC loading complex [Source:HGNC Symbol;Acc:HGNC:11569]	TARBP2	protein_coding	A0A024RB49,Q15633	6895	0	0	-0.989636	-0.726373	0	0	0	0	0	TRUE-Concordant	Permissive
ENSG00000104886	ENSG00000104886.12	pleckstrin homology domain containing J1 [Source:HGNC Symbol;Acc:HGNC:18211]	PLEKHJ1	protein_coding	K7EIZ3,Q9NW61	55111	0	0	-0.485445	-0.7263	0	0	0	0	0	TRUE-Concordant	Permissive
ENSG00000110955	ENSG00000110955.9	ATP synthase F1 subunit beta [Source:HGNC Symbol;Acc:HGNC:830]	ATP5B	protein_coding	P06576,V9HW31	506	0	0	-0.471707	-0.725675	0	0	0	0	0	TRUE-Concordant	Permissive
ENSG00000131165	ENSG00000131165.15	charged multivesicular body protein 1A [Source:HGNC Symbol;Acc:HGNC:8740]	CHMP1A	protein_coding	Q9HD42	5119	0	0	-0.940369	-0.725462	0	0	0	0	0	TRUE-Concordant	Permissive
ENSG00000155393	ENSG00000155393.13	HEAT repeat containing 3 [Source:HGNC Symbol;Acc:HGNC:26087]	HEATR3	protein_coding	Q7Z4Q2	55027	0	0	-0.50823	-0.72211	0	0	0	0	0	TRUE-Concordant	Permissive
ENSG00000149792	ENSG00000149792.9	mitochondrial ribosomal protein L49 [Source:HGNC Symbol;Acc:HGNC:1176]	MRPL49	protein_coding	A0A024R578,Q13405	740	0	0	-0.600674	-0.721958	0	0	0	0	0	TRUE-Concordant	Permissive
ENSG00000087111	ENSG00000087111.21	phosphatidylinositol glycan anchor biosynthesis class S [Source:HGNC Symbol;Acc:HGNC:14937]	PIGS	protein_coding	Q8NBL9,Q96IR5,Q96S52	94005	0	0	-0.27117	-0.721919	0	0	0	0	0.393134	TRUE-Concordant	Permissive
ENSG00000105404	ENSG00000105404.11	Rab acceptor 1 [Source:HGNC Symbol;Acc:HGNC:9794]	RABAC1	protein_coding	Q9UI14	10567	0	0	-0.427564	-0.719971	0.576203	0	0	0	0	TRUE-Concordant	Permissive
ENSG00000125877	ENSG00000125877.13	inosine triphosphatase [Source:HGNC Symbol;Acc:HGNC:6176]	ITPA	protein_coding	A0A0S2Z3W7,A0A0S2Z423,Q8WWI0,Q9BY32	3704	0	0	-0.285707	-0.719809	0	0	0	0	0	TRUE-Concordant	Permissive
ENSG00000083444	ENSG00000083444.17	procollagen-lysine,2-oxoglutarate 5-dioxygenase 1 [Source:HGNC Symbol;Acc:HGNC:9081]	PLOD1	protein_coding	A0A024R4H0,Q02809	5351	0	0	-0.730879	-0.718849	0	0	0	0	0	TRUE-Concordant	Permissive
ENSG00000148824	ENSG00000148824.19	mitochondrial ribosome associated GTPase 1 [Source:HGNC Symbol;Acc:HGNC:32159]	MTG1	protein_coding	Q9BT17	92170	0	0	-0.654203	-0.718431	0	0	0	0	0	TRUE-Concordant	Permissive
ENSG00000172590	ENSG00000172590.18	mitochondrial ribosomal protein L52 [Source:HGNC Symbol;Acc:HGNC:16655]	MRPL52	protein_coding	G5E9P5,Q86TS9	122704	0	0	-0.704662	-0.718048	0	0	0	0	0	TRUE-Concordant	Permissive
ENSG00000174721	ENSG00000174721.10	fibroblast growth factor binding protein 3 [Source:HGNC Symbol;Acc:HGNC:23428]	FGFBP3	protein_coding	Q8TAT2	143282	0	0	-0.542141	-0.717946	0	0	0	0	0	TRUE-Concordant	Permissive
ENSG00000100031	ENSG00000100031.19	gamma-glutamyltransferase 1 [Source:HGNC Symbol;Acc:HGNC:4250]	GGT1	protein_coding	A0A140VJJ9,P19440	2678	0	0	-0.799945	-0.716848	0	0	0	0	0	TRUE-Concordant	Permissive
ENSG00000179918	ENSG00000179918.19	selenophosphate synthetase 2 [Source:HGNC Symbol;Acc:HGNC:19686]	SEPHS2	protein_coding	Q99611	22928	0	0	-0.373044	-0.714705	0	0	0	0	0	TRUE-Concordant	Permissive
ENSG00000168701	ENSG00000168701.19	transmembrane protein 208 [Source:HGNC Symbol;Acc:HGNC:25015]	TMEM208	protein_coding	J3KRY7,Q9BTX3	29100	0	0	-0.959271	-0.7138	0	0	0	0	0	TRUE-Concordant	Permissive
ENSG00000175166	ENSG00000175166.17	proteasome 26S subunit, non-ATPase 2 [Source:HGNC Symbol;Acc:HGNC:9559]	PSMD2	protein_coding	Q13200	5708	0	0	-0.570752	-0.713637	0	0	0	0	0	TRUE-Concordant	Permissive
ENSG00000058262	ENSG00000058262.10	SEC61 translocon subunit alpha 1 [Source:HGNC Symbol;Acc:HGNC:18276]	SEC61A1	protein_coding	B3KME8,B3KNF6,P61619	29927	0	0	-0.193208	-0.713597	0	0	0	0	0	TRUE-Concordant	Permissive
ENSG00000117593	ENSG00000117593.12	aspartyl-tRNA synthetase 2, mitochondrial [Source:HGNC Symbol;Acc:HGNC:25538]	DARS2	protein_coding	A0A024R8Z9,Q6PI48,Q9H9J7	55157	0	0	-0.385194	-0.712188	0	0	0	0	0	TRUE-Concordant	Permissive
ENSG00000165916	ENSG00000165916.8	proteasome 26S subunit, ATPase 3 [Source:HGNC Symbol;Acc:HGNC:9549]	PSMC3	protein_coding	A0A140VK42,P17980	5702	0	0	-0.622378	-0.709092	0	0	0	0	0	TRUE-Concordant	Permissive
ENSG00000212747	ENSG00000212747.5	retrotransposon Gag like 8B [Source:HGNC Symbol;Acc:HGNC:33156]	FAM127C	protein_coding	Q17RB0	441518	0	0	-0.509041	-0.708507	0	0	0	0	0	TRUE-Concordant	Permissive
ENSG00000153406	ENSG00000153406.13	NmrA like redox sensor 1 [Source:HGNC Symbol;Acc:HGNC:24987]	NMRAL1	protein_coding	Q9HBL8	57407	0	0	-0.746458	-0.707392	0	0	0	0	0	TRUE-Concordant	Permissive
ENSG00000134291	ENSG00000134291.12	transmembrane protein 106C [Source:HGNC Symbol;Acc:HGNC:28775]	TMEM106C	protein_coding	Q9BVX2	79022	0	0	-0.758136	-0.706264	0	0	0	0	0	TRUE-Concordant	Permissive
ENSG00000132434	ENSG00000132434.9	LanC like 2 [Source:HGNC Symbol;Acc:HGNC:6509]	LANCL2	protein_coding	B3KTN5,Q9NS86	55915	0	0	-0.669389	-0.706118	0	0	0	0	0	TRUE-Concordant	Permissive
ENSG00000197457	ENSG00000197457.10	stathmin 3 [Source:HGNC Symbol;Acc:HGNC:15926]	STMN3	protein_coding	Q9NZ72	50861	0	0	-0.479022	-0.704062	0	0	0	0	0	TRUE-Concordant	Permissive
ENSG00000087191	ENSG00000087191.13	proteasome 26S subunit, ATPase 5 [Source:HGNC Symbol;Acc:HGNC:9552]	PSMC5	protein_coding	A0A140VJS3,P62195	5705	0	0	-0.427478	-0.703899	0	0	0	0	0	TRUE-Concordant	Permissive
ENSG00000040531	ENSG00000040531.16	cystinosin, lysosomal cystine transporter [Source:HGNC Symbol;Acc:HGNC:2518]	CTNS	protein_coding	A0A0S2Z3I9,A0A0S2Z3K3,O60931	1497	0	0	-0.264718	-0.703635	0	0	0	0	0	TRUE-Concordant	Permissive
ENSG00000011485	ENSG00000011485.15	protein phosphatase 5 catalytic subunit [Source:HGNC Symbol;Acc:HGNC:9322]	PPP5C	protein_coding	A0A024R0Q7,P53041	5536	0	0	-0.520799	-0.703425	0	0	0	0	0	TRUE-Concordant	Permissive
ENSG00000140395	ENSG00000140395.9	WD repeat domain 61 [Source:HGNC Symbol;Acc:HGNC:30300]	WDR61	protein_coding	H0YL19,Q9GZS3	80349	0	0	-0.483224	-0.703086	0	0	0	0	0	TRUE-Concordant	Permissive
ENSG00000183624	ENSG00000183624.14	5-hydroxymethylcytosine binding, ES cell specific [Source:HGNC Symbol;Acc:HGNC:24446]	HMCES	protein_coding	Q96FZ2	56941	0	0	-0.61316	-0.702919	0	0	0	0	0	TRUE-Concordant	Permissive
ENSG00000164880	ENSG00000164880.16	integrator complex subunit 1 [Source:HGNC Symbol;Acc:HGNC:24555]	INTS1	protein_coding	Q8N201	26173	0	0	-0.936766	-0.70223	0.631118	0	0	0	0	TRUE-Concordant	Permissive
ENSG00000105379	ENSG00000105379.10	electron transfer flavoprotein subunit beta [Source:HGNC Symbol;Acc:HGNC:3482]	ETFB	protein_coding	P38117	2109	0	0	-0.23043	-0.701356	0	0	0	0	0	TRUE-Concordant	Permissive
ENSG00000149179	ENSG00000149179.14	chromosome 11 open reading frame 49 [Source:HGNC Symbol;Acc:HGNC:28720]	C11orf49	protein_coding	B4DUV7,Q9H6J7	79096	0	0	-0.319168	-0.70133	0	0	0	0	0	TRUE-Concordant	Permissive
ENSG00000074842	ENSG00000074842.8	myeloid derived growth factor [Source:HGNC Symbol;Acc:HGNC:16948]	C19orf10	protein_coding	Q969H8	56005	0	0	-0.286831	-0.70073	0	0	0	0	0	TRUE-Concordant	Permissive
ENSG00000165264	ENSG00000165264.11	NADH:ubiquinone oxidoreductase subunit B6 [Source:HGNC Symbol;Acc:HGNC:7701]	NDUFB6	protein_coding	A0A087WZX2,O95139	4712	0	0	-0.650327	-0.700651	0	0	0	0	0	TRUE-Concordant	Permissive
ENSG00000183840	ENSG00000183840.7	G protein-coupled receptor 39 [Source:HGNC Symbol;Acc:HGNC:4496]	GPR39	protein_coding	O43194	2863	0	0	-0.378905	-0.699797	0	0	0	0	0	TRUE-Concordant	Permissive
ENSG00000197580	ENSG00000197580.13	beta-carotene oxygenase 2 [Source:HGNC Symbol;Acc:HGNC:18503]	BCO2	protein_coding	B2RCV8,Q9BYV7	83875	0	0	-0.824724	-0.699353	0	0	0	0	0	TRUE-Concordant	Permissive
ENSG00000136718	ENSG00000136718.10	IMP U3 small nucleolar ribonucleoprotein 4 [Source:HGNC Symbol;Acc:HGNC:30856]	IMP4	protein_coding	E7ENR5,Q96G21	92856	0	0	-0.525381	-0.698463	0	0	0	0	0	TRUE-Concordant	Permissive
ENSG00000172270	ENSG00000172270.20	basigin (Ok blood group) [Source:HGNC Symbol;Acc:HGNC:1116]	BSG	protein_coding	P35613,Q54A51	682	0	0	-0.604306	-0.698322	0	0	0	0	0	TRUE-Concordant	Permissive
ENSG00000142230	ENSG00000142230.13	SUMO1 activating enzyme subunit 1 [Source:HGNC Symbol;Acc:HGNC:30660]	SAE1	protein_coding	A0A024R0R4,Q9UBE0	10055	0	0	-0.414799	-0.697363	0	0	0	0	0	TRUE-Concordant	Permissive
ENSG00000132330	ENSG00000132330.18	selenocysteine lyase [Source:HGNC Symbol;Acc:HGNC:18161]	SCLY	protein_coding	A0A0A0MQU4,B4DDP9,Q59FK2,Q96I15	51540	0	0	-0.653958	-0.697205	0	0	0	0	0	TRUE-Concordant	Permissive
ENSG00000119487	ENSG00000119487.17	MAPK associated protein 1 [Source:HGNC Symbol;Acc:HGNC:18752]	MAPKAP1	protein_coding	A0A024R863,Q9BPZ7	79109	0	0	-0.357336	-0.695679	0	0	0	0	0	TRUE-Concordant	Permissive
ENSG00000105135	ENSG00000105135.16	ilvB acetolactate synthase like [Source:HGNC Symbol;Acc:HGNC:6041]	ILVBL	protein_coding	A1L0T0,M0R026	10994	0	0	-0.646235	-0.695194	0	0	0	0	0	TRUE-Concordant	Permissive
ENSG00000173898	ENSG00000173898.13	spectrin beta, non-erythrocytic 2 [Source:HGNC Symbol;Acc:HGNC:11276]	SPTBN2	protein_coding	O15020	6712	0	0	-0.336005	-0.694934	0	0	0	0	0	TRUE-Concordant	Permissive
ENSG00000100348	ENSG00000100348.10	thioredoxin 2 [Source:HGNC Symbol;Acc:HGNC:17772]	TXN2	protein_coding	B4DX69,Q99757	25828	0	0	-0.632635	-0.694669	0	0	0	0	0	TRUE-Concordant	Permissive
ENSG00000142507	ENSG00000142507.10	proteasome 20S subunit beta 6 [Source:HGNC Symbol;Acc:HGNC:9543]	PSMB6	protein_coding	A0A087X2I4,P28072,Q6IAT9	5694	0	0	-0.590135	-0.691445	0	0	0	0	0	TRUE-Concordant	Permissive
ENSG00000159363	ENSG00000159363.18	ATPase cation transporting 13A2 [Source:HGNC Symbol;Acc:HGNC:30213]	ATP13A2	protein_coding	Q8N4D4,Q8NBS1,Q9NQ11	23400	0	0	-0.906425	-0.690964	0	0	0	0	0	TRUE-Concordant	Permissive
ENSG00000088256	ENSG00000088256.9	G protein subunit alpha 11 [Source:HGNC Symbol;Acc:HGNC:4379]	GNA11	protein_coding	P29992	2767	0	0	-0.799415	-0.69009	0	0	0	0	0	TRUE-Concordant	Permissive
ENSG00000111684	ENSG00000111684.11	lysophosphatidylcholine acyltransferase 3 [Source:HGNC Symbol;Acc:HGNC:30244]	LPCAT3	protein_coding	Q6P1A2	10162	0	0	-0.800842	-0.689349	0	0	0	0	0	TRUE-Concordant	Permissive
ENSG00000130726	ENSG00000130726.12	tripartite motif containing 28 [Source:HGNC Symbol;Acc:HGNC:16384]	TRIM28	protein_coding	Q13263	10155	0	0	-0.97687	-0.689187	0	0	0	0	0	TRUE-Concordant	Permissive
ENSG00000011009	ENSG00000011009.11	lysophospholipase 2 [Source:HGNC Symbol;Acc:HGNC:6738]	LYPLA2	protein_coding	A0A140VJC9,O95372	11313	0	0	-0.886633	-0.689123	0	0	0	0	0	TRUE-Concordant	Permissive
ENSG00000140264	ENSG00000140264.20	small EDRK-rich factor 2 [Source:HGNC Symbol;Acc:HGNC:10757]	SERF2	protein_coding	P84101	10169	0	0	-0.657746	-0.68726	0	0	0	0	0	TRUE-Concordant	Permissive
ENSG00000058056	ENSG00000058056.9	ubiquitin specific peptidase 13 [Source:HGNC Symbol;Acc:HGNC:12611]	USP13	protein_coding	A0A0A6YZ17,Q92995	8975	0	0	-0.240425	-0.686565	0	0	0	0	0	TRUE-Concordant	Permissive
ENSG00000172890	ENSG00000172890.13	NAD synthetase 1 [Source:HGNC Symbol;Acc:HGNC:29832]	NADSYN1	protein_coding	Q6IA69	55191	0	0	-0.537655	-0.686454	0	0	0	0	0	TRUE-Concordant	Permissive
ENSG00000250479	ENSG00000250479.9	coiled-coil-helix-coiled-coil-helix domain containing 10 [Source:HGNC Symbol;Acc:HGNC:15559]	CHCHD10	protein_coding	B5MBW9,Q8WYQ3	400916	0	0	-0.443377	-0.6857	0	0	0	0	0	TRUE-Concordant	Permissive
ENSG00000013275	ENSG00000013275.8	proteasome 26S subunit, ATPase 4 [Source:HGNC Symbol;Acc:HGNC:9551]	PSMC4	protein_coding	A8K2M0,P43686	5704	0	0	-0.766001	-0.685334	0	0	0	0	0	TRUE-Concordant	Permissive
ENSG00000129559	ENSG00000129559.13	NEDD8 ubiquitin like modifier [Source:HGNC Symbol;Acc:HGNC:7732]	NEDD8	protein_coding	Q15843	4738	0	0	-0.56392	-0.683776	0	0	0	0	0	TRUE-Concordant	Permissive
ENSG00000167986	ENSG00000167986.14	damage specific DNA binding protein 1 [Source:HGNC Symbol;Acc:HGNC:2717]	DDB1	protein_coding	Q16531	1642	0	0	-0.532385	-0.681486	0	0	0	0	0	TRUE-Concordant	Permissive
ENSG00000167112	ENSG00000167112.10	TruB pseudouridine synthase family member 2 [Source:HGNC Symbol;Acc:HGNC:17170]	TRUB2	protein_coding	A0A024R886,O95900	26995	0	0	-0.759008	-0.681061	0	0	0	0	0	TRUE-Concordant	Permissive
ENSG00000169507	ENSG00000169507.9	solute carrier family 38 member 11 [Source:HGNC Symbol;Acc:HGNC:26836]	SLC38A11	protein_coding	Q08AI6	151258	0	0	-0.172733	-0.681033	0	0	0	0	0	TRUE-Concordant	Permissive
ENSG00000181924	ENSG00000181924.7	cytochrome c oxidase assembly factor 4 homolog [Source:HGNC Symbol;Acc:HGNC:24604]	COA4	protein_coding	A0A024R5J6,Q9NYJ1	51287	0	0	-0.777465	-0.679999	0	0	0	0	0	TRUE-Concordant	Permissive
ENSG00000124733	ENSG00000124733.5	male-enhanced antigen 1 [Source:HGNC Symbol;Acc:HGNC:6986]	MEA1	protein_coding	Q16626	4201	0	0	-0.517531	-0.679859	0	0	0	0	0	TRUE-Concordant	Permissive
ENSG00000123444	ENSG00000123444.14	kelch repeat and BTB domain containing 4 [Source:HGNC Symbol;Acc:HGNC:23761]	KBTBD4	protein_coding	A0A075B6T4,Q9NVX7	55709	0	0	-0.789119	-0.679509	1.04414	0	0	0	0	TRUE-Concordant	Permissive
ENSG00000134287	ENSG00000134287.10	ADP ribosylation factor 3 [Source:HGNC Symbol;Acc:HGNC:654]	ARF3	protein_coding	A0A024R0Y6,P61204	377	0	0	-0.761168	-0.677938	0	0	0	0	0	TRUE-Concordant	Permissive
ENSG00000116521	ENSG00000116521.11	secretory carrier membrane protein 3 [Source:HGNC Symbol;Acc:HGNC:10565]	SCAMP3	protein_coding	O14828	10067	0	0	-0.661202	-0.677844	0	0	0	0	0	TRUE-Concordant	Permissive
ENSG00000204843	ENSG00000204843.12	dynactin subunit 1 [Source:HGNC Symbol;Acc:HGNC:2711]	DCTN1	protein_coding	Q14203,Q6MZZ3	1639	0	0	-0.717897	-0.676946	0	0	0	0	0	TRUE-Concordant	Permissive
ENSG00000101182	ENSG00000101182.15	proteasome 20S subunit alpha 7 [Source:HGNC Symbol;Acc:HGNC:9536]	PSMA7	protein_coding	A0A0K0K1K4,O14818	5688	0	0	-0.291581	-0.674722	0	0	0	0	0	TRUE-Concordant	Permissive
ENSG00000039650	ENSG00000039650.12	polynucleotide kinase 3'-phosphatase [Source:HGNC Symbol;Acc:HGNC:9154]	PNKP	protein_coding	Q96T60	11284	0	0	-0.705167	-0.674511	0	0	0	0	0	TRUE-Concordant	Permissive
ENSG00000088832	ENSG00000088832.17	FKBP prolyl isomerase 1A [Source:HGNC Symbol;Acc:HGNC:3711]	FKBP1A	protein_coding	A0A087WTS4,P62942,Q0VDC6	2280	0	0	-0.394758	-0.674334	0	0	0	0	0	TRUE-Concordant	Permissive
ENSG00000114650	ENSG00000114650.20	SREBF chaperone [Source:HGNC Symbol;Acc:HGNC:30634]	SCAP	protein_coding	B7Z6H0,Q12770	22937	0	0	-0.616815	-0.674139	0	0	0	0	0	TRUE-Concordant	Permissive
ENSG00000139291	ENSG00000139291.14	transmembrane protein 19 [Source:HGNC Symbol;Acc:HGNC:25605]	TMEM19	protein_coding	A0A024RBA1,Q96HH6	55266	0	0	-0.499306	-0.673746	0	0	0	0	0	TRUE-Concordant	Permissive
ENSG00000213983	ENSG00000213983.12	adaptor related protein complex 1 subunit gamma 2 [Source:HGNC Symbol;Acc:HGNC:556]	AP1G2	protein_coding	O75843,Q86U03,Q86V28	8906	0	0	-0.471704	-0.673361	0	0	0	0	0	TRUE-Concordant	Permissive
ENSG00000125505	ENSG00000125505.17	membrane bound O-acyltransferase domain containing 7 [Source:HGNC Symbol;Acc:HGNC:15505]	MBOAT7	protein_coding	Q96N66	79143	0	0	-0.946435	-0.672121	0.63661	0	0	1.41496	0	TRUE-Concordant	Permissive
ENSG00000070010	ENSG00000070010.19	ubiquitin recognition factor in ER associated degradation 1 [Source:HGNC Symbol;Acc:HGNC:12520]	UFD1L	protein_coding	Q541A5,Q92890	7353	0	0	-0.915051	-0.670416	0	0	0	0	0	TRUE-Concordant	Permissive
ENSG00000165775	ENSG00000165775.18	FUN14 domain containing 2 [Source:HGNC Symbol;Acc:HGNC:24925]	FUNDC2	protein_coding	Q9BWH2	65991	0	0	-0.337732	-0.669797	0	0	0	0	0	TRUE-Concordant	Permissive
ENSG00000138801	ENSG00000138801.9	3'-phosphoadenosine 5'-phosphosulfate synthase 1 [Source:HGNC Symbol;Acc:HGNC:8603]	PAPSS1	protein_coding	O43252	9061	0	0	-0.274087	-0.669722	0	0	0	0	0	TRUE-Concordant	Permissive
ENSG00000112473	ENSG00000112473.18	solute carrier family 39 member 7 [Source:HGNC Symbol;Acc:HGNC:4927]	SLC39A7	protein_coding	A0A024RCX7,B4DZZ8,Q92504	7922	0	0	-0.770955	-0.668204	0	0	0	0	0	TRUE-Concordant	Permissive
ENSG00000006625	ENSG00000006625.18	gamma-glutamylcyclotransferase [Source:HGNC Symbol;Acc:HGNC:21705]	GGCT	protein_coding	A0A090N7V5,O75223	79017	0	0	-0.182248	-0.667081	0	0	0	0	0	TRUE-Concordant	Permissive
ENSG00000115234	ENSG00000115234.11	sorting nexin 17 [Source:HGNC Symbol;Acc:HGNC:14979]	SNX17	protein_coding	B4DDM3,B4DQ37,B4DTB8,Q15036	9784	0	0	-0.44679	-0.666849	0	0	0	0	0	TRUE-Concordant	Permissive
ENSG00000130208	ENSG00000130208.9	apolipoprotein C1 [Source:HGNC Symbol;Acc:HGNC:607]	APOC1	protein_coding	A0A024R0T8,P02654	341	0	0	-0.318285	-0.666753	0	0	0	0	0	TRUE-Concordant	Permissive
ENSG00000110108	ENSG00000110108.10	transmembrane protein 109 [Source:HGNC Symbol;Acc:HGNC:28771]	TMEM109	protein_coding	Q9BVC6	79073	0	0	-0.971569	-0.666629	0.619379	0	0	0	0	TRUE-Concordant	Permissive
ENSG00000131876	ENSG00000131876.17	small nuclear ribonucleoprotein polypeptide A' [Source:HGNC Symbol;Acc:HGNC:11152]	SNRPA1	protein_coding	P09661	6627	0	0	-0.599331	-0.664705	0	0	0	0	0	TRUE-Concordant	Permissive
ENSG00000177830	ENSG00000177830.18	chitinase domain containing 1 [Source:HGNC Symbol;Acc:HGNC:28474]	CHID1	protein_coding	Q9BWS9	66005	0	0	-0.511607	-0.663601	0	0	0	0	0.372608	TRUE-Concordant	Permissive
ENSG00000187713	ENSG00000187713.7	transmembrane protein 203 [Source:HGNC Symbol;Acc:HGNC:28217]	TMEM203	protein_coding	Q969S6	94107	0	0	-0.370368	-0.66275	0	0	0	0	0	TRUE-Concordant	Permissive
ENSG00000197157	ENSG00000197157.11	staphylococcal nuclease and tudor domain containing 1 [Source:HGNC Symbol;Acc:HGNC:30646]	SND1	protein_coding	A0A140VK49,Q7KZF4	27044	0	0	-0.144768	-0.661866	0	0	0	0.637464	0	TRUE-Concordant	Permissive
ENSG00000170445	ENSG00000170445.15	histidyl-tRNA synthetase 1 [Source:HGNC Symbol;Acc:HGNC:4816]	HARS	protein_coding	B4DDD8,B4E1C5,P12081	3035	0	0	-0.859718	-0.6616	0	0	0	0	0	TRUE-Concordant	Permissive
ENSG00000121766	ENSG00000121766.15	zinc finger CCHC-type containing 17 [Source:HGNC Symbol;Acc:HGNC:30246]	ZCCHC17	protein_coding	A0A087WXF8,A0A087WXU5,A0A087WYF0,A0A087WYV3,A0A0D9SEW3,B4DYA9,Q9NP64	51538	0	0	-0.277903	-0.661154	0	0	0	0	0	TRUE-Concordant	Permissive
ENSG00000148229	ENSG00000148229.13	DNA polymerase epsilon 3, accessory subunit [Source:HGNC Symbol;Acc:HGNC:13546]	POLE3	protein_coding	A0A024R829,Q9NRF9	54107	0	0	-0.50695	-0.66102	0	0	0	0	0	TRUE-Concordant	Permissive
ENSG00000149782	ENSG00000149782.11	phospholipase C beta 3 [Source:HGNC Symbol;Acc:HGNC:9056]	PLCB3	protein_coding	Q01970	5331	0	0	-0.690544	-0.660355	0	0	0	0	0	TRUE-Concordant	Permissive
ENSG00000121073	ENSG00000121073.15	solute carrier family 35 member B1 [Source:HGNC Symbol;Acc:HGNC:20798]	SLC35B1	protein_coding	D3DTX1,P78383	10237	0	0	-0.43416	-0.659762	0	0	0	0	0	TRUE-Concordant	Permissive
ENSG00000167118	ENSG00000167118.11	ubiquitin related modifier 1 [Source:HGNC Symbol;Acc:HGNC:28378]	URM1	protein_coding	A0A024R8C7,Q9BTM9	81605	0	0	-0.604323	-0.65843	0	0	0	0	0	TRUE-Concordant	Permissive
ENSG00000111639	ENSG00000111639.8	mitochondrial ribosomal protein L51 [Source:HGNC Symbol;Acc:HGNC:14044]	MRPL51	protein_coding	Q4U2R6	51258	0	0	-0.598042	-0.657697	0	0	0	0	0	TRUE-Concordant	Permissive
ENSG00000149547	ENSG00000149547.15	EI24 autophagy associated transmembrane protein [Source:HGNC Symbol;Acc:HGNC:13276]	EI24	protein_coding	A0A024R3I8,E9PK61,O14681	9538	0	0	-0.671499	-0.656445	0	0	0	0	0	TRUE-Concordant	Permissive
ENSG00000227057	ENSG00000227057.10	WD repeat domain 46 [Source:HGNC Symbol;Acc:HGNC:13923]	WDR46	protein_coding	A0A1U9X8W1,A8K806,B4DP15,O15213	9277	0	0	-0.524564	-0.654544	0	0	0	0	0	TRUE-Concordant	Permissive
ENSG00000140983	ENSG00000140983.14	ras homolog family member T2 [Source:HGNC Symbol;Acc:HGNC:21169]	RHOT2	protein_coding	Q8IXI1	89941	0	0	-0.997212	-0.654168	0	0	0	0	0	TRUE-Concordant	Permissive
ENSG00000140632	ENSG00000140632.17	glyoxylate reductase 1 homolog [Source:HGNC Symbol;Acc:HGNC:24434]	GLYR1	protein_coding	D3DUE6,Q49A26,Q9NZ78	84656	0	0	-0.543925	-0.653197	0	0	0	0	0	TRUE-Concordant	Permissive
ENSG00000158552	ENSG00000158552.13	zinc finger AN1-type containing 2B [Source:HGNC Symbol;Acc:HGNC:25206]	ZFAND2B	protein_coding	A0A024R435,A0A087X0D9,Q8WV99	130617	0	0	-0.576218	-0.650882	0	0	0	0	0	TRUE-Concordant	Permissive
ENSG00000168056	ENSG00000168056.16	latent transforming growth factor beta binding protein 3 [Source:HGNC Symbol;Acc:HGNC:6716]	LTBP3	protein_coding	B9EG76,Q8WYU6,Q9NS15	4054	0	0	-0.394076	-0.649741	0.430978	0	0	0	0	TRUE-Concordant	Permissive
ENSG00000112208	ENSG00000112208.11	BAG cochaperone 2 [Source:HGNC Symbol;Acc:HGNC:938]	BAG2	protein_coding	O95816	9532	0	0	-0.344582	-0.649646	0	0	0	0	0	TRUE-Concordant	Permissive
ENSG00000151552	ENSG00000151552.12	quinoid dihydropteridine reductase [Source:HGNC Symbol;Acc:HGNC:9752]	QDPR	protein_coding	A0A140VKA9,P09417	5860	0	0	-0.504215	-0.64861	0	0	0	0	0	TRUE-Concordant	Permissive
ENSG00000132182	ENSG00000132182.12	nucleoporin 210 [Source:HGNC Symbol;Acc:HGNC:30052]	NUP210	protein_coding	Q8TEM1	23225	0	0	-0.272266	-0.648379	0	0	0	0	0	TRUE-Concordant	Permissive
ENSG00000136819	ENSG00000136819.15	chromosome 9 open reading frame 78 [Source:HGNC Symbol;Acc:HGNC:24932]	C9orf78	protein_coding	Q9NZ63	51759	0	0	-0.420803	-0.647447	0	0	0	0	0	TRUE-Concordant	Permissive
ENSG00000123815	ENSG00000123815.12	coenzyme Q8B [Source:HGNC Symbol;Acc:HGNC:19041]	ADCK4	protein_coding	A0A024R0Q9,Q96D53	79934	0	0	-0.596066	-0.646967	0	0	0	0	0	TRUE-Concordant	Permissive
ENSG00000143621	ENSG00000143621.17	interleukin enhancer binding factor 2 [Source:HGNC Symbol;Acc:HGNC:6037]	ILF2	protein_coding	B4DY09,F4ZW62,Q12905,Q53FG3	3608	0	0	-0.518643	-0.646736	0	0	0	0	0	TRUE-Concordant	Permissive
ENSG00000084090	ENSG00000084090.13	StAR related lipid transfer domain containing 7 [Source:HGNC Symbol;Acc:HGNC:18063]	STARD7	protein_coding	Q9NQZ5	56910	0	0	-0.359816	-0.645655	0	0	0	0	0	TRUE-Concordant	Permissive
ENSG00000142149	ENSG00000142149.9	hormonally up-regulated Neu-associated kinase [Source:HGNC Symbol;Acc:HGNC:13326]	HUNK	protein_coding	P57058	30811	0	0	-0.480413	-0.644527	0	0	0	0	0	TRUE-Concordant	Permissive
ENSG00000214517	ENSG00000214517.10	protein phosphatase methylesterase 1 [Source:HGNC Symbol;Acc:HGNC:30178]	PPME1	protein_coding	A0A140VK39,Q9Y570	51400	0	0	-0.565214	-0.644084	0	0	0	0	0	TRUE-Concordant	Permissive
ENSG00000132581	ENSG00000132581.10	stromal cell derived factor 2 [Source:HGNC Symbol;Acc:HGNC:10675]	SDF2	protein_coding	Q6IBU4,Q99470	6388	0	0	-0.489772	-0.643744	0	0	0	0	0	TRUE-Concordant	Permissive
ENSG00000101294	ENSG00000101294.18	histocompatibility minor 13 [Source:HGNC Symbol;Acc:HGNC:16435]	HM13	protein_coding	A0A0C4DGU3,A0A0S2Z5V7,Q8TCT9	81502	0	0	-0.309638	-0.641202	0	0	0	0	0	TRUE-Concordant	Permissive
ENSG00000160299	ENSG00000160299.17	pericentrin [Source:HGNC Symbol;Acc:HGNC:16068]	PCNT	protein_coding	O95613	5116	0	0	-0.572777	-0.640441	0	0	0	0	0	TRUE-Concordant	Permissive
ENSG00000104731	ENSG00000104731.14	kelch domain containing 4 [Source:HGNC Symbol;Acc:HGNC:25272]	KLHDC4	protein_coding	Q8TBB5	54758	0	0	-0.563431	-0.640296	0	0	0	0	0	TRUE-Concordant	Permissive
ENSG00000184216	ENSG00000184216.14	interleukin 1 receptor associated kinase 1 [Source:HGNC Symbol;Acc:HGNC:6112]	IRAK1	protein_coding	D3YTB5,P51617	3654	0	0	-0.640044	-0.640185	0	0	0	0	0	TRUE-Concordant	Permissive
ENSG00000117450	ENSG00000117450.14	peroxiredoxin 1 [Source:HGNC Symbol;Acc:HGNC:9352]	PRDX1	protein_coding	Q06830	5052	0	0	-0.561013	-0.639214	0	0	0	0	0	TRUE-Concordant	Permissive
ENSG00000090565	ENSG00000090565.17	RAB11 family interacting protein 3 [Source:HGNC Symbol;Acc:HGNC:17224]	RAB11FIP3	protein_coding	O75154	9727	0	0	-0.566702	-0.63687	0	0	0	0	0	TRUE-Concordant	Permissive
ENSG00000124920	ENSG00000124920.13	myelin regulatory factor [Source:HGNC Symbol;Acc:HGNC:1181]	MYRF	protein_coding	Q9Y2G1	745	0	0	-0.803192	-0.635814	0	0	0	0	0	TRUE-Concordant	Permissive
ENSG00000125454	ENSG00000125454.12	solute carrier family 25 member 19 [Source:HGNC Symbol;Acc:HGNC:14409]	SLC25A19	protein_coding	Q5JPC1,Q9HC21	60386	0	0	-0.621383	-0.635329	0	0	0	0	0	TRUE-Concordant	Permissive
ENSG00000104356	ENSG00000104356.11	POP1 homolog, ribonuclease P/MRP subunit [Source:HGNC Symbol;Acc:HGNC:30129]	POP1	protein_coding	Q96F88,Q99575	10940	0	0	-0.870888	-0.6347	0	0	0	0	0	TRUE-Concordant	Permissive
ENSG00000229833	ENSG00000229833.10	PET100 cytochrome c oxidase chaperone [Source:HGNC Symbol;Acc:HGNC:40038]	PET100	protein_coding	P0DJ07	100131801	0	0	-0.633461	-0.63419	0	0	0	0	0	TRUE-Concordant	Permissive
ENSG00000173207	ENSG00000173207.13	CDC28 protein kinase regulatory subunit 1B [Source:HGNC Symbol;Acc:HGNC:19083]	CKS1B	protein_coding	P61024,Q5T178	1163	0	0	-0.677763	-0.632951	0	0	0	0	0	TRUE-Concordant	Permissive
ENSG00000168763	ENSG00000168763.16	cyclin and CBS domain divalent metal cation transport mediator 3 [Source:HGNC Symbol;Acc:HGNC:104]	CNNM3	protein_coding	Q8NE01	26505	0	0	-0.635044	-0.631818	0	0	0	0	0	TRUE-Concordant	Permissive
ENSG00000147586	ENSG00000147586.10	mitochondrial ribosomal protein S28 [Source:HGNC Symbol;Acc:HGNC:14513]	MRPS28	protein_coding	A0A0S2Z563,Q9Y2Q9	28957	0	0	-0.462027	-0.630231	0	0	0	0	0	TRUE-Concordant	Permissive
ENSG00000167645	ENSG00000167645.17	Yip1 interacting factor homolog B, membrane trafficking protein [Source:HGNC Symbol;Acc:HGNC:30511]	YIF1B	protein_coding	Q5BJH7,Q9H5F7	90522	0	0	-0.818109	-0.630192	0.526739	0	0	0	0	TRUE-Concordant	Permissive
ENSG00000010165	ENSG00000010165.20	eEF1A lysine and N-terminal methyltransferase [Source:HGNC Symbol;Acc:HGNC:24248]	METTL13	protein_coding	C4B4C6,Q8N6R0	51603	0	0	-0.695509	-0.629974	0	0	0	0	0.34983	TRUE-Concordant	Permissive
ENSG00000134779	ENSG00000134779.15	tubulin polyglutamylase complex subunit 2 [Source:HGNC Symbol;Acc:HGNC:24561]	TPGS2	protein_coding	A0A087WUC8,A0A087X1R7,K7EKC0,Q68CL5	25941	0	0	-0.372308	-0.629625	0	0	0	0	0	TRUE-Concordant	Permissive
ENSG00000161960	ENSG00000161960.15	eukaryotic translation initiation factor 4A1 [Source:HGNC Symbol;Acc:HGNC:3282]	EIF4A1	protein_coding	P60842	1973	0	0	-0.326956	-0.62901	0	0	0	0	0	TRUE-Concordant	Permissive
ENSG00000080819	ENSG00000080819.9	coproporphyrinogen oxidase [Source:HGNC Symbol;Acc:HGNC:2321]	CPOX	protein_coding	P36551	1371	0	0	-0.528367	-0.627159	0	0	0	0	0	TRUE-Concordant	Permissive
ENSG00000071564	ENSG00000071564.17	transcription factor 3 [Source:HGNC Symbol;Acc:HGNC:11633]	TCF3	protein_coding	A0A0A0MRB7,P15923,X6REB3	6929	0	0	-0.477736	-0.623996	0	0	0	0	0	TRUE-Concordant	Permissive
ENSG00000226415	ENSG00000226415.1	triosephosphate isomerase 1 pseudogene 1 [Source:HGNC Symbol;Acc:HGNC:35449]	TPI1P1	pseudogene	NA	NA	0	0	-0.603435	-0.622481	0	0	0	0	0.783587	TRUE-Concordant	Permissive
ENSG00000273038	ENSG00000273038.2	novel transcript	RP11-479G22.8	lincRNA	NA	NA	0	0	-0.664228	-0.622153	0	0	0	0	0	TRUE-Concordant	Permissive
ENSG00000158089	ENSG00000158089.15	polypeptide N-acetylgalactosaminyltransferase 14 [Source:HGNC Symbol;Acc:HGNC:22946]	GALNT14	protein_coding	B7Z5C5,Q96FL9	79623	0	0	-0.482022	-0.621209	0	0	0	0	0	TRUE-Concordant	Permissive
ENSG00000198612	ENSG00000198612.11	COP9 signalosome subunit 8 [Source:HGNC Symbol;Acc:HGNC:24335]	COPS8	protein_coding	A0A024R4D1,Q99627	10920	0	0	-0.296396	-0.620537	0	0	0	0	0	TRUE-Concordant	Permissive
ENSG00000071553	ENSG00000071553.17	ATPase H+ transporting accessory protein 1 [Source:HGNC Symbol;Acc:HGNC:868]	ATP6AP1	protein_coding	A0A0C4DGX8,Q15904	537	0	0	-0.401515	-0.620198	0	0	0	0	0	TRUE-Concordant	Permissive
ENSG00000160201	ENSG00000160201.11	U2 small nuclear RNA auxiliary factor 1 [Source:HGNC Symbol;Acc:HGNC:12453]	U2AF1	protein_coding	P0DN76,Q01081,Q7Z780	7307	0	0	-0.693785	-0.618934	0	0	0	0	0	TRUE-Concordant	Permissive
ENSG00000173465	ENSG00000173465.8	zinc ribbon domain containing 2 [Source:HGNC Symbol;Acc:HGNC:11328]	SSSCA1	protein_coding	G3V1B8,O60232	10534	0	0	-0.673847	-0.618398	0	0	0	0	0	TRUE-Concordant	Permissive
ENSG00000071462	ENSG00000071462.12	BUD23 rRNA methyltransferase and ribosome maturation factor [Source:HGNC Symbol;Acc:HGNC:16405]	WBSCR22	protein_coding	O43709	114049	0	0	-0.36015	-0.618197	0	0	0	0	0	TRUE-Concordant	Permissive
ENSG00000109674	ENSG00000109674.4	nei like DNA glycosylase 3 [Source:HGNC Symbol;Acc:HGNC:24573]	NEIL3	protein_coding	Q8TAT5	55247	0	0	-0.751016	-0.618094	0	0	0	0	0	TRUE-Concordant	Permissive
ENSG00000255737	ENSG00000255737.2	AGAP2 antisense RNA 1 [Source:HGNC Symbol;Acc:HGNC:48633]	AGAP2-AS1	protein_coding	NA	100130776	0	0	-0.589938	-0.617497	0	0	0	0	0	TRUE-Concordant	Permissive
ENSG00000100479	ENSG00000100479.13	DNA polymerase epsilon 2, accessory subunit [Source:HGNC Symbol;Acc:HGNC:9178]	POLE2	protein_coding	P56282	5427	0	0	-0.964935	-0.617435	0	0	0	0	0	TRUE-Concordant	Permissive
ENSG00000103051	ENSG00000103051.20	component of oligomeric golgi complex 4 [Source:HGNC Symbol;Acc:HGNC:18620]	COG4	protein_coding	A0A0A0MS45,J3KNI1,Q8N8L9,Q9H9E3	25839	0	0	-0.662728	-0.616683	0	0	0	0	0	TRUE-Concordant	Permissive
ENSG00000100029	ENSG00000100029.18	pescadillo ribosomal biogenesis factor 1 [Source:HGNC Symbol;Acc:HGNC:8848]	PES1	protein_coding	B2RDF2,B3KTZ6,B3KXD6,O00541	23481	0	0	-0.468859	-0.616265	0	0	0	0	0	TRUE-Concordant	Permissive
ENSG00000088986	ENSG00000088986.11	dynein light chain LC8-type 1 [Source:HGNC Symbol;Acc:HGNC:15476]	DYNLL1	protein_coding	P63167,Q6FGH9	8655	0	0	-0.22987	-0.615878	0	0	0	0	0	TRUE-Concordant	Permissive
ENSG00000136830	ENSG00000136830.12	niban apoptosis regulator 2 [Source:HGNC Symbol;Acc:HGNC:25282]	FAM129B	protein_coding	A0A024R872,Q96TA1	64855	0	0	-0.628978	-0.615205	0	0	0	0	0	TRUE-Concordant	Permissive
ENSG00000136810	ENSG00000136810.13	thioredoxin [Source:HGNC Symbol;Acc:HGNC:12435]	TXN	protein_coding	H9ZYJ2,P10599	7295	0	0	-0.381753	-0.615018	0	0	0	0	0	TRUE-Concordant	Permissive
ENSG00000139405	ENSG00000139405.16	RBPJ interacting and tubulin associated 1 [Source:HGNC Symbol;Acc:HGNC:25925]	C12orf52	protein_coding	A0A024RBL1,Q96K30	84934	0	0	-0.985373	-0.614466	0	0	0	0	0	TRUE-Concordant	Permissive
ENSG00000149136	ENSG00000149136.9	structure specific recognition protein 1 [Source:HGNC Symbol;Acc:HGNC:11327]	SSRP1	protein_coding	A0A024R4Z6,Q08945	6749	0	0	-0.473015	-0.614408	0	0	0	0	0	TRUE-Concordant	Permissive
ENSG00000170638	ENSG00000170638.9	TraB domain containing [Source:HGNC Symbol;Acc:HGNC:28805]	TRABD	protein_coding	J3KPT4,Q9H4I3	80305	0	0	-0.815446	-0.614324	0	0	0	0	0	TRUE-Concordant	Permissive
ENSG00000103356	ENSG00000103356.17	glutamyl-tRNA synthetase 2, mitochondrial [Source:HGNC Symbol;Acc:HGNC:29419]	EARS2	protein_coding	Q5JPH6	124454	0	0	-0.777601	-0.613567	0	0	0	0	0	TRUE-Concordant	Permissive
ENSG00000132341	ENSG00000132341.12	RAN, member RAS oncogene family [Source:HGNC Symbol;Acc:HGNC:9846]	RAN	protein_coding	B4DV51,P62826	5901	0	0	-0.408102	-0.613289	0	0.635109	0	0	0	TRUE-Concordant	Permissive
ENSG00000149499	ENSG00000149499.11	EMAP like 3 [Source:HGNC Symbol;Acc:HGNC:26666]	EML3	protein_coding	B4DL97,B7WPE2,Q32P44	256364	0	0	-0.562001	-0.612881	0	0	0	0	0	TRUE-Concordant	Permissive
ENSG00000126602	ENSG00000126602.11	TNF receptor associated protein 1 [Source:HGNC Symbol;Acc:HGNC:16264]	TRAP1	protein_coding	A0A140VJY2,Q12931,Q53FS6	10131	0	0	-0.374558	-0.612453	0	0	0	0	0	TRUE-Concordant	Permissive
ENSG00000167965	ENSG00000167965.18	MTOR associated protein, LST8 homolog [Source:HGNC Symbol;Acc:HGNC:24825]	MLST8	protein_coding	Q9BVC4	64223	0	0	-0.671006	-0.612128	0	0	0	0	0	TRUE-Concordant	Permissive
ENSG00000145703	ENSG00000145703.16	IQ motif containing GTPase activating protein 2 [Source:HGNC Symbol;Acc:HGNC:6111]	IQGAP2	protein_coding	B7Z7U6,B7Z7X2,Q13576,Q59HA3	10788	0	0	-0.954898	-0.610955	0	0	0	0	0	TRUE-Concordant	Permissive
ENSG00000112977	ENSG00000112977.16	death associated protein [Source:HGNC Symbol;Acc:HGNC:2672]	DAP	protein_coding	B4DQ75,P51397	1611	0	0	-0.184446	-0.610467	0	0	0	0	0	TRUE-Concordant	Permissive
ENSG00000110583	ENSG00000110583.13	N-alpha-acetyltransferase 40, NatD catalytic subunit [Source:HGNC Symbol;Acc:HGNC:25845]	NAA40	protein_coding	A0A024R5C6,Q86UY6	79829	0	0	-0.588284	-0.60998	0	0	0	0	0	TRUE-Concordant	Permissive
ENSG00000125656	ENSG00000125656.11	caseinolytic mitochondrial matrix peptidase proteolytic subunit [Source:HGNC Symbol;Acc:HGNC:2084]	CLPP	protein_coding	Q16740	8192	0	0	-0.495378	-0.609523	0	0	0	0	0	TRUE-Concordant	Permissive
ENSG00000142168	ENSG00000142168.15	superoxide dismutase 1 [Source:HGNC Symbol;Acc:HGNC:11179]	SOD1	protein_coding	P00441,V9HWC9	6647	0	0	-0.893588	-0.60861	0	0	0	0	0	TRUE-Concordant	Permissive
ENSG00000164808	ENSG00000164808.17	scaffold protein involved in DNA repair [Source:HGNC Symbol;Acc:HGNC:28971]	SPIDR	protein_coding	Q14159	23514	0	0	-0.35214	-0.60726	0	0	0	0	0	TRUE-Concordant	Permissive
ENSG00000103043	ENSG00000103043.15	VAC14 component of PIKFYVE complex [Source:HGNC Symbol;Acc:HGNC:25507]	VAC14	protein_coding	Q08AM6	55697	0	0	-0.396052	-0.607178	0	0	0	0	0	TRUE-Concordant	Permissive
ENSG00000183258	ENSG00000183258.12	DEAD-box helicase 41 [Source:HGNC Symbol;Acc:HGNC:18674]	DDX41	protein_coding	B3KRK2,Q9UJV9	51428	0	0	-0.762686	-0.606988	0	0	0	0	0	TRUE-Concordant	Permissive
ENSG00000060656	ENSG00000060656.20	protein tyrosine phosphatase receptor type U [Source:HGNC Symbol;Acc:HGNC:9683]	PTPRU	protein_coding	Q92729	10076	0	0	-0.572602	-0.606983	0	0	0	0	0	TRUE-Concordant	Permissive
ENSG00000170315	ENSG00000170315.14	ubiquitin B [Source:HGNC Symbol;Acc:HGNC:12463]	UBB	protein_coding	P0CG47,Q5U5U6	7314	0	0	-0.603732	-0.60691	0	0	0	0	0	TRUE-Concordant	Permissive
ENSG00000100632	ENSG00000100632.11	ERH mRNA splicing and mitosis factor [Source:HGNC Symbol;Acc:HGNC:3447]	ERH	protein_coding	A0A024R6D4,P84090	2079	0	0	-0.374677	-0.606134	0	0	0	0	0	TRUE-Concordant	Permissive
ENSG00000079246	ENSG00000079246.16	X-ray repair cross complementing 5 [Source:HGNC Symbol;Acc:HGNC:12833]	XRCC5	protein_coding	P13010	7520	0	0	-0.494638	-0.606069	0	0	0	0	0	TRUE-Concordant	Permissive
ENSG00000108826	ENSG00000108826.16	mitochondrial ribosomal protein L27 [Source:HGNC Symbol;Acc:HGNC:14483]	MRPL27	protein_coding	Q9P0M9	51264	0	0	-0.600251	-0.605961	0	0	0	0	0	TRUE-Concordant	Permissive
ENSG00000012963	ENSG00000012963.15	ubiquitin protein ligase E3 component n-recognin 7 [Source:HGNC Symbol;Acc:HGNC:20344]	UBR7	protein_coding	Q8N806	55148	0	0	-0.718536	-0.605923	0	0	0	0	0	TRUE-Concordant	Permissive
ENSG00000169021	ENSG00000169021.6	ubiquinol-cytochrome c reductase, Rieske iron-sulfur polypeptide 1 [Source:HGNC Symbol;Acc:HGNC:12587]	UQCRFS1	protein_coding	P47985	7386	0	0	-0.565445	-0.605829	0	0	0	0	0	TRUE-Concordant	Permissive
ENSG00000198892	ENSG00000198892.7	shisa family member 4 [Source:HGNC Symbol;Acc:HGNC:27139]	SHISA4	protein_coding	Q96DD7	149345	0	0	-0.38476	-0.605773	0	0	0	0	0	TRUE-Concordant	Permissive
ENSG00000105197	ENSG00000105197.11	translocase of inner mitochondrial membrane 50 [Source:HGNC Symbol;Acc:HGNC:23656]	TIMM50	protein_coding	A0A024R0M6,Q3ZCQ8	92609	0	0	-0.632786	-0.605685	0	0	0	0	0	TRUE-Concordant	Permissive
ENSG00000121104	ENSG00000121104.8	family with sequence similarity 117 member A [Source:HGNC Symbol;Acc:HGNC:24179]	FAM117A	protein_coding	Q9C073	81558	0	0	-0.665108	-0.605194	0	0	0	0.887916	0	TRUE-Concordant	Permissive
ENSG00000196975	ENSG00000196975.16	annexin A4 [Source:HGNC Symbol;Acc:HGNC:542]	ANXA4	protein_coding	P09525,Q6LES2,Q6P452	307	0	0	-0.619948	-0.604348	0	0	0	0	0	TRUE-Concordant	Permissive
ENSG00000182973	ENSG00000182973.18	CCR4-NOT transcription complex subunit 10 [Source:HGNC Symbol;Acc:HGNC:23817]	CNOT10	protein_coding	Q9H9A5	25904	0	0	-0.20069	-0.603659	0	0	0	0	0	TRUE-Concordant	Permissive
ENSG00000184887	ENSG00000184887.13	BTB domain containing 6 [Source:HGNC Symbol;Acc:HGNC:19897]	BTBD6	protein_coding	Q96KE9	90135	0	0	-0.568078	-0.603257	0	0	0	0	0	TRUE-Concordant	Permissive
ENSG00000144591	ENSG00000144591.19	GDP-mannose pyrophosphorylase A [Source:HGNC Symbol;Acc:HGNC:22923]	GMPPA	protein_coding	A0A024R482,Q96IJ6	29926	0	0	-0.52523	-0.603032	0	0	0	0	0	TRUE-Concordant	Permissive
ENSG00000175792	ENSG00000175792.12	RuvB like AAA ATPase 1 [Source:HGNC Symbol;Acc:HGNC:10474]	RUVBL1	protein_coding	B3KRS7,E7ETR0,Q9Y265	8607	0	0	-0.397496	-0.602446	0	0	0	0	0	TRUE-Concordant	Permissive
ENSG00000165802	ENSG00000165802.23	NMDA receptor synaptonuclear signaling and neuronal migration factor [Source:HGNC Symbol;Acc:HGNC:29843]	NSMF	protein_coding	A8K7L5,Q6X4W1	26012	0	0	-0.713433	-0.60164	0	0	0	0	0	TRUE-Concordant	Permissive
ENSG00000134072	ENSG00000134072.11	calcium/calmodulin dependent protein kinase I [Source:HGNC Symbol;Acc:HGNC:1459]	CAMK1	protein_coding	B0YIY3,Q14012	8536	0	0	-0.286387	-0.600981	0	0	0	0	0	TRUE-Concordant	Permissive
ENSG00000059573	ENSG00000059573.9	aldehyde dehydrogenase 18 family member A1 [Source:HGNC Symbol;Acc:HGNC:9722]	ALDH18A1	protein_coding	P54886	5832	0	0	-0.312889	-0.600519	0	0	0	0	0	TRUE-Concordant	Permissive
ENSG00000100300	ENSG00000100300.18	translocator protein [Source:HGNC Symbol;Acc:HGNC:1158]	TSPO	protein_coding	B1AH88,O76068,P30536	706	0	0	-0.690334	-0.6001	0	0	0	0	0	TRUE-Concordant	Permissive
ENSG00000096384	ENSG00000096384.20	heat shock protein 90 alpha family class B member 1 [Source:HGNC Symbol;Acc:HGNC:5258]	HSP90AB1	protein_coding	A0A024RD80,B4DGL0,P08238,Q6PK50	3326	0	0	-0.422431	-0.599612	0	0	0	0.837807	0	TRUE-Concordant	Permissive
ENSG00000171865	ENSG00000171865.10	ribonuclease H1 [Source:HGNC Symbol;Acc:HGNC:18466]	RNASEH1	protein_coding	B3KUD4,E5KN15,O60930	246243	0	0	-0.261605	-0.597199	0	0	0	0	0	TRUE-Concordant	Permissive
ENSG00000141562	ENSG00000141562.18	nuclear prelamin A recognition factor [Source:HGNC Symbol;Acc:HGNC:29916]	NARF	protein_coding	Q9UHQ1	26502	0	0	-0.572691	-0.597094	0	0	0	0	0	TRUE-Concordant	Permissive
ENSG00000135905	ENSG00000135905.19	dedicator of cytokinesis 10 [Source:HGNC Symbol;Acc:HGNC:23479]	DOCK10	protein_coding	Q96BY6	55619	0	0	-0.255148	-0.596594	0	0	0	0	0	TRUE-Concordant	Permissive
ENSG00000114388	ENSG00000114388.14	NPR2 like, GATOR1 complex subunit [Source:HGNC Symbol;Acc:HGNC:24969]	NPRL2	protein_coding	Q8WTW4	10641	0	0	-0.557467	-0.595883	0	0	0	0	0	TRUE-Concordant	Permissive
ENSG00000168894	ENSG00000168894.10	ring finger protein 181 [Source:HGNC Symbol;Acc:HGNC:28037]	RNF181	protein_coding	Q9P0P0	51255	0	0	-0.284895	-0.595505	0	0	0	0	0	TRUE-Concordant	Permissive
ENSG00000170190	ENSG00000170190.16	solute carrier family 16 member 5 [Source:HGNC Symbol;Acc:HGNC:10926]	SLC16A5	protein_coding	O15375	9121	0	0	-0.250655	-0.595289	0	0	0	0	0	TRUE-Concordant	Permissive
ENSG00000103148	ENSG00000103148.16	NPR3 like, GATOR1 complex subunit [Source:HGNC Symbol;Acc:HGNC:14124]	NPRL3	protein_coding	B7Z220,B7Z6Q0,Q12980,Q9BTE2	8131	0	0	-0.362228	-0.595126	0	0	0	0	0	TRUE-Concordant	Permissive
ENSG00000120885	ENSG00000120885.22	clusterin [Source:HGNC Symbol;Acc:HGNC:2095]	CLU	protein_coding	P10909	1191	0	0	-0.934099	-0.593706	0	0	0	0	0.906824	TRUE-Concordant	Permissive
ENSG00000116793	ENSG00000116793.16	putative homeodomain transcription factor 1 [Source:HGNC Symbol;Acc:HGNC:8939]	PHTF1	protein_coding	Q9UMS5	10745	0	0	-0.490114	-0.591402	0	0	0	0	0	TRUE-Concordant	Permissive
ENSG00000119383	ENSG00000119383.19	protein phosphatase 2 phosphatase activator [Source:HGNC Symbol;Acc:HGNC:9308]	PPP2R4	protein_coding	B4DZF8,F6WIT2,Q15257	5524	0	0	-0.609997	-0.591367	0	0	0	0	0	TRUE-Concordant	Permissive
ENSG00000244005	ENSG00000244005.13	NFS1 cysteine desulfurase [Source:HGNC Symbol;Acc:HGNC:15910]	NFS1	protein_coding	Q53FP3,Q9Y697	9054	0	0	-0.495444	-0.591147	0	0	0	0	0	TRUE-Concordant	Permissive
ENSG00000203950	ENSG00000203950.6	retrotransposon Gag like 8A [Source:HGNC Symbol;Acc:HGNC:24514]	FAM127B	protein_coding	Q9BWD3	26071	0	0	-0.254956	-0.589876	0	0	0	0	0	TRUE-Concordant	Permissive
ENSG00000160783	ENSG00000160783.19	polyamine modulated factor 1 [Source:HGNC Symbol;Acc:HGNC:9112]	PMF1	protein_coding	Q6P1K2	11243	0	0	-0.884396	-0.589406	0	0	0	0	0	TRUE-Concordant	Permissive
ENSG00000181396	ENSG00000181396.13	2-oxoglutarate and iron dependent oxygenase domain containing 3 [Source:HGNC Symbol;Acc:HGNC:26174]	OGFOD3	protein_coding	Q6PK18	79701	0	0	-0.467701	-0.589352	0	0	0	0	0	TRUE-Concordant	Permissive
ENSG00000099326	ENSG00000099326.9	myeloid zinc finger 1 [Source:HGNC Symbol;Acc:HGNC:13108]	MZF1	protein_coding	A0A024R4R6,A0A024R4T5,P28698	7593	0	0	-0.376979	-0.58909	0	0	0	0	0	TRUE-Concordant	Permissive
ENSG00000173914	ENSG00000173914.12	RNA binding motif protein 4B [Source:HGNC Symbol;Acc:HGNC:28842]	RBM4B	protein_coding	E9PLB0,Q9BQ04	83759	0	0	-0.245164	-0.588537	0	0	0	0	0	TRUE-Concordant	Permissive
ENSG00000156990	ENSG00000156990.14	RNA pseudouridine synthase D3 [Source:HGNC Symbol;Acc:HGNC:28437]	RPUSD3	protein_coding	Q6P087	285367	0	0	-0.39643	-0.587122	0	0	0	0	0	TRUE-Concordant	Permissive
ENSG00000090316	ENSG00000090316.16	macrophage erythroblast attacher [Source:HGNC Symbol;Acc:HGNC:13731]	MAEA	protein_coding	B3KRN7,B4DJP8,B4DQT1,B4DVN3,D6RIB6,Q7L5Y9	10296	0	0	-0.690317	-0.586599	0	0	0	0	0	TRUE-Concordant	Permissive
ENSG00000204392	ENSG00000204392.11	LSM2 homolog, U6 small nuclear RNA and mRNA degradation associated [Source:HGNC Symbol;Acc:HGNC:13940]	LSM2	protein_coding	Q9Y333	57819	0	0	-0.374638	-0.58608	0	0	0	0	0	TRUE-Concordant	Permissive
ENSG00000119777	ENSG00000119777.20	transmembrane protein 214 [Source:HGNC Symbol;Acc:HGNC:25983]	TMEM214	protein_coding	Q6NUQ4	54867	0	0	-0.627149	-0.585223	0	0	0	0	0	TRUE-Concordant	Permissive
ENSG00000178927	ENSG00000178927.18	cytochrome b-245 chaperone 1 [Source:HGNC Symbol;Acc:HGNC:28672]	C17orf62	protein_coding	A0A024R8W9,Q9BQA9	79415	0	0	-0.732827	-0.584965	0	0	0	0	0	TRUE-Concordant	Permissive
ENSG00000170860	ENSG00000170860.4	LSM3 homolog, U6 small nuclear RNA and mRNA degradation associated [Source:HGNC Symbol;Acc:HGNC:17874]	LSM3	protein_coding	P62310	27258	0	0	-0.708462	-0.584474	0	0	0	0	0	TRUE-Concordant	Permissive
ENSG00000174775	ENSG00000174775.17	HRas proto-oncogene, GTPase [Source:HGNC Symbol;Acc:HGNC:5173]	HRAS	protein_coding	P01112,X5D945	3265	0	0	-0.344263	-0.582683	0	0	0	0	0	TRUE-Concordant	Permissive
ENSG00000115307	ENSG00000115307.17	AUP1 lipid droplet regulating VLDL assembly factor [Source:HGNC Symbol;Acc:HGNC:891]	AUP1	protein_coding	Q9Y679	550	0	0	-0.448436	-0.582425	0	0	0	0	0	TRUE-Concordant	Permissive
ENSG00000110104	ENSG00000110104.13	coiled-coil domain containing 86 [Source:HGNC Symbol;Acc:HGNC:28359]	CCDC86	protein_coding	Q9H6F5	79080	0	0	-0.811947	-0.582192	0	0	0	0	0	TRUE-Concordant	Permissive
ENSG00000168439	ENSG00000168439.17	stress induced phosphoprotein 1 [Source:HGNC Symbol;Acc:HGNC:11387]	STIP1	protein_coding	P31948,V9HW72	10963	0	0	-0.845402	-0.581751	0.521121	0	0	0	0	TRUE-Concordant	Permissive
ENSG00000136811	ENSG00000136811.16	outer dense fiber of sperm tails 2 [Source:HGNC Symbol;Acc:HGNC:8114]	ODF2	protein_coding	A0A024R8A4,A0A024R8A5,B3KSD5,B4DUU0,B4DX03,B4DX85,Q5BJF6	4957	0	0	-0.291065	-0.581365	0	0	0	0	0	TRUE-Concordant	Permissive
ENSG00000100764	ENSG00000100764.14	proteasome 26S subunit, ATPase 1 [Source:HGNC Symbol;Acc:HGNC:9547]	PSMC1	protein_coding	P62191,Q53XL8	5700	0	0	-0.508668	-0.581135	0	0	0	0	0	TRUE-Concordant	Permissive
ENSG00000144736	ENSG00000144736.14	SHQ1, H/ACA ribonucleoprotein assembly factor [Source:HGNC Symbol;Acc:HGNC:25543]	SHQ1	protein_coding	Q6PI26	55164	0	0	-0.341424	-0.579428	0	0	0	0	0	TRUE-Concordant	Permissive
ENSG00000138031	ENSG00000138031.14	adenylate cyclase 3 [Source:HGNC Symbol;Acc:HGNC:234]	ADCY3	protein_coding	A0A0A0MSC1,B7ZLX9,O60266	109	0	0	-0.286726	-0.578933	0	0	0	0	0	TRUE-Concordant	Permissive
ENSG00000103502	ENSG00000103502.14	CDP-diacylglycerol--inositol 3-phosphatidyltransferase [Source:HGNC Symbol;Acc:HGNC:1769]	CDIPT	protein_coding	A8K3L7,B3KY94,O14735	10423	0	0	-0.477349	-0.57852	0	0	0	0	0	TRUE-Concordant	Permissive
ENSG00000214253	ENSG00000214253.9	fission, mitochondrial 1 [Source:HGNC Symbol;Acc:HGNC:21689]	FIS1	protein_coding	Q9Y3D6	51024	0	0	-0.354094	-0.578381	0	0	0	0	0	TRUE-Concordant	Permissive
ENSG00000131697	ENSG00000131697.18	nephrocystin 4 [Source:HGNC Symbol;Acc:HGNC:19104]	NPHP4	protein_coding	B3KW36,O75161	261734	0	0	-0.72055	-0.578201	0	0	0	0	0	TRUE-Concordant	Permissive
ENSG00000148308	ENSG00000148308.17	general transcription factor IIIC subunit 5 [Source:HGNC Symbol;Acc:HGNC:4668]	GTF3C5	protein_coding	H7BY84,Q9Y5Q8	9328	0	0	-0.905586	-0.574895	0	0	0	0	0	TRUE-Concordant	Permissive
ENSG00000102996	ENSG00000102996.5	matrix metallopeptidase 15 [Source:HGNC Symbol;Acc:HGNC:7161]	MMP15	protein_coding	A0A024R6U8,P51511	4324	0	0	-0.958848	-0.574051	0	0	0	0	0	TRUE-Concordant	Permissive
ENSG00000129562	ENSG00000129562.11	defender against cell death 1 [Source:HGNC Symbol;Acc:HGNC:2664]	DAD1	protein_coding	P61803,Q53G02	1603	0	0	-0.308381	-0.573928	0	0	0	0	0	TRUE-Concordant	Permissive
ENSG00000129925	ENSG00000129925.11	post-glycosylphosphatidylinositol attachment to proteins 6 [Source:HGNC Symbol;Acc:HGNC:17205]	TMEM8A	protein_coding	Q9HCN3	58986	0	0	-0.682479	-0.572959	0	0	0	0	0	TRUE-Concordant	Permissive
ENSG00000131795	NA	NA	RBM8A	protein_coding	NA	NA	0	0	-0.871344	-0.572947	0	0	0	0	0	TRUE-Concordant	Permissive
ENSG00000100926	ENSG00000100926.15	transmembrane 9 superfamily member 1 [Source:HGNC Symbol;Acc:HGNC:11864]	TM9SF1	protein_coding	B4E3A9,G3V1B9,O15321	10548	0	0	-0.194531	-0.572504	0	0	0	0	0	TRUE-Concordant	Permissive
ENSG00000235363	ENSG00000235363.1	small nuclear ribonucleoprotein polypeptide G pseudogene 10 [Source:HGNC Symbol;Acc:HGNC:39329]	SNRPGP10	pseudogene	NA	NA	0	0	-0.476279	-0.57196	0	0	0	0	0	TRUE-Concordant	Permissive
ENSG00000175606	ENSG00000175606.11	transmembrane protein 70 [Source:HGNC Symbol;Acc:HGNC:26050]	TMEM70	protein_coding	Q9BUB7	54968	0	0	-0.454406	-0.571504	0	0	0	0	0	TRUE-Concordant	Permissive
ENSG00000088305	ENSG00000088305.18	DNA methyltransferase 3 beta [Source:HGNC Symbol;Acc:HGNC:2979]	DNMT3B	protein_coding	Q9UBC3	1789	0	0	-0.597262	-0.570688	0	0	0	0	0	TRUE-Concordant	Permissive
ENSG00000108774	ENSG00000108774.15	RAB5C, member RAS oncogene family [Source:HGNC Symbol;Acc:HGNC:9785]	RAB5C	protein_coding	A0A024R1U4,P51148	5878	0	0	-0.711007	-0.570407	0	0	0	0	0	TRUE-Concordant	Permissive
ENSG00000119559	ENSG00000119559.17	chromosome 19 open reading frame 25 [Source:HGNC Symbol;Acc:HGNC:26711]	C19orf25	protein_coding	Q9UFG5	148223	0	0	-0.518427	-0.570234	0	0	0	0	0	TRUE-Concordant	Permissive
ENSG00000102978	ENSG00000102978.13	RNA polymerase II subunit C [Source:HGNC Symbol;Acc:HGNC:9189]	POLR2C	protein_coding	P19387,Q6FGR6	5432	0	0	-0.725364	-0.569846	0	0	0	0	0	TRUE-Concordant	Permissive
ENSG00000102178	ENSG00000102178.13	ubiquitin like 4A [Source:HGNC Symbol;Acc:HGNC:12505]	UBL4A	protein_coding	P11441	8266	0	0	-0.228524	-0.569584	0	0	0	0	0	TRUE-Concordant	Permissive
ENSG00000137563	ENSG00000137563.12	gamma-glutamyl hydrolase [Source:HGNC Symbol;Acc:HGNC:4248]	GGH	protein_coding	Q92820	8836	0	0	-0.231706	-0.569305	0	0	0	0	0	TRUE-Concordant	Permissive
ENSG00000076242	ENSG00000076242.16	mutL homolog 1 [Source:HGNC Symbol;Acc:HGNC:7127]	MLH1	protein_coding	A0A024R2S9,P40692,Q59EG3	4292	0	0	-0.368399	-0.568711	0	0	0	0	0	TRUE-Concordant	Permissive
ENSG00000167114	ENSG00000167114.13	solute carrier family 27 member 4 [Source:HGNC Symbol;Acc:HGNC:10998]	SLC27A4	protein_coding	A0A024R8D2,Q6P1M0	10999	0	0	-0.3016	-0.567999	0	0	0	0	0	TRUE-Concordant	Permissive
ENSG00000180185	ENSG00000180185.11	fumarylacetoacetate hydrolase domain containing 1 [Source:HGNC Symbol;Acc:HGNC:14169]	FAHD1	protein_coding	Q6P587	81889	0	0	-0.411245	-0.567525	0	0	0	0	0	TRUE-Concordant	Permissive
ENSG00000175183	ENSG00000175183.10	cysteine and glycine rich protein 2 [Source:HGNC Symbol;Acc:HGNC:2470]	CSRP2	protein_coding	A0A024RBB5,Q16527	1466	0	0	-0.353846	-0.567233	0	0	0	0	0	TRUE-Concordant	Permissive
ENSG00000132394	ENSG00000132394.11	eukaryotic elongation factor, selenocysteine-tRNA specific [Source:HGNC Symbol;Acc:HGNC:24614]	EEFSEC	protein_coding	P57772	60678	0	0	-0.450302	-0.567022	0	0	0	0	0	TRUE-Concordant	Permissive
ENSG00000131748	ENSG00000131748.16	StAR related lipid transfer domain containing 3 [Source:HGNC Symbol;Acc:HGNC:17579]	STARD3	protein_coding	Q14849	10948	0	0	-0.454255	-0.566477	0	0	0	0	0	TRUE-Concordant	Permissive
ENSG00000109736	ENSG00000109736.15	major facilitator superfamily domain containing 10 [Source:HGNC Symbol;Acc:HGNC:16894]	MFSD10	protein_coding	D6RE79,Q14728	10227	0	0	-0.45072	-0.566253	0	0	0	0	0	TRUE-Concordant	Permissive
ENSG00000187522	ENSG00000187522.16	heat shock protein family A (Hsp70) member 14 [Source:HGNC Symbol;Acc:HGNC:29526]	HSPA14	protein_coding	B0YIZ1,Q0VDF9,Q8TAQ0	51182	0	0	-0.788694	-0.565428	0	0	0	0	0	TRUE-Concordant	Permissive
ENSG00000174516	ENSG00000174516.15	pellino E3 ubiquitin protein ligase family member 3 [Source:HGNC Symbol;Acc:HGNC:30010]	PELI3	protein_coding	A0A024R5B1,A0A024R5I2,Q8N2H9	246330	0	0	-0.741502	-0.564364	0	0	0	0	0	TRUE-Concordant	Permissive
ENSG00000130347	ENSG00000130347.13	reticulon 4 interacting protein 1 [Source:HGNC Symbol;Acc:HGNC:18647]	RTN4IP1	protein_coding	Q8WWV3	84816	0	0	-0.417863	-0.563937	0	0	0	0	0	TRUE-Concordant	Permissive
ENSG00000136279	ENSG00000136279.20	drebrin like [Source:HGNC Symbol;Acc:HGNC:2696]	DBNL	protein_coding	B4DUF9,Q9UJU6	28988	0	0	-0.653999	-0.563851	0	0	0	0	0	TRUE-Concordant	Permissive
ENSG00000129235	ENSG00000129235.11	thioredoxin domain containing 17 [Source:HGNC Symbol;Acc:HGNC:28218]	TXNDC17	protein_coding	A0A140VJY7,Q9BRA2	84817	0	0	-0.425245	-0.563685	0	0	0	0	0	TRUE-Concordant	Permissive
ENSG00000104853	ENSG00000104853.16	CLPTM1 regulator of GABA type A receptor forward trafficking [Source:HGNC Symbol;Acc:HGNC:2087]	CLPTM1	protein_coding	A0A0S2Z3H2,O96005	1209	0	0	-0.68856	-0.562112	0	0	0	0	0	TRUE-Concordant	Permissive
ENSG00000072501	ENSG00000072501.18	structural maintenance of chromosomes 1A [Source:HGNC Symbol;Acc:HGNC:11111]	SMC1A	protein_coding	G8JLG1,Q14683,Q68EN4	8243	0	0	-0.951165	-0.561799	0	0	0	0	0	TRUE-Concordant	Permissive
ENSG00000113312	ENSG00000113312.11	tetratricopeptide repeat domain 1 [Source:HGNC Symbol;Acc:HGNC:12391]	TTC1	protein_coding	Q99614	7265	0	0	-0.567808	-0.561775	0	0	0	0	0	TRUE-Concordant	Permissive
ENSG00000159692	ENSG00000159692.15	C-terminal binding protein 1 [Source:HGNC Symbol;Acc:HGNC:2494]	CTBP1	protein_coding	Q13363,X5D8Y5	1487	0	0	-0.328779	-0.561161	0	0	0	0	0	TRUE-Concordant	Permissive
ENSG00000167797	ENSG00000167797.8	cyclin dependent kinase 2 associated protein 2 [Source:HGNC Symbol;Acc:HGNC:30833]	CDK2AP2	protein_coding	O75956,Q6IAV4	10263	0	0	-0.748847	-0.560924	0	0	0	0	0	TRUE-Concordant	Permissive
ENSG00000170779	ENSG00000170779.11	cell division cycle associated 4 [Source:HGNC Symbol;Acc:HGNC:14625]	CDCA4	protein_coding	A0A024R6P3,Q9BXL8	55038	0	0	-0.62376	-0.560499	0	0	0	0	0	TRUE-Concordant	Permissive
ENSG00000116670	ENSG00000116670.15	mitotic arrest deficient 2 like 2 [Source:HGNC Symbol;Acc:HGNC:6764]	MAD2L2	protein_coding	A0A024R4I4,Q9UI95	10459	0	0	-0.267265	-0.558936	0	0	0	0	0	TRUE-Concordant	Permissive
ENSG00000147799	ENSG00000147799.11	Rho GTPase activating protein 39 [Source:HGNC Symbol;Acc:HGNC:29351]	ARHGAP39	protein_coding	B3KS00,B4DK23,Q6PJQ0,Q9C0H5	80728	0	0	-0.329347	-0.55824	0	0	0	0	0	TRUE-Concordant	Permissive
ENSG00000168397	ENSG00000168397.17	autophagy related 4B cysteine peptidase [Source:HGNC Symbol;Acc:HGNC:20790]	ATG4B	protein_coding	B3KVU2,Q9Y4P1	23192	0	0	-0.372916	-0.557458	0	0	0	0	0	TRUE-Concordant	Permissive
ENSG00000063245	ENSG00000063245.15	epsin 1 [Source:HGNC Symbol;Acc:HGNC:21604]	EPN1	protein_coding	A0A024R4S1,Q9Y6I3	29924	0	0	-0.679252	-0.557019	0	0	0	0	0	TRUE-Concordant	Permissive
ENSG00000101868	ENSG00000101868.11	DNA polymerase alpha 1, catalytic subunit [Source:HGNC Symbol;Acc:HGNC:9173]	POLA1	protein_coding	A6NMQ1,P09884	5422	0	0	-0.756143	-0.555252	0	0	0	0	0	TRUE-Concordant	Permissive
ENSG00000104687	ENSG00000104687.14	glutathione-disulfide reductase [Source:HGNC Symbol;Acc:HGNC:4623]	GSR	protein_coding	P00390,V9HW90	2936	0	0	-0.619721	-0.554893	0	0	0	0	0	TRUE-Concordant	Permissive
ENSG00000165283	ENSG00000165283.16	stomatin like 2 [Source:HGNC Symbol;Acc:HGNC:14559]	STOML2	protein_coding	A0A087WYB4,Q9UJZ1	30968	0	0	-0.381997	-0.553822	0	0	0	0	0	TRUE-Concordant	Permissive
ENSG00000181817	ENSG00000181817.6	LSM10, U7 small nuclear RNA associated [Source:HGNC Symbol;Acc:HGNC:17562]	LSM10	protein_coding	Q969L4	84967	0	0	-0.740083	-0.553743	0	0	0	0	0	TRUE-Concordant	Permissive
ENSG00000117640	ENSG00000117640.18	mitochondrial fission regulator 1 like [Source:HGNC Symbol;Acc:HGNC:28836]	MTFR1L	protein_coding	A0A0S2Z5H6,Q9H019	56181	0	0	-0.300494	-0.553566	0	0	0	0	0	TRUE-Concordant	Permissive
ENSG00000159147	ENSG00000159147.18	downstream neighbor of SON [Source:HGNC Symbol;Acc:HGNC:2993]	DONSON	protein_coding	Q9NYP3	29980	0	0	-0.620647	-0.553102	0	0	0	0	0	TRUE-Concordant	Permissive
ENSG00000072958	ENSG00000072958.8	adaptor related protein complex 1 subunit mu 1 [Source:HGNC Symbol;Acc:HGNC:13667]	AP1M1	protein_coding	A0A024R7K8,B3KNH5,Q59EK3,Q9BXS5	8907	0	0	-0.599933	-0.552829	0	0	0	0	0	TRUE-Concordant	Permissive
ENSG00000140718	ENSG00000140718.21	FTO alpha-ketoglutarate dependent dioxygenase [Source:HGNC Symbol;Acc:HGNC:24678]	FTO	protein_coding	A0A1B0GTC5,B3KU60,Q99770,Q9C0B1	79068	0	0	-0.258063	-0.5525	0	0	0	0	0	TRUE-Concordant	Permissive
ENSG00000130429	ENSG00000130429.15	actin related protein 2/3 complex subunit 1B [Source:HGNC Symbol;Acc:HGNC:704]	ARPC1B	protein_coding	A4D275,O15143	10095	0	0	-0.773467	-0.550428	0.433358	0	0	0	0	TRUE-Concordant	Permissive
ENSG00000230989	ENSG00000230989.7	heat shock factor binding protein 1 [Source:HGNC Symbol;Acc:HGNC:5203]	HSBP1	protein_coding	O75506	3281	0	0	-0.535683	-0.550137	0	0	0	0	0	TRUE-Concordant	Permissive
ENSG00000125611	ENSG00000125611.15	coiled-coil-helix-coiled-coil-helix domain containing 5 [Source:HGNC Symbol;Acc:HGNC:17840]	CHCHD5	protein_coding	Q9BSY4	84269	0	0	-0.524761	-0.549818	0	0	0	0	0	TRUE-Concordant	Permissive
ENSG00000122140	ENSG00000122140.11	mitochondrial ribosomal protein S2 [Source:HGNC Symbol;Acc:HGNC:14495]	MRPS2	protein_coding	Q9Y399	51116	0	0	-0.830955	-0.548171	0	0	0	0	0	TRUE-Concordant	Permissive
ENSG00000176014	ENSG00000176014.13	tubulin beta 6 class V [Source:HGNC Symbol;Acc:HGNC:20776]	TUBB6	protein_coding	B3KS31,B4E386,K7EJ64,Q9BUF5	84617	0	0	-0.919445	-0.548081	0	0	0	0	0	TRUE-Concordant	Permissive
ENSG00000078808	ENSG00000078808.18	stromal cell derived factor 4 [Source:HGNC Symbol;Acc:HGNC:24188]	SDF4	protein_coding	A0A024R084,A0A024R0A9,Q9BRK5	51150	0	0	-0.702235	-0.546097	0	0	0	0	0	TRUE-Concordant	Permissive
ENSG00000184640	ENSG00000184640.18	septin 9 [Source:HGNC Symbol;Acc:HGNC:7323]	SEPT9	protein_coding	A0A0S2Z5A5,Q9UHD8	10801	0	0	-0.491958	-0.546054	0	0	0	0.729383	0	TRUE-Concordant	Permissive
ENSG00000166226	ENSG00000166226.13	chaperonin containing TCP1 subunit 2 [Source:HGNC Symbol;Acc:HGNC:1615]	CCT2	protein_coding	P78371,V9HW96	10576	0	0	-0.454791	-0.545716	0	0	0	0	0	TRUE-Concordant	Permissive
ENSG00000169814	ENSG00000169814.16	biotinidase [Source:HGNC Symbol;Acc:HGNC:1122]	BTD	protein_coding	P43251	686	0	0	-0.326743	-0.543519	0	0	0	0	0	TRUE-Concordant	Permissive
ENSG00000114767	ENSG00000114767.7	ribosomal RNA processing 9, U3 small nucleolar RNA binding protein [Source:HGNC Symbol;Acc:HGNC:16829]	RRP9	protein_coding	O43818	9136	0	0	-0.845168	-0.543501	0	0	0	0	0	TRUE-Concordant	Permissive
ENSG00000132323	ENSG00000132323.9	ILK associated serine/threonine phosphatase [Source:HGNC Symbol;Acc:HGNC:15566]	ILKAP	protein_coding	Q9H0C8	80895	0	0	-0.425565	-0.543272	0	0	0	0	0	TRUE-Concordant	Permissive
ENSG00000095319	ENSG00000095319.14	nucleoporin 188 [Source:HGNC Symbol;Acc:HGNC:17859]	NUP188	protein_coding	Q5SRE5	23511	0	0	-0.693778	-0.543185	0	0	0	0	0	TRUE-Concordant	Permissive
ENSG00000122965	ENSG00000122965.11	RNA binding motif protein 19 [Source:HGNC Symbol;Acc:HGNC:29098]	RBM19	protein_coding	Q9Y4C8	9904	0	0	-0.514184	-0.542435	0	0	0	0	0	TRUE-Concordant	Permissive
ENSG00000266208	ENSG00000266208.1	novel transcript, antisense to GJD3	CTD-2267D19.3	protein_coding	NA	NA	0	0	-0.331562	-0.542097	0	0	0	0	0	TRUE-Concordant	Permissive
ENSG00000149091	ENSG00000149091.15	diacylglycerol kinase zeta [Source:HGNC Symbol;Acc:HGNC:2857]	DGKZ	protein_coding	Q13574	8525	0	0	-0.880925	-0.541205	0	0	0	0	0	TRUE-Concordant	Permissive
ENSG00000121940	ENSG00000121940.15	chloride channel CLIC like 1 [Source:HGNC Symbol;Acc:HGNC:29675]	CLCC1	protein_coding	A0A024R095,A0A024R0G0,Q96S66	23155	0	0	-0.237559	-0.540315	0	0	0	0	0	TRUE-Concordant	Permissive
ENSG00000105372	ENSG00000105372.8	ribosomal protein S19 [Source:HGNC Symbol;Acc:HGNC:10402]	RPS19	protein_coding	B0ZBD0,P39019	6223	0	0	-0.314464	-0.539211	0	0	0	0	0	TRUE-Concordant	Permissive
ENSG00000139180	ENSG00000139180.11	NADH:ubiquinone oxidoreductase subunit A9 [Source:HGNC Symbol;Acc:HGNC:7693]	NDUFA9	protein_coding	Q16795	4704	0	0	-0.638042	-0.538079	0	0	0	0	0	TRUE-Concordant	Permissive
ENSG00000135916	ENSG00000135916.16	integral membrane protein 2C [Source:HGNC Symbol;Acc:HGNC:6175]	ITM2C	protein_coding	A0A024R466,B8ZZM6,Q9NQX7	81618	0	0	-0.569392	-0.537487	0	0	0	0	0	TRUE-Concordant	Permissive
ENSG00000113648	ENSG00000113648.16	macroH2A.1 histone [Source:HGNC Symbol;Acc:HGNC:4740]	H2AFY	protein_coding	O75367	9555	0	0	-0.477957	-0.537407	0	0	0	0	0	TRUE-Concordant	Permissive
ENSG00000103066	ENSG00000103066.13	phospholipase A2 group XV [Source:HGNC Symbol;Acc:HGNC:17163]	PLA2G15	protein_coding	Q8NCC3	23659	0	0	-0.323276	-0.536463	0	0	0	0	0	TRUE-Concordant	Permissive
ENSG00000139637	ENSG00000139637.14	chromosome 12 open reading frame 10 [Source:HGNC Symbol;Acc:HGNC:17590]	C12orf10	protein_coding	Q86UA3,Q9HB07	60314	0	0	-0.327765	-0.536245	0	0	0	0	0	TRUE-Concordant	Permissive
ENSG00000126756	ENSG00000126756.12	ubiquitously expressed prefoldin like chaperone [Source:HGNC Symbol;Acc:HGNC:12641]	UXT	protein_coding	Q9UBK9	8409	0	0	-0.348628	-0.53518	0	0	0	0	0	TRUE-Concordant	Permissive
ENSG00000138780	ENSG00000138780.15	glutathione S-transferase C-terminal domain containing [Source:HGNC Symbol;Acc:HGNC:25806]	GSTCD	protein_coding	B7Z8J7,Q8NEC7	79807	0	0	-0.233185	-0.532617	0	0	0	0	0.624729	TRUE-Concordant	Permissive
ENSG00000149485	ENSG00000149485.19	fatty acid desaturase 1 [Source:HGNC Symbol;Acc:HGNC:3574]	FADS1	protein_coding	A0A0A0MR51,O60427	3992	0	0	-0.49476	-0.532399	0	0	0	0	0	TRUE-Concordant	Permissive
ENSG00000196700	ENSG00000196700.9	zinc finger protein 512B [Source:HGNC Symbol;Acc:HGNC:29212]	ZNF512B	protein_coding	Q96KM6	57473	0	0	-0.555957	-0.532193	0	0	0	0	0	TRUE-Concordant	Permissive
ENSG00000185515	ENSG00000185515.14	BRCA1/BRCA2-containing complex subunit 3 [Source:HGNC Symbol;Acc:HGNC:24185]	BRCC3	protein_coding	P46736	79184	0	0	-0.432881	-0.529582	0	0	0	0	0	TRUE-Concordant	Permissive
ENSG00000157954	ENSG00000157954.15	WD repeat domain, phosphoinositide interacting 2 [Source:HGNC Symbol;Acc:HGNC:32225]	WIPI2	protein_coding	A0A024R823,Q9Y4P8	26100	0	0	-0.451739	-0.529123	0	0	0	0	0	TRUE-Concordant	Permissive
ENSG00000105063	ENSG00000105063.19	protein phosphatase 6 regulatory subunit 1 [Source:HGNC Symbol;Acc:HGNC:29195]	PPP6R1	protein_coding	Q9UPN7	22870	0	0	-0.96665	-0.528996	0	0	0	0	0	TRUE-Concordant	Permissive
ENSG00000132591	ENSG00000132591.12	Era like 12S mitochondrial rRNA chaperone 1 [Source:HGNC Symbol;Acc:HGNC:3424]	ERAL1	protein_coding	O75616	26284	0	0	-0.417398	-0.528444	0	0	0	0	0	TRUE-Concordant	Permissive
ENSG00000108829	ENSG00000108829.10	leucine rich repeat containing 59 [Source:HGNC Symbol;Acc:HGNC:28817]	LRRC59	protein_coding	Q96AG4	55379	0	0	-0.906619	-0.52836	0	0	0	0	0	TRUE-Concordant	Permissive
ENSG00000247077	ENSG00000247077.7	PGAM family member 5, mitochondrial serine/threonine protein phosphatase [Source:HGNC Symbol;Acc:HGNC:28763]	PGAM5	protein_coding	Q96HS1	192111	0	0	-0.790192	-0.52808	0	0	0	0	0	TRUE-Concordant	Permissive
ENSG00000159322	ENSG00000159322.17	ADP dependent glucokinase [Source:HGNC Symbol;Acc:HGNC:25250]	ADPGK	protein_coding	Q9BRR6	83440	0	0	-0.184155	-0.527095	0	0	0	0.860494	0	TRUE-Concordant	Permissive
ENSG00000155660	ENSG00000155660.11	protein disulfide isomerase family A member 4 [Source:HGNC Symbol;Acc:HGNC:30167]	PDIA4	protein_coding	A0A090N8Y2,P13667	9601	0	0	-0.632167	-0.52693	0	0	0.968733	1.07392	0.405809	TRUE-Concordant	Permissive
ENSG00000231991	ENSG00000231991.4	annexin A2 pseudogene 2 [Source:HGNC Symbol;Acc:HGNC:539]	ANXA2P2	pseudogene	NA	NA	0	0	-0.443352	-0.526634	0	0	0	0	0.996311	TRUE-Concordant	Permissive
ENSG00000184900	ENSG00000184900.16	small ubiquitin like modifier 3 [Source:HGNC Symbol;Acc:HGNC:11124]	SUMO3	protein_coding	P55854	6612	0	0	-0.310091	-0.526608	0	0	0	0	0	TRUE-Concordant	Permissive
ENSG00000172053	ENSG00000172053.18	glutaminyl-tRNA synthetase 1 [Source:HGNC Symbol;Acc:HGNC:9751]	QARS	protein_coding	B7Z840,P47897	5859	0	0	-0.195608	-0.525857	0	0	0	0	0	TRUE-Concordant	Permissive
ENSG00000107949	ENSG00000107949.17	BRCA2 and CDKN1A interacting protein [Source:HGNC Symbol;Acc:HGNC:978]	BCCIP	protein_coding	Q9P287	56647	0	0	-0.364848	-0.524932	0	0	0	0.451705	0	TRUE-Concordant	Permissive
ENSG00000100865	ENSG00000100865.15	cyclin dependent kinase 2 interacting protein [Source:HGNC Symbol;Acc:HGNC:23789]	CINP	protein_coding	A0A024R6M9,Q9BW66	51550	0	0	-0.296808	-0.524809	0	0	0	0	0	TRUE-Concordant	Permissive
ENSG00000135931	ENSG00000135931.17	armadillo repeat containing 9 [Source:HGNC Symbol;Acc:HGNC:20730]	ARMC9	protein_coding	A0A024R486,Q7Z3E5	80210	0	0	-0.660267	-0.522798	0	0	0	0	0	TRUE-Concordant	Permissive
ENSG00000187837	ENSG00000187837.4	H1.2 linker histone, cluster member [Source:HGNC Symbol;Acc:HGNC:4716]	HIST1H1C	protein_coding	P16403	3006	0	0	-0.641649	-0.522511	0	0	0	0	0	TRUE-Concordant	Permissive
ENSG00000241973	ENSG00000241973.11	phosphatidylinositol 4-kinase alpha [Source:HGNC Symbol;Acc:HGNC:8983]	PI4KA	protein_coding	B4DYG5,P42356,Q4LE69	5297	0	0	-0.412886	-0.522429	0	0	0	0	0	TRUE-Concordant	Permissive
ENSG00000071051	ENSG00000071051.14	NCK adaptor protein 2 [Source:HGNC Symbol;Acc:HGNC:7665]	NCK2	protein_coding	A0A0S2Z4M6,E7ERP6,O43639	8440	0	0	-0.233476	-0.521473	0	0	0	0	0	TRUE-Concordant	Permissive
ENSG00000170043	ENSG00000170043.12	trafficking protein particle complex 1 [Source:HGNC Symbol;Acc:HGNC:19894]	TRAPPC1	protein_coding	Q9Y5R8	58485	0	0	-0.383891	-0.521359	0	0	0	0	0	TRUE-Concordant	Permissive
ENSG00000141576	ENSG00000141576.16	ring finger protein 157 [Source:HGNC Symbol;Acc:HGNC:29402]	RNF157	protein_coding	Q96PX1	114804	0	0	-0.643966	-0.521109	0	0	0	0	0	TRUE-Concordant	Permissive
ENSG00000100220	ENSG00000100220.12	RNA 2',3'-cyclic phosphate and 5'-OH ligase [Source:HGNC Symbol;Acc:HGNC:26935]	RTCB	protein_coding	Q9Y3I0	51493	0	0	-0.478352	-0.520099	0	0	0	0	0	TRUE-Concordant	Permissive
ENSG00000134825	ENSG00000134825.16	transmembrane protein 258 [Source:HGNC Symbol;Acc:HGNC:1164]	TMEM258	protein_coding	P61165	746	0	0	-0.288596	-0.519799	0	0	0	0	0	TRUE-Concordant	Permissive
ENSG00000116830	ENSG00000116830.12	transcription termination factor 2 [Source:HGNC Symbol;Acc:HGNC:12398]	TTF2	protein_coding	A0A024R0F1,Q9UNY4	8458	0	0	-0.672706	-0.5193	0	0	0	0	0	TRUE-Concordant	Permissive
ENSG00000174903	ENSG00000174903.16	RAB1B, member RAS oncogene family [Source:HGNC Symbol;Acc:HGNC:18370]	RAB1B	protein_coding	Q9H0U4	81876	0	0	-0.998977	-0.517904	0	0	0	0	0	TRUE-Concordant	Permissive
ENSG00000132361	ENSG00000132361.17	clustered mitochondria homolog [Source:HGNC Symbol;Acc:HGNC:29094]	CLUH	protein_coding	O75153	23277	0	0	-0.973941	-0.517362	0	0	0	0	0	TRUE-Concordant	Permissive
ENSG00000242114	ENSG00000242114.6	mitochondrial fission process 1 [Source:HGNC Symbol;Acc:HGNC:26945]	MTFP1	protein_coding	A0A024R1E4,Q9UDX5	51537	0	0	-0.389425	-0.516624	0	0	0	0	0	TRUE-Concordant	Permissive
ENSG00000206527	ENSG00000206527.10	3-hydroxyacyl-CoA dehydratase 2 [Source:HGNC Symbol;Acc:HGNC:9640]	PTPLB	protein_coding	Q6Y1H2	201562	0	0	-0.342329	-0.516515	0	0	0	0	0	TRUE-Concordant	Permissive
ENSG00000136518	ENSG00000136518.17	actin like 6A [Source:HGNC Symbol;Acc:HGNC:24124]	ACTL6A	protein_coding	O96019	86	0	0	-0.252367	-0.516156	0	0	0	0	0	TRUE-Concordant	Permissive
ENSG00000111786	ENSG00000111786.9	serine and arginine rich splicing factor 9 [Source:HGNC Symbol;Acc:HGNC:10791]	SRSF9	protein_coding	Q13242	8683	0	0	-0.237078	-0.515127	0	0	0	0	0	TRUE-Concordant	Permissive
ENSG00000175793	ENSG00000175793.12	stratifin [Source:HGNC Symbol;Acc:HGNC:10773]	SFN	protein_coding	P31947	2810	0	0	-0.798595	-0.515005	0	0	0	0	0	TRUE-Concordant	Permissive
ENSG00000133612	ENSG00000133612.19	ArfGAP with GTPase domain, ankyrin repeat and PH domain 3 [Source:HGNC Symbol;Acc:HGNC:16923]	AGAP3	protein_coding	C9J975,D3DX07,E7ESL9,Q86ST5,Q86XV5,Q96P47	116988	0	0	-0.527521	-0.514964	0	0	0	0	0	TRUE-Concordant	Permissive
ENSG00000048991	ENSG00000048991.16	R3H domain containing 1 [Source:HGNC Symbol;Acc:HGNC:9757]	R3HDM1	protein_coding	Q15032	23518	0	0	-0.222401	-0.514931	0	0	0	0	0	TRUE-Concordant	Permissive
ENSG00000177706	ENSG00000177706.9	FAM20C golgi associated secretory pathway kinase [Source:HGNC Symbol;Acc:HGNC:22140]	FAM20C	protein_coding	Q8IXL6	56975	0	0	-0.67047	-0.514234	0	0	0	0	0	TRUE-Concordant	Permissive
ENSG00000107371	ENSG00000107371.13	exosome component 3 [Source:HGNC Symbol;Acc:HGNC:17944]	EXOSC3	protein_coding	Q9NQT5,Q9NYS3	51010	0	0	-0.442785	-0.514156	0	0	0	0	0	TRUE-Concordant	Permissive
ENSG00000118705	ENSG00000118705.17	ribophorin II [Source:HGNC Symbol;Acc:HGNC:10382]	RPN2	protein_coding	P04844	6185	0	0	-0.222538	-0.513793	0	0	0	0	0	TRUE-Concordant	Permissive
ENSG00000115241	ENSG00000115241.11	protein phosphatase, Mg2+/Mn2+ dependent 1G [Source:HGNC Symbol;Acc:HGNC:9278]	PPM1G	protein_coding	O15355,Q6IAU5	5496	0	0	-0.51372	-0.513764	0	0	0	0	0	TRUE-Concordant	Permissive
ENSG00000137815	ENSG00000137815.14	RTF1 homolog, Paf1/RNA polymerase II complex component [Source:HGNC Symbol;Acc:HGNC:28996]	RTF1	protein_coding	Q92541	23168	0	0	-0.45976	-0.513523	0	0	0	0	0	TRUE-Concordant	Permissive
ENSG00000271738	NA	NA	RP11-137H2.6	lincRNA	NA	NA	0	0	-0.801795	-0.513188	0	0	0	0	0	TRUE-Concordant	Permissive
ENSG00000136908	ENSG00000136908.17	dolichyl-phosphate mannosyltransferase subunit 2, regulatory [Source:HGNC Symbol;Acc:HGNC:3006]	DPM2	protein_coding	O94777	8818	0	0	-0.598466	-0.512843	0	0	0	0	0	TRUE-Concordant	Permissive
ENSG00000104969	ENSG00000104969.10	small glutamine rich tetratricopeptide repeat containing alpha [Source:HGNC Symbol;Acc:HGNC:10819]	SGTA	protein_coding	O43765	6449	0	0	-0.716379	-0.51239	0	0	0	0	0	TRUE-Concordant	Permissive
ENSG00000088367	ENSG00000088367.23	erythrocyte membrane protein band 4.1 like 1 [Source:HGNC Symbol;Acc:HGNC:3378]	EPB41L1	protein_coding	A0A0C4DH22,B7Z653,Q9H4G0	2036	0	0	-0.694311	-0.511809	0	0	0	0	0	TRUE-Concordant	Permissive
ENSG00000100395	ENSG00000100395.15	L3MBTL histone methyl-lysine binding protein 2 [Source:HGNC Symbol;Acc:HGNC:18594]	L3MBTL2	protein_coding	A0A0S2Z5X6,Q969R5	83746	0	0	-0.841049	-0.511401	0	0	0	0	0	TRUE-Concordant	Permissive
ENSG00000185627	ENSG00000185627.18	proteasome 26S subunit, non-ATPase 13 [Source:HGNC Symbol;Acc:HGNC:9558]	PSMD13	protein_coding	Q9UNM6	5719	0	0	-0.362709	-0.511009	0	0	0	0	0	TRUE-Concordant	Permissive
ENSG00000165138	ENSG00000165138.18	ankyrin repeat and sterile alpha motif domain containing 6 [Source:HGNC Symbol;Acc:HGNC:26724]	ANKS6	protein_coding	B3KXP1,Q68DC2	203286	0	0	-0.32652	-0.50956	0	0	0	0	0	TRUE-Concordant	Permissive
ENSG00000114353	ENSG00000114353.17	G protein subunit alpha i2 [Source:HGNC Symbol;Acc:HGNC:4385]	GNAI2	protein_coding	B3KP24,B3KX51,P04899	2771	0	0	-0.723472	-0.509467	0	0	0	0	0	TRUE-Concordant	Permissive
ENSG00000105325	ENSG00000105325.14	fizzy and cell division cycle 20 related 1 [Source:HGNC Symbol;Acc:HGNC:24824]	FZR1	protein_coding	Q9UM11	51343	0	0	-0.752224	-0.509384	0	0	0	0	0	TRUE-Concordant	Permissive
ENSG00000125818	ENSG00000125818.18	proteasome inhibitor subunit 1 [Source:HGNC Symbol;Acc:HGNC:9571]	PSMF1	protein_coding	A0A140VJT2,B4DXW9,Q5QPM7,Q92530	9491	0	0	-0.284752	-0.50903	0	0	0	0	0	TRUE-Concordant	Permissive
ENSG00000142208	ENSG00000142208.16	AKT serine/threonine kinase 1 [Source:HGNC Symbol;Acc:HGNC:391]	AKT1	protein_coding	B0LPE5,B3KVH4,P31749	207	0	0	-0.803959	-0.508744	0	0	0	0	0	TRUE-Concordant	Permissive
ENSG00000149541	ENSG00000149541.10	beta-1,3-glucuronyltransferase 3 [Source:HGNC Symbol;Acc:HGNC:923]	B3GAT3	protein_coding	G3V150,O94766,Q5U676	26229	0	0	-0.732359	-0.508468	0	0	0	0	0	TRUE-Concordant	Permissive
ENSG00000132600	ENSG00000132600.16	protein arginine methyltransferase 7 [Source:HGNC Symbol;Acc:HGNC:25557]	PRMT7	protein_coding	A0A024R6Z2,A0A024R726,Q9NVM4	54496	0	0	-0.912255	-0.507661	0	0	0	0	0	TRUE-Concordant	Permissive
ENSG00000179526	ENSG00000179526.17	SHANK associated RH domain interactor [Source:HGNC Symbol;Acc:HGNC:25321]	SHARPIN	protein_coding	Q6PJD5,Q9H0F6	81858	0	0	-0.516374	-0.507634	0	0	0	0	0	TRUE-Concordant	Permissive
ENSG00000143149	ENSG00000143149.12	aldehyde dehydrogenase 9 family member A1 [Source:HGNC Symbol;Acc:HGNC:412]	ALDH9A1	protein_coding	B9EKV4,P49189	223	0	0	-0.251323	-0.507096	0	0	0	0	0	TRUE-Concordant	Permissive
ENSG00000110651	ENSG00000110651.12	CD81 molecule [Source:HGNC Symbol;Acc:HGNC:1701]	CD81	protein_coding	A0A024RCB7,E9PJK1,P60033	975	0	0	-0.389249	-0.506861	0	0	0	0	0	TRUE-Concordant	Permissive
ENSG00000125970	ENSG00000125970.12	RALY heterogeneous nuclear ribonucleoprotein [Source:HGNC Symbol;Acc:HGNC:15921]	RALY	protein_coding	Q53GL6,Q9UKM9	22913	0	0	-0.685934	-0.506785	0	0	0	0	0	TRUE-Concordant	Permissive
ENSG00000122483	ENSG00000122483.17	coiled-coil domain containing 18 [Source:HGNC Symbol;Acc:HGNC:30370]	CCDC18	protein_coding	E9PFB9,Q5T9S5,Q6PH87,Q7Z659	343099	0	0	-0.601945	-0.506088	0	0	0	0	0	TRUE-Concordant	Permissive
ENSG00000198618	ENSG00000198618.5	peptidylprolyl isomerase A pseudogene 22 [Source:HGNC Symbol;Acc:HGNC:17236]	PPIAP22	pseudogene	NA	NA	0	0	-0.503695	-0.505841	0	0	0	0	0	TRUE-Concordant	Permissive
ENSG00000197226	ENSG00000197226.12	TBC1 domain family member 9B [Source:HGNC Symbol;Acc:HGNC:29097]	TBC1D9B	protein_coding	B3KM54,Q66K14,Q9BW24	23061	0	0	-0.346861	-0.505261	0	0	0	0	0	TRUE-Concordant	Permissive
ENSG00000126062	ENSG00000126062.4	transmembrane protein 115 [Source:HGNC Symbol;Acc:HGNC:30055]	TMEM115	protein_coding	A0A024R2Y2,Q12893	11070	0	0	-0.992732	-0.504979	0	0	0	0	0	TRUE-Concordant	Permissive
ENSG00000117118	ENSG00000117118.10	succinate dehydrogenase complex iron sulfur subunit B [Source:HGNC Symbol;Acc:HGNC:10681]	SDHB	protein_coding	P21912	6390	0	0	-0.388014	-0.504204	0	0	0	0	0	TRUE-Concordant	Permissive
ENSG00000086289	ENSG00000086289.12	ependymin related 1 [Source:HGNC Symbol;Acc:HGNC:17572]	EPDR1	protein_coding	Q96J80,Q9UM22	54749	0	0	-0.31758	-0.502768	0	0	0	0	0	TRUE-Concordant	Permissive
ENSG00000099991	ENSG00000099991.18	calcineurin binding protein 1 [Source:HGNC Symbol;Acc:HGNC:24187]	CABIN1	protein_coding	A0A024R1E5,A0A087WWW8,Q9Y6J0	23523	0	0	-0.639536	-0.502339	0	0	0	0	0	TRUE-Concordant	Permissive
ENSG00000204516	ENSG00000204516.10	MHC class I polypeptide-related sequence B [Source:HGNC Symbol;Acc:HGNC:7091]	MICB	protein_coding	A0A0G2JHB5,B4DUT9,B7Z8M1,F5H7Q8,Q29980,X6R344	4277	0	0	-0.876991	-0.501791	0	0	0	3.14478	0	TRUE-Concordant	Permissive
ENSG00000068654	ENSG00000068654.16	RNA polymerase I subunit A [Source:HGNC Symbol;Acc:HGNC:17264]	POLR1A	protein_coding	O95602	25885	0	0	-0.47516	-0.501724	0	0	0	0	0	TRUE-Concordant	Permissive
ENSG00000102054	ENSG00000102054.18	RB binding protein 7, chromatin remodeling factor [Source:HGNC Symbol;Acc:HGNC:9890]	RBBP7	protein_coding	Q16576,Q6FHQ0	5931	0	0	-0.341669	-0.501579	0	0	0	0	0	TRUE-Concordant	Permissive
ENSG00000004478	ENSG00000004478.8	FKBP prolyl isomerase 4 [Source:HGNC Symbol;Acc:HGNC:3720]	FKBP4	protein_coding	Q02790	2288	0	0	-0.983827	-0.501076	0	0	0	0	0.287292	TRUE-Concordant	Permissive
ENSG00000005022	ENSG00000005022.6	solute carrier family 25 member 5 [Source:HGNC Symbol;Acc:HGNC:10991]	SLC25A5	protein_coding	P05141,Q6NVC0	292	0	0	-0.192538	-0.500799	0	0	0	0	0	TRUE-Concordant	Permissive
ENSG00000205542	ENSG00000205542.11	thymosin beta 4 X-linked [Source:HGNC Symbol;Acc:HGNC:11881]	TMSB4X	protein_coding	A2VCK8,P62328,Q0P5T0	7114	0	0	-0.444931	-0.499933	0.475149	0	0	0	0	TRUE-Concordant	Permissive
ENSG00000105393	ENSG00000105393.16	BRISC and BRCA1 A complex member 1 [Source:HGNC Symbol;Acc:HGNC:25008]	BABAM1	protein_coding	A0A024R7L2,J3KQS6,Q9NWV8	29086	0	0	-0.628774	-0.497874	0	0	0	0	0	TRUE-Concordant	Permissive
ENSG00000088247	ENSG00000088247.17	KH-type splicing regulatory protein [Source:HGNC Symbol;Acc:HGNC:6316]	KHSRP	protein_coding	Q92945	8570	0	0	-0.618239	-0.49759	0	0	0	0	0	TRUE-Concordant	Permissive
ENSG00000120075	ENSG00000120075.5	homeobox B5 [Source:HGNC Symbol;Acc:HGNC:5116]	HOXB5	protein_coding	P09067	3215	0	0	-0.742005	-0.49705	0	0	0	0	0	TRUE-Concordant	Permissive
ENSG00000198917	ENSG00000198917.13	SPOUT domain containing methyltransferase 1 [Source:HGNC Symbol;Acc:HGNC:26933]	C9orf114	protein_coding	Q5T280	51490	0	0	-0.771987	-0.496962	0	0	0	0	0	TRUE-Concordant	Permissive
ENSG00000140995	ENSG00000140995.16	differentially expressed in FDCP 8 homolog [Source:HGNC Symbol;Acc:HGNC:25969]	DEF8	protein_coding	Q6ZN54	54849	0	0	-0.55237	-0.496616	0	0	0	0	0	TRUE-Concordant	Permissive
ENSG00000177889	ENSG00000177889.10	ubiquitin conjugating enzyme E2 N [Source:HGNC Symbol;Acc:HGNC:12492]	UBE2N	protein_coding	P61088,V9HW41	7334	0	0	-0.428036	-0.495005	0	0	0	0	0	TRUE-Concordant	Permissive
ENSG00000148730	ENSG00000148730.7	eukaryotic translation initiation factor 4E binding protein 2 [Source:HGNC Symbol;Acc:HGNC:3289]	EIF4EBP2	protein_coding	A0A024QZM3,Q13542	1979	0	0	-0.235336	-0.494997	0	0	0	0.732727	0.329016	TRUE-Concordant	Permissive
ENSG00000099904	ENSG00000099904.15	zinc finger DHHC-type palmitoyltransferase 8 [Source:HGNC Symbol;Acc:HGNC:18474]	ZDHHC8	protein_coding	Q9ULC8	29801	0	0	-0.721113	-0.494962	0	0	0	0	0	TRUE-Concordant	Permissive
ENSG00000174374	NA	NA	WBSCR16	protein_coding	NA	NA	0	0	-0.537434	-0.492786	0	0	0	0	0	TRUE-Concordant	Permissive
ENSG00000149182	ENSG00000149182.15	ADP ribosylation factor GTPase activating protein 2 [Source:HGNC Symbol;Acc:HGNC:13504]	ARFGAP2	protein_coding	G5E9L0,Q8N6H7	84364	0	0	-0.269048	-0.492758	0	0	0	0	0	TRUE-Concordant	Permissive
ENSG00000137713	ENSG00000137713.16	protein phosphatase 2 scaffold subunit Abeta [Source:HGNC Symbol;Acc:HGNC:9303]	PPP2R1B	protein_coding	P30154	5519	0	0	-0.517897	-0.491707	0	0	0	0	0	TRUE-Concordant	Permissive
ENSG00000162129	ENSG00000162129.14	caseinolytic mitochondrial matrix peptidase chaperone subunit B [Source:HGNC Symbol;Acc:HGNC:30664]	CLPB	protein_coding	A0A140VK11,Q9H078	81570	0	0	-0.667161	-0.49101	0	0	0	0	0	TRUE-Concordant	Permissive
ENSG00000175137	ENSG00000175137.11	SH3 binding domain protein 5 like [Source:HGNC Symbol;Acc:HGNC:29360]	SH3BP5L	protein_coding	A0A024R0T2,Q7L8J4	80851	0	0	-0.599927	-0.490629	0	0	0	0.70702	0	TRUE-Concordant	Permissive
ENSG00000143870	ENSG00000143870.13	protein disulfide isomerase family A member 6 [Source:HGNC Symbol;Acc:HGNC:30168]	PDIA6	protein_coding	Q15084	10130	0	0	-0.147252	-0.489724	0	0	1.02261	0.973802	0.558014	TRUE-Concordant	Permissive
ENSG00000142444	ENSG00000142444.7	translocase of inner mitochondrial membrane 29 [Source:HGNC Symbol;Acc:HGNC:25152]	C19orf52	protein_coding	Q9BSF4	90580	0	0	-0.616838	-0.488871	0	0	0	0	0	TRUE-Concordant	Permissive
ENSG00000100036	ENSG00000100036.13	solute carrier family 35 member E4 [Source:HGNC Symbol;Acc:HGNC:17058]	SLC35E4	protein_coding	Q6ICL7	339665	0	0	-0.565985	-0.488633	0	0	0	0	0	TRUE-Concordant	Permissive
ENSG00000221983	ENSG00000221983.8	ubiquitin A-52 residue ribosomal protein fusion product 1 [Source:HGNC Symbol;Acc:HGNC:12458]	UBA52	protein_coding	P62987,Q3MIH3,Q7Z4P3	7311	0	0	-0.243987	-0.488478	0	0	0	0	0	TRUE-Concordant	Permissive
ENSG00000180304	ENSG00000180304.14	ornithine decarboxylase antizyme 2 [Source:HGNC Symbol;Acc:HGNC:8096]	OAZ2	protein_coding	O95190	4947	0	0	-0.19455	-0.48807	0	0	0	0	0	TRUE-Concordant	Permissive
ENSG00000138073	ENSG00000138073.14	prolactin regulatory element binding [Source:HGNC Symbol;Acc:HGNC:9356]	PREB	protein_coding	B5MC98,Q05DB2,Q9HCU5	10113	0	0	-0.796438	-0.488053	0	0	0	0	0	TRUE-Concordant	Permissive
ENSG00000160410	ENSG00000160410.15	SH3KBP1 binding protein 1 [Source:HGNC Symbol;Acc:HGNC:19214]	SHKBP1	protein_coding	B3KVX8,Q8TBC3	92799	0	0	-0.476846	-0.487655	0.591559	0	0	0	0	TRUE-Concordant	Permissive
ENSG00000182841	ENSG00000182841.12	ribosomal RNA processing 7 homolog B, pseudogene [Source:HGNC Symbol;Acc:HGNC:30454]	RRP7B	pseudogene	NA	91695	0	0	-0.697645	-0.485721	0	0	0	0	0	TRUE-Concordant	Permissive
ENSG00000125037	ENSG00000125037.12	ER membrane protein complex subunit 3 [Source:HGNC Symbol;Acc:HGNC:23999]	EMC3	protein_coding	Q9P0I2	55831	0	0	-0.229814	-0.484662	0	0	0	0	0	TRUE-Concordant	Permissive
ENSG00000185453	ENSG00000185453.13	zinc finger SWIM-type containing 9 [Source:HGNC Symbol;Acc:HGNC:34495]	C19orf68	protein_coding	Q86XI8	374920	0	0	-0.744393	-0.48381	0	0	0	0	0	TRUE-Concordant	Permissive
ENSG00000213585	ENSG00000213585.11	voltage dependent anion channel 1 [Source:HGNC Symbol;Acc:HGNC:12669]	VDAC1	protein_coding	A0A1L1UHR1,B3KTS5,P21796	7416	0	0	-0.456984	-0.48334	0	0	0	0	0	TRUE-Concordant	Permissive
ENSG00000137409	ENSG00000137409.19	mitochondrial carrier 1 [Source:HGNC Symbol;Acc:HGNC:17586]	MTCH1	protein_coding	A0A024RCX4,A0A024RD08,A8YXX5,B4E0C5,Q9NZJ7	23787	0	0	-0.581157	-0.482518	0	0	0	0	0	TRUE-Concordant	Permissive
ENSG00000081760	ENSG00000081760.17	acetoacetyl-CoA synthetase [Source:HGNC Symbol;Acc:HGNC:21298]	AACS	protein_coding	A0A024RBV2,Q86V21	65985	0	0	-0.687798	-0.482373	0	0	0	0	0	TRUE-Concordant	Permissive
ENSG00000125967	ENSG00000125967.16	N-terminal EF-hand calcium binding protein 3 [Source:HGNC Symbol;Acc:HGNC:15851]	NECAB3	protein_coding	Q96P71	63941	0	0	-0.617713	-0.4823	0	0	0	0	0	TRUE-Concordant	Permissive
ENSG00000106028	ENSG00000106028.11	single stranded DNA binding protein 1 [Source:HGNC Symbol;Acc:HGNC:11317]	SSBP1	protein_coding	A4D1U3,B7Z268,Q04837	6742	0	0	-0.20224	-0.481808	0	0	0	0	0	TRUE-Concordant	Permissive
ENSG00000177030	ENSG00000177030.17	DEAF1 transcription factor [Source:HGNC Symbol;Acc:HGNC:14677]	DEAF1	protein_coding	O75398	10522	0	0	-0.242592	-0.481754	0	0	0	0	0	TRUE-Concordant	Permissive
ENSG00000068394	ENSG00000068394.11	G-patch domain and KOW motifs [Source:HGNC Symbol;Acc:HGNC:30677]	GPKOW	protein_coding	Q92917	27238	0	0	-0.38424	-0.481374	0	0	0	0	0	TRUE-Concordant	Permissive
ENSG00000156411	ENSG00000156411.10	ATP synthase membrane subunit 6.8PL [Source:HGNC Symbol;Acc:HGNC:1188]	C14orf2	protein_coding	A0A024R6N3,P56378	9556	0	0	-0.381546	-0.481274	0	0	0	0	0	TRUE-Concordant	Permissive
ENSG00000106125	ENSG00000106125.14	MINDY lysine 48 deubiquitinase 4 [Source:HGNC Symbol;Acc:HGNC:21916]	FAM188B	protein_coding	Q4G0A6	84182	0	0	-0.438767	-0.480513	0	0	0	0	0	TRUE-Concordant	Permissive
ENSG00000091542	ENSG00000091542.9	alkB homolog 5, RNA demethylase [Source:HGNC Symbol;Acc:HGNC:25996]	ALKBH5	protein_coding	Q6P6C2	54890	0	0	-0.654454	-0.480482	0	0	0	0	0	TRUE-Concordant	Permissive
ENSG00000108784	ENSG00000108784.10	N-acetyl-alpha-glucosaminidase [Source:HGNC Symbol;Acc:HGNC:7632]	NAGLU	protein_coding	A0A140VJE4,P54802	4669	0	0	-0.557491	-0.479982	0	0	0	0	0	TRUE-Concordant	Permissive
ENSG00000131467	ENSG00000131467.11	proteasome activator subunit 3 [Source:HGNC Symbol;Acc:HGNC:9570]	PSME3	protein_coding	A0A024R203,B3KQ25,P61289,Q6MZZ1,V9HWJ8	10197	0	0	-0.505307	-0.479489	0	0	0	0	0	TRUE-Concordant	Permissive
ENSG00000086232	ENSG00000086232.13	eukaryotic translation initiation factor 2 alpha kinase 1 [Source:HGNC Symbol;Acc:HGNC:24921]	EIF2AK1	protein_coding	A0A024QZU1,Q9BQI3	27102	0	0	-0.426557	-0.477952	0	0	0	0	0	TRUE-Concordant	Permissive
ENSG00000106588	ENSG00000106588.11	proteasome 20S subunit alpha 2 [Source:HGNC Symbol;Acc:HGNC:9531]	PSMA2	protein_coding	A0A024RA52,P25787	5683	0	0	-0.235995	-0.477298	0	0	0	0	0	TRUE-Concordant	Permissive
ENSG00000001497	ENSG00000001497.16	LAS1 like ribosome biogenesis factor [Source:HGNC Symbol;Acc:HGNC:25726]	LAS1L	protein_coding	Q9Y4W2	81887	0	0	-0.715111	-0.47675	0	0	0	0	0	TRUE-Concordant	Permissive
ENSG00000065978	ENSG00000065978.19	Y-box binding protein 1 [Source:HGNC Symbol;Acc:HGNC:8014]	YBX1	protein_coding	P67809	4904	0	0	-0.769356	-0.47637	0	0	0	0	0	TRUE-Concordant	Permissive
ENSG00000155636	ENSG00000155636.15	RNA binding motif protein 45 [Source:HGNC Symbol;Acc:HGNC:24468]	RBM45	protein_coding	Q8IUH3	129831	0	0	-0.266271	-0.476348	0	0	0	0	0	TRUE-Concordant	Permissive
ENSG00000100023	ENSG00000100023.19	peptidylprolyl isomerase like 2 [Source:HGNC Symbol;Acc:HGNC:9261]	PPIL2	protein_coding	A0A024R1C1,A8K0I0,Q13356	23759	0	0	-0.635026	-0.47624	0	0	0	0	0	TRUE-Concordant	Permissive
ENSG00000123989	ENSG00000123989.14	chondroitin polymerizing factor [Source:HGNC Symbol;Acc:HGNC:24291]	CHPF	protein_coding	Q8IZ52	79586	0	0	-0.331304	-0.474954	0.523674	0	0	0	0	TRUE-Concordant	Permissive
ENSG00000174233	ENSG00000174233.11	adenylate cyclase 6 [Source:HGNC Symbol;Acc:HGNC:237]	ADCY6	protein_coding	O43306	112	0	0	-0.238899	-0.474851	0	0	0	0	0	TRUE-Concordant	Permissive
ENSG00000006744	ENSG00000006744.19	elaC ribonuclease Z 2 [Source:HGNC Symbol;Acc:HGNC:14198]	ELAC2	protein_coding	A0A0S2Z5M8,Q9BQ52	60528	0	0	-0.556324	-0.47337	0	0	0	0	0	TRUE-Concordant	Permissive
ENSG00000233927	ENSG00000233927.5	ribosomal protein S28 [Source:HGNC Symbol;Acc:HGNC:10418]	RPS28	protein_coding	B2R4R9,P62857	6234	0	0	-0.496481	-0.473239	0	0	0	0	0	TRUE-Concordant	Permissive
ENSG00000106244	ENSG00000106244.13	PDGFA associated protein 1 [Source:HGNC Symbol;Acc:HGNC:14634]	PDAP1	protein_coding	Q13442	11333	0	0	-0.471011	-0.472965	0	0	0	0	0	TRUE-Concordant	Permissive
ENSG00000124155	ENSG00000124155.18	phosphatidylinositol glycan anchor biosynthesis class T [Source:HGNC Symbol;Acc:HGNC:14938]	PIGT	protein_coding	Q969N2	51604	0	0	-0.381775	-0.472911	0	0	0	0	0	TRUE-Concordant	Permissive
ENSG00000115317	ENSG00000115317.11	HtrA serine peptidase 2 [Source:HGNC Symbol;Acc:HGNC:14348]	HTRA2	protein_coding	O43464	27429	0	0	-0.282631	-0.472795	0	0	0	0	0	TRUE-Concordant	Permissive
ENSG00000111640	ENSG00000111640.15	glyceraldehyde-3-phosphate dehydrogenase [Source:HGNC Symbol;Acc:HGNC:4141]	GAPDH	protein_coding	P04406,V9HVZ4	2597	0	0	-0.353171	-0.472732	0	0	0	0	0	TRUE-Concordant	Permissive
ENSG00000133028	ENSG00000133028.12	synthesis of cytochrome C oxidase 1 [Source:HGNC Symbol;Acc:HGNC:10603]	SCO1	protein_coding	O75880	6341	0	0	-0.269349	-0.472183	0	0	0	0	0	TRUE-Concordant	Permissive
ENSG00000138363	ENSG00000138363.15	5-aminoimidazole-4-carboxamide ribonucleotide formyltransferase/IMP cyclohydrolase [Source:HGNC Symbol;Acc:HGNC:794]	ATIC	protein_coding	P31939,V9HWH7	471	0	0	-0.180516	-0.472157	0	0	0	0	0	TRUE-Concordant	Permissive
ENSG00000069849	ENSG00000069849.11	ATPase Na+/K+ transporting subunit beta 3 [Source:HGNC Symbol;Acc:HGNC:806]	ATP1B3	protein_coding	P54709	483	0	0	-0.404558	-0.470665	0	0	0	0	0	TRUE-Concordant	Permissive
ENSG00000167264	ENSG00000167264.18	dihydrouridine synthase 2 [Source:HGNC Symbol;Acc:HGNC:26014]	DUS2	protein_coding	A0A024R6Z7,B4DKP8,E7EUN9,Q9NX74	54920	0	0	-0.501366	-0.470456	0	0	0	0	0	TRUE-Concordant	Permissive
ENSG00000122705	ENSG00000122705.17	clathrin light chain A [Source:HGNC Symbol;Acc:HGNC:2090]	CLTA	protein_coding	C9J8P9,P09496	1211	0	0	-0.259335	-0.47008	0	0	0	0	0	TRUE-Concordant	Permissive
ENSG00000099331	ENSG00000099331.13	myosin IXB [Source:HGNC Symbol;Acc:HGNC:7609]	MYO9B	protein_coding	B0I1T6,Q13459,Q4LE74,Q8WVD2	4650	0	0	-0.508591	-0.469595	0	0	0	0.520501	0	TRUE-Concordant	Permissive
ENSG00000108773	ENSG00000108773.11	lysine acetyltransferase 2A [Source:HGNC Symbol;Acc:HGNC:4201]	KAT2A	protein_coding	Q92830	2648	0	0	-0.499182	-0.468192	0	0	0	0	0	TRUE-Concordant	Permissive
ENSG00000198130	ENSG00000198130.16	3-hydroxyisobutyryl-CoA hydrolase [Source:HGNC Symbol;Acc:HGNC:4908]	HIBCH	protein_coding	A0A140VJL0,Q6NVY1	26275	0	0	-0.270724	-0.466987	0	0	0	1.0115	0	TRUE-Concordant	Permissive
ENSG00000132382	ENSG00000132382.14	MYB binding protein 1a [Source:HGNC Symbol;Acc:HGNC:7546]	MYBBP1A	protein_coding	Q9BQG0	10514	0	0	-0.629773	-0.466645	0	0	0	0	0	TRUE-Concordant	Permissive
ENSG00000032444	ENSG00000032444.16	patatin like phospholipase domain containing 6 [Source:HGNC Symbol;Acc:HGNC:16268]	PNPLA6	protein_coding	Q8IY17	10908	0	0	-0.74793	-0.466177	0	0	0	0	0	TRUE-Concordant	Permissive
ENSG00000136270	ENSG00000136270.14	transforming growth factor beta regulator 4 [Source:HGNC Symbol;Acc:HGNC:17443]	TBRG4	protein_coding	B3KM73,B3KRS4,B4DU42,Q969Z0	9238	0	0	-0.790849	-0.46575	0	0	0	0	0	TRUE-Concordant	Permissive
ENSG00000213523	ENSG00000213523.10	steroid receptor RNA activator 1 [Source:HGNC Symbol;Acc:HGNC:11281]	SRA1	protein_coding	Q9HD15	10011	0	0	-0.407471	-0.464382	0	0	0	0	0	TRUE-Concordant	Permissive
ENSG00000101811	ENSG00000101811.13	cleavage stimulation factor subunit 2 [Source:HGNC Symbol;Acc:HGNC:2484]	CSTF2	protein_coding	B3V096,B4DUD5,E7EWR4,P33240	1478	0	0	-0.649497	-0.463025	0	0	0	0	0	TRUE-Concordant	Permissive
ENSG00000070761	ENSG00000070761.8	cilia and flagella associated protein 20 [Source:HGNC Symbol;Acc:HGNC:29523]	C16orf80	protein_coding	Q9Y6A4	29105	0	0	-0.477408	-0.462979	0	0	0	0	0	TRUE-Concordant	Permissive
ENSG00000172831	ENSG00000172831.14	carboxylesterase 2 [Source:HGNC Symbol;Acc:HGNC:1864]	CES2	protein_coding	A0A024R6X1,O00748	8824	0	0	-0.795376	-0.461892	0	0	0	0	0	TRUE-Concordant	Permissive
ENSG00000065000	ENSG00000065000.19	adaptor related protein complex 3 subunit delta 1 [Source:HGNC Symbol;Acc:HGNC:568]	AP3D1	protein_coding	O14617	8943	0	0	-0.626682	-0.460457	0	0	0	0	0	TRUE-Concordant	Permissive
ENSG00000011304	ENSG00000011304.20	polypyrimidine tract binding protein 1 [Source:HGNC Symbol;Acc:HGNC:9583]	PTBP1	protein_coding	P26599	5725	0	0	-0.797241	-0.459815	0	0	0	0	0	TRUE-Concordant	Permissive
ENSG00000123374	ENSG00000123374.11	cyclin dependent kinase 2 [Source:HGNC Symbol;Acc:HGNC:1771]	CDK2	protein_coding	A0A024RB10,A0A024RB77,B4DDL9,E7ESI2,G3V5T9,P24941	1017	0	0	-0.721671	-0.4597	0	0	0	0	0	TRUE-Concordant	Permissive
ENSG00000112029	ENSG00000112029.10	F-box protein 5 [Source:HGNC Symbol;Acc:HGNC:13584]	FBXO5	protein_coding	Q9UKT4	26271	0	0	-0.442464	-0.459246	0	0	0	0	0	TRUE-Concordant	Permissive
ENSG00000134308	ENSG00000134308.14	tyrosine 3-monooxygenase/tryptophan 5-monooxygenase activation protein theta [Source:HGNC Symbol;Acc:HGNC:12854]	YWHAQ	protein_coding	P27348	10971	0	0	-0.154835	-0.459147	0	0	0	0	0.458853	TRUE-Concordant	Permissive
ENSG00000204673	ENSG00000204673.10	AKT1 substrate 1 [Source:HGNC Symbol;Acc:HGNC:28426]	AKT1S1	protein_coding	A0A024QZF6,Q96B36	84335	0	0	-0.860919	-0.458778	0	0	0	0	0	TRUE-Concordant	Permissive
ENSG00000221838	ENSG00000221838.10	adaptor related protein complex 4 subunit mu 1 [Source:HGNC Symbol;Acc:HGNC:574]	AP4M1	protein_coding	C9JC87,O00189	9179	0	0	-0.443329	-0.457865	0	0	0	0	0	TRUE-Concordant	Permissive
ENSG00000128191	ENSG00000128191.16	DGCR8 microprocessor complex subunit [Source:HGNC Symbol;Acc:HGNC:2847]	DGCR8	protein_coding	Q8WYQ5	54487	0	0	-0.694001	-0.457195	0	0	0	0	0	TRUE-Concordant	Permissive
ENSG00000105221	ENSG00000105221.18	AKT serine/threonine kinase 2 [Source:HGNC Symbol;Acc:HGNC:392]	AKT2	protein_coding	B4DG79,P31751	208	0	0	-0.6557	-0.457138	0	0	0	0	0	TRUE-Concordant	Permissive
ENSG00000241553	ENSG00000241553.12	actin related protein 2/3 complex subunit 4 [Source:HGNC Symbol;Acc:HGNC:707]	ARPC4	protein_coding	P59998	10093	0	0	-0.317272	-0.456018	0	0	0	0	0	TRUE-Concordant	Permissive
ENSG00000143641	ENSG00000143641.10	polypeptide N-acetylgalactosaminyltransferase 2 [Source:HGNC Symbol;Acc:HGNC:4124]	GALNT2	protein_coding	A0A1L7NY50,B7Z6K2,G3V1S6,Q10471	2590	0	0	-0.261253	-0.456	0	0	0	0.935734	0.364452	TRUE-Concordant	Permissive
ENSG00000104907	ENSG00000104907.12	tRNA methyltransferase 1 [Source:HGNC Symbol;Acc:HGNC:25980]	TRMT1	protein_coding	A0A024R7I5,Q9NXH9	55621	0	0	-0.297194	-0.455948	0	0	0	0	0	TRUE-Concordant	Permissive
ENSG00000227500	ENSG00000227500.10	secretory carrier membrane protein 4 [Source:HGNC Symbol;Acc:HGNC:30385]	SCAMP4	protein_coding	Q969E2	113178	0	0	-0.415167	-0.455729	0	0	0	0	0	TRUE-Concordant	Permissive
ENSG00000166562	ENSG00000166562.9	SEC11 homolog C, signal peptidase complex subunit [Source:HGNC Symbol;Acc:HGNC:23400]	SEC11C	protein_coding	K7EJQ7,Q9BY50	90701	0	0	-0.285746	-0.455626	0	0	0	0	0	TRUE-Concordant	Permissive
ENSG00000099203	ENSG00000099203.7	transmembrane p24 trafficking protein 1 [Source:HGNC Symbol;Acc:HGNC:17291]	TMED1	protein_coding	Q13445	11018	0	0	-0.323631	-0.455622	0	0	0	0	0	TRUE-Concordant	Permissive
ENSG00000134905	ENSG00000134905.17	cysteinyl-tRNA synthetase 2, mitochondrial [Source:HGNC Symbol;Acc:HGNC:25695]	CARS2	protein_coding	B7Z7E6,Q9HA77	79587	0	0	-0.391027	-0.455342	0	0	0	0	0	TRUE-Concordant	Permissive
ENSG00000131368	ENSG00000131368.8	mitochondrial ribosomal protein S25 [Source:HGNC Symbol;Acc:HGNC:14511]	MRPS25	protein_coding	P82663	64432	0	0	-0.224417	-0.454987	0	0	0	0	0	TRUE-Concordant	Permissive
ENSG00000106609	ENSG00000106609.16	transmembrane protein 248 [Source:HGNC Symbol;Acc:HGNC:25476]	TMEM248	protein_coding	A0A024RDK7,Q9NWD8	55069	0	0	-0.293599	-0.454433	0	0	0	0	0	TRUE-Concordant	Permissive
ENSG00000185475	ENSG00000185475.11	transmembrane protein 179B [Source:HGNC Symbol;Acc:HGNC:33744]	TMEM179B	protein_coding	Q7Z7N9	374395	0	0	-0.391745	-0.454167	0.573059	0	0	0	0	TRUE-Concordant	Permissive
ENSG00000132635	ENSG00000132635.17	PC-esterase domain containing 1A [Source:HGNC Symbol;Acc:HGNC:16212]	PCED1A	protein_coding	Q9H1Q7	64773	0	0	-0.254172	-0.453522	0	0	0	0	0	TRUE-Concordant	Permissive
ENSG00000169299	ENSG00000169299.14	phosphoglucomutase 2 [Source:HGNC Symbol;Acc:HGNC:8906]	PGM2	protein_coding	Q96G03	55276	0	0	-0.333656	-0.453346	0	0	0	0	0	TRUE-Concordant	Permissive
ENSG00000198113	ENSG00000198113.3	torsin family 4 member A [Source:HGNC Symbol;Acc:HGNC:25981]	TOR4A	protein_coding	Q9NXH8	54863	0	0	-0.590627	-0.44996	0	0	0	0	0	TRUE-Concordant	Permissive
ENSG00000111605	ENSG00000111605.18	cleavage and polyadenylation specific factor 6 [Source:HGNC Symbol;Acc:HGNC:13871]	CPSF6	protein_coding	Q16630	11052	0	0	-0.552902	-0.449118	0	0	0	0	0	TRUE-Concordant	Permissive
ENSG00000132688	ENSG00000132688.11	nestin [Source:HGNC Symbol;Acc:HGNC:7756]	NES	protein_coding	P48681,Q9H6U9	10763	0	0	-0.964203	-0.448818	0	0	0	0	0	TRUE-Concordant	Permissive
ENSG00000146701	ENSG00000146701.12	malate dehydrogenase 2 [Source:HGNC Symbol;Acc:HGNC:6971]	MDH2	protein_coding	A0A024R4K3,B3KTM1,G3XAL0,P40926	4191	0	0	-0.236203	-0.448607	0	0	0	0	0	TRUE-Concordant	Permissive
ENSG00000107175	ENSG00000107175.12	cAMP responsive element binding protein 3 [Source:HGNC Symbol;Acc:HGNC:2347]	CREB3	protein_coding	O43889	10488	0	0	-0.314913	-0.448596	0	0	0	0	0	TRUE-Concordant	Permissive
ENSG00000072042	ENSG00000072042.13	retinol dehydrogenase 11 [Source:HGNC Symbol;Acc:HGNC:17964]	RDH11	protein_coding	A0A0S2Z583,Q8TC12	51109	0	0	-0.182946	-0.448178	0	0	0	0.648192	0	TRUE-Concordant	Permissive
ENSG00000143740	ENSG00000143740.14	synaptosome associated protein 47 [Source:HGNC Symbol;Acc:HGNC:30669]	SNAP47	protein_coding	A0A087X0B7,Q5SQN1	116841	0	0	-0.476744	-0.448057	0	0	0	0	0	TRUE-Concordant	Permissive
ENSG00000196961	ENSG00000196961.12	adaptor related protein complex 2 subunit alpha 1 [Source:HGNC Symbol;Acc:HGNC:561]	AP2A1	protein_coding	O95782	160	0	0	-0.621308	-0.447372	0	0	0	0	0	TRUE-Concordant	Permissive
ENSG00000196419	ENSG00000196419.12	X-ray repair cross complementing 6 [Source:HGNC Symbol;Acc:HGNC:4055]	XRCC6	protein_coding	A0A024R1N4,B1AHC9,B4DE32,B4E356,P12956	2547	0	0	-0.366328	-0.445025	0	0.649502	0	0	0	TRUE-Concordant	Permissive
ENSG00000007080	ENSG00000007080.11	coiled-coil domain containing 124 [Source:HGNC Symbol;Acc:HGNC:25171]	CCDC124	protein_coding	A0A024R7M8,Q96CT7	115098	0	0	-0.811912	-0.444764	0	0	0	0	0	TRUE-Concordant	Permissive
ENSG00000173163	ENSG00000173163.10	copper metabolism domain containing 1 [Source:HGNC Symbol;Acc:HGNC:23024]	COMMD1	protein_coding	Q8N668	150684	0	0	-0.343997	-0.444725	0	0	0	0	0	TRUE-Concordant	Permissive
ENSG00000172757	ENSG00000172757.13	cofilin 1 [Source:HGNC Symbol;Acc:HGNC:1874]	CFL1	protein_coding	P23528,V9HWI5	1072	0	0	-0.671314	-0.444641	0	0	0	0	0	TRUE-Concordant	Permissive
ENSG00000071894	ENSG00000071894.17	cleavage and polyadenylation specific factor 1 [Source:HGNC Symbol;Acc:HGNC:2324]	CPSF1	protein_coding	Q10570	29894	0	0	-0.997299	-0.442021	0	0	0	0	0	TRUE-Concordant	Permissive
ENSG00000159069	ENSG00000159069.14	F-box and WD repeat domain containing 5 [Source:HGNC Symbol;Acc:HGNC:13613]	FBXW5	protein_coding	A0A024R8H7,Q969U6	54461	0	0	-0.807832	-0.440667	0	0	0	0	0	TRUE-Concordant	Permissive
ENSG00000166557	ENSG00000166557.14	transmembrane p24 trafficking protein 3 [Source:HGNC Symbol;Acc:HGNC:28889]	TMED3	protein_coding	A0A140VKD1,B4E277,F5H4M7,Q9Y3Q3	23423	0	0	-0.42421	-0.439673	0	0	0	0	0	TRUE-Concordant	Permissive
ENSG00000127837	ENSG00000127837.9	angio associated migratory cell protein [Source:HGNC Symbol;Acc:HGNC:18]	AAMP	protein_coding	A0A024R410,C9JEH3,Q13685	14	0	0	-0.418603	-0.439296	0	0	0	0	0	TRUE-Concordant	Permissive
ENSG00000163444	ENSG00000163444.12	transmembrane protein 183A [Source:HGNC Symbol;Acc:HGNC:20173]	TMEM183A	protein_coding	Q8IXX5	92703	0	0	-0.390243	-0.439155	0	0	0	0	0	TRUE-Concordant	Permissive
ENSG00000135956	ENSG00000135956.9	transmembrane protein 127 [Source:HGNC Symbol;Acc:HGNC:26038]	TMEM127	protein_coding	C9J4H2,O75204,Q9H6I0	55654	0	0	-0.188885	-0.439011	0	0	0	0	0	TRUE-Concordant	Permissive
ENSG00000071889	ENSG00000071889.16	FAM3 metabolism regulating signaling molecule A [Source:HGNC Symbol;Acc:HGNC:13749]	FAM3A	protein_coding	D3DWX8,P98173,Q9BU27	60343	0	0	-0.273094	-0.436373	0	0	0	0	0	TRUE-Concordant	Permissive
ENSG00000140650	ENSG00000140650.12	phosphomannomutase 2 [Source:HGNC Symbol;Acc:HGNC:9115]	PMM2	protein_coding	A0A0S2Z4J6,O15305,Q59F02	5373	0	0	-0.452223	-0.436298	0.724895	0	0	0	0	TRUE-Concordant	Permissive
ENSG00000173171	ENSG00000173171.14	metaxin 1 [Source:HGNC Symbol;Acc:HGNC:7504]	MTX1	protein_coding	A0A0A0MRK6,A0A0C4DFQ1,Q13505	4580	0	0	-0.543971	-0.435078	0	0	0	0	0	TRUE-Concordant	Permissive
ENSG00000100243	ENSG00000100243.21	cytochrome b5 reductase 3 [Source:HGNC Symbol;Acc:HGNC:2873]	CYB5R3	protein_coding	P00387	1727	0	0	-0.725957	-0.433992	0	0	0	0	0	TRUE-Concordant	Permissive
ENSG00000140263	ENSG00000140263.15	sorbitol dehydrogenase [Source:HGNC Symbol;Acc:HGNC:11184]	SORD	protein_coding	Q00796	6652	0	0	-0.698668	-0.433867	0	0	0	0	0.343294	TRUE-Concordant	Permissive
ENSG00000159792	ENSG00000159792.10	protein serine kinase H1 [Source:HGNC Symbol;Acc:HGNC:9529]	PSKH1	protein_coding	P11801	5681	0	0	-0.79621	-0.433265	0	0	0	0	0	TRUE-Concordant	Permissive
ENSG00000033050	ENSG00000033050.9	ATP binding cassette subfamily F member 2 [Source:HGNC Symbol;Acc:HGNC:71]	ABCF2	protein_coding	A0A090N7X1,Q9UG63	10061	0	0	-0.521079	-0.432819	0	0	0	0	0	TRUE-Concordant	Permissive
ENSG00000092841	ENSG00000092841.19	myosin light chain 6 [Source:HGNC Symbol;Acc:HGNC:7587]	MYL6	protein_coding	P60660	4637	0	0	-0.763412	-0.432251	0	0	0	0	0	TRUE-Concordant	Permissive
ENSG00000012232	ENSG00000012232.9	exostosin like glycosyltransferase 3 [Source:HGNC Symbol;Acc:HGNC:3518]	EXTL3	protein_coding	O43909	2137	0	0	-0.357442	-0.432097	0	0	0	0	0	TRUE-Concordant	Permissive
ENSG00000179222	ENSG00000179222.18	MAGE family member D1 [Source:HGNC Symbol;Acc:HGNC:6813]	MAGED1	protein_coding	Q9Y5V3	9500	0	0	-0.702835	-0.431368	0	0	0	0	0	TRUE-Concordant	Permissive
ENSG00000185298	ENSG00000185298.13	coiled-coil domain containing 137 [Source:HGNC Symbol;Acc:HGNC:33451]	CCDC137	protein_coding	Q6PK04	339230	0	0	-0.885778	-0.43049	0	0	0	0	0	TRUE-Concordant	Permissive
ENSG00000073969	ENSG00000073969.18	N-ethylmaleimide sensitive factor, vesicle fusing ATPase [Source:HGNC Symbol;Acc:HGNC:8016]	NSF	protein_coding	P46459	4905	0	0	-0.269875	-0.42983	0	0	0	0	0	TRUE-Concordant	Permissive
ENSG00000213672	ENSG00000213672.8	NCK interacting protein with SH3 domain [Source:HGNC Symbol;Acc:HGNC:15486]	NCKIPSD	protein_coding	Q9NZQ3	51517	0	0	-0.542593	-0.429578	0	0	0	0	0	TRUE-Concordant	Permissive
ENSG00000103150	ENSG00000103150.7	malonyl-CoA decarboxylase [Source:HGNC Symbol;Acc:HGNC:7150]	MLYCD	protein_coding	O95822	23417	0	0	-0.624368	-0.429518	0	0	0	0	0	TRUE-Concordant	Permissive
ENSG00000168159	ENSG00000168159.13	ring finger protein 187 [Source:HGNC Symbol;Acc:HGNC:27146]	RNF187	protein_coding	NA,Q5TA31	149603	0	0	-0.287987	-0.428952	0	0	0	0	0	TRUE-Concordant	Permissive
ENSG00000132541	ENSG00000132541.11	reactive intermediate imine deaminase A homolog [Source:HGNC Symbol;Acc:HGNC:16897]	HRSP12	protein_coding	A0A024R9H2,P52758	10247	0	0	-0.587181	-0.428469	0	0	0	0	0	TRUE-Concordant	Permissive
ENSG00000134463	ENSG00000134463.15	enoyl-CoA hydratase domain containing 3 [Source:HGNC Symbol;Acc:HGNC:23489]	ECHDC3	protein_coding	A0A140VKF9,Q96DC8	79746	0	0	-0.373017	-0.428097	0	0	0	0	0	TRUE-Concordant	Permissive
ENSG00000131408	ENSG00000131408.15	nuclear receptor subfamily 1 group H member 2 [Source:HGNC Symbol;Acc:HGNC:7965]	NR1H2	protein_coding	F1D8P7,P55055	7376	0	0	-0.655142	-0.427463	0	0	0	0	0	TRUE-Concordant	Permissive
[truncated: 345 more rows]

## Sheet: 2c-Complete_DEGs_Incl_Biopsies
gene_id	ensembl_gene_id_version	description	external_gene_name	uniprotswissprot	entrezgene_id	Series1	Series2	Series5	Series7	Series3	Series4	Series8H	Series8R	Series9	Case1	Case2	Case3	Case5	Case8	Case9	Case11	SARS-CoV-2 Specific	2 Cell Lines + At least 1 Biopsy
[truncated: 13,020 more rows]
