# Supplementary material for: Genome-wide bioinformatic analyses predict key host and viral factors in SARS-CoV-2 pathogenesis
Source: Commun Biol. 2021 May 17;4:590. doi: 10.1038/s42003-021-02095-0 (PMC8128904; doi:10.1038/s42003-021-02095-0)
Supplement: Supplementary file 5 — Supplementary Data 3 [file 42003_2021_2095_MOESM5_ESM.zip]

Archive with 666 entries (577 files):
- GSE150316_ValidationDataset/
- GSE150316_ValidationDataset/PCA_SourcePoolNo.png
- __MACOSX/
- __MACOSX/GSE150316_ValidationDataset/
- __MACOSX/GSE150316_ValidationDataset/._PCA_SourcePoolNo.png
- GSE150316_ValidationDataset/.DS_Store
- __MACOSX/GSE150316_ValidationDataset/._.DS_Store
- GSE150316_ValidationDataset/PCA_SourcePoolNo_Lung_WithLabels.png
- __MACOSX/GSE150316_ValidationDataset/._PCA_SourcePoolNo_Lung_WithLabels.png
- GSE150316_ValidationDataset/HierarchicalClustering/
- GSE150316_ValidationDataset/HierarchicalClustering/LungSamples_HierarchicalClustering_PearsonCorrelation.pdf
- __MACOSX/GSE150316_ValidationDataset/HierarchicalClustering/
- __MACOSX/GSE150316_ValidationDataset/HierarchicalClustering/._LungSamples_HierarchicalClustering_PearsonCorrelation.pdf
- GSE150316_ValidationDataset/HierarchicalClustering/LungSamples_HierarchicalClustering_SpearmanCorrelation.pdf
- __MACOSX/GSE150316_ValidationDataset/HierarchicalClustering/._LungSamples_HierarchicalClustering_SpearmanCorrelation.pdf
- __MACOSX/GSE150316_ValidationDataset/._HierarchicalClustering
- GSE150316_ValidationDataset/PCA_CasePoolNo.png
- __MACOSX/GSE150316_ValidationDataset/._PCA_CasePoolNo.png
- GSE150316_ValidationDataset/PCA_SourcePoolNo_Lung.png
- __MACOSX/GSE150316_ValidationDataset/._PCA_SourcePoolNo_Lung.png
- GSE150316_ValidationDataset/WithoutThreeOutliers/
- GSE150316_ValidationDataset/WithoutThreeOutliers/.DS_Store
- __MACOSX/GSE150316_ValidationDataset/WithoutThreeOutliers/
- __MACOSX/GSE150316_ValidationDataset/WithoutThreeOutliers/._.DS_Store
- GSE150316_ValidationDataset/WithoutThreeOutliers/case1/
- GSE150316_ValidationDataset/WithoutThreeOutliers/case1/.DS_Store
- __MACOSX/GSE150316_ValidationDataset/WithoutThreeOutliers/case1/
- __MACOSX/GSE150316_ValidationDataset/WithoutThreeOutliers/case1/._.DS_Store
- GSE150316_ValidationDataset/WithoutThreeOutliers/case1/des_Case/
- GSE150316_ValidationDataset/WithoutThreeOutliers/case1/des_Case/controlVscase1_edgeR-DESeq2-limmaVoom_venn.png
- __MACOSX/GSE150316_ValidationDataset/WithoutThreeOutliers/case1/des_Case/
- __MACOSX/GSE150316_ValidationDataset/WithoutThreeOutliers/case1/des_Case/._controlVscase1_edgeR-DESeq2-limmaVoom_venn.png
- GSE150316_ValidationDataset/WithoutThreeOutliers/case1/des_Case/controlVscase1_genes.edgeR.tsv
- __MACOSX/GSE150316_ValidationDataset/WithoutThreeOutliers/case1/des_Case/._controlVscase1_genes.edgeR.tsv
- GSE150316_ValidationDataset/WithoutThreeOutliers/case1/des_Case/controlVscase1_genes.over.limmaVoom.tsv
- __MACOSX/GSE150316_ValidationDataset/WithoutThreeOutliers/case1/des_Case/._controlVscase1_genes.over.limmaVoom.tsv
- GSE150316_ValidationDataset/WithoutThreeOutliers/case1/des_Case/controlVscase1_genes.limmaVoom.tsv
- __MACOSX/GSE150316_ValidationDataset/WithoutThreeOutliers/case1/des_Case/._controlVscase1_genes.limmaVoom.tsv
- GSE150316_ValidationDataset/WithoutThreeOutliers/case1/des_Case/controlVscase1_genes.tsv
- __MACOSX/GSE150316_ValidationDataset/WithoutThreeOutliers/case1/des_Case/._controlVscase1_genes.tsv
- GSE150316_ValidationDataset/WithoutThreeOutliers/case1/des_Case/controlVscase1_genes.over.DESeq2.tsv
- __MACOSX/GSE150316_ValidationDataset/WithoutThreeOutliers/case1/des_Case/._controlVscase1_genes.over.DESeq2.tsv
- GSE150316_ValidationDataset/WithoutThreeOutliers/case1/des_Case/controlVscase1_genes.under.edgeR.tsv
- __MACOSX/GSE150316_ValidationDataset/WithoutThreeOutliers/case1/des_Case/._controlVscase1_genes.under.edgeR.tsv
- GSE150316_ValidationDataset/WithoutThreeOutliers/case1/des_Case/unfiltered/
- GSE150316_ValidationDataset/WithoutThreeOutliers/case1/des_Case/unfiltered/controlVscase1_genes.over.limmaVoom_unfiltered.tsv
- __MACOSX/GSE150316_ValidationDataset/WithoutThreeOutliers/case1/des_Case/unfiltered/
- __MACOSX/GSE150316_ValidationDataset/WithoutThreeOutliers/case1/des_Case/unfiltered/._controlVscase1_genes.over.limmaVoom_unfiltered.tsv
- GSE150316_ValidationDataset/WithoutThreeOutliers/case1/des_Case/unfiltered/controlVscase1_genes.under.limmaVoom_unfiltered.tsv
- __MACOSX/GSE150316_ValidationDataset/WithoutThreeOutliers/case1/des_Case/unfiltered/._controlVscase1_genes.under.limmaVoom_unfiltered.tsv
- GSE150316_ValidationDataset/WithoutThreeOutliers/case1/des_Case/unfiltered/controlVscase1_genes.edgeR_unfiltered.tsv
- __MACOSX/GSE150316_ValidationDataset/WithoutThreeOutliers/case1/des_Case/unfiltered/._controlVscase1_genes.edgeR_unfiltered.tsv
- GSE150316_ValidationDataset/WithoutThreeOutliers/case1/des_Case/unfiltered/controlVscase1_genes.over.DESeq2_unfiltered.tsv
- __MACOSX/GSE150316_ValidationDataset/WithoutThreeOutliers/case1/des_Case/unfiltered/._controlVscase1_genes.over.DESeq2_unfiltered.tsv
- GSE150316_ValidationDataset/WithoutThreeOutliers/case1/des_Case/unfiltered/controlVscase1_genes.under.edgeR_unfiltered.tsv
- __MACOSX/GSE150316_ValidationDataset/WithoutThreeOutliers/case1/des_Case/unfiltered/._controlVscase1_genes.under.edgeR_unfiltered.tsv
- GSE150316_ValidationDataset/WithoutThreeOutliers/case1/des_Case/unfiltered/controlVscase1_genes.limmaVoom_unfiltered.tsv
- __MACOSX/GSE150316_ValidationDataset/WithoutThreeOutliers/case1/des_Case/unfiltered/._controlVscase1_genes.limmaVoom_unfiltered.tsv
- GSE150316_ValidationDataset/WithoutThreeOutliers/case1/des_Case/unfiltered/controlVscase1_genes.over.edgeR_unfiltered.tsv
- __MACOSX/GSE150316_ValidationDataset/WithoutThreeOutliers/case1/des_Case/unfiltered/._controlVscase1_genes.over.edgeR_unfiltered.tsv
- GSE150316_ValidationDataset/WithoutThreeOutliers/case1/des_Case/unfiltered/controlVscase1_genes.DESeq2_unfiltered.tsv
- __MACOSX/GSE150316_ValidationDataset/WithoutThreeOutliers/case1/des_Case/unfiltered/._controlVscase1_genes.DESeq2_unfiltered.tsv
- GSE150316_ValidationDataset/WithoutThreeOutliers/case1/des_Case/unfiltered/controlVscase1_genes.under.DESeq2_unfiltered.tsv
- __MACOSX/GSE150316_ValidationDataset/WithoutThreeOutliers/case1/des_Case/unfiltered/._controlVscase1_genes.under.DESeq2_unfiltered.tsv
- __MACOSX/GSE150316_ValidationDataset/WithoutThreeOutliers/case1/des_Case/._unfiltered
- GSE150316_ValidationDataset/WithoutThreeOutliers/case1/des_Case/controlVscase1_genes.over.tsv
- __MACOSX/GSE150316_ValidationDataset/WithoutThreeOutliers/case1/des_Case/._controlVscase1_genes.over.tsv
- GSE150316_ValidationDataset/WithoutThreeOutliers/case1/des_Case/controlVscase1_genes.over.edgeR.tsv
- __MACOSX/GSE150316_ValidationDataset/WithoutThreeOutliers/case1/des_Case/._controlVscase1_genes.over.edgeR.tsv
- GSE150316_ValidationDataset/WithoutThreeOutliers/case1/des_Case/controlVscase1_genes.under.DESeq2.tsv
- __MACOSX/GSE150316_ValidationDataset/WithoutThreeOutliers/case1/des_Case/._controlVscase1_genes.under.DESeq2.tsv
- GSE150316_ValidationDataset/WithoutThreeOutliers/case1/des_Case/controlVscase1_genes.under.limmaVoom.tsv
- __MACOSX/GSE150316_ValidationDataset/WithoutThreeOutliers/case1/des_Case/._controlVscase1_genes.under.limmaVoom.tsv
- GSE150316_ValidationDataset/WithoutThreeOutliers/case1/des_Case/controlVscase1_genes.under.tsv
- __MACOSX/GSE150316_ValidationDataset/WithoutThreeOutliers/case1/des_Case/._controlVscase1_genes.under.tsv
- GSE150316_ValidationDataset/WithoutThreeOutliers/case1/des_Case/controlVscase1_genes.DESeq2.tsv
- __MACOSX/GSE150316_ValidationDataset/WithoutThreeOutliers/case1/des_Case/._controlVscase1_genes.DESeq2.tsv
- __MACOSX/GSE150316_ValidationDataset/WithoutThreeOutliers/case1/._des_Case
- __MACOSX/GSE150316_ValidationDataset/WithoutThreeOutliers/._case1
- GSE150316_ValidationDataset/WithoutThreeOutliers/case5/
- GSE150316_ValidationDataset/WithoutThreeOutliers/case5/.DS_Store
- __MACOSX/GSE150316_ValidationDataset/WithoutThreeOutliers/case5/
- __MACOSX/GSE150316_ValidationDataset/WithoutThreeOutliers/case5/._.DS_Store
- GSE150316_ValidationDataset/WithoutThreeOutliers/case5/des_Case/
- GSE150316_ValidationDataset/WithoutThreeOutliers/case5/des_Case/controlVscase5_genes.under.edgeR.tsv
- __MACOSX/GSE150316_ValidationDataset/WithoutThreeOutliers/case5/des_Case/
- __MACOSX/GSE150316_ValidationDataset/WithoutThreeOutliers/case5/des_Case/._controlVscase5_genes.under.edgeR.tsv
- GSE150316_ValidationDataset/WithoutThreeOutliers/case5/des_Case/controlVscase5_genes.over.limmaVoom.tsv
- __MACOSX/GSE150316_ValidationDataset/WithoutThreeOutliers/case5/des_Case/._controlVscase5_genes.over.limmaVoom.tsv
- GSE150316_ValidationDataset/WithoutThreeOutliers/case5/des_Case/controlVscase5_genes.over.DESeq2.tsv
- __MACOSX/GSE150316_ValidationDataset/WithoutThreeOutliers/case5/des_Case/._controlVscase5_genes.over.DESeq2.tsv
- GSE150316_ValidationDataset/WithoutThreeOutliers/case5/des_Case/controlVscase5_genes.under.limmaVoom.tsv
- __MACOSX/GSE150316_ValidationDataset/WithoutThreeOutliers/case5/des_Case/._controlVscase5_genes.under.limmaVoom.tsv
- GSE150316_ValidationDataset/WithoutThreeOutliers/case5/des_Case/controlVscase5_genes.under.tsv
- __MACOSX/GSE150316_ValidationDataset/WithoutThreeOutliers/case5/des_Case/._controlVscase5_genes.under.tsv
- GSE150316_ValidationDataset/WithoutThreeOutliers/case5/des_Case/controlVscase5_genes.limmaVoom.tsv
- __MACOSX/GSE150316_ValidationDataset/WithoutThreeOutliers/case5/des_Case/._controlVscase5_genes.limmaVoom.tsv
- GSE150316_ValidationDataset/WithoutThreeOutliers/case5/des_Case/unfiltered/
- GSE150316_ValidationDataset/WithoutThreeOutliers/case5/des_Case/unfiltered/controlVscase5_genes.over.DESeq2_unfiltered.tsv
- __MACOSX/GSE150316_ValidationDataset/WithoutThreeOutliers/case5/des_Case/unfiltered/
- __MACOSX/GSE150316_ValidationDataset/WithoutThreeOutliers/case5/des_Case/unfiltered/._controlVscase5_genes.over.DESeq2_unfiltered.tsv
- GSE150316_ValidationDataset/WithoutThreeOutliers/case5/des_Case/unfiltered/controlVscase5_genes.limmaVoom_unfiltered.tsv
- __MACOSX/GSE150316_ValidationDataset/WithoutThreeOutliers/case5/des_Case/unfiltered/._controlVscase5_genes.limmaVoom_unfiltered.tsv
- GSE150316_ValidationDataset/WithoutThreeOutliers/case5/des_Case/unfiltered/controlVscase5_genes.under.DESeq2_unfiltered.tsv
- __MACOSX/GSE150316_ValidationDataset/WithoutThreeOutliers/case5/des_Case/unfiltered/._controlVscase5_genes.under.DESeq2_unfiltered.tsv
- GSE150316_ValidationDataset/WithoutThreeOutliers/case5/des_Case/unfiltered/controlVscase5_genes.over.edgeR_unfiltered.tsv
- __MACOSX/GSE150316_ValidationDataset/WithoutThreeOutliers/case5/des_Case/unfiltered/._controlVscase5_genes.over.edgeR_unfiltered.tsv
- GSE150316_ValidationDataset/WithoutThreeOutliers/case5/des_Case/unfiltered/controlVscase5_genes.under.edgeR_unfiltered.tsv
- __MACOSX/GSE150316_ValidationDataset/WithoutThreeOutliers/case5/des_Case/unfiltered/._controlVscase5_genes.under.edgeR_unfiltered.tsv
- GSE150316_ValidationDataset/WithoutThreeOutliers/case5/des_Case/unfiltered/controlVscase5_genes.edgeR_unfiltered.tsv
- __MACOSX/GSE150316_ValidationDataset/WithoutThreeOutliers/case5/des_Case/unfiltered/._controlVscase5_genes.edgeR_unfiltered.tsv
- GSE150316_ValidationDataset/WithoutThreeOutliers/case5/des_Case/unfiltered/controlVscase5_genes.DESeq2_unfiltered.tsv
- __MACOSX/GSE150316_ValidationDataset/WithoutThreeOutliers/case5/des_Case/unfiltered/._controlVscase5_genes.DESeq2_unfiltered.tsv
- GSE150316_ValidationDataset/WithoutThreeOutliers/case5/des_Case/unfiltered/controlVscase5_genes.under.limmaVoom_unfiltered.tsv
- __MACOSX/GSE150316_ValidationDataset/WithoutThreeOutliers/case5/des_Case/unfiltered/._controlVscase5_genes.under.limmaVoom_unfiltered.tsv
- GSE150316_ValidationDataset/WithoutThreeOutliers/case5/des_Case/unfiltered/controlVscase5_genes.over.limmaVoom_unfiltered.tsv
- __MACOSX/GSE150316_ValidationDataset/WithoutThreeOutliers/case5/des_Case/unfiltered/._controlVscase5_genes.over.limmaVoom_unfiltered.tsv
- __MACOSX/GSE150316_ValidationDataset/WithoutThreeOutliers/case5/des_Case/._unfiltered
- GSE150316_ValidationDataset/WithoutThreeOutliers/case5/des_Case/controlVscase5_genes.edgeR.tsv
- __MACOSX/GSE150316_ValidationDataset/WithoutThreeOutliers/case5/des_Case/._controlVscase5_genes.edgeR.tsv
- GSE150316_ValidationDataset/WithoutThreeOutliers/case5/des_Case/controlVscase5_genes.over.edgeR.tsv
- __MACOSX/GSE150316_ValidationDataset/WithoutThreeOutliers/case5/des_Case/._controlVscase5_genes.over.edgeR.tsv
- GSE150316_ValidationDataset/WithoutThreeOutliers/case5/des_Case/controlVscase5_genes.DESeq2.tsv
- __MACOSX/GSE150316_ValidationDataset/WithoutThreeOutliers/case5/des_Case/._controlVscase5_genes.DESeq2.tsv
- GSE150316_ValidationDataset/WithoutThreeOutliers/case5/des_Case/controlVscase5_genes.tsv
- __MACOSX/GSE150316_ValidationDataset/WithoutThreeOutliers/case5/des_Case/._controlVscase5_genes.tsv
- GSE150316_ValidationDataset/WithoutThreeOutliers/case5/des_Case/controlVscase5_edgeR-DESeq2-limmaVoom_venn.png
- __MACOSX/GSE150316_ValidationDataset/WithoutThreeOutliers/case5/des_Case/._controlVscase5_edgeR-DESeq2-limmaVoom_venn.png
- GSE150316_ValidationDataset/WithoutThreeOutliers/case5/des_Case/controlVscase5_genes.over.tsv
- __MACOSX/GSE150316_ValidationDataset/WithoutThreeOutliers/case5/des_Case/._controlVscase5_genes.over.tsv
- GSE150316_ValidationDataset/WithoutThreeOutliers/case5/des_Case/controlVscase5_genes.under.DESeq2.tsv
- __MACOSX/GSE150316_ValidationDataset/WithoutThreeOutliers/case5/des_Case/._controlVscase5_genes.under.DESeq2.tsv
- __MACOSX/GSE150316_ValidationDataset/WithoutThreeOutliers/case5/._des_Case
- __MACOSX/GSE150316_ValidationDataset/WithoutThreeOutliers/._case5
- GSE150316_ValidationDataset/WithoutThreeOutliers/case2/
- GSE150316_ValidationDataset/WithoutThreeOutliers/case2/.DS_Store
- __MACOSX/GSE150316_ValidationDataset/WithoutThreeOutliers/case2/
- __MACOSX/GSE150316_ValidationDataset/WithoutThreeOutliers/case2/._.DS_Store
- GSE150316_ValidationDataset/WithoutThreeOutliers/case2/des_Case/
- GSE150316_ValidationDataset/WithoutThreeOutliers/case2/des_Case/controlVscase2_genes.DESeq2.tsv
- __MACOSX/GSE150316_ValidationDataset/WithoutThreeOutliers/case2/des_Case/
- __MACOSX/GSE150316_ValidationDataset/WithoutThreeOutliers/case2/des_Case/._controlVscase2_genes.DESeq2.tsv
- GSE150316_ValidationDataset/WithoutThreeOutliers/case2/des_Case/controlVscase2_genes.over.edgeR.tsv
- __MACOSX/GSE150316_ValidationDataset/WithoutThreeOutliers/case2/des_Case/._controlVscase2_genes.over.edgeR.tsv
- GSE150316_ValidationDataset/WithoutThreeOutliers/case2/des_Case/controlVscase2_genes.limmaVoom.tsv
- __MACOSX/GSE150316_ValidationDataset/WithoutThreeOutliers/case2/des_Case/._controlVscase2_genes.limmaVoom.tsv
- GSE150316_ValidationDataset/WithoutThreeOutliers/case2/des_Case/controlVscase2_genes.under.tsv
- __MACOSX/GSE150316_ValidationDataset/WithoutThreeOutliers/case2/des_Case/._controlVscase2_genes.under.tsv
- GSE150316_ValidationDataset/WithoutThreeOutliers/case2/des_Case/controlVscase2_genes.under.limmaVoom.tsv
- __MACOSX/GSE150316_ValidationDataset/WithoutThreeOutliers/case2/des_Case/._controlVscase2_genes.under.limmaVoom.tsv
- GSE150316_ValidationDataset/WithoutThreeOutliers/case2/des_Case/controlVscase2_edgeR-DESeq2-limmaVoom_venn.png
- __MACOSX/GSE150316_ValidationDataset/WithoutThreeOutliers/case2/des_Case/._controlVscase2_edgeR-DESeq2-limmaVoom_venn.png
- GSE150316_ValidationDataset/WithoutThreeOutliers/case2/des_Case/unfiltered/
- GSE150316_ValidationDataset/WithoutThreeOutliers/case2/des_Case/unfiltered/controlVscase2_genes.DESeq2_unfiltered.tsv
- __MACOSX/GSE150316_ValidationDataset/WithoutThreeOutliers/case2/des_Case/unfiltered/
- __MACOSX/GSE150316_ValidationDataset/WithoutThreeOutliers/case2/des_Case/unfiltered/._controlVscase2_genes.DESeq2_unfiltered.tsv
- GSE150316_ValidationDataset/WithoutThreeOutliers/case2/des_Case/unfiltered/controlVscase2_genes.under.edgeR_unfiltered.tsv
- __MACOSX/GSE150316_ValidationDataset/WithoutThreeOutliers/case2/des_Case/unfiltered/._controlVscase2_genes.under.edgeR_unfiltered.tsv
- GSE150316_ValidationDataset/WithoutThreeOutliers/case2/des_Case/unfiltered/controlVscase2_genes.over.limmaVoom_unfiltered.tsv
- __MACOSX/GSE150316_ValidationDataset/WithoutThreeOutliers/case2/des_Case/unfiltered/._controlVscase2_genes.over.limmaVoom_unfiltered.tsv
- GSE150316_ValidationDataset/WithoutThreeOutliers/case2/des_Case/unfiltered/controlVscase2_genes.limmaVoom_unfiltered.tsv
- __MACOSX/GSE150316_ValidationDataset/WithoutThreeOutliers/case2/des_Case/unfiltered/._controlVscase2_genes.limmaVoom_unfiltered.tsv
- GSE150316_ValidationDataset/WithoutThreeOutliers/case2/des_Case/unfiltered/controlVscase2_genes.over.DESeq2_unfiltered.tsv
- __MACOSX/GSE150316_ValidationDataset/WithoutThreeOutliers/case2/des_Case/unfiltered/._controlVscase2_genes.over.DESeq2_unfiltered.tsv
- GSE150316_ValidationDataset/WithoutThreeOutliers/case2/des_Case/unfiltered/controlVscase2_genes.under.DESeq2_unfiltered.tsv
- __MACOSX/GSE150316_ValidationDataset/WithoutThreeOutliers/case2/des_Case/unfiltered/._controlVscase2_genes.under.DESeq2_unfiltered.tsv
- GSE150316_ValidationDataset/WithoutThreeOutliers/case2/des_Case/unfiltered/controlVscase2_genes.edgeR_unfiltered.tsv
- __MACOSX/GSE150316_ValidationDataset/WithoutThreeOutliers/case2/des_Case/unfiltered/._controlVscase2_genes.edgeR_unfiltered.tsv
- GSE150316_ValidationDataset/WithoutThreeOutliers/case2/des_Case/unfiltered/controlVscase2_genes.under.limmaVoom_unfiltered.tsv
- __MACOSX/GSE150316_ValidationDataset/WithoutThreeOutliers/case2/des_Case/unfiltered/._controlVscase2_genes.under.limmaVoom_unfiltered.tsv
- GSE150316_ValidationDataset/WithoutThreeOutliers/case2/des_Case/unfiltered/controlVscase2_genes.over.edgeR_unfiltered.tsv
- __MACOSX/GSE150316_ValidationDataset/WithoutThreeOutliers/case2/des_Case/unfiltered/._controlVscase2_genes.over.edgeR_unfiltered.tsv
- __MACOSX/GSE150316_ValidationDataset/WithoutThreeOutliers/case2/des_Case/._unfiltered
- GSE150316_ValidationDataset/WithoutThreeOutliers/case2/des_Case/controlVscase2_genes.over.limmaVoom.tsv
- __MACOSX/GSE150316_ValidationDataset/WithoutThreeOutliers/case2/des_Case/._controlVscase2_genes.over.limmaVoom.tsv
- GSE150316_ValidationDataset/WithoutThreeOutliers/case2/des_Case/controlVscase2_genes.tsv
- __MACOSX/GSE150316_ValidationDataset/WithoutThreeOutliers/case2/des_Case/._controlVscase2_genes.tsv
- GSE150316_ValidationDataset/WithoutThreeOutliers/case2/des_Case/controlVscase2_genes.edgeR.tsv
- __MACOSX/GSE150316_ValidationDataset/WithoutThreeOutliers/case2/des_Case/._controlVscase2_genes.edgeR.tsv
- GSE150316_ValidationDataset/WithoutThreeOutliers/case2/des_Case/controlVscase2_genes.under.edgeR.tsv
- __MACOSX/GSE150316_ValidationDataset/WithoutThreeOutliers/case2/des_Case/._controlVscase2_genes.under.edgeR.tsv
- GSE150316_ValidationDataset/WithoutThreeOutliers/case2/des_Case/controlVscase2_genes.over.DESeq2.tsv
- __MACOSX/GSE150316_ValidationDataset/WithoutThreeOutliers/case2/des_Case/._controlVscase2_genes.over.DESeq2.tsv
- GSE150316_ValidationDataset/WithoutThreeOutliers/case2/des_Case/controlVscase2_genes.over.tsv
- __MACOSX/GSE150316_ValidationDataset/WithoutThreeOutliers/case2/des_Case/._controlVscase2_genes.over.tsv
- GSE150316_ValidationDataset/WithoutThreeOutliers/case2/des_Case/controlVscase2_genes.under.DESeq2.tsv
- __MACOSX/GSE150316_ValidationDataset/WithoutThreeOutliers/case2/des_Case/._controlVscase2_genes.under.DESeq2.tsv
- __MACOSX/GSE150316_ValidationDataset/WithoutThreeOutliers/case2/._des_Case
- __MACOSX/GSE150316_ValidationDataset/WithoutThreeOutliers/._case2
- GSE150316_ValidationDataset/WithoutThreeOutliers/case3/
- GSE150316_ValidationDataset/WithoutThreeOutliers/case3/.DS_Store
- __MACOSX/GSE150316_ValidationDataset/WithoutThreeOutliers/case3/
- __MACOSX/GSE150316_ValidationDataset/WithoutThreeOutliers/case3/._.DS_Store
- GSE150316_ValidationDataset/WithoutThreeOutliers/case3/des_Case/
- GSE150316_ValidationDataset/WithoutThreeOutliers/case3/des_Case/controlVscase3_genes.under.tsv
- __MACOSX/GSE150316_ValidationDataset/WithoutThreeOutliers/case3/des_Case/
- __MACOSX/GSE150316_ValidationDataset/WithoutThreeOutliers/case3/des_Case/._controlVscase3_genes.under.tsv
- GSE150316_ValidationDataset/WithoutThreeOutliers/case3/des_Case/controlVscase3_genes.over.DESeq2.tsv
- __MACOSX/GSE150316_ValidationDataset/WithoutThreeOutliers/case3/des_Case/._controlVscase3_genes.over.DESeq2.tsv
- GSE150316_ValidationDataset/WithoutThreeOutliers/case3/des_Case/controlVscase3_genes.limmaVoom.tsv
- __MACOSX/GSE150316_ValidationDataset/WithoutThreeOutliers/case3/des_Case/._controlVscase3_genes.limmaVoom.tsv
- GSE150316_ValidationDataset/WithoutThreeOutliers/case3/des_Case/controlVscase3_genes.under.edgeR.tsv
- __MACOSX/GSE150316_ValidationDataset/WithoutThreeOutliers/case3/des_Case/._controlVscase3_genes.under.edgeR.tsv
- GSE150316_ValidationDataset/WithoutThreeOutliers/case3/des_Case/controlVscase3_genes.DESeq2.tsv
- __MACOSX/GSE150316_ValidationDataset/WithoutThreeOutliers/case3/des_Case/._controlVscase3_genes.DESeq2.tsv
- GSE150316_ValidationDataset/WithoutThreeOutliers/case3/des_Case/unfiltered/
- GSE150316_ValidationDataset/WithoutThreeOutliers/case3/des_Case/unfiltered/controlVscase3_genes.over.edgeR_unfiltered.tsv
- __MACOSX/GSE150316_ValidationDataset/WithoutThreeOutliers/case3/des_Case/unfiltered/
- __MACOSX/GSE150316_ValidationDataset/WithoutThreeOutliers/case3/des_Case/unfiltered/._controlVscase3_genes.over.edgeR_unfiltered.tsv
- GSE150316_ValidationDataset/WithoutThreeOutliers/case3/des_Case/unfiltered/controlVscase3_genes.limmaVoom_unfiltered.tsv
- __MACOSX/GSE150316_ValidationDataset/WithoutThreeOutliers/case3/des_Case/unfiltered/._controlVscase3_genes.limmaVoom_unfiltered.tsv
- GSE150316_ValidationDataset/WithoutThreeOutliers/case3/des_Case/unfiltered/controlVscase3_genes.DESeq2_unfiltered.tsv
- __MACOSX/GSE150316_ValidationDataset/WithoutThreeOutliers/case3/des_Case/unfiltered/._controlVscase3_genes.DESeq2_unfiltered.tsv
- GSE150316_ValidationDataset/WithoutThreeOutliers/case3/des_Case/unfiltered/controlVscase3_genes.over.limmaVoom_unfiltered.tsv
- __MACOSX/GSE150316_ValidationDataset/WithoutThreeOutliers/case3/des_Case/unfiltered/._controlVscase3_genes.over.limmaVoom_unfiltered.tsv
- GSE150316_ValidationDataset/WithoutThreeOutliers/case3/des_Case/unfiltered/controlVscase3_genes.under.edgeR_unfiltered.tsv
- __MACOSX/GSE150316_ValidationDataset/WithoutThreeOutliers/case3/des_Case/unfiltered/._controlVscase3_genes.under.edgeR_unfiltered.tsv
- GSE150316_ValidationDataset/WithoutThreeOutliers/case3/des_Case/unfiltered/controlVscase3_genes.under.DESeq2_unfiltered.tsv
- __MACOSX/GSE150316_ValidationDataset/WithoutThreeOutliers/case3/des_Case/unfiltered/._controlVscase3_genes.under.DESeq2_unfiltered.tsv
- GSE150316_ValidationDataset/WithoutThreeOutliers/case3/des_Case/unfiltered/controlVscase3_genes.over.DESeq2_unfiltered.tsv
- __MACOSX/GSE150316_ValidationDataset/WithoutThreeOutliers/case3/des_Case/unfiltered/._controlVscase3_genes.over.DESeq2_unfiltered.tsv
- GSE150316_ValidationDataset/WithoutThreeOutliers/case3/des_Case/unfiltered/controlVscase3_genes.edgeR_unfiltered.tsv
- __MACOSX/GSE150316_ValidationDataset/WithoutThreeOutliers/case3/des_Case/unfiltered/._controlVscase3_genes.edgeR_unfiltered.tsv
- GSE150316_ValidationDataset/WithoutThreeOutliers/case3/des_Case/unfiltered/controlVscase3_genes.under.limmaVoom_unfiltered.tsv
- __MACOSX/GSE150316_ValidationDataset/WithoutThreeOutliers/case3/des_Case/unfiltered/._controlVscase3_genes.under.limmaVoom_unfiltered.tsv
- __MACOSX/GSE150316_ValidationDataset/WithoutThreeOutliers/case3/des_Case/._unfiltered
- GSE150316_ValidationDataset/WithoutThreeOutliers/case3/des_Case/controlVscase3_genes.over.edgeR.tsv
- __MACOSX/GSE150316_ValidationDataset/WithoutThreeOutliers/case3/des_Case/._controlVscase3_genes.over.edgeR.tsv
- GSE150316_ValidationDataset/WithoutThreeOutliers/case3/des_Case/controlVscase3_genes.under.DESeq2.tsv
- __MACOSX/GSE150316_ValidationDataset/WithoutThreeOutliers/case3/des_Case/._controlVscase3_genes.under.DESeq2.tsv
- GSE150316_ValidationDataset/WithoutThreeOutliers/case3/des_Case/controlVscase3_genes.under.limmaVoom.tsv
- __MACOSX/GSE150316_ValidationDataset/WithoutThreeOutliers/case3/des_Case/._controlVscase3_genes.under.limmaVoom.tsv
- GSE150316_ValidationDataset/WithoutThreeOutliers/case3/des_Case/controlVscase3_edgeR-DESeq2-limmaVoom_venn.png
- __MACOSX/GSE150316_ValidationDataset/WithoutThreeOutliers/case3/des_Case/._controlVscase3_edgeR-DESeq2-limmaVoom_venn.png
- GSE150316_ValidationDataset/WithoutThreeOutliers/case3/des_Case/controlVscase3_genes.over.tsv
- __MACOSX/GSE150316_ValidationDataset/WithoutThreeOutliers/case3/des_Case/._controlVscase3_genes.over.tsv
- GSE150316_ValidationDataset/WithoutThreeOutliers/case3/des_Case/controlVscase3_genes.edgeR.tsv
- __MACOSX/GSE150316_ValidationDataset/WithoutThreeOutliers/case3/des_Case/._controlVscase3_genes.edgeR.tsv
- GSE150316_ValidationDataset/WithoutThreeOutliers/case3/des_Case/controlVscase3_genes.tsv
- __MACOSX/GSE150316_ValidationDataset/WithoutThreeOutliers/case3/des_Case/._controlVscase3_genes.tsv
- GSE150316_ValidationDataset/WithoutThreeOutliers/case3/des_Case/controlVscase3_genes.over.limmaVoom.tsv
- __MACOSX/GSE150316_ValidationDataset/WithoutThreeOutliers/case3/des_Case/._controlVscase3_genes.over.limmaVoom.tsv
- __MACOSX/GSE150316_ValidationDataset/WithoutThreeOutliers/case3/._des_Case
- __MACOSX/GSE150316_ValidationDataset/WithoutThreeOutliers/._case3
- __MACOSX/GSE150316_ValidationDataset/._WithoutThreeOutliers
- GSE150316_ValidationDataset/PCA_SourcePoolNo_Lung_NoOutliers.png
- __MACOSX/GSE150316_ValidationDataset/._PCA_SourcePoolNo_Lung_NoOutliers.png
- GSE150316_ValidationDataset/Heatmaps/
- GSE150316_ValidationDataset/Heatmaps/LungSamples_EuclideanDistance.pdf
- __MACOSX/GSE150316_ValidationDataset/Heatmaps/
- __MACOSX/GSE150316_ValidationDataset/Heatmaps/._LungSamples_EuclideanDistance.pdf
- GSE150316_ValidationDataset/Heatmaps/LungSamples_SpearmanCorrelation.pdf
- __MACOSX/GSE150316_ValidationDataset/Heatmaps/._LungSamples_SpearmanCorrelation.pdf
- GSE150316_ValidationDataset/Heatmaps/LungSamples_PearsonCorrelation.pdf
- __MACOSX/GSE150316_ValidationDataset/Heatmaps/._LungSamples_PearsonCorrelation.pdf
- __MACOSX/GSE150316_ValidationDataset/._Heatmaps
- __MACOSX/._GSE150316_ValidationDataset
- GSE147507_MainDataset/
- GSE147507_MainDataset/Series1_SARS-CoV-2/
- GSE147507_MainDataset/Series1_SARS-CoV-2/.DS_Store
- __MACOSX/GSE147507_MainDataset/
- __MACOSX/GSE147507_MainDataset/Series1_SARS-CoV-2/
- __MACOSX/GSE147507_MainDataset/Series1_SARS-CoV-2/._.DS_Store
- GSE147507_MainDataset/Series1_SARS-CoV-2/PCA_ConditionTreatment.png
- __MACOSX/GSE147507_MainDataset/Series1_SARS-CoV-2/._PCA_ConditionTreatment.png
- GSE147507_MainDataset/Series1_SARS-CoV-2/des_Condition/
- GSE147507_MainDataset/Series1_SARS-CoV-2/des_Condition/ControlVsInfected_genes.tsv
- __MACOSX/GSE147507_MainDataset/Series1_SARS-CoV-2/des_Condition/
- __MACOSX/GSE147507_MainDataset/Series1_SARS-CoV-2/des_Condition/._ControlVsInfected_genes.tsv
- GSE147507_MainDataset/Series1_SARS-CoV-2/des_Condition/ControlVsInfected_genes.under.limmaVoom.tsv
- __MACOSX/GSE147507_MainDataset/Series1_SARS-CoV-2/des_Condition/._ControlVsInfected_genes.under.limmaVoom.tsv
- GSE147507_MainDataset/Series1_SARS-CoV-2/des_Condition/ControlVsInfected_genes.under.DESeq2.tsv
- __MACOSX/GSE147507_MainDataset/Series1_SARS-CoV-2/des_Condition/._ControlVsInfected_genes.under.DESeq2.tsv
- GSE147507_MainDataset/Series1_SARS-CoV-2/des_Condition/ControlVsInfected_genes.under.tsv
- __MACOSX/GSE147507_MainDataset/Series1_SARS-CoV-2/des_Condition/._ControlVsInfected_genes.under.tsv
- GSE147507_MainDataset/Series1_SARS-CoV-2/des_Condition/ControlVsInfected_edgeR-DESeq2-limmaVoom_venn.png
- __MACOSX/GSE147507_MainDataset/Series1_SARS-CoV-2/des_Condition/._ControlVsInfected_edgeR-DESeq2-limmaVoom_venn.png
- GSE147507_MainDataset/Series1_SARS-CoV-2/des_Condition/ControlVsInfected_genes.over.edgeR.tsv
- __MACOSX/GSE147507_MainDataset/Series1_SARS-CoV-2/des_Condition/._ControlVsInfected_genes.over.edgeR.tsv
- GSE147507_MainDataset/Series1_SARS-CoV-2/des_Condition/ControlVsInfected_genes.DESeq2.tsv
- __MACOSX/GSE147507_MainDataset/Series1_SARS-CoV-2/des_Condition/._ControlVsInfected_genes.DESeq2.tsv
- GSE147507_MainDataset/Series1_SARS-CoV-2/des_Condition/ControlVsInfected_genes.edgeR.tsv
- __MACOSX/GSE147507_MainDataset/Series1_SARS-CoV-2/des_Condition/._ControlVsInfected_genes.edgeR.tsv
- GSE147507_MainDataset/Series1_SARS-CoV-2/des_Condition/enrichment/
- GSE147507_MainDataset/Series1_SARS-CoV-2/des_Condition/enrichment/ControlVsInfected_enrichment.over.tsv
- __MACOSX/GSE147507_MainDataset/Series1_SARS-CoV-2/des_Condition/enrichment/
- __MACOSX/GSE147507_MainDataset/Series1_SARS-CoV-2/des_Condition/enrichment/._ControlVsInfected_enrichment.over.tsv
- GSE147507_MainDataset/Series1_SARS-CoV-2/des_Condition/enrichment/ControlVsInfected_enrichment.under.tsv
- __MACOSX/GSE147507_MainDataset/Series1_SARS-CoV-2/des_Condition/enrichment/._ControlVsInfected_enrichment.under.tsv
- GSE147507_MainDataset/Series1_SARS-CoV-2/des_Condition/enrichment/ControlVsInfected_enrichment.all.tsv
- __MACOSX/GSE147507_MainDataset/Series1_SARS-CoV-2/des_Condition/enrichment/._ControlVsInfected_enrichment.all.tsv
- __MACOSX/GSE147507_MainDataset/Series1_SARS-CoV-2/des_Condition/._enrichment
- GSE147507_MainDataset/Series1_SARS-CoV-2/des_Condition/ControlVsInfected_genes.over.limmaVoom.tsv
- __MACOSX/GSE147507_MainDataset/Series1_SARS-CoV-2/des_Condition/._ControlVsInfected_genes.over.limmaVoom.tsv
- GSE147507_MainDataset/Series1_SARS-CoV-2/des_Condition/ControlVsInfected_genes.over.tsv
- __MACOSX/GSE147507_MainDataset/Series1_SARS-CoV-2/des_Condition/._ControlVsInfected_genes.over.tsv
- GSE147507_MainDataset/Series1_SARS-CoV-2/des_Condition/ControlVsInfected_genes.over.DESeq2.tsv
- __MACOSX/GSE147507_MainDataset/Series1_SARS-CoV-2/des_Condition/._ControlVsInfected_genes.over.DESeq2.tsv
- GSE147507_MainDataset/Series1_SARS-CoV-2/des_Condition/ControlVsInfected_genes.limmaVoom.tsv
- __MACOSX/GSE147507_MainDataset/Series1_SARS-CoV-2/des_Condition/._ControlVsInfected_genes.limmaVoom.tsv
[truncated: 366 more entries]
