# Supplementary material for: Genome-wide bioinformatic analyses predict key host and viral factors in SARS-CoV-2 pathogenesis
Source: Commun Biol. 2021 May 17;4:590. doi: 10.1038/s42003-021-02095-0 (PMC8128904; doi:10.1038/s42003-021-02095-0)
Supplement: Supplementary file 5 — Supplementary Data 3 [file 42003_2021_2095_MOESM5_ESM.zip › GSE150316_ValidationDataset/WithoutThreeOutliers/case1/des_Case/controlVscase1_genes.edgeR.tsv]

gene_id	LimmaV_AveExpr	edgeR_logCPM	DESeq2_baseMean	LimmaV_FC	edgeR_FC	DESeq2_FC	LimmaV_padj	edgeR_padj	DESeq2_padj	NegControl1	NegControl2	NegControl3	NegControl4	NegControl5	case1-lung1	case1-lung2	case1-lung3	case1-lung4
ORF1a	5.100718876257873	11.956531626013954	4039.4695084100526	14.17471765407184	16.784988319339753	18.391197955537137	3.67970650671102e-8	4.1844196947385087e-8	1.1197069694948e-51	0	0	0	0	0	29066	8990	4120	2913
ORF1b	4.719619139361043	11.090753658025458	2220.0495412154705	13.30611654195655	15.919928969058377	17.52845793074885	3.67970650671102e-8	4.1844196947385087e-8	2.3644397425190868e-46	0	0	0	0	0	16635	4396	2395	1661
S	4.4151486130199595	10.398865256722074	1375.4728126851164	12.614231322273984	15.228886193544756	16.74497635984057	3.67970650671102e-8	4.1844196947385087e-8	3.0173415971619737e-42	0	0	0	0	0	10659	2735	1465	1019
N	4.132668683311335	9.704168982763088	848.5195524544698	11.982707742309492	14.5349674708327	15.980814075830482	3.67970650671102e-8	4.12622745607923e-8	1.527371940762847e-39	0	0	0	0	0	7090	1670	1122	562
M	3.4853571221798605	8.215012825449685	302.4351227112975	10.522474384314862	13.04874569994938	14.395796635771445	3.67970650671102e-8	4.12622745607923e-8	1.5283414553071548e-31	0	0	0	0	0	2548	702	434	169
ORF3a	3.2860438595633603	7.802303941512309	229.28104232070444	10.041181934505886	12.639618229836232	13.943597799804264	1.918977415123435e-7	6.10850807009244e-8	2.070475917230233e-28	0	0	0	0	0	1786	522	272	149
ORF7a	3.2124377289852317	7.633755420119854	204.0283462985493	9.8756793383616035	12.471587402980987	13.744916867265074	2.0635870371261383e-7	6.10850807009244e-8	1.284823132872917e-27	0	0	0	0	0	1595	483	240	129
ORF6	3.0395235317252256	7.334063562178228	168.96575121584945	9.413930099878014	12.178832313398125	13.43732097558305	1.8316801345743395e-6	5.003962701963912e-7	1.20929653626198e-24	0	0	0	0	0	1033	352	165	135
ORF8	3.060409064103932	7.292947693134721	162.26336901463463	9.5165010588907	12.13408694722936	13.379916005303324	2.9924933270567606e-7	9.969793773297884e-8	9.441923767314108e-26	0	0	0	0	0	1277	353	186	110
E	2.6548300620635845	6.377255899892	87.38629393036935	8.538999132860342	11.226859796316807	12.366084633600575	1.8316801345743395e-6	5.003962701963912e-7	4.193950661570016e-21	0	0	0	0	0	554	201	111	59
ORF7b	2.423789845801721	5.82224665310269	59.972392375947614	8.03961881257882	10.67695231142276	11.74465944981558	1.660062660907049e-6	8.865961727307567e-7	7.626574502226722e-19	0	0	0	0	0	483	129	67	41
ORF10	2.354385329877226	5.651179139066255	53.94581584616619	7.875880188038694	10.511924356276037	11.55806110387995	1.4602977192769094e-6	1.203170910652792e-6	3.58783637354582e-18	0	0	0	0	0	471	84	70	40
IGHV3-73	0.49452234527870775	2.27858818112502	6.285729182282925	3.8254996021212744	7.097513858718258	0.12001379821206795	0.03552376842528154	0.025349522486482687	0.1000870369346835	0	0	0	0	0	44	5	0	8
IL31RA	0.40462590490342154	1.9904086164441863	2.5407291372175287	3.734441951215899	6.349154094419079	6.043741812957352	0.006843713633740865	0.017868724837013336	0.007641221886998558	0	0	0	0	0	29	3	11	0
IGHV4-59	2.2914084911950656	4.4325632884004484	23.362216321093385	5.828938157665804	6.257157841593183	6.188427276329733	6.178660211157613e-5	3.763863064490127e-5	1.769847239800476e-11	0	0	3	1	0	250	23	35	17
LGALS17A	1.7401579199160606	3.8941455448718245	13.69777123211586	5.383441069674732	5.982501819542828	5.839419541689697	4.5108790825582203e-4	5.209973019314512e-4	8.853301460678317e-8	0	0	0	3	0	94	33	44	2
RP11-638I2.9	0.9728789886854942	2.800117826133542	5.346558569553426	4.381956928864305	5.937852007553372	5.723262330584203	0.0020686311620012154	0.002724189123144559	1.2093405356343832e-4	1	0	0	0	0	53	20	12	0
RP11-144L1.8	0.1475761421813102	1.6029938357541884	1.9448835610127364	3.0909553258245466	5.762491046095124	0.42070214319366117	0.06068290224975622	0.045802743441048246	NA	0	0	0	0	0	24	0	6	1
IDO1	4.835866516802328	7.446319563901455	175.7986915828923	6.9464094486006465	5.641749839059045	4.9679761342052275	1.4028136479228318e-4	2.0999647816294785e-4	5.875314329455082e-5	2	10	31	0	3	1286	440	372	61
HSPA1L	1.4755220194521435	3.0434942070252426	7.236929755806972	4.68862375383386	5.523298624608041	5.358489298164194	1.891347370135665e-4	6.903387943478854e-4	7.265078191173359e-6	1	0	0	1	0	95	18	8	3
CXCL11	2.4931494089917163	4.6120428954566295	24.286446080543026	5.879070048185738	5.35118138878232	3.582932356328202	2.769468746946297e-4	0.0011398847488789036	0.018112551165408164	0	5	2	0	0	210	55	49	8
GBP1P1	3.563590746877119	5.313005731180076	40.51433549639594	5.131355648391351	5.196463735501874	5.103734969550653	1.8328421252204453e-5	1.8593826536087615e-6	9.779152457549988e-19	11	1	2	2	1	336	89	74	18
IGLV9-49	1.3189348738301372	2.939177128927486	10.104989613946318	3.8802919300088683	5.18316932081173	4.977480610846235	0.020662585337782275	0.010735841764660801	1.3891138741582273e-4	0	0	1	2	0	74	1	8	12
FAM26F	1.7442356196828386	3.368697035521025	8.895022069283861	4.851967659231138	5.153134938262605	4.918005502862433	8.382605401543464e-4	0.0017002329280695477	4.075975938024023e-6	0	1	1	0	1	132	14	19	2
IGKV1-39	1.9971251323756356	3.6082444896036985	13.914008547358037	4.739956509477193	5.143601807909047	4.987666028318876	5.05843409216979e-4	0.0011398847488789036	2.576902175909399e-7	0	0	3	2	0	118	13	17	12
IGLV4-69	1.4889360724205094	3.074391325620617	8.458920904232277	4.615357283831046	5.143347383271186	4.932494554758978	8.672723094019253e-4	0.003022186170741008	1.2883026855777493e-5	0	0	0	3	0	62	22	9	5
HRASLS2	0.787133861253909	2.0882233833339536	3.22478799910277	3.587827788724645	5.095092709212328	4.67417891818485	0.004930523086217565	0.00785080959712689	0.003731486835984387	1	0	0	0	0	25	12	4	1
AL928768.3	0.7345330358084805	2.128140352061521	3.4014083984955903	3.747435174608416	5.052711815957537	4.578716708655636	0.007681977351838929	0.011401849778411306	0.004702546239633839	0	0	0	1	0	43	9	1	2
IGLV3-19	3.744708964127662	6.303395371326961	82.53465334113372	6.266467137988251	5.05227436834258	4.545800784479355	5.851783186473254e-4	6.138538747877152e-4	0.003880053191644668	0	0	13	26	0	945	64	132	57
IGHV4-34	3.017879312317248	5.243674416771642	40.101117466294156	5.922945927384753	5.051160179734042	4.763323459933455	1.74288035190359e-4	4.7985014205875607e-4	3.344523462069863e-4	0	0	3	15	0	436	48	56	27
IGLV1-40	3.417727194277971	5.577357766293644	49.21238415165195	5.84141794408117	5.002806349393504	4.88787670819474	3.170757295639901e-4	2.749087468827531e-4	1.602974748451263e-11	0	0	5	17	1	613	49	86	28
SSTR2	1.6894892264553845	3.2081877958321656	7.742504264137848	4.294508577414533	4.733042010665405	4.465326644393152	0.001381486677694947	0.0028102731175793493	2.4267170856553294e-5	1	1	0	2	0	94	11	24	1
IL12A	1.0625046837410115	2.298237058288008	4.574825248407542	3.491461165378058	4.67781436564854	4.2786964548493165	0.009074380187647927	0.01126868991158388	0.001880632589011813	0	0	1	1	0	31	14	2	3
RP11-44K6.4	1.0192589601953517	2.242000115132917	3.93439080333642	3.114064359954015	4.63086558869505	4.197806288534048	0.024638764388333807	0.01078051590195242	0.0031324862276195845	1	0	1	0	0	15	12	10	1
CTD-2521M24.4	0.5277387831188965	1.7871017723013192	2.1269371289319645	3.096507358846332	4.622386276495168	3.795443170542699	0.016602894463836417	0.0233754137867942	NA	1	0	0	0	0	17	7	6	0
TMEM156	1.099062185926976	2.397789044162981	4.5638721968889655	3.745597477746192	4.599550717535897	4.136311334977725	0.007681977351838929	0.01477544095380143	0.00170090905426502	0	0	1	0	1	42	3	13	2
APOL4	3.7047152984340945	5.225111248921746	38.74216254731584	4.573566569678974	4.569368302967534	4.458361005755329	5.751118755639238e-5	1.0123485185598742e-5	2.7651239789803065e-17	12	0	7	4	2	425	50	63	22
IGLV1-47	2.748875884296774	4.69105053241714	27.737105636216135	5.354292227343266	4.565695039551005	4.216410487983641	4.5108790825582203e-4	0.0016863816824270624	0.0016299862696541566	0	0	3	14	0	303	31	33	20
MUC2	1.0574885515508994	3.0196493464707173	7.151184758369524	1.6271394470425995	4.564082024716966	3.785112054677299	0.5908605761418965	0.03967650780227745	0.0062597811512644435	0	1	2	1	0	2	33	18	0
ACTRT3	1.1702529453064368	2.7654419163115214	4.5444140829979265	4.1349437701098415	4.561962666985669	4.1055163672334265	0.0033387374360056904	0.007476459129633385	0.002129982488986021	2	0	0	1	0	126	5	4	1
IGLL5	2.8888443902934404	4.747250713505214	29.436168429477878	5.118293938246131	4.47989579300178	4.369293872477428	6.834879932590232e-4	0.0013809175756648	2.234212191829317e-8	0	0	11	8	0	232	39	39	22
IGHV3-43	1.6812052567151834	3.321129149447351	12.481439743954919	4.486859249731411	4.4558121147943774	3.650795866889953	0.0030083092080146682	0.015047822733021703	0.03149789385198406	0	0	0	7	0	77	14	7	13
IGHV1-46	2.0000435085689676	3.603112994595548	12.718322305810187	4.714334764026329	4.441633108800053	4.223473705668634	0.001001427774226583	0.004449528241855948	1.2955964527802026e-5	0	0	1	7	0	142	10	19	9
KCNJ10	0.6439468995949373	1.850407295388781	2.546813528121527	3.473140608483584	4.435023667251525	3.4966530315902395	0.011779374794560357	0.03584356194330884	0.021123730616601374	0	1	0	0	0	30	3	5	1
MS4A15	1.593859903819534	3.1373915647622943	7.153455058514701	3.813401047087517	4.383011023674098	4.041202922665853	0.006997894634279274	0.00733196770850232	1.8174378465841558e-4	2	0	2	0	1	69	15	24	0
IGLV7-46	1.812284163729609	3.4981976604848914	12.374334887745942	4.86258720187047	4.358639869757068	4.118103024128932	0.0010967903448156737	0.009927129334327702	9.029191859998733e-5	0	0	0	8	0	119	12	14	10
IGLV3-1	1.2212328163215223	2.7293426310412916	6.147326608083272	4.1346852791823885	4.3029645458406325	3.879465836815174	0.007046012412967375	0.020581160770860557	0.002074928504414981	0	0	0	4	0	76	2	12	4
IGHV3-30	3.8392683274584627	5.980173258709292	67.92764331114365	5.429733825058444	4.2994542480711075	3.7464460907787345	0.0018779108466345118	0.002596567035365586	0.009566339632450542	0	0	16	35	1	590	59	87	55
AC233755.1	1.2751691304515491	2.774707455667973	5.365854092181594	4.413287826590586	4.2494869278927965	3.835095174153571	0.0014601341250050943	0.013771729710993321	0.0015319523724725396	0	0	0	4	0	94	8	7	2
IGLV3-25	2.8229476319017617	4.614991630654551	27.79269355785918	4.812643653843258	4.217898968631767	3.821422649502927	0.0019715201033717504	0.003509394721244018	0.005572002888806286	0	0	12	9	0	221	24	33	24
IGHV1-18	3.090699949787713	5.123304327186356	40.494136585726736	4.841411984128582	4.2074526794042155	3.5076129538025964	0.004471560725090242	0.005720660648266566	0.02546585832144982	0	0	14	17	0	290	24	37	41
IGLV2-11	2.435833909645415	4.143146840587061	20.137291188216913	4.448023387616085	4.200449516497339	4.036326530335907	0.006054002621127086	0.006271970749146442	1.8712680432013684e-5	0	0	10	5	0	159	8	34	17
IGHA1	7.287123993347538	10.202555705263306	1200.0628032482562	6.953221590183085	4.18379345034993	0.21452664771710114	0.008598660090301722	0.025137349338531755	0.12019559638235218	0	0	444	596	60	10175	1739	1371	844
IGHV3-48	1.5294374738386896	2.800254785022403	6.91003430906731	3.969022460050985	4.14179339286054	3.7994170490201205	0.0029881819582889767	0.012871543723617459	5.836529342059908e-4	0	0	1	4	0	70	5	11	5
IGHV3-33	3.4014458530564404	5.2385467677054285	40.37976254709964	5.0927447484911585	4.114546681680891	3.6804510551419143	0.0014018050466469163	0.002486818560177509	0.004052782094764288	0	1	24	9	0	362	45	59	28
IGHA2	5.066865429914316	7.475246042331722	183.3217378570869	6.051337397329211	4.088054848643947	2.82142686057547	0.0025259610468733656	0.00702644949867297	0.05315507310033087	0	0	101	75	3	1804	244	215	124
IGLC2	4.744782774696391	7.369390544642268	172.212112159238	6.2542243353994795	4.079352698204145	0.2478377452727741	0.0019151476384579689	0.013474303038458289	0.09048775891180488	0	1	26	143	0	1501	202	182	134
IGLV1-51	2.2194507606012457	3.8026161538121985	14.401543852931203	4.559131319097386	4.076944207686149	3.8453645782724912	0.0025521797780582787	0.006597201507314539	3.7586565416113224e-5	0	0	9	3	0	189	9	19	10
HSPA6	6.978796357652892	8.755147658084267	426.9686669014065	4.472665227016052	4.041282889898376	3.641618623491378	7.701917697031135e-4	0.0016863816824270624	2.930337088439176e-4	101	1	48	283	22	8586	585	751	67
IGLV3-10	2.0469425625244293	3.860946737795718	14.509901735590947	5.19099042352303	4.015852408140251	0.31804278175571116	6.834879932590232e-4	0.012262466482038284	0.0713869964322174	0	0	0	13	0	167	18	23	8
IGHM	5.934257922959809	8.013344263503523	264.09247237437916	5.792387597388502	3.988150889229532	3.2688203386096624	0.004967103900908708	0.005555529093161166	0.014245632547406668	0	6	159	98	6	2563	445	288	162
MZB1	2.821316363085549	4.618542192864263	26.939437015874013	4.917988283030777	3.9514710835075393	3.2908566265950054	0.001698936240433408	0.006633878143019958	0.02454284910929221	0	0	5	20	0	257	27	30	21
IGLV2-23	2.957457186338677	4.4898778103954005	24.14375894172166	4.55959465259877	3.9386602549389043	3.767799012348459	0.0020100321547322454	0.003022186170741008	1.200484985527604e-6	0	0	14	7	1	187	31	38	16
HSP90AA2P	3.8574659465656103	5.291791609325538	40.34131600005332	4.233769968163165	3.91743495394132	3.7815090244066445	6.834879932590232e-4	6.065344240792414e-4	4.149941111649969e-9	5	0	9	24	2	565	37	50	24
IGLV3-21	2.4716130491440715	3.9167602666436183	17.08685275754639	4.315112706427038	3.850706830664208	3.528444540691024	0.004967103900908708	0.012588870909600425	1.2972135486613603e-4	0	0	1	10	3	149	11	21	14
CXCL10	4.280953438407206	6.142011821772914	71.1271851583196	5.2868315183978885	3.846024700859732	1.7699635902708983	3.486810781778732e-4	0.010397219460730316	0.08287518602688512	2	27	12	5	0	582	122	170	20
IGHV3-21	2.2259286502918383	3.7261548570588334	12.063517491530803	4.495436954616134	3.815110009553451	3.54752060229876	0.0014410183097658133	0.006794649483370254	5.875314329455082e-5	0	0	4	9	0	161	15	26	4
IGLC3	3.7474202130681333	5.849066643705515	59.51487013378222	5.498604616519179	3.8078629842485543	0.2959510932889467	0.0018609177524506935	0.006271970749146442	0.08336276308414245	0	0	33	34	0	677	79	76	35
LINC01232	0.8668247441993467	2.0374017859176865	2.969580357732221	3.284828147399629	3.8062513406553515	3.0880500141589655	0.009859825580277638	0.0418329137637252	0.029785752396406885	3	0	0	0	0	27	10	3	1
IGLV2-8	1.0505374534565917	2.145519488269915	3.1011146464320927	3.4064055927618027	3.795794982039163	3.1813625577685234	0.004722056466760453	0.02411191719499192	0.016314627515409814	0	0	2	1	0	41	5	6	1
RP11-121L10.2	0.9069119181429394	2.0812994786260757	2.72941378051971	3.0614000702464197	3.789856827930654	3.0518125734399626	0.011991736937560796	0.03494797069879211	0.030020324910865506	2	0	0	1	0	28	8	7	0
POU2AF1	3.1587672720843125	4.775976747437512	28.768677984885656	4.627618215341003	3.789806006039414	3.605931763018747	0.0029881819582889767	0.0044360566442722535	7.753149668302183e-6	0	1	10	19	0	223	67	26	17
GBP5	6.814001275679284	8.459169344688283	354.6691479086721	5.117163407632589	3.782978696986256	3.047666436155022	1.3320292409868382e-4	0.005555529093161166	0.006154714557326285	11	93	101	27	8	3045	681	799	101
ETV7	2.2031954195304606	3.31894188617731	9.066261758630844	3.368345485704193	3.758830524686815	3.4855101404137834	0.004362817619639234	0.004449528241855948	7.70906116466975e-5	6	1	1	2	0	57	24	21	2
IGLV1-44	3.2646180693004934	5.194103364224013	39.07709024043464	4.9721447474693585	3.7331804088824576	2.462244389417302	0.0037921980070331784	0.009194279450082556	0.06859098887786128	0	0	14	30	0	355	28	67	27
IGKV1-27	2.460755449939651	3.755924911056614	13.656682899242577	4.167530718478505	3.728939043299762	3.483871493709157	0.0029881819582889767	0.006062610574918542	1.8712680432013684e-5	0	0	8	5	1	152	13	22	8
BEND4	1.4908564440483156	2.8167005870992217	5.180860356188994	3.9380377026364517	3.7239962654025396	3.2740494073087523	0.0026849833548207636	0.017342625248393074	0.003651679934244875	0	0	2	4	0	95	9	8	1
HSPA7	4.006531897799593	5.420052883481968	39.86061059955792	3.9874050956454723	3.717270968437152	3.5555943028945785	0.001381486677694947	4.843622512441e-4	3.9834320810032765e-9	23	0	16	11	2	820	51	69	6
LINC01133	1.3433755053792382	2.8567470986800894	5.381907933144801	3.9235521627954086	3.688999635179255	3.041895812808331	0.009590580848156397	0.03918631821134322	0.01113014411720357	0	0	0	5	1	74	13	12	0
IGHV3-49	1.915490377852421	3.170921575941826	8.892109246296481	3.995588326995711	3.597252151257331	3.2647622318591085	0.0032573789367349153	0.018360649026844516	7.580365639897046e-4	0	0	3	7	0	101	12	8	6
GBP1	8.036051421970118	9.165251235330494	580.5444260074954	3.838174262254952	3.595453841244736	3.416194792581322	8.774475084911848e-6	1.592523881267427e-4	6.014910571828198e-12	147	111	193	104	22	4152	1059	1268	210
IGKV1-9	1.9063866656256403	3.081770346763887	8.497269794371647	3.732827516936888	3.576867602340158	3.196811993170254	0.007046012412967375	0.02188840020898851	0.001337008331906948	0	0	1	7	1	67	7	18	5
LINC00877	1.0370077093314245	2.2939977903582123	3.025916398514592	3.3304166521147223	3.5514885981981235	2.761536010964493	0.009973249624662853	0.04305871424355526	0.03576060129086261	0	0	2	2	0	52	8	5	0
IGHG2	4.8952585783887805	6.780964277088077	114.29374529924145	4.911483099614731	3.5149025391434328	2.6038082841984247	0.003763931170835627	0.01126868991158388	0.04461596119686279	1	0	56	96	4	1103	121	140	78
BATF2	3.563614891116058	4.720871738545232	24.85300654335611	3.3070011449578227	3.4766747324288367	3.1975889036273157	0.006790321458923429	0.002337770766798093	6.4261823502564775e-6	16	4	2	8	2	153	78	56	2
CD27	1.2427345342508136	2.325984569942906	4.30077481777978	3.3938204865349486	3.464361770288495	2.873577969670079	0.007391393194504695	0.04689670996173673	0.01755647047833971	1	0	0	4	0	51	6	3	3
FAM167B	2.181508418119611	3.6650036189910544	10.233582080931956	3.6278403866146127	3.4561982507493383	3.055779662885124	0.01142469169273905	0.01477544095380143	0.0016299862696541566	12	1	1	2	0	159	34	12	0
IGHV5-51	2.250398736734931	3.5425067836199218	12.487817726203227	3.968720548808584	3.405072140148433	3.1173164302552703	0.004930523086217565	0.02173637018692507	7.44959592539618e-4	0	0	5	11	0	97	14	17	9
IGLV2-14	3.0831875921091783	4.7624154756168195	26.470304519683154	4.797022300482267	3.357569952137363	2.136310274041168	0.002462784472624811	0.012262466482038284	0.07756395564391651	0	0	21	19	0	323	46	40	10
MSX1	1.9797335882745002	2.803279554617222	5.863167879805526	3.182447596781513	3.3533396383427334	2.997700797590517	0.003598931702399538	0.010437532139195382	0.0016299862696541566	1	1	2	2	1	75	11	7	2
HIST1H3C	2.4366939454073235	3.6584385160092925	12.910917105440927	3.87813940523563	3.343721707791371	3.0641521330687325	0.004225874931639883	0.01515918756443694	4.2461678826595116e-4	15	1	0	3	0	130	13	19	8
CASP5	1.809979372403496	2.873651790411185	6.9021832028812415	3.4063398254858543	3.3016936969290316	2.8505741530468294	0.010090080989651966	0.037503645377612964	0.00471402628185566	1	1	7	0	0	44	12	14	3
PLA1A	4.1128756362675585	5.378053435266886	40.930039194968366	4.34019867639767	3.285390765774733	2.7309893643856245	0.0015817573085416215	0.007897174657739592	6.04843225957558e-4	1	15	21	6	2	460	96	54	10
IGJ	5.454612299729312	7.714410107228324	216.94375212175848	5.414291050593205	3.2848278054471503	0.22027684714291484	0.015766797754826752	0.04767200725019023	0.21344884055616584	0	0	244	99	11	1795	136	334	155
ZBED2	1.8445651824562643	3.3338793803168723	8.042299010141113	3.5805829485426055	3.2720328264614724	2.798090784669414	0.010043339132636947	0.03503356228941668	0.010826173397838146	13	0	1	1	0	93	18	22	0
IGKC	5.275466444377895	7.463046438181494	183.3026486248815	5.321248143479633	3.261011845143807	0.23285822796092914	0.01369810243876023	0.04278039019573999	0.2005459194043779	0	0	128	170	7	1631	178	173	140
IGKV4-1	3.238641183889223	5.039035140249282	34.58921969083182	4.69037723796238	3.2224265008143362	0.26121356956786496	0.007284174048748083	0.027486247350154543	0.16129816019037554	0	0	19	36	0	436	31	29	24
GBP4	7.5485729933316	8.598564422006884	392.7189736567121	3.781756464851843	3.2070312829234435	2.930299099016978	8.20192127902559e-5	0.0016863816824270624	1.3164202966708286e-6	56	116	147	75	25	2851	806	726	134
AIM2	2.4520358159795825	3.593820167461081	11.456581376888554	3.8370693371577382	3.1588437163395446	2.778106783781495	0.006138919761975526	0.02288508729327043	0.0010113596500895485	0	3	3	10	0	107	20	20	4
ANKRD36BP2	3.4374779914258693	4.493494858245558	23.334372975828153	3.5121683011459885	3.1253175229403203	2.9010337090393072	0.005201537975468459	0.006249965831019014	6.96745733707961e-5	1	1	16	18	1	145	43	37	12
CACYBP	6.956845680552014	7.746997444453012	215.276360766372	3.1616739568658883	3.117317111106551	3.0255430909532994	4.351234480412083e-6	7.168379332794578e-6	1.1561473706009226e-21	115	15	69	123	31	2665	335	358	67
CTD-2017F17.2	3.091382112299585	4.0178575692987035	17.119970517981756	2.89422326009683	3.115324036448772	2.8910972855019206	0.01073568949981153	0.005706353273826587	4.6848286711076826e-5	15	1	4	9	0	83	39	20	10
RARRES3	5.085480479412607	6.117847122023914	70.18820549697884	3.539467605046171	3.1106521657802397	2.8954213697634126	4.635108258971362e-4	0.0016848557681554922	1.0556397946689466e-6	19	14	13	62	1	616	121	125	26
WARS	9.49282640133225	10.320050670504001	1292.604947797632	3.2662160638125677	3.1048371362742406	2.9586544737265617	3.081507957361443e-6	1.0957202972497692e-4	1.6251221936610776e-13	514	285	372	392	134	10471	2335	2411	456
MFAP1P1	1.4950165025857083	2.3511001175308905	3.8931568141108035	2.7294204758386234	3.072419109858205	2.4964189214877486	0.009934608950990081	0.038782208908877604	0.023560638901009387	4	0	2	1	0	33	10	7	1
CCL19	2.8404864561491445	3.5889915222478446	11.706378116510383	2.644544508008248	3.046784002101324	2.746045871041437	0.011881342829951574	0.00738410239372588	3.062107627861514e-4	3	2	6	6	1	74	11	34	4
IGHV3-15	2.550890990075785	3.717905168341377	13.034453085772471	3.5361973941220786	3.0166366561878175	2.69447227529936	0.007036147945272947	0.02632109679829142	0.0021183028516902056	1	0	14	8	0	130	10	25	7
RP11-876N24.3	2.8899425429402217	3.6897272991799333	12.116111004833922	3.0588158531343357	3.0118800905560095	2.796524309870973	0.0021959461993017854	0.005231110522423279	1.747183641482544e-5	6	3	5	6	0	124	20	21	4
FBXO6	2.2253727572452315	3.0536428696271756	7.80685624951588	3.1731109022281183	2.9416007541485807	2.4999155525467955	0.011914915852132545	0.03955613386543879	0.004385025731242355	3	3	0	4	1	67	15	10	3
HSPH1	9.001468239480932	9.905151372534302	961.1402069076756	3.232162667247799	2.9336851837285436	2.7395274026320897	3.486810781778732e-4	0.0018959338062379727	3.6214251487338065e-7	354	28	284	795	223	13725	1167	1643	269
BAG3	8.062987101209451	8.869206686454383	467.2536907533155	2.999057765224115	2.925030919442251	2.789049995676027	1.3542443983171576e-4	3.4895959041329305e-4	1.0192088440356644e-10	294	20	188	392	58	7127	626	704	126
PLA2G2A	5.24923149701747	6.163883921877688	71.34309557865564	3.6587861227073137	2.9236481843094446	2.584003395790874	5.974072670117067e-4	0.0037305232523058007	5.3082550748913886e-5	11	8	9	49	24	970	94	111	21
VAMP5	3.896818882440163	4.811453094058373	26.16401044229953	3.2476700252631403	2.9021638960330987	2.4933960600214102	0.003598931702399538	0.006794649483370254	3.213694101441625e-4	18	7	4	5	7	331	44	56	2
IGHV3-23	3.4084960417396113	4.95780090286325	32.62138539540607	4.174919284285705	2.889920666178033	0.3598657863322687	0.017044055991656603	0.04343053642234004	0.14588915036274452	0	0	30	32	1	337	19	48	21
STIP1	7.551372654140954	8.335421663218288	326.0195466598248	2.9055612824099426	2.8748553879444203	2.7530151876297895	1.3320292409868382e-4	3.333894184237405e-4	1.165875048740167e-10	283	14	142	260	26	3555	461	468	137
HIST1H2BF	2.5551085722749254	3.401528207424435	10.347539433725132	2.947051639751753	2.8648252420587723	2.5316508781715195	0.008598660090301722	0.020581160770860557	0.001495829638623627	8	0	10	1	1	74	15	19	5
DNAJB1	9.25652279916383	10.181993045769465	1165.4341316749865	3.2053774407336317	2.8627463183689263	2.648917429865227	0.001555143246270792	0.003551275134964775	4.1057208882823465e-6	1129	16	476	480	264	15989	1529	1856	347
FKBP4	7.706011109843772	8.553914992216423	378.46009083935604	3.0429206300197493	2.857297455818494	2.697171799618894	3.2271827996025625e-4	0.00127691168058816	1.3429622901879612e-7	250	13	103	416	41	4243	476	634	144
UBBP4	3.263849284131579	3.8919986377023865	16.343770095049532	2.5168503563762634	2.853845204741246	2.5905814978798225	0.007284174048748083	0.005956146010309788	1.0184200127851777e-4	13	2	5	8	1	120	13	21	12
DNAJA1	8.747942450349818	9.448951099498256	704.9150822727472	2.943164440739285	2.8503250814087293	2.742245833231543	6.121650430287528e-6	9.152122969000755e-5	3.646004949394369e-15	363	49	356	310	167	7373	983	1211	254
DNAJA4	6.838210391208985	8.013875030410667	255.51083576744736	3.178376983126355	2.8129920320459085	2.2289585475921934	0.009117747062119859	0.010627362952185661	0.02140742931476317	110	1	174	290	22	4269	288	461	46
FCRL5	3.428523271123596	4.930066863138713	31.7868839629767	4.180754003486774	2.8042744775551087	0.3582528877488532	0.013350785297775147	0.04702686514300603	0.158505742484158	0	1	26	38	0	272	60	23	19
HLA-DRB5	6.779344426411405	7.863116622223826	236.88247515141563	3.8319449072301004	2.7957185922543317	2.0108442256153594	4.5108790825582203e-4	0.016097568724566122	0.036774007957799726	27	101	147	36	8	2520	368	305	95
HIST1H4I	2.293024430618461	3.1765076574923956	7.659848339496316	2.923329624635608	2.7830436901608633	2.4216206747962103	0.0051651947111611834	0.024971768515307798	0.0031865152912790803	4	0	6	7	0	84	13	15	2
RTKN2	3.6324650357837753	4.321003700277851	20.8855928674045	2.518336757626709	2.7721459094096614	2.5261232952168653	0.015595894286135378	0.005876393999436272	7.869902094659906e-5	19	5	10	4	1	92	40	34	10
CIITA	6.789372726354618	7.560167363697595	188.7604585173744	2.928297538378195	2.7583350972977625	2.564773679682251	3.2271827996025625e-4	9.295011992933705e-4	1.8579424847612482e-7	86	46	141	81	8	1664	427	332	39
CLEC3B	4.310877727438539	5.203350862658887	37.66784751649049	3.128250826590804	2.7423692949401337	2.5322932683928765	0.002699802147440343	0.005555529093161166	6.5617566625649965e-6	14	0	19	20	14	394	54	42	18
HSPB1	9.09999946172751	9.791327222912448	892.1925917094868	2.8007428738179114	2.7198779285674517	2.597989317070223	9.415086844881102e-5	4.590246028890322e-4	1.0186363122827915e-10	867	49	364	747	104	10437	1251	1274	329
HSPA1A	9.175712501133043	9.998633826153192	1030.3615890123815	3.0336491073129634	2.713906894054387	2.5138342874474384	9.195884734557267e-4	0.003388806475490431	4.589855557917549e-6	1148	22	398	408	265	10710	1429	1789	351
IL32	6.252116475495395	6.959120084148543	123.46276383394994	2.726453780226204	2.686176018649095	2.5274198671297623	6.51249602875046e-4	6.14547003217439e-4	5.3450971869050815e-8	44	11	94	104	16	1024	317	202	23
HSPA1B	8.542212192080305	9.575977805058843	768.5138986669539	3.3069970571353853	2.6691576830295967	2.3583342453207687	0.006825841082832191	0.015422003390275057	7.352981394077255e-4	901	4	280	263	233	8602	1078	1198	265
AHSA1	7.364577082071169	7.95814063861657	249.07388525524686	2.685105757850144	2.6535098605354435	2.555003163584877	1.8328421252204453e-5	3.763863064490127e-5	1.459713212587437e-16	162	31	112	194	38	3052	357	413	68
CRYAB	7.656829333893877	8.291253403733391	314.7697471267205	2.676838434727649	2.6510219046564023	2.5347921582350477	5.751118755639238e-5	1.6134114462898827e-4	2.7154393345904536e-12	286	27	133	280	33	3182	502	535	97
RPL23AP82	2.544362323320309	3.185383036001284	9.81391830783208	2.3913777633876574	2.650077668367136	2.242948260326397	0.029599971310125636	0.04283997720397256	0.005426829084703654	7	0	2	8	2	56	9	14	7
TAP1	6.548700968297288	7.251978886114231	154.3392411692282	2.639701859579668	2.6466230265020276	2.511776182260518	5.796724970966789e-4	6.065344240792414e-4	5.161185568002889e-9	128	20	96	122	5	1221	297	214	61
NAALAD2	2.193941760392224	3.0867379059862663	7.264926420890054	2.8122879455770535	2.645225473179238	2.196034497837876	0.014080151418648507	0.047558547790418515	0.014683074106665151	10	0	5	3	0	99	5	13	3
SAMD9L	7.261037862135318	7.955453271896696	249.48358891852328	2.6836505542965328	2.629176375406881	2.4719830297323204	4.4313027372560026e-4	8.290961222402668e-4	5.7438762500160395e-8	153	38	125	256	12	1893	453	499	68
MGAT3	2.6383296338720044	3.3784710800580404	9.275431171601626	2.762452046834642	2.6225380271955743	2.2534447937791358	0.009973249624662853	0.023125283345646012	0.004364545834910383	9	1	9	1	1	102	22	8	3
C11orf84	3.566730082125219	4.215096043276325	17.51728977075735	2.5862340146687792	2.614699531041225	2.398582029239912	0.0024932837201254465	0.003022186170741008	2.679499227784521e-5	19	1	9	11	2	170	42	21	5
HSH2D	2.567859997900978	3.50551390852113	10.890450999117144	2.6469495333271045	2.610982330522562	2.227576916237617	0.02924448449828863	0.049204248838324846	0.00937177401524709	7	0	5	14	0	77	32	6	5
HSP90AA1	12.475092606184134	13.148089050805199	9177.934345250069	2.7522903935916925	2.6080518775927586	2.4691546412251038	2.558712512402041e-4	0.003022186170741008	3.2642221090268476e-8	7388	472	3126	8852	1758	73499	12221	15652	3911
SLAMF8	4.31600664868752	5.164652166057884	34.58937105158288	3.1857999372397194	2.6064167381411227	2.0373008839634887	0.003838368348547691	0.018105868875195264	0.00552012658417376	15	17	14	4	6	446	33	77	5
C17orf67	3.0125469301055827	3.731162448122715	13.345513162326903	2.488806415281344	2.6002247999037857	2.3036093364322925	0.015035669517187687	0.016111420110028023	8.681176040220737e-4	11	0	11	8	1	89	30	12	7
AP000648.5	5.247270888972555	5.906649771574827	58.528902529355044	2.9044930199086205	2.587472982715919	2.3830391221789107	6.542858566587264e-4	0.0015836427323152695	2.2090717957310975e-6	18	6	28	47	18	820	90	87	12
RSAD2	5.786125828837296	6.974158253499931	123.5965044790696	3.501791279002617	2.585971583577786	1.630667167183346	0.006790321458923429	0.043379224441406905	0.08336276308414245	33	7	8	249	11	1115	287	247	14
APOBEC3D	2.762014913131566	3.4291666159678127	10.197057944816496	2.509548437543207	2.5809310439667144	2.2566434937497624	0.012081715308093174	0.020691561840906224	0.0016124531018661336	9	2	4	8	0	78	24	11	4
ISG15	4.40117677595636	5.199346210924752	35.81939403183736	2.888360595658345	2.5563492496545837	2.2883038948633185	0.0036965555551948972	0.00849139750338723	4.6721368141014957e-4	18	6	6	52	2	276	81	63	8
GBP2	8.350367980997099	8.969967994015436	507.71079675853537	2.7520998104471075	2.52319214277221	2.34386223700505	2.0845116796044025e-4	9.611275794217222e-4	2.0651210235619783e-7	205	132	431	133	79	3955	834	900	168
BST2	7.203653515239542	7.749383612228447	216.98683893451448	2.5458432522801124	2.5198389173068447	2.4120652464813226	4.556360640205835e-5	9.152122969000755e-5	2.3080512352562095e-13	142	26	97	205	36	1903	407	314	72
IRF4	3.441949020083753	4.223758087814285	19.260873167813617	2.7168168698178783	2.5181630284242082	2.163498480433397	0.024517389152197946	0.03200887153419682	0.005445891310731893	2	2	9	27	2	123	47	12	10
ACRC	2.565090913479002	3.4285515973679144	9.987385268284628	2.8166874457320015	2.51461782309015	2.13575206536686	0.009973249624662853	0.04702686514300603	0.008055213201274846	9	0	3	14	0	84	16	17	4
HIST1H3B	3.3107791494860277	4.246127349226162	19.9698256984569	3.159897822974862	2.511069827803712	2.170071779966744	0.027247215015562255	0.04343053642234004	0.005552116174526415	19	3	0	23	1	150	28	21	12
HSPA4L	5.637738122168072	6.491816020376764	89.00781930312499	3.1268216795786876	2.486117082327736	2.172894818445388	0.002380628767823079	0.013978320162615621	0.0013552713013460956	25	14	16	157	6	1129	112	156	22
CPXM2	3.6157667473635198	4.219427609590974	17.08679110059158	2.56886620605783	2.478339798412669	2.2485659704763883	0.003403009166797517	0.006084657023426006	1.4952770802767424e-4	18	5	8	7	2	207	38	20	3
HIBCH	5.309341242930249	5.832594541271965	56.2378041890838	2.5037269298716462	2.449738115278371	2.3185658253955275	3.683084164310297e-4	3.4895959041329305e-4	4.672584569069594e-9	60	7	24	37	11	705	75	85	16
MB21D1	4.202074858584302	4.876282074185332	28.20613864922832	3.0050369775936665	2.4405644586602637	2.096034998690847	0.003674837326041699	0.011401849778411306	0.0010113596500895485	4	4	21	15	12	347	44	42	6
NCF1	3.65622433072224	4.133634857360352	17.043205189248262	2.4531419641879464	2.4269444467292343	2.2357231291539548	0.002217769973430444	0.0044360566442722535	3.7586565416113224e-5	11	5	11	9	2	177	24	24	6
SP140	4.13228527883564	4.682810534142181	27.871405744812815	2.304174648357798	2.4263319027876125	2.188294008157952	0.008648019726308418	0.00849139750338723	2.7917394630603437e-4	9	5	22	24	2	197	28	29	19
BUB1	3.2472920561474288	3.9657356560562316	15.683554064175699	2.5966069168147863	2.416807383301986	2.082788630706407	0.025335633702013777	0.03089410912382333	0.004666363630867034	19	2	1	17	1	93	29	23	7
SLAMF7	5.012957465448349	5.701492238363676	54.04262820803486	3.0146601122910366	2.4166421448714583	2.052636396693312	0.008132924937469763	0.013696198848552837	0.001624555914738894	4	18	36	30	11	398	58	89	25
P4HA2	6.377521794896306	7.033323272588956	132.66145863989067	2.5061770599749558	2.4139584270996854	2.2447696945338524	0.0018609177524506935	0.0028102731175793493	1.0422039070829825e-5	143	6	41	160	19	1158	170	212	55
LAP3	7.658238112564272	8.253998430793366	309.8585176162102	2.764963521791916	2.3971023776948894	2.1677511194715837	3.2271827996025625e-4	0.002337770766798093	1.388446432100124e-5	93	106	103	192	64	2589	451	532	104
CTD-3128G10.7	4.7972247498205425	5.742371383279407	54.249270033462516	3.65090579285563	2.3937877495214814	1.8618148828313854	0.006927113421581859	0.04689670996173673	0.017990828583419247	6	12	2	74	15	512	73	81	20
IL18BP	5.828636979098407	6.486638127371559	89.34429419566379	2.558725100961252	2.3860113020532396	2.132735500576039	0.0018609177524506935	0.004132116232670205	7.70906116466975e-5	57	32	70	42	4	654	192	165	17
GBP3	7.195716835648416	7.732796157867997	215.9908893721658	2.4914517068602406	2.346962155280606	2.1841564334439894	3.2271827996025625e-4	0.0010180170824441123	3.581451803727487e-7	91	60	163	177	18	1818	340	302	83
CASP1	6.159291652770145	6.636812004252403	99.74068352930335	2.496185135740144	2.3328958014227243	2.207322564529046	1.7645262837047386e-4	4.231060037646214e-4	5.161185568002889e-9	54	16	83	46	29	987	171	145	28
IRF1	7.413634113082569	7.901311545121676	241.4246863715125	2.3920337900124866	2.323527999390836	2.1841747012705697	2.0425267597427317e-4	4.590246028890322e-4	8.321025256461345e-9	145	50	156	110	67	1603	505	397	65
ZC3HAV1	7.846611457755495	8.341353577951512	324.2905497705866	2.3274537983626256	2.3135086863009064	2.1875850336982365	1.891347370135665e-4	4.231060037646214e-4	4.351152547559276e-10	312	47	160	308	54	3402	607	529	61
METTL21A	3.38284169987358	3.9090747303094733	13.653878171728659	2.3746514664934577	2.3045232482440063	2.0358231041056585	0.007046012412967375	0.01518399617859889	0.0013552713013460956	10	3	9	5	5	144	21	26	2
SECTM1	4.945256008616073	5.617708487603326	49.49012855454496	2.7836790881128137	2.3040419857574093	1.823528665494889	0.0022041853286577213	0.020691561840906224	0.006975666049149885	15	29	20	22	5	318	117	68	12
IFIH1	5.922675237471688	6.4331952753980906	87.27294870456402	2.3049174505575136	2.29371853364401	2.120363346586441	0.0018609177524506935	0.0015919532386925446	4.339913462151332e-6	56	16	33	107	13	553	132	174	28
IL3RA	4.2330442050154495	4.699026599665024	25.833241133423122	2.2619185568343756	2.2857774356936607	2.1001682090176748	0.002244789669471963	0.00274933414487027	9.627369645908112e-6	19	2	17	26	5	226	40	36	10
IFITM1	6.198945705191628	6.837914003807546	117.54153471496298	2.765597364005141	2.2706432949135973	1.9397187006127405	0.0038901053369819554	0.012965311345258981	0.0016609149074234086	25	41	26	124	23	711	161	198	49
HSPA8	10.4813701289466	10.972200671847139	2031.4919322824228	2.3617300166332886	2.2674233928753695	2.1331235014445014	1.3320292409868382e-4	0.0016057731569527835	1.76918604718753e-8	2513	224	932	1018	605	18049	2603	3278	741
CKS2	3.206823676360244	3.737306802885528	12.509376316453906	2.448159793944623	2.2643748074177377	1.9445327130296295	0.01017186670992547	0.02412411319455594	0.003687469613359237	11	3	2	14	2	124	21	16	4
MUC3A	4.612123032425095	5.42304072574646	41.77126618628206	2.5740309669961667	2.2494196936595534	2.024727063667155	0.014465594757655412	0.014551721828525693	3.6987418639447e-4	57	0	17	45	9	380	88	60	10
RARRES1	6.0920393051487505	6.563690401220215	95.54953649304726	2.3402960424710972	2.24716555224025	2.0807880905613727	9.195884734557267e-4	0.0011562738754293449	1.3239258478587353e-6	103	26	29	67	16	753	126	181	30
KAL1	4.582320543610555	5.118105323033518	34.86371057105569	2.4529110493831263	2.2443290152142334	2.008115030838921	0.00609902765273574	0.00733196770850232	3.390170677051223e-4	55	6	6	24	6	349	57	35	14
PTGES3P1	2.8852135397917342	3.592610100234776	10.018472700449305	2.0395499835164905	2.2242199412655257	1.8725587619375068	0.06068290224975622	0.045543798704338646	0.008779318934947808	10	2	9	6	2	114	20	20	0
CFB	3.78889842413107	4.193376722607915	17.696407684223278	2.2028703922312487	2.218642933228135	2.0161220366813364	0.0044111219761724645	0.006794649483370254	1.7980707070745506e-4	16	5	11	8	4	147	34	24	5
RAMP3	4.020305014479128	4.4966038045095855	21.61754241164119	2.251116868716507	2.208509704677964	1.9972958578886473	0.003598931702399538	0.005555529093161166	1.3688297472432177e-4	24	3	24	9	3	208	35	34	6
PLVAP	5.227477159093963	5.765538859938304	56.363306751979856	2.2601338190646247	2.204553388871742	1.9556322275671414	0.01073568949981153	0.009448496276581926	6.279701172508012e-4	45	7	13	60	17	605	71	32	31
PHGDH	4.107389371184706	4.916821513871335	28.969453704967876	2.7137244154891467	2.201386793875083	1.8826195462933353	0.010043339132636947	0.03415946589417446	0.008973864485623286	65	1	5	27	2	362	39	39	9
APOL3	6.707931186073428	7.196756949582915	147.7487107901647	2.2168984446517532	2.1972522430481116	2.043902791648694	8.672723094019253e-4	0.0015836427323152695	1.616276231168004e-6	124	16	205	77	21	1085	273	223	47
PCAT19	5.668285407891636	6.248765954634969	77.9022738547467	2.2807685955505717	2.1749196680320617	1.9757390394151344	0.005873317489249729	0.007476459129633385	2.3492975557660013e-4	33	3	95	75	17	635	117	79	38
SLC5A3	7.917989331175449	8.386456672401195	334.19974972674646	2.204351155000763	2.1651604088493195	2.016284411395782	5.796724970966789e-4	0.0013809175756648	1.9735887836940546e-7	312	35	278	216	97	3677	576	558	54
APOL1	8.137444957859495	8.586256753455073	390.2196690601398	2.280246555119005	2.146961235556455	1.9737694480179349	2.1733743332691833e-4	0.0014846026583080897	1.616276231168004e-6	304	143	172	264	58	2788	670	590	128
SPR	3.8712346251431686	4.457256543807239	20.473239865655497	2.5059230487647475	2.1417230894318013	1.801789288305352	0.006689638405311901	0.02345955006227339	0.006244332814526207	9	4	7	36	3	228	39	27	4
AGER	7.166609729886854	7.948728975691283	249.06694511383358	2.707055684944715	2.1317941216561502	1.7266428135483172	0.017653610908368682	0.04465402886875335	0.014102061285678492	287	77	335	23	10	1596	451	466	62
DEDD2	4.284049728761921	4.8874583494567725	28.051759958752463	2.2233165744944112	2.1189291805372195	1.8862291567538254	0.009973249624662853	0.011271713802080002	6.431621168557125e-4	34	1	28	29	3	348	30	49	7
C1GALT1C1	3.62664997708236	4.012722919451362	16.492480152107134	2.1708908259087782	2.112292356397663	1.800033541696929	0.01394220886335468	0.02724760870308538	0.0037537388847040803	14	5	4	9	6	114	25	20	7
MLKL	6.614740190951758	7.034808066090468	130.7806842294066	2.0780592934108806	2.0950508294039634	1.962680244829053	5.796724970966789e-4	7.845147129691123e-4	3.390401105591904e-8	168	19	100	121	17	1363	174	221	33
TRIM69	6.03512240602179	6.441866862005647	86.94986343039709	2.2502295787011537	2.089592416618736	1.9354730506700932	6.834879932590232e-4	0.0013443652379524248	1.5773165491079574e-6	44	25	86	63	15	877	123	135	23
KLHL25	3.727268351678341	4.296564904710081	17.966894240832676	2.244590372134956	2.06031680508214	1.77992709640634	0.009117747062119859	0.020002685277063042	0.003177807285988018	23	2	25	11	1	220	28	25	4
IFIT3	6.8803591902994	7.4520027247674605	174.99704386513451	2.3096021518000573	2.0510983566446894	1.7564046924898178	0.00591914030009951	0.01518399617859889	0.002318884018936798	95	50	62	289	17	1302	322	343	29
RAMP2	4.761664816762455	5.180683360246376	38.667585258214295	2.0106554624815494	2.049825112196667	1.7939005147959068	0.014036327210697133	0.014551721828525693	0.0015596024173931424	14	6	42	27	11	287	46	28	24
HSD17B7	3.5094276837116456	4.001322465114386	15.541865068829669	2.402861410144476	2.048535001246724	1.6802673659070482	0.016422341361781764	0.044017142637562616	0.012233329033611203	3	2	12	20	5	157	20	18	6
PSMB9	5.584280369872126	5.980780164283572	63.64702980850422	2.2761369471267003	2.047934964598733	1.8492737749648323	8.609791780674049e-4	0.0031750929601465287	4.8622410608607075e-5	33	26	41	42	13	522	100	97	18
MKI67	7.03544096067647	7.667159748062679	208.5900839871174	2.4885973814326183	2.019074315229983	1.6828382106258597	0.0332443233797255	0.03413593145147091	0.009016932907441674	349	47	13	169	47	1441	297	209	105
LMAN2L	4.3263968050665795	4.744862844149721	26.4393463305852	2.141926329343434	2.0062161694475282	1.7674911422738122	0.007046012412967375	0.01264810776294936	9.238195927477661e-4	26	3	9	31	9	261	29	40	9
ITM2C	3.90854100855996	4.333119154218071	19.960757369623607	1.8941676685872006	1.9982249220757673	1.7146916352560766	0.02766776013733435	0.020318987696863765	0.003302512591321659	17	2	20	19	4	201	36	10	9
CLIC5	6.56635245093654	7.093275554951104	137.65406756908794	2.17093933493978	1.9704295514909171	1.7271867818329298	0.006257917860622111	0.01477544095380143	0.001818499493843138	133	25	256	52	9	1023	238	189	45
SLC15A2	3.973928261100338	4.319124360864906	20.59247544430627	1.9922080267056343	1.9619333124909484	1.6567535419261386	0.01380525238595932	0.027234673528506833	0.004702546239633839	13	9	17	9	4	147	20	31	9
HSPD1	8.372928827738026	8.87894768189073	472.63465819369304	2.2145649354649355	1.9614304361678296	1.7241932678574774	0.003763931170835627	0.014475632835842578	0.0010801603478126044	426	40	175	892	98	5237	572	728	123
CHORDC1	8.091953356627169	8.635393514399953	398.2572421026828	2.28786304971673	1.9608964623002938	1.6560426881520418	0.003968621382414056	0.021097579719047764	0.003693913977613871	201	32	350	230	216	5191	435	654	73
XAF1	6.069093591107608	6.621234054268041	98.66215553636881	1.9282534721493387	1.959154941827395	1.7450808716505632	0.017402583677491004	0.014551721828525693	0.0013552713013460956	110	4	115	130	10	589	188	154	30
LGALS3BP	7.529646005017806	7.992817298503138	255.7642481533665	2.1329197795298245	1.9577452001010802	1.7233657089744592	0.003598931702399538	0.00785080959712689	4.841494791478757e-4	342	84	92	269	24	2144	478	407	50
IFI35	4.340645205581353	4.89117870606488	28.289823270595377	2.0218707152891287	1.955210291386494	1.676950944568944	0.016027405276752577	0.02345955006227339	0.005336010839348405	34	2	16	48	3	230	68	34	6
BTN3A2	6.382135565112126	6.824531147861015	114.36795536932196	1.9122372527996196	1.9512331602028625	1.7728420743577473	0.005087650784472216	0.005720242949387397	1.343929259710591e-4	140	10	167	80	15	889	223	111	42
DDX58	5.764525699056543	6.162447224345262	71.1455814888747	1.8979595073191822	1.9420797364604256	1.7596857661872636	0.004733869554554012	0.0037031645744663353	6.799619686044708e-5	72	17	45	90	9	465	140	122	15
HSP90AB1	11.219996965373689	11.571171285144347	3081.5414970995166	1.9626030699650512	1.9406036948390477	1.8264199951095665	1.5403384242577118e-4	0.003022186170741008	1.3476673757292679e-8	3139	399	2180	2822	990	26334	3592	4412	1164
UBE2L6	6.781623336137631	7.18277724961949	146.18018299367034	2.2077398476611543	1.9240170200417546	1.7053322661513768	0.0018799622127356201	0.005555529093161166	2.357527085252595e-4	75	38	58	168	51	1235	239	226	35
TRIM21	5.406514362828702	5.712486613010996	52.957986377083664	1.7729499780583595	1.883075778859815	1.718250072725681	0.004806027069823763	0.002564816918665909	2.1296553824634154e-5	68	12	34	41	13	317	78	91	17
PRRG4	5.4896937003743265	5.8234200624393395	57.34715470895224	2.026691832489549	1.8771211437202722	1.6879638902826717	0.0020686311620012154	0.00493542276117302	1.234064627494787e-4	34	23	41	54	10	461	93	68	19
BTN3A3	5.68500244649196	6.124751588706938	68.14554630323332	1.9575928140402785	1.8568490007715635	1.6301623012218671	0.007681977351838929	0.010735841764660801	0.0012390031441665162	97	10	104	31	11	688	101	120	11
CTD-3099C6.9	4.202719266110197	4.727453279234724	25.729069036651275	1.9706073767223087	1.8558256703484644	1.5872104531244782	0.020392785739620594	0.03190083850083466	0.005215475802272468	30	1	35	31	2	237	42	29	9
P4HA1	7.475172140602514	7.798858834052019	224.8231477758058	1.9095296429118305	1.8462140282488284	1.7027774694602267	9.417604161572404e-4	0.0018343405685549727	2.2090717957310975e-6	151	49	166	277	60	2157	240	351	69
SAMD9	6.4769606250287195	6.942648648037928	124.13781351661551	2.0029964311958843	1.8461711112296415	1.5870553385369104	0.009590580848156397	0.01778885948186076	0.0032511834235389742	77	35	87	215	8	783	229	176	37
TNFSF10	6.217907837618111	6.6878841736247585	104.69580578159804	2.263957520529685	1.844366002312122	1.502072744444204	0.00847794386144757	0.026174349358841737	0.010146484045195666	27	48	127	72	14	814	122	174	33
PPID	6.070243856935765	6.42170280281997	85.93947636768361	1.9218819193877121	1.8429269431332351	1.688607569314165	0.0019715201033717504	0.003551275134964775	1.4218446704672318e-5	102	8	55	91	31	792	129	109	26
DNAJB2	6.115793121923176	6.562620653569969	93.34579259390927	1.8567989893580803	1.840629750622819	1.6447420470757108	0.008335840271363583	0.009927129334327702	5.376055496310304e-4	145	6	89	117	14	811	159	151	19
PSME2	6.520011954248	6.825256098341163	115.25311420551733	1.9078791697835893	1.8331280083252384	1.6831967473754454	8.509623494059946e-4	0.00197272056717985	5.981226868900966e-6	135	42	69	77	24	882	158	163	39
SERPINH1	8.688053409604686	9.136839692803594	564.7732978675934	2.012218527244479	1.8189090119862703	1.5896952144217047	0.006301665703535628	0.01893591357534985	0.001818499493843138	1307	43	309	611	93	6353	819	687	142
P2RX7	4.92315194211785	5.332940646459496	39.27871206778386	1.9349951296122037	1.8071153094083732	1.5256437437026764	0.015035669517187687	0.020581160770860557	0.005213955082866325	64	13	37	13	7	334	48	80	7
RANGAP1	6.878573222732456	7.32686204407518	162.00538775284522	1.873676563346212	1.8050844061722837	1.5880690377014401	0.01073568949981153	0.016208093924694033	0.001928211135636644	270	22	111	247	10	1285	258	187	58
NUDT9	4.991841888289843	5.3256649481063425	39.43667913479641	1.8774792831800304	1.8011817933163339	1.6010998853884228	0.005312143295666841	0.0073846940156495205	4.311631443222999e-4	37	9	29	57	6	449	49	45	12
GIMAP4	7.004719575648277	7.400531139580366	171.59447179950894	2.0293456680089923	1.7961180732250461	1.5531908611105893	0.006318613410074047	0.013745455078362013	0.0021304381661349033	87	43	295	72	42	1530	169	243	64
ABHD3	5.218758426678465	5.5339535529261346	47.85956974049756	1.7033917206058755	1.7913285196857356	1.5897939292227041	0.00847794386144757	0.009089015720767028	3.6915253072668144e-4	49	5	43	42	17	403	49	47	24
CCT3	7.238749430443666	7.55341527193382	190.4900964936518	1.7814102504915368	1.7911566989213432	1.6388881953353793	0.0022041853286577213	0.00274933414487027	1.2660268551102694e-5	282	41	102	220	36	1757	193	251	73
HSPE1	6.32933409714304	6.812487782551633	111.05621390726678	2.065673202535572	1.7896655247037192	1.478708453813604	0.008752088253758585	0.027486247350154543	0.008739213317778926	159	8	49	93	57	1290	137	186	17
DNAJB4	7.217993392376003	7.571035794853205	190.76430233816552	1.931153608228088	1.7654195576003686	1.5710164341185884	0.0021012852584549845	0.00733196770850232	2.930337088439176e-4	234	24	148	115	90	2225	215	257	48
IL15RA	5.406529396403133	5.862378462690663	56.48936024342944	1.6889897201148483	1.7428714561546939	1.4897949698362343	0.029036405152974898	0.02188840020898851	0.004714935640868092	92	12	67	53	4	410	112	101	7
NUDC	7.495130563323029	7.825741674624422	228.32379542473214	1.7921400468936355	1.7318009852819798	1.5706814737391919	0.0030083092080146682	0.005824913595067701	7.448582477734598e-5	342	22	152	276	70	2040	283	341	66
UBB	8.070344081356678	8.360616335061481	333.2955258630337	1.7919237181709178	1.7238442189548246	1.5836383074003586	8.382605401543464e-4	0.00309336242319801	7.753149668302183e-6	414	56	200	294	135	2954	397	417	118
CLU	9.062836537302163	9.331211944978836	653.3392675294338	1.738844397997186	1.7083194145785887	1.591290208345928	3.2271827996025625e-4	0.0024912994544909204	2.0651210235619783e-7	656	128	491	621	245	5581	761	854	231
PLOD1	6.882536662282158	7.338329929362157	162.59682496287058	1.9568462015031765	1.685315119697047	1.3960388766900182	0.017961453055746993	0.042812586869052205	0.01506632160233965	282	23	46	319	19	1435	240	196	50
TRIM26	6.31975057732826	6.603248706828195	97.43541459209898	1.7054228922513908	1.6775869859759454	1.5171026082055878	0.0038612544226278582	0.004556274159396936	7.396697008369885e-5	116	15	72	128	29	1117	120	93	31
LAMC2	6.084971619486648	6.488180775535441	87.81434241031144	1.7199618642685588	1.663525654318273	1.41806613918107	0.01780166968657341	0.02173637018692507	0.005445891310731893	170	9	61	121	17	1010	173	84	14
CLIC2	6.636251771477371	6.975247651226922	128.46348020250974	1.8838683387939734	1.65406453095952	1.3968184991219885	0.010276576085476661	0.020456125217845712	0.00577565818042882	56	35	69	210	41	955	141	170	50
NT5E	4.581864365713479	4.959320433184348	29.791200030053663	1.8376797190258347	1.6516064895989155	1.3447096875082198	0.018157754879336865	0.0411451805416319	0.01749286339497089	30	9	13	54	5	259	49	46	5
FAM46A	6.225758485020341	6.577127741040424	93.39705900068587	1.6735479724809676	1.6495692534111766	1.4303148234763519	0.012632614860619746	0.013719045846386798	0.001928211135636644	106	17	93	140	18	1229	101	143	13
CRYZ	4.3881491198746705	4.718592925068539	25.646377734703403	1.8952687604967544	1.6474712316532774	1.3536135528192623	0.009858037671482781	0.04689670996173673	0.01420758445030642	31	4	17	14	16	230	37	34	6
SNAP23	6.854885086340976	7.1310549469776685	140.4508109212408	1.7571649621485064	1.6420553888493241	1.4913844440070843	0.0020334665755135776	0.005001880645760151	5.735458950318913e-5	117	22	161	134	56	1443	206	161	35
TSPYL4	4.969901238915315	5.268245133567522	37.34251398573157	1.6737233204389923	1.6420001794313428	1.442501832083937	0.009793997992660189	0.012871543723617459	0.001303353731882471	52	10	30	47	6	388	42	59	8
GIMAP7	6.011568598125136	6.30005284516896	80.10483488584578	1.7858346878116365	1.6290903794416112	1.4039440898979252	0.008131840817313597	0.013745455078362013	0.0024979852384110447	65	20	116	35	29	663	83	107	29
IER5	6.081919536583325	6.425237773185344	84.05638064845252	1.7759319488637442	1.62822275456848	1.3735212632049538	0.01159022709322721	0.017868724837013336	0.0046769692820673335	84	18	54	105	34	1259	104	87	12
HLA-H	5.4868060379915695	5.7637130823287	54.841690247144825	1.8364255668047371	1.6199485066873462	1.385847197149034	0.0051651947111611834	0.015796106459153733	0.0031449222897035173	42	25	66	30	12	483	70	66	17
MRPS6	5.857298163568899	6.229283701185831	73.81699668701336	1.9588103056666453	1.6164464423254468	1.2821406154288073	0.012150328893960428	0.03494797069879211	0.01846889149191454	42	25	101	37	29	856	85	117	10
GTF3C3	5.620728707886226	5.87559413788082	59.560468599278856	1.6514259961346347	1.6127699596361036	1.412861494925134	0.010043339132636947	0.010437532139195382	0.0011926682103702232	77	15	27	72	19	443	64	87	21
CLEC2B	6.046216304871954	6.3254110331966045	81.31579339532732	1.728168266120571	1.6115993448528694	1.3991642219404634	0.007046012412967375	0.012871543723617459	0.001880632589011813	60	16	108	48	36	532	110	119	26
MSLN	4.104254907840595	4.409892436979371	20.407165399471424	1.5917073933754013	1.610697520573543	1.3359017450974506	0.02656874204341803	0.03810129654796754	0.010212509434596818	28	2	29	18	5	163	32	26	6
RNF213	10.24864872970517	10.561762572071629	1529.1072651074107	1.649395515066369	1.6025955741443962	1.4190995230927428	0.006790321458923429	0.020633524549086135	0.0010850952165164726	2848	276	1159	2222	191	8960	2452	2192	463
ETFDH	4.3215952056577445	4.686867601231724	24.227956476276194	1.5238741712054542	1.5960827755019091	1.3182811070595482	0.04090200173380473	0.04278039019573999	0.014546960327156579	37	3	36	24	4	178	46	38	4
HSP90B1	10.692751444228927	10.967622408383141	2038.2479417382294	1.5832421627772129	1.594680662200545	1.4337849109452592	0.0032600812132719077	0.01404428078848619	2.4058571638467448e-4	2599	426	1093	2446	734	14681	1931	2499	897
ADCY7	4.980998452375257	5.410772676220611	41.11884991238173	1.610939789106689	1.571832251729043	1.2992422974765907	0.039038366845309376	0.049204248838324846	0.017752461158647793	80	4	58	47	3	346	73	54	9
PTGES3	8.483228013224508	8.726625318178849	427.8430457444372	1.6092180448945306	1.5618959283082539	1.425417707379905	0.001443692854013976	0.005637069997966348	2.230271935221839e-5	513	74	363	428	178	3898	463	633	117
HSPA4	8.062994289003722	8.304144088838292	320.5940697362852	1.6016976078158982	1.5604069144278911	1.4113290684425681	0.00234992485334694	0.005555529093161166	6.824354296539892e-5	317	78	209	460	101	2708	334	429	109
SEPW1	6.5450582428454	6.755639901817335	109.66609209988196	1.530601335978955	1.5546873872839042	1.4164879938910135	0.0025399426130817532	0.003075944122233539	1.2921946996824361e-5	125	31	90	138	26	810	143	136	38
ALAS1	6.028172268158211	6.309431800557542	77.81214479433503	1.542885254356221	1.5543012313493232	1.380650131612208	0.009153267605593091	0.010367070824673929	5.886007743877768e-4	107	19	85	81	19	730	105	138	10
HSPB8	6.464033101140233	6.728759943271132	108.42244008498571	1.6661946914795225	1.5530958603854927	1.3427379786395983	0.007214588688604286	0.01477544095380143	0.0025324974383023747	67	21	89	128	52	741	145	120	42
SOD1	6.92685228335736	7.170064510255676	145.50735933414123	1.6611811573295265	1.5506932243263085	1.3785167696465765	0.003840087540205692	0.007352370132678113	3.9543674506073076e-4	108	40	120	162	58	1350	141	212	42
SLC1A4	4.4697120501115615	4.8179393837720506	27.161972545467343	1.5913433787159326	1.5436381526789196	1.27166265281875	0.03284398115487095	0.045802743441048246	0.014272170542131427	51	5	31	32	2	271	37	30	8
EIF5	7.856345938632515	8.0691782506146	273.1441428513975	1.5054193688606565	1.5411406300618298	1.4225050247076247	0.001381486677694947	0.003022186170741008	1.8061414394011027e-6	313	56	256	289	97	1828	373	325	100
TARS	6.9076547114550175	7.128409603121861	142.48536289477195	1.566691036539577	1.5405278182775686	1.3917794247903437	0.0026048679469323445	0.005193344088184467	7.851506083389054e-5	165	33	100	138	60	997	213	150	51
CCT4	6.634322765990967	6.852007374982184	116.97806943002382	1.5114663682354186	1.5308295253108635	1.3843964001043223	0.003971104446260603	0.004807111919548829	5.735458950318913e-5	171	24	85	134	38	957	122	158	40
CD274	6.112702933636328	6.428928998419179	84.84424498409928	1.4919173335760656	1.5282279609853529	1.297592782241205	0.02452439689514953	0.02173637018692507	0.005777763076649616	168	20	99	62	16	622	134	158	11
APOL2	6.503288659849503	6.733813436950769	108.53891062351614	1.5646001190460406	1.5232844379920893	1.3338228520155258	0.005247177935963519	0.009330110829350986	0.0010188949252970014	101	49	95	95	25	635	163	143	35
MBOAT7	6.035649570066235	6.383954749903696	82.37508484283877	1.6769195789146105	1.5193308712759	1.2571183099740286	0.018444103332388665	0.037503645377612964	0.015231808289694606	56	11	103	166	16	723	138	109	16
ID3	5.718985686119785	5.9614232462012176	62.606082039172364	1.416444822531862	1.5152574775913792	1.320843589853327	0.016205245497935287	0.011749172275637338	0.0014155391860492049	115	13	75	53	11	406	107	71	20
RHOJ	4.870236415042189	5.1236721364905335	35.805936723416686	1.3596203257817183	1.511510513675182	1.240912306559011	0.04647692480683793	0.03851171067772216	0.014121928710108315	44	7	58	29	6	238	50	29	17
CXCL12	6.759867449310794	7.0562387608835815	135.01586251660348	1.75169548155742	1.5097919076437207	1.2494533095481786	0.015698424961940637	0.02830712165279887	0.011481983850500851	282	42	42	100	44	1083	172	161	44
PSME1	7.383291838214953	7.6157148956417595	197.32979658188503	1.522636823527235	1.5065322296288595	1.351290396787008	0.003661533740308382	0.006733846303549433	1.604902179322457e-4	322	66	178	171	41	1640	226	332	44
SNX3	7.6215506702950995	7.908844832460211	244.77474229537464	1.7745693795053934	1.5043257425590544	1.2416345807664726	0.006301665703535628	0.025137349338531755	0.010159267351790202	171	95	112	232	114	2010	256	333	78
PDIA4	8.30128740154093	8.568132531089336	385.1942379122346	1.5836276138285863	1.502675786653222	1.3115072810062252	0.009117747062119859	0.016232767746887616	0.001880632589011813	732	75	166	498	116	3082	449	435	142
TIMP1	10.052728628580793	10.34292227952458	1325.365276524608	1.642492566634771	1.4949274654168467	1.2525204122646343	0.010252869794354857	0.03369156288049557	0.008137835233823542	1854	585	459	1229	370	7989	1780	1586	498
SCEL	6.357265385641993	6.623861272386938	99.54866020374855	1.5427984728459483	1.4909942933000688	1.2773615801675133	0.014447317688394107	0.018354595807152284	0.0042762303551458864	152	29	54	163	15	702	135	133	31
RNF19B	5.052021608956821	5.311676874969206	38.929829519656124	1.4349983713971124	1.4891240288586032	1.2632208441369042	0.02966306011143637	0.028513228866729835	0.0072096636861880715	48	7	33	44	17	233	64	67	7
NAA16	5.57218566151972	5.838836077092778	56.88093778161304	1.4972018028827043	1.4652101540845077	1.274565666327958	0.015698424961940637	0.02123468559774456	0.0020341770247715605	83	5	72	59	21	473	86	64	16
JDP2	6.501801841868963	6.756205445039735	108.87173150593439	1.4580636648038805	1.4611150328408018	1.2710527778619887	0.013985554749689804	0.01696811076606404	0.0022884902792772305	230	13	104	99	34	846	176	103	35
JAK2	6.590401706322499	6.822432925560053	114.25387649678633	1.5757337913944345	1.461030304116417	1.268017186904927	0.0051651947111611834	0.013474303038458289	0.0018768783452943688	107	50	151	92	21	866	160	153	30
LDLR	7.556926163645401	7.787319140160531	222.5445923143894	1.5170870810641162	1.4572604992769322	1.300598814118233	0.004733869554554012	0.010437532139195382	3.732496116335018e-4	349	33	160	292	84	1834	289	301	59
DTX3L	7.870839623634043	8.097136555830312	277.0549237569378	1.5358839652314202	1.4572153965573122	1.2809262121019882	0.00430479225164495	0.010555201289910254	7.622728375275617e-4	227	101	234	406	65	1907	433	378	69
SP110	6.340146403829022	6.5439509699647616	93.59805209151851	1.4683454138973564	1.4411611259569943	1.2876932143587876	0.005691236393801272	0.007730828575831988	2.8758701417193257e-4	93	29	117	119	19	726	132	125	24
ELTD1	5.758978298519384	6.000756833259689	63.651054360016055	1.4687264415405186	1.4234183262917672	1.217466376151401	0.016105890134391128	0.0233754137867942	0.005445891310731893	83	10	88	46	28	438	117	77	14
PSMB8	5.793735795388787	6.010433804299352	64.80044949791157	1.4003405073327342	1.4233934325414677	1.2181696867119491	0.017758450570746796	0.018921423440045788	0.004437808571437987	92	28	59	58	13	371	119	81	16
APOL6	8.298594355463734	8.582967814867938	388.6812477213724	1.6312159609299919	1.4231216154576805	1.129702850869391	0.008131840817313597	0.0405697087495512	0.02149842248105599	298	219	258	358	104	2739	583	623	71
ANXA1	8.956249106745322	9.15808192796277	579.2653558870741	1.4639009572878254	1.4203211466368562	1.2768292078934755	0.0025521797780582787	0.009927129334327702	1.4279913048467183e-4	681	148	397	743	227	4750	600	798	176
NMI	5.179492121241028	5.37907085023294	42.91736433788053	1.5755845757305522	1.4174199044956666	1.1448993901266284	0.016344955863418414	0.04467823611204232	0.01959794332468637	29	18	35	38	18	310	51	41	17
DNAJB6	7.314089618904761	7.530904422081601	184.61300746402026	1.4675670795036884	1.415965905837072	1.2690691076160807	0.005087650784472216	0.010367070824673929	2.858888231312037e-4	229	37	239	188	66	1938	273	218	32
C1R	9.508554768970322	9.717491090262092	852.6187451720881	1.500562537293682	1.4149712714112508	1.2588270950791252	0.0026022830596792532	0.013771729710993321	3.4229198721331223e-4	1577	246	603	604	313	7151	1052	1141	224
GPBP1	6.962521340964834	7.173566419610013	144.6555338731526	1.4823931571525533	1.4077138952335158	1.2513679892286376	0.005180766254740474	0.011401849778411306	5.886007743877768e-4	155	28	161	159	63	1378	159	209	32
FAM114A2	5.358201032942643	5.601715983460357	49.80006246601666	1.2452595011610827	1.4054661553448804	1.1465406257308661	0.07254295970041094	0.047558547790418515	0.020654649775652928	93	7	32	70	14	287	49	65	22
GLCCI1	4.486151448156607	4.665881893956277	25.298166448582833	1.3534882410063909	1.398505712697579	1.1343877030435365	0.04479345119239165	0.0498527979837941	0.02038570205501723	39	8	28	16	8	159	39	29	8
PARP14	9.125171524398546	9.308816350552615	641.3601118357393	1.3771178091283414	1.397965745749546	1.280724612516115	0.0018779108466345118	0.007643886066937948	6.5617566625649965e-6	776	150	723	846	185	4239	946	923	159
UBC	10.340267083892089	10.531051348375858	1494.61599580392	1.413883431492869	1.387759328512649	1.2711983180490267	0.0018429315116658702	0.01477544095380143	1.8327647976817615e-5	2536	254	1807	1540	473	13096	1946	1847	383
CCT5	7.491541794787277	7.672723313841168	206.62143608313917	1.4025963943828323	1.37682673686193	1.2356108814682574	0.004362817619639234	0.00785080959712689	1.5692156371632614e-4	352	54	141	251	65	1699	246	239	65
RNF8	5.051287690978653	5.250831751686725	38.81172371592321	1.303506037957199	1.3732991372689964	1.1080511835853963	0.050868337288744174	0.047571604219469786	0.02177447463895184	36	14	37	57	8	243	64	30	15
GOLM1	6.13731696653122	6.348396126271363	82.1564043770593	1.4388014979976451	1.3692042334359942	1.1628244720407817	0.013350785297775147	0.021588160374882287	0.005777763076649616	87	28	68	143	15	701	95	93	26
SHMT2	5.953076266134149	6.187104602496141	73.1518411479391	1.348199820983121	1.364998235178111	1.140138771059075	0.03130262242090153	0.03267350731452984	0.012841296563855348	185	12	65	60	20	471	100	99	22
SUGT1	6.358251775479572	6.541546549811862	94.53488468946735	1.4887866273785282	1.3425619032772873	1.146933543010134	0.007284174048748083	0.01893591357534985	0.0048585224382238276	121	39	64	75	39	690	117	121	27
TRANK1	6.520057454229943	6.728963347731789	107.21751862870948	1.2943858955970173	1.3379584868167693	1.1521876120293164	0.022703257729879626	0.021815508268234553	0.003859390011159059	128	14	131	165	36	676	137	140	35
SP140L	5.426768902678114	5.631968073715503	49.87475117221588	1.2360464515126055	1.336528972287511	1.1148949514448818	0.04112914127331353	0.03369156288049557	0.009765468953466066	74	7	60	70	14	364	77	41	18
CHRDL1	7.456500834109465	7.661578873060881	205.83721782059865	1.4205494956028186	1.329207985953156	1.1194911374260428	0.011914915852132545	0.02345955006227339	0.0073105954475543985	273	87	283	116	51	1712	197	254	67
DDX60	6.599022347820595	6.834219078860275	114.17707104172032	1.3745167640539384	1.3143795617133387	1.064909579650696	0.03284407698009442	0.043215989038783716	0.022403250754025484	116	34	74	191	43	676	222	153	19
NUPR1	7.230598568735252	7.448632229117663	176.25693719117245	1.4928822751048472	1.313528638007369	1.093261537010397	0.006975914938502295	0.03359183089201162	0.01213058783678807	192	37	134	175	108	1345	237	241	40
C3	9.722483967899718	9.930698031007784	995.8668613832127	1.4168446471607146	1.3053996891038373	1.0832798181607772	0.0063999164881241005	0.03851171067772216	0.011018081535687374	1144	517	638	978	285	7763	1020	1123	346
CSF1	6.927758971185993	7.112494023085495	139.16156481849367	1.243338856725332	1.2995444375944527	1.1390371620655775	0.016498985647460176	0.017231524063942613	0.0015973838530144327	242	23	156	173	46	845	230	175	35
STAT5A	5.336643023323477	5.523964715880923	45.347561891085306	1.2421376954692542	1.2943851284304597	1.0857230878550683	0.03829551710367906	0.03494797069879211	0.012143858793553388	60	14	67	44	12	281	81	59	9
TSPYL2	7.088583129095643	7.322487504245988	160.72556809476495	1.2347092999272984	1.2912914948785208	1.0834389579872852	0.04277539390517066	0.04156239685882823	0.014090681008459312	299	28	230	231	24	928	257	220	40
ENG	7.822699154476987	8.025944168278974	262.45430186635315	1.2967114525846681	1.2671452031133463	1.0789998208107787	0.017653610908368682	0.03210777697760136	0.006701849944297249	498	70	404	279	38	2027	424	273	64
TAF7	6.861320667696707	7.029245188247801	131.90780458441552	1.2132650403163279	1.244237758070403	1.0808259122859498	0.016226724536730217	0.020691561840906224	0.0020977408857892716	196	21	169	192	42	1027	151	145	43
ACSL5	6.040701814011496	6.218105653339533	75.25595034061283	1.2254931785460355	1.2393404874413996	1.0190650413703635	0.03981846964090216	0.040450150110620725	0.019442547036434152	93	18	57	144	23	453	111	82	24
FXR1	7.602470507254933	7.751209766589177	218.1957109495132	1.3200293578588072	1.2226622724147227	1.06861464353543	0.006068542882088436	0.017831577704996843	0.001880632589011813	241	82	211	226	91	2049	239	230	59
ST13	8.407756553213153	8.575703434137672	386.58489138146933	1.309364174125844	1.22220835975954	1.0462405258525498	0.007391393194504695	0.02830712165279887	0.005183375121719069	446	107	352	398	204	3320	371	517	101
CALCOCO2	8.437502876332811	8.609134482720178	396.29597035135026	1.2823767161013038	1.2160753781883142	1.0365556866535526	0.011896587547774364	0.03309757232343576	0.0071953356486107465	417	103	711	301	155	2754	446	503	120
TECR	5.652023088781962	5.805398113130956	55.778910033238425	1.2141180260173325	1.199937009439936	0.9981582205567378	0.030054641872922443	0.037503645377612964	0.014345063697331921	122	14	62	50	17	468	65	61	16
FAM21A	6.439612137354935	6.583694891408841	97.86829837641527	1.13787516521497	1.178893623127992	0.9864498760602165	0.0315885312167001	0.03503356228941668	0.012283398134347813	171	24	100	86	44	631	134	82	36
LMAN2	6.5808542161091115	6.706966152621856	106.18791404292146	1.1519814277206606	1.163523070691407	0.9964417758594694	0.01780166968657341	0.022663137314707232	0.004437808571437987	187	38	92	125	32	788	122	104	36
FLOT2	6.61790147198821	6.746147259468503	108.1243754422555	1.1695995124205893	1.158506737053434	1.013015629961692	0.014787727732079188	0.021599187883059624	0.0027459446300159697	162	31	105	129	46	699	164	127	26
CHMP5	6.215586587627212	6.354000251139845	82.21692658684513	1.2207929341714288	1.1538398410487014	0.9754566420394362	0.021010216626658876	0.035918685045785846	0.01213149578352342	105	27	68	108	37	561	100	115	19
CLK4	5.602266165287183	5.723798266120174	53.10443085837689	1.1665470708888575	1.1369543131366595	0.9514996244296372	0.02924448449828863	0.044017142637562616	0.014546960327156579	71	14	74	52	23	409	60	57	16
SRP14	7.487791857222316	7.615968242844217	199.15165447279452	1.1909530537859119	1.1139176904461818	0.9483683035521925	0.012396932394163214	0.03309757232343576	0.008045526291057913	244	68	167	253	94	1535	207	233	57
ARHGAP21	7.70480014530147	7.821467061861755	228.58169794530653	1.0981185346723146	1.107832462029422	0.9804978143444948	0.010549623552139117	0.02173637018692507	8.075118579183327e-4	441	57	256	274	81	1595	290	272	60
OPTN	7.9365987226267	8.051668324673564	269.02809216596484	1.0758745656630104	1.0787500225342632	0.9397945216181981	0.01442192926442585	0.031234017444931483	0.002975442117796493	440	70	356	259	118	1666	342	326	74
LMO7	8.549752932813696	8.675154872115726	415.37164166185096	1.0318029622346034	1.0642915916462654	0.9050774130447513	0.028707589204801865	0.04801126179476513	0.010599091107084005	837	112	344	583	152	2252	563	463	127
CCT7	6.596032608841966	6.713840696075584	105.45645610366151	1.0832590176758763	1.0512540167009496	0.8913128355893243	0.02766776013733435	0.04460487674297566	0.011955299756720304	199	25	100	140	46	780	132	120	26
KLF6	8.347679177062107	8.494816301211776	368.8636122776371	-1.0375853381101379	-1.1310130192509558	-1.034383592873919	0.036684035002789155	0.048753199770838626	0.005694607664236337	805	219	898	665	389	1079	239	162	35
ETS2	7.7587129538423865	7.904749551583486	244.51039990249294	-1.074022807430124	-1.1439513445066278	-1.0442355470367513	0.04141245477650032	0.04369152650714688	0.005652289845348035	435	136	609	599	242	690	144	100	29
SPRY4	6.252668998313604	6.457829355828489	87.49426700652455	-1.0885246864528046	-1.2005378085493306	-1.0733859148886762	0.06416353805546822	0.04736113354151876	0.00937177401524709	232	66	230	264	41	352	49	34	5
RP3-394A18.1	6.149791485267121	6.30596488587879	79.09417921093825	-1.1538408169348977	-1.2178946333792642	-1.12325218211174	0.03513334343775962	0.02687927172703743	0.002687452692133597	176	48	258	192	54	248	41	33	8
WSB1	8.362712551442499	8.529273683367276	378.237051412036	-1.1967637813347198	-1.2332805141061711	-1.144637293827919	0.017386111846544865	0.03127369463432317	0.002061593348295285	790	342	981	990	197	931	186	216	34
RLIM	7.104541341640015	7.3046887508589045	160.52984209249033	-1.0828716313039584	-1.2407047098107506	-1.126137667241909	0.05987570886407715	0.039989072227657546	0.005575330561177861	304	119	359	380	152	546	97	68	9
PABPC4	6.663020056160797	6.82999575586423	115.9329611908043	-1.141394352273595	-1.2649262530117893	-1.164247164110174	0.04090200173380473	0.02578038458195089	0.0031330470307053488	323	98	171	258	101	360	49	48	13
DAP	5.7493165112514255	5.977568996620688	63.56458196170792	-1.0741949910145112	-1.316092915884025	-1.160794576243472	0.10478509540718366	0.04780939985511747	0.014090681008459312	162	59	105	112	63	211	26	30	4
ATP2B1	5.8711552506257805	6.074080334576058	67.11765763521149	-1.1932978631798175	-1.3380552243272044	-1.2186438717055912	0.04112914127331353	0.02164686338732459	0.0025771659619810974	167	47	212	133	52	244	29	25	5
EHBP1L1	7.65323836290705	7.874079502286958	238.8792546160829	-1.3811113377262993	-1.344078332077381	-1.2085368375819514	0.024535808546974125	0.035208026651328585	0.005336010839348405	627	176	925	369	141	448	172	86	22
SLC12A2	5.107201431517585	5.287039892219495	38.33458213987264	-1.3095527596136254	-1.3446032976336435	-1.2291823208143318	0.030538630681559417	0.03163292342616444	0.0037836351588543603	89	25	109	105	27	102	18	16	4
PIK3IP1	5.136180452917699	5.3318301656723515	40.06400009998339	-1.2138010784041615	-1.350072344539051	-1.1973790237358122	0.06203040753723209	0.045802743441048246	0.00934478506463458	94	25	106	79	40	126	18	11	5
JUNB	6.449086073289413	6.694147730601914	103.87286042088515	-1.2720745483652984	-1.3546007367361064	-1.1861933509020677	0.06620851159353729	0.04832232295512132	0.011511302258037913	336	34	371	165	102	316	57	26	12
NOTCH3	6.847091339849139	7.0676668868367605	134.46496421665756	-1.2556509926895711	-1.3582866148056976	-1.2515557056889037	0.030054641872922443	0.021590693155929548	0.0015440824132300745	532	84	472	240	66	463	68	51	9
TTLL3	5.280427532462282	5.491546644188361	44.38022281037432	-1.3213707605976563	-1.3609058569855177	-1.215465254101707	0.04090243571999044	0.03918631821134322	0.0073791695351109535	115	27	150	79	37	113	28	14	4
NABP1	7.16304936846529	7.366816539938422	166.52721189919404	-1.3258044295061726	-1.3615710359758488	-1.2847681536550262	0.008131840817313597	0.013743595496665352	1.0306216635182828e-4	596	117	433	401	95	483	100	70	9
FOXO1	6.266661080104606	6.474789214820739	89.17104076364068	-1.333160457168796	-1.4013134513448668	-1.3026154588572723	0.024205393406441664	0.015796106459153733	9.238195927477661e-4	180	57	268	266	64	270	29	43	8
SLC20A2	5.074411784850667	5.302041270188708	38.641034222074445	-1.3314500154464828	-1.4024729412347694	-1.2575373066125253	0.039858358398717576	0.03768045290853268	0.005777763076649616	133	31	99	92	20	134	10	16	4
PAG1	6.924243920490776	7.181418269098106	146.08695834069732	-1.2463200319882741	-1.412218076080313	-1.2854562301738326	0.0523960996770785	0.02724760870308538	0.0029583990840508557	269	85	598	322	111	497	59	68	8
GADD45B	6.800216793760727	7.055267046213267	133.88468566050506	-1.2555975399621457	-1.4231331337855468	-1.2920849603106679	0.04429029846077006	0.027094164577062086	0.0030319794253326027	355	49	424	257	155	426	71	45	9
OSBPL8	7.484169312082568	7.740554256335183	219.24321507813693	-1.1913299564022735	-1.4392678262349248	-1.3141877803851623	0.06851842060024163	0.02855633250901861	0.003691768570494103	350	193	544	359	239	700	83	97	15
SMAP2	6.591142813489502	6.879668499045339	120.20039625151402	-1.2939301050559486	-1.4706119409066842	-1.2829991490990127	0.1044468682297761	0.04702686514300603	0.011955299756720304	159	114	432	217	85	387	49	24	15
CIRBP	6.10632630363339	6.314948843878957	80.71189718956172	-1.4507314139548648	-1.4847257645965735	-1.3945354342303524	0.011065410022192284	0.012262466482038284	5.065803294321295e-4	191	81	187	209	45	180	34	31	9
PER1	6.881083457838572	7.1357303393622615	140.4924017733131	-1.444897982437208	-1.4891064846094337	-1.3712851822570564	0.018883133795094972	0.01752476288179823	9.286395415597254e-4	492	59	591	379	59	357	68	54	12
RHOQ	6.223576363310921	6.517462853976909	94.28336721964526	-1.1727637565933469	-1.5003508626767939	-1.308720029506945	0.14423518106292688	0.04832232295512132	0.013835533473581204	120	98	154	176	111	225	34	40	9
PFKFB3	7.708623401101048	7.980337816825032	254.73125487893898	-1.5044225224950747	-1.526069927135106	-1.4237587390897983	0.009117747062119859	0.01518399617859889	2.930337088439176e-4	763	111	998	685	161	593	150	108	12
FKBP5	8.721680414071397	8.95676115445336	512.258059684956	-1.427105129057484	-1.5507358809461629	-1.4745135528853623	0.006699836784290462	0.009454056628855097	7.848895783326402e-5	984	559	1082	1278	354	1277	210	191	45
ALOX5	4.996237017633357	5.2975198952688745	38.56542484979694	-1.5488682041425497	-1.5695726830393648	-1.3897686863114096	0.03527580901632948	0.03918631821134322	0.0071953356486107465	116	38	134	78	13	82	13	20	3
ZFAND5	7.752017660386725	8.025177538045225	267.5488060480832	-1.3653433262945112	-1.5776786785182375	-1.464455487089871	0.0249882278951633	0.01518399617859889	7.664273270568433e-4	476	183	548	512	366	700	104	92	24
SLC35F5	5.5564784732466235	5.849995715195347	58.3728438405786	-1.2985307099331047	-1.5942582752254646	-1.4374382866518363	0.09016769786015641	0.026244139573600302	0.004478346098664218	91	56	104	159	58	179	16	20	5
RP11-463O12.5	6.613541588191831	6.929436284940668	122.47686294396232	-1.3916144609079013	-1.594795113150462	-1.4409531549310794	0.0698573829879945	0.022253035571300258	0.0026362026730793004	162	71	578	299	88	296	56	48	8
PRSS23	6.1335596261206	6.517684419221979	91.61006771598028	-1.399103401396691	-1.6015951362763483	-1.4629362251356428	0.07184809796385791	0.03089410912382333	0.004364545834910383	294	65	298	126	85	404	32	21	3
ZFP36	8.581864771869895	8.89314973043414	482.40178916616077	-1.4523262321659813	-1.6145166126585622	-1.4820198108242388	0.025670198061080167	0.020581160770860557	7.982776300182004e-4	1466	158	2293	794	403	1230	236	174	30
CITED2	6.086603708236129	6.341076278750449	81.45885001206295	-1.537068496641371	-1.6211257659638276	-1.5382884150838139	0.007950593015644006	0.006270052570784105	6.507137866720054e-5	277	72	169	223	48	239	35	19	7
VMP1	8.880768698004802	9.146599127510774	583.9193346524933	-1.5799343733899807	-1.627216349086103	-1.5408390179568232	0.007046012412967375	0.009927129334327702	9.838615117667444e-5	944	569	1629	1370	453	972	265	240	50
SLC43A2	4.778206013606851	5.181343944168107	35.020303005514606	-1.5373555596733377	-1.6297348412268264	-1.4307684560120577	0.06118338058890672	0.04702686514300603	0.00974173492266554	107	36	73	131	10	86	17	14	1
LINC00657	8.00916605976579	8.360142182050376	335.85486065916245	-1.5490210410599725	-1.6632929983862033	-1.5535335228864076	0.014748271004055758	0.018343847422092944	5.836529342059908e-4	745	230	837	678	398	892	139	161	9
CEBPB	6.3572083063076	6.758412706301661	109.74526333505996	-1.4709800211708963	-1.6663614324326588	-1.5122241769277853	0.06227359939167148	0.030919718952003544	0.0037334714348899196	160	72	284	227	150	231	59	45	3
GJC1	4.806157332078742	5.1345196814087455	34.032084974803226	-1.5235496998094693	-1.6743645293029725	-1.5113078352446667	0.036339643360997056	0.02173637018692507	0.002902347044101836	112	31	125	60	16	95	15	9	2
TLCD2	5.440725135979506	5.745956432849759	54.57169187422833	-1.5027830305004786	-1.6818339361442218	-1.5219886590387859	0.02966306011143637	0.021815508268234553	0.003045774736222885	139	75	94	120	27	111	24	16	5
GLUL	9.683185445446187	9.99405531774332	1054.016648997324	-1.4818222743245362	-1.6828790414528683	-1.5869107356417052	0.014771128471429754	0.015796106459153733	2.5722729084195085e-4	1950	1154	1548	2657	997	3158	362	385	62
LRRC58	5.605262076779645	5.963092618963931	62.252883762532754	-1.5840903793045142	-1.6952744328055533	-1.5744360977838379	0.017970497649392018	0.013726347948014727	5.886007743877768e-4	182	54	116	162	56	181	15	30	2
MAPK6	5.775963775187348	6.112683509897943	70.06405476545754	-1.365440637254657	-1.695452152490412	-1.5567899398469487	0.061665525518953886	0.017868724837013336	0.001880632589011813	121	52	142	144	97	199	24	23	4
NAMPT	9.074847452795542	9.38444487477044	686.5942549676934	-1.5561111681088042	-1.6987900552411708	-1.5815230174987487	0.017711162726459537	0.013474303038458289	2.357527085252595e-4	873	455	2475	1455	733	1404	227	260	65
IMPAD1	6.109060028077581	6.408820045978999	86.80175671748121	-1.5166262475652832	-1.7182919177790807	-1.6036822908410442	0.020252140036439947	0.010437532139195382	5.265648595464207e-4	212	108	225	134	54	211	31	24	8
ERRFI1	7.118631466415206	7.4854965566329295	180.8822735910569	-1.4860077659994473	-1.7205181313123183	-1.5601000807337326	0.050868337288744174	0.020581160770860557	0.0016833766894582304	304	90	296	1018	138	415	86	55	12
RRM2B	6.151328364768545	6.547800041556202	94.87026479547629	-1.547194493728047	-1.7423695703658777	-1.609957673661803	0.040227579706224675	0.01893591357534985	0.001495829638623627	191	80	135	268	113	223	28	48	3
THBS1	11.014167903473547	11.29556563252295	2595.9840023658667	-1.658653989435867	-1.7440337563507669	-1.6867637480195004	0.001381486677694947	0.008861244102094646	2.7949911329241044e-6	5561	2876	7564	5955	1433	5575	894	953	209
PDLIM3	5.973681936212726	6.305239452202201	77.95754412475286	-1.668262941387998	-1.7475968878453516	-1.6388629738108587	0.011539658177932392	0.00785080959712689	1.343929259710591e-4	283	29	318	186	56	214	22	30	5
SGK1	6.249861932005402	6.629313579015987	98.46319691979122	-1.8457084508836321	-1.7603676700320516	-1.6206470116576996	0.011065410022192284	0.013978320162615621	6.763455863261224e-4	487	52	344	153	65	159	63	31	4
SLC26A2	5.266149863681295	5.622077553940853	49.50201161780184	-1.5519668699388032	-1.7651481678799412	-1.619369582212463	0.03362873336507528	0.01767544884762306	0.0016609149074234086	98	61	111	125	31	126	24	9	3
SH3PXD2B	6.661814397543385	7.032142772196951	133.17059148910633	-1.5975591824560158	-1.7819337523386503	-1.684911517218775	0.015294831002894657	0.00929837792023436	2.1267430564848405e-4	281	145	324	326	98	411	62	27	5
SLC7A2	4.904639336149596	5.260238110313648	38.62794635576626	-1.504102459159088	-1.7888706115595012	-1.5430924943992805	0.1418423675383884	0.041071846038331514	0.008534673938391999	34	33	115	103	37	73	14	9	5
ABCC3	5.109153304089781	5.537881691462851	44.63245820306907	-1.722215770468939	-1.827457058981623	-1.643858766132113	0.043878728971147134	0.02123468559774456	0.0025324974383023747	249	19	59	175	28	101	22	12	2
GK	4.50218883090921	5.0823028441404965	33.29434262383084	-1.6146356097994208	-1.8652280773758123	-1.6727360109421845	0.13689515688084425	0.047571604219469786	0.0062597811512644435	40	31	106	70	37	83	12	12	0
IL1RL1	8.314668667214097	8.723680322892651	432.31505946274996	-1.7736642835583984	-1.876346024506318	-1.751792483918568	0.008131840817313597	0.012871543723617459	2.3492975557660013e-4	1322	187	779	981	645	716	170	202	16
EIF4A1	5.683371456847157	5.987302065781922	63.24462070152765	-1.9892207435052758	-1.9065068125099238	-1.8528877849683967	0.0020963138719784437	0.0030621032310897927	4.245352286739263e-6	193	38	237	142	46	101	22	18	7
HCLS1	6.4238334091294655	6.895456627691924	121.85073200936084	-1.4658856415379868	-1.9123010125561724	-1.756415097556923	0.11183064200643654	0.021815508268234553	0.0019552438682916926	164	164	481	145	72	317	34	38	6
GOLGA8A	4.23148530086157	4.66595584047949	23.699098020761113	-1.8187470052926045	-1.9718665815957666	-1.777627536674965	0.0315885312167001	0.020633524549086135	0.0022598170031537185	54	12	92	96	13	62	7	4	2
ZFP36L2	7.2349063991505576	7.596491212749313	197.5078828097885	-1.8196378107861586	-1.9739995254353586	-1.903953284488085	0.003674837326041699	0.002486818560177509	1.616276231168004e-6	423	138	604	410	226	515	65	39	13
SLC6A6	6.75865126001799	7.217178486672235	149.631797553478	-1.9938118428597744	-1.9779695404356517	-1.8610037634965846	0.006190780697617264	0.00785080959712689	8.65847920633758e-5	355	95	727	327	98	233	85	42	4
ENOSF1	4.439100329047698	4.845541213142683	27.64711324508518	-1.8388597034158845	-1.9788558713617233	-1.7862682208917184	0.02966306011143637	0.018957007599476595	0.001928211135636644	78	25	43	131	12	49	10	8	2
MAFB	5.68695298257735	6.287273659831621	80.96250350497971	-1.340717323166644	-1.9820585560603177	-1.8227935375753956	0.17016365249158114	0.044017142637562616	0.005755806824122605	134	154	105	110	54	218	24	21	2
C9orf72	5.159346659096678	5.655145273020846	49.22318436980902	-1.6799867877872563	-1.9948735051423623	-1.8351947104462558	0.07538781363421997	0.015939968131347487	0.001359979483862546	68	33	252	127	34	141	16	9	2
NR4A3	4.7121634434517725	5.324316286168403	38.281143557467864	-1.977245445202497	-1.995308539586948	-1.8483628203925473	0.028598342166559657	0.01752476288179823	5.549923199781162e-4	163	20	147	67	33	105	15	9	0
GUCY1A2	5.745873184390713	6.195649551787735	72.5054280591173	-1.76588069749131	-2.01393677768809	-1.8798611147545885	0.02766776013733435	0.00842027326611654	2.593698508954407e-4	186	47	403	113	43	191	18	19	4
ATG16L2	5.489577732003119	5.997261197772609	62.07827633498289	-1.8450527315351857	-2.019910888392519	-1.8212920582409047	0.03855062058647065	0.01778885948186076	0.0014357718703898335	187	18	393	106	39	115	24	19	3
GLDN	5.41245687406366	6.051005175071665	65.72326826692877	-1.6899785167181403	-2.0222076414075394	-1.7779659445589193	0.1510271123986755	0.044017142637562616	0.0073331821676356655	398	78	83	178	8	125	22	24	2
CYR61	7.929046927045793	8.43717623110967	349.257594687121	-1.761576818124841	-2.0298282116375854	-1.8410641364081186	0.0421471356539967	0.01752476288179823	6.431621168557125e-4	1874	111	1963	442	137	731	130	80	23
RP11-104N10.2	3.761183901738669	4.225388928402405	16.695450485574636	-1.9852543591572116	-2.0318683253794614	-1.8038903817977159	0.02191931515353212	0.02936616271864677	0.00432907536309855	53	8	64	71	6	31	6	5	1
ID4	4.699944879286057	5.216368960170167	38.13771903982138	-1.411587472130838	-2.0495960932924997	-1.8284732324592776	0.16540579248878018	0.041071846038331514	0.006154714557326285	70	38	56	36	65	76	13	8	2
CLEC7A	4.980972066015187	5.54280633853358	47.683379078050834	-1.4786575756389335	-2.0566236697116995	-1.7929565698423895	0.20188351383934192	0.049204248838324846	0.008769677123969035	53	76	174	41	28	85	10	17	3
PTP4A1	7.025195817481298	7.519283932884857	190.28877586298185	-1.6409729901145231	-2.0587132826320733	-1.8951992133526097	0.07138669186027942	0.01518399617859889	7.320882657026189e-4	233	274	195	576	161	367	46	55	14
LRP2	4.469999412649029	4.900905633551623	30.604928917903337	-2.029829172841704	-2.065472282328809	-1.7501218318425422	0.01695288712488179	0.039345373405914756	0.00577565818042882	100	41	55	56	14	43	6	5	6
WISP2	4.403848538601097	4.88450293323166	28.33424197000011	-1.9576608422727357	-2.08057182696453	-1.8805644012198655	0.041208843669629874	0.018482191032472214	0.0016067413644495247	110	16	113	28	29	44	9	11	1
ITGB8	4.12604633332415	4.593925951221266	23.727678986801497	-1.7595141943114967	-2.0964661359200516	-1.828085310921282	0.05486922874806172	0.03730582500184046	0.005597379207160192	86	8	44	33	42	39	7	6	2
ALPL	5.359677898715493	5.952250300982704	63.576972918076116	-1.518797359062191	-2.1196424637502846	-1.9723051538328003	0.16178229063111055	0.025456918309901762	0.002126839789673966	69	91	76	161	68	158	12	18	2
UAP1L1	3.8836980035463853	4.548229153851001	21.037233721012935	-2.095593002371296	-2.148900603878782	-1.913897049899993	0.036684035002789155	0.03153438093028544	0.0042718290132811535	161	11	43	52	10	47	8	5	0
SLC11A1	7.097795769350404	7.759909798053102	217.75788002095612	-1.9507099660391265	-2.1554282548710035	-2.002276039545829	0.036584640066269	0.020002685277063042	7.006347379904692e-4	442	130	1308	586	88	689	39	67	3
USP53	7.394292479809673	7.884084152505045	238.53238999985973	-2.019522972968659	-2.1941033997201536	-2.070987922177326	0.007489033649095811	0.004807111919548829	1.4232142905815113e-5	673	108	1450	398	149	510	47	63	16
ZMAT3	5.715309094871371	6.217919432679358	75.75383778075336	-1.8178077006754985	-2.19620166131656	-2.0865415735427018	0.03162794339171146	0.006271970749146442	9.471964266247864e-5	197	67	84	187	105	185	19	12	4
NAMPTP1	3.982287375705486	4.586958876624521	22.701505195808398	-1.7773191055305906	-2.2058672348277115	-1.8880407177279432	0.162040444132455	0.04475710849857846	0.008973864485623286	19	7	110	67	28	35	8	6	1
IGSF10	5.724176595011936	6.249708766911844	75.43424440018701	-2.1839018721651544	-2.2090540052850707	-2.0728735312272475	0.009973249624662853	0.006733846303549433	6.96745733707961e-5	448	32	166	155	72	166	7	25	5
RHOB	6.7712344501920585	7.319313125665046	161.32680787998189	-1.9695802721180724	-2.2361655537309724	-2.1335307613291814	0.015698424961940637	0.004903323724621373	1.6275394947058106e-5	241	78	726	384	189	326	56	39	4
MDM2	7.7108799472776335	8.247380165033729	312.24134192589344	-2.214412493355706	-2.2593900650484233	-2.075545736103399	0.010043339132636947	0.007897174657739592	9.565541716286125e-5	551	257	320	1605	275	340	68	73	33
F13A1	5.82051656780898	6.5912513834341295	99.85589682639585	-1.5349603951188011	-2.2819482981729893	-2.131753080178502	0.2314221445957861	0.03878757061190467	0.0026569284667712534	136	126	183	68	159	301	14	16	3
ICA1	3.4658450756102357	4.161589676573076	16.849792217359038	-2.150348480891522	-2.289301952916635	-2.074750156709396	0.03331907472460197	0.03309757232343576	0.006603751185271486	41	13	48	35	23	51	2	2	0
HK2	5.981564257835308	6.506485392079007	90.94328722548345	-2.0307046548694028	-2.300680850223183	-2.167846762152108	0.02184277616854471	0.004724752227658002	3.141183439997609e-5	125	59	513	211	64	176	18	21	6
MUC5B	4.62300845460382	5.284949555600779	39.49686112211198	-1.7717186943315733	-2.306384210127774	-1.903854785865348	0.24778055589254575	0.049242719193939744	0.008779318934947808	113	28	140	12	54	56	11	4	5
CD300E	6.644782496491945	7.436262722624949	177.62624254939107	-1.8138497861611045	-2.3084444597398686	-2.1663300180153398	0.1326224556879281	0.025753544981950927	0.0011975058906893963	150	258	751	327	90	508	30	44	2
ROS1	5.06937122293121	5.797177033924783	56.31818463942293	-2.1135016536168814	-2.321465159852002	-2.045969955325682	0.09952610996724415	0.033423392366138366	0.003165827263020174	113	57	46	251	50	135	2	9	6
ADM	5.68551062897048	6.167484267537558	70.6245866387687	-2.242388688122117	-2.329532491033709	-2.257937451449214	0.001381486677694947	7.782892813827159e-4	2.125784642418923e-8	349	31	205	213	54	142	18	15	3
APOE	6.009817342456843	6.819285407211992	117.27454689992402	-1.627457409264779	-2.3350297370571544	-2.156921926191562	0.226443401825144	0.036836975734049746	0.002427790846780424	141	193	59	309	121	218	20	41	2
SLC19A2	3.7744952989117446	4.374907002876917	20.16064092612922	-2.066517895420096	-2.355510373449598	-2.15970141620682	0.036684035002789155	0.017831577704996843	9.588101842485098e-4	30	21	51	50	24	33	6	5	0
MFSD2A	3.836654005785766	4.424312780601235	21.339350905308304	-1.9203635086814932	-2.389305948133154	-2.113148077462815	0.07687046300354103	0.03224670830788855	0.004042103857390822	37	35	22	79	10	27	5	6	1
SLCO2B1	5.871984181096121	6.609152046452642	100.2003506018446	-2.127083305327388	-2.4002412687144186	-2.2929626371462586	0.030803750717648792	0.013474303038458289	3.1198642678978135e-4	356	167	163	143	55	231	8	31	2
KLF9	7.165497746826924	7.703054117344033	212.86612481757464	-2.264068799191227	-2.404010840733401	-2.32112586854802	0.0032765122093470025	0.0017189660801953052	3.581451803727487e-7	324	135	672	557	286	273	82	42	8
HBA2	5.517274894599957	6.092334664591563	68.462855078285	-2.5542969579190715	-2.429640180662396	-2.303141310851125	0.0038071047997129946	0.003643067122753415	1.4245076589145596e-5	157	74	298	116	42	57	23	22	2
BCAT1	6.352093070410203	7.13031596034447	146.67041092020412	-1.762169363349888	-2.43217668828648	-2.2292606865251523	0.14922697467404286	0.027531094906807517	0.0013552713013460956	136	227	157	193	206	302	13	35	8
TFRC	6.530362918396571	7.0918747387482135	141.30026721589581	-2.0969677676261136	-2.444686149368349	-2.3273262149257095	0.010796498952096481	0.003551275134964775	9.85403307222212e-6	232	151	244	227	212	221	27	27	10
ITGAX	6.433323834618661	7.001424531175737	129.37375162882623	-2.2692200690923037	-2.4637594702996224	-2.3690824391528413	0.008132924937469763	0.001931006018287653	1.0123309057491024e-6	428	98	633	130	104	186	28	37	5
MMP19	5.365274784623138	6.044214858831709	65.25715231903897	-2.3190903834330627	-2.489396344368429	-2.371611114342731	0.016498985647460176	0.004724752227658002	2.3049216351718373e-5	389	67	77	211	25	97	20	15	1
RBM3	5.9658779415748455	6.632341017556835	102.9725554288777	-2.053980741712854	-2.501345966321905	-2.3750963067002004	0.03656334230240669	0.007730828575831988	8.77044004501177e-5	243	172	200	84	91	143	35	14	4
DDHD2	4.593632579092492	5.151440242122572	34.49374062404924	-2.4103293030222868	-2.5288958298242226	-2.4234967873120272	0.0022041853286577213	0.0016863816824270624	5.988390703016596e-7	115	21	102	103	34	69	7	3	2
CYGB	3.207884189325628	3.8742537276244375	14.483013033819189	-2.018325723956017	-2.536252822725786	-2.2173809952325114	0.07254295970041094	0.04832232295512132	0.00655930571827243	26	12	29	16	28	16	5	3	0
MIR143HG	6.70075136933147	7.432886612180608	172.3878655596459	-2.5193111568514786	-2.5680462861170223	-2.3612369190632987	0.015698424961940637	0.008936396619208998	8.348748617042832e-5	766	74	1125	350	35	146	65	32	8
PFKFB2	4.457537191949127	5.022513073553629	32.898644310890184	-2.2701336905266234	-2.5899694020845736	-2.442529163692178	0.01142469169273905	0.005824913595067701	4.5221028900828744e-5	60	27	70	71	49	46	7	3	3
AREG	3.9906506071542003	4.8401913847797795	28.036162247246633	-2.2203574528085803	-2.5929510547858228	-2.3817614246343997	0.11253173466855082	0.028513228866729835	0.002072656436827014	73	34	20	143	15	63	3	1	2
AEN	3.3829023065331993	4.218725279902504	16.716253277471182	-2.4227901890090244	-2.607881264607921	-2.317761730656761	0.04965799230640824	0.030856031782482505	0.0028945497947254597	78	17	28	83	2	21	4	5	0
CSF2RA	3.1833156730320056	4.051248257191391	16.193548252497134	-2.204016562054515	-2.639295278070565	-2.446704477720444	0.10561106902862227	0.03999248610613324	0.0059994390401955965	45	26	45	11	14	36	1	2	0
CXCL2	4.835136016312944	5.537518708795115	47.38101568497287	-2.1368997930195643	-2.6641938307058304	-2.422347000775974	0.04295941782906051	0.013696198848552837	3.635529592982894e-4	166	23	45	64	98	59	9	6	4
OLR1	3.9991802136390127	4.98893866596718	32.03844421263513	-2.447805039767225	-2.694802964393349	-2.5427420577007003	0.07048130886893479	0.026391813677851823	0.0012675152102968638	33	56	65	90	21	53	1	10	0
C5AR1	5.489785851319643	6.406661263863895	88.06810050652828	-2.0231146203956105	-2.7546068356543443	-2.6394439362376807	0.1556044311907824	0.015047822733021703	2.3492975557660013e-4	50	150	226	130	87	154	7	19	2
RP11-394O4.5	2.940977270079073	3.7715262881957106	11.402526415813435	-2.937561944776015	-2.76801299538726	-2.3329037388909466	0.015459282591953132	0.0401710183645348	0.006119682010977218	60	4	65	22	5	6	5	3	0
PGC	4.7727918281776835	5.736210880471417	56.53215070258212	-1.8560696895794824	-2.7811442692266706	-2.42240641535506	0.17819128971718773	0.045543798704338646	0.00317731463196633	103	138	23	93	21	60	5	12	4
HBA1	3.953559408716734	4.580980407728399	24.057196379940507	-2.3604467292861444	-2.794516225458851	-2.575836740112651	0.03130262242090153	0.009647436048128446	2.3492975557660013e-4	32	32	90	34	20	23	5	3	2
BBC3	2.5902258170666523	3.330519961655047	8.504099077272368	-2.496089151559235	-2.8381882519714763	-2.484942590675585	0.035230789062979	0.03768045290853268	0.004617732905173159	38	1	24	32	9	10	1	1	1
NPL	4.597601980036403	5.709948914646739	54.83015100567037	-1.9389806098382603	-2.848369326796407	-2.6999416440175557	0.20933679085063772	0.03201207377325519	9.468371559982041e-4	37	85	49	68	94	64	9	13	0
RGS1	5.325345828983826	6.095365272189655	69.0217061359027	-2.430006747340915	-2.8583452992736227	-2.7660836094906482	0.017341952383317046	0.0027384204669257503	3.681764641269786e-6	94	97	314	150	29	102	10	11	2
IER3	5.595472740308769	6.380190840821871	82.10105976376033	-2.7816743927533927	-2.888698526352701	-2.7389039641662865	0.007284174048748083	0.00274933414487027	2.2090717957310975e-6	586	18	232	142	87	80	25	9	3
GPR183	2.709439637859839	3.654226547143773	11.957508168932593	-2.178414291736282	-2.94060255359998	-2.668326393985219	0.13585628268910385	0.04649684722515638	0.00814790441199027	13	7	49	11	24	20	1	1	0
RP11-415J8.3	3.27899581586014	4.131406384052108	16.522527865249813	-2.4560051930881435	-2.9669532285819504	-2.6996112814570288	0.08569586790291264	0.018957007599476595	0.0010612832433329336	12	22	59	65	8	15	3	4	0
NCR3LG1	2.87380443581961	3.8459708527191405	12.712739431806206	-2.9770528492411885	-2.9843428413946302	-2.7193011253403854	0.0222123428441183	0.024971768515307798	0.0014319408363750452	43	11	17	74	7	16	0	4	0
GADD45A	5.377643772866683	6.312253484720711	81.08454693623047	-2.409040624712681	-3.0231168229642265	-2.909781687061223	0.02452439689514953	0.006271970749146442	1.7967183105771294e-5	167	29	103	183	191	128	10	6	3
SLC7A8	5.018960788380615	5.979156569204544	65.50485969095546	-2.404552617730784	-3.0746608960971242	-3.0120670880006584	0.040946234679118704	0.005637069997966348	1.545831184729705e-5	89	127	64	169	51	89	6	10	1
EGR1	7.027303272251214	7.7555005592537185	218.81143204515513	-3.1068074334071105	-3.08000233898503	-3.0242164995733813	1.824600064106569e-4	1.6134114462898827e-4	5.124187760695396e-13	835	98	1027	410	222	165	31	47	8
MT-ND1	10.256699406524657	11.279131439949781	2609.85090670143	-2.5910762825220544	-3.1106717945685878	-2.939053825875432	0.022701036011478395	0.009017670658197533	9.159401258145354e-6	5433	3943	2287	1466	4251	1489	346	492	117
RP11-212I21.3	2.7433232874568025	3.500639383360367	10.20258646118611	-2.6325058557219276	-3.118272635679588	-2.8246545760747064	0.026508046427139272	0.017868724837013336	0.0012408303705148682	34	6	41	10	15	8	2	2	0
ACADSB	3.6872690470114344	4.4710662006458906	22.492371896212482	-2.717850651756385	-3.1435784527154844	-2.9802787332219407	0.010043339132636947	0.006084657023426006	5.0213119617068294e-5	64	39	39	32	17	20	5	1	1
PTX3	5.56476411669545	6.482656482911195	90.75837393106058	-3.1017814774595713	-3.187921531987568	-2.9764384012384437	0.01552698139866758	0.003551275134964775	3.681764641269786e-6	527	87	54	222	89	66	4	21	5
APOLD1	4.988864809684795	5.8014699907673695	56.16922618411032	-2.9836992711058707	-3.208519594931555	-3.126259414568493	0.0032357547794898576	6.138538747877152e-4	1.703531782648321e-8	91	67	100	238	49	44	9	10	1
OPLAH	2.0110005236717887	2.8285931574842724	5.4727186901092715	-2.661977907014663	-3.2578221174039914	-2.801336721500415	0.02766776013733435	0.03635197436493624	0.00894730185360363	33	1	17	12	7	4	1	1	0
MT-ND3	7.407418707158278	8.524249694961904	388.00638955497465	-2.558651013734238	-3.3021328772293983	-3.099341295920033	0.050868337288744174	0.00785080959712689	1.1231264788468366e-5	548	655	395	179	621	247	46	54	17
MT-ND2	10.05139209113383	11.214094340787174	2495.5132177684295	-2.803372717892742	-3.329300962046956	-2.923490738403856	0.024638764388333807	0.009194279450082556	0.0016406717252623975	5539	3608	1944	1129	4426	1103	286	331	124
SLC4A1	2.9617505719112995	4.056104002761821	16.32161852281772	-2.5653275855835114	-3.3908693626664714	-3.0774644518058927	0.08266613256379704	0.027486247350154543	0.001552080566951894	36	34	10	67	3	11	2	3	0
GPNMB	5.938837786394005	7.536049840163667	194.3201953970193	-1.873913232656513	-3.3969512862295916	-2.847316700954802	0.334425909005605	0.035208026651328585	0.017531919123483872	137	173	53	173	545	312	12	15	2
LILRB5	2.790506115964628	3.750518836825269	13.418868568337448	-2.799310299837992	-3.3980543203074776	-3.160021697560433	0.05923066780273474	0.020318987696863765	5.967301582001819e-4	49	16	23	9	19	13	0	1	1
GDF15	4.619835124101549	5.768503562802957	54.44931488681831	-3.001532142618379	-3.490113298554058	-3.343159937676246	0.018193534421354865	0.0048532304352383706	6.5617566625649965e-6	150	7	89	166	122	47	3	9	1
RP11-244H3.1	2.051436461299419	3.024365130017019	7.894550604902819	-2.4679079306676006	-3.5409928072862416	-3.1982619899074223	0.11265261036943873	0.042812586869052205	0.0062597811512644435	5	16	17	18	6	7	1	0	0
ALOX15B	2.9141328243860816	4.4535152105470015	21.680619518953858	-3.5287979277976147	-3.5644299329064224	-0.5035763942954407	0.06761137934330716	0.020633524549086135	0.02611912640102042	56	36	9	86	17	31	0	0	0
MT-ATP8	8.482323264210082	9.777882556058982	927.1015351663453	-3.0671844209614814	-3.6080885873749393	-3.2012313639059955	0.018246417545791656	0.006937614492082083	7.533333702240808e-4	1300	1691	758	513	1427	369	64	120	40
MT-ND4L	8.518908883888637	9.669032837515793	854.4622386545602	-3.093406046538719	-3.609445255223767	-3.4864187566081326	0.008214272129755363	0.002326751851682908	2.4095420652385107e-8	2230	1327	807	531	1310	456	75	117	26
MT-CO1	11.575354577525385	12.737579508442755	7162.357152361734	-3.3532109483897523	-3.6719402818572116	-3.5582693362828217	0.0024584743456424938	0.002682265700575662	3.449329250521512e-9	18287	10626	10709	4015	10737	2384	827	794	242
MPEG1	4.848356402091404	6.280036671762728	83.12377350835226	-2.4343877980812403	-3.7007295735199905	-2.8992047985860023	0.17236566267117437	0.019937999172581808	0.01213058783678807	42	184	108	42	97	66	3	4	5
AC007278.3	3.9115922252833957	4.938479758402699	29.555347668390606	-3.2053033932497903	-3.719850969767259	-3.5026841073832387	0.0332443233797255	0.0029826249635753707	4.240330368640476e-6	21	20	175	83	28	15	5	2	1
CTD-2033D15.2	3.314431597545142	4.457683713087571	20.238577499383716	-3.8369853814263952	-3.727017761442621	-3.615641501661216	0.001443692854013976	0.0016863816824270624	2.443608502839924e-7	57	15	87	77	14	18	0	3	0
HHIP	3.622655901975542	4.956580635588183	32.181225336149055	-3.039706962880592	-3.7683266942153844	-3.73758164024283	0.04064024314912254	0.007851529991102668	3.4120019184997055e-5	94	75	56	19	16	28	1	3	0
MT-CO2	9.844750326095959	11.065791036712504	2250.084008878074	-3.4002857323215103	-3.7793322848338153	-3.669997396090254	0.003166493653660253	0.001931006018287653	3.3943721177137303e-9	4955	3326	2718	1422	3730	743	225	263	66
RP11-680G24.5	2.635190091565868	3.8524373128218823	12.196183132326935	-3.587801322363831	-3.802642295657025	-3.6199503456730984	0.006138919761975526	0.006084657023426006	1.6933189992227908e-4	32	7	53	74	4	12	1	0	0
MTND2P28	5.249231859210628	6.380634595451964	86.94617754159287	-3.1296207438371346	-3.8181400407317416	-3.652382458473219	0.017208126013388704	0.0020618535065286014	1.3429622901879612e-7	214	107	101	57	163	44	8	8	3
LIF	3.185558467565171	4.352062261911789	17.98888910532446	-3.6775699957616643	-3.828891843750432	-3.623923058499518	0.00609902765273574	0.0035869308370323856	6.7274388848292895e-6	104	2	62	73	16	9	4	1	0
ALMS1-IT1	1.0789986030778849	1.9972675166062142	2.4822384131596635	-2.6157126412498717	-3.8289000137426625	-2.9548052685011608	0.04242153298266953	0.04702686514300603	0.05136109600205107	7	2	13	10	1	2	0	0	0
OLFM4	1.4122072105512145	2.200809173013436	3.468468566574356	-2.885558951622468	-3.8296348938576172	-3.212112559309321	0.02766776013733435	0.0401710183645348	0.014762477890709407	11	4	8	11	3	1	1	0	0
MT-ATP6	10.004298597974751	11.369140119641946	2789.2492121281734	-3.341268661233571	-3.862271941397168	-3.5403879513663266	0.008752088253758585	0.004036616446845892	1.222506197393101e-4	5226	4955	2699	1271	4249	828	219	333	82
MPO	2.543048088549718	3.9440168317311426	15.67977579627722	-2.4428544781270793	-3.879001117039324	-3.498637339607384	0.2731347039284079	0.04162931277029664	0.0016523940345951847	23	8	2	49	39	10	1	0	1
MT-ND5	11.26957627223767	12.629199940138712	6687.61568228457	-3.545851515551947	-3.898537238182397	-3.580005787939498	0.0035984141447964538	0.003935380628341647	9.25127673820491e-5	16168	13258	6817	3527	7666	1749	489	604	247
HBB	7.0353692701785935	8.132058791393842	285.085390617567	-4.039855270854221	-3.8991470899497562	-3.761823271956188	3.170757295639901e-4	2.749087468827531e-4	1.1006792864276469e-12	1306	236	1647	488	88	88	35	21	11
DNAAF1	2.5593432348164065	3.765208762097794	11.392742689068601	-3.1773350490277275	-3.930523240725665	-3.523364602946196	0.027286078083423485	0.014551721828525693	6.938063301495887e-4	22	4	107	17	6	5	1	2	0
C11orf96	4.704341639737989	5.8467752978042435	57.7152847994581	-3.3892331213085676	-3.9465906465462366	-3.829729083440871	0.014681449636013569	8.931147731226821e-4	1.4543835764341485e-8	54	50	332	79	69	30	6	5	1
RP1-309I22.2	6.936650999790843	8.179252589630547	291.9234979111409	-3.830658136422695	-3.964183282149936	-3.8024608380236185	0.0021012852584549845	8.931147731226821e-4	3.4202236474291993e-10	649	141	2200	1064	62	112	43	16	8
MT-ND4	11.728792238226541	13.074273928032774	9087.458860178282	-3.431423385422085	-3.9762343588902613	-3.8701290997799407	0.0033387374360056904	0.0028102731175793493	1.7379410351884277e-9	19576	15964	8669	5010	13451	3201	735	892	231
MT-CYB	9.931947626058715	11.369747815881063	2791.015057813886	-3.446919271810197	-4.000044090778571	-3.675853086234449	0.009718400597920103	0.0037031645744663353	9.07557315420797e-5	5046	4955	3022	1040	4324	734	216	283	78
SLC16A10	2.159485825463801	3.4160184553542194	9.710335650720586	-2.9506393535419666	-4.056924703567674	-3.772887885374922	0.09949573447858474	0.020633524549086135	0.0013552713013460956	5	16	27	49	3	6	0	1	0
MTATP6P1	7.615197243032305	9.038714847568047	555.9715855312406	-3.57527368792408	-4.105802163058837	-3.9429961842005863	0.008131840817313597	0.002486818560177509	1.4103604603346907e-8	778	1086	535	352	784	144	44	54	14
MT-ND6	9.898302290618142	11.430039117670802	2917.293909527807	-3.5800235535945246	-4.11095189115405	-3.783746167517673	0.009859825580277638	0.004449528241855948	6.500236771569432e-5	5923	5824	2514	1045	3888	668	175	269	87
CTD-2026K11.6	1.7315470190161646	2.8856108544551136	5.555740605289334	-3.3795484683027244	-4.216886900926633	-3.8867965181233037	0.00847794386144757	0.013474303038458289	0.0028020752964943284	18	3	39	14	3	4	0	0	0
CTD-2033D15.3	1.5181467771189612	2.5308878841817766	4.171850038616777	-3.269509576848789	-4.218882380363869	-3.7386265844736206	0.01617022723591715	0.02173637018692507	0.004412160105797776	21	4	17	13	1	1	1	0	0
SLC26A9	1.8810551057348552	3.0845532432769893	7.132597139594766	-2.9802467021046413	-4.265554838470206	-3.8664532364884248	0.06555770291714667	0.021442665028918183	0.002393060180251326	9	7	6	55	5	3	1	0	0
GREM1	3.415222767535032	5.486443302339865	45.789542245892996	-2.049793711873373	-4.268883898465665	-0.3788041550576224	0.553284545707052	0.03267350731452984	0.017047792797660135	28	19	1	187	123	24	4	2	0
IGFN1	2.6625607425165905	4.218749654184805	18.87352391354726	-2.640186520771964	-4.312764253278765	-3.5571104054180167	0.2364670743632408	0.04305871424355526	0.0016609149074234086	90	5	10	3	52	4	1	2	1
AC007278.2	1.6921294508931524	3.1451043588357677	7.125761796239406	-3.1532311052422934	-4.330186789078756	-3.455125216923537	0.12999031290416477	0.0498527979837941	0.008977437200095821	3	1	51	26	8	1	0	2	0
BRD7P4	1.5492361252158364	2.6163203027945836	5.471150890586806	-2.993082987727419	-4.348690759566287	-3.993880208036069	0.031781836710139136	0.024848919004900983	0.004576338473489832	20	3	6	8	13	3	0	0	0
TFCP2L1	3.065263747920788	4.708525662547699	25.242373841255954	-3.565823327962415	-4.368258292021311	-4.185138035510771	0.0644944936289173	0.010299122831352113	4.007827921524389e-5	27	37	16	189	8	12	0	3	0
PLA2G7	2.6865334420548264	4.673349816071365	27.305542270361435	-2.4878263124302076	-4.373337668692187	-0.32224672714665636	0.3223235963764418	0.035918685045785846	0.017752461158647793	4	27	16	26	79	17	0	1	0
TMEM163	1.2356514690960032	2.3270613154233097	4.236929608428692	-2.6656900748586705	-4.403159387839081	-3.90394396010107	0.13585628268910385	0.04029494375173944	0.012661651995853713	13	7	1	15	4	2	0	0	0
RP1-29C18.10	0.8871330590791617	1.9774674080523988	2.4616939229053827	-2.736859065081886	-4.454808414506798	-3.6161762862019913	0.0698573829879945	0.042812586869052205	0.037558109395111276	9	3	11	10	0	1	0	0	0
CA1	2.42097828317743	3.846422185222806	13.979333867984293	-3.3609963773866736	-4.477211995252036	-4.0018229005450285	0.05923066780273474	0.017831577704996843	4.106719440436948e-4	37	27	10	65	1	4	1	0	1
ALAS2	2.315503369316046	3.8610154219435677	12.564723186910543	-3.6817475138834386	-4.527260330588884	-3.9907556995211175	0.06319242600623691	0.01518399617859889	4.110394903640018e-4	98	14	50	16	0	2	2	1	0
MT-CO3	9.19212712515637	10.868357831111048	1974.4496372007611	-4.145023150818378	-4.592990239554696	-4.284951828387834	0.003968621382414056	0.0017189660801953052	5.981226868900966e-6	3893	3781	2268	738	2774	345	85	135	43
SFTPC	5.810441430309981	7.922110605496405	258.96191199885976	-3.091470431868804	-4.751297618820293	-4.094081394178138	0.18801775280945904	0.01126868991158388	0.001585929152077757	236	754	549	24	88	107	6	8	6
BEAN1	1.0071725215360514	2.177717388031789	3.505144506663663	-2.656035607851678	-4.826744413047397	-4.239107541912082	0.14882756916294082	0.03845199427432982	0.01572168562768215	6	4	1	21	4	1	0	0	0
TFPI2	1.040988261353599	2.133325090056851	3.7673055209864645	-2.747985803766996	-4.854788307371023	-4.327862438888355	0.07332159466208467	0.03918631821134322	0.012515949605608803	6	1	8	5	11	1	0	0	0
CXCL5	2.276292156480725	4.2930858652575266	19.957208020129126	-4.2833259877215095	-5.135930736831264	-0.2525834292034461	0.04598001272946044	0.03430737044824374	0.04696526365223252	52	1	15	20	66	0	1	3	0
CTD-2410N18.4	0.5400755956065348	1.6058981942605708	1.6264659088619058	-2.8093445203468224	-5.278779476849676	-0.3490253659454984	0.08144275111853784	0.04689670996173673	NA	4	1	6	10	1	0	0	0	0
CXCL8	4.298474163331208	6.728148999443719	105.81244278400216	-3.5103101574527837	-5.319474229853967	-0.4281384214018794	0.20253380579788516	0.015603822105376133	0.004364545834910383	58	4	1006	21	167	22	2	3	3
RPS28P7	1.4978853421216816	2.5523338920784187	5.220935606334612	-3.5254402772858797	-5.3482559754856736	-5.138570230794694	0.009166766654553364	0.006681785966183987	4.6721368141014957e-4	12	8	10	12	6	1	0	0	0
MTND4P12	2.335420627092763	4.824452692100218	31.66211666066837	-2.7627831071408897	-5.46927149556393	-0.2505674783422905	0.20664211567127658	0.03494797069879211	NA	16	113	4	20	6	7	1	0	0
RP11-563J2.2	1.5501969857667255	3.4202237120707393	8.616161465612436	-3.4140759724838556	-5.572872111038263	-5.297425409539971	0.14427713212117663	0.015466543843723682	6.709850566539666e-4	2	6	46	66	1	2	0	0	0
PPP4R4	0.8210065925348446	1.834466102690926	2.68643512908166	-3.1320713264189446	-5.769694613033647	-5.450334595757675	0.05509832876495217	0.03089410912382333	0.01506632160233965	4	4	7	7	3	0	0	0	0
PRODH	0.7300488427400204	2.0233119909228763	2.3531736885246075	-3.2719751150568412	-5.861128118545185	-5.285713385113015	0.047124857866818186	0.03143623501620356	0.025087949988512895	23	1	9	4	1	0	0	0	0
SLC16A6	3.25332824003715	5.146872802111458	35.94011431878506	-4.867034073720832	-5.91803315455563	-5.917433537075145	0.005087650784472216	6.134555329743003e-4	3.608315199753409e-9	37	21	49	116	85	6	0	1	0
CTA-722E9.1	0.8217962465897625	2.348300444871759	3.117424636872337	-3.5951681959547437	-6.290400566997553	-5.988868819139314	0.043286427888904834	0.027090253085758353	0.008988981276306712	17	1	18	16	0	0	0	0	0
RP5-857K21.6	3.4193319385837477	6.013533231322748	69.77301149822928	-4.801143018449042	-6.705723794826431	-6.306332399990836	0.04112914127331353	0.003509394721244018	7.141834876069862e-5	69	205	65	17	48	5	0	2	0
RP1-29C18.8	1.0720971405635313	2.8000461899138274	4.959530901415755	-4.008218495631639	-6.8906487221593915	-6.989364977397721	0.03513334343775962	0.017831577704996843	8.420713512155246e-4	11	3	34	27	0	0	0	0	0
CCL20	1.5092694061939853	3.343529106272877	10.394618114740082	-4.074289110861873	-7.709781529031866	-8.253253674113349	0.05486922874806172	0.013224658840989133	2.1296553824634154e-5	5	10	6	30	25	0	0	0	0
RP5-857K21.7	1.1040448698993852	3.36676603356224	11.220176250048528	-3.083543825738401	-7.772185134184214	-0.12363570217446801	0.3465429416533352	0.03999248610613324	0.05488799377511544	0	21	4	23	20	0	0	0	0
KDM5D	0.9718329853068417	4.418854411936967	19.301360467713028	-3.32552769881566	-8.772854573033221	-0.050950675898655796	0.42816918115567004	0.04922409079974188	0.19374514250269928	267	6	0	0	23	0	0	0	0
DDX3Y	1.2563604846458225	5.038896462148212	32.58688257182536	-3.595349950139789	-9.457720510442144	-0.05138458191560623	0.45075130909442873	0.03878757061190467	0.13183232453148175	270	11	0	0	77	0	0	0	0
RPS4Y1	1.248801148099084	5.193246201868468	36.59268210768885	-3.5958289600037516	-9.620816144566898	-0.05135858425766686	0.4537873410011336	0.041071846038331514	0.12035503382990932	277	8	0	0	97	0	0	0	0
MTND1P23	1.423084812528587	7.231697572846906	164.8241683565084	-2.4974061940754098	-10.278486931207304	-0.0852627372479244	0.5459195232218521	0.0418329137637252	NA	1	660	4	1	8	1	0	0	0
