# Supplementary material for: Genome-wide bioinformatic analyses predict key host and viral factors in SARS-CoV-2 pathogenesis
Source: Commun Biol. 2021 May 17;4:590. doi: 10.1038/s42003-021-02095-0 (PMC8128904; doi:10.1038/s42003-021-02095-0)
Supplement: Supplementary file 5 — Supplementary Data 3 [file 42003_2021_2095_MOESM5_ESM.zip › GSE150316_ValidationDataset/WithoutThreeOutliers/case1/des_Case/controlVscase1_genes.over.limmaVoom.tsv]

gene_id	LimmaV_AveExpr	edgeR_logCPM	DESeq2_baseMean	LimmaV_FC	edgeR_FC	DESeq2_FC	LimmaV_padj	edgeR_padj	DESeq2_padj	NegControl1	NegControl2	NegControl3	NegControl4	NegControl5	case1-lung1	case1-lung2	case1-lung3	case1-lung4
HLA-A	9.572778764667934	9.64065920632781	811.5381317577479	0.804134372593166	0.7549765065503405	0.5990839192035837	0.04862354239738456	0.16810369383388235	0.08462510310117903	1459	409	1168	872	263	5715	893	860	181
HP1BP3	8.133556735198388	8.208979965154246	301.23471774897746	0.8277393668407649	0.8943921081211224	0.7563344283222314	0.0446310527359308	0.06784867562487519	0.014423061965233906	500	99	400	409	114	1673	382	282	95
HLA-C	9.93278732816704	10.028425785490139	1062.5553076527335	0.906227797892284	0.8377636452317159	0.6491684981414081	0.041966042573494323	0.15663068708205866	0.09285039500391742	2216	559	1088	1180	295	7134	1394	1043	247
C1S	9.585456654422817	9.688488271462717	838.1064341364233	0.9382277969399166	0.8272218606070018	0.6259427330485647	0.0479959356734266	0.17028338912102622	0.11836875938044672	1491	287	828	768	521	6368	870	941	186
DNAJC7	6.983067807713721	7.084820518330496	136.49029664644897	0.9717104994530813	0.93023119757797	0.7640309958503146	0.04752428224226928	0.07851247826346418	0.03798787046196194	169	51	210	165	55	881	188	172	25
ATP2C1	7.128670292230953	7.220345450946611	151.37247251516953	0.9824258469740677	0.8926982047220465	0.7101580359813232	0.04452207307949828	0.09651068648538697	0.06420925922352869	187	54	144	221	81	1057	171	152	41
PAPOLA	8.097743392230363	8.186948040833636	295.7264689168728	0.9857292267109102	0.9153627167437239	0.7617080870199197	0.024992700790478457	0.07398195812588304	0.02540342522549933	345	107	348	393	148	2034	363	318	72
ZNF106	8.430243936865306	8.539539224170543	375.8294006258369	0.9898076645225801	0.9586738098769962	0.8088976834162378	0.029815449382520728	0.07398195812588304	0.017700769584342094	803	75	497	451	158	2809	474	394	90
COBLL1	7.202979090970277	7.31968748420263	160.9802397976051	1.0019909290734241	0.9759860599899742	0.810058151270551	0.04130733375403354	0.07135994438369099	0.025087949988512895	273	30	253	189	73	1159	212	161	41
YARS	6.971437560019175	7.083824036091405	136.7801946956222	1.0136910665513608	1.0180476544013366	0.856089547436532	0.035230789062979	0.050347050381743065	0.014683074106665151	235	32	141	229	51	966	189	130	37
DPYSL3	6.823258835025061	6.936421198032673	122.64230653563241	1.023723292906749	0.9742618692876055	0.8095447678507254	0.040831813453137994	0.06844778915230858	0.027127618350786524	205	32	172	138	56	1105	171	100	26
LMO7	8.549752932813696	8.675154872115726	415.37164166185096	1.0318029622346034	1.0642915916462654	0.9050774130447513	0.028707589204801865	0.04801126179476513	0.010599091107084005	837	112	344	583	152	2252	563	463	127
IFITM3	8.478235594573054	8.586100038350581	390.6439464692002	1.0392753834771085	0.9570818674562298	0.7746945038078156	0.02766776013733435	0.07813480539036859	0.036997253679245334	393	170	408	651	142	2709	465	417	103
SAMHD1	8.496426444437484	8.641845799616457	408.03629331050104	1.0425204870971545	0.9994875280105099	0.7679853992335842	0.0491558357532397	0.10252557560204476	0.0784747093881025	453	212	406	671	93	2459	403	459	138
HEG1	8.398618724750452	8.518326512237206	372.78484905319897	1.048040130746331	1.0204198664690347	0.8427506745138835	0.027087949668785728	0.06011728952969073	0.021763087437398666	654	157	549	297	106	2510	525	328	108
SOS1	7.217901618491512	7.329719362788554	161.98745553315007	1.0492104811993512	0.9934487377754554	0.8329172206695453	0.02766776013733435	0.05887381516421479	0.020022134992832778	230	50	233	159	77	1131	200	215	32
PLSCR1	7.061934521139735	7.176398918864124	147.23637267060238	1.0661514369543514	0.9923328370984977	0.7893973317587492	0.04596678849833959	0.07442942080814316	0.04972680546403612	128	60	179	207	62	971	149	172	44
FGD6	5.9614058949831135	6.065660841359825	67.12081632311792	1.0686111510513778	1.0360647311841378	0.8671752445735916	0.036584640066269	0.05230575151774854	0.020112289548664373	84	23	93	79	27	469	76	87	16
CCT2	6.226665766332076	6.348602123208997	83.76484633062246	1.0702335897653648	1.102149825238862	0.8882408389435271	0.04406504172762274	0.05441823919253836	0.029735550722218968	112	36	75	99	29	551	98	66	33
OPTN	7.9365987226267	8.051668324673564	269.02809216596484	1.0758745656630104	1.0787500225342632	0.9397945216181981	0.01442192926442585	0.031234017444931483	0.002975442117796493	440	70	356	259	118	1666	342	326	74
CCT7	6.596032608841966	6.713840696075584	105.45645610366151	1.0832590176758763	1.0512540167009496	0.8913128355893243	0.02766776013733435	0.04460487674297566	0.011955299756720304	199	25	100	140	46	780	132	120	26
ICAM1	8.114001206938347	8.23702045579106	307.9551789275491	1.085170683891009	0.9679423864342964	0.748831257860273	0.03208987279023369	0.09320178179195468	0.07045642654754977	391	136	229	343	163	1996	371	302	92
ARHGAP21	7.70480014530147	7.821467061861755	228.58169794530653	1.0981185346723146	1.107832462029422	0.9804978143444948	0.010549623552139117	0.02173637018692507	8.075118579183327e-4	441	57	256	274	81	1595	290	272	60
CASP4	7.243005556834712	7.369167485155705	167.02664575681342	1.1083161435756586	1.040610433117636	0.8546310395999372	0.029553654064115812	0.05627399839040301	0.02611912640102042	190	62	300	158	56	1251	172	217	41
CALR	10.204958216089475	10.35650602314987	1333.9675198694385	1.1169216158648017	0.9973373197421901	0.7651620199417186	0.04572188103767334	0.1282316206393593	0.07809775828344574	2452	490	715	1526	681	10259	1223	1549	379
PRDX5	5.873224354840229	5.9833669092369695	63.55190199467627	1.1172836110457094	1.056698302544062	0.8734361037365275	0.03586228658493273	0.05579366846945614	0.025361105103910157	88	25	85	61	24	522	60	75	17
TCP1	7.403960609825804	7.544600291990696	187.56373103176958	1.1212034636041903	1.0354746097504888	0.856088918875214	0.02799193958785879	0.06704754734066964	0.025716076348353756	309	36	179	289	93	1566	239	209	39
HSPA5	9.328795944627583	9.503691168739195	739.7298959548194	1.1230794788526188	1.0760943296642207	0.8493700485772353	0.034990856556565635	0.0994519341377293	0.055933943707102134	1098	138	689	802	463	4898	665	800	274
HLA-B	10.382598246289362	10.531397464741108	1511.3897917223612	1.1359212448751033	1.0064149685765074	0.763790392964762	0.021456749616134706	0.12304969697942907	0.08085310421124438	1631	921	1828	1272	456	9694	1931	1551	431
FAM21A	6.439612137354935	6.583694891408841	97.86829837641527	1.13787516521497	1.178893623127992	0.9864498760602165	0.0315885312167001	0.03503356228941668	0.012283398134347813	171	24	100	86	44	631	134	82	36
CHD3	8.026796234749558	8.200931747240551	296.3791386112834	1.1476612100278996	1.074747006956829	0.8702537068215428	0.04452207307949828	0.08205505803084504	0.037794867826954834	630	37	446	312	120	2317	346	358	72
LMAN2	6.5808542161091115	6.706966152621856	106.18791404292146	1.1519814277206606	1.163523070691407	0.9964417758594694	0.01780166968657341	0.022663137314707232	0.004437808571437987	187	38	92	125	32	788	122	104	36
CLK4	5.602266165287183	5.723798266120174	53.10443085837689	1.1665470708888575	1.1369543131366595	0.9514996244296372	0.02924448449828863	0.044017142637562616	0.014546960327156579	71	14	74	52	23	409	60	57	16
FLOT2	6.61790147198821	6.746147259468503	108.1243754422555	1.1695995124205893	1.158506737053434	1.013015629961692	0.014787727732079188	0.021599187883059624	0.0027459446300159697	162	31	105	129	46	699	164	127	26
PDIA6	7.614805933095904	7.77072087595348	221.8849167480477	1.174746636314767	1.0610647158364872	0.8336540019850863	0.04090200173380473	0.07969933297699695	0.05240829828684159	413	60	126	271	118	1644	225	245	68
EIF2S2	6.99679222165646	7.145257496706618	144.77631204818562	1.184288405187422	1.08311027363864	0.8487521459621629	0.035523952080690716	0.07315116492416548	0.05136109600205107	185	52	91	176	77	1025	142	146	51
SRP14	7.487791857222316	7.615968242844217	199.15165447279452	1.1909530537859119	1.1139176904461818	0.9483683035521925	0.012396932394163214	0.03309757232343576	0.008045526291057913	244	68	167	253	94	1535	207	233	57
TAF7	6.861320667696707	7.029245188247801	131.90780458441552	1.2132650403163279	1.244237758070403	1.0808259122859498	0.016226724536730217	0.020691561840906224	0.0020977408857892716	196	21	169	192	42	1027	151	145	43
TECR	5.652023088781962	5.805398113130956	55.778910033238425	1.2141180260173325	1.199937009439936	0.9981582205567378	0.030054641872922443	0.037503645377612964	0.014345063697331921	122	14	62	50	17	468	65	61	16
CHMP5	6.215586587627212	6.354000251139845	82.21692658684513	1.2207929341714288	1.1538398410487014	0.9754566420394362	0.021010216626658876	0.035918685045785846	0.01213149578352342	105	27	68	108	37	561	100	115	19
ACSL5	6.040701814011496	6.218105653339533	75.25595034061283	1.2254931785460355	1.2393404874413996	1.0190650413703635	0.03981846964090216	0.040450150110620725	0.019442547036434152	93	18	57	144	23	453	111	82	24
TSPYL2	7.088583129095643	7.322487504245988	160.72556809476495	1.2347092999272984	1.2912914948785208	1.0834389579872852	0.04277539390517066	0.04156239685882823	0.014090681008459312	299	28	230	231	24	928	257	220	40
SP140L	5.426768902678114	5.631968073715503	49.87475117221588	1.2360464515126055	1.336528972287511	1.1148949514448818	0.04112914127331353	0.03369156288049557	0.009765468953466066	74	7	60	70	14	364	77	41	18
STAT5A	5.336643023323477	5.523964715880923	45.347561891085306	1.2421376954692542	1.2943851284304597	1.0857230878550683	0.03829551710367906	0.03494797069879211	0.012143858793553388	60	14	67	44	12	281	81	59	9
CSF1	6.927758971185993	7.112494023085495	139.16156481849367	1.243338856725332	1.2995444375944527	1.1390371620655775	0.016498985647460176	0.017231524063942613	0.0015973838530144327	242	23	156	173	46	845	230	175	35
WBP5	7.508494807473609	7.688920428781548	207.90574902569162	1.2708221400619997	1.1170098003459197	0.8726485413498251	0.02766776013733435	0.07425525659972718	0.04965025778071895	199	56	228	226	125	2223	183	235	46
CALCOCO2	8.437502876332811	8.609134482720178	396.29597035135026	1.2823767161013038	1.2160753781883142	1.0365556866535526	0.011896587547774364	0.03309757232343576	0.0071953356486107465	417	103	711	301	155	2754	446	503	120
GPR4	6.387754799000317	6.591295653530096	95.57573187094162	1.2857404277911044	1.1410287239679768	0.8852263412249308	0.03981846964090216	0.07669854700733994	0.05315507310033087	141	36	118	67	43	865	162	103	11
RCN1	7.243038744787726	7.405877433316421	171.92034615330064	1.287461916974353	1.1091983231526437	0.8774164029367791	0.017386111846544865	0.06706088932657715	0.04339753203337738	178	55	136	187	106	1290	183	224	43
AARS	7.48985781945038	7.719417594087114	212.6541566601117	1.2932195559576043	1.1789686584036563	0.9299222813235402	0.04833467966320976	0.08346059137140459	0.0488658372189509	492	23	147	309	88	1607	245	252	62
TRANK1	6.520057454229943	6.728963347731789	107.21751862870948	1.2943858955970173	1.3379584868167693	1.1521876120293164	0.022703257729879626	0.021815508268234553	0.003859390011159059	128	14	131	165	36	676	137	140	35
ENG	7.822699154476987	8.025944168278974	262.45430186635315	1.2967114525846681	1.2671452031133463	1.0789998208107787	0.017653610908368682	0.03210777697760136	0.006701849944297249	498	70	404	279	38	2027	424	273	64
ST13	8.407756553213153	8.575703434137672	386.58489138146933	1.309364174125844	1.22220835975954	1.0462405258525498	0.007391393194504695	0.02830712165279887	0.005183375121719069	446	107	352	398	204	3320	371	517	101
HSBP1	6.114683973160053	6.2805624938738855	79.26800371000509	1.3104666919963535	1.0428110072738608	0.7239131762477101	0.04479345119239165	0.1282316206393593	0.13454608213962194	63	44	53	111	33	615	87	73	24
FXR1	7.602470507254933	7.751209766589177	218.1957109495132	1.3200293578588072	1.2226622724147227	1.06861464353543	0.006068542882088436	0.017831577704996843	0.001880632589011813	241	82	211	226	91	2049	239	230	59
SHMT2	5.953076266134149	6.187104602496141	73.1518411479391	1.348199820983121	1.364998235178111	1.140138771059075	0.03130262242090153	0.03267350731452984	0.012841296563855348	185	12	65	60	20	471	100	99	22
GLCCI1	4.486151448156607	4.665881893956277	25.298166448582833	1.3534882410063909	1.398505712697579	1.1343877030435365	0.04479345119239165	0.0498527979837941	0.02038570205501723	39	8	28	16	8	159	39	29	8
RHOJ	4.870236415042189	5.1236721364905335	35.805936723416686	1.3596203257817183	1.511510513675182	1.240912306559011	0.04647692480683793	0.03851171067772216	0.014121928710108315	44	7	58	29	6	238	50	29	17
DDX60	6.599022347820595	6.834219078860275	114.17707104172032	1.3745167640539384	1.3143795617133387	1.064909579650696	0.03284407698009442	0.043215989038783716	0.022403250754025484	116	34	74	191	43	676	222	153	19
PARP14	9.125171524398546	9.308816350552615	641.3601118357393	1.3771178091283414	1.397965745749546	1.280724612516115	0.0018779108466345118	0.007643886066937948	6.5617566625649965e-6	776	150	723	846	185	4239	946	923	159
KRT18	7.077407932861646	7.33024319380633	164.46715900426722	1.3990174743004145	1.3141770691347339	1.0434016516341014	0.04710014530077073	0.058631116661812546	0.035320092620212865	333	61	64	224	32	1058	209	158	65
PSMB8	5.793735795388787	6.010433804299352	64.80044949791157	1.4003405073327342	1.4233934325414677	1.2181696867119491	0.017758450570746796	0.018921423440045788	0.004437808571437987	92	28	59	58	13	371	119	81	16
CCT5	7.491541794787277	7.672723313841168	206.62143608313917	1.4025963943828323	1.37682673686193	1.2356108814682574	0.004362817619639234	0.00785080959712689	1.5692156371632614e-4	352	54	141	251	65	1699	246	239	65
NFE2L3	5.098190520886348	5.272217468899722	39.67736709630058	1.410344763185959	1.3413151015440088	1.0765379589128194	0.0317643357037251	0.051570067547952826	0.02469534931387768	28	17	47	36	13	248	50	42	15
UBC	10.340267083892089	10.531051348375858	1494.61599580392	1.413883431492869	1.387759328512649	1.2711983180490267	0.0018429315116658702	0.01477544095380143	1.8327647976817615e-5	2536	254	1807	1540	473	13096	1946	1847	383
ID3	5.718985686119785	5.9614232462012176	62.606082039172364	1.416444822531862	1.5152574775913792	1.320843589853327	0.016205245497935287	0.011749172275637338	0.0014155391860492049	115	13	75	53	11	406	107	71	20
C3	9.722483967899718	9.930698031007784	995.8668613832127	1.4168446471607146	1.3053996891038373	1.0832798181607772	0.0063999164881241005	0.03851171067772216	0.011018081535687374	1144	517	638	978	285	7763	1020	1123	346
CHRDL1	7.456500834109465	7.661578873060881	205.83721782059865	1.4205494956028186	1.329207985953156	1.1194911374260428	0.011914915852132545	0.02345955006227339	0.0073105954475543985	273	87	283	116	51	1712	197	254	67
CWF19L2	5.9168543408978955	6.188337121097853	73.32999258878999	1.4284854789545816	1.3444678853794905	1.097823477342162	0.03314620315346954	0.055216454308615055	0.02167119342261456	98	6	110	59	36	498	113	81	22
RNF19B	5.052021608956821	5.311676874969206	38.929829519656124	1.4349983713971124	1.4891240288586032	1.2632208441369042	0.02966306011143637	0.028513228866729835	0.0072096636861880715	48	7	33	44	17	233	64	67	7
GOLM1	6.13731696653122	6.348396126271363	82.1564043770593	1.4388014979976451	1.3692042334359942	1.1628244720407817	0.013350785297775147	0.021588160374882287	0.005777763076649616	87	28	68	143	15	701	95	93	26
MINPP1	4.265103252558782	4.464272956252529	22.56775265825703	1.439331286382029	1.3912943572735477	1.0555740092035675	0.049243019270279555	0.09327793411897792	0.04965929939816165	31	5	16	17	12	184	21	20	10
JDP2	6.501801841868963	6.756205445039735	108.87173150593439	1.4580636648038805	1.4611150328408018	1.2710527778619887	0.013985554749689804	0.01696811076606404	0.0022884902792772305	230	13	104	99	34	846	176	103	35
ANXA1	8.956249106745322	9.15808192796277	579.2653558870741	1.4639009572878254	1.4203211466368562	1.2768292078934755	0.0025521797780582787	0.009927129334327702	1.4279913048467183e-4	681	148	397	743	227	4750	600	798	176
DNAJB6	7.314089618904761	7.530904422081601	184.61300746402026	1.4675670795036884	1.415965905837072	1.2690691076160807	0.005087650784472216	0.010367070824673929	2.858888231312037e-4	229	37	239	188	66	1938	273	218	32
SP110	6.340146403829022	6.5439509699647616	93.59805209151851	1.4683454138973564	1.4411611259569943	1.2876932143587876	0.005691236393801272	0.007730828575831988	2.8758701417193257e-4	93	29	117	119	19	726	132	125	24
ELTD1	5.758978298519384	6.000756833259689	63.651054360016055	1.4687264415405186	1.4234183262917672	1.217466376151401	0.016105890134391128	0.0233754137867942	0.005445891310731893	83	10	88	46	28	438	117	77	14
SERPING1	9.984817870857057	10.204924980621227	1199.2160902189332	1.4691147239663078	1.2780295490040894	1.0287649565951025	0.009934608950990081	0.056475491886920304	0.02177447463895184	836	579	1302	872	478	10478	1326	1611	283
GPBP1	6.962521340964834	7.173566419610013	144.6555338731526	1.4823931571525533	1.4077138952335158	1.2513679892286376	0.005180766254740474	0.011401849778411306	5.886007743877768e-4	155	28	161	159	63	1378	159	209	32
SUGT1	6.358251775479572	6.541546549811862	94.53488468946735	1.4887866273785282	1.3425619032772873	1.146933543010134	0.007284174048748083	0.01893591357534985	0.0048585224382238276	121	39	64	75	39	690	117	121	27
CD274	6.112702933636328	6.428928998419179	84.84424498409928	1.4919173335760656	1.5282279609853529	1.297592782241205	0.02452439689514953	0.02173637018692507	0.005777763076649616	168	20	99	62	16	622	134	158	11
NUPR1	7.230598568735252	7.448632229117663	176.25693719117245	1.4928822751048472	1.313528638007369	1.093261537010397	0.006975914938502295	0.03359183089201162	0.01213058783678807	192	37	134	175	108	1345	237	241	40
NAA16	5.57218566151972	5.838836077092778	56.88093778161304	1.4972018028827043	1.4652101540845077	1.274565666327958	0.015698424961940637	0.02123468559774456	0.0020341770247715605	83	5	72	59	21	473	86	64	16
C1R	9.508554768970322	9.717491090262092	852.6187451720881	1.500562537293682	1.4149712714112508	1.2588270950791252	0.0026022830596792532	0.013771729710993321	3.4229198721331223e-4	1577	246	603	604	313	7151	1052	1141	224
SELK	4.558776145310436	4.803617072063588	27.01502388866495	1.5045913587822792	1.3282843567883753	1.034951953856685	0.02917054695395147	0.08867704012433884	0.0468634818887569	27	5	23	31	17	221	34	40	5
EIF5	7.856345938632515	8.0691782506146	273.1441428513975	1.5054193688606565	1.5411406300618298	1.4225050247076247	0.001381486677694947	0.003022186170741008	1.8061414394011027e-6	313	56	256	289	97	1828	373	325	100
CASP7	5.982382087761098	6.194206725820169	73.87022175762237	1.5074297904849756	1.2560079007369278	0.9547945006205732	0.021010216626658876	0.06575908172078983	0.0515323971581558	47	40	71	73	27	482	113	95	16
CCT4	6.634322765990967	6.852007374982184	116.97806943002382	1.5114663682354186	1.5308295253108635	1.3843964001043223	0.003971104446260603	0.004807111919548829	5.735458950318913e-5	171	24	85	134	38	957	122	158	40
LDLR	7.556926163645401	7.787319140160531	222.5445923143894	1.5170870810641162	1.4572604992769322	1.300598814118233	0.004733869554554012	0.010437532139195382	3.732496116335018e-4	349	33	160	292	84	1834	289	301	59
PSME1	7.383291838214953	7.6157148956417595	197.32979658188503	1.522636823527235	1.5065322296288595	1.351290396787008	0.003661533740308382	0.006733846303549433	1.604902179322457e-4	322	66	178	171	41	1640	226	332	44
ETFDH	4.3215952056577445	4.686867601231724	24.227956476276194	1.5238741712054542	1.5960827755019091	1.3182811070595482	0.04090200173380473	0.04278039019573999	0.014546960327156579	37	3	36	24	4	178	46	38	4
SEPW1	6.5450582428454	6.755639901817335	109.66609209988196	1.530601335978955	1.5546873872839042	1.4164879938910135	0.0025399426130817532	0.003075944122233539	1.2921946996824361e-5	125	31	90	138	26	810	143	136	38
DTX3L	7.870839623634043	8.097136555830312	277.0549237569378	1.5358839652314202	1.4572153965573122	1.2809262121019882	0.00430479225164495	0.010555201289910254	7.622728375275617e-4	227	101	234	406	65	1907	433	378	69
SCEL	6.357265385641993	6.623861272386938	99.54866020374855	1.5427984728459483	1.4909942933000688	1.2773615801675133	0.014447317688394107	0.018354595807152284	0.0042762303551458864	152	29	54	163	15	702	135	133	31
ALAS1	6.028172268158211	6.309431800557542	77.81214479433503	1.542885254356221	1.5543012313493232	1.380650131612208	0.009153267605593091	0.010367070824673929	5.886007743877768e-4	107	19	85	81	19	730	105	138	10
RP9P	3.7569188760752645	4.04500614592432	15.288735950307174	1.5501486045794928	1.413463365517645	1.0733094507418635	0.04363493407322656	0.1133197434843861	0.06074066145988044	21	2	15	13	9	142	25	16	3
APOL2	6.503288659849503	6.733813436950769	108.53891062351614	1.5646001190460406	1.5232844379920893	1.3338228520155258	0.005247177935963519	0.009330110829350986	0.0010188949252970014	101	49	95	95	25	635	163	143	35
TARS	6.9076547114550175	7.128409603121861	142.48536289477195	1.566691036539577	1.5405278182775686	1.3917794247903437	0.0026048679469323445	0.005193344088184467	7.851506083389054e-5	165	33	100	138	60	997	213	150	51
NMI	5.179492121241028	5.37907085023294	42.91736433788053	1.5755845757305522	1.4174199044956666	1.1448993901266284	0.016344955863418414	0.04467823611204232	0.01959794332468637	29	18	35	38	18	310	51	41	17
JAK2	6.590401706322499	6.822432925560053	114.25387649678633	1.5757337913944345	1.461030304116417	1.268017186904927	0.0051651947111611834	0.013474303038458289	0.0018768783452943688	107	50	151	92	21	866	160	153	30
HSP90B1	10.692751444228927	10.967622408383141	2038.2479417382294	1.5832421627772129	1.594680662200545	1.4337849109452592	0.0032600812132719077	0.01404428078848619	2.4058571638467448e-4	2599	426	1093	2446	734	14681	1931	2499	897
PDIA4	8.30128740154093	8.568132531089336	385.1942379122346	1.5836276138285863	1.502675786653222	1.3115072810062252	0.009117747062119859	0.016232767746887616	0.001880632589011813	732	75	166	498	116	3082	449	435	142
SLC1A4	4.4697120501115615	4.8179393837720506	27.161972545467343	1.5913433787159326	1.5436381526789196	1.27166265281875	0.03284398115487095	0.045802743441048246	0.014272170542131427	51	5	31	32	2	271	37	30	8
MSLN	4.104254907840595	4.409892436979371	20.407165399471424	1.5917073933754013	1.610697520573543	1.3359017450974506	0.02656874204341803	0.03810129654796754	0.010212509434596818	28	2	29	18	5	163	32	26	6
HSPA4	8.062994289003722	8.304144088838292	320.5940697362852	1.6016976078158982	1.5604069144278911	1.4113290684425681	0.00234992485334694	0.005555529093161166	6.824354296539892e-5	317	78	209	460	101	2708	334	429	109
PTGES3	8.483228013224508	8.726625318178849	427.8430457444372	1.6092180448945306	1.5618959283082539	1.425417707379905	0.001443692854013976	0.005637069997966348	2.230271935221839e-5	513	74	363	428	178	3898	463	633	117
ADCY7	4.980998452375257	5.410772676220611	41.11884991238173	1.610939789106689	1.571832251729043	1.2992422974765907	0.039038366845309376	0.049204248838324846	0.017752461158647793	80	4	58	47	3	346	73	54	9
APOL6	8.298594355463734	8.582967814867938	388.6812477213724	1.6312159609299919	1.4231216154576805	1.129702850869391	0.008131840817313597	0.0405697087495512	0.02149842248105599	298	219	258	358	104	2739	583	623	71
TIMP1	10.052728628580793	10.34292227952458	1325.365276524608	1.642492566634771	1.4949274654168467	1.2525204122646343	0.010252869794354857	0.03369156288049557	0.008137835233823542	1854	585	459	1229	370	7989	1780	1586	498
IFI27L2	3.1102403864046937	3.4280325548720283	10.354902575102848	1.6446688911656286	1.7440740603838158	1.3004875889780885	0.04925283150151979	0.0837577909052802	0.04339753203337738	14	1	11	9	2	84	11	12	5
JAM2	5.181869878831008	5.5687857403305525	47.66884791446362	1.648220782751993	1.592228215907785	1.2935980407722059	0.04064024314912254	0.05322861483926437	0.023049788010214945	53	4	96	24	13	327	93	39	17
RNF213	10.24864872970517	10.561762572071629	1529.1072651074107	1.649395515066369	1.6025955741443962	1.4190995230927428	0.006790321458923429	0.020633524549086135	0.0010850952165164726	2848	276	1159	2222	191	8960	2452	2192	463
GTF3C3	5.620728707886226	5.87559413788082	59.560468599278856	1.6514259961346347	1.6127699596361036	1.412861494925134	0.010043339132636947	0.010437532139195382	0.0011926682103702232	77	15	27	72	19	443	64	87	21
SOD1	6.92685228335736	7.170064510255676	145.50735933414123	1.6611811573295265	1.5506932243263085	1.3785167696465765	0.003840087540205692	0.007352370132678113	3.9543674506073076e-4	108	40	120	162	58	1350	141	212	42
HSPB8	6.464033101140233	6.728759943271132	108.42244008498571	1.6661946914795225	1.5530958603854927	1.3427379786395983	0.007214588688604286	0.01477544095380143	0.0025324974383023747	67	21	89	128	52	741	145	120	42
FAM46A	6.225758485020341	6.577127741040424	93.39705900068587	1.6735479724809676	1.6495692534111766	1.4303148234763519	0.012632614860619746	0.013719045846386798	0.001928211135636644	106	17	93	140	18	1229	101	143	13
TSPYL4	4.969901238915315	5.268245133567522	37.34251398573157	1.6737233204389923	1.6420001794313428	1.442501832083937	0.009793997992660189	0.012871543723617459	0.001303353731882471	52	10	30	47	6	388	42	59	8
MBOAT7	6.035649570066235	6.383954749903696	82.37508484283877	1.6769195789146105	1.5193308712759	1.2571183099740286	0.018444103332388665	0.037503645377612964	0.015231808289694606	56	11	103	166	16	723	138	109	16
SH2D4A	4.998467434070174	5.387228883838564	43.498036471551465	1.6774718970034206	1.6826716514597457	1.3645873871803118	0.04925283150151979	0.050347050381743065	0.019682113587248404	69	16	14	50	4	258	71	34	21
IL15RA	5.406529396403133	5.862378462690663	56.48936024342944	1.6889897201148483	1.7428714561546939	1.4897949698362343	0.029036405152974898	0.02188840020898851	0.004714935640868092	92	12	67	53	4	410	112	101	7
ABHD3	5.218758426678465	5.5339535529261346	47.85956974049756	1.7033917206058755	1.7913285196857356	1.5897939292227041	0.00847794386144757	0.009089015720767028	3.6915253072668144e-4	49	5	43	42	17	403	49	47	24
TRIM26	6.31975057732826	6.603248706828195	97.43541459209898	1.7054228922513908	1.6775869859759454	1.5171026082055878	0.0038612544226278582	0.004556274159396936	7.396697008369885e-5	116	15	72	128	29	1117	120	93	31
TMEM176A	5.127909458124932	5.382999775745509	42.40671636708063	1.7170081459865494	1.440100176159731	1.0884301435959807	0.01780166968657341	0.06486160758334591	0.04208247472537928	39	22	22	32	17	400	33	52	14
LAMC2	6.084971619486648	6.488180775535441	87.81434241031144	1.7199618642685588	1.663525654318273	1.41806613918107	0.01780166968657341	0.02173637018692507	0.005445891310731893	170	9	61	121	17	1010	173	84	14
RIPK2	4.185557478543696	4.5074328828303445	21.30113003204536	1.7209169812101999	1.5431788826749793	1.2057631363975476	0.03166295592799806	0.06688082505506562	0.03556310855851573	16	8	18	24	8	241	19	36	3
CLEC2B	6.046216304871954	6.3254110331966045	81.31579339532732	1.728168266120571	1.6115993448528694	1.3991642219404634	0.007046012412967375	0.012871543723617459	0.001880632589011813	60	16	108	48	36	532	110	119	26
CLU	9.062836537302163	9.331211944978836	653.3392675294338	1.738844397997186	1.7083194145785887	1.591290208345928	3.2271827996025625e-4	0.0024912994544909204	2.0651210235619783e-7	656	128	491	621	245	5581	761	854	231
CXCL12	6.759867449310794	7.0562387608835815	135.01586251660348	1.75169548155742	1.5097919076437207	1.2494533095481786	0.015698424961940637	0.02830712165279887	0.011481983850500851	282	42	42	100	44	1083	172	161	44
SNAP23	6.854885086340976	7.1310549469776685	140.4508109212408	1.7571649621485064	1.6420553888493241	1.4913844440070843	0.0020334665755135776	0.005001880645760151	5.735458950318913e-5	117	22	161	134	56	1443	206	161	35
CSF2RB	5.033551395677466	5.424127273820284	41.63054300447765	1.7713052443145676	1.5900936193518527	1.2390708547280267	0.034277160333980844	0.05445169774413827	0.030905167628657446	40	13	73	15	11	297	81	67	5
TRIM21	5.406514362828702	5.712486613010996	52.957986377083664	1.7729499780583595	1.883075778859815	1.718250072725681	0.004806027069823763	0.002564816918665909	2.1296553824634154e-5	68	12	34	41	13	317	78	91	17
SNX3	7.6215506702950995	7.908844832460211	244.77474229537464	1.7745693795053934	1.5043257425590544	1.2416345807664726	0.006301665703535628	0.025137349338531755	0.010159267351790202	171	95	112	232	114	2010	256	333	78
CCDC117	3.77329618143544	4.071175631088434	16.519450701236448	1.775533993874737	1.627006051887975	1.2939640403273365	0.02356434886004318	0.07618763143693472	0.026186169477684304	17	2	13	11	10	148	19	18	6
IER5	6.081919536583325	6.425237773185344	84.05638064845252	1.7759319488637442	1.62822275456848	1.3735212632049538	0.01159022709322721	0.017868724837013336	0.0046769692820673335	84	18	54	105	34	1259	104	87	12
EPSTI1	6.450136613012751	6.826660501062303	114.11352477455138	1.7782911601660485	1.4463511353349674	1.0398222468145089	0.017653610908368682	0.07978266371548187	0.06821041229307363	99	68	56	167	12	817	178	175	21
CCT3	7.238749430443666	7.55341527193382	190.4900964936518	1.7814102504915368	1.7911566989213432	1.6388881953353793	0.0022041853286577213	0.00274933414487027	1.2660268551102694e-5	282	41	102	220	36	1757	193	251	73
GIMAP7	6.011568598125136	6.30005284516896	80.10483488584578	1.7858346878116365	1.6290903794416112	1.4039440898979252	0.008131840817313597	0.013745455078362013	0.0024979852384110447	65	20	116	35	29	663	83	107	29
MAGOH	3.9868534575399175	4.341710320392546	19.241776807160978	1.7888886144225384	1.6089729902735703	1.222276439063221	0.039785467917994116	0.07911901740613571	0.042238513416261954	23	6	6	20	9	155	24	36	3
UBB	8.070344081356678	8.360616335061481	333.2955258630337	1.7919237181709178	1.7238442189548246	1.5836383074003586	8.382605401543464e-4	0.00309336242319801	7.753149668302183e-6	414	56	200	294	135	2954	397	417	118
NUDC	7.495130563323029	7.825741674624422	228.32379542473214	1.7921400468936355	1.7318009852819798	1.5706814737391919	0.0030083092080146682	0.005824913595067701	7.448582477734598e-5	342	22	152	276	70	2040	283	341	66
OAS2	6.349519208573654	6.707030207266987	105.52553596554552	1.8147526358262518	1.5250078356272148	1.1919114792157368	0.020252140036439947	0.05322861483926437	0.03199052910697856	53	42	56	208	18	654	171	149	28
HLA-H	5.4868060379915695	5.7637130823287	54.841690247144825	1.8364255668047371	1.6199485066873462	1.385847197149034	0.0051651947111611834	0.015796106459153733	0.0031449222897035173	42	25	66	30	12	483	70	66	17
NT5E	4.581864365713479	4.959320433184348	29.791200030053663	1.8376797190258347	1.6516064895989155	1.3447096875082198	0.018157754879336865	0.0411451805416319	0.01749286339497089	30	9	13	54	5	259	49	46	5
DNAJB2	6.115793121923176	6.562620653569969	93.34579259390927	1.8567989893580803	1.840629750622819	1.6447420470757108	0.008335840271363583	0.009927129334327702	5.376055496310304e-4	145	6	89	117	14	811	159	151	19
RANGAP1	6.878573222732456	7.32686204407518	162.00538775284522	1.873676563346212	1.8050844061722837	1.5880690377014401	0.01073568949981153	0.016208093924694033	0.001928211135636644	270	22	111	247	10	1285	258	187	58
RAC2	5.104463971860439	5.471539708418379	45.33208197011617	1.8771069740615365	1.421946202826472	0.9643868639586833	0.04279460908164153	0.12782664891041068	0.10120665536773792	13	7	76	30	27	308	54	52	17
NUDT9	4.991841888289843	5.3256649481063425	39.43667913479641	1.8774792831800304	1.8011817933163339	1.6010998853884228	0.005312143295666841	0.0073846940156495205	4.311631443222999e-4	37	9	29	57	6	449	49	45	12
CLIC2	6.636251771477371	6.975247651226922	128.46348020250974	1.8838683387939734	1.65406453095952	1.3968184991219885	0.010276576085476661	0.020456125217845712	0.00577565818042882	56	35	69	210	41	955	141	170	50
FOLR1	3.5857613757905513	4.005701672530201	15.230602068955994	1.8863686198640248	1.8342122906936862	1.4390836476883155	0.03527580901632948	0.0646384663650143	0.026255593450269676	10	7	7	20	2	99	32	22	3
ITM2C	3.90854100855996	4.333119154218071	19.960757369623607	1.8941676685872006	1.9982249220757673	1.7146916352560766	0.02766776013733435	0.020318987696863765	0.003302512591321659	17	2	20	19	4	201	36	10	9
CRYZ	4.3881491198746705	4.718592925068539	25.646377734703403	1.8952687604967544	1.6474712316532774	1.3536135528192623	0.009858037671482781	0.04689670996173673	0.01420758445030642	31	4	17	14	16	230	37	34	6
DDX58	5.764525699056543	6.162447224345262	71.1455814888747	1.8979595073191822	1.9420797364604256	1.7596857661872636	0.004733869554554012	0.0037031645744663353	6.799619686044708e-5	72	17	45	90	9	465	140	122	15
PSME2	6.520011954248	6.825256098341163	115.25311420551733	1.9078791697835893	1.8331280083252384	1.6831967473754454	8.509623494059946e-4	0.00197272056717985	5.981226868900966e-6	135	42	69	77	24	882	158	163	39
P4HA1	7.475172140602514	7.798858834052019	224.8231477758058	1.9095296429118305	1.8462140282488284	1.7027774694602267	9.417604161572404e-4	0.0018343405685549727	2.2090717957310975e-6	151	49	166	277	60	2157	240	351	69
BTN3A2	6.382135565112126	6.824531147861015	114.36795536932196	1.9122372527996196	1.9512331602028625	1.7728420743577473	0.005087650784472216	0.005720242949387397	1.343929259710591e-4	140	10	167	80	15	889	223	111	42
PPID	6.070243856935765	6.42170280281997	85.93947636768361	1.9218819193877121	1.8429269431332351	1.688607569314165	0.0019715201033717504	0.003551275134964775	1.4218446704672318e-5	102	8	55	91	31	792	129	109	26
XAF1	6.069093591107608	6.621234054268041	98.66215553636881	1.9282534721493387	1.959154941827395	1.7450808716505632	0.017402583677491004	0.014551721828525693	0.0013552713013460956	110	4	115	130	10	589	188	154	30
DNAJB4	7.217993392376003	7.571035794853205	190.76430233816552	1.931153608228088	1.7654195576003686	1.5710164341185884	0.0021012852584549845	0.00733196770850232	2.930337088439176e-4	234	24	148	115	90	2225	215	257	48
P2RX7	4.92315194211785	5.332940646459496	39.27871206778386	1.9349951296122037	1.8071153094083732	1.5256437437026764	0.015035669517187687	0.020581160770860557	0.005213955082866325	64	13	37	13	7	334	48	80	7
ZNF92	3.36018315476306	3.760952276667202	13.229206065668732	1.9360532598075497	2.016909528970236	1.6199418707425046	0.03981846964090216	0.050537159482018194	0.016555742322310336	6	3	6	14	5	80	15	28	4
MICB	4.482259082535035	4.857448466899816	27.823432875074595	1.936237798149381	1.6352178770456511	1.2990385045790214	0.016027405276752577	0.05085012958433002	0.024835834581783654	16	10	19	51	4	297	35	38	6
CEACAM1	4.5806708311797335	5.04637453736363	31.98198436168557	1.9421168484360503	1.7614331139262929	1.40632707451179	0.02766776013733435	0.050347050381743065	0.023808841642529815	16	4	18	65	9	205	70	47	6
PCBD1	4.5763806564389435	4.997634668450738	31.082666166576697	1.9472855342037616	1.6219795953703469	1.2650720838149554	0.024638764388333807	0.06729254417493793	0.03631087889726857	33	3	10	64	10	325	37	38	9
CCNB1	2.597296585077304	3.080158005210647	6.925845029135947	1.9564821142977367	1.8777120797038243	1.2953750185421924	0.0446310527359308	0.10967208986802632	0.07990341410155433	12	2	3	4	2	82	8	12	1
PLOD1	6.882536662282158	7.338329929362157	162.59682496287058	1.9568462015031765	1.685315119697047	1.3960388766900182	0.017961453055746993	0.042812586869052205	0.01506632160233965	282	23	46	319	19	1435	240	196	50
PMAIP1	3.5425277202679633	4.133829344519559	15.064023951945336	1.957084793833395	1.7921868673435377	1.3830641578676979	0.04141010118632288	0.0696577167673649	0.04013157223772472	22	2	9	26	2	214	26	19	1
BTN3A3	5.68500244649196	6.124751588706938	68.14554630323332	1.9575928140402785	1.8568490007715635	1.6301623012218671	0.007681977351838929	0.010735841764660801	0.0012390031441665162	97	10	104	31	11	688	101	120	11
MRPS6	5.857298163568899	6.229283701185831	73.81699668701336	1.9588103056666453	1.6164464423254468	1.2821406154288073	0.012150328893960428	0.03494797069879211	0.01846889149191454	42	25	101	37	29	856	85	117	10
HSP90AB1	11.219996965373689	11.571171285144347	3081.5414970995166	1.9626030699650512	1.9406036948390477	1.8264199951095665	1.5403384242577118e-4	0.003022186170741008	1.3476673757292679e-8	3139	399	2180	2822	990	26334	3592	4412	1164
HSD11B1	5.429785417184516	5.775297566699469	55.02316783785937	1.9649894986544418	1.5652977719306527	1.1625494780252628	0.009117747062119859	0.05863389391635981	0.04065682902589397	37	18	27	36	35	474	50	95	13
CTD-3099C6.9	4.202719266110197	4.727453279234724	25.729069036651275	1.9706073767223087	1.8558256703484644	1.5872104531244782	0.020392785739620594	0.03190083850083466	0.005215475802272468	30	1	35	31	2	237	42	29	9
SLC7A5	4.643288393302661	5.223786852358481	37.14032561951176	1.981608230996049	1.6489456726966403	1.261496423641324	0.040831813453137994	0.10066150894314534	0.05540375265659237	41	1	16	91	6	373	41	38	15
SLC15A2	3.973928261100338	4.319124360864906	20.59247544430627	1.9922080267056343	1.9619333124909484	1.6567535419261386	0.01380525238595932	0.027234673528506833	0.004702546239633839	13	9	17	9	4	147	20	31	9
NKG7	4.451349170001571	4.822402030548894	28.8124588426227	1.99728173029595	1.4314472796057112	0.8008232512908646	0.028995338473464426	0.16613635497062826	0.16701087178922935	11	21	34	11	7	222	28	38	9
SAMD9	6.4769606250287195	6.942648648037928	124.13781351661551	2.0029964311958843	1.8461711112296415	1.5870553385369104	0.009590580848156397	0.01778885948186076	0.0032511834235389742	77	35	87	215	8	783	229	176	37
RAMP2	4.761664816762455	5.180683360246376	38.667585258214295	2.0106554624815494	2.049825112196667	1.7939005147959068	0.014036327210697133	0.014551721828525693	0.0015596024173931424	14	6	42	27	11	287	46	28	24
SERPINH1	8.688053409604686	9.136839692803594	564.7732978675934	2.012218527244479	1.8189090119862703	1.5896952144217047	0.006301665703535628	0.01893591357534985	0.001818499493843138	1307	43	309	611	93	6353	819	687	142
LIPG	5.638495811839741	6.024541227723151	66.9219450501553	2.0196323851146687	1.3241984223815704	0.7139161489577557	0.027648647224182022	0.17586978626376445	0.2033663143249658	55	48	12	50	26	443	88	77	20
IFI35	4.340645205581353	4.89117870606488	28.289823270595377	2.0218707152891287	1.955210291386494	1.676950944568944	0.016027405276752577	0.02345955006227339	0.005336010839348405	34	2	16	48	3	230	68	34	6
PRRG4	5.4896937003743265	5.8234200624393395	57.34715470895224	2.026691832489549	1.8771211437202722	1.6879638902826717	0.0020686311620012154	0.00493542276117302	1.234064627494787e-4	34	23	41	54	10	461	93	68	19
GIMAP4	7.004719575648277	7.400531139580366	171.59447179950894	2.0293456680089923	1.7961180732250461	1.5531908611105893	0.006318613410074047	0.013745455078362013	0.0021304381661349033	87	43	295	72	42	1530	169	243	64
HLA-DRB1	7.825234172469809	8.279596097242639	318.0669711586106	2.0408684162057793	1.382960801405987	0.8258620666616864	0.012937253938568035	0.15706592491240073	0.1599953911125673	129	260	316	135	46	2543	381	378	95
BMP4	2.753606463355533	3.376822465275298	8.56554643556348	2.054536638670854	1.8381157550027436	1.2311384219549706	0.04452003752173464	0.12251554044286411	0.09884600845660582	23	1	3	7	1	92	13	16	1
RFTN2	3.4561302177081115	3.973559242028663	13.978511904566	2.0552665146575495	1.8190188174933488	1.390143925403838	0.03513334343775962	0.07355158511852478	0.0400921754660624	26	1	7	10	6	208	12	18	3
RP11-644F5.11	2.749441700596038	3.3576482135790107	8.36483935248654	2.0636459632630233	1.7912622631016895	1.1680690098423656	0.04229038139888879	0.1310323327261832	0.10875386947977832	10	1	3	18	1	100	12	14	1
HSPE1	6.32933409714304	6.812487782551633	111.05621390726678	2.065673202535572	1.7896655247037192	1.478708453813604	0.008752088253758585	0.027486247350154543	0.008739213317778926	159	8	49	93	57	1290	137	186	17
MLKL	6.614740190951758	7.034808066090468	130.7806842294066	2.0780592934108806	2.0950508294039634	1.962680244829053	5.796724970966789e-4	7.845147129691123e-4	3.390401105591904e-8	168	19	100	121	17	1363	174	221	33
C4A	3.722385081890434	4.2637908833071965	18.427302263617907	2.083418915777631	1.9120598974426668	1.538346399055618	0.03637345495025081	0.05703364745240995	0.021161387092138023	34	5	20	4	1	127	38	25	5
HIST1H2AL	2.172817437639047	2.733239158820889	5.20310293177332	2.1151371437272326	2.1383321747929926	1.4946821048679408	0.03466026197015364	0.09214793535593009	0.07177160132397205	4	1	2	7	1	58	12	5	1
HELLPAR	3.6043929501982817	4.042169189956107	18.23708980105687	2.1182166960613977	1.991726809594955	1.4372996635519169	0.04112914127331353	0.09134653279175563	0.04013157223772472	8	9	3	13	5	98	23	15	11
C12orf75	1.9789970970025261	2.5170966732060456	4.686886883038649	2.1248460361610024	2.1823976445369726	1.5145554428958938	0.031781836710139136	0.10172206842410986	0.07187092782774004	4	1	4	4	0	48	7	5	2
LGALS3BP	7.529646005017806	7.992817298503138	255.7642481533665	2.1329197795298245	1.9577452001010802	1.7233657089744592	0.003598931702399538	0.00785080959712689	4.841494791478757e-4	342	84	92	269	24	2144	478	407	50
LMAN2L	4.3263968050665795	4.744862844149721	26.4393463305852	2.141926329343434	2.0062161694475282	1.7674911422738122	0.007046012412967375	0.01264810776294936	9.238195927477661e-4	26	3	9	31	9	261	29	40	9
KIF15	2.4771361840179256	2.9787266176089697	7.096117625934737	2.159519899947158	2.008255643175324	1.4149675600834069	0.04452207307949828	0.11189975318332929	0.06672541498210985	11	2	1	6	1	69	11	6	3
C1GALT1C1	3.62664997708236	4.012722919451362	16.492480152107134	2.1708908259087782	2.112292356397663	1.800033541696929	0.01394220886335468	0.02724760870308538	0.0037537388847040803	14	5	4	9	6	114	25	20	7
CLIC5	6.56635245093654	7.093275554951104	137.65406756908794	2.17093933493978	1.9704295514909171	1.7271867818329298	0.006257917860622111	0.01477544095380143	0.001818499493843138	133	25	256	52	9	1023	238	189	45
GZMB	3.6148459821995313	4.211610319044936	20.4093219479224	2.1981267423779145	1.8784204410775212	1.1194809104759744	0.04925283150151979	0.15221645205089737	0.10059763725708344	11	14	18	3	1	115	15	25	12
FCGR2C	4.258859304112509	4.885195852402526	27.969889020661732	2.199223452238844	1.6185423013090547	0.8091160886194245	0.03508946765969299	0.156173041223965	0.18317190959839988	16	21	36	9	3	331	28	50	2
CFB	3.78889842413107	4.193376722607915	17.696407684223278	2.2028703922312487	2.218642933228135	2.0161220366813364	0.0044111219761724645	0.006794649483370254	1.7980707070745506e-4	16	5	11	8	4	147	34	24	5
SLC5A3	7.917989331175449	8.386456672401195	334.19974972674646	2.204351155000763	2.1651604088493195	2.016284411395782	5.796724970966789e-4	0.0013809175756648	1.9735887836940546e-7	312	35	278	216	97	3677	576	558	54
UBE2L6	6.781623336137631	7.18277724961949	146.18018299367034	2.2077398476611543	1.9240170200417546	1.7053322661513768	0.0018799622127356201	0.005555529093161166	2.357527085252595e-4	75	38	58	168	51	1235	239	226	35
HAPLN3	2.557804550085222	3.1054483801737836	7.2685888422155465	2.208417979178899	2.27024775942389	1.8353312737818521	0.024638764388333807	0.05283714076490888	0.019402941919413906	6	2	2	6	2	69	17	10	1
FCGR2B	3.5187728744270483	4.013364069261518	16.246477046611616	2.213782178740805	1.8728282658384203	1.3430442353548864	0.025690493262842378	0.09790287249703997	0.05032128962703287	5	10	17	9	1	121	17	25	6
HSPD1	8.372928827738026	8.87894768189073	472.63465819369304	2.2145649354649355	1.9614304361678296	1.7241932678574774	0.003763931170835627	0.014475632835842578	0.0010801603478126044	426	40	175	892	98	5237	572	728	123
ITGAL	5.497485450729361	6.040429223343156	65.89499743053759	2.216565923951029	1.6754201638031385	1.267527915617374	0.031293054340391854	0.08595192276644054	0.051028360594258575	64	7	154	9	17	544	90	88	21
APOL3	6.707931186073428	7.196756949582915	147.7487107901647	2.2168984446517532	2.1972522430481116	2.043902791648694	8.672723094019253e-4	0.0015836427323152695	1.616276231168004e-6	124	16	205	77	21	1085	273	223	47
SLFN12L	3.709503586976179	4.386110773105426	21.73229423566975	2.2220844326684945	2.057034386638107	1.702822297086828	0.03348402029512778	0.06955697043389616	0.021709252135325957	9	1	44	13	1	115	30	29	12
DEDD2	4.284049728761921	4.8874583494567725	28.051759958752463	2.2233165744944112	2.1189291805372195	1.8862291567538254	0.009973249624662853	0.011271713802080002	6.431621168557125e-4	34	1	28	29	3	348	30	49	7
HIST1H4B	2.7815612784654355	3.3360619636173294	9.76159658830983	2.2336425869238843	2.1452080137968617	1.7179195615601652	0.03133923378967691	0.08297483957182457	0.018759365597007416	5	0	5	9	5	67	18	11	4
KLHL25	3.727268351678341	4.296564904710081	17.966894240832676	2.244590372134956	2.06031680508214	1.77992709640634	0.009117747062119859	0.020002685277063042	0.003177807285988018	23	2	25	11	1	220	28	25	4
FAM173B	1.8388972457258814	2.496853304850711	4.21365641172089	2.2487454056451366	2.1352150292325627	1.2854258717073064	0.036365476832145326	0.13102231596879604	0.11491098574521849	5	0	1	6	1	48	6	7	1
TRIM69	6.03512240602179	6.441866862005647	86.94986343039709	2.2502295787011537	2.089592416618736	1.9354730506700932	6.834879932590232e-4	0.0013443652379524248	1.5773165491079574e-6	44	25	86	63	15	877	123	135	23
RAMP3	4.020305014479128	4.4966038045095855	21.61754241164119	2.251116868716507	2.208509704677964	1.9972958578886473	0.003598931702399538	0.005555529093161166	1.3688297472432177e-4	24	3	24	9	3	208	35	34	6
PLVAP	5.227477159093963	5.765538859938304	56.363306751979856	2.2601338190646247	2.204553388871742	1.9556322275671414	0.01073568949981153	0.009448496276581926	6.279701172508012e-4	45	7	13	60	17	605	71	32	31
IL3RA	4.2330442050154495	4.699026599665024	25.833241133423122	2.2619185568343756	2.2857774356936607	2.1001682090176748	0.002244789669471963	0.00274933414487027	9.627369645908112e-6	19	2	17	26	5	226	40	36	10
TNFSF10	6.217907837618111	6.6878841736247585	104.69580578159804	2.263957520529685	1.844366002312122	1.502072744444204	0.00847794386144757	0.026174349358841737	0.010146484045195666	27	48	127	72	14	814	122	174	33
CTSW	1.3500587204835837	2.1103167405400183	3.004147877702743	2.2744354425951725	2.188803310127366	0.6054199925269343	0.04559852059022443	0.18731574341018267	0.20702494917740047	2	0	6	1	0	32	3	6	1
PSMB9	5.584280369872126	5.980780164283572	63.64702980850422	2.2761369471267003	2.047934964598733	1.8492737749648323	8.609791780674049e-4	0.0031750929601465287	4.8622410608607075e-5	33	26	41	42	13	522	100	97	18
APOL1	8.137444957859495	8.586256753455073	390.2196690601398	2.280246555119005	2.146961235556455	1.9737694480179349	2.1733743332691833e-4	0.0014846026583080897	1.616276231168004e-6	304	143	172	264	58	2788	670	590	128
PCAT19	5.668285407891636	6.248765954634969	77.9022738547467	2.2807685955505717	2.1749196680320617	1.9757390394151344	0.005873317489249729	0.007476459129633385	2.3492975557660013e-4	33	3	95	75	17	635	117	79	38
FBXL14	3.389531275999683	4.204979016608036	16.348911625429	2.282176202164222	2.0166560867665573	1.6487383752385847	0.040227579706224675	0.06393588062887953	0.020812387808353938	29	0	14	19	1	162	43	20	2
AL139099.2	5.5571925629553665	6.084735729174942	72.07002859488483	2.287380918604448	1.7969465606661712	1.2555935653589674	0.014771128471429754	0.0837577909052802	0.059224451437906285	61	38	17	16	27	414	63	86	39
CHORDC1	8.091953356627169	8.635393514399953	398.2572421026828	2.28786304971673	1.9608964623002938	1.6560426881520418	0.003968621382414056	0.021097579719047764	0.003693913977613871	201	32	350	230	216	5191	435	654	73
ZNF702P	1.8767325843668181	2.5334640239592052	4.6173801813228295	2.292403297370385	2.0601532804013765	1.1193070445221565	0.04173925929699153	0.15992677461091714	0.13559371485356198	4	0	8	1	1	55	5	5	2
IFIT2	5.472702636381181	6.142386443725431	68.9618288107427	2.3003946024985504	1.7979854266188513	1.2896079531113596	0.025437829600299888	0.08791895187646323	0.06083763072601735	30	20	21	164	6	542	146	116	7
SP140	4.13228527883564	4.682810534142181	27.871405744812815	2.304174648357798	2.4263319027876125	2.188294008157952	0.008648019726308418	0.00849139750338723	2.7917394630603437e-4	9	5	22	24	2	197	28	29	19
LRMP	3.1142804464159863	3.726081079108669	12.22641644873069	2.3044081365853732	1.9473476872342486	1.526453529565509	0.02766776013733435	0.0906274272965093	0.026782751691462204	13	6	14	4	0	114	21	16	3
IFIH1	5.922675237471688	6.4331952753980906	87.27294870456402	2.3049174505575136	2.29371853364401	2.120363346586441	0.0018609177524506935	0.0015919532386925446	4.339913462151332e-6	56	16	33	107	13	553	132	174	28
IFIT3	6.8803591902994	7.4520027247674605	174.99704386513451	2.3096021518000573	2.0510983566446894	1.7564046924898178	0.00591914030009951	0.01518399617859889	0.002318884018936798	95	50	62	289	17	1302	322	343	29
ADORA1	1.104071951430147	1.860046597312322	2.4206749829306418	2.319171649606108	2.7191965162900176	1.4032275874358826	0.031781836710139136	0.09651068648538697	0.12019559638235218	2	0	1	2	0	25	6	2	1
ZC3HAV1	7.846611457755495	8.341353577951512	324.2905497705866	2.3274537983626256	2.3135086863009064	2.1875850336982365	1.891347370135665e-4	4.231060037646214e-4	4.351152547559276e-10	312	47	160	308	54	3402	607	529	61
LINC00839	1.7479468980967183	2.3640908717602516	5.183396012911707	2.339914439776109	2.7333144163165404	2.081096575814284	0.03981846964090216	0.07575643642370233	0.03332910728569401	5	1	2	1	0	32	5	6	4
RARRES1	6.0920393051487505	6.563690401220215	95.54953649304726	2.3402960424710972	2.24716555224025	2.0807880905613727	9.195884734557267e-4	0.0011562738754293449	1.3239258478587353e-6	103	26	29	67	16	753	126	181	30
KB-1460A1.5	2.575554802237321	3.3511007157760107	7.998989987563452	2.344802407872685	1.8786272628770653	1.1997494016337757	0.04112914127331353	0.14084162454817706	0.11420860374806904	4	0	14	12	1	127	11	10	1
FRRS1	2.148074781603072	2.905457245515352	6.3937016044709045	2.353385316422042	2.296375206889257	1.563392656522453	0.048024779176245994	0.12304969697942907	0.06672541498210985	6	0	1	4	4	50	7	17	1
HSPA8	10.4813701289466	10.972200671847139	2031.4919322824228	2.3617300166332886	2.2674233928753695	2.1331235014445014	1.3320292409868382e-4	0.0016057731569527835	1.76918604718753e-8	2513	224	932	1018	605	18049	2603	3278	741
AF127936.9	1.7535393064911786	2.3451981449442334	4.228610101700342	2.364073381471861	2.348515860420401	1.3631368928050898	0.04452207307949828	0.12192474800759166	0.09699145289779826	1	1	2	2	2	49	5	3	2
CARD16	4.86890531002869	5.324284493063422	39.672775047606606	2.3692106297921143	1.7575447236631319	1.3283867580332376	0.011499209690621947	0.057339264452257635	0.03366912005915584	13	10	61	12	18	444	51	43	11
FAM167A	3.1052706209876972	3.8947541619680166	12.993235991812057	2.3714806261874757	1.7595973326630074	1.0077850837174167	0.049141702113194366	0.1699676537513003	0.13968305153741922	7	6	5	28	0	146	23	19	1
METTL21A	3.38284169987358	3.9090747303094733	13.653878171728659	2.3746514664934577	2.3045232482440063	2.0358231041056585	0.007046012412967375	0.01518399617859889	0.0013552713013460956	10	3	9	5	5	144	21	26	2
ZNF137P	2.2879204490400067	2.9711728056394704	6.756656012636427	2.3778020795795	2.265684429591317	1.7103606600061383	0.025690493262842378	0.08791895187646323	0.04234992170759619	5	1	11	2	0	57	9	14	2
RP11-326C3.2	3.11376983655088	3.96610090004973	14.086639703854757	2.380326556299788	1.9703739906012294	1.571468473471448	0.04359774596206359	0.09394437717242587	0.03256467584103972	29	0	14	13	0	114	27	25	3
RP11-64B16.2	2.669185986573451	3.382698939416342	9.466577978519203	2.3860476363479606	1.7856961349399898	1.0244450036755475	0.03627582586001085	0.1951888627966036	0.14359869122976002	4	1	5	25	0	98	10	11	4
RPL23AP82	2.544362323320309	3.185383036001284	9.81391830783208	2.3913777633876574	2.650077668367136	2.242948260326397	0.029599971310125636	0.04283997720397256	0.005426829084703654	7	0	2	8	2	56	9	14	7
IRF1	7.413634113082569	7.901311545121676	241.4246863715125	2.3920337900124866	2.323527999390836	2.1841747012705697	2.0425267597427317e-4	4.590246028890322e-4	8.321025256461345e-9	145	50	156	110	67	1603	505	397	65
HSD17B7	3.5094276837116456	4.001322465114386	15.541865068829669	2.402861410144476	2.048535001246724	1.6802673659070482	0.016422341361781764	0.044017142637562616	0.012233329033611203	3	2	12	20	5	157	20	18	6
ANXA8L1	1.8589270446373778	2.56526309511429	4.510586274399127	2.404036523519597	2.3001034563706124	1.571670573967904	0.02594701559002679	0.10269906170666873	0.07928144083403284	8	1	3	1	0	50	7	8	1
PSMB10	2.5770564474011524	3.2504094577387104	8.029393753853872	2.4112838265728724	2.2523498962003834	1.8347232215027895	0.014681449636013569	0.05322783751228853	0.01784973935790479	13	1	5	6	0	94	11	14	2
CXorf21	2.386072211660753	3.184834606227605	7.6865491145688205	2.4261798036648905	1.7690857553806825	0.7722322448750049	0.04925283150151979	0.23817003821263386	0.2033663143249658	7	1	21	1	0	77	8	14	2
TRIM16	2.9066393787144995	3.6349237431371186	10.663200984668023	2.4367771142254604	1.990359110493514	1.5068001605508323	0.02452439689514953	0.09293668760935579	0.04711513871668677	13	0	3	20	2	127	17	16	2
CKS2	3.206823676360244	3.737306802885528	12.509376316453906	2.448159793944623	2.2643748074177377	1.9445327130296295	0.01017186670992547	0.02412411319455594	0.003687469613359237	11	3	2	14	2	124	21	16	4
KAL1	4.582320543610555	5.118105323033518	34.86371057105569	2.4529110493831263	2.2443290152142334	2.008115030838921	0.00609902765273574	0.00733196770850232	3.390170677051223e-4	55	6	6	24	6	349	57	35	14
NCF1	3.65622433072224	4.133634857360352	17.043205189248262	2.4531419641879464	2.4269444467292343	2.2357231291539548	0.002217769973430444	0.0044360566442722535	3.7586565416113224e-5	11	5	11	9	2	177	24	24	6
MKI67	7.03544096067647	7.667159748062679	208.5900839871174	2.4885973814326183	2.019074315229983	1.6828382106258597	0.0332443233797255	0.03413593145147091	0.009016932907441674	349	47	13	169	47	1441	297	209	105
C17orf67	3.0125469301055827	3.731162448122715	13.345513162326903	2.488806415281344	2.6002247999037857	2.3036093364322925	0.015035669517187687	0.016111420110028023	8.681176040220737e-4	11	0	11	8	1	89	30	12	7
GBP3	7.195716835648416	7.732796157867997	215.9908893721658	2.4914517068602406	2.346962155280606	2.1841564334439894	3.2271827996025625e-4	0.0010180170824441123	3.581451803727487e-7	91	60	163	177	18	1818	340	302	83
CASP1	6.159291652770145	6.636812004252403	99.74068352930335	2.496185135740144	2.3328958014227243	2.207322564529046	1.7645262837047386e-4	4.231060037646214e-4	5.161185568002889e-9	54	16	83	46	29	987	171	145	28
HIBCH	5.309341242930249	5.832594541271965	56.2378041890838	2.5037269298716462	2.449738115278371	2.3185658253955275	3.683084164310297e-4	3.4895959041329305e-4	4.672584569069594e-9	60	7	24	37	11	705	75	85	16
SPR	3.8712346251431686	4.457256543807239	20.473239865655497	2.5059230487647475	2.1417230894318013	1.801789288305352	0.006689638405311901	0.02345955006227339	0.006244332814526207	9	4	7	36	3	228	39	27	4
P4HA2	6.377521794896306	7.033323272588956	132.66145863989067	2.5061770599749558	2.4139584270996854	2.2447696945338524	0.0018609177524506935	0.0028102731175793493	1.0422039070829825e-5	143	6	41	160	19	1158	170	212	55
APOBEC3D	2.762014913131566	3.4291666159678127	10.197057944816496	2.509548437543207	2.5809310439667144	2.2566434937497624	0.012081715308093174	0.020691561840906224	0.0016124531018661336	9	2	4	8	0	78	24	11	4
CCDC167	2.20574694885069	2.960964992954716	6.025310832312033	2.515770549795384	2.3431410100124883	1.8182437177435649	0.015465003735946193	0.06704754734066964	0.03660379590381634	10	0	5	2	1	81	12	8	1
UBBP4	3.263849284131579	3.8919986377023865	16.343770095049532	2.5168503563762634	2.853845204741246	2.5905814978798225	0.007284174048748083	0.005956146010309788	1.0184200127851777e-4	13	2	5	8	1	120	13	21	12
RTKN2	3.6324650357837753	4.321003700277851	20.8855928674045	2.518336757626709	2.7721459094096614	2.5261232952168653	0.015595894286135378	0.005876393999436272	7.869902094659906e-5	19	5	10	4	1	92	40	34	10
AC063976.7	2.0995554047026057	2.9054816863739945	6.174213100704252	2.521286947479839	2.3395208239800867	1.7630059953235924	0.028351821340461422	0.08845924996323035	0.04793451602224153	8	0	5	5	0	95	7	4	3
GABRE	4.38140205700327	5.326550892089051	38.367551015951115	2.529991736350638	2.037184386290956	1.7138418169349479	0.03402277029462404	0.05374600800998958	0.014423061965233906	44	1	41	59	0	398	54	72	8
CYSLTR1	1.0048403074208705	2.055392595084536	2.443195992011364	2.5405500331529396	2.9299570050653223	1.3919705043845272	0.03811545748335285	0.0954691976663007	0.12363611172355785	1	0	1	3	0	37	2	8	0
BST2	7.203653515239542	7.749383612228447	216.98683893451448	2.5458432522801124	2.5198389173068447	2.4120652464813226	4.556360640205835e-5	9.152122969000755e-5	2.3080512352562095e-13	142	26	97	205	36	1903	407	314	72
IL18BP	5.828636979098407	6.486638127371559	89.34429419566379	2.558725100961252	2.3860113020532396	2.132735500576039	0.0018609177524506935	0.004132116232670205	7.70906116466975e-5	57	32	70	42	4	654	192	165	17
CPXM2	3.6157667473635198	4.219427609590974	17.08679110059158	2.56886620605783	2.478339798412669	2.2485659704763883	0.003403009166797517	0.006084657023426006	1.4952770802767424e-4	18	5	8	7	2	207	38	20	3
MUC3A	4.612123032425095	5.42304072574646	41.77126618628206	2.5740309669961667	2.2494196936595534	2.024727063667155	0.014465594757655412	0.014551721828525693	3.6987418639447e-4	57	0	17	45	9	380	88	60	10
C11orf84	3.566730082125219	4.215096043276325	17.51728977075735	2.5862340146687792	2.614699531041225	2.398582029239912	0.0024932837201254465	0.003022186170741008	2.679499227784521e-5	19	1	9	11	2	170	42	21	5
BUB1	3.2472920561474288	3.9657356560562316	15.683554064175699	2.5966069168147863	2.416807383301986	2.082788630706407	0.025335633702013777	0.03089410912382333	0.004666363630867034	19	2	1	17	1	93	29	23	7
ABCB1	2.412929907862857	3.1428211349888824	9.019331889464576	2.6293723313044883	2.514724192050302	2.034490276811074	0.025335633702013777	0.07238439912062242	0.01755647047833971	5	0	11	1	2	70	14	6	6
HIST1H1B	3.625081919665723	4.439797333758252	24.768573444814795	2.630707815770016	2.4420729045544514	2.05465179642591	0.03981846964090216	0.058631116661812546	0.011955299756720304	39	6	1	7	2	143	26	17	20
TAP1	6.548700968297288	7.251978886114231	154.3392411692282	2.639701859579668	2.6466230265020276	2.511776182260518	5.796724970966789e-4	6.065344240792414e-4	5.161185568002889e-9	128	20	96	122	5	1221	297	214	61
CCL19	2.8404864561491445	3.5889915222478446	11.706378116510383	2.644544508008248	3.046784002101324	2.746045871041437	0.011881342829951574	0.00738410239372588	3.062107627861514e-4	3	2	6	6	1	74	11	34	4
HSH2D	2.567859997900978	3.50551390852113	10.890450999117144	2.6469495333271045	2.610982330522562	2.227576916237617	0.02924448449828863	0.049204248838324846	0.00937177401524709	7	0	5	14	0	77	32	6	5
CKS1B	1.650118321679414	2.533078544939177	4.17276523717321	2.6705360488678145	2.131360465294677	0.8337639288774297	0.04448622666354389	0.18777087591467106	0.1786162226588334	4	0	8	0	1	60	7	4	1
CRYAB	7.656829333893877	8.291253403733391	314.7697471267205	2.676838434727649	2.6510219046564023	2.5347921582350477	5.751118755639238e-5	1.6134114462898827e-4	2.7154393345904536e-12	286	27	133	280	33	3182	502	535	97
IGKV1-33	0.8859877659776539	1.9496783461763123	2.112152760008714	2.682267249153123	2.6949290651601707	0.4171306817271789	0.04090243571999044	0.14545883506769722	NA	0	0	3	2	0	35	3	5	0
SAMD9L	7.261037862135318	7.955453271896696	249.48358891852328	2.6836505542965328	2.629176375406881	2.4719830297323204	4.4313027372560026e-4	8.290961222402668e-4	5.7438762500160395e-8	153	38	125	256	12	1893	453	499	68
AHSA1	7.364577082071169	7.95814063861657	249.07388525524686	2.685105757850144	2.6535098605354435	2.555003163584877	1.8328421252204453e-5	3.763863064490127e-5	1.459713212587437e-16	162	31	112	194	38	3052	357	413	68
KCTD9P1	1.0952453520613343	2.0865160503143723	2.5362655576150295	2.685424860389773	3.12189197067767	2.0444785657283493	0.024638764388333807	0.06449637885187018	0.07101992205431552	1	0	1	1	1	41	7	3	0
SH2D1B	0.49367251188207745	1.6266346728371979	1.5241300957209813	2.6958483215462	2.8915279613644116	0.25412867717387905	0.04657880995503278	0.16694284634494067	NA	0	0	3	0	0	21	5	2	0
HSP90AA4P	1.0090939420456955	1.8727635825337765	3.122621657805638	2.7062271755104024	3.382189781881376	2.474841224259425	0.040831813453137994	0.07238439912062242	0.03910466884189911	1	1	0	1	0	23	2	6	2
AGER	7.166609729886854	7.948728975691283	249.06694511383358	2.707055684944715	2.1317941216561502	1.7266428135483172	0.017653610908368682	0.04465402886875335	0.014102061285678492	287	77	335	23	10	1596	451	466	62
PHGDH	4.107389371184706	4.916821513871335	28.969453704967876	2.7137244154891467	2.201386793875083	1.8826195462933353	0.010043339132636947	0.03415946589417446	0.008973864485623286	65	1	5	27	2	362	39	39	9
IRF4	3.441949020083753	4.223758087814285	19.260873167813617	2.7168168698178783	2.5181630284242082	2.163498480433397	0.024517389152197946	0.03200887153419682	0.005445891310731893	2	2	9	27	2	123	47	12	10
IL32	6.252116475495395	6.959120084148543	123.46276383394994	2.726453780226204	2.686176018649095	2.5274198671297623	6.51249602875046e-4	6.14547003217439e-4	5.3450971869050815e-8	44	11	94	104	16	1024	317	202	23
MFAP1P1	1.4950165025857083	2.3511001175308905	3.8931568141108035	2.7294204758386234	3.072419109858205	2.4964189214877486	0.009934608950990081	0.038782208908877604	0.023560638901009387	4	0	2	1	0	33	10	7	1
AKAP2	3.193010487136726	4.107685186173306	16.50680531354241	2.7331160863891335	2.2536722492006356	1.7618872886593193	0.04206943576655874	0.07701817221566949	0.028289997586354483	23	5	17	1	0	130	47	11	5
GBP2	8.350367980997099	8.969967994015436	507.71079675853537	2.7520998104471075	2.52319214277221	2.34386223700505	2.0845116796044025e-4	9.611275794217222e-4	2.0651210235619783e-7	205	132	431	133	79	3955	834	900	168
HSP90AA1	12.475092606184134	13.148089050805199	9177.934345250069	2.7522903935916925	2.6080518775927586	2.4691546412251038	2.558712512402041e-4	0.003022186170741008	3.2642221090268476e-8	7388	472	3126	8852	1758	73499	12221	15652	3911
MGAT3	2.6383296338720044	3.3784710800580404	9.275431171601626	2.762452046834642	2.6225380271955743	2.2534447937791358	0.009973249624662853	0.023125283345646012	0.004364545834910383	9	1	9	1	1	102	22	8	3
LAP3	7.658238112564272	8.253998430793366	309.8585176162102	2.764963521791916	2.3971023776948894	2.1677511194715837	3.2271827996025625e-4	0.002337770766798093	1.388446432100124e-5	93	106	103	192	64	2589	451	532	104
IFITM1	6.198945705191628	6.837914003807546	117.54153471496298	2.765597364005141	2.2706432949135973	1.9397187006127405	0.0038901053369819554	0.012965311345258981	0.0016609149074234086	25	41	26	124	23	711	161	198	49
TOMM20P2	1.1151862645780661	2.2211693641625994	3.158321137570452	2.769339061460013	3.031080766889672	2.0525136104793	0.032836889573202493	0.09107849061802673	0.0788679041181875	2	0	4	0	0	27	9	8	0
SECTM1	4.945256008616073	5.617708487603326	49.49012855454496	2.7836790881128137	2.3040419857574093	1.823528665494889	0.0022041853286577213	0.020691561840906224	0.006975666049149885	15	29	20	22	5	318	117	68	12
SNAI3-AS1	1.1380855433958827	2.045214576260524	2.801629745310062	2.794242797743603	2.7843823225906528	1.7115234768700849	0.01711151109385654	0.09940323896582619	0.10032156906018708	4	0	0	2	0	34	5	4	1
HSPB1	9.09999946172751	9.791327222912448	892.1925917094868	2.8007428738179114	2.7198779285674517	2.597989317070223	9.415086844881102e-5	4.590246028890322e-4	1.0186363122827915e-10	867	49	364	747	104	10437	1251	1274	329
NAALAD2	2.193941760392224	3.0867379059862663	7.264926420890054	2.8122879455770535	2.645225473179238	2.196034497837876	0.014080151418648507	0.047558547790418515	0.014683074106665151	10	0	5	3	0	99	5	13	3
ACRC	2.565090913479002	3.4285515973679144	9.987385268284628	2.8166874457320015	2.51461782309015	2.13575206536686	0.009973249624662853	0.04702686514300603	0.008055213201274846	9	0	3	14	0	84	16	17	4
P2RX5	1.080939425088994	1.9793550191995073	3.3120377392692526	2.86540198611487	3.3482991091190155	2.6101792794757888	0.020252140036439947	0.061904793904510216	0.035373069756113144	1	0	0	3	0	21	6	5	2
RP11-686D22.10	1.2361868208068156	2.255229136714397	3.735672964128298	2.8695953174542783	2.870201656509094	1.9007871608314049	0.03513334343775962	0.11307744023763641	0.08224130888977149	0	0	6	1	0	22	9	8	1
GBP7	1.2145075615253549	2.331842906463243	3.3918173473690483	2.8719795239864006	2.957989386165329	2.0646331012329	0.025437829600299888	0.08845924996323035	0.07256071102669312	3	0	4	0	0	36	9	8	0
ISG15	4.40117677595636	5.199346210924752	35.81939403183736	2.888360595658345	2.5563492496545837	2.2883038948633185	0.0036965555551948972	0.00849139750338723	4.6721368141014957e-4	18	6	6	52	2	276	81	63	8
CTD-2017F17.2	3.091382112299585	4.0178575692987035	17.119970517981756	2.89422326009683	3.115324036448772	2.8910972855019206	0.01073568949981153	0.005706353273826587	4.6848286711076826e-5	15	1	4	9	0	83	39	20	10
CCDC85A	1.9358007760661442	2.9335194225721044	6.7008605998528905	2.8981032343580324	2.077964478311508	1.0186267166171463	0.037910636132746374	0.2178972679000321	0.15160325523681228	7	0	15	0	0	58	13	6	3
IGHV3-7	1.3226124751163315	2.208405309279246	3.443909865420585	2.901236634183008	2.8180063961004866	1.9117706136151458	0.02434381080478305	0.09598914848882355	0.06853552946669123	0	0	4	1	1	35	6	6	1
AP000648.5	5.247270888972555	5.906649771574827	58.528902529355044	2.9044930199086205	2.587472982715919	2.3830391221789107	6.542858566587264e-4	0.0015836427323152695	2.2090717957310975e-6	18	6	28	47	18	820	90	87	12
STIP1	7.551372654140954	8.335421663218288	326.0195466598248	2.9055612824099426	2.8748553879444203	2.7530151876297895	1.3320292409868382e-4	3.333894184237405e-4	1.165875048740167e-10	283	14	142	260	26	3555	461	468	137
HIST1H4I	2.293024430618461	3.1765076574923956	7.659848339496316	2.923329624635608	2.7830436901608633	2.4216206747962103	0.0051651947111611834	0.024971768515307798	0.0031865152912790803	4	0	6	7	0	84	13	15	2
CIITA	6.789372726354618	7.560167363697595	188.7604585173744	2.928297538378195	2.7583350972977625	2.564773679682251	3.2271827996025625e-4	9.295011992933705e-4	1.8579424847612482e-7	86	46	141	81	8	1664	427	332	39
HIST1H2AG	3.7439670516428407	4.431496959731793	22.404848961243424	2.936965840407089	2.241417509268632	1.6672419323832686	0.014052126110537279	0.06338425406718763	0.025087949988512895	7	5	1	17	12	173	30	27	10
DNAJA1	8.747942450349818	9.448951099498256	704.9150822727472	2.943164440739285	2.8503250814087293	2.742245833231543	6.121650430287528e-6	9.152122969000755e-5	3.646004949394369e-15	363	49	356	310	167	7373	983	1211	254
HIST1H2BF	2.5551085722749254	3.401528207424435	10.347539433725132	2.947051639751753	2.8648252420587723	2.5316508781715195	0.008598660090301722	0.020581160770860557	0.001495829638623627	8	0	10	1	1	74	15	19	5
RP11-864I4.1	1.322831024402955	2.4291476244543713	3.7508960435343357	2.9512350409249866	3.188483669733973	2.4775027528357403	0.024205393406441664	0.05848451411472481	0.031005661153300848	3	0	2	0	1	46	6	11	0
ULBP2	0.8158351940973969	1.9440823702104164	2.231487490584536	2.9568411953458353	3.490736515454272	2.402668359604149	0.014681449636013569	0.05703364745240995	NA	1	0	2	0	0	30	7	4	0
RP11-13N13.6	1.257722739600113	2.4247442583880803	3.56929191289083	2.9620429246262128	2.6489596160519997	1.2623103277335739	0.026694162380816185	0.13540508013695865	0.13315272787356422	2	0	7	0	0	45	9	7	0
KIAA0125	2.0509565375251007	2.995915890232101	7.459273506841491	2.9634587214366537	2.4728388754132546	1.753478826931074	0.02452439689514953	0.12036686915912302	0.06255324201958441	1	0	1	14	1	65	16	4	4
BAG3	8.062987101209451	8.869206686454383	467.2536907533155	2.999057765224115	2.925030919442251	2.789049995676027	1.3542443983171576e-4	3.4895959041329305e-4	1.0192088440356644e-10	294	20	188	392	58	7127	626	704	126
IGLV3-9	0.6770670499208256	1.7769580053419374	3.1951562130341458	3.004057825302432	3.9526968364705306	3.1485414649303216	0.03795528336473769	0.06636939831746969	0.03366912005915584	0	0	0	2	0	22	1	5	3
MB21D1	4.202074858584302	4.876282074185332	28.20613864922832	3.0050369775936665	2.4405644586602637	2.096034998690847	0.003674837326041699	0.011401849778411306	0.0010113596500895485	4	4	21	15	12	347	44	42	6
SLAMF7	5.012957465448349	5.701492238363676	54.04262820803486	3.0146601122910366	2.4166421448714583	2.052636396693312	0.008132924937469763	0.013696198848552837	0.001624555914738894	4	18	36	30	11	398	58	89	25
FZD2	1.1096040004342727	2.3809443799675694	3.3036782525300596	3.031304182827787	3.2940057675428602	2.279348049347527	0.035432792643897	0.06784867562487519	0.05594934924304276	3	1	1	0	0	64	2	9	0
HSPA1A	9.175712501133043	9.998633826153192	1030.3615890123815	3.0336491073129634	2.713906894054387	2.5138342874474384	9.195884734557267e-4	0.003388806475490431	4.589855557917549e-6	1148	22	398	408	265	10710	1429	1789	351
FKBP4	7.706011109843772	8.553914992216423	378.46009083935604	3.0429206300197493	2.857297455818494	2.697171799618894	3.2271827996025625e-4	0.00127691168058816	1.3429622901879612e-7	250	13	103	416	41	4243	476	634	144
DND1P1	0.6707255773175812	1.8344476468080384	2.2862981933708553	3.05591148130772	3.293146602651583	0.5314032908577052	0.02766776013733435	0.1033695340327454	NA	0	0	3	0	0	30	6	1	1
RP11-876N24.3	2.8899425429402217	3.6897272991799333	12.116111004833922	3.0588158531343357	3.0118800905560095	2.796524309870973	0.0021959461993017854	0.005231110522423279	1.747183641482544e-5	6	3	5	6	0	124	20	21	4
RP11-121L10.2	0.9069119181429394	2.0812994786260757	2.72941378051971	3.0614000702464197	3.789856827930654	3.0518125734399626	0.011991736937560796	0.03494797069879211	0.030020324910865506	2	0	0	1	0	28	8	7	0
MYBL2	2.394065656037407	3.3329118675496376	10.214889091697309	3.0821138259970087	2.598846729183223	2.085480948052424	0.02924448449828863	0.08297483957182457	0.01799546159822077	6	3	0	11	0	84	19	6	6
HIST1H2AJ	2.4061552487266935	3.4537721384715767	9.89437163508381	3.09551836283123	2.490954349935159	1.9912475683359852	0.027247215015562255	0.0808432430554273	0.02826184999076523	18	0	0	8	1	79	28	10	3
CTD-2521M24.4	0.5277387831188965	1.7871017723013192	2.1269371289319645	3.096507358846332	4.622386276495168	3.795443170542699	0.016602894463836417	0.0233754137867942	NA	1	0	0	0	0	17	7	6	0
IGHV3-20	1.3488139479140762	2.478095827487236	4.0921853461192494	3.1106680807405263	2.25822641925654	0.47985274715682075	0.02680615911350791	0.23008473305238367	0.2275928178484077	0	0	1	11	0	48	4	9	1
RP11-44K6.4	1.0192589601953517	2.242000115132917	3.93439080333642	3.114064359954015	4.63086558869505	4.197806288534048	0.024638764388333807	0.01078051590195242	0.0031324862276195845	1	0	1	0	0	15	12	10	1
HSPA4L	5.637738122168072	6.491816020376764	89.00781930312499	3.1268216795786876	2.486117082327736	2.172894818445388	0.002380628767823079	0.013978320162615621	0.0013552713013460956	25	14	16	157	6	1129	112	156	22
CLEC3B	4.310877727438539	5.203350862658887	37.66784751649049	3.128250826590804	2.7423692949401337	2.5322932683928765	0.002699802147440343	0.005555529093161166	6.5617566625649965e-6	14	0	19	20	14	394	54	42	18
ALPP	1.3288724511554004	2.8330475905116295	5.323363834744187	3.140231625355703	3.353673098606496	2.649707902866488	0.0332443233797255	0.06338425406718763	0.035995331968613466	7	0	0	2	0	52	27	3	0
HIST1H3B	3.3107791494860277	4.246127349226162	19.9698256984569	3.159897822974862	2.511069827803712	2.170071779966744	0.027247215015562255	0.04343053642234004	0.005552116174526415	19	3	0	23	1	150	28	21	12
CACYBP	6.956845680552014	7.746997444453012	215.276360766372	3.1616739568658883	3.117317111106551	3.0255430909532994	4.351234480412083e-6	7.168379332794578e-6	1.1561473706009226e-21	115	15	69	123	31	2665	335	358	67
FBXO6	2.2253727572452315	3.0536428696271756	7.80685624951588	3.1731109022281183	2.9416007541485807	2.4999155525467955	0.011914915852132545	0.03955613386543879	0.004385025731242355	3	3	0	4	1	67	15	10	3
CYP51A1	2.2502721978516727	3.2497976426483826	9.071502258319796	3.1734350869817924	2.5107457091825336	1.938894288361058	0.026508046427139272	0.10066150894314534	0.03623218221269165	17	0	3	0	2	100	6	13	5
RP11-693N9.2	2.9323240722298802	3.940436077796886	14.022745252602407	3.1776071587894483	2.3381002100391526	1.841152324051502	0.007681977351838929	0.07595886189135162	0.03280736359625138	6	1	31	2	0	160	18	25	4
DNAJA4	6.838210391208985	8.013875030410667	255.51083576744736	3.178376983126355	2.8129920320459085	2.2289585475921934	0.009117747062119859	0.010627362952185661	0.02140742931476317	110	1	174	290	22	4269	288	461	46
MSX1	1.9797335882745002	2.803279554617222	5.863167879805526	3.182447596781513	3.3533396383427334	2.997700797590517	0.003598931702399538	0.010437532139195382	0.0016299862696541566	1	1	2	2	1	75	11	7	2
RP11-1220K2.2	1.8174198596033282	2.7982144065128876	7.255317857777732	3.1842324149135424	2.9626358335257237	2.402915348653341	0.0249882278951633	0.0810020668266997	0.01905322407212673	0	0	9	1	1	38	10	10	5
SLAMF8	4.31600664868752	5.164652166057884	34.58937105158288	3.1857999372397194	2.6064167381411227	2.0373008839634887	0.003838368348547691	0.018105868875195264	0.00552012658417376	15	17	14	4	6	446	33	77	5
IGHG4	1.5989658824956612	2.9102631690863885	5.248870862594866	3.2050743274185414	2.3625299990379456	0.7836794506356847	0.03981846964090216	0.17375875411237693	0.17438197040154357	0	0	5	11	0	90	8	10	0
DNAJB1	9.25652279916383	10.181993045769465	1165.4341316749865	3.2053774407336317	2.8627463183689263	2.648917429865227	0.001555143246270792	0.003551275134964775	4.1057208882823465e-6	1129	16	476	480	264	15989	1529	1856	347
CLEC10A	1.9278785665151514	2.890879654175396	6.392351556164649	3.2072739261787704	2.408592819296862	0.5806444563018187	0.025055922059298054	0.17577092664928576	0.1775162846034058	2	5	1	0	2	74	7	11	1
HIST1H2AH	1.6035712571899183	2.710051786893594	4.779931692827291	3.2172762725616977	2.636354489031355	1.762934459710413	0.017386111846544865	0.10515555013294756	0.08216483208158239	10	0	0	1	1	78	10	4	1
RP11-61J19.5	0.7956750326440593	1.9043183792131213	2.583623982883754	3.2184579603710897	3.4627531189955283	2.4036704638924613	0.013523845699165279	0.0746610539997209	0.06859098887786128	0	0	3	0	0	28	3	6	1
HSPH1	9.001468239480932	9.905151372534302	961.1402069076756	3.232162667247799	2.9336851837285436	2.7395274026320897	3.486810781778732e-4	0.0018959338062379727	3.6214251487338065e-7	354	28	284	795	223	13725	1167	1643	269
VAMP5	3.896818882440163	4.811453094058373	26.16401044229953	3.2476700252631403	2.9021638960330987	2.4933960600214102	0.003598931702399538	0.006794649483370254	3.213694101441625e-4	18	7	4	5	7	331	44	56	2
WARS	9.49282640133225	10.320050670504001	1292.604947797632	3.2662160638125677	3.1048371362742406	2.9586544737265617	3.081507957361443e-6	1.0957202972497692e-4	1.6251221936610776e-13	514	285	372	392	134	10471	2335	2411	456
LINC01232	0.8668247441993467	2.0374017859176865	2.969580357732221	3.284828147399629	3.8062513406553515	3.0880500141589655	0.009859825580277638	0.0418329137637252	0.029785752396406885	3	0	0	0	0	27	10	3	1
HIST1H3G	1.806305546455409	3.009765294472765	6.365221835931193	3.2925934221185322	3.1442055485339524	2.440845751056367	0.025335633702013777	0.05322783751228853	0.01817125127507175	1	2	0	5	1	73	19	10	0
IGKV1-6	1.3933511622182508	2.4468466251157	4.225643230946062	3.304946872503416	3.053008902283763	2.3868847543966356	0.01073568949981153	0.0659763885345911	0.03439963754225834	0	0	4	3	0	61	4	6	2
HSPA1B	8.542212192080305	9.575977805058843	768.5138986669539	3.3069970571353853	2.6691576830295967	2.3583342453207687	0.006825841082832191	0.015422003390275057	7.352981394077255e-4	901	4	280	263	233	8602	1078	1198	265
BATF2	3.563614891116058	4.720871738545232	24.85300654335611	3.3070011449578227	3.4766747324288367	3.1975889036273157	0.006790321458923429	0.002337770766798093	6.4261823502564775e-6	16	4	2	8	2	153	78	56	2
LINC00877	1.0370077093314245	2.2939977903582123	3.025916398514592	3.3304166521147223	3.5514885981981235	2.761536010964493	0.009973249624662853	0.04305871424355526	0.03576060129086261	0	0	2	2	0	52	8	5	0
IGHV3-74	1.1708279080784747	2.5170394834088365	6.377441361350768	3.343432458832541	3.845275015744911	3.3359601342787064	0.040831813453137994	0.05736397550819924	0.010864826744278246	0	0	4	1	0	66	1	3	7
ETV7	2.2031954195304606	3.31894188617731	9.066261758630844	3.368345485704193	3.758830524686815	3.4855101404137834	0.004362817619639234	0.004449528241855948	7.70906116466975e-5	6	1	1	2	0	57	24	21	2
CD27	1.2427345342508136	2.325984569942906	4.30077481777978	3.3938204865349486	3.464361770288495	2.873577969670079	0.007391393194504695	0.04689670996173673	0.01755647047833971	1	0	0	4	0	51	6	3	3
IGKV1-16	1.5134515033284057	2.645687552577333	4.820146048380211	3.3954138963006346	2.9755458955014467	2.312897379117718	0.009037657707863333	0.07208631464949501	0.03631087889726857	0	0	7	2	0	54	8	11	1
CASP5	1.809979372403496	2.873651790411185	6.9021832028812415	3.4063398254858543	3.3016936969290316	2.8505741530468294	0.010090080989651966	0.037503645377612964	0.00471402628185566	1	1	7	0	0	44	12	14	3
IGLV2-8	1.0505374534565917	2.145519488269915	3.1011146464320927	3.4064055927618027	3.795794982039163	3.1813625577685234	0.004722056466760453	0.02411191719499192	0.016314627515409814	0	0	2	1	0	41	5	6	1
IGKV3-15	2.5010228546202327	3.601783767672681	12.446203705661377	3.4188225035674304	2.570249513716542	2.081577265301533	0.02434381080478305	0.08947462755214834	0.025379483836459972	0	0	7	19	1	114	9	17	8
HLA-DQA2	2.212039410940634	3.294173487518626	9.320363341606479	3.4292657645853994	2.286272076013107	1.1279312960679397	0.02766776013733435	0.18198553954845773	0.12034016221903975	0	0	14	1	5	93	7	15	4
IGLV6-57	1.734824263902087	3.189601278670366	7.1092870598839575	3.459177141922208	1.208920398619899	0.07583337136492249	0.04925283150151979	0.607664492461812	0.7930879970897041	0	0	0	37	1	87	9	8	1
CCR2	3.722981748906096	4.885491559553088	30.14012716507348	3.45971520894271	1.7786485706675357	0.23374101258466506	0.02766776013733435	0.2742533144289849	0.4499078417270207	1	9	86	2	1	207	29	47	13
RP13-228J13.6	1.7557513017410147	3.1812679103645665	6.490873928524891	3.470656466947662	2.941604195661105	2.223242126326953	0.015604395140065527	0.06704754734066964	0.04202811935523191	1	0	11	2	0	135	15	7	0
KCNJ10	0.6439468995949373	1.850407295388781	2.546813528121527	3.473140608483584	4.435023667251525	3.4966530315902395	0.011779374794560357	0.03584356194330884	0.021123730616601374	0	1	0	0	0	30	3	5	1
LRRN4	3.2152705845664977	4.517620169302046	22.89956255173636	3.4774296752583735	2.035372528706202	0.17888860982857988	0.04336812184614223	0.21690564155596073	0.5069353033134402	4	13	40	0	0	103	41	44	6
HIST1H4L	0.9429190113908675	2.3229478810030035	3.185658772665673	3.4883985658412358	3.0468433530678998	0.5809576982467455	0.014465594757655412	0.11930707075142112	0.1336846847967125	0	0	0	6	0	47	8	6	0
IL12A	1.0625046837410115	2.298237058288008	4.574825248407542	3.491461165378058	4.67781436564854	4.2786964548493165	0.009074380187647927	0.01126868991158388	0.001880632589011813	0	0	1	1	0	31	14	2	3
RSAD2	5.786125828837296	6.974158253499931	123.5965044790696	3.501791279002617	2.585971583577786	1.630667167183346	0.006790321458923429	0.043379224441406905	0.08336276308414245	33	7	8	249	11	1115	287	247	14
ANKRD36BP2	3.4374779914258693	4.493494858245558	23.334372975828153	3.5121683011459885	3.1253175229403203	2.9010337090393072	0.005201537975468459	0.006249965831019014	6.96745733707961e-5	1	1	16	18	1	145	43	37	12
IGHV3-15	2.550890990075785	3.717905168341377	13.034453085772471	3.5361973941220786	3.0166366561878175	2.69447227529936	0.007036147945272947	0.02632109679829142	0.0021183028516902056	1	0	14	8	0	130	10	25	7
RARRES3	5.085480479412607	6.117847122023914	70.18820549697884	3.539467605046171	3.1106521657802397	2.8954213697634126	4.635108258971362e-4	0.0016848557681554922	1.0556397946689466e-6	19	14	13	62	1	616	121	125	26
TNFRSF13B	1.640748424603643	2.7615543756457406	6.1536323658057	3.54921095446696	3.1877871647276828	2.6834569061993605	0.008837075899223702	0.05230575151774854	0.012144475257889947	0	0	6	3	0	78	5	7	4
RP11-1094M14.8	1.6370942650566418	2.8657182052102024	6.353726227630137	3.5715093360266272	3.03977982210498	2.4282244768243952	0.009117747062119859	0.07509893119081176	0.02765907722266494	0	0	10	1	0	47	10	16	2
ZBED2	1.8445651824562643	3.3338793803168723	8.042299010141113	3.5805829485426055	3.2720328264614724	2.798090784669414	0.010043339132636947	0.03503356228941668	0.010826173397838146	13	0	1	1	0	93	18	22	0
HRASLS2	0.787133861253909	2.0882233833339536	3.22478799910277	3.587827788724645	5.095092709212328	4.67417891818485	0.004930523086217565	0.00785080959712689	0.003731486835984387	1	0	0	0	0	25	12	4	1
LAG3	1.4816812952851144	2.6629874550918036	5.481760226385134	3.588823109688009	3.469238157180423	2.5943254488891654	0.011444393763492974	0.05863389391635981	0.018980060367310272	0	3	1	1	0	61	14	3	2
FAM167B	2.181508418119611	3.6650036189910544	10.233582080931956	3.6278403866146127	3.4561982507493383	3.055779662885124	0.01142469169273905	0.01477544095380143	0.0016299862696541566	12	1	1	2	0	159	34	12	0
CTD-3128G10.7	4.7972247498205425	5.742371383279407	54.249270033462516	3.65090579285563	2.3937877495214814	1.8618148828313854	0.006927113421581859	0.04689670996173673	0.017990828583419247	6	12	2	74	15	512	73	81	20
IGHV1-2	1.1495695040898073	2.4292542582323615	4.261225222210982	3.6539059989296017	3.0531153131912268	2.0733726970668953	0.010711470768909763	0.10967208986802632	0.07403526339866541	0	0	0	7	0	55	3	8	2
AC233755.2	0.9601324088161279	2.424176663401214	3.3526816988596604	3.6549039827085523	3.1561922099686823	1.4996183886150019	0.011991736937560796	0.10303685171216634	0.11661800988196118	0	0	0	6	0	62	8	5	0
PLA2G2A	5.24923149701747	6.163883921877688	71.34309557865564	3.6587861227073137	2.9236481843094446	2.584003395790874	5.974072670117067e-4	0.0037305232523058007	5.3082550748913886e-5	11	8	9	49	24	970	94	111	21
IGKV1-9	1.9063866656256403	3.081770346763887	8.497269794371647	3.732827516936888	3.576867602340158	3.196811993170254	0.007046012412967375	0.02188840020898851	0.001337008331906948	0	0	1	7	1	67	7	18	5
IL31RA	0.40462590490342154	1.9904086164441863	2.5407291372175287	3.734441951215899	6.349154094419079	6.043741812957352	0.006843713633740865	0.017868724837013336	0.007641221886998558	0	0	0	0	0	29	3	11	0
TMEM156	1.099062185926976	2.397789044162981	4.5638721968889655	3.745597477746192	4.599550717535897	4.136311334977725	0.007681977351838929	0.01477544095380143	0.00170090905426502	0	0	1	0	1	42	3	13	2
AL928768.3	0.7345330358084805	2.128140352061521	3.4014083984955903	3.747435174608416	5.052711815957537	4.578716708655636	0.007681977351838929	0.011401849778411306	0.004702546239633839	0	0	0	1	0	43	9	1	2
IGHV3-11	2.013687752069341	3.4395544512192666	11.118641534086255	3.7810642667420886	3.065186852616009	2.5803574774282456	0.02452439689514953	0.07385103417451906	0.018112551165408164	0	0	3	15	0	127	3	16	8
GBP4	7.5485729933316	8.598564422006884	392.7189736567121	3.781756464851843	3.2070312829234435	2.930299099016978	8.20192127902559e-5	0.0016863816824270624	1.3164202966708286e-6	56	116	147	75	25	2851	806	726	134
MS4A15	1.593859903819534	3.1373915647622943	7.153455058514701	3.813401047087517	4.383011023674098	4.041202922665853	0.006997894634279274	0.00733196770850232	1.8174378465841558e-4	2	0	2	0	1	69	15	24	0
IGHV3-73	0.49452234527870775	2.27858818112502	6.285729182282925	3.8254996021212744	7.097513858718258	0.12001379821206795	0.03552376842528154	0.025349522486482687	0.1000870369346835	0	0	0	0	0	44	5	0	8
HLA-DRB5	6.779344426411405	7.863116622223826	236.88247515141563	3.8319449072301004	2.7957185922543317	2.0108442256153594	4.5108790825582203e-4	0.016097568724566122	0.036774007957799726	27	101	147	36	8	2520	368	305	95
AIM2	2.4520358159795825	3.593820167461081	11.456581376888554	3.8370693371577382	3.1588437163395446	2.778106783781495	0.006138919761975526	0.02288508729327043	0.0010113596500895485	0	3	3	10	0	107	20	20	4
GBP1	8.036051421970118	9.165251235330494	580.5444260074954	3.838174262254952	3.595453841244736	3.416194792581322	8.774475084911848e-6	1.592523881267427e-4	6.014910571828198e-12	147	111	193	104	22	4152	1059	1268	210
HIST1H3C	2.4366939454073235	3.6584385160092925	12.910917105440927	3.87813940523563	3.343721707791371	3.0641521330687325	0.004225874931639883	0.01515918756443694	4.2461678826595116e-4	15	1	0	3	0	130	13	19	8
IGLV9-49	1.3189348738301372	2.939177128927486	10.104989613946318	3.8802919300088683	5.18316932081173	4.977480610846235	0.020662585337782275	0.010735841764660801	1.3891138741582273e-4	0	0	1	2	0	74	1	8	12
LINC01133	1.3433755053792382	2.8567470986800894	5.381907933144801	3.9235521627954086	3.688999635179255	3.041895812808331	0.009590580848156397	0.03918631821134322	0.01113014411720357	0	0	0	5	1	74	13	12	0
ANXA8	1.879850847115341	3.1127580740140823	9.059777359388786	3.930284853862489	3.549175616045537	2.706086598053312	0.005203772514979475	0.051570067547952826	0.009640763973203124	1	5	1	0	0	66	10	15	5
BEND4	1.4908564440483156	2.8167005870992217	5.180860356188994	3.9380377026364517	3.7239962654025396	3.2740494073087523	0.0026849833548207636	0.017342625248393074	0.003651679934244875	0	0	2	4	0	95	9	8	1
IGHV5-51	2.250398736734931	3.5425067836199218	12.487817726203227	3.968720548808584	3.405072140148433	3.1173164302552703	0.004930523086217565	0.02173637018692507	7.44959592539618e-4	0	0	5	11	0	97	14	17	9
IGHV3-48	1.5294374738386896	2.800254785022403	6.91003430906731	3.969022460050985	4.14179339286054	3.7994170490201205	0.0029881819582889767	0.012871543723617459	5.836529342059908e-4	0	0	1	4	0	70	5	11	5
IGHV1-24	2.5649897409417	4.044774569864974	18.250363023961985	3.985157965932305	2.4255900731063975	0.21460903507415208	0.014465594757655412	0.17375875411237693	NA	0	1	1	41	0	114	19	17	14
HSPA7	4.006531897799593	5.420052883481968	39.86061059955792	3.9874050956454723	3.717270968437152	3.5555943028945785	0.001381486677694947	4.843622512441e-4	3.9834320810032765e-9	23	0	16	11	2	820	51	69	6
IGHV3-49	1.915490377852421	3.170921575941826	8.892109246296481	3.995588326995711	3.597252151257331	3.2647622318591085	0.0032573789367349153	0.018360649026844516	7.580365639897046e-4	0	0	3	7	0	101	12	8	6
LRRC15	1.925008665878012	3.6080417546833283	10.065866920693706	4.099707592560986	2.8962893839869057	0.2414150356358157	0.024205393406441664	0.09598914848882355	0.2630133181272442	0	0	2	19	0	225	3	14	3
IGHG3	4.0152540980539175	5.452754912463088	43.57624369775794	4.120549491143406	2.1891306788545823	0.2577963730408729	0.020956529517012067	0.13379897539458296	NA	0	1	37	98	1	430	72	49	17
IGLV3-1	1.2212328163215223	2.7293426310412916	6.147326608083272	4.1346852791823885	4.3029645458406325	3.879465836815174	0.007046012412967375	0.020581160770860557	0.002074928504414981	0	0	0	4	0	76	2	12	4
ACTRT3	1.1702529453064368	2.7654419163115214	4.5444140829979265	4.1349437701098415	4.561962666985669	4.1055163672334265	0.0033387374360056904	0.007476459129633385	0.002129982488986021	2	0	0	1	0	126	5	4	1
IGKV1-27	2.460755449939651	3.755924911056614	13.656682899242577	4.167530718478505	3.728939043299762	3.483871493709157	0.0029881819582889767	0.006062610574918542	1.8712680432013684e-5	0	0	8	5	1	152	13	22	8
IGHV3-23	3.4084960417396113	4.95780090286325	32.62138539540607	4.174919284285705	2.889920666178033	0.3598657863322687	0.017044055991656603	0.04343053642234004	0.14588915036274452	0	0	30	32	1	337	19	48	21
FCRL5	3.428523271123596	4.930066863138713	31.7868839629767	4.180754003486774	2.8042744775551087	0.3582528877488532	0.013350785297775147	0.04702686514300603	0.158505742484158	0	1	26	38	0	272	60	23	19
IGKV3-20	3.8581192379446763	5.438296146257471	44.566383050523214	4.223113956259161	2.4608351029818496	0.2402874590699712	0.021493576517832465	0.1000233544305621	0.3043617587538469	0	0	32	82	2	410	34	72	24
HSP90AA2P	3.8574659465656103	5.291791609325538	40.34131600005332	4.233769968163165	3.91743495394132	3.7815090244066445	6.834879932590232e-4	6.065344240792414e-4	4.149941111649969e-9	5	0	9	24	2	565	37	50	24
SSTR2	1.6894892264553845	3.2081877958321656	7.742504264137848	4.294508577414533	4.733042010665405	4.465326644393152	0.001381486677694947	0.0028102731175793493	2.4267170856553294e-5	1	1	0	2	0	94	11	24	1
IGKV1-5	3.8999920969709625	5.5375741226327495	46.66557549847803	4.312458403845865	2.5432871130569588	0.2432809070299164	0.024560533718841007	0.08668424165211773	0.2937362139223307	0	0	76	40	2	552	28	83	21
IGLV3-21	2.4716130491440715	3.9167602666436183	17.08685275754639	4.315112706427038	3.850706830664208	3.528444540691024	0.004967103900908708	0.012588870909600425	1.2972135486613603e-4	0	0	1	10	3	149	11	21	14
PLA1A	4.1128756362675585	5.378053435266886	40.930039194968366	4.34019867639767	3.285390765774733	2.7309893643856245	0.0015817573085416215	0.007897174657739592	6.04843225957558e-4	1	15	21	6	2	460	96	54	10
IGKV3-11	3.3332851603978657	5.012893020880346	33.63613197378704	4.358239183247753	2.663991835411823	0.19779232339328273	0.014465594757655412	0.07911506093833937	0.3177029208538693	0	0	44	33	0	345	26	43	21
KRT6A	5.421517418000561	7.044740762695733	128.7209979271694	4.364093153013109	2.388639198289188	0.28817323077308193	0.013626926434394306	0.14084162454817706	0.29519063973991394	20	9	1	336	6	1935	262	165	13
RP11-638I2.9	0.9728789886854942	2.800117826133542	5.346558569553426	4.381956928864305	5.937852007553372	5.723262330584203	0.0020686311620012154	0.002724189123144559	1.2093405356343832e-4	1	0	0	0	0	53	20	12	0
AC233755.1	1.2751691304515491	2.774707455667973	5.365854092181594	4.413287826590586	4.2494869278927965	3.835095174153571	0.0014601341250050943	0.013771729710993321	0.0015319523724725396	0	0	0	4	0	94	8	7	2
IGLV2-11	2.435833909645415	4.143146840587061	20.137291188216913	4.448023387616085	4.200449516497339	4.036326530335907	0.006054002621127086	0.006271970749146442	1.8712680432013684e-5	0	0	10	5	0	159	8	34	17
HSPA6	6.978796357652892	8.755147658084267	426.9686669014065	4.472665227016052	4.041282889898376	3.641618623491378	7.701917697031135e-4	0.0016863816824270624	2.930337088439176e-4	101	1	48	283	22	8586	585	751	67
IGHV3-43	1.6812052567151834	3.321129149447351	12.481439743954919	4.486859249731411	4.4558121147943774	3.650795866889953	0.0030083092080146682	0.015047822733021703	0.03149789385198406	0	0	0	7	0	77	14	7	13
IGHV3-21	2.2259286502918383	3.7261548570588334	12.063517491530803	4.495436954616134	3.815110009553451	3.54752060229876	0.0014410183097658133	0.006794649483370254	5.875314329455082e-5	0	0	4	9	0	161	15	26	4
IGLV1-51	2.2194507606012457	3.8026161538121985	14.401543852931203	4.559131319097386	4.076944207686149	3.8453645782724912	0.0025521797780582787	0.006597201507314539	3.7586565416113224e-5	0	0	9	3	0	189	9	19	10
IGLV2-23	2.957457186338677	4.4898778103954005	24.14375894172166	4.55959465259877	3.9386602549389043	3.767799012348459	0.0020100321547322454	0.003022186170741008	1.200484985527604e-6	0	0	14	7	1	187	31	38	16
APOL4	3.7047152984340945	5.225111248921746	38.74216254731584	4.573566569678974	4.569368302967534	4.458361005755329	5.751118755639238e-5	1.0123485185598742e-5	2.7651239789803065e-17	12	0	7	4	2	425	50	63	22
IGLV4-69	1.4889360724205094	3.074391325620617	8.458920904232277	4.615357283831046	5.143347383271186	4.932494554758978	8.672723094019253e-4	0.003022186170741008	1.2883026855777493e-5	0	0	0	3	0	62	22	9	5
POU2AF1	3.1587672720843125	4.775976747437512	28.768677984885656	4.627618215341003	3.789806006039414	3.605931763018747	0.0029881819582889767	0.0044360566442722535	7.753149668302183e-6	0	1	10	19	0	223	67	26	17
HSPA1L	1.4755220194521435	3.0434942070252426	7.236929755806972	4.68862375383386	5.523298624608041	5.358489298164194	1.891347370135665e-4	6.903387943478854e-4	7.265078191173359e-6	1	0	0	1	0	95	18	8	3
IGKV4-1	3.238641183889223	5.039035140249282	34.58921969083182	4.69037723796238	3.2224265008143362	0.26121356956786496	0.007284174048748083	0.027486247350154543	0.16129816019037554	0	0	19	36	0	436	31	29	24
IGHV1-46	2.0000435085689676	3.603112994595548	12.718322305810187	4.714334764026329	4.441633108800053	4.223473705668634	0.001001427774226583	0.004449528241855948	1.2955964527802026e-5	0	0	1	7	0	142	10	19	9
IGKV1-39	1.9971251323756356	3.6082444896036985	13.914008547358037	4.739956509477193	5.143601807909047	4.987666028318876	5.05843409216979e-4	0.0011398847488789036	2.576902175909399e-7	0	0	3	2	0	118	13	17	12
IGLV2-14	3.0831875921091783	4.7624154756168195	26.470304519683154	4.797022300482267	3.357569952137363	2.136310274041168	0.002462784472624811	0.012262466482038284	0.07756395564391651	0	0	21	19	0	323	46	40	10
IGLV3-25	2.8229476319017617	4.614991630654551	27.79269355785918	4.812643653843258	4.217898968631767	3.821422649502927	0.0019715201033717504	0.003509394721244018	0.005572002888806286	0	0	12	9	0	221	24	33	24
IGHV1-18	3.090699949787713	5.123304327186356	40.494136585726736	4.841411984128582	4.2074526794042155	3.5076129538025964	0.004471560725090242	0.005720660648266566	0.02546585832144982	0	0	14	17	0	290	24	37	41
FAM26F	1.7442356196828386	3.368697035521025	8.895022069283861	4.851967659231138	5.153134938262605	4.918005502862433	8.382605401543464e-4	0.0017002329280695477	4.075975938024023e-6	0	1	1	0	1	132	14	19	2
IGLV7-46	1.812284163729609	3.4981976604848914	12.374334887745942	4.86258720187047	4.358639869757068	4.118103024128932	0.0010967903448156737	0.009927129334327702	9.029191859998733e-5	0	0	0	8	0	119	12	14	10
IGHG2	4.8952585783887805	6.780964277088077	114.29374529924145	4.911483099614731	3.5149025391434328	2.6038082841984247	0.003763931170835627	0.01126868991158388	0.04461596119686279	1	0	56	96	4	1103	121	140	78
MZB1	2.821316363085549	4.618542192864263	26.939437015874013	4.917988283030777	3.9514710835075393	3.2908566265950054	0.001698936240433408	0.006633878143019958	0.02454284910929221	0	0	5	20	0	257	27	30	21
IGLV1-44	3.2646180693004934	5.194103364224013	39.07709024043464	4.9721447474693585	3.7331804088824576	2.462244389417302	0.0037921980070331784	0.009194279450082556	0.06859098887786128	0	0	14	30	0	355	28	67	27
IGHV3-33	3.4014458530564404	5.2385467677054285	40.37976254709964	5.0927447484911585	4.114546681680891	3.6804510551419143	0.0014018050466469163	0.002486818560177509	0.004052782094764288	0	1	24	9	0	362	45	59	28
GBP5	6.814001275679284	8.459169344688283	354.6691479086721	5.117163407632589	3.782978696986256	3.047666436155022	1.3320292409868382e-4	0.005555529093161166	0.006154714557326285	11	93	101	27	8	3045	681	799	101
IGLL5	2.8888443902934404	4.747250713505214	29.436168429477878	5.118293938246131	4.47989579300178	4.369293872477428	6.834879932590232e-4	0.0013809175756648	2.234212191829317e-8	0	0	11	8	0	232	39	39	22
GBP1P1	3.563590746877119	5.313005731180076	40.51433549639594	5.131355648391351	5.196463735501874	5.103734969550653	1.8328421252204453e-5	1.8593826536087615e-6	9.779152457549988e-19	11	1	2	2	1	336	89	74	18
IGLV3-10	2.0469425625244293	3.860946737795718	14.509901735590947	5.19099042352303	4.015852408140251	0.31804278175571116	6.834879932590232e-4	0.012262466482038284	0.0713869964322174	0	0	0	13	0	167	18	23	8
CXCL10	4.280953438407206	6.142011821772914	71.1271851583196	5.2868315183978885	3.846024700859732	1.7699635902708983	3.486810781778732e-4	0.010397219460730316	0.08287518602688512	2	27	12	5	0	582	122	170	20
IGKC	5.275466444377895	7.463046438181494	183.3026486248815	5.321248143479633	3.261011845143807	0.23285822796092914	0.01369810243876023	0.04278039019573999	0.2005459194043779	0	0	128	170	7	1631	178	173	140
IGLV1-47	2.748875884296774	4.69105053241714	27.737105636216135	5.354292227343266	4.565695039551005	4.216410487983641	4.5108790825582203e-4	0.0016863816824270624	0.0016299862696541566	0	0	3	14	0	303	31	33	20
LGALS17A	1.7401579199160606	3.8941455448718245	13.69777123211586	5.383441069674732	5.982501819542828	5.839419541689697	4.5108790825582203e-4	5.209973019314512e-4	8.853301460678317e-8	0	0	0	3	0	94	33	44	2
IGJ	5.454612299729312	7.714410107228324	216.94375212175848	5.414291050593205	3.2848278054471503	0.22027684714291484	0.015766797754826752	0.04767200725019023	0.21344884055616584	0	0	244	99	11	1795	136	334	155
IGHV3-30	3.8392683274584627	5.980173258709292	67.92764331114365	5.429733825058444	4.2994542480711075	3.7464460907787345	0.0018779108466345118	0.002596567035365586	0.009566339632450542	0	0	16	35	1	590	59	87	55
IGLC3	3.7474202130681333	5.849066643705515	59.51487013378222	5.498604616519179	3.8078629842485543	0.2959510932889467	0.0018609177524506935	0.006271970749146442	0.08336276308414245	0	0	33	34	0	677	79	76	35
IGHG1	7.119726407140023	9.759746735005887	884.14683244725245	5.6556106601254905	2.9262369556021746	0.17456583151668498	0.017822962039611	0.16574430090126427	NA	2	7	539	1455	0	6589	976	1005	607
IGHM	5.934257922959809	8.013344263503523	264.09247237437916	5.792387597388502	3.988150889229532	3.2688203386096624	0.004967103900908708	0.005555529093161166	0.014245632547406668	0	6	159	98	6	2563	445	288	162
IGHV4-59	2.2914084911950656	4.4325632884004484	23.362216321093385	5.828938157665804	6.257157841593183	6.188427276329733	6.178660211157613e-5	3.763863064490127e-5	1.769847239800476e-11	0	0	3	1	0	250	23	35	17
IGLV1-40	3.417727194277971	5.577357766293644	49.21238415165195	5.84141794408117	5.002806349393504	4.88787670819474	3.170757295639901e-4	2.749087468827531e-4	1.602974748451263e-11	0	0	5	17	1	613	49	86	28
CXCL11	2.4931494089917163	4.6120428954566295	24.286446080543026	5.879070048185738	5.35118138878232	3.582932356328202	2.769468746946297e-4	0.0011398847488789036	0.018112551165408164	0	5	2	0	0	210	55	49	8
IGHV4-34	3.017879312317248	5.243674416771642	40.101117466294156	5.922945927384753	5.051160179734042	4.763323459933455	1.74288035190359e-4	4.7985014205875607e-4	3.344523462069863e-4	0	0	3	15	0	436	48	56	27
IGHA2	5.066865429914316	7.475246042331722	183.3217378570869	6.051337397329211	4.088054848643947	2.82142686057547	0.0025259610468733656	0.00702644949867297	0.05315507310033087	0	0	101	75	3	1804	244	215	124
CXCL9	4.99591601761186	7.6877978909753075	213.00268434486824	6.229668520219951	1.1153820449726652	0.03945556625728509	0.002761813642155546	0.7155622399434511	NA	4	335	29	0	0	1561	273	278	38
IGLC2	4.744782774696391	7.369390544642268	172.212112159238	6.2542243353994795	4.079352698204145	0.2478377452727741	0.0019151476384579689	0.013474303038458289	0.09048775891180488	0	1	26	143	0	1501	202	182	134
IGLV3-19	3.744708964127662	6.303395371326961	82.53465334113372	6.266467137988251	5.05227436834258	4.545800784479355	5.851783186473254e-4	6.138538747877152e-4	0.003880053191644668	0	0	13	26	0	945	64	132	57
IDO1	4.835866516802328	7.446319563901455	175.7986915828923	6.9464094486006465	5.641749839059045	4.9679761342052275	1.4028136479228318e-4	2.0999647816294785e-4	5.875314329455082e-5	2	10	31	0	3	1286	440	372	61
IGHA1	7.287123993347538	10.202555705263306	1200.0628032482562	6.953221590183085	4.18379345034993	0.21452664771710114	0.008598660090301722	0.025137349338531755	0.12019559638235218	0	0	444	596	60	10175	1739	1371	844
ORF10	2.354385329877226	5.651179139066255	53.94581584616619	7.875880188038694	10.511924356276037	11.55806110387995	1.4602977192769094e-6	1.203170910652792e-6	3.58783637354582e-18	0	0	0	0	0	471	84	70	40
ORF7b	2.423789845801721	5.82224665310269	59.972392375947614	8.03961881257882	10.67695231142276	11.74465944981558	1.660062660907049e-6	8.865961727307567e-7	7.626574502226722e-19	0	0	0	0	0	483	129	67	41
E	2.6548300620635845	6.377255899892	87.38629393036935	8.538999132860342	11.226859796316807	12.366084633600575	1.8316801345743395e-6	5.003962701963912e-7	4.193950661570016e-21	0	0	0	0	0	554	201	111	59
ORF6	3.0395235317252256	7.334063562178228	168.96575121584945	9.413930099878014	12.178832313398125	13.43732097558305	1.8316801345743395e-6	5.003962701963912e-7	1.20929653626198e-24	0	0	0	0	0	1033	352	165	135
ORF8	3.060409064103932	7.292947693134721	162.26336901463463	9.5165010588907	12.13408694722936	13.379916005303324	2.9924933270567606e-7	9.969793773297884e-8	9.441923767314108e-26	0	0	0	0	0	1277	353	186	110
ORF7a	3.2124377289852317	7.633755420119854	204.0283462985493	9.8756793383616035	12.471587402980987	13.744916867265074	2.0635870371261383e-7	6.10850807009244e-8	1.284823132872917e-27	0	0	0	0	0	1595	483	240	129
ORF3a	3.2860438595633603	7.802303941512309	229.28104232070444	10.041181934505886	12.639618229836232	13.943597799804264	1.918977415123435e-7	6.10850807009244e-8	2.070475917230233e-28	0	0	0	0	0	1786	522	272	149
M	3.4853571221798605	8.215012825449685	302.4351227112975	10.522474384314862	13.04874569994938	14.395796635771445	3.67970650671102e-8	4.12622745607923e-8	1.5283414553071548e-31	0	0	0	0	0	2548	702	434	169
N	4.132668683311335	9.704168982763088	848.5195524544698	11.982707742309492	14.5349674708327	15.980814075830482	3.67970650671102e-8	4.12622745607923e-8	1.527371940762847e-39	0	0	0	0	0	7090	1670	1122	562
S	4.4151486130199595	10.398865256722074	1375.4728126851164	12.614231322273984	15.228886193544756	16.74497635984057	3.67970650671102e-8	4.1844196947385087e-8	3.0173415971619737e-42	0	0	0	0	0	10659	2735	1465	1019
ORF1b	4.719619139361043	11.090753658025458	2220.0495412154705	13.30611654195655	15.919928969058377	17.52845793074885	3.67970650671102e-8	4.1844196947385087e-8	2.3644397425190868e-46	0	0	0	0	0	16635	4396	2395	1661
ORF1a	5.100718876257873	11.956531626013954	4039.4695084100526	14.17471765407184	16.784988319339753	18.391197955537137	3.67970650671102e-8	4.1844196947385087e-8	1.1197069694948e-51	0	0	0	0	0	29066	8990	4120	2913
