# Supplementary material for: Genome-wide bioinformatic analyses predict key host and viral factors in SARS-CoV-2 pathogenesis
Source: Commun Biol. 2021 May 17;4:590. doi: 10.1038/s42003-021-02095-0 (PMC8128904; doi:10.1038/s42003-021-02095-0)
Supplement: Supplementary file 5 — Supplementary Data 3 [file 42003_2021_2095_MOESM5_ESM.zip › GSE150316_ValidationDataset/WithoutThreeOutliers/case1/des_Case/unfiltered/controlVscase1_genes.over.limmaVoom_unfiltered.tsv]

gene_id	LimmaV_AveExpr	edgeR_logCPM	DESeq2_baseMean	LimmaV_FC	edgeR_FC	DESeq2_FC	LimmaV_padj	edgeR_padj	DESeq2_padj	NegControl1	NegControl2	NegControl3	NegControl4	NegControl5	case1-lung1	case1-lung2	case1-lung3	case1-lung4
SH2D1A	0.08420772831944863	1.1541737427792382	0.6687126105390955	2.0934909004916508e-5	-0.8810127946427186	-0.045398627843857946	0.9999811145743276	0.7863824157424721	NA	0	0	4	5	0	6	0	0	0
WHSC1	6.623565631449555	6.663212960327542	101.27884136906968	2.187031151927879e-5	0.015253590943791685	-0.018717191966808884	0.9999811145743276	0.9893257874059419	0.9800878228911789	311	33	208	197	40	542	99	71	19
CLEC16A	5.725933941582865	5.8594294766181045	56.464251569816746	1.1162414764771674e-4	-0.008350812602795733	-0.0215501666283705	0.9999811145743276	0.9950173095323798	0.9791908849742706	199	13	104	150	16	297	64	42	8
FERMT2	7.159645507565716	7.191891593330831	147.47473758486979	2.0621061181376712e-4	-0.00195941452540584	-0.029831954480150646	0.9999372839636632	0.9982830141183112	0.9670845070285844	457	62	328	198	62	765	111	126	29
INTS6	6.385785509142918	6.4521321686949475	87.70116145389066	3.2266943227885484e-4	0.023282108038660737	-0.007919588860313336	0.9999372839636632	0.9854666006320715	0.9913688585006629	180	21	248	146	49	370	90	68	18
PLA2G4A	3.070409510751434	3.3559607990246847	8.726104887745446	3.4561820086767136e-4	-0.14665573361052314	-0.05834078977033845	0.9999372839636632	0.9447676000200854	0.93256154962384	24	5	12	12	8	61	7	7	0
HDHD2	4.362668565929696	4.422501267855455	21.660538618589335	5.871339548281356e-4	0.19321707774584942	0.06149176180504596	0.9999372839636632	0.8824350865868626	0.9309030613406158	42	7	46	28	12	84	22	11	8
ITGAV	7.654292770411092	7.691177331244006	210.4816001335029	8.033371131046466e-4	-0.1269119795389163	-0.1144834501487056	0.9995143166187241	0.88341941263065	0.8468065337235732	362	143	398	277	138	1075	179	162	32
RNU12	5.303430245811734	5.982865078822381	67.99966432622342	8.817354187479499e-4	-0.7919356797429719	-0.114231900295843	0.9999372839636632	0.6733606938472313	0.7783377237539181	13	101	55	82	55	242	8	21	22
MTUS1	7.258698525434467	7.306905323209457	161.573452677379	8.980623117976979e-4	-0.10305477140277976	-0.090973165055517	0.9995143166187241	0.9175320344697426	0.8876723420415659	227	89	199	371	120	727	129	116	34
CHST7	1.0614483408805253	1.8403983810821658	1.9774522783471646	9.472396461525292e-4	-0.43369070047731245	-0.06440756478485091	0.9999372839636632	0.8843608033531725	NA	1	0	10	5	2	16	2	0	0
HEXIM1	5.112957106497129	5.160371240742878	35.086867100649144	9.820043335781853e-4	-0.10105767992298177	-0.0742871110086608	0.9995143166187241	0.927984117175095	0.9142309028098896	75	20	70	51	22	190	35	22	5
MAMDC2	5.145521982933663	5.34377658292937	38.6581178478879	0.0011678511609292943	-0.2153651705862445	-0.12617543295895017	0.9995657168361793	0.8633080771912218	0.8427521257678682	164	13	98	34	21	273	31	26	3
ATP6AP1	5.99745089780261	6.072224237529103	68.31780780450462	0.0012126416645417218	-0.20267265315024177	-0.1384081791656086	0.9994818309143362	0.8416300488644384	0.8197855448729449	126	33	93	89	72	320	58	40	13
CBFA2T3	4.014783110126646	4.348144203834047	18.242326867913125	0.0016299549796721321	0.15312643641147122	0.05921629866142809	0.9994818309143362	0.9231212878824534	0.9364070318022695	45	7	40	33	9	119	27	15	0
UBAP1	6.203530815918667	6.245507550686018	75.8532184418581	0.0016427177022497093	-0.08091420617577359	-0.07477424340090524	0.9993278087986119	0.9373388051445611	0.9104814018515652	129	29	154	152	55	412	56	65	12
CAMSAP1	5.210479354373211	5.4585866770146065	42.40435595469569	0.0018426624664485936	0.037451868651355975	0.014792429694261734	0.9994421193604295	0.9838259084686156	0.9866137508550596	184	5	99	84	8	175	45	39	8
RMI1	2.641346548766538	2.993475769972723	6.454156363177555	0.0020548938656299847	-0.16242532542827282	-0.058496513558951385	0.9994818309143362	0.945192491292061	0.9274950508191315	10	4	9	22	3	59	4	1	1
EEF2K	5.406589310964774	5.517457962881114	46.08943912240721	0.00206470505269949	0.12916359234937003	0.05158722015270265	0.9993278087986119	0.9218257388180808	0.9440515239862854	186	18	76	58	11	191	42	29	15
GYS1	4.974308100814824	5.306016550150217	37.597903430762045	0.00228526250220168	-0.10699796079892201	-0.04688865084058094	0.9994421193604295	0.9530388000523281	0.9494835203434154	131	2	70	129	12	201	46	19	6
MPRIP	8.417902203696844	8.538481862677598	375.0881503343457	0.002360540284789252	-0.06469782205584379	-0.047776723968059126	0.9993278087986119	0.9628742496966114	0.9480969214858993	1505	105	836	800	76	1575	408	277	65
CHPT1	4.383963660537134	4.633690429718728	23.07041291775506	0.0026211936065023665	-0.14003565002830878	-0.08741203831100247	0.9993278087986119	0.9284575815888378	0.8974359296441575	37	16	57	45	11	196	9	21	1
SORL1	7.290940620994572	7.46433526773887	176.91278800329331	0.002667685379632812	-0.22077094649232742	-0.12968829479598246	0.9992563159365442	0.852313645146892	0.8374983502606066	275	71	812	216	61	837	181	140	18
BOD1L1	8.179445130092128	8.223320013697759	301.90340623754366	0.0027487032231731665	-0.011711809573864392	-0.030279970431437625	0.9980941387965768	0.9925618200789725	0.9665718242738374	714	87	834	556	136	1422	308	235	52
KLHL9	4.863467524719526	4.974332287889417	30.306417621661033	0.0028195594923067437	-0.09819715931238696	-0.0693147921896959	0.9987427718800431	0.9401960537120241	0.9232166838418011	76	23	49	56	11	177	35	17	3
C18orf8	4.541368616196182	4.773912014308373	25.311534096882898	0.0032115770678085354	-0.06526419399325983	-0.049951176956224926	0.9988342413390603	0.968506798196826	0.9470785689783887	57	15	65	56	6	173	27	19	1
USMG5	4.090233560303782	4.437179969919482	21.072378846840436	0.003251822496628024	-0.6250236722158652	-0.2830978207220532	0.9993278087986119	0.650540384781034	0.5727873522752972	30	17	15	38	28	140	7	12	1
USP24	7.034721360164886	7.061666815574306	134.10364719102722	0.003350884032504229	0.0024987874698914753	-0.025645948994756567	0.9968584357833727	0.9977137989246858	0.9711385047165323	313	50	312	259	61	714	109	122	22
HMGN2	6.339353121483703	6.427249540839839	87.7748373377715	0.0034657067948280266	-0.23556014068281236	-0.16043099637582897	0.9981698502479643	0.811341166665763	0.7876026192146308	151	79	79	180	50	452	55	61	16
DDX54	5.089932999379595	5.2789034294641395	37.53817041381248	0.0035672795676359188	-0.03225573830240593	-0.029696045788318703	0.9987427718800431	0.9847379588922983	0.9700426201264079	163	17	64	65	6	225	44	15	7
RACGAP1	3.7440795444206993	3.8648335649882046	14.17417898966396	0.0035675947406122233	-0.31192410474442067	-0.13841379914411536	0.9987719816765612	0.83347101051265	0.8154999420365475	24	13	12	25	11	62	9	11	2
KIAA0355	5.609103949948903	5.722499200353373	51.326401349261644	0.0036399121861150864	-0.054273697846784805	-0.05025312253286468	0.9980941387965768	0.9681788241317411	0.9454585889177046	116	11	139	131	21	323	49	32	8
DKC1	5.430951143964937	5.501531570655478	45.106527564064265	0.003778546605935372	0.05145894596217783	0.0028308560265927906	0.997805021295886	0.9695741969874824	0.9973752077341653	128	17	53	124	15	217	37	32	12
PKN2	6.564392032557527	6.593572623080847	97.7858792926215	0.003882757298942494	0.06464937236042007	0.013086976658734357	0.9968406072553799	0.9506916671863358	0.9872275332483315	219	36	145	180	66	405	73	96	22
OBSCN	5.794366700251046	6.2952945419284525	76.02831183319964	0.003922819773672218	-0.4094289192355097	-0.14244670020633393	0.9993278087986119	0.795660135531662	0.8031125141242257	204	9	371	203	4	443	67	39	9
NYNRIN	4.220386428610487	4.54576584132765	21.544324446303033	0.004049070700516575	-0.12987678741758993	-0.051994049719937416	0.9987719816765612	0.9442755836106814	0.9417526499187607	99	2	57	42	4	141	16	11	5
VEZT	6.013201872932182	6.028353278865856	65.34149611743672	0.004084096736869836	-0.01596325904422321	-0.039188518225667296	0.9965314749672081	0.9884609423223016	0.9558692069711755	148	32	116	123	34	374	48	49	13
BICC1	5.211925100619361	5.409846598458706	40.56205900062448	0.004138035471892462	-0.11020233982698228	-0.0719973123746759	0.9981698502479643	0.939512651970388	0.9195991068736217	194	10	49	72	22	226	43	34	3
SEC61A2	2.7170006191384712	3.2613609486018547	8.017749505604163	0.0042655196127088	-0.5568001168252115	-0.14689686121165269	0.9993278087986119	0.7797039166474534	0.7732472485738654	7	5	21	39	0	31	7	5	1
CPNE2	4.6809994003884885	4.883278478742859	27.401692092052556	0.004528990499951552	0.017088758893518314	-0.009777551808628831	0.9977469915188154	0.9925618200789725	0.9906848254286321	92	9	50	57	12	202	38	11	2
RAVER2	3.9882879116783236	4.166104858512425	16.71542485825046	0.0045447607046862955	-0.2384172858233464	-0.1132759547283812	0.9982887824023388	0.8721675841126566	0.8552438480830515	46	6	57	12	10	96	14	8	3
PMM1	3.7958559027430945	3.8587751043421945	13.643512316923696	0.004587586373852592	0.12708809254555542	0.029579745370391014	0.9974133036477076	0.933376486338476	0.9707571301048369	36	6	19	26	6	57	15	11	3
PPOX	1.912277571259846	2.3284985250830745	3.3180327069888023	0.004756605506330798	0.014092053943501852	-0.0051191985897905785	0.9986630058753951	0.9959960540625837	0.9935003318755352	14	1	5	8	1	21	2	5	0
RP11-2N1.2	1.881386431415891	2.4299268877936973	3.8085733325999485	0.004862465504064044	-0.06913935380977082	-0.01674497180089177	0.9991820032783026	0.9828799483908102	0.9794184473222081	20	0	3	7	3	13	6	4	0
ACLY	6.789761504289852	6.811893992264475	112.85586004521086	0.004873476535452867	-0.009293691932644073	-0.035995968717271454	0.9953856183616664	0.9930292008195625	0.958695800105132	307	41	178	240	61	627	98	82	21
RIOK1	4.683948952657099	4.76158658565427	26.032753396409504	0.005104813705886174	-0.10106839893630162	-0.07147171006261782	0.9966602062821578	0.9379505095085782	0.9195018989243853	64	8	54	42	20	155	20	19	4
C1orf35	3.416102602714104	3.7213458329065956	11.379631103370235	0.0052397835747480664	-0.0792231289939799	-0.04341785429345068	0.9980941387965768	0.9697764990455049	0.953744085397032	47	6	17	27	1	60	11	11	1
ZNF655	6.6782960431059175	6.715212512672638	107.29557943264834	0.005307701434540837	0.11506121232296734	0.04272370975872459	0.9955064369524739	0.9039967654926095	0.9545386191062175	183	60	243	161	43	391	98	82	30
KCNIP2	1.0063419525847017	1.6825103117080766	1.5715130077201167	0.005684806892849944	0.02787011985857565	-0.008067659904310368	0.9987427718800431	0.9930292008195625	NA	4	0	3	6	1	16	0	2	0
CLCN6	5.017107376465008	5.20998799039625	35.18274130383108	0.005864696090200482	-0.12185902313000688	-0.08094029202763635	0.9968406072553799	0.9294624698917647	0.9076712410086546	131	10	74	39	25	213	34	30	2
SNORD89	4.995991870690918	5.179309295490399	37.79484165759514	0.006036311745088662	-0.2945821745446169	-0.13545541046749057	0.9973503863022328	0.8402047157531483	0.8173923577924238	29	36	48	45	33	118	16	34	9
GLI3	4.489970514281116	4.646004934400677	23.653040522016493	0.00604025870134535	-0.137457322439007	-0.08082798794116876	0.9968406072553799	0.9236348100846347	0.9075658036154313	95	6	50	25	15	150	22	11	4
MAPRE3	3.859318552453101	3.9906832479782515	15.74290554500501	0.0061062558229058005	0.013795760450916728	-0.013511861895078135	0.9968584357833727	0.9944893897309814	0.9865055750677328	29	12	33	19	5	78	16	4	5
TRIP12	8.488556932035381	8.501080720506806	369.01898863142566	0.00617968655337279	-0.0067028553513923395	-0.035677302378815626	0.9938516946743954	0.9946192037679965	0.9569301365688015	633	202	718	723	185	1706	317	317	69
USP31	5.504101895323606	5.701603364490504	50.739897979672556	0.006222427439422566	-0.030587664822773204	-0.03741013181200969	0.9965145260852887	0.9849221882350213	0.9612150941499752	142	11	66	96	46	222	58	54	3
RNU2-14P	2.2102598324322007	2.505432612908173	6.531420081835304	0.006222909457780566	0.1325092743619183	0.02256137706440871	0.998630450838112	0.9720033825232653	0.9672169825297842	5	7	3	6	3	14	1	4	4
DOCK3	1.2873592828658393	1.9687720241368907	2.235959039074524	0.0062242346071822415	-0.1542051433478141	-0.014233840728907186	0.998630450838112	0.9637498956411665	NA	11	0	3	9	0	8	2	4	0
TRAF7	4.826147913395994	5.024380473945784	30.403257058746686	0.006290433306026791	-0.07576076110960425	-0.0522364731710472	0.9965474365377716	0.9618454649676789	0.9426994306489805	142	8	45	68	9	188	30	24	3
SPRED2	5.310252460146929	5.47191662255058	42.697953995685154	0.006582955501408551	0.04238022342692814	0.007039643106314587	0.9955064369524739	0.976603848088052	0.9938447773943012	104	23	82	90	15	231	49	44	2
OSBPL2	5.697212168498974	5.747722416794751	53.43315979667653	0.00670197382538716	-0.032912678176184755	-0.04511729953775561	0.994846093698118	0.9793813710263096	0.9524848764497436	84	25	155	89	24	250	50	41	10
ZNF518A	5.343522174108448	5.372000947362085	41.05149216177207	0.006796953056870116	-0.06527801788502836	-0.05916633768409193	0.994377811791337	0.9538854518864335	0.9320978818445217	89	22	62	76	26	214	39	27	7
PDGFRB	8.484883644475241	8.513817768299033	369.49876093654984	0.006901713657906798	0.007240604528642709	-0.019836869699717163	0.9938516946743954	0.9944893897309814	0.9785751631161699	1073	137	682	728	168	1904	331	359	51
SERPINE1	9.833946158327214	9.909084944014266	974.9059385724594	0.006979732143636826	-0.05947360093611309	-0.05293332886089891	0.994377811791337	0.9631552892184833	0.9350560360107055	3833	336	1110	2229	405	4884	1136	637	142
ZNF329	2.6316814556085277	2.8069488603974544	6.236842011119235	0.0071646982643386965	-0.06121433107177236	-0.03430051472843962	0.9968406072553799	0.980381972415799	0.9597305946570249	12	5	13	10	1	28	5	3	2
SART3	6.204209369316956	6.257776506761254	75.98892145252528	0.007204127611031731	-0.05552463654394984	-0.057756429148303694	0.993930549804411	0.9606615170471606	0.9332094013896468	167	22	137	177	51	422	65	63	11
DYNC1LI1	5.759380196533939	5.818043901736091	56.84112585277428	0.007260800954624211	-0.010041588148901662	-0.02994184647941206	0.994679440721505	0.9941633254333027	0.9692818300950975	111	33	80	99	36	310	65	21	12
DDB1	6.804844197215693	6.83519935678014	114.71348576365916	0.007281611647479048	0.013735045395498276	-0.019113551237176035	0.9938516946743954	0.9911046297126704	0.9797740756778764	337	46	174	245	51	632	118	69	22
TMBIM6	8.662609650443517	8.747133191811772	441.76630184921777	0.007442655162451668	-0.17182737166008652	-0.12860055427931033	0.994377811791337	0.8681034436932499	0.8359155303848141	505	362	567	752	314	2117	278	333	90
SNX29	5.709464716068073	5.790810332922576	54.41973416928495	0.007453157905210504	-0.07891015003619492	-0.06712350316201811	0.9946533477773772	0.9485430981165657	0.9249496061669584	227	22	81	75	26	301	54	37	8
HIAT1	5.459123030204684	5.539532696119026	46.43257193739911	0.007499023463456142	-0.15473197532514826	-0.10681087982813685	0.994846093698118	0.8880342807487928	0.865939187827147	74	27	99	57	37	235	52	22	7
CEP85L	4.707617278411166	4.818740585652185	27.409677428136902	0.007543835767164866	0.06125729172146692	0.00650204354147974	0.9951506193870577	0.9685984808689806	0.9935539653586108	67	11	76	47	6	143	29	14	7
TM6SF1	2.3242507571883437	2.666406294046529	4.797079107542864	0.007660245054523782	-0.040226620469163595	-0.019538434424356144	0.9968406072553799	0.9888748933267252	0.9785751631161699	12	2	12	5	4	32	7	2	0
WNK1	9.14200244092512	9.149217213002617	579.2366943838451	0.008411341763501933	0.0057151534355941586	-0.027622583696947454	0.9918084684281476	0.99517983914268	0.9659644730350111	1109	280	1134	982	339	2940	460	435	125
SLAIN2	6.49809347140689	6.5246841224469	92.99922532806428	0.008614933811470995	0.005068861612640354	-0.02465347030612852	0.9936061101460165	0.9961615441077902	0.9739029463555892	177	36	181	153	66	430	69	85	19
RAB10	7.090873873116385	7.142326593775373	143.90279243373277	0.008635936059628	-0.14722469597900611	-0.12198273584793225	0.9938516946743954	0.8736664198707597	0.8402159462104567	264	108	175	231	98	704	107	123	22
CMKLR1	4.51771016200832	4.93043717060933	30.612488491786703	0.008789305195812093	-0.7331143594586185	-0.3454591190692709	0.9964349638311752	0.5863343891077077	0.48420375794570364	56	50	39	18	17	162	21	13	1
RP11-158K1.3	1.900096041102853	2.1441809448277005	3.3139810604331137	0.008850493430014154	-0.10929509612935137	-0.031522009215323284	0.9965026104943997	0.9687567695510058	0.958695800105132	5	1	6	9	2	17	2	2	1
INTS8	4.972021508290909	5.026883617327123	31.60768083603748	0.008944048735769018	-0.04089346487833623	-0.0469472781099468	0.9938516946743954	0.9765805668776141	0.9497772759054789	66	11	68	70	17	198	24	21	6
POLG2	3.296934076951951	3.557887469681457	10.125810666203478	0.009053181221612826	-0.12426073570440432	-0.055282180967685925	0.9955064369524739	0.9514460204229557	0.9360439971614878	15	2	18	39	6	52	13	6	1
LRCH2	4.46751690573141	4.662676239604999	23.60689036340517	0.009196691816338406	0.09066280572143917	0.02936667016123492	0.994377811791337	0.9538854518864335	0.9711385047165323	63	11	51	32	12	125	37	17	1
RPA1	4.858067292619447	4.953465810139073	30.323049164473012	0.009202617308179261	-0.014590136913521607	-0.02963395334912633	0.994377811791337	0.9925618200789725	0.9700426201264079	93	17	48	48	12	222	12	21	7
SMARCD1	5.1303607562435936	5.215857120517317	37.37213695868189	0.009389239803716745	0.1791215025757863	0.0695969667732589	0.994377811791337	0.8809972047790144	0.9223963429049193	98	19	31	84	14	118	46	27	10
RP11-426D19.1	2.311669571463625	2.6066484837924735	5.165013061215107	0.00961006269584053	0.12586855048185686	0.018870865070536848	0.9963444944445158	0.9632998190726139	0.9786005250942784	9	5	8	8	1	22	9	1	1
VWA1	4.410417954372729	4.549938529164082	22.37153023046835	0.009794902904902328	-0.06889178105278963	-0.04920685417942771	0.994377811791337	0.9672979173446532	0.9462947442369645	44	11	25	72	10	126	27	8	4
CPLX1	0.9174743844731179	1.7114127518322855	1.5986058787607296	0.00988971290423863	-0.6505006359159858	-0.06107031034230816	0.9968584357833727	0.8172878905344666	NA	7	0	11	1	0	7	2	1	0
SLC39A8	6.8340107140468564	7.168834728271332	149.83879525545817	0.0099723526947344	-0.6588390278820399	-0.3023977965291008	0.9953856183616664	0.5924286333627067	0.5453354038018711	205	197	67	133	141	432	92	104	22
SNORA80E	3.3797296571008357	3.6945529965755166	13.802845241528209	0.010052689725539368	-0.796663160074537	-0.24450478916706456	0.9963444944445158	0.6458631755727189	0.5729216779215781	12	19	8	13	14	44	4	7	3
FBXO25	4.527355213442325	4.589170173339072	23.247211331199825	0.010060296911375171	-0.12037837004929404	-0.07998598078691586	0.9938516946743954	0.9242283813927308	0.9076650725985171	46	10	55	32	17	129	18	16	4
FZD3	2.940725169001865	3.069379114812777	8.220284236453173	0.010168871672842512	0.18798464480236296	0.0354707327477237	0.9950326189192198	0.9306403548476077	0.9588319288224355	13	2	14	14	5	34	3	6	4
ECI2	3.6083314373846367	4.036184148879937	14.401440252136245	0.010178589370251004	0.20255491826297517	0.04995682252338076	0.9955064369524739	0.9116358271883408	0.9451071298150905	36	8	35	19	5	111	5	24	0
TXNDC15	5.699064036705118	5.729255644153132	53.069292406976174	0.010184662031426372	-0.02991904480026765	-0.04675847086502093	0.9932216447816172	0.9800207017261565	0.9480880371881701	152	26	99	62	30	270	43	39	11
NEDD8	4.63145017531313	4.706221749191829	26.69778679814794	0.010353261281794457	-0.1446348505046759	-0.0887307072052215	0.9938516946743954	0.9190815027878113	0.891757674874617	53	15	30	35	24	133	14	14	8
NRP2	6.638285933325079	6.654751162982936	101.46074641944594	0.010723103571937781	-0.011205037461595296	-0.0360916235366181	0.9914126301071515	0.9925618200789725	0.9586183371564286	232	54	152	218	48	518	86	84	18
SEP15	5.9317321100709535	6.009876797402059	65.756080703839	0.010867872604829158	-0.15996977191317474	-0.11104011514856794	0.9936573695670247	0.88341941263065	0.8586391173784897	101	40	70	106	62	262	44	57	13
NAPRT	2.264790896830096	3.1999938841985953	6.590795267530934	0.01090848839141769	-0.6178721404505225	-0.12819460840926677	0.9968584357833727	0.7800276694690471	0.7921208742099789	44	0	27	12	0	40	7	3	0
MFSD11	3.8848258026235523	3.9383576165523446	14.814112986940994	0.011004967913093985	0.16438454687879633	0.04325024808644808	0.9938516946743954	0.9090182289370565	0.9551300603576316	33	8	29	21	5	57	15	12	4
GPX1	6.463157676153152	6.5295571839346644	92.8628730181044	0.01116749241190404	-0.13121067496697952	-0.10529033764882398	0.9925721557694042	0.8922105981573278	0.8653892615569444	214	56	92	192	63	457	97	68	11
ZNF263	4.323423071356525	4.635567644145736	23.646544258051723	0.011203959154756273	-0.059516335927973583	-0.02971399000349531	0.9949221382110387	0.9765805668776141	0.9692818300950975	84	1	40	58	13	134	25	8	6
TSR3	4.063346549487037	4.321835143623001	19.258355970987726	0.011472944284784231	0.12073054241785365	0.04621129699320942	0.994377811791337	0.9505626087817233	0.9496731374682703	88	4	28	34	3	91	21	7	7
OVOL2	1.4065681763713793	1.9860419268376786	2.7817193490435907	0.01156951346691629	0.7240886838835318	0.1058927495939575	0.9968257515680389	0.7748356320811528	0.8024061720203899	8	2	2	4	0	4	6	5	0
CAMK2D	6.625171998107403	6.658832747749133	102.15701189440978	0.011809414606042104	-0.11719328454992757	-0.10134248577500715	0.9914126301071515	0.8952320180806265	0.8660735378827753	197	58	161	156	78	553	78	80	16
NOS2	0.6998023520995447	1.4928992238900847	1.3291197448502905	0.011909583247570184	0.3846404163979624	0.041598435787652585	0.9965026104943997	0.9105082024807628	NA	5	0	4	2	0	5	5	0	0
SWT1	4.162616396723314	4.289900899157085	18.36733551483499	0.011925458539513841	-0.14214592321525554	-0.07951840735095725	0.9937637613850214	0.9218257388180808	0.9091491226157723	34	6	39	31	17	105	12	17	2
GPR137B	3.7474063403262203	4.12373071945174	17.40808843321501	0.011932512316597688	-0.7938528352810588	-0.32060277733247	0.9950326189192198	0.590852512711235	0.4973209978658855	15	21	24	14	21	87	5	11	1
PSMB1	5.60337351001476	5.726379114162525	53.07221258508922	0.01216225705968046	-0.2495630069951092	-0.1601875599939867	0.9932216447816172	0.81695784706333	0.790425725683618	90	36	66	73	52	250	37	51	5
TMEM132C	0.7631707659614063	1.4910940378867834	1.6137616924285398	0.012167281454458277	-0.3241969950809424	-0.029446888751511132	0.9968406072553799	0.9293693574484009	NA	5	2	5	0	0	3	3	1	0
TUSC2	3.161335902939082	3.2958037280871078	9.243303547192227	0.012218127417616357	-0.10092664616899272	-0.04737985337803291	0.9942387560409415	0.9637498956411665	0.9428637817939749	16	8	7	22	4	35	10	5	2
ZNRF2	4.057704217703305	4.160917877486156	18.031926185991864	0.012245055947554649	0.022381589214767426	-0.01034129818443304	0.9938516946743954	0.992247521480665	0.9902388061384861	19	17	30	24	8	50	20	14	4
YIF1B	3.112251392682388	3.4064947949693227	9.864438212257332	0.01242470745089698	0.184142169465334	0.05220371175976845	0.994679440721505	0.933376486338476	0.9360439971614878	34	2	8	27	2	37	13	3	4
FAM122A	4.374261925174084	4.518159653177455	22.24727909037734	0.012486138366069858	-0.1321389366120529	-0.07732742445228459	0.9937637613850214	0.9316051705040531	0.9105931238146788	42	12	25	33	23	92	29	14	2
ZNF791	5.370526274085012	5.540462129756069	45.06623076518761	0.012683591126970638	0.04561013162912211	0.010062581914504156	0.9936275330123976	0.9769835902602851	0.9912628717237748	84	9	128	132	12	196	41	50	7
SMURF1	5.575278473894298	5.637901913224398	48.519557887489256	0.012698228140503453	-0.04104072082847602	-0.04275648419620125	0.9914126301071515	0.9746648843954338	0.954267684698738	118	19	110	94	24	312	48	32	6
RNF25	3.1637886721570636	3.2736241571988334	8.900900255320144	0.012702814589026933	0.13572974042672772	0.03183320801679359	0.9938516946743954	0.9457550235914355	0.9659644730350111	20	4	11	14	6	36	13	4	2
MTF1	5.349713313023586	5.462960323178361	42.9462941073034	0.012934250354473046	0.023332496138280524	-0.007554130244611008	0.9918258974016697	0.9872480779407327	0.9916611017448467	92	27	81	96	12	201	54	37	4
SEL1L	7.550555873814808	7.590722877671463	196.7938887585738	0.013094368236184574	-0.11581866784417626	-0.10442723161229335	0.9894667344935292	0.9007648072491437	0.8611325883203107	332	122	307	272	155	985	177	125	36
SCARNA12	1.9982574238069597	2.3148052650201425	4.701656790134389	0.013202680046648598	-0.6220086140804864	-0.12220952843352266	0.9953856183616664	0.8003696534613022	0.7705301237542135	4	3	6	2	8	13	3	2	1
ATXN7L2	1.6219021625714094	2.2061082805586816	3.370933868490239	0.013296189203503082	-0.31524267887430146	-0.04188452353913144	0.9955544995925396	0.9127995175850013	0.9341679137861306	22	0	2	4	2	11	1	4	1
DDR1	5.1348480909047884	5.195680004208646	36.232326360125725	0.013408390482356227	-0.008097684050501324	-0.030372111535020615	0.9918258974016697	0.994967958222772	0.9692360058601037	79	24	51	86	11	169	37	25	7
CEP290	5.930988862668292	5.964996312637247	62.38913111719693	0.013426658367616544	0.11026860429858726	0.03854832459598349	0.990500761474938	0.9077764731054199	0.958695800105132	178	22	93	122	30	257	65	54	13
SDHAP1	3.9995487652289636	4.33573492096486	18.152708041874654	0.013441290389788836	0.07685202966523053	0.01446878158199544	0.9938516946743954	0.9695050276825322	0.9866137508550596	86	3	22	29	10	91	33	10	1
MED4	4.868499270716985	4.9071845186782195	29.70503359564861	0.013500407765902042	0.058567493304067755	0.007000924387279179	0.9918258974016697	0.96560695834625	0.9931866385053	52	17	52	54	15	130	20	32	6
PPP2R2A	6.337985751787506	6.379043121622967	84.06813079899383	0.013627866153331926	0.01478688894698555	-0.01887481680152916	0.99057358172854	0.9913275767179823	0.9805522115346632	134	32	168	181	51	497	49	60	21
PYROXD1	3.391023913728318	3.8426141475025313	12.971145919609704	0.013926233005511737	-0.3109183488698699	-0.1247458131333402	0.9942387560409415	0.8713364691809872	0.8307978831631586	26	2	12	28	20	71	11	11	0
EED	4.485764522787368	4.526400078196807	23.082583949419327	0.013966873663412215	0.12527976526439005	0.032479313548573335	0.9918258974016697	0.9265616500897288	0.9679864976273033	36	8	37	47	15	87	21	17	7
NOD2	3.2759611653289884	3.863816240626965	12.594766350645266	0.014004985440397756	-0.48326314673066634	-0.1502964988170639	0.9950808649505735	0.7908268242702776	0.7819391067966824	38	7	64	12	0	58	11	9	1
AKAP9	8.257774779985429	8.285462600120978	315.6022373805068	0.014258887407024155	0.019562320408950618	-0.01229580506921474	0.9871206054017855	0.9855614383599193	0.9872035944390555	805	123	768	536	129	1526	277	302	51
ABI2	5.9976241960699355	6.085184764233852	67.72043799618292	0.014259288322322606	0.012071375041727495	-0.013917935450017517	0.9915752049758808	0.9930292008195625	0.9865630893419536	126	24	200	149	19	413	48	41	17
FBRS	6.308163437058599	6.382948880167184	84.58256905935863	0.014369140697776344	-0.008738300068857755	-0.03071318787206641	0.9908374832734971	0.9944893897309814	0.9685352291857106	200	66	151	136	20	364	91	52	18
STRAP	5.8854052904559255	5.971387374242052	63.10622812920174	0.014432473140750794	-0.04384481643650581	-0.04561500292504567	0.9918258974016697	0.9762311966022483	0.9524848764497436	133	27	58	166	42	350	29	57	14
OAT	5.005729023895926	5.1478845239956	34.47659011505667	0.014459706166321947	-0.20680470187075903	-0.12780490481635526	0.9918258974016697	0.8633080771912218	0.8399543988117247	80	17	54	47	33	237	17	30	3
SUSD6	6.637569875920817	6.687394031260745	103.31993939678092	0.014582313290844166	-0.06401902386541564	-0.06552968361989141	0.9889719011793296	0.9532713038239432	0.9238778248013305	171	59	267	187	43	540	108	75	14
THOC5	5.111232991414638	5.25984820010423	36.40116107757966	0.014706705176769912	-0.009440590621991032	-0.024008839426832636	0.9918258974016697	0.9947570215863206	0.9763525247796416	121	15	60	91	10	217	37	33	3
USP30	2.7708425284077083	2.951049888524097	7.00554479262445	0.014909458051852424	-0.15994841328711285	-0.05648125207439356	0.9938516946743954	0.9442755836106814	0.930545896333518	13	5	10	10	5	48	3	2	2
MYO9A	7.038580533940805	7.077937434092853	135.31043284683264	0.015049130611033157	0.022770272485166925	-0.010183008655332766	0.9876476999954296	0.9841602628042784	0.9901593149651132	395	48	293	260	51	683	131	119	21
OSGEPL1	2.2249038173377476	2.6311809229022036	4.299421009946443	0.015191965844515749	-0.041215343002490225	-0.019403482154636543	0.9938516946743954	0.9883571803421802	0.9786005250942784	14	1	9	14	1	28	5	4	0
ZNF639	3.9814872108278587	4.100216438188017	15.902415213839813	0.015257947584118973	-0.07121857876570598	-0.04799645829331152	0.9918258974016697	0.9659536885116123	0.9484147849873343	26	10	32	39	6	90	10	16	2
LL22NC03-80A10.6	0.8597306906410549	1.5830178954009788	1.7861284171671785	0.015274980668385226	-0.2826046432457337	-0.038315106141198645	0.9953856183616664	0.9400466187004978	NA	1	0	2	6	3	8	0	3	0
BDKRB2	2.887928429213733	3.13639455299317	7.68359970402885	0.015315690409830064	-0.16293550168572138	-0.058168504469430206	0.9938516946743954	0.9427765666040185	0.9274950508191315	5	4	22	16	5	32	11	3	1
STX4	5.339783408104664	5.4560367790162365	42.36916235905554	0.015407454486226614	-0.08789410264684094	-0.06741434676817289	0.9908175680753145	0.9449555457421372	0.9255520719237492	94	13	114	69	28	271	46	26	4
CD276	5.219893710512866	5.398819181326025	41.576773051920235	0.01548025283661555	-0.2945857024577569	-0.1697758749756116	0.9928622687767095	0.8036736203556026	0.7750465220543113	83	25	30	102	37	244	45	16	4
ZC3H7B	6.454510126683552	6.587314725927146	95.9890519330352	0.01553996762340062	0.03790067700953129	0.010923393689457864	0.9916797089675494	0.9795017908534097	0.9906848254286321	404	21	177	194	24	468	101	55	23
UBE3D	2.5317054350483645	2.993647810829917	5.906971575967957	0.015632929302605094	-0.23099840532561827	-0.0723330273585224	0.9938516946743954	0.9164133309684328	0.9072011716594073	20	2	5	26	2	46	5	4	0
EMP3	5.369695371970207	5.428479790677134	42.751055663962966	0.015854173732099484	-0.17787433659633337	-0.12220688450952188	0.9890944702978616	0.8590127230209114	0.8442647398778916	79	33	74	70	24	262	31	28	6
EIF5B	8.374048230773566	8.38971800076165	340.2138939826839	0.016233628818345284	0.016712567831471608	-0.014977517437177564	0.9839823243457319	0.9875377233696337	0.9820106293442272	782	125	669	597	206	1637	288	317	59
AAMDC	2.297738149138871	2.7117213110121314	5.2732676014696915	0.016335292122973043	-0.39401380030836824	-0.10684359573374089	0.9938516946743954	0.8624750384390675	0.8388291788827259	11	1	10	5	9	33	4	3	0
TJP2	7.067775510120041	7.102160768828677	139.08932644976773	0.016450467117528886	0.07600977882413618	0.023306414251777794	0.986868942112155	0.939512651970388	0.9764616703316682	367	48	257	213	82	674	158	74	32
SNHG11	2.0334334098192404	2.2763142307938926	4.029304688239364	0.0165628894386763	-0.14121992639790223	-0.038731084026846045	0.9938516946743954	0.9606615170471606	0.9473664381966705	9	4	3	6	2	19	4	1	1
CD2AP	6.714952912144251	6.731319777178064	108.06933352266128	0.01669648006415004	0.03746147647800375	-0.008386359507455083	0.9858919476299468	0.9729872770532172	0.9912628717237748	202	48	171	205	70	513	83	80	27
WTAP	6.48176134104377	6.526616842595515	93.35913831254705	0.016729509085955933	-0.11393152466499258	-0.09619233971165275	0.9876476999954296	0.9063602180695288	0.8789623347765843	146	46	160	146	81	440	74	76	16
FUZ	1.8584965394604642	2.100086180142195	3.1889431727325714	0.01680532694431452	0.1479864804568971	0.019583330957789188	0.9938516946743954	0.9564279478447382	0.976258128000698	9	1	6	5	1	12	4	2	1
EPC2	5.474849502652357	5.563101109646459	46.34686951279755	0.01685288983047649	-0.12189988795234723	-0.08719182193570757	0.9885463738505266	0.9094285110548808	0.8956389743007527	92	31	96	74	25	284	48	30	4
CCBL1	2.145961020123906	2.680741901388616	4.811184605808883	0.01691483892597129	0.028476817054618044	0.005131836132971402	0.9938651560234576	0.9930292008195625	0.993904330471939	16	0	10	15	1	22	9	1	1
MTO1	4.217538447541615	4.4870249990264375	20.288870730079424	0.01698857941163402	0.11913591685455444	0.035302285534641285	0.9918258974016697	0.9430797788644979	0.965093271222579	66	7	57	29	5	109	33	15	1
RP11-1024P17.1	1.342000379124096	1.9853895280141227	2.7497063552372687	0.0171247486306345	0.036966442239448415	-3.89579014678901e-4	0.994846093698118	0.9925801561957696	0.998507391235801	1	2	12	2	1	6	7	1	0
CTD-2666L21.2	0.9174743844731178	1.6592427812635464	1.5336185907590876	0.01715615754269504	-0.5201016973086724	-0.04881307397569113	0.9942387560409415	0.8609011292523777	NA	4	0	11	2	0	7	1	2	0
ZNF626	3.281220540304224	3.5217080852791764	9.8691678042454	0.017183044821245153	-0.005201257237432294	-0.015498466197650282	0.9921374732940936	0.9977137989246858	0.9839218075628976	20	2	14	36	5	48	8	12	1
ARPC3	7.455860288001076	7.564832965933078	194.61428655536753	0.017395169245642023	-0.11905912933343368	-0.09068407784826102	0.9894388205258329	0.9221937777423426	0.8910031996706826	253	156	280	233	147	992	83	174	42
SOGA1	6.603683467605653	6.719529061216204	105.10766496180727	0.017465046782220307	0.041587724924601	0.006699819252281522	0.9895495554735013	0.9765805668776141	0.9935539653586108	342	26	284	140	43	597	134	44	20
CNTNAP3	0.9876814373275827	1.680396519767255	2.1426993265298746	0.01752673868440157	-0.6895208704000294	-0.057937774245507466	0.994846093698118	0.816052715335211	NA	1	0	13	2	1	5	1	1	1
SMIM13	3.0857150026245597	3.2177615170522627	8.252566545848707	0.0176910607741341	-0.025216077785816082	-0.02604017830019012	0.9918258974016697	0.9919789552224602	0.9728768417923921	20	2	15	15	6	44	8	4	2
LTV1	4.9262306841382175	4.986142823914827	31.071657101778413	0.01821755819750952	0.13162639486545688	0.03795620816932986	0.9879642427743658	0.9087204704571853	0.9610290083574545	98	9	55	56	12	146	29	24	8
SMAD2	6.783054350841149	6.846862455905648	117.54991984387411	0.0182441806294707	-0.18161791356528442	-0.13646311643356443	0.9876476999954296	0.8493470013060268	0.8221454667562318	167	83	222	133	92	574	87	81	22
P2RY14	1.6012240070058112	2.1986133860257087	3.3858173187886482	0.01832236364961983	-0.4020435464017493	-0.07726676559717442	0.9938651560234576	0.8863148094861859	0.8637432692358697	4	5	3	12	0	14	5	1	0
TRAPPC2L	3.1329158381971802	3.3884245168589424	10.459875697113969	0.018529616640572236	0.1929873576254978	0.051978273749577836	0.993424483242796	0.9322748985978727	0.9346636626383061	34	1	11	11	8	35	11	3	5
GBA2	5.109387679043935	5.455890068154723	42.080446217275174	0.01855027110307292	-0.08104226116734259	-0.026760236241670055	0.9927489337073168	0.96600226550072	0.9723470775673007	167	3	137	85	6	194	40	34	8
RP5-991G20.1	1.9214458764912061	2.4398099108508	3.9008933830871237	0.018579924863615482	-0.2713640159912577	-0.062347853863749955	0.9938516946743954	0.9148117931069913	0.9120128992341042	15	2	5	13	0	29	1	2	1
TMEM97	2.478921499783345	3.322146926515738	9.287114663161727	0.018678137764042996	-1.0519393399426573	-0.2583260056844739	0.9943980385967035	0.6203466219633803	0.4966495823403914	21	2	2	9	24	56	2	3	0
KMT2E-AS1	1.4468244315278331	1.8110180846819754	2.167153269464064	0.018750942296911603	-0.11980578429157379	-0.02715860513539157	0.9936061101460165	0.9961615441077902	NA	7	1	2	4	2	12	2	2	0
DAK	2.9064255849644542	3.107449850005091	7.390532141845979	0.018780248918387834	-0.2049305306616879	-0.07524400829238577	0.9921374732940936	0.9162328717952665	0.9070154633743185	27	4	5	14	5	40	7	4	1
RIC8A	5.5582081193306365	5.806672928991032	53.725766288287026	0.018854545783508637	-0.033990688485354185	-0.03358930204908257	0.9914126301071515	0.9843434024511754	0.9658718948772804	255	14	61	125	18	282	71	45	3
SEMA4G	1.2304612318468064	1.8459294468385579	1.9764513054406716	0.019070569336935093	0.012211354083223878	0.00623457301166648	0.9938516946743954	0.9981990255232779	NA	8	0	5	6	0	7	4	2	0
RP1-68D18.4	0.8749429066648715	1.7120921221064063	1.8669935616478095	0.019693306997082695	-0.7779570589133759	-0.09830513013144432	0.994846093698118	0.7858205660583365	NA	0	1	3	10	2	13	1	0	0
IPO7	7.656060016621251	7.664125115710794	205.67507636228882	0.01969909415973383	0.023289237065660776	-0.014994779351479477	0.980498156269824	0.9810729668537457	0.9816925222832975	438	83	381	395	119	1062	168	163	42
RPL3P6	1.5992012741860788	1.9462635324371125	2.5868976866356843	0.01975265423238332	0.19533559383045276	0.026056275874419346	0.9933828065546112	0.9454984050671127	0.9647093667016118	7	2	4	3	1	10	5	2	0
ARSB	4.576485207236951	4.727569914864209	26.643401492083754	0.01978974172332261	-0.3962984151175362	-0.20300777267296685	0.9905674188966088	0.746091351170301	0.7122311229101006	52	25	25	30	24	131	23	10	4
GALNT6	2.8002764286581083	2.972137317610548	6.972194164382373	0.01994095027524299	-0.3218629389784682	-0.10482538957007508	0.9918258974016697	0.8645071214303245	0.8548140794669278	8	7	14	11	4	39	4	4	1
SRSF1	6.374909711243418	6.427968203711185	86.72962857826674	0.020098664947692725	0.14939322736683017	0.06623307022942339	0.9857119139763472	0.8744666085674281	0.9249496061669584	187	29	147	226	32	349	100	58	22
SNRPF	5.178518801382103	5.296285097730434	38.85729417662196	0.020100004387664048	-0.2913707614408967	-0.1783749180124424	0.9886472070070784	0.7798604055713048	0.7616840507920775	101	29	36	59	31	228	27	27	4
REEP5	6.796663208206291	6.837836269747105	116.2126167242914	0.020456291258667585	-0.11445044499101804	-0.1005049984127729	0.9839823243457319	0.9021978367017093	0.8692410025917156	191	82	195	165	78	546	98	96	18
SLC35A3	4.403178226352755	4.577976948603094	23.2494742775121	0.020467141027838205	-0.04836219329961979	-0.044594390217345514	0.9892753235728079	0.9792663967892595	0.9526133680385781	40	24	28	42	8	89	33	16	2
MBL1P	0.5830781648408956	1.439991256327084	1.015529647291293	0.02051146389324506	-0.39114172731561647	-0.03613218271088608	0.9938516946743954	0.9021978367017093	NA	8	0	1	4	0	10	1	0	0
STK16	2.606820412193958	2.9379493774538545	6.186448357811156	0.0205977927607615	0.08630720392146153	0.012842138098901057	0.9920164009006529	0.975059367987618	0.9869350256466723	7	4	12	18	2	28	6	9	0
EPS15	7.537714604675676	7.569507186260109	193.2845817525563	0.020716954909799926	-0.061072002175987225	-0.06927733360629812	0.9833026134612135	0.9537845432462471	0.9167750901900411	328	99	421	257	135	1093	136	138	39
TRIM24	4.904152025040152	4.983062033092145	31.075472303321487	0.020917565824376788	-0.2179800386060258	-0.1336571771957057	0.9871206054017855	0.8390361171807941	0.8311108780080424	50	24	52	55	20	186	26	17	4
DLG5	5.729529209806874	5.950305670481544	59.90513447114623	0.020960318771976683	0.030636547239597703	0.004563643175612552	0.9894019641929108	0.9854930314688732	0.9955668349116905	217	11	170	120	11	264	73	57	7
EPB41L4B	2.083190415008189	2.440848320955881	4.1860926543055035	0.02131983580309693	-0.17208437404397103	-0.04854475222714546	0.9921767371077238	0.9505626087817233	0.9341811922325247	11	5	3	9	1	20	4	4	0
S100A10	7.916928779368288	8.034750000558333	270.05961789056147	0.021523833016388206	-0.23370344035019236	-0.15732540082391863	0.9858919476299468	0.8250760733191269	0.7930879970897041	431	305	313	387	117	1359	165	199	49
LSM5	4.171929853484094	4.41885324820724	21.625285463199067	0.021724564617280142	0.016317487925078096	-0.013062092400185	0.9918258974016697	0.9942327129245689	0.9865055750677328	46	15	11	31	17	89	4	29	5
ARL8A	5.240305513218787	5.375747028697901	42.31068843666585	0.022110789136585512	-0.41253977543809894	-0.2296575733604042	0.9879642427743658	0.706245925775724	0.669968040146171	69	34	56	37	45	200	27	24	7
RP11-45M22.2	3.043244439173818	3.3555351965288547	8.80562187579348	0.02212289974211805	-0.02607567015238469	-0.018107063780195887	0.9918084684281476	0.9924656696248676	0.9805522115346632	18	3	16	33	1	44	12	3	2
GNAQ	7.249796267627725	7.354374461507018	166.46154109163228	0.022178422341473224	-0.25857633301548416	-0.18150227813366923	0.9858919476299468	0.7858516093342981	0.7525616045776603	273	120	292	161	147	924	136	121	18
WIPF2	6.239280879994656	6.292128988091734	78.09985475409634	0.022400021004118035	-0.02433711262353826	-0.03663769828922438	0.9831429288238659	0.9838259084686156	0.9601211451528161	149	48	160	151	32	389	84	66	9
ZNF738	2.641933980041045	2.8513174762083393	6.918077760421507	0.022560077198274808	-0.04280016225514815	-0.022680679931575715	0.9918258974016697	0.9883571803421802	0.9727774360625099	7	8	9	13	1	19	5	6	2
YY1	6.63967143137439	6.6813075481672275	104.06444274296246	0.022588817292505822	0.1158850747143296	0.04510536103935797	0.9832096078526117	0.9021978367017093	0.9523492224252688	220	47	226	164	46	572	107	45	28
DUSP23	3.1703077876832912	3.4190797997877347	9.34567466378336	0.022632625714305913	-0.1268210737810894	-0.05082997138193316	0.9914645978147415	0.9537845432462471	0.939991437707533	44	3	6	23	3	43	7	8	2
RECQL	5.130713469952718	5.265460106154463	37.336304770170834	0.02263440624130178	-0.1619297877594461	-0.10626929056929252	0.9876476999954296	0.892353003883395	0.8686560009795349	123	23	65	39	22	267	37	15	4
UCKL1	3.9212037509113356	4.302411683488729	18.60680020660639	0.02278735641807356	-0.04191493966341775	-0.0031013332557868435	0.9918258974016697	0.9854165063031992	0.9960701605827513	100	4	35	28	1	84	19	8	6
ALG11	3.698675779423526	4.023262906691143	14.904592668107382	0.022989872512855374	0.21934076441967182	0.06893915900725349	0.9905849189708128	0.8970485702105393	0.9220906753397202	22	8	21	27	11	67	14	24	0
ARFGEF1	7.040524253015353	7.076493372509044	135.46617279185514	0.023013400735039193	0.042301928557253385	0.002003877806738323	0.9807163262656776	0.9687567695510058	0.9977695149980523	335	42	326	260	59	652	138	110	24
TPP2	6.396912188261132	6.43016818529935	86.71967190764474	0.02331828435402441	0.06066027736151862	0.009508355554181702	0.9813313429711622	0.9538854518864335	0.9912628717237748	188	26	194	146	52	406	68	78	19
NCDN	4.092845554761981	4.306752075121884	18.337437263986555	0.023374744966696177	0.2742668013399602	0.10168123227796032	0.9889719011793296	0.8465826533956159	0.8751002693702452	45	4	28	57	4	63	26	20	3
AP2A2	6.2670800575841845	6.339045554917025	80.16986568315478	0.023458432596056504	0.02484007555416025	-0.007564984606140471	0.9833026134612135	0.9843434024511754	0.991560424068435	278	33	131	164	25	399	91	65	11
AIM1	6.068096525261508	6.18854714526279	73.68384945328049	0.02354562952539856	-0.06546240337931064	-0.05529926659267432	0.9875981952116529	0.9638006270019213	0.9389449373739693	75	52	130	196	28	383	31	75	15
SSB	6.439507634235548	6.495276289974428	90.79584690583886	0.023546002989216934	-0.11610509194947849	-0.09723301773408825	0.9831737669017314	0.9050334123126378	0.8781106896351544	190	56	106	173	63	512	61	83	12
UNC5C	4.582058155793643	4.758735976998446	25.787622961975693	0.023787737512206263	-0.20115580880758968	-0.1064041223025194	0.9889719011793296	0.8821803761550859	0.8660735378827753	113	10	53	18	15	161	13	21	4
NUP93	4.03391436904735	4.282421655699137	17.3970189842718	0.023908105183976527	-0.06904985871083506	-0.042241466996037605	0.9884301326105208	0.9701335373449959	0.9560975812293013	64	4	24	59	4	104	17	14	2
CALM1	8.579723343509626	8.617413731033649	401.8626152216438	0.024026418034948923	-0.07152930243421934	-0.07975115319011992	0.978725121574694	0.9453288676048612	0.9014803787356527	750	317	679	536	202	1892	333	338	69
STARD7	6.589425080952552	6.68747610745984	105.78897780271978	0.024223638328810436	-0.21075242291657947	-0.14217815503107156	0.9852490269448013	0.8416300488644384	0.8164490907390287	189	95	91	148	77	403	93	75	19
GOT2	5.234331917378592	5.34677240557771	39.367378202617616	0.024251916898779872	-0.03475327410440204	-0.03703839933792299	0.9846550402170489	0.9800207017261565	0.9615721726542511	95	22	50	99	18	212	40	37	3
LINC01422	0.636543387544808	1.5334486006926553	1.2044312445194183	0.024370688037687924	-0.49168304202969504	-0.04699358230662123	0.9936573695670247	0.8755245150989543	NA	1	0	6	7	0	11	0	1	0
NASP	7.34849028077895	7.365686240154409	167.32110091100637	0.024559649468528337	0.08071113180907839	0.022988242332469915	0.9772891376808527	0.928227177070444	0.9757383531750402	480	65	297	258	84	775	137	136	40
DONSON	2.449085957888685	2.7165351084101848	5.564623414248826	0.024581566588874802	0.026624714089402028	-0.004240105525597883	0.9914126301071515	0.9925618200789725	0.9949237250293629	9	2	13	10	3	41	1	3	2
CHM	4.64716369387356	4.83913377309077	26.859574688915004	0.02491124818167231	0.05669655095668896	0.015106167941599753	0.9858919476299468	0.9720033825232653	0.9865055750677328	53	15	59	56	10	151	29	29	1
RP11-492I21.1	0.8333434050224828	1.8433568806395135	2.163055153299072	0.025098480924188774	-1.0511162739561473	-0.11644823017914621	0.9938651560234576	0.7110554734404994	NA	0	3	13	4	0	13	1	0	0
SAMD11	1.4949574169053534	2.1014982995244558	3.649000511374512	0.02526234370096719	-0.24813471211958102	-0.029488883980590512	0.9938516946743954	0.9421790421240429	0.9526133680385781	17	1	1	2	3	15	2	0	2
ERMARD	3.2220148367797496	3.458311271060208	9.3395147383554	0.025305492604343473	-0.09620324731952004	-0.04596821316796726	0.9884041706282052	0.9628742496966114	0.9501753724998548	24	6	15	24	3	75	9	3	1
APPL2	4.663002475994828	4.795099862500708	26.12703251841971	0.025489836567710564	-0.021655696499874925	-0.028666455825948386	0.9849212104225206	0.9889712126190005	0.9711385047165323	59	13	66	54	8	173	31	13	3
L3MBTL1	2.616330954445399	3.2264544594247884	7.1393546217683115	0.025636466011851166	-0.11340789139144025	-0.03853064899427691	0.9918258974016697	0.9658739012179004	0.9557488365741632	25	2	17	25	0	40	11	5	0
TIMM23	3.536337172669137	3.724939042818626	11.680549863706707	0.025663070405911002	0.014759930552669408	-0.009317748423249644	0.9874348216222204	0.9941633254333027	0.9912628717237748	26	6	15	36	4	62	9	14	1
ZNF772	2.727254264437218	2.99215982479214	6.630210119890615	0.025736260011877347	0.18783315698464045	0.04217630033751899	0.9894019641929108	0.9304863561812478	0.9524848764497436	11	2	13	17	3	35	2	11	1
TCAP	0.6676349501889909	1.3784421470213821	1.528827166516997	0.025774642444331013	-0.08022256202230271	0.0125844592113594	0.9935899152119091	0.9815982115142426	NA	5	0	5	1	0	4	2	0	1
RBM8A	5.654095150364206	5.694357672828439	52.90164940667882	0.02608280541828791	0.10050250030636754	0.02729225022359803	0.9815113021011522	0.9297176623899365	0.9728666066017752	99	33	80	89	24	260	27	44	16
RPP38	2.042341226339683	2.61780102870671	4.419217290773294	0.026101051494852274	-0.3399488131411891	-0.07322662260936645	0.9918258974016697	0.8865370018620612	0.8921480635726216	19	1	6	18	0	28	4	1	1
KDM7A	6.719783090524536	6.809560588315453	113.24094898134119	0.02619204757410907	-0.11608392866130957	-0.08566174606866019	0.9839823243457319	0.9179144890746428	0.8983667742643339	117	39	309	214	86	514	116	69	21
RP11-893F2.18	0.315421061139845	1.1405660448503578	0.717021980571952	0.026363576512292482	-0.45286322012543495	-0.028310295932374593	0.9921767371077238	0.89100733143256	NA	1	0	2	5	0	5	0	1	0
RPRD1A	6.027713183611956	6.093396231705095	67.76001383234886	0.02637781742186317	-0.0016006967069322861	-0.02526659489834594	0.9813313429711622	0.9988182434786356	0.9745559128426183	143	17	195	120	35	364	55	55	13
TCF19	3.077765067815776	3.488082759045585	11.828320639400744	0.026500943154928232	-0.08743731938468835	-0.011429692797453242	0.9929256544372084	0.9765805668776141	0.9863217498446024	34	9	2	19	5	44	8	1	6
C1orf168	0.931125134227066	1.8767097489987437	2.4619439267050565	0.02656390477736979	-0.51520005076926	-0.020847057414083825	0.9938516946743954	0.881101140173158	0.9575857744511053	11	0	12	0	0	3	1	3	1
MCL1	9.197907653486725	9.262892110732967	627.1000660887851	0.026582577331948683	-0.0967388555714882	-0.09128753832028892	0.9804053898886599	0.9298054424191337	0.8876723420415659	715	419	1216	1096	398	2992	615	549	76
RCBTB2	3.263116096111082	3.656121810029136	12.332009412212992	0.02659037303527673	-0.5996080427755517	-0.20447378298979305	0.9918258974016697	0.7375886286527561	0.6660928762331347	23	14	18	5	12	84	2	4	2
EMC2	5.494792622703844	5.651824455972986	49.87247798295645	0.026674403458574993	-0.22211182920300773	-0.14420660131923152	0.9843925014120463	0.8482181223572856	0.81613448743423	78	30	83	64	50	248	43	46	3
PAM	7.353027992913507	7.382520892238491	168.5504171028253	0.02670559886248319	-0.016003130661874348	-0.035602445519684923	0.9753503694542768	0.9884609423223016	0.9591485385380756	327	101	324	315	76	845	167	149	22
HEXB	6.320202679632237	6.640425844235707	101.04793497617057	0.026872977427330632	-0.4287166400561177	-0.23576947699907336	0.987916545072636	0.7316635483126228	0.6615276257299163	115	95	110	128	105	595	65	87	3
TWSG1	5.062386164913435	5.145587137430479	35.21740181690458	0.026879183678462547	-0.15611944685750181	-0.1050859707505762	0.9831737669017314	0.8930241856108669	0.868457580534403	64	33	62	49	15	175	24	31	5
CD99	6.672435172924823	6.732248160628938	106.83125898031733	0.02696762531237278	-0.08955331989302379	-0.07889533324273067	0.9800389821783675	0.9319016964529598	0.9070154633743185	325	34	163	145	88	570	93	80	17
ERCC6L	1.2601153131056286	1.7182830165107463	2.367878065758061	0.027175027652442587	-0.054023534251938704	-0.013722066919215003	0.9921020453356981	0.9884609423223016	0.9785751631161699	6	1	1	4	2	12	2	0	1
BIN3	3.6242488419579164	3.9800021946613318	13.756191716374612	0.027276734835948637	0.26402470013498525	0.09477049789215636	0.9879642427743658	0.8681034436932499	0.8887753446674945	36	6	26	29	4	83	12	22	0
ACTL10	0.6231307357907987	1.3130254174270266	0.9469466697404871	0.0272878337032349	-0.39130537560101664	-0.026816816312196748	0.9918084684281476	0.8966833655343164	NA	7	0	2	2	0	5	1	1	0
C7orf26	2.9790940864408353	3.443150058090058	9.165142270637713	0.02738883626963722	0.4410703541418178	0.1158394416674017	0.9898414524643532	0.8105748573355278	0.8424711727798637	32	5	9	15	2	39	24	5	0
KIF20B	4.330088396764321	4.41888656411705	20.888605176086163	0.027494122962187187	-0.09632960098408913	-0.06558588197738763	0.9843140067899633	0.9505626087817233	0.9262550241303978	58	18	26	31	7	102	20	12	4
TRGC2	0.4997900312304561	1.5110082758044374	1.5774133858082262	0.027500435612841257	-1.3208999869260747	-0.10844685085607204	0.9938516946743954	0.6538124243346694	NA	0	0	10	1	3	6	1	0	0
ZSCAN12	3.4667490942134633	3.726739340792119	11.974173069965055	0.02753657840051592	-0.04182741142010917	-0.027182271697041065	0.9880243491789406	0.9847607187098888	0.9711385047165323	48	1	17	16	10	50	15	8	2
XPO4	5.215737272701153	5.341844541540546	39.544109631859	0.027668821076082265	-0.04200369147640168	-0.0432413592260365	0.9833825336644558	0.977053306544873	0.9552401998016989	86	24	41	96	22	191	34	45	3
RP11-474P2.7	0.8136795455503774	1.6080085656798428	1.315319218202664	0.027673167779390252	-0.2032036133883113	-0.023591262533410196	0.9918258974016697	0.9538854518864335	NA	7	0	2	6	0	12	2	0	0
LINC00641	3.701475328183696	3.9411089485693536	13.63832240924283	0.027729656020104774	-0.2558155210566187	-0.1153973454274841	0.9876476999954296	0.8678505790086756	0.8540357493513787	15	4	37	40	10	89	12	8	1
AIF1	4.091964064501669	5.066347545748475	34.11801777160792	0.027983913681166133	-1.0148061664371661	-0.16438554054916707	0.9937637613850214	0.5858449004817855	0.5941971723642694	12	53	54	15	39	189	3	24	0
PSMD14	5.176249827828752	5.268652532760111	38.05209579174384	0.02821096069766404	-0.18970498943411634	-0.12424045109796232	0.9831737669017314	0.8644284974428749	0.8435322313131591	86	31	40	80	19	226	35	20	5
ZNF362	4.57480953671672	4.750674629858842	25.984263915039122	0.02837969196337873	-0.10482510900283128	-0.07050447857993122	0.9852490269448013	0.948035888191171	0.9202636781990553	66	24	52	24	9	119	33	18	2
MZF1-AS1	2.462266004742949	2.816190446153123	6.296486845489256	0.028386758309517018	-0.6712406449031443	-0.16663740110207753	0.9918258974016697	0.7367984083078	0.7117122665525806	2	7	22	8	3	23	4	3	1
OAZ1	7.408865664681959	7.420859924149075	173.42965049652474	0.028434528966384827	-0.028423295638712532	-0.045036626199878214	0.9715505159515939	0.9770041721111145	0.9426362054930528	362	92	305	304	100	999	148	132	28
WDSUB1	2.319246311163809	2.7708005068744495	6.960625743994662	0.028615049023563852	0.27038636075009975	0.04805760812957249	0.9921374732940936	0.9244340482291915	0.930545896333518	5	6	11	8	2	41	0	3	4
MT-TL1	4.468183108981934	5.209120913360291	39.99276317060857	0.028650961804208	-1.238916684930243	-0.18872974611807436	0.9921374732940936	0.4916790073282532	0.5729216779215781	35	64	6	22	49	65	9	24	7
MRGBP	3.3688257734246636	3.5180437313614816	10.143251171495775	0.028665577739615703	-0.0965981642900928	-0.05124702591685749	0.9857119139763472	0.9592313639906158	0.9426573353369976	23	6	23	21	3	71	7	5	2
ZDHHC2	4.642253209828651	4.742328342982827	26.288812801581464	0.028712393531163078	-0.17566408904957143	-0.1039085205316143	0.9833248426873721	0.8890818854767313	0.8701173735540242	37	19	43	40	21	122	30	15	3
RAB20	4.784714520396275	5.0086216133697095	31.19950218203467	0.028879944764879605	-0.19929237900596544	-0.12349025743903877	0.9852490269448013	0.881090098348151	0.8455496965118249	48	26	48	50	23	187	37	17	1
MMS19	4.4436109183781864	4.900256079768129	27.12453144766052	0.028891294398066935	-0.17418098959453482	-0.07338586596235347	0.9890944702978616	0.9221823143767289	0.914991245690082	109	1	90	60	7	177	20	26	2
RSPO2	1.399421601132938	2.111103360364892	2.825141165198149	0.02915900291772542	-0.7855889025870777	-0.12073339518541186	0.9921374732940936	0.7488678937721882	0.7616840507920775	22	2	1	1	2	15	1	2	0
SH3BP5L	4.075644206430508	4.406181858502743	19.252222078702886	0.02931015244019798	0.31651950311949745	0.10957591398283613	0.9871206054017855	0.8342007773999713	0.8604014044445649	77	4	37	31	4	85	43	9	2
ZXDA	1.3421318529465063	2.126435484067453	2.4821119786181254	0.029409258760410593	-0.6169559919529998	-0.08841607712837923	0.9918258974016697	0.8084910469916848	0.8386781696574654	20	0	8	1	1	17	1	2	0
GRAMD1C	2.420105754680691	2.669177994202826	5.606927593457634	0.029591148109775516	-0.08046242377160356	-0.027244921068122173	0.9889719011793296	0.9768888868971786	0.9659644730350111	7	1	5	20	4	19	5	3	2
ACTN4	8.560909601984006	8.623620526765796	400.0343054137981	0.029605635402739274	0.020666822519601426	-0.005482154593059572	0.9770571402698279	0.9872480779407327	0.9935539653586108	1369	149	955	641	105	1883	365	278	91
CLINT1	7.130470713885814	7.1541077334042775	143.65502102724133	0.029627223605343353	-0.03310587969658839	-0.045263311766171224	0.9728396493213597	0.976192951884855	0.9451173139778053	262	72	281	260	87	761	132	122	20
TAF15	7.518704719089921	7.55221087680816	190.02104668859968	0.029949016727575103	0.0011516311734333443	-0.02666472852041363	0.9739277906481569	0.9988403735550355	0.9711385047165323	369	112	320	380	90	1150	115	187	30
CCNT2	5.946689081349706	5.979992445891575	62.72757483108746	0.030014873404943895	0.02936627572696236	-0.0060827576937274195	0.9758227588002577	0.9795017908534097	0.9931866385053	136	25	115	134	33	358	42	60	11
FOXO3B	0.840970362523309	1.5804201637555992	1.370082578122256	0.030266688490195877	-0.472099569580808	-0.03936196981562642	0.991483332513925	0.8738958922256912	NA	9	0	6	1	0	6	2	1	0
SLC38A9	3.630688532620799	3.8533424076874514	13.75044251171068	0.03028014864533377	-0.14151948260759267	-0.06757071778407635	0.9876476999954296	0.9432579131443061	0.9193115958174489	15	12	27	32	4	85	3	12	3
BRD9	5.16583563225428	5.408575514851703	40.873036764601515	0.030352903059007192	0.09103448422824653	0.03542255428304367	0.9857865154945392	0.9553441041909754	0.9647093667016118	142	8	77	120	5	165	49	38	7
PTS	2.2498366012548567	2.7321446705820254	5.298483932112334	0.03040658308185296	-0.47986449416475135	-0.12003616545168952	0.9906205679180216	0.8274912211539399	0.8158060405834014	17	0	4	17	6	31	3	2	1
BIN1	4.5188685635765315	4.597223182160778	23.590407808372248	0.030529516434929394	0.07072110647573641	0.005901438468414864	0.9813313429711622	0.9625463210428418	0.9944063787723482	60	10	46	48	7	147	17	12	7
EMC1	5.930277959011804	5.997906064179705	63.38329674147221	0.030545160984852687	0.02074604164698323	-0.012781803670014871	0.9789411844826594	0.9875377233696337	0.9873734544858477	199	25	87	158	21	388	41	52	13
CECR2	4.1614607326952875	4.415404718040163	19.942927822331782	0.03093666764437609	0.14230473591702858	0.04745797316717717	0.9858919476299468	0.933376486338476	0.9497772759054789	51	2	60	34	8	100	9	28	4
KIF3B	6.030559231329533	6.076050474719135	67.46356106245945	0.03095014823260715	-0.0182220535643246	-0.03271435885589758	0.9759952718190298	0.9883827176424089	0.9654968413790408	155	26	108	109	52	336	78	41	11
DOCK2	6.722703827326795	6.793534265832536	111.71254148387094	0.031218434620303177	-0.05841234625274126	-0.058224271636641435	0.9796749082329007	0.9618454649676789	0.9346046627175416	319	57	291	92	52	517	89	103	19
RIN2	6.24190339858844	6.289013331980795	77.87512287191446	0.03126545026121762	-0.03841535506732466	-0.044741075467886395	0.9747376063063508	0.9748663841940631	0.9506436937072797	153	45	164	146	35	465	85	48	10
CTBP2	5.9624652411902686	6.000292754317728	64.28096323765558	0.03134205767258777	0.15535429962563355	0.06502389564913008	0.9759952718190298	0.8658861802275909	0.9253062647371207	165	26	134	102	24	283	75	40	16
ZNF442	1.9692828288819348	2.3707417824576473	3.54708768501371	0.03134725575743613	-0.09097776006373094	-0.02845156596728004	0.9879642427743658	0.9762433929683185	0.9646535043552052	8	2	4	14	1	22	5	2	0
MSL1	7.006640699157381	7.079366747249869	136.9542133066275	0.0314038699986619	0.03247786625061693	5.434750961838108e-4	0.9780875782384293	0.9798489460169942	0.9999666560056116	224	35	398	211	87	564	108	118	33
AC093690.1	1.2875059429391873	2.026316991742843	2.247079095877323	0.03151946915185104	-0.4747419243204316	-0.06391684441515752	0.9907141324411559	0.8633080771912218	NA	4	0	8	13	0	13	3	1	0
CUTC	3.2402858971762556	3.390264821361264	9.363171939066302	0.031593348841214106	0.15075687066574744	0.0397487120657637	0.9849212104225206	0.9357266652590154	0.9571239007123938	28	6	12	12	4	38	9	12	1
OSTF1	5.459546745420644	5.616324045977004	49.75198815223601	0.031728078681143086	-0.2693609683779139	-0.15572293745960025	0.9833825336644558	0.8273253248328902	0.7939800751193429	53	40	81	58	46	230	21	51	7
PLS3	6.1083587180794705	6.2469938673848	75.72093159733093	0.03181080128014227	-0.1329722357782842	-0.10149601144671977	0.9809101492230102	0.9101789049077561	0.8762022901701292	140	52	181	73	48	368	88	61	5
ARHGAP6	5.022036422199779	5.18173859866959	35.982432268213955	0.03188286689232213	-0.0016252587862607105	-0.009427323366221305	0.9836591560153797	0.9988580751920795	0.9912628717237748	64	9	135	36	18	166	39	15	10
ZNF16	1.3263884397232937	1.8587669247068268	2.556991599292768	0.03189592869339039	0.10625618042053996	0.02369458458882451	0.9914126301071515	0.979062732694784	0.9636203080842014	13	0	2	3	1	6	1	4	1
SMEK1	6.916341172165726	6.951913289666813	124.73528888513744	0.031930429430392114	0.049130883115742305	0.006178062477319563	0.9732982790334551	0.9636461039483767	0.9935539653586108	270	40	256	229	76	692	77	120	25
CYSTM1	4.981574788077564	5.150872830660968	34.54642971895126	0.032166898481055604	-0.09705872215948451	-0.07115833727228123	0.9820408254402209	0.9485430981165657	0.9201776970608736	47	18	67	57	30	179	23	42	2
SUGP2	6.21499538550333	6.405808126727277	84.12520093842625	0.032186156073044446	-0.011696980416311087	-0.008727050725926678	0.9833825336644558	0.9943007510553312	0.9912628717237748	303	17	226	187	12	453	62	62	20
DNAJC11	4.5721804647971505	4.905795405242653	27.704969016608093	0.032203246513724915	-0.10271346085797214	-0.05919581762326009	0.9861490186107019	0.9541922370621513	0.9341811922325247	150	6	25	49	15	155	28	28	1
WWOX	2.8904516221638543	3.3809828583638306	8.089196572485289	0.032249259188721936	0.04749223316254151	0.0036153022262947385	0.9876476999954296	0.9847379588922983	0.9968948149636289	35	1	18	19	2	56	13	5	0
CNN1	4.819654831264216	5.120536393825824	32.73585196404438	0.03237410456196562	-0.2453580756327338	-0.11962140423090073	0.986868942112155	0.8677114539431103	0.8483421328130513	125	15	121	19	9	184	29	28	2
CPEB4	7.633124684216819	7.6744076552611515	208.2916654671747	0.03253738699637096	-0.060949685387011295	-0.06657875616973509	0.9731775486234424	0.9541922370621513	0.9216622739437917	305	104	383	309	170	955	159	178	40
UNC50	4.524151879419954	4.683488579026986	25.746460995372185	0.032765104794342845	-0.06150625508280786	-0.04335986654022159	0.9833825336644558	0.975745948008553	0.9534314756532516	45	8	30	40	29	125	8	27	6
ZNF766	4.844430964758236	4.975905473584253	29.93570357345407	0.03288967580427333	-0.08901852043827241	-0.06422850585547545	0.9807163262656776	0.9499687766707189	0.929274552421567	51	13	48	99	14	183	21	29	3
ZNF141	4.5785184535713626	4.717495899671119	26.142088508650758	0.0331427420698392	0.2217978143746751	0.0834336444504965	0.9831737669017314	0.8702161118864812	0.9031863101871512	47	13	63	49	4	103	15	30	8
ZNF454	2.04451696380532	2.373396236665678	3.9673271221073305	0.03320656501649859	0.038431442591514875	0.002178869945735761	0.9879642427743658	0.991378662781613	0.9970369592115	4	1	11	12	1	14	6	2	1
RADIL	2.033832288902786	2.3396370501944284	3.769473838607895	0.033476242691050324	-0.022609730485557554	-0.013657222581986097	0.9871206054017855	0.9930518553170561	0.9835702800207946	14	1	10	4	1	18	2	4	1
B3GALNT1	3.574287865376799	3.7260953342754544	11.956985167924389	0.03360856937891898	-0.017654722325551764	-0.024663827380443516	0.9831737669017314	0.9930292008195625	0.9758448915273467	26	2	27	23	9	61	13	8	2
MKRN2	4.534465021110458	4.6036454294961455	23.614009102792235	0.034052910971654145	0.10973915255050642	0.02723467996117542	0.9783142401108489	0.9342924859835975	0.9736611158828984	57	6	42	48	13	118	26	13	6
SHC1	6.59686605619987	6.688290055088598	102.57303598088001	0.034223558400385094	-0.0037753907169999195	-0.023814379807204918	0.9767483157417285	0.9974375025514403	0.9763525247796416	328	45	165	260	24	527	115	79	14
ITPKC	5.541940348515745	5.6114595993622265	48.19371957411078	0.0342707078545992	0.12168389427466113	0.045913631339725515	0.9767842592578635	0.909287661143153	0.9524848764497436	113	22	72	124	15	198	50	50	8
ZC2HC1A	4.253574175484544	4.466784517515487	20.498445215473176	0.03434960056617512	-0.18185723586185465	-0.10223327141319459	0.9824895265230175	0.8970384448534994	0.8764571398826557	40	17	50	33	8	161	17	11	1
BCL2L11	4.678377658882478	4.841122333342607	26.976655242073754	0.034409603056462935	-0.12520043346825677	-0.07933857228285945	0.9813313429711622	0.9276794197630851	0.9104814018515652	37	11	54	85	15	165	29	18	2
PCM1	8.52343731998865	8.545756563146195	380.9004995189722	0.03441140501591747	0.006532125492676402	-0.0231829492756934	0.9647791550606424	0.9948896483938333	0.9747557030702989	679	156	769	585	275	1753	338	291	80
PRKCI	5.094540788244293	5.160749553764807	34.995571908973915	0.03477314720214115	0.06313533308794275	0.011804378242064772	0.9768557746169587	0.9618454649676789	0.9900014083151182	76	15	57	85	15	198	42	16	7
WDR34	3.472290629664846	3.6064746970367336	10.934400280075872	0.03479024415271311	0.02053571743398414	-0.01123258511353831	0.981924363867685	0.9925618200789725	0.9899622308105551	38	6	19	16	3	57	12	7	2
CTSL	8.064489243871364	8.385185327125747	344.4197567405487	0.03493655714763425	-0.5898093727845115	-0.28523065777702333	0.9861490186107019	0.6260276846223214	0.5762904347331889	311	348	135	759	340	1572	174	275	36
TEX10	4.52788188685204	4.586999302116488	23.117774685079677	0.03494917983408437	-0.001829526516671932	-0.02558929948214533	0.977137997000456	0.9988182434786356	0.9749911162537558	66	8	47	34	13	138	17	16	5
RP4-583P15.15	0.654128063535556	1.4434493559888302	1.3363957646512783	0.035126015276282924	0.5764298326518094	0.06373171737589212	0.9914126301071515	0.861801494319642	NA	6	0	3	1	0	2	5	1	0
FAM60A	4.9530098507615525	5.052832968985043	33.07182147278492	0.03514156005169368	-0.010553703329425797	-0.024406093462767932	0.9794447834048344	0.9944893897309814	0.9762113882231598	46	9	64	57	31	138	20	35	7
AZI2	5.311087275944733	5.379163963055107	41.273986944380056	0.0351649817959848	-0.12904056506351658	-0.09174253267498636	0.9765534937865951	0.9087204704571853	0.8896128728508242	64	18	84	62	37	205	32	35	6
QSOX1	7.215600905700382	7.297366721366903	158.15555207808336	0.03524087634017351	0.01238862451570557	-0.016143782272794453	0.9747413839354762	0.9925618200789725	0.9835710540328204	584	82	190	278	57	673	188	144	19
MUC20	2.4045460399026544	2.8830067546800664	6.038271024963598	0.03566385816725477	0.1538099480397901	0.0161765597627459	0.9878149572706273	0.9541922370621513	0.981089113737326	8	6	6	15	2	34	13	1	0
RP11-441O15.3	0.3033172420783824	1.3101695895413958	0.9023917319960317	0.035702157014992984	-0.9472377507036253	-0.053339816203804506	0.9914126301071515	0.7566259667238523	NA	4	0	0	8	0	5	1	0	0
ANXA2	8.709956676686867	8.744976624677003	437.37878883477475	0.03575407778844873	0.011574900038964364	-0.017877275171071634	0.9682873323339894	0.9925618200789725	0.9807814197261892	1096	189	447	1020	257	2108	338	332	101
TULP4	6.447360055162781	6.484856843197033	89.24679759839243	0.03589047855735339	0.027774668032604186	-0.009071460065178111	0.9692916987536377	0.9798597322505898	0.9911710423962627	227	27	201	176	42	518	76	70	16
RTCB	5.2182981177798	5.275763820646583	37.8811347222875	0.03591541959981546	-0.002194079079069939	-0.021837184382177428	0.9740050318454332	0.998439917282675	0.9785751631161699	78	12	76	73	26	206	28	36	6
SPAST	4.500662870360686	4.578335965624461	23.9647762646763	0.03631012879079507	-0.16630314510142352	-0.09625196101232215	0.9794447834048344	0.9028827960473905	0.8810120374813821	37	14	39	27	23	103	23	12	5
API5	6.014518479411077	6.0505645187993276	66.46385736496187	0.03636866448699571	-0.08686751967679802	-0.07626163765151825	0.9704661389757195	0.9304863561812478	0.9091491226157723	135	45	100	115	38	375	63	42	10
S100A8	6.5417175355854775	6.900366203891524	120.8363789818369	0.036375735882389224	-0.6925096889119231	-0.3283359025620396	0.9886472070070784	0.5642855430686929	0.5137486146653535	29	68	345	248	130	528	71	87	10
FCHSD1	4.254654083243198	4.485367056877388	20.281819080449445	0.03645840726238628	0.04811643581277456	0.005607709714453029	0.9809101492230102	0.9785852346957233	0.9949237250293629	58	4	57	48	5	120	17	23	2
TMEM110	1.911129598859146	2.4713740310799093	4.7766860041666295	0.03653771315955456	-0.14214597648433266	-0.02689947861741512	0.9914114605660509	0.9658739012179004	0.961791165504527	22	3	1	5	2	24	4	0	2
CCDC47	7.035129736348123	7.069818382352697	137.64476657011028	0.036617691285238396	-0.020564909413383497	-0.043007213896585385	0.9692916987536377	0.9862309363412213	0.9534017449215993	235	91	219	183	90	669	97	96	34
STK24	6.185280512356978	6.230248465356568	75.35140791322291	0.03673318938759185	-0.015046760516797299	-0.03350468608022949	0.9707648805385197	0.9911046297126704	0.9641653093140654	138	23	145	137	60	353	68	61	14
ZNF273	2.588325906952783	2.8638416897795147	6.383401056831466	0.036875197271597916	-0.2122709307896326	-0.06277675185867891	0.9858919476299468	0.9280907390775541	0.9167609150313243	8	4	26	7	1	26	4	4	2
RBM4	3.9066156516025776	4.128707681017515	16.38965585608977	0.036893504090014066	-0.12205032731601942	-0.0631102268376666	0.9833026134612135	0.9482843539852317	0.9274950508191315	18	13	52	30	3	70	12	18	2
TIPRL	4.590017780605473	4.761371250038514	25.827414348469556	0.03724151115500086	-0.2208451573974028	-0.1255381968169069	0.9796318624559518	0.8643755760347138	0.8430792027223003	69	11	37	37	26	192	14	19	2
MRPL23	0.9333537310934841	1.8190837436132263	2.285254643428312	0.03730466147533319	-0.8254190668014356	-0.10189805751950305	0.9918258974016697	0.7826955246448712	NA	8	0	5	0	5	12	2	0	0
DLC1	7.673412258810337	7.690560102349591	209.194059621286	0.03732431713160541	0.07803525624143642	0.02757655316951051	0.9615155337339933	0.9298054424191337	0.9692360058601037	563	97	382	349	89	899	221	181	38
SMYD5	3.1931223669822044	3.6386552019992178	11.021923946508501	0.03736355981261306	0.4501734483771227	0.1322666255873416	0.9874348216222204	0.8058958598776503	0.8139018860440249	42	2	9	29	1	27	25	8	2
RP11-147L13.11	4.289210203731074	4.378088091890455	20.939601241149667	0.03738844816838149	0.26601794853606836	0.09473273242541162	0.9791450207769165	0.8373301622679031	0.8847341348809936	37	10	38	42	5	83	23	10	8
PDCD7	4.692243739020277	4.760360985830778	26.417917354581864	0.03751231894248098	0.09864098012204033	0.02093933059159254	0.9759952718190298	0.9401960537120241	0.9799315772267049	90	9	46	41	10	139	25	16	7
PTPDC1	4.000537862541341	4.465797770814498	21.17339001063611	0.03751723310919604	0.0695216977543888	0.04280200361286613	0.986868942112155	0.9768858343212824	0.9524848764497436	78	1	57	45	2	102	23	6	8
TYMP	6.3265846526069645	6.472732044876394	88.09973381031936	0.037544467318840855	0.029567037250723287	-0.006785256810494637	0.9775223938306404	0.9843434024511754	0.9927686871120582	292	51	160	161	16	393	124	68	9
DNAJA3	4.844161983476041	5.05918992101713	32.08315698352518	0.03793946455076478	0.006271403295649272	-0.0036926301114430194	0.9815113021011522	0.9970492626200772	0.9966045870803443	107	5	32	112	11	153	39	17	7
KBTBD6	2.525403016133574	3.1556197166685194	7.134138403908919	0.03800609945077929	-0.23526573841787254	-0.05033602642161105	0.9887286317191873	0.9276794197630851	0.9326371700694017	34	0	4	27	3	29	12	2	1
UBXN8	2.767264737757083	3.0533039836638607	6.979577479017007	0.03805123648563981	-0.13555027491624838	-0.05006207558543626	0.9843140067899633	0.9538854518864335	0.9402171970189679	10	6	13	11	5	47	4	7	0
HNRNPLL	4.7084609324830895	4.90171422068306	27.990219097448254	0.038061950075502116	-0.18053613540294702	-0.10700981431412707	0.9802671223604376	0.8888268419794118	0.8686560009795349	42	9	85	60	19	221	21	17	2
ITPRIP	6.85194152900756	6.89677753982153	119.0988066330249	0.03818260391140486	-0.015437651831145227	-0.032706879212868266	0.9665723792275305	0.9893257874059419	0.9641653093140654	237	39	296	240	64	697	119	86	17
ALG2	4.449085467364888	4.576344396454575	22.219775648405484	0.0382916023460936	0.016307805378566066	-0.011918791693728987	0.9768557746169587	0.9925618200789725	0.9897032307520933	46	6	47	65	9	125	24	17	3
UFL1	6.03856125375643	6.091663260490724	69.64920464696354	0.038322986188292996	0.15472343142705106	0.06258241109166864	0.9730467289416085	0.8770718853760918	0.9297935155476603	157	38	84	121	34	346	32	65	21
C11orf31	4.11848770104087	4.293466890338595	17.833109640231363	0.03844648510498313	0.024906166411709188	-0.006047659543937116	0.9789543387817254	0.9888510932430169	0.9935276912859515	56	7	25	50	5	105	23	11	2
CXCL14	1.7805832115932512	2.7159393625111754	4.527760589959419	0.038453383313589384	-0.9608056136726685	-0.15802242556768142	0.9894019641929108	0.6800357965109005	NA	3	1	3	43	1	24	4	1	0
QRSL1P3	0.5412456697723315	1.3847068854658167	1.3070636007677594	0.038466678278750104	-0.8196519413416061	-0.07824459194361798	0.9914126301071515	0.7890648821583833	NA	0	2	4	5	0	7	1	0	0
BRF1	4.62710332186324	4.8939289080561945	28.0975719768953	0.0384843182510647	0.0524862566345841	0.018467287459782312	0.9819631984322762	0.9775689756662099	0.9822062350537623	106	3	68	65	5	141	34	17	6
PRSS48	0.6311890771502864	1.4702982393933635	1.2654735867102662	0.038853500331805284	-0.16656664290592768	-0.007420082380598421	0.9892753235728079	0.96600226550072	NA	1	0	6	5	0	6	0	3	0
C18orf25	5.599019770813752	5.649499017739858	49.29933004615608	0.03893789400793744	-0.015299956162468792	-0.030703654292122413	0.9699368049432459	0.9911046297126704	0.9679864976273033	93	22	90	127	23	277	43	42	7
ZNF319	2.7560453863172607	2.959432720088996	6.567552974899319	0.03899251652271927	0.0028424462646298495	-0.011223400707902386	0.9833026134612135	0.9988182434786356	0.9889821177535356	24	3	7	9	4	35	3	8	1
GLE1	4.786387926541101	4.866070630156008	28.9605813182376	0.03925955225696596	-0.19607958493243416	-0.1187157479015977	0.9768122165968137	0.8713364691809872	0.8499049306546527	73	18	35	33	25	154	17	22	5
ING5	4.598981757268799	4.798420231055844	25.971895812101025	0.03928942799600986	0.15705115859765317	0.05773803808539599	0.9788435988533284	0.9097914641732606	0.9386024607066833	96	7	55	50	5	118	32	28	3
APBB2	6.294495444641289	6.411005776695244	83.70654802556328	0.03939939529664322	-0.04992688085934548	-0.048919450354483696	0.974117806366432	0.970128076495563	0.9473664381966705	332	27	203	109	30	506	76	73	9
ZNF778	3.3493046576366146	3.7398176364806375	11.366591758811154	0.03947823528548622	0.0877211657218239	0.018523073869741558	0.9840734527584744	0.9688917691458224	0.981089113737326	39	1	34	16	5	65	21	4	1
BYSL	3.1643189675565155	3.4305437671618395	10.567576119115909	0.03957312510188349	0.38140105479574626	0.11416861443663924	0.9854645858423282	0.8423156291434815	0.8376988429860579	20	2	8	36	2	25	10	9	5
TSPAN5	2.84228013216953	3.141804952539416	7.7634330719237	0.03966825286228955	-0.0046706700436558325	-0.010202440123820348	0.9843140067899633	0.9977137989246858	0.9899622308105551	26	1	9	24	2	40	3	6	3
CENPL	2.2326062981437405	2.5445932346250433	4.212653159129761	0.03975687169147575	0.019384556173808885	-0.0035139310659962207	0.9833026134612135	0.9941627883689096	0.9954061241841391	8	2	10	10	2	29	3	5	0
SF3A1	7.1300803611226975	7.188532651797226	145.97889830068087	0.039764134197986745	0.018805798615841036	-0.008665963748227201	0.9654823490787605	0.9875377233696337	0.9912628717237748	296	51	315	303	82	760	154	140	15
RBM33	7.666881654385626	7.699247027218003	210.01295147875206	0.039822134605339385	0.06394573168420747	0.01878365981231167	0.9624971716977088	0.9499687766707189	0.9806117158974014	399	77	518	418	94	925	240	161	38
BCL7B	5.374230047202814	5.488185326451833	43.52646674021481	0.039865045610114676	-0.04150566817375764	-0.04316629102079502	0.9743651008157485	0.9765805668776141	0.9552459895740172	170	22	66	58	19	239	48	35	4
RP4-773N10.4	1.7197872258502318	2.093891904814809	2.726138517183072	0.0398665617901154	-0.024175361712428463	-0.011876644220055837	0.9843925014120463	0.9936047745414971	0.9855832152925036	5	1	10	5	1	15	3	3	0
KANTR	1.1782302470871613	1.7145909459061783	2.088124471062221	0.03989336654038835	-0.10620829202667001	-0.004292164231989517	0.9876476999954296	0.976192951884855	NA	7	0	4	6	0	7	1	2	1
SMARCB1	4.859474497391257	4.925369276508325	29.455952214655195	0.0400647715059476	0.06393747045764894	0.00714255513607375	0.9737568078214358	0.9625463210428418	0.9931866385053	101	10	39	58	13	149	27	24	6
RET	0.315421061139845	1.138239468889308	0.6999183991907546	0.04011413100317401	-0.4702303370885886	-0.030450905600029242	0.9879336794351455	0.8846165809173199	NA	1	0	5	2	0	5	1	0	0
EIF4G1	8.899980716103379	8.93441236411968	496.21349237929695	0.04016767354687242	0.03572816589740074	0.001172308921261495	0.960470471134864	0.9761995834278175	0.998447059484919	1701	180	787	1009	184	2352	483	385	97
FGD5-AS1	6.5450745441795855	6.56784153238214	96.97545115478712	0.04019931727673283	0.026723204219610327	-0.014734725242488233	0.9641444705986347	0.9809948431991512	0.984640489815123	169	63	149	158	53	461	77	64	25
F8A1	2.088202933342965	2.4872420241574402	4.089806249016349	0.040609678800920736	-0.1378052556890101	-0.04235322058066016	0.9847623902333169	0.9606615170471606	0.944463660478333	17	4	5	5	1	27	5	2	0
LYNX1	2.7992912789828366	3.096808079187908	8.033144253055694	0.04062727238521388	-0.2948571230288344	-0.08936604506753754	0.9849212104225206	0.8921240773491976	0.8688644129515737	27	10	9	6	1	32	7	3	2
MMP14	8.422919977907588	8.521759993883604	376.28649781071704	0.04062883663066943	-0.17052155684936288	-0.12113858491996901	0.9728396493213597	0.8737925801271157	0.8466871363651527	850	199	295	531	379	1657	350	240	69
KANK1	5.11959697542812	5.334395660838642	39.073884048651124	0.04070325464313154	0.0711683736157907	0.02692772930440241	0.9794447834048344	0.96600226550072	0.9742528607994188	162	8	94	67	6	198	47	21	9
PFN1P2	1.7422588368640266	2.2535441286798634	3.9423438199793277	0.04078336580447997	-0.2593351714523756	-0.033610554512808956	0.9879642427743658	0.9317541721181932	0.9482531565433007	2	0	10	14	2	12	3	1	2
SDR42E1	1.6020514596099096	2.1436449242801094	2.8635174890124513	0.04085851238620433	0.16613384012595026	0.02706555736923545	0.987051412880335	0.9587179632226972	0.9631089674200476	4	0	10	8	1	9	6	3	0
ZNF213-AS1	0.7953037540785718	1.6936689149377093	1.363930268858356	0.04098804333465144	-0.21564885366890035	-0.029835189408238393	0.9879642427743658	0.9528618047721849	NA	11	0	2	4	0	17	1	0	0
RP4-605O3.4	1.2972171884951342	1.7866801030339972	2.2291892594481504	0.04125296841397615	-0.05914793769401238	-0.01741104024233062	0.986408062190782	0.9875377233696337	NA	5	3	3	4	0	9	4	1	0
CTA-228A9.3	1.1327312330013612	1.6672163858672133	1.7989978945365366	0.0412602206377173	0.3373905817740672	0.04240877138089313	0.9867270336689385	0.909026894788236	NA	5	1	3	4	0	6	5	1	0
CUL4A	6.618730278811667	6.64834215615328	100.59382747121845	0.04146640633050153	0.05973579958118462	0.014079737356113765	0.9615155337339933	0.9535804889994026	0.9866137508550596	243	32	172	210	58	483	88	95	18
AGAP10	1.3278432376744038	2.054697479735668	2.6709469803426718	0.04149449648544036	-0.17377711060741577	-0.01835487296847813	0.9880243491789406	0.9592702876209145	0.9729277499949709	11	0	4	10	0	16	3	0	1
MGLL	6.54494810639111	6.652552049778268	100.63358196174767	0.041620814940200604	-0.05744237892649743	-0.051855654576879746	0.9739277906481569	0.96567129207777	0.9426573353369976	426	54	111	192	25	473	101	79	16
SSSCA1	2.6797979458791197	3.0588899371304112	7.238744452842208	0.041896714652367495	-0.10078168462132148	-0.04078965933743731	0.9867270336689385	0.972470680952524	0.9496731374682703	3	5	17	13	6	24	11	6	0
EXT1	5.798928604264653	5.950227117673866	62.19397697986861	0.042429836217878145	0.19773338772541077	0.09603770722019819	0.9754112182800274	0.8721675841126566	0.8853979620231426	166	9	179	102	19	253	55	44	21
COG6	4.505668216985587	4.570306565077373	23.87987147362661	0.04269617487174456	0.1021282989915219	0.021654801770412235	0.9742794022458084	0.945277956253134	0.9797740756778764	66	14	32	34	9	121	21	10	8
GTF3C5	4.225072161499724	4.324437563021365	19.03263481206454	0.04302038181480119	0.0696339924168804	0.005143276945194875	0.9743651008157485	0.9655682060769388	0.9950357577456705	58	6	28	47	6	107	14	14	5
ACSL4	7.479109389235525	7.609157472256507	200.45023867966881	0.04311471591255308	-0.2868562993977929	-0.18254138950614204	0.9747376063063508	0.7797054504910348	0.7525616045776603	168	180	275	327	158	838	175	139	30
RPL26P19	1.1065669348554465	2.1036376682508604	3.365407748540685	0.04323138417025013	-1.1984746435313833	-0.1630885161809605	0.9918258974016697	0.6632944421923317	0.5845500990458438	0	3	12	1	6	18	0	1	0
UTP23	4.20786042854062	4.265623901396126	18.399469393014456	0.043464177040616885	-0.006971860415677049	-0.019447720701983563	0.9728396493213597	0.9961615441077902	0.9806117158974014	34	10	28	38	11	93	13	18	3
XKR8	2.2889785365661997	2.6330954100957547	5.340768598917702	0.04353134352906143	0.05123935899779178	0.006500260593728106	0.9852490269448013	0.9872480779407327	0.9920427808440098	11	1	3	18	3	21	7	1	2
SNUPN	3.231801048031264	3.606925257501611	10.079508204428272	0.043540254182437954	0.04515036446224779	0.0034542201081907225	0.9814730973001781	0.9843434024511754	0.9969082837399604	33	2	13	28	6	70	13	8	0
GFOD1	5.281640093817294	5.4195993731550285	40.835699008561775	0.043541762796659236	0.014176622282026798	-0.00917779061989116	0.9707493119027051	0.9925618200789725	0.9912628717237748	105	11	91	93	20	261	41	37	3
ZCWPW1	1.963360583618791	2.5646256651249173	4.4339533316488415	0.04366063840127077	-0.0384035943368732	-0.018313298310048888	0.9867270336689385	0.992247521480665	0.9777286945674276	5	0	10	12	5	24	1	8	0
SMDT1	2.5847430122321744	2.8591601881642927	6.005172231569172	0.04366486360162482	-0.031247022340514647	-0.016523204300873003	0.9813313429711622	0.992247521480665	0.981089113737326	11	6	10	8	3	33	8	4	0
ITFG2	4.051223952759399	4.23382899019961	17.01770775360945	0.04379139046184792	-0.04913809677237061	-0.039036657193824716	0.9766552145115834	0.9775689756662099	0.9596120106686825	70	8	27	33	4	112	17	11	2
STARD13-AS	3.2036485472129614	3.4725530364218993	9.901211113181	0.04382579531711206	-0.07218987569085236	-0.03493753335338673	0.9807163262656776	0.9762433929683185	0.9619393539932005	19	8	13	13	8	55	9	10	0
RAP2C	5.265706538002933	5.307066308509123	39.99968888682191	0.044010045574815866	0.11511147666045424	0.03751720397225624	0.9707327082038328	0.9218257388180808	0.9612150941499752	57	26	64	70	20	135	43	34	9
HIPK2	8.902632392918704	8.925721129424561	494.691237964081	0.04416250273308504	0.06324905232936306	0.01801153265247983	0.9541543708411577	0.9499687766707189	0.98062789871597	917	246	1089	905	216	2207	600	345	88
EIF4ENIF1	4.882437414361892	5.032684501255984	32.02643871915633	0.044228362176408194	0.12270309184365986	0.0442028770657783	0.9749218709962948	0.9319016964529598	0.9552831796617417	73	10	98	57	6	164	36	15	9
NOM1	5.1725690146939005	5.334268066261984	40.442952636036345	0.044329575824105454	0.2509276711761977	0.11452551019722984	0.9764873391011377	0.837564682981187	0.8561175036256918	112	4	71	90	17	151	37	32	14
CDKN2AIP	3.6831433030630687	3.936484193849196	14.039194314902044	0.04443602000122192	-0.3042958916677145	-0.12925143122397179	0.9815113021011522	0.8497132829638615	0.8301946515807377	11	6	25	43	13	77	7	14	1
CA2	3.62600054779563	3.8623065882620007	13.622617149575083	0.044452405369960674	-0.08830727630125178	-0.049508712962728504	0.9813313429711622	0.9671389736250706	0.9426362054930528	11	13	21	35	5	49	19	10	1
KNOP1	4.674249138240258	4.775791908352899	26.027859307777078	0.044712433301866736	0.13076910817664417	0.044407885160054034	0.9705829077685784	0.9150468550734729	0.9550007396325587	69	10	57	53	7	130	23	29	4
RP11-490B18.6	0.23353599512137763	1.2181728501850844	0.8306650383610611	0.04477892029056051	-0.9367690177734677	-0.04772169236140666	0.9889719011793296	0.7692629552305983	NA	0	0	5	5	0	4	0	1	0
FAM172A	4.851455929650633	4.9948610966243034	31.071960129015256	0.04497729246521643	-0.1764607373029616	-0.10496802169497216	0.9730467289416085	0.891327393683317	0.8689921964717361	82	7	43	46	35	159	26	24	4
TBCE	3.830423034489078	4.2046351401597875	16.363095023835957	0.04501891311139703	0.16719192492140086	0.05143668050841769	0.9808983455451857	0.9227635392229563	0.9445881808859323	54	5	38	17	9	101	15	23	0
CTPS2	3.4720642053007555	3.850889353973747	12.763010694209374	0.045034488186962006	0.04130093118031984	-0.001955946691996942	0.9815113021011522	0.9854930314688732	0.9969082837399604	29	3	34	11	12	66	13	16	0
ST3GAL1	6.821806248557882	6.853673532143713	115.6007645450843	0.045051690778347794	0.010227883834732315	-0.01459852763520899	0.9568263502148355	0.9925618200789725	0.9839941921380387	301	48	196	254	53	692	103	97	16
KCNE3	3.768120292011322	4.077251880865606	16.343152472077293	0.045259225258531266	-0.5996957026924494	-0.24705206829056695	0.9828532347183006	0.6817322960570567	0.6216345481818536	10	23	33	29	7	79	10	10	1
POLR3C	4.07589217173948	4.2422533743429	18.784131754184628	0.04551592876064466	0.2934274214919223	0.10183171749168023	0.9782867789245467	0.8423156291434815	0.8696000834200188	42	11	39	21	4	81	6	25	6
GLUD1	6.321170787561887	6.4026219224737915	84.5439282988934	0.04558410997214206	-0.07868135510639583	-0.07090787656464934	0.9641444705986347	0.9454984050671127	0.9189760703418518	152	42	152	130	68	470	63	88	8
PRPF19	5.024035334330321	5.203828030940258	35.10887460046481	0.04564466595686854	-0.08029511213272124	-0.05397310730935906	0.975128118630942	0.9583025491833208	0.9413995667616292	137	12	39	108	8	217	27	29	5
CHKB	2.064131400519216	2.459597064027573	4.577206790498242	0.045741786622673565	-0.0850021155157558	-0.027227513666029116	0.984698361100004	0.9772659685979277	0.9658718948772804	14	3	7	9	0	24	3	1	2
SRSF11	8.045525426065238	8.058581109240498	271.531356170718	0.04586620050199891	0.10827930412588531	0.04602630566063571	0.950709856637886	0.8933863538342408	0.9426362054930528	649	106	502	442	147	1280	220	206	70
PSMD1	6.428502747705927	6.465684107580546	89.55327656744898	0.04591136633872334	-0.05334394679573636	-0.05996285545204467	0.9615155337339933	0.9622160286293144	0.9305800882668539	199	57	103	145	59	440	64	80	16
LSP1	5.053636735491411	5.314382995477956	40.171391838835596	0.04606330651505587	-0.21750801820843788	-0.0788484818563948	0.9804967299244598	0.8929174449001496	0.9040748241617212	39	8	158	36	35	169	34	14	12
CRAT	3.9746620174517746	4.123981257263082	17.212011992645206	0.04612029536015604	0.29074977293563775	0.10265451167806561	0.9768840745566862	0.8420749323546802	0.8686560009795349	58	3	20	33	6	65	18	10	7
ATG101	3.2675582790781497	3.6348110763847195	10.617460936872087	0.046189964231658304	0.18290907224119032	0.05187439301520572	0.980498156269824	0.9232778360528296	0.9426362054930528	32	7	16	21	2	62	9	16	0
EIF2B3	3.637642539016214	3.788997316546459	13.014267596974678	0.04621236102831891	-0.005907072866597331	-0.019891583956647897	0.9777536554162278	0.9973637119993172	0.9797740756778764	51	9	13	18	3	55	13	9	3
MIR4435-1HG	4.735695459570493	4.863998422665843	28.224529580127758	0.046348587085861	0.08659140229527017	0.021877129412457185	0.9730467289416085	0.9538854518864335	0.9797740756778764	106	7	59	45	8	169	24	15	8
HTT	7.21662757589871	7.263834671855929	154.94258464932688	0.04638191467851892	0.08920633384887074	0.03317590959872063	0.9595461143316049	0.928581836041072	0.9653972242783875	495	55	262	332	49	737	164	106	34
AC007256.5	1.161736327750288	1.8937691448888538	1.8734480930790245	0.046516944036058584	-0.4423093941134977	-0.05571646477507103	0.9850820774721767	0.8735033440034383	NA	14	0	3	6	0	13	2	1	0
LL22NC03-86G7.1	3.821981045928047	3.930593339854715	14.733443489002456	0.04681468802449197	0.32415981193270077	0.1087151266220242	0.9749218709962948	0.8094384811881855	0.8604771294425267	36	5	30	25	3	53	15	13	5
ZBTB7C	2.3934046068208232	2.7815723719150918	5.100758888250774	0.046831613102964645	-0.09288272272409781	-0.03561265740136143	0.9813313429711622	0.9729956594509536	0.958695800105132	19	4	7	11	1	41	5	3	0
TJP1	8.241368046940721	8.28122430003034	316.11456067400894	0.04713717952969787	0.062329649033916724	0.018842505550378006	0.9561815600180422	0.9538854518864335	0.98062789871597	758	87	736	469	193	1505	291	209	77
GNB1	8.215790438335437	8.245059506592401	311.0209947709827	0.04731987343888335	0.06521084409991112	0.01328120409738354	0.9541543708411577	0.9499687766707189	0.9867037880495039	642	192	500	399	175	1466	219	228	84
MEN1	4.170940478933589	4.371401786185504	19.479763612347814	0.047353166331063415	0.1007648363325233	0.027859964702811747	0.9765350390972957	0.9538854518864335	0.9727774360625099	69	2	33	46	7	94	22	12	5
CTD-2373N4.3	3.079985710428301	3.7100478634900464	11.184052627682204	0.047432131872629506	-0.01907183266349359	-0.0018946627925710878	0.9858919476299468	0.9943007510553312	0.9969082837399604	38	2	24	38	0	56	20	2	2
SKI	7.194938272773039	7.247749126963571	152.80693391006804	0.04749008520880921	0.05477535261664936	0.011560675238975169	0.9591450729971414	0.9609115600144068	0.9899849071104991	518	64	234	307	50	747	183	104	26
PRKAR1B	2.787612760204351	3.1839076406933544	7.822243396331711	0.04763551531176474	-0.08372718329514585	-0.03380743827309676	0.9833026134612135	0.9762311966022483	0.9607252835884342	28	0	11	12	8	28	7	9	1
SUFU	4.309926053502645	4.418635536733956	20.05766566406414	0.04776026440685334	0.037718305870413055	0.004661330814939434	0.9699023075041211	0.9807473488172415	0.9954061241841391	47	12	29	45	8	105	25	15	2
PNPT1	5.0662242614901825	5.180208439479945	36.13541961940721	0.04789305801372608	0.17644624415532065	0.06951245556407434	0.9726187219626845	0.8872724698148614	0.9214782772681683	100	13	37	100	10	154	42	19	11
PIBF1	5.033132644371258	5.103386760761604	34.17744500834941	0.047906929086570835	0.2709001586481196	0.11837982220241586	0.9684265357343793	0.7885520770938172	0.8513117798429362	94	14	48	64	11	137	23	42	9
SAP30L-AS1	1.613041116417195	2.2921311491693106	3.3766321296712394	0.0482348445178178	-0.4611194478634773	-0.06580670881826568	0.9857865154945392	0.8644284974428749	0.8898771470241325	6	0	9	18	0	15	1	3	1
ZNF704	5.296796597881516	5.453949571830236	42.40242116933919	0.04826684789024553	-0.12432440705989051	-0.08274507580312618	0.972787281401381	0.9251620537499156	0.9060275493637079	89	14	147	43	27	237	49	27	4
UBA6	6.03628879563911	6.109014812873993	68.41124666895594	0.04827615749888651	-0.05367605292381763	-0.053198129049470536	0.9634535744614856	0.9645057277630228	0.9404421096045665	98	26	152	151	46	361	59	65	8
CXorf23	4.838413829735166	5.00649012067219	31.854492204885563	0.0482985827798789	0.3881024599466704	0.17266903151127352	0.9742142948506152	0.7367815621145473	0.7713103799837299	98	6	55	54	10	135	14	45	10
C1orf162	5.267380995498335	6.13958818044549	72.91443174356479	0.04835765288496679	-1.2430316029991646	-0.2304185113640495	0.9878149572706273	0.4446672539064156	0.47949018905762253	19	107	95	40	99	396	9	36	2
MGAT1	7.3474749011062395	7.368295590459932	168.15553890489267	0.048522284189829394	0.018811385787617454	-0.015417249324784705	0.9531503611421703	0.9861787425317554	0.9835702800207946	330	106	263	262	94	745	182	121	31
DVL1	4.997264433553234	5.218015015696809	35.696042148474064	0.0486785837830086	0.05158809364319871	0.017441680585381095	0.9748887773266385	0.976603848088052	0.9835710540328204	162	6	51	88	7	164	40	28	7
FTSJ3	5.31610796171562	5.503434808885095	43.10273776586062	0.04874583078132587	9.624234346457117e-4	-0.01728378256451224	0.9713478376212593	0.9993286497885657	0.9829040627541779	134	10	99	117	11	291	35	42	4
MRPS34	4.284256397571445	4.531972075533881	21.26055797928401	0.04884167254330093	-0.051405785597490095	-0.040112499958563204	0.9768122165968137	0.9775689756662099	0.9583363943898628	90	7	18	42	13	121	19	23	1
RP11-507K2.6	2.2627752567900226	2.690557676532597	6.303587636770363	0.049008229466077045	-0.07516888315464446	-0.022249713046959156	0.9849212104225206	0.982068600842639	0.9700426201264079	10	9	5	9	0	14	8	2	2
ZNF133	2.9917304521046684	3.4258368997622863	8.71111057771747	0.04970312538680665	0.11531247286163869	0.024352282626215672	0.9804815394354132	0.9600874711454837	0.9761229491848049	18	4	22	25	1	52	15	6	0
RPS23P8	0.28325365922929113	1.2520503859563754	0.8217421390843842	0.04971051716327947	-0.7633712703993799	-0.04022042406907207	0.9871206054017855	0.8099156103102305	NA	7	0	0	4	0	5	0	1	0
RNF157	1.9464029499637758	2.5338759213021915	3.842751057226316	0.049721055653574694	-0.30638829716250116	-0.07431142147945266	0.9833026134612135	0.9007648072491437	0.8919921060023239	7	2	15	13	0	32	3	2	0
DHRS7	5.094108718795922	5.201363066231881	36.94457661461566	0.04995216550586453	-0.2327042766701165	-0.13708647985864905	0.9692916987536377	0.8455016122052728	0.8234443751269998	64	16	40	63	42	198	20	26	7
CHCHD3	5.492672535774358	5.644640132457147	48.75923200832967	0.049982980775636746	-0.07724156270206164	-0.06260773627668935	0.9665723792275305	0.9541922370621513	0.9305731508998563	105	15	72	101	44	279	44	48	3
RPL19	8.917955387609934	8.94626055852489	504.44716038040826	0.050180219527047	0.02191883528058304	-0.014850939959840498	0.950709856637886	0.9845755232928873	0.984630982199075	1335	288	672	652	303	2659	358	368	119
SNF8	4.997355248246024	5.0699411232002145	33.0458443624151	0.050362138330168504	-0.06806374884734004	-0.05548212541111077	0.9665692589948942	0.9606615170471606	0.9389449373739693	86	20	51	45	20	218	31	13	6
KMT2E	8.182494885201688	8.215626048873014	302.66869303703436	0.05042282857764348	0.004207027279166702	-0.023249233477005644	0.9531503611421703	0.9966337615937487	0.9757805773062335	473	123	707	447	213	1361	275	236	62
TTC28-AS1	3.5655112637666724	3.7644138991742726	13.609981130739483	0.05059791455909946	0.3507070881204597	0.11578428127979876	0.9768557746169587	0.8330626972308288	0.8435899415531131	36	3	33	17	2	48	10	9	7
GSTO1	5.606003816280154	5.696805916077409	50.88370663020839	0.05067923588171348	0.054594869100721956	0.01698910483676038	0.9610187343067085	0.9655682060769388	0.9835710540328204	123	27	79	88	28	247	53	56	4
PGGT1B	4.870218122983307	4.934187622229939	31.263241981149015	0.0510260868503335	-0.10768185547678058	-0.076696962581157	0.9665723792275305	0.939512651970388	0.9110330285185048	44	29	43	49	15	135	22	20	8
GABARAP	3.6055806183789976	3.797143930033274	12.764745879527773	0.05112551731805438	-0.17127887793875804	-0.07881566460708604	0.9743651008157485	0.9218257388180808	0.9070154633743185	25	5	26	14	14	73	7	13	1
USP34	7.984285664581549	8.007698560894433	261.07165139458203	0.051268378400053195	0.08270422523683658	0.0304862006302525	0.9478683952438026	0.9282192946380502	0.9658718948772804	622	80	579	443	140	1252	220	210	60
FTSJ2	3.6320071661875226	4.059540213403819	14.799820312102078	0.051282547916808766	0.021550081061421904	-0.01332833060947709	0.9794447834048344	0.9925618200789725	0.9867037880495039	40	12	17	40	2	89	20	12	0
HARS2	3.7965676738535405	4.059619403688499	14.548764258430396	0.05133018038244023	0.06339012139552305	0.011159342002907763	0.9739277906481569	0.975059367987618	0.9904524531543486	39	3	30	46	4	85	17	14	1
CWC25	5.349057012699943	5.483545422827824	45.127968880840335	0.05155711489373499	0.27804093233264954	0.12951474344873384	0.9687458859995333	0.8073729275775469	0.8376731897589231	103	9	115	79	14	217	47	19	17
KCTD1	2.511745000041601	2.9377006303133797	5.752580852129365	0.05165614479601782	-0.15552917863851165	-0.05455947941667649	0.9802671223604376	0.9499687766707189	0.9323686936241546	10	3	8	25	2	49	3	5	0
SIMC1	3.464718582347141	3.6795987858435413	11.547905755283187	0.05172006031385349	-0.18841448313471354	-0.08459465862185932	0.9747376063063508	0.9127995175850013	0.8974359296441575	18	11	18	31	3	68	12	6	1
ATF7	5.561300936534277	5.665170072610607	50.64386137756732	0.05175702104692021	-0.17914975469947217	-0.11696466155057116	0.9644419227356088	0.8748630808962669	0.8529477452334966	72	15	85	98	55	255	39	38	8
ZMPSTE24	5.50394641545988	5.5932091332059795	47.94672601550577	0.05188371220282785	-0.14239690258236062	-0.10125084695497642	0.9628319516267642	0.8978860187848362	0.8751002693702452	86	29	59	87	40	255	34	46	5
INAFM2	2.3829586738529023	2.6193863730668525	5.5688834345827	0.05195253884848501	-0.4217457635161701	-0.11191213101196303	0.980498156269824	0.8451746332932464	0.8270244291570346	8	7	8	4	4	29	3	2	1
ZNF384	4.7711567649182	4.986850347983006	29.771225630952042	0.05197970167223093	-0.07065409686102002	-0.053217279439029826	0.9705829077685784	0.9636789397040368	0.942580104786463	87	12	53	46	22	237	29	19	1
RNA5SP99	1.911412588515108	2.8570486763698026	8.040225887149658	0.052129627807213544	-1.7185620114396711	-0.2466253914778192	0.990500761474938	0.5084291898880843	0.3945242005583674	0	14	2	8	11	7	2	4	1
PTPRC	7.817440162939487	8.099585721771398	278.8449247120076	0.05230126900853087	-0.48801806904365996	-0.23400404311006112	0.97829904508346	0.6887153082548931	0.6624591368815429	145	163	1290	244	181	1201	180	220	34
FTLP3	3.3173619438777227	3.6163175235944	11.958589865721384	0.052317957165403474	-0.6763004091127804	-0.24184479895237163	0.980498156269824	0.6737086001914306	0.6095074127612472	21	12	5	16	15	54	8	5	1
RASSF8-AS1	1.7669324618393032	2.1402567520891513	2.9913840093397948	0.05251498331371261	0.032604248711453176	-0.0017499546909768894	0.980498156269824	0.9925618200789725	0.9969082837399604	13	2	3	4	1	14	3	4	0
FFAR2	1.610713525722405	2.502844998681222	4.238355239700314	0.0526524853032413	-0.8648090086487064	-0.09833422137223022	0.9861490186107019	0.7462892379151105	NA	3	1	36	2	0	8	4	2	1
GGACT	0.5828451714147201	1.5597849339575767	2.3422326142449768	0.05275317607860747	-1.287428884200349	-0.12161683339930025	0.9876642283310879	0.7015406389735794	0.6447248497778283	3	7	0	2	0	5	2	0	0
PAIP2B	2.4831719067641425	2.9339517318050836	7.578663983178786	0.0533548235974359	0.49197869779511055	0.10953495569945722	0.9852658230748088	0.8336551897443306	0.8279212473728155	20	2	4	8	5	38	0	8	4
MFSD9	2.497640475427288	2.7325630830323386	5.620425845554291	0.05360581661482944	0.1471593108969325	0.026504557167875947	0.9777761316583428	0.9515249164216887	0.9707571301048369	12	2	11	11	2	34	6	1	2
SLC29A2	1.3141924879204558	1.8822031461947	1.9524682354981218	0.0536385898844827	-0.19650516305635962	-0.035438927673377356	0.9807805420486937	0.9488993899664387	NA	11	0	4	4	1	16	2	1	0
HEXDC	3.7046539486423096	4.084298302848467	15.242724086118496	0.053699188921743746	0.05348666265035886	0.018391178896794765	0.97829904508346	0.980869412963589	0.981089113737326	51	2	51	29	1	61	20	12	3
STARD7-AS1	1.5052123891061489	1.965602546067362	2.6452805326486297	0.05400138302500931	-0.1959372724294051	-0.03359998886591289	0.9813646018819443	0.9477791296207612	0.9497772759054789	10	1	8	3	0	13	2	1	1
ACOT2	1.7940602160355912	2.148936173698885	3.2731712462687175	0.054020069042935624	-0.15096296755807667	-0.036678074366844955	0.9808983455451857	0.9570227027604058	0.9499739529119533	10	2	2	9	1	20	1	2	1
GATC	4.078245592378646	4.209467082827023	17.63916934558645	0.05409489442020192	-0.19587037734555868	-0.10307305748484144	0.9705315151718836	0.8891949875804194	0.8710999607481844	26	15	31	40	7	119	13	7	3
ATMIN	5.4060423614914885	5.49922413295787	44.865520799820914	0.05429314823032106	-0.15401806117695646	-0.106411872738817	0.9628319516267642	0.8891949875804194	0.8660735378827753	87	31	46	91	32	239	49	26	5
MCRS1	3.2964496753937915	3.635424616532124	10.594711317479106	0.0542998546024201	-0.09650669556593879	-0.041886631889658736	0.9768557746169587	0.963995911956644	0.954307450756975	50	2	25	21	1	60	8	9	2
BACH1-IT1	1.229402709146185	1.9867402249830635	2.9253694240907655	0.0543480304575316	-0.01648080344588302	0.013247845275185563	0.9856895315081002	0.9950572946200464	0.9799315772267049	7	0	11	4	0	17	0	1	2
NTAN1	4.196670361464969	4.342127761902564	20.01880499824711	0.054351302318810225	-0.2282978080541937	-0.11731810005919734	0.9730467289416085	0.8758912845967726	0.8493076753836566	31	17	37	22	14	126	16	5	4
PANK4	3.770644932250576	4.115252546905641	16.88265302634091	0.05436256614785763	0.35634134928266487	0.12336798729737199	0.9794447834048344	0.8347058719689768	0.8339595011237216	50	4	44	17	3	89	23	2	7
HECTD3	5.008767973248153	5.157191380758738	34.30626376159079	0.05465653224936547	-0.014830486414586562	-0.024749797785352953	0.9679236692135911	0.9927190574239673	0.9762113882231598	154	14	46	64	8	203	37	19	6
NXF3	1.7015413151577092	2.153705427809195	3.2436900429359214	0.05470358856279142	-0.049334210470941636	-0.006492301294038477	0.9820408254402209	0.9875377233696337	0.9912628717237748	4	0	13	7	1	10	2	4	1
GMNN	2.9074021330200392	3.045018709281861	7.182247364778201	0.054960422187811546	-0.017271539345355653	-0.022685433713889477	0.9729286901831694	0.9941627883689096	0.9763525247796416	15	3	11	19	3	42	5	4	2
CASC2	1.8825982040794158	2.423041273864007	4.494444401041662	0.055059560163584764	-0.5940936160188169	-0.11495107237908202	0.9835391005027729	0.811341166665763	0.7938552119310031	3	6	16	6	0	19	1	3	1
CYBRD1	7.280184543261315	7.376547918218038	169.69631253025253	0.05520925991483403	-0.1601513426529062	-0.11657972533068175	0.9620441787334082	0.8810705848186103	0.8526787789708682	198	107	352	188	146	932	92	139	31
AP1AR	4.687917551796464	4.858858080763948	29.155377783570742	0.05521580709882836	-0.3710976079147493	-0.1839311115337992	0.9732982790334551	0.7737005828764147	0.7441647230727273	47	19	17	53	34	111	25	19	4
UTP20	5.852862945553228	5.9616455364140855	61.99014642251014	0.05529382640248997	0.014585890566338348	-0.013108026258474384	0.9660651926873364	0.9925618200789725	0.9872035944390555	194	32	48	155	24	276	43	72	10
RFXANK	2.7804409232145297	3.1186463676648097	7.175602781288008	0.055299748029511424	-0.10230163312855532	-0.039425747142817914	0.977990898171389	0.96600226550072	0.9551300603576316	34	1	10	14	3	53	5	2	2
NDUFA5	5.291027087662047	5.424434144080806	42.818320817237165	0.055346854385782844	-0.3023350363870205	-0.18351819408026696	0.964243102066231	0.7794102296938827	0.7525616045776603	67	28	53	62	46	225	38	27	4
LYL1	2.9930990535921778	3.3014084992183705	8.128485284117996	0.05548365324410356	-0.07097317641504632	-0.03492415617689633	0.9768840745566862	0.9765805668776141	0.9612150941499752	35	3	8	17	4	64	9	2	1
CASP3	4.6646123873979715	4.840003266834413	29.363698843416955	0.05592898383833196	-0.3325309572780824	-0.15396319235380637	0.9740050318454332	0.8128513346008183	0.7893058897622375	37	30	18	69	17	130	12	20	7
CD63	7.926294188555683	7.991098776964637	260.78652039315693	0.05595545552676093	-0.06357935430714112	-0.06577652397150578	0.9553143570918482	0.9564279478447382	0.9249932567239111	513	165	291	323	216	1195	168	228	55
PCDHB12	1.5257690906482364	2.1717972314411083	3.1449006473312364	0.05600676824771165	-0.7629892303321691	-0.1285410772553695	0.9858919476299468	0.7546623387503176	0.7525616045776603	11	1	11	0	4	14	2	2	0
ANKRD40	6.516266304705733	6.553606417617049	94.23360591802583	0.05611727779725071	0.01466535472808552	-0.015596434960717357	0.9508812812378633	0.9902873967543676	0.9835925540669298	203	49	238	124	42	471	82	87	15
NDUFS2	5.87192936487784	5.931024559800333	60.18071930048036	0.056137394654527856	0.06254286120592822	0.014538605961174773	0.9550955816609081	0.955000224485408	0.9858163281176591	147	26	152	99	21	312	71	44	9
AARS2	3.1667652543871796	3.6751629065686484	11.5378256318402	0.056160438803529195	-0.21578639432091337	-0.057988771370827974	0.9819631984322762	0.9227635392229563	0.9274950508191315	57	4	26	18	0	66	8	3	4
PPP1CC	5.955132876504913	6.003019680039927	65.09492902541041	0.05616481855019774	-0.12179310863046149	-0.09715251045813979	0.9561815600180422	0.9063602180695288	0.8793799327063858	116	40	101	80	54	340	50	41	13
PEPD	4.72647340816177	4.985603999945385	30.05913912900816	0.0561974589085265	-0.08824203185890697	-0.05601128373890523	0.9739277906481569	0.9606615170471606	0.938217489810245	138	8	23	45	23	140	42	21	2
C10orf67	-0.03106723894929168	1.1719212117462285	0.6970420691783492	0.05622785094561222	-1.1958725698871167	-0.05253078077120107	0.9858919476299468	0.7110554734404994	NA	1	0	9	0	0	5	0	0	0
C6orf203	2.8691676626392106	3.114602148413376	7.933350790874593	0.05624273809391677	0.389430953665896	0.09967107641902732	0.9771169047832529	0.836408393930125	0.8598158984775832	20	5	8	12	2	32	2	14	2
PRPS2	4.2484685305461305	4.433867803173311	22.595792621394967	0.05626740067706808	-0.0678182666130976	-0.040126481219009684	0.9729189320183248	0.9761541147241592	0.9551300603576316	39	25	24	28	7	105	18	5	8
SUPT16H	6.963161170226571	7.008278617345496	129.02085550287185	0.0562885659396391	0.005824244512882921	-0.019889127383706538	0.9508278523609509	0.9956535844671166	0.9797740756778764	366	46	172	287	73	773	96	120	19
ARPC5	6.830734936084313	7.003010645177516	131.25555861154862	0.05644662571491247	-0.3620359058491279	-0.2207005938623642	0.9659062221707257	0.7333326735959377	0.6900813669325617	174	142	202	113	96	636	94	106	13
PCTP	4.768316454607432	4.844499648512134	28.148455607992968	0.056525855806476163	0.0684837499945477	0.010840004027558817	0.9634535744614856	0.9628742496966114	0.9906848254286321	41	14	81	46	10	123	22	28	6
ETV6	6.074584795936057	6.113348269466942	68.92516072192288	0.05680234979462956	0.014283920374447798	-0.016012737813659254	0.9517913812696781	0.9913223847358561	0.9835702800207946	143	33	176	110	29	410	50	59	12
TMEM183A	4.627913858129678	4.732082500641069	26.512878972929293	0.05705511932169254	0.13214431119697098	0.04045882054546471	0.965660352982288	0.9274595967754647	0.9582035989857239	60	12	30	74	7	134	14	21	9
BCL7C	2.9176890429282585	3.325265395633577	9.197546732314644	0.05716200074495869	-0.04438556918412486	-0.01834906900298516	0.9807163262656776	0.9872480779407327	0.9797740756778764	36	6	11	17	0	35	11	3	3
CLDN12	4.720192509878512	4.9770039367938805	30.72075971194004	0.057239671211181085	-0.5043419269431488	-0.23427558025763937	0.975638403545039	0.6922978461438591	0.6601486372150768	39	13	19	119	31	179	17	16	4
AC003973.3	0.7641948748686395	1.547493629505831	1.3070306549650306	0.05737534674431356	-0.6780432147477193	-0.06064044104573869	0.9833026134612135	0.8107030143704574	NA	1	0	6	8	0	7	1	1	0
CMAS	3.140451387974448	3.4357371040387177	9.015751575704737	0.05758906810861828	0.12712878035899183	0.03967133391269104	0.9730467289416085	0.9499687766707189	0.958695800105132	26	3	16	15	6	58	12	8	0
CNNM3	3.73739248850043	3.9798647369959554	14.073905612988181	0.05759156103814225	0.0758654164382953	0.016046026571891244	0.9715875712965649	0.969041966498351	0.9847606574465051	42	2	44	19	6	72	21	8	2
DARS	6.403373782339203	6.421020367370225	86.96966265388242	0.05771849470075027	0.06260593549395611	0.008539459697468811	0.9465676259564856	0.9506916671863358	0.9913688585006629	183	51	119	172	40	429	76	59	21
CSDE1	9.094154502628594	9.149140536211712	580.5794256099728	0.057748609266838516	-0.00204190320123074	-0.02540946301568405	0.9487354023151429	0.998439917282675	0.9738279368645121	1249	246	1016	605	489	2812	383	466	138
HDGFRP2	5.061920834075149	5.329051860386571	37.80917636145522	0.057814656181133774	0.06246889117276014	0.015336134054073514	0.9699368049432459	0.9722587607845519	0.9865055750677328	166	6	75	81	9	199	50	34	3
TRPM7	7.212441286301653	7.224431758308025	151.01369221230183	0.057847163513996755	0.02590758649979314	-0.006757572476670262	0.9370225251432243	0.9795017908534097	0.9931866385053	345	67	239	291	88	825	145	112	26
ASIC3	0.5791386606428944	1.2905888731466806	0.9772648012593953	0.057923518785838436	-0.1470951196247558	-0.02587212928490574	0.9815113021011522	0.9710001939897037	NA	5	1	1	2	0	9	1	0	0
BCAS3	4.772026537233126	4.842573960453642	27.698596750185168	0.05798041685205008	-0.0431459133430284	-0.041643093334870415	0.9593426360763545	0.9765805668776141	0.9567329318250624	81	16	57	31	13	155	25	21	4
NET1	5.674020483753716	5.780789816575619	53.985167552210854	0.0580709179244615	0.02099286436327002	-0.007968747528191086	0.9605403428226723	0.9884609423223016	0.9913688585006629	82	20	182	103	18	244	56	50	8
USP14	5.946488501925878	5.984815236241076	64.92537803809704	0.05807898860455543	0.12255040861901954	0.04118996770377259	0.9531503611421703	0.9050334123126378	0.956739105145769	115	44	98	116	24	282	51	44	20
GTPBP1	5.973869641911593	6.151408684053024	69.41140569941635	0.0580930227082776	0.07001275482978993	0.018298899334927225	0.9637292173587948	0.9625463210428418	0.9835702800207946	161	17	241	105	25	313	100	60	6
SRGAP2	5.809963384821762	5.965470712074417	60.517803200660616	0.05826067742113623	0.05768255589306621	0.010888839293122997	0.9597788878894353	0.9666130429247703	0.9906848254286321	169	20	155	111	22	403	46	71	4
VBP1	3.596818763790928	3.979481328484129	14.5387014650004	0.05829310339178438	-0.19170088070547792	-0.09907798798692313	0.9768122165968137	0.9218257388180808	0.8702968884640856	32	11	14	18	15	105	6	15	0
LIMD1	6.146981109098023	6.226723656762687	74.80617738036646	0.05833021716736481	-0.012201431375368128	-0.03242354093991882	0.9555788208642444	0.9925618200789725	0.9659644730350111	149	54	138	160	19	358	72	69	10
VAMP3	5.984155372931638	6.106876344134096	70.09983900475811	0.058414280831571824	-0.3238333007485339	-0.20485856037003672	0.9615155337339933	0.7470059449999245	0.7147363961183035	99	61	83	89	64	361	46	51	9
CCDC65	1.7434582202494484	2.0995549803843976	2.9432751120114458	0.05844449867049868	0.13245725716133122	0.01664303030922516	0.977631959828611	0.9638751448635315	0.9797740756778764	4	2	8	5	1	14	2	5	0
PRDX2	4.449607983950382	4.601489792355575	23.075711249249526	0.05847382786982065	-0.05945052571665458	-0.044099277004526156	0.9644340306572192	0.9725834810953634	0.9542061404559323	65	7	26	39	22	115	21	23	2
MAD1L1	4.849039094796515	5.076023473954239	32.64224091894377	0.05857994190648072	0.0798364846505369	0.032245674376601724	0.9705829077685784	0.9639239376330511	0.9676922069706627	167	8	59	42	5	137	37	23	8
B4GALT6	1.772915645205136	2.1478087521434452	2.9126572605628382	0.058644221802992585	-0.08130744634584074	-0.02670679220829327	0.9768122165968137	0.9789007889687448	0.9658718948772804	9	1	4	5	3	24	2	2	0
GDI1	6.594550398205278	6.6710112180439065	101.0225884351245	0.058662828233893016	0.033433102878532864	-7.094000739845547e-4	0.9529309288910383	0.9779027430312509	0.9983413343770126	327	39	207	199	30	571	103	90	12
MICE	0.38893037028696376	1.3813707362192893	0.8815705366454293	0.05887212465052042	-0.06834328828411024	-0.020358489137150198	0.9833825336644558	0.9892490650804157	NA	1	0	4	5	0	14	0	0	0
CLTC	8.819632112797883	8.85504687097103	473.40675012644743	0.058947371821744934	-0.004856644480412478	-0.03284400452100007	0.9419296611944926	0.9961615441077902	0.9641653093140654	1081	268	529	733	331	2547	315	382	101
ANKRD27	5.3528164121606325	5.439182291616314	41.93474101421852	0.05896708297061131	0.005333187865731217	-0.010465590342726035	0.9551553043118226	0.9961615441077902	0.990353475656515	113	17	83	72	23	275	32	41	4
SNORD67	1.8552820913120514	2.415732698991373	6.231861104250854	0.058989459014131426	-0.7190996482730294	-0.09401552630075874	0.9847049779794651	0.8141825686714701	0.7936206203293087	2	11	5	2	3	14	1	1	3
MDN1	7.2588180921260905	7.4318855876266685	172.06092054012151	0.05905628995960591	-0.08492173531945897	-0.054684748293520144	0.9665723792275305	0.9538854518864335	0.9400683815200034	617	19	371	458	65	912	154	148	24
C20orf96	2.8082980916151103	2.962704352236043	8.366897566077903	0.05915775988077206	0.36804384046497346	0.08357190388522819	0.9768557746169587	0.8670056069191678	0.8758039804406068	15	4	6	9	5	28	2	6	5
COL12A1	6.850666561395205	7.013771669380243	128.76130339599385	0.05923583924217863	-0.17687052906667367	-0.10616291770992153	0.9650339338367675	0.8821803761550859	0.8673946507124133	706	44	234	108	50	756	99	101	17
NUP98	7.051959200573381	7.1080301257087015	138.64678335775847	0.05929879564326506	-0.010401832900133533	-0.03131200620577053	0.9508418483528147	0.9930518553170561	0.9665718242738374	252	65	410	257	44	807	109	112	24
RSPH1	2.00492009350659	3.298267346129461	8.740377020749603	0.05939256579620106	-1.7835298661000174	-0.27848372279067185	0.9875981952116529	0.4339087075736157	0.35456249056417544	2	12	66	2	0	27	1	2	1
ALDH3B1	4.694379182078468	4.867245202764244	28.905749275862853	0.05941349035897649	0.06202577545128051	0.010683918728455139	0.9689286950515605	0.9729227556051195	0.9906848254286321	81	21	36	62	3	115	22	28	7
HARBI1	1.3046195275038208	1.8686386142605578	3.119372019470979	0.059473723184102587	-0.4397600648666218	-0.07249382672369632	0.9843462279783378	0.8962803025384027	0.8533440398673452	4	6	1	1	2	5	4	2	0
PARVA	6.101045766669986	6.176904343764037	71.75455046370324	0.05957690631730775	-0.05842761354224299	-0.056761780164025805	0.9541543708411577	0.9606673861922478	0.9357767655558068	229	39	101	98	42	418	64	64	7
BCS1L	3.1500885386452007	3.7041698884124528	11.31553017722971	0.06021942983840476	0.042642965493374686	0.019299963789109885	0.9808983455451857	0.9877997868810466	0.9797740756778764	60	2	16	26	0	33	17	10	2
RPP25	1.8342542983438495	2.5489764913181068	3.843908245390848	0.0602339365616839	-0.5011335069634991	-0.10057206135952092	0.9813313429711622	0.8342007773999713	0.8333765234665587	3	1	7	27	1	32	3	1	0
ARID5A	4.994539217095527	5.260485832916027	36.946507405801846	0.06038174653679873	-0.10888878661916254	-0.04964538540549026	0.9713396508818634	0.9505375042218815	0.9445881808859323	63	4	164	56	17	190	43	17	7
MED23	5.356800087399833	5.436870169642931	42.2177747867435	0.060597042309847256	0.09161359691551385	0.030834281339590312	0.9560102396251702	0.939248034065915	0.9692818300950975	113	13	75	88	21	268	23	46	7
SCAP	4.994595863216635	5.267326201077143	36.30599756450666	0.060605782386958164	0.20339107687257446	0.07583610919593124	0.9682873323339894	0.8828647645503379	0.9164246348423385	127	6	62	93	10	176	68	23	3
P3H1	4.209131781358062	4.546425278596524	20.875097315853026	0.0609487013645551	-0.026881468806682296	-0.026899846508795497	0.9715466880780957	0.9893050056125497	0.9730890180997797	101	7	44	36	3	143	24	16	1
IL6ST	9.8085770761702	9.839656027977348	938.5041860138563	0.06095536850018816	0.0027670024811855603	-0.02962136307818397	0.93505196684115	0.9977137989246858	0.9679864976273033	2054	612	1261	1208	590	4516	695	805	194
PHEX	2.758011736426691	3.079282542226836	8.354712259308688	0.06099348244281786	-0.08724964388994018	-0.02724216519052009	0.9794447834048344	0.9765805668776141	0.9658718948772804	29	6	8	4	4	47	2	2	4
PHC3	8.03191992977899	8.063919239944184	271.8410327346272	0.061290653747818315	-0.011489298602392065	-0.0346706798973172	0.9407575153892427	0.9925618200789725	0.9612150941499752	415	129	646	404	175	1318	244	236	45
CNOT6L	6.368753455768035	6.449580321558082	89.01561443014498	0.06135561849537636	-0.043825736614034674	-0.04461728662282189	0.9580308201136147	0.976192951884855	0.9524848764497436	104	43	244	108	61	454	51	65	23
RP11-228B15.4	3.0461207118803264	3.2351094308195285	9.270139097743213	0.06155551524511425	0.12326372685382203	0.02085202070165059	0.9739277906481569	0.9591956508000854	0.9785751631161699	18	7	20	10	1	34	8	4	4
FHOD3	1.9257123247789516	2.2649319952403952	3.6021032270209155	0.061705581679378715	-0.1435599248080745	-0.03851322642179404	0.9775223938306404	0.9615549104120925	0.9473664381966705	11	2	5	2	4	17	4	3	0
HNRNPR	7.805174573787875	7.811207131679857	228.66363448874944	0.061880479331372695	0.06114323456213627	0.012165407162833366	0.9260093055494458	0.9455748182031822	0.9866137508550596	494	125	401	368	114	1186	190	173	50
SLFN13	4.018209466718105	4.304131104156202	18.454310282716733	0.06190927933825375	-0.1792056665125475	-0.07839703020319151	0.9730467289416085	0.9205192915480513	0.9060460667091794	21	13	79	23	3	74	17	18	2
HOXB3	3.881314454247218	4.040054505872003	14.987853644580728	0.06191239404002828	0.06826930240967262	0.008320027788117107	0.9638332885855446	0.9693711265123611	0.9916611017448467	38	4	44	28	4	86	10	15	3
CORO1B	5.107739422130638	5.236421627134053	36.49652493390083	0.061929896838667946	0.02244683633482825	-0.008516783929075736	0.9597788878894353	0.9884609423223016	0.9912628717237748	146	18	57	64	7	190	38	28	6
EIF2AK4	5.96088266562684	6.071789873028963	65.98999190672927	0.0620425970541664	0.03485387010460156	-8.005087018085696e-4	0.9561815600180422	0.9795017908534097	0.9983947221454504	211	26	123	160	14	369	76	48	9
NDUFA13	3.9944636387613683	4.042310620884517	15.886874125639858	0.062044545693962234	0.0662020786359194	0.005081904728417634	0.9597788878894353	0.9680327964991297	0.9950357577456705	45	8	19	26	8	76	13	12	4
LRRC47	4.555307819542691	4.756219574980626	27.101039463849563	0.06256165129576714	0.26587192449022773	0.11213941161347396	0.9660651926873364	0.853080655420153	0.8552438480830515	92	4	40	60	6	132	20	14	12
TXNDC9	3.8445166252756175	4.002689613163988	15.034856671601027	0.06257518678977186	-0.07508150813564116	-0.048599710538490055	0.9641444705986347	0.9678673626204664	0.9465403300189915	40	14	24	23	3	78	11	14	2
APOO	1.6176401865501873	2.3211110868210962	3.624085031683231	0.0626140821758946	-0.051467266103329905	-0.029503990750790805	0.9836591560153797	0.9897763802743625	0.9569301365688015	15	2	1	3	4	28	0	5	0
CERS4	3.0981293950281485	3.4467102807515215	9.242310312749474	0.06284801593695122	-0.007225354635075677	-0.011095717940085239	0.9739277906481569	0.9969864717059068	0.9897032307520933	38	1	22	21	1	43	8	9	2
EFR3A	6.591501681279934	6.680396417928354	104.43994467067957	0.06295903672987936	-0.19683463415792904	-0.13855673465109286	0.9541543708411577	0.8478055484908581	0.8201791750927594	155	61	138	135	109	471	90	77	16
FASTKD5	3.7957160973202946	4.000854208103697	16.059161761420626	0.0629617411130388	0.31080329115176686	0.10836976615701914	0.9704661389757195	0.8492048502767765	0.8559217860067677	53	3	19	29	5	82	5	12	8
ATR	5.473518170666571	5.587386833709566	46.5271160447177	0.06309874971385097	0.08714979994857068	0.03114873465752817	0.9541543708411577	0.9435102370112881	0.9692818300950975	129	21	80	105	15	255	44	53	4
EEF1B2P3	2.305763414251363	2.642144149142652	5.420885964213625	0.06316322956782523	-0.20889333175677963	-0.061954907382230376	0.9776271714292539	0.939512651970388	0.9129484569976238	4	5	8	6	6	22	3	7	0
CGN	5.945339133004177	6.107735578148106	69.33406795336687	0.06318465121668121	0.07639241043635168	0.026960028002149923	0.9641444705986347	0.9592702876209145	0.9742524331746104	213	37	106	165	7	284	56	60	18
TMUB1	3.247872911170972	3.6839860910789053	10.826045519187375	0.06350776168523993	0.2169600886426394	0.06178472076204494	0.9743651008157485	0.9120358851351623	0.9274950508191315	41	2	21	27	1	52	23	5	1
AREL1	4.96784565694923	5.104327308571412	32.75902807306757	0.0635739729980078	0.14545314203971785	0.057268516922223324	0.957410385428177	0.9044291423818842	0.9388690462952358	105	7	63	65	14	168	28	41	4
XAB2	4.48922428001097	4.830640589917127	26.538841016970313	0.06366625588986158	0.1550371571445528	0.052761203684764585	0.9730467289416085	0.9288676467717405	0.9423521944603781	92	3	66	57	6	185	40	6	5
MRPS33	3.215526337731834	3.6802806923558617	11.401995896672597	0.06370360551046476	-0.257551767860862	-0.09878521985173515	0.9768557746169587	0.9011971702543747	0.8643195837211012	30	2	6	26	16	58	10	11	0
SNRPD1	5.051306296393041	5.2869685033139575	38.291880928985464	0.06377996668117511	-0.1766959688516486	-0.11261742470075665	0.9678482225476677	0.9026215042405208	0.8573070941686955	83	26	28	69	34	221	18	46	2
SLC26A6	3.7624157716711766	4.030775779331097	14.204228107794087	0.06388435798335886	-0.0884761284536115	-0.05088771905928271	0.9682873323339894	0.9625076663465126	0.9442047823020736	53	3	19	38	8	118	9	11	1
ZFYVE26	5.996658516225334	6.0919904199862485	67.38803226255978	0.0638862079206173	0.08464933856263364	0.028245248093993612	0.9541543708411577	0.9448756044632263	0.9723470775673007	235	16	115	105	38	330	51	80	10
PLAA	4.826003845850649	4.88755980140922	28.552490497285717	0.06398021074365556	0.07583315811493621	0.017348209916674746	0.9525138290796819	0.953325942194486	0.9835702800207946	71	14	51	62	9	154	30	21	5
CCAR2	4.950326600658837	5.090613631814595	33.834742832009475	0.06402258471524491	0.21137903007074504	0.08819102408447711	0.9612446667757296	0.8677114539431103	0.8974359296441575	91	11	54	90	5	145	31	25	11
CFL2	5.151319871792989	5.219037287779721	37.66562980336031	0.06409627697515016	-0.04015637384488569	-0.0432679898612719	0.9580077471648337	0.9787348730504489	0.9543247052340998	75	23	65	32	29	152	25	36	8
LIPE	0.7173526142969043	1.4600704954735295	1.211752587857155	0.06418716503115218	-0.21034889783276756	-0.03554327813640677	0.9808405650618819	0.9540721087811108	NA	1	1	5	4	0	12	1	0	0
PUF60	5.624669512456697	5.720623591716959	51.15482838514741	0.06448948500816185	0.06641857025520279	0.020648940352660603	0.950709856637886	0.9553441041909754	0.9800410488637036	155	18	88	114	20	290	54	49	5
ISOC2	2.6235468768738692	3.1955537133143865	7.321198620997552	0.06473571696359814	-0.10950864911283995	-0.03942954932105066	0.9790992490107412	0.9689587472690075	0.9524848764497436	34	5	3	20	1	39	13	3	0
MYCBP	3.290022360270605	3.487230081877856	10.524768305454847	0.06473731968981737	-0.10882154369632856	-0.052007839039098426	0.9684301141120432	0.9607807229676977	0.9386024607066833	16	13	17	13	3	41	12	8	1
GNA12	6.028614622889873	6.060301015826793	66.8983782700561	0.06474113847795543	0.09053145266183348	0.02703079562480991	0.9442278446619916	0.927576542759845	0.9723470775673007	214	29	100	103	30	337	68	44	15
PUM1	7.133551550982249	7.18576583664895	147.19412346633595	0.06485530061878449	0.08487069809221284	0.030196964851769047	0.9442583795208889	0.9351844242299656	0.9692360058601037	314	38	305	262	97	814	87	135	34
LAMTOR5-AS1	1.6318464015535319	2.17377760394551	2.889310701082154	0.06486252888820274	0.027652940043501478	0.0033458479112886685	0.9780875782384293	0.9941633254333027	0.9954061241841391	13	1	3	9	0	11	4	4	0
PDLIM1	6.65139952648639	6.67344734654502	103.61289742853901	0.0649315373209738	0.03866946157426315	-0.0043948778111678605	0.9393255410126963	0.9724946760114208	0.9949237250293629	205	58	215	136	55	560	92	62	24
MYCBP2-AS1	1.1637883818521557	1.7339196324939983	2.0226195721175584	0.06494810505911296	0.12969688575816515	0.001890194390671667	0.9804815394354132	0.9695050276825322	NA	5	2	4	1	1	13	4	0	0
RNF138	4.181239006679557	4.323686912310805	19.481759127688317	0.0650244893600805	-0.2579250973805301	-0.13236071735916224	0.9618048220484535	0.8523511453138629	0.8305714582609928	28	21	43	28	6	108	13	12	3
UBE3A	6.9682030772889085	6.993144152221385	129.17965971719923	0.06519593411167371	-0.029071569648901733	-0.04539765504551764	0.9367972786782521	0.9787185858886049	0.9473664381966705	254	77	165	238	83	662	121	95	22
LINC00339	1.8074756206212057	2.0873641820383124	3.311983137992333	0.06541759339133085	-0.0432567259249792	-0.0164589141047686	0.9766525691347663	0.9888748933267252	0.9790096844185117	10	2	2	5	2	16	1	3	1
RARS2	4.321817218203626	4.472991639921501	20.586246372202332	0.0654444903706253	0.045670808226129136	0.008367233741017499	0.9589899578526755	0.9775689756662099	0.9918080953403873	47	9	38	43	11	144	28	8	2
STT3B	6.978893952943526	7.01055433605339	131.12529787335248	0.06569954587716338	-0.050572657839870964	-0.05979607751224002	0.938354761866233	0.9628742496966114	0.9297935155476603	237	73	187	198	103	653	114	97	24
RP11-9H20.2	1.3383338601068602	1.8800987959509097	2.1456748967380297	0.06610430860718075	0.12898031049411282	0.016046587285706345	0.9768840745566862	0.9695050276825322	NA	8	1	3	6	0	10	5	1	0
ESPL1	0.9546320554809579	1.7330801008780603	2.7141405242479677	0.06613273255063572	-0.3858223918183035	-0.015270980103429733	0.9847623902333169	0.9150843678381614	0.9552831796617417	14	1	0	2	1	7	1	0	2
PTPN9	4.766595602533972	4.805469421736788	27.36850592857643	0.06619738088598769	0.04582962955429155	-9.782963932987668e-4	0.9508812812378633	0.975059367987618	0.9983413343770126	64	14	37	61	12	147	25	18	6
SLC38A2	8.418007009808324	8.463862619475387	357.40001585979377	0.06621810575013151	-0.0012858288846363955	-0.02494422486029749	0.9385773267197659	0.9988403735550355	0.9738279368645121	987	120	875	410	211	1948	297	321	56
CDC123	4.827476945020843	4.9956376307352794	32.746956645292435	0.0664472970799384	0.018772243675825483	-0.013704565772339857	0.964243102066231	0.9925618200789725	0.9865055750677328	63	33	32	46	11	159	9	33	9
RNF146	5.4221689087299145	5.49345332525087	44.54779257740057	0.06655032416304373	-0.0710517040916126	-0.05965054432181277	0.9508812812378633	0.9538854518864335	0.9337020629197845	70	29	99	62	27	221	41	40	5
SEMA4F	2.3864784061040334	2.7844127383552255	7.053573931288339	0.06667110930651281	0.02264061054936325	0.010006790500391662	0.9789543387817254	0.9950173095323798	0.9884089518397922	6	6	8	19	0	17	4	3	4
GLMP	3.401365736214578	3.884087615067233	14.074364228258938	0.0667556699937739	-0.7166949711104131	-0.2555799189307468	0.97829904508346	0.6728673242257772	0.5781962358935554	34	9	5	18	23	102	4	4	1
MED10	3.811910228113815	4.024611020994557	14.489017187031285	0.06689606159681111	-0.11505045401143858	-0.06304428113345423	0.9641444705986347	0.9459522758500923	0.930312909256491	46	9	18	31	7	126	11	7	1
PSMD8	6.200239572331657	6.224026450405464	74.88053093696716	0.06694643061886021	0.047872734469787	0.007739585892983029	0.9370225251432243	0.9636789397040368	0.9916611017448467	192	33	131	107	45	378	62	70	13
ASB7	3.926278062696704	4.0884032233736685	15.897477180781289	0.06695133914431067	0.1960655092174912	0.06218043980301002	0.961772763847125	0.894016109530762	0.9309162094851897	45	5	28	38	3	80	9	19	4
RBM15	5.302848450516325	5.419932696877567	41.29796381132451	0.06704578578698264	0.13941183373748536	0.05668731251590527	0.9541543708411577	0.9026215042405208	0.9389449373739693	126	9	87	90	14	200	47	40	6
SLC25A17	3.055796689526759	3.2195155470093204	8.470831978037374	0.06731946054431201	-0.03205058709234122	-0.01997842936472194	0.9679236692135911	0.9897763802743625	0.9786464062034979	15	5	14	8	8	37	12	4	1
SCLT1	4.960775419387211	4.998516542063641	32.52871730921235	0.06758345339276295	0.11147897245918612	0.030434813693096537	0.9540601759937407	0.9301510336830601	0.9692818300950975	55	15	68	36	21	130	27	23	10
EPHX1	5.472470532438075	5.571060864649549	48.02729684318928	0.06761337454508944	0.024372266562432243	-0.008031279539543055	0.9578856543330441	0.9875377233696337	0.9913688585006629	124	19	42	96	34	315	21	29	14
MAPK9	5.037508594123341	5.252151671567994	36.91348722041791	0.06776250536068475	-0.03864329209836341	-0.044144033532782255	0.9589899578526755	0.9808486823243803	0.9550440660685667	79	25	55	51	26	219	31	41	1
CCNY	6.103666945086988	6.144737811748987	72.83129340992565	0.06785339945183122	0.10888511867547263	0.034436159778440126	0.9442278446619916	0.9188328155067568	0.9647093667016118	142	52	110	89	34	294	56	53	22
NPIPB5	3.8091537932037243	4.170930273927332	15.70757685759292	0.06800181856213994	-0.060607967449497965	-0.031555851737837946	0.9699023075041211	0.9769835902602851	0.9665718242738374	88	3	37	16	4	89	18	14	1
PPP6C	5.401960910221726	5.485251163377069	45.22231010419125	0.06815168052736854	-0.0047056209284429724	-0.025438296895122895	0.9549649051809059	0.9972363076897708	0.9747396119660434	67	23	57	69	42	167	32	51	8
FAM127A	6.12991854695673	6.152648523210128	72.41339862467125	0.06826985742372967	0.1275896784525726	0.047169914485057196	0.939548318702464	0.8883193442341113	0.9461001912961916	182	36	97	106	40	324	69	46	20
GPR107	6.535009160599499	6.553838552802054	95.06268238971926	0.06832395148412117	0.031224710200184594	-0.005945778965235765	0.933145851493918	0.9768858343212824	0.9931866385053	184	49	141	179	58	518	92	56	20
DOK4	3.6087618584236036	3.952984570560009	13.994818558181226	0.06838716368176685	0.21717082107518704	0.0663473529519378	0.9715466880780957	0.9054850602866964	0.9230163997295268	44	4	17	42	2	76	25	3	3
PPM1M	3.699823443233203	3.932539398546624	13.575248567542445	0.06846211155748803	0.02469361410741876	-0.004651753412781985	0.9628319516267642	0.9904970141881593	0.9949237250293629	38	9	28	27	2	79	17	10	1
TTLL4	4.4028733106893565	4.597085448395718	22.96334122288104	0.06851469446995138	0.036930675116585626	-2.6409303341022594e-4	0.9625625255074883	0.9841602628042784	0.9989956652608617	67	2	64	36	12	115	19	20	5
RNF217	5.704808964655292	5.750769251910941	53.22921375990611	0.06852078335783067	-0.0034993277299154996	-0.024554514610727475	0.9442278446619916	0.9974626882734827	0.9762113882231598	89	23	113	119	28	338	36	44	9
RND1	2.6573060827008725	3.06773766520189	6.43529191318889	0.06857343916661653	-0.025225871098897745	-0.01902915488720719	0.9715505159515939	0.9925618200789725	0.9797740756778764	17	1	10	19	5	53	8	3	0
IWS1	7.086816796203288	7.107204322263487	140.3181229752131	0.06861775226677949	0.15100933125636912	0.06948539523274029	0.928253670563555	0.85114940206866	0.9142309028098896	356	52	229	220	79	651	117	103	39
ZNF841	5.25066638069969	5.5700616290500395	46.23712471955217	0.06868616747460796	-0.024030034046036493	-0.0028249032090063393	0.9692916987536377	0.9913223847358561	0.9968948149636289	142	3	114	148	8	262	32	32	12
LRRN3	2.5041970773833726	2.8415858611124567	5.591352297947814	0.06889188715423827	-0.0015074309879521892	-0.010908417691782342	0.9723792190885997	0.9997499923446567	0.9891364435711337	23	3	10	4	3	31	6	6	0
ARID4B	7.456255951734761	7.494580565198347	182.8361615133225	0.06893734437101204	0.09311850193196891	0.03530349418500868	0.934144406995904	0.9227635392229563	0.961791165504527	353	64	496	294	84	965	164	113	46
PPIL6	2.0090374640914055	2.704959954894167	5.852595050435737	0.06913477293709802	-0.5082921379868299	-0.10910864163466814	0.9807163262656776	0.857033485643268	0.7997478956769712	4	11	15	2	1	21	1	8	0
GRAP2	3.014901620808044	3.243609942516942	8.45168990106391	0.0691895799211166	0.0640230710750346	0.0072054015945219934	0.9703983842336577	0.9789007889687448	0.9925064987300871	17	3	25	7	5	43	12	2	2
MIS12	4.586852393949109	4.6509438269497725	24.449784273877363	0.06931677321384465	0.09776294292851614	0.030952106838567767	0.9533211982022309	0.9432547774611277	0.9692818300950975	41	11	37	50	16	108	18	29	4
KANK2	7.692015555193304	7.756452328894565	217.87259307712702	0.06940580862310737	0.04515595007893491	0.00853722820662771	0.9414141726732687	0.969814643124821	0.991560424068435	787	63	511	303	80	1058	192	194	41
ZNF160	6.555379147524588	6.650139787765225	100.5058317541536	0.06950911524469519	0.026309230438457613	-0.0014474990627178577	0.9508812812378633	0.9845755232928873	0.9976499276072582	157	22	287	260	42	504	93	71	22
CBLB	6.5777268235224255	6.630418559709431	99.82716664147645	0.06958669742489215	-0.021228714097228044	-0.03696834023523064	0.9449589364796316	0.9864251925203605	0.9603282208453763	128	37	254	189	65	525	94	63	20
CKMT2-AS1	1.5599733418938049	2.38714479321906	3.711660387289211	0.06970779675217524	-0.8808862241146733	-0.14152688930264407	0.9819631984322762	0.722903612826378	0.7101270970181796	1	4	6	23	0	18	1	3	0
RP11-264L1.1	0.8505433229399438	1.7582193903533212	1.69658348156207	0.06997437781805489	-0.2340472102968777	-0.019022541849194673	0.9806413401793848	0.9502756763295291	NA	6	0	1	11	0	9	4	0	0
TP53I13	3.237057743516531	3.841214055524459	12.139716107362437	0.0699949666502375	-0.08677575852218682	-0.021698776607200435	0.9768557746169587	0.975059367987618	0.9762113882231598	64	1	17	37	1	79	18	2	2
IPCEF1	2.4747237835374944	2.7128688881544285	6.217351495753981	0.07020193830222693	0.1342874923414956	0.02116496044831472	0.9748887773266385	0.9628742496966114	0.9748640043077222	4	6	10	12	1	15	4	7	2
HIF1AN	6.059898422393568	6.096082396452172	69.15805732398768	0.07035698707301931	0.15282864476682628	0.0614625461638644	0.9388069962605565	0.8681034436932499	0.9297887484487772	155	29	98	167	26	346	57	47	20
RP4-742J24.2	0.5951819839023583	1.4821830835427972	1.625049449365717	0.07038168671403991	0.09611171833216067	0.005015649705124644	0.9835391005027729	0.9843434024511754	NA	1	1	7	0	1	3	5	0	0
TMEM160	0.5670348415814318	1.3612450240271738	1.0341395097656156	0.0705179282010922	-0.3535506560809431	-0.0393367979874311	0.9787756946707634	0.9149123727521278	NA	8	0	1	1	1	9	1	0	0
MEMO1	2.648791767678917	3.037081301967801	6.893996196994569	0.07053502402227174	-0.12183998007620887	-0.050668853558676265	0.9739277906481569	0.9636310581497555	0.9360439971614878	10	6	18	5	5	44	10	2	0
UBL7-AS1	1.3853345193564917	1.7891489139028647	2.331438172129732	0.07056944315790821	-0.04000654737821166	-0.00867674223199012	0.9747376063063508	0.9895782387312022	0.9867037880495039	6	1	6	4	0	10	2	1	1
STK40	6.0867159161789575	6.145524589602094	70.12613626338837	0.07069399745816268	0.09209241676765699	0.03450307075647589	0.9407575153892427	0.9289400298367074	0.9641653093140654	216	20	142	107	36	336	80	59	11
TRMU	3.9197486637378134	4.267692355358385	17.366910398418206	0.07092819130120818	0.17433999529096356	0.05767042996450305	0.9692916987536377	0.9213496157700457	0.9357234938769503	63	5	43	33	1	71	27	16	2
GRHL2	3.566207416749893	3.742750297471525	11.869328510189122	0.07098937769606667	-0.10861118772531768	-0.055818512419232136	0.9612446667757296	0.9529514286882045	0.9384360609097466	16	6	21	38	6	71	10	10	1
ACTR1A	6.054178636798015	6.068336266394519	67.3445984001905	0.07103889685242425	0.06640309092943744	0.01572711684922887	0.9309495822110838	0.945943708971266	0.9837602708601181	160	30	122	103	38	358	53	56	14
PPM1L	4.157021968950051	4.413497331883299	20.23020637810519	0.07126493880344605	-0.255156160190374	-0.11532703645070015	0.9678482225476677	0.8730873567343819	0.8499947309749336	20	4	60	37	21	124	7	18	3
PDCD11	5.6516398970422514	5.868453847540972	57.2118079341846	0.07133263497947555	0.054250608507569194	0.020960581295313085	0.9612446667757296	0.9761995834278175	0.9800410488637036	207	8	68	192	15	241	49	61	11
ADAMTSL1	0.9080328978788931	1.681266810000195	1.4605404269639657	0.0715307337471268	0.10110377385769405	-0.005783808325527045	0.9780875782384293	0.9765805668776141	NA	8	0	2	3	1	20	0	1	0
SATB2	3.260650030743082	3.5177316377849683	10.065192538691976	0.07153840436030001	-0.28227692922964204	-0.10775182062068822	0.9701668306581142	0.8728057980154055	0.8559402439932756	27	4	5	33	8	56	9	6	1
TAF2	5.03584837763076	5.140118528345544	34.17293331951157	0.0715679820529116	-0.09126447922530062	-0.06400160109240374	0.9506459091218208	0.9442000109659939	0.929197621174503	87	19	46	55	25	216	37	20	3
BTC	1.3046195275038206	1.9884580944050954	3.2524535916727064	0.0715933291405334	-0.6562655234185701	-0.09354163942565258	0.9835391005027729	0.8337545702043235	0.8042267319057926	0	6	4	7	1	5	4	2	0
CTD-2396E7.11	1.0461784986027958	1.9418020932324778	2.3617985944568094	0.07163700918569563	-0.44560930295479384	-0.05192212451083568	0.9833026134612135	0.8910957568353466	0.9056147058765531	4	1	0	15	1	11	0	4	0
LCORL	3.7805925001394027	3.972243848380473	14.525511711165464	0.07188171609583995	-0.2403365950745481	-0.10897144687053252	0.9650339338367675	0.8764464778534203	0.8590336035419117	26	8	51	11	9	87	7	12	2
FIBP	3.0488042594001485	3.6253127206196787	9.734613523132793	0.0719092937866227	-2.627092568113424e-4	-0.013153086161113447	0.9739277906481569	0.9999079392777694	0.9865055750677328	43	1	18	30	2	85	5	12	0
SHE	5.974224888008904	6.0536355011239475	67.32973432472976	0.07217239330298116	0.30069497587640026	0.15320362362662931	0.946221005610277	0.7382652666521784	0.7980155470476312	191	19	142	103	20	262	67	48	23
GNA11	5.80906662056426	5.9258765367382145	59.44437639590269	0.07224929548516942	0.11990269678825922	0.04681794915349704	0.9487786529457696	0.9165228196842935	0.9524848764497436	214	21	89	121	19	291	87	43	7
OGDH	6.451664454671922	6.501092775352634	91.70204427812939	0.07239720764208804	0.1288174990647947	0.05336029153444738	0.9399237960276174	0.8934336583297905	0.9404421096045665	308	30	117	141	50	422	88	59	25
CCM2	4.770190256104797	5.004930222700176	30.892858586202	0.07240962753714274	-0.016316556789947503	-0.025998362397481566	0.9616475163354928	0.9930292008195625	0.9739605967764624	97	22	41	73	3	150	42	18	4
AATK	3.077186148797865	3.307899778358416	8.3451449674195	0.07273135031495948	0.15248656672171954	0.03801813566258794	0.9628319516267642	0.9390850260584133	0.9591485385380756	27	3	10	20	3	45	14	4	1
CUL7	4.309768371290635	4.614900397061164	22.235812687310123	0.07281857887939579	-0.010972873227080826	-0.02012604779550632	0.9647791550606424	0.9951689577924977	0.9797740756778764	106	5	24	53	8	161	31	8	2
CSPG4P12	0.8316380756521011	1.43882754150555	1.6854078534598382	0.07290255694574574	-0.10962500096171741	-0.009060441900992233	0.97829904508346	0.9768710354184384	NA	4	1	5	1	0	8	1	0	1
PDE4DIP	6.490822105985135	6.544286658121995	93.21138298208797	0.07298163348185792	-0.019089937213224183	-0.03486697694909165	0.938354761866233	0.9875377233696337	0.962768160915927	317	35	162	113	57	538	89	68	14
YWHAE	8.4942400152764	8.531809514168735	378.93371294894695	0.07330133570320334	-0.010320165642226268	-0.03686160619386078	0.9261867153494826	0.9930292008195625	0.9593957882326601	704	239	442	594	268	1848	276	312	80
B3GAT3	3.462810631921798	3.8028738989734165	11.832111328983219	0.07337669796956468	-0.09358430982791752	-0.04634259284019972	0.965660352982288	0.9636789397040368	0.9497772759054789	40	1	18	42	5	76	12	9	1
TNRC6A	6.875630708637193	6.923462746310536	121.62168580457904	0.07349529912192042	0.09122077996038079	0.03420780399750752	0.932457634089738	0.9255342262750674	0.9634153964447121	337	34	292	225	46	625	119	96	24
C17orf58	1.3372753374062387	2.001625414866375	2.1394279015951247	0.07405572021459293	-0.1393984514314024	-0.03328964503235607	0.9747699523731037	0.9658739012179004	NA	11	1	3	7	0	24	1	1	0
TADA2B	4.51279792624598	4.66841877395525	24.149955844998612	0.07436213221400978	0.0853333380530785	0.020330696533393155	0.9555788208642444	0.956069780764811	0.9806117158974014	78	4	62	45	7	142	20	17	6
RAB23	4.158647281095824	4.3228889430407245	18.12324086534488	0.07454765888426496	-0.012747847074621182	-0.0212093725829764	0.9552385245467743	0.9941633254333027	0.9797740756778764	61	5	41	30	9	139	12	15	2
APLP2	9.707661119549222	9.785975315172346	904.5655699191168	0.07498860192433264	-0.1224031501079709	-0.1054753445956726	0.9362034122649393	0.9122192274187177	0.8658619530673837	1278	633	1284	1088	772	5270	659	710	137
UBE2E3	4.018122063437668	4.445872078272606	20.802832987484738	0.0750015957367589	-0.11982299703299057	-0.07949962141650577	0.9699368049432459	0.9541922370621513	0.9030796852203895	36	13	33	14	24	109	12	28	0
PHACTR2	7.282190807810191	7.330688769833385	162.32210007465162	0.07505497254277836	-0.016016762313752923	-0.03564234635482503	0.9322515243160291	0.9893050056125497	0.9612024393010292	386	87	390	175	83	869	152	144	21
VWA8	5.140486994539267	5.215405361153625	36.696021355150656	0.0750833506191149	0.1314789092612533	0.04327386376686009	0.9461236465634233	0.9094285110548808	0.9556663554226895	106	14	52	89	10	199	33	23	10
DUSP19	1.7209207355117455	2.2305255221947666	3.1951649822416095	0.07509937522936001	-0.10243177460809101	-0.029551446002024515	0.9738686652589229	0.9762554631443238	0.9603316897678585	6	0	6	8	4	20	5	1	0
ATP2A2	8.076583340312164	8.113673490140371	281.75158400160797	0.07554203614507346	-0.031533877865110645	-0.05135839439788234	0.9222284260512476	0.9774890736466713	0.9400683815200034	526	180	387	471	181	1664	215	253	39
CDH1	6.426563782986938	6.56298800945856	97.13081088736574	0.07554445472351781	-0.13575740654391033	-0.0861083611772773	0.9541543708411577	0.916805407144703	0.8974359296441575	116	91	89	259	35	425	58	71	24
SNX33	6.154366266899131	6.275535469943085	76.488835748627	0.07576680600918821	0.202711582768736	0.09548531575624666	0.9477219663708842	0.8462565100046792	0.8876723420415659	176	21	174	187	21	297	115	66	11
PATL1	6.575526233577039	6.645273815630733	100.3309396719047	0.07596123840418348	-0.06672240311436671	-0.06382399451504413	0.93505196684115	0.9538854518864335	0.9274950508191315	170	42	205	149	84	538	103	80	11
UBTD2	4.3549499920918535	4.4392805103420905	20.853833816651324	0.07604560307705477	-0.05077344942663384	-0.039096269734176424	0.9508812812378633	0.9761995834278175	0.9591485385380756	34	11	45	30	15	116	12	21	3
OTUD5	5.664515281778397	5.732390858014681	52.618481183998185	0.07604661540840736	0.13297530562641838	0.05439577435177579	0.9411035839465648	0.8984433902430559	0.9404421096045665	137	23	119	74	20	281	71	26	10
DDX39A	4.834995378830416	4.971335253974946	30.57328205652801	0.07636012795272239	0.12732930767596642	0.0445280963407021	0.9552385245467743	0.928421811183679	0.9543247052340998	122	6	34	53	16	138	21	34	7
DDX10	5.716440753223323	5.835958173024115	55.80260954418052	0.07643555466091818	0.13491810887612163	0.05294139760405007	0.9456731689582033	0.9050334123126378	0.9426573353369976	173	21	103	87	25	349	30	76	6
CDKN1B	5.7260227500499985	5.810416432508563	55.07615322076975	0.07648589458703876	-0.050096654262945225	-0.04768748426367045	0.9397618670502882	0.9678673626204664	0.9480880371881701	90	31	132	104	27	346	51	45	5
EIF3E	7.306449588485547	7.366207560856293	169.11978175236834	0.07654474404787483	-0.06284804270709926	-0.06556904063934414	0.9359535017797356	0.9568628520188776	0.925086823247338	260	112	191	263	135	801	114	134	37
RFTN1	5.729948049521612	5.873164755034668	57.11908798115316	0.0765853184386692	0.07306460436321319	0.019367790244199976	0.9487354023151429	0.956381128288685	0.981089113737326	133	25	138	137	11	294	76	45	6
MRPL3	5.140101706981098	5.2162389717397595	36.78253803764212	0.0766062114086961	0.0793245550952114	0.018791677285829343	0.9477219663708842	0.9538854518864335	0.9813467250021937	68	12	45	117	17	167	34	28	9
THAP7	2.1689232189697	2.5420414702479293	4.478013087960813	0.07668151673492249	-0.1747010294327482	-0.05304999451852522	0.9707327082038328	0.9459522758500923	0.9309162094851897	12	3	9	12	0	25	4	2	1
EXOG	3.4639581363134395	3.6716733338653094	11.342522670589865	0.07685730340670964	-0.14904880574256021	-0.06998979496692596	0.9612446667757296	0.934563264131422	0.9190537473847141	29	7	12	37	3	81	6	7	2
SGTA	4.711286251258617	5.056924922332629	31.43444992534111	0.07692076278935127	0.0628098455395664	0.01359238759265929	0.965660352982288	0.9761995834278175	0.9874770404373054	144	14	40	68	2	126	45	29	3
ATG9A	5.201931738363783	5.350700125486683	39.96366999746093	0.07703619707406004	0.046208821308757524	0.008857608057342908	0.9549649051809059	0.9768888868971786	0.9913688585006629	123	6	44	116	21	195	43	25	9
NCOR2	8.733316903163551	8.870335528324091	471.6710402142212	0.07707234428956862	-0.023539634394074093	-0.025962397717465373	0.948122754976963	0.9877997868810466	0.9739029463555892	2108	124	952	894	104	2284	584	318	68
SIGLEC5	2.35081682607059	2.8007596534359798	5.203237424511603	0.07731188885589477	0.01995499347391486	-0.006801579672976438	0.9699368049432459	0.9942327129245689	0.991560424068435	8	2	7	22	2	36	2	8	0
ELK3	6.357408691644355	6.400362079732303	85.1396858565798	0.0773480119193972	-0.05859813021787888	-0.06113254127081563	0.933145851493918	0.957296400824768	0.9297887484487772	221	43	96	133	64	497	63	63	15
TMEM115	3.9113343478395466	4.173557510474485	16.596947968652255	0.077409600733859385	-0.017306177500163847	-0.02390807434536096	0.9658151432072387	0.9934234665841719	0.9762113882231598	61	8	8	35	10	71	24	13	1
DST	10.466043382639239	10.539677572518777	1511.5890903049954	0.0774500350171209	-0.006117394029368028	-0.02038286369657224	0.932457634089738	0.9961615441077902	0.9797740756778764	5113	438	4284	1674	611	6896	1460	1158	293
MED1	6.363907797243888	6.3786010626443215	83.9776948147134	0.07746297562065164	0.06440485196279151	0.013179635823448768	0.9205949178631716	0.9473439969627349	0.9869027562997059	204	47	153	120	38	445	70	64	18
TTC8	2.6563057856028047	2.851725702954119	5.988333356462097	0.0774883085439837	-0.10352380245721697	-0.03830708030979093	0.9612446667757296	0.9645057277630228	0.956739105145769	15	5	9	11	2	42	4	3	1
PLEKHM3	3.440440296157279	3.795913940742218	11.839593627397427	0.07749961635824074	0.07487713727830715	0.015264679733302111	0.9637292173587948	0.9737757749145565	0.985950143916651	31	1	28	36	4	71	7	17	1
NTN1	2.7191358133670347	3.187894712244788	7.474906361292209	0.0777729626663271	0.16749888130371174	0.03421182779955893	0.9715466880780957	0.9457550235914355	0.9603118572809428	15	3	29	9	1	43	15	1	1
FIP1L1	6.303338626951013	6.320201443888009	80.64809707054359	0.07782817061547714	0.07103270788854997	0.016053102948850845	0.9230582725788219	0.9414561570346257	0.9829047046859337	142	37	153	157	43	457	67	52	19
GPBP1L1	6.7168773129398565	6.770184912450383	110.09998411197031	0.07785574778449633	0.03827186344742428	-0.0012309133084873255	0.9322515243160291	0.9761541147241592	0.9978526213582212	164	62	208	184	68	496	87	128	15
MIR17HG	0.6001917494055292	1.3261513112851602	1.2259433158863595	0.07786173141302148	-0.3417688617963946	-0.03904472468216763	0.9775248067789286	0.9244365025873679	NA	1	0	5	1	2	6	2	0	0
ZNF91	6.424758542905687	6.463970375687994	88.03006428888216	0.0780358505158587	0.06819270547008943	0.01994579746127219	0.9251125029895999	0.9459522758500923	0.9797740756778764	192	40	171	207	30	467	87	75	14
CNTLN	5.136711922854823	5.285734530934351	38.41770848902229	0.07835096866751239	-0.2215014360169868	-0.13721579223984223	0.9531503611421703	0.853080655420153	0.8256374028524721	84	25	68	32	35	207	40	24	3
MOSPD2	4.403856972514454	4.591253072311971	24.75467881497231	0.07851585527048457	0.020097157042326584	2.2377136642819117e-4	0.9592166503380627	0.9925618200789725	0.9994975530169615	28	5	52	25	28	81	12	24	8
IRX2	4.259273888608308	4.385622020898262	20.710836767151825	0.07852593622934012	0.015374177270319192	-0.013994850867279718	0.9555788208642444	0.9934892979852172	0.9865055750677328	61	16	21	38	4	98	18	11	6
BRAT1	3.738728350373429	4.010905802890044	15.149218350746807	0.07861614318309726	0.20186040446131878	0.0703500936487022	0.9628319516267642	0.9090182289370565	0.9184504808429633	52	2	43	21	2	57	16	12	5
PLAGL2	4.074635698140856	4.262006632138424	18.001171319806712	0.07898233337159412	-0.014047367840126355	-0.0237867012282648	0.9577991538544909	0.9942327129245689	0.9763116868482764	20	13	48	37	5	84	26	10	2
SRPX	5.247499241883436	5.434881548365019	43.78137463412442	0.07901271611209043	-0.19621616811841416	-0.10197635503067522	0.9552385245467743	0.8908553704315919	0.8699360085851043	75	10	49	77	56	270	19	23	11
DENND1B	3.6678829728850832	3.858217585393346	13.049839228948384	0.07904337949027307	-0.04032543861287306	-0.029203041722648013	0.9568263502148355	0.9842015129368391	0.9700426201264079	26	9	32	18	6	92	6	14	1
ZNF592	6.000342629542895	6.084686444493495	67.4095836755326	0.07911153899168834	0.14142855734283835	0.0607038226673027	0.939523804922665	0.891327393683317	0.9326890515464662	208	16	146	135	21	359	72	42	16
PER3	3.729013302237007	4.026552129942334	14.220145263461342	0.07912471806543846	-0.14467423193431864	-0.06892100974952252	0.9612446667757296	0.936073002502367	0.9210987835551376	76	3	25	15	8	98	13	10	1
FOXK1	5.9063237529363795	6.125813814743068	67.67406937297591	0.07915574307865786	0.11749066438020539	0.04071435836916594	0.9540601759937407	0.9332505372293076	0.958844163437508	215	16	163	159	14	342	102	57	5
ARF1	7.918504913398057	7.937883786774413	250.8231682814075	0.0796281837320668	0.11389146091248799	0.047407605712195544	0.9111535996204343	0.8919944764660914	0.9437086372134161	447	147	459	390	121	1141	221	174	66
RP11-147L13.12	0.6820768154239965	1.4927011155071412	1.5403335283639696	0.07973487228347041	0.9255369068123093	0.098398455737648	0.9787756946707634	0.7507838852861699	NA	2	0	2	5	0	2	1	6	0
NEAT1	14.261960313600857	14.385745002223038	21956.747594673394	0.07975872681067342	-0.05040469321297836	-0.04783905997721854	0.9445333239483826	0.9779027430312509	0.9475762081774508	18877	11633	46403	27291	19561	66914	24555	16368	4429
MAP2K5	3.5875821195913615	3.957327545037526	13.27739070179852	0.07976250065850739	0.09490957485146004	0.021324366306872417	0.9627984989574998	0.9621429475733231	0.9797740756778764	56	5	26	17	5	100	14	13	0
SNX1	7.062536713403304	7.115712403731513	139.61715135324275	0.08014160273599107	0.014174426238388263	-0.01432407769325269	0.922698374605228	0.9913275767179823	0.9865055750677328	257	80	260	222	82	720	146	133	14
TMEM120A	3.442810195145351	3.6147987733715117	10.840262442858787	0.08019530054265991	-0.019189178505602922	-0.02391854919193485	0.9561012029148066	0.9925618200789725	0.9762879858506717	38	2	20	17	7	68	7	9	2
SRSF10	7.094258293421974	7.111093840835033	139.86420076802023	0.08030547855651246	0.044258840905763125	0.006145241726954263	0.9122173306713367	0.9643086250614321	0.9935003318755352	265	71	277	213	82	695	121	128	24
MIR181A1HG	3.249093213819815	3.5939556272093944	10.963108420912782	0.08039986119487741	-0.05038143273861424	-0.03828894859424357	0.9637292173587948	0.9842724776145642	0.9569267168014622	17	13	21	11	4	54	15	8	0
OXCT1	4.4316924659784265	4.5293831477347934	23.102666257051993	0.08072908360263777	-0.12426480308376271	-0.07486393985304826	0.9561270514175537	0.9368160501042323	0.9129938793307814	61	18	14	37	14	94	18	17	5
CLCN7	5.3081149319862515	5.392588880218163	40.950522732162234	0.08077762133132456	0.13231965546509952	0.05183757581642593	0.9407426424968962	0.9044291423818842	0.9438661194126542	110	17	52	106	14	185	44	42	6
USP10	5.182008139234419	5.2409617874833785	36.730221361810344	0.08105821576272874	0.03955516057422707	0.007278972921933801	0.9322515243160291	0.9765072216930607	0.9930997475368587	88	13	61	74	23	212	30	35	5
FBXO46	3.59483253862488	3.789707825058438	12.431989869358716	0.08123616032934668	0.12751987797034445	0.03240657643491822	0.9564024286218563	0.943799669531889	0.9670150618274062	38	6	32	16	2	58	17	9	2
ELOVL1	4.2999984920131675	4.461872416565971	20.58558651389483	0.08126501918980387	0.001403068144327781	-0.016346793114759506	0.9531503611421703	0.9989579236034221	0.9839218075628976	65	9	29	30	14	146	9	23	2
DRAM2	4.239059051069485	4.355465721595911	21.046368606137484	0.08129369044849413	-0.12082471882107171	-0.06344561722914129	0.9553143570918482	0.9460782623286281	0.9253062647371207	23	8	35	28	23	92	14	9	7
SEC16A	7.107332029272527	7.223322113410689	149.75319023945627	0.08146013535328862	0.13723679755692156	0.06399895631920145	0.9425554852843895	0.9026215042405208	0.9297935155476603	451	28	320	355	47	635	203	97	30
GMEB1	4.116947695292933	4.389994062936054	19.160224457309987	0.08147008378240217	-0.032878031557941674	-0.03631976176740482	0.9581995912616958	0.9871490946118309	0.9621467538820689	45	6	48	23	16	157	7	21	1
MRPL28	3.7769432896412005	3.874890231394289	13.715575284084846	0.08150537145440417	0.17456376459747677	0.0510229532168336	0.9529309288910383	0.9063602180695288	0.9440515239862854	45	6	15	25	5	59	16	11	3
RCL1	2.9595964456102797	3.2101151005815254	7.682777530202019	0.08178179409576983	0.1908948053951461	0.04791961257336031	0.9584603585237494	0.922157054730736	0.9454733077812096	15	2	17	22	2	36	13	5	1
FAM20A	5.627511059864334	5.8220642700669325	56.029409790630154	0.0817820358740258	-0.0768775713001167	-0.05597702258637056	0.9553143570918482	0.9612273313960693	0.9388690462952358	203	41	78	107	6	299	36	54	9
C16orf91	1.1211102439705614	1.9416612668331679	2.246341929954285	0.08191378038696158	-0.32298317492478795	-0.04766144078435109	0.9802671223604376	0.9218257388180808	NA	10	1	0	9	1	16	0	3	0
NEB	3.532555415556329	4.0718880526543275	14.716850535786088	0.08208825818420469	-0.2829399087083154	-0.09110648105248158	0.9714700167688333	0.8809972047790144	0.8825768137838595	33	0	35	69	4	70	13	12	2
MCM6	4.589236815432405	4.631595527018617	24.91857058593421	0.08217745399666164	0.12077346220864785	0.03266992946850046	0.9416704600742829	0.9279425924352298	0.9669475365639784	48	10	43	37	16	131	13	19	8
UBXN2A	4.341888020231371	4.499800502207787	24.735379405352152	0.08260776142788341	0.19638358119275626	0.06857590004316874	0.9577991538544909	0.9127995175850013	0.9166543695114066	34	16	15	40	15	87	15	8	13
GNAI3	6.6884247554522815	6.737010917190542	108.92345099379999	0.08264062856993638	0.08457282425425569	0.0261001347433833	0.9279613389409856	0.939248034065915	0.9744048032339667	156	43	183	184	86	475	73	95	29
AK4	4.42511376452648	4.492449127096223	21.926837428026456	0.08270006615358615	0.2257743871387588	0.08816231423195535	0.9442278446619916	0.8485231967547113	0.8968168353270434	41	11	35	46	8	92	31	13	5
LCP2	6.905131732842528	7.029370240194398	131.41506944870937	0.08271265745369176	-0.17360372199865945	-0.11665197515428875	0.9468442759100651	0.8760673214675545	0.8540357493513787	230	75	489	108	57	794	97	94	19
NDUFB9	4.861611350443758	4.909690866305168	30.451599631686193	0.08274596183188733	0.18934886204231077	0.06649597211867203	0.9386404186887881	0.8685809163062298	0.9255332124162603	61	15	49	58	11	167	18	19	11
UBR4	8.870784251088352	8.9291450650233255	493.07428720934183	0.08323203205491209	0.04974093422345271	0.014120895840534647	0.922906795061153	0.9665276129814562	0.9866137508550596	1297	110	1283	970	209	2403	496	384	93
GANC	4.956272682045696	5.083697962634865	33.21670151483514	0.08323213724685369	0.1874390902508392	0.07256844522260818	0.9477219663708842	0.8766643138312302	0.9188371930549293	98	15	67	57	6	180	17	38	8
INF2	6.505218659763267	6.641805461316639	100.40701881652433	0.08328267438953767	0.18608864478559134	0.08929648617799717	0.9465676259564856	0.8730873567343819	0.8956389743007527	409	25	126	216	25	370	119	70	27
CD300LF	1.9727820008156611	2.397169674875778	4.723480319508139	0.08328328584126506	0.28531963102405666	0.04667699270642699	0.9748887773266385	0.9186242827986564	0.9328269441008796	4	4	9	6	1	25	0	5	2
OPA3	4.079586846543235	4.215413494623073	17.501012449894127	0.08349805159677882	0.1635899061414776	0.0529370683463572	0.9508812812378633	0.9103561174310953	0.9426362054930528	44	10	21	43	4	76	25	12	3
RP11-574K11.24	1.0400162934331516	1.727594773565627	1.6912080150484372	0.08368592390927951	-0.5130502338284532	-0.06716568454992868	0.9739277906481569	0.85291339704863	NA	1	0	6	9	1	12	1	1	0
AC005264.2	2.078635012603234	2.4845562902281686	4.1432013364039015	0.08371552639345906	-0.2024757981035767	-0.05278589054034137	0.9679236692135911	0.9396073648054514	0.9274950508191315	5	1	17	4	4	21	4	4	0
TLR6	3.6058542337711628	3.8559036134469302	13.219751703093916	0.08383525594827684	-0.2074299738666163	-0.09180341814613666	0.9615155337339933	0.9055318045143776	0.8842739631652049	11	6	37	23	12	73	17	5	1
LINC00680	1.977824000272085	2.3979278982428895	3.9014183723589415	0.083915083265961	0.02311870223651186	0.001086598049408967	0.9692916987536377	0.9945701360437516	0.998447059484919	17	1	9	6	0	14	5	3	1
RP13-516M14.1	1.6047231789395375	2.1899729996409594	2.8567715170924166	0.08393054899530562	0.014010030169087147	-0.002424113315821826	0.9705315151718836	0.9962116223140406	0.9966269362383858	5	1	9	10	0	16	6	1	0
EEF1A1P5	3.4844437104896984	3.886831946706958	14.669394111626712	0.0839698609992926	-0.7997697083798468	-0.3032371938493844	0.9671992902346065	0.6126577690585955	0.510626038752201	16	17	15	11	20	88	6	4	1
CEACAM19	2.9986174614114693	3.4437024073937526	9.568275481891838	0.08405763050873269	-0.12838613581839547	-0.03914787810163363	0.9699023075041211	0.957461903431049	0.9550007396325587	29	2	34	19	0	40	7	7	3
IL4R	7.319045539231218	7.4469044982129855	176.01050540636317	0.08407506517412157	0.15106966477831688	0.07067567408727515	0.9427722634939885	0.8962814915238173	0.9210987835551376	338	36	579	328	59	620	227	119	42
LTBP2	8.289257495253286	8.410562580730971	343.0533762774963	0.08420645927098928	-0.030403817918370962	-0.03257768269590751	0.941575389341662	0.9836960275329009	0.9659644730350111	1464	78	780	379	157	2423	294	175	63
PRX	4.883205088193521	5.618181337612693	47.37492233304339	0.08424309285988425	-0.4729001572706215	-0.06776520738989078	0.9743651008157485	0.813595757613038	0.8870006690103518	109	11	331	20	2	164	62	13	8
CWC27	5.2728170095254185	5.35639994085149	39.69367069058515	0.08429678282199023	0.07369805012447665	0.02951547149898864	0.9317233899164737	0.9525528859476575	0.9707571301048369	100	15	64	76	24	215	51	30	4
ZNF614	3.078751274504239	3.4448607151078527	10.593397003959348	0.08430483354155474	0.22732388381057161	0.07431689810007518	0.965660352982288	0.9205839894206507	0.9009500454003632	30	1	16	29	1	44	4	7	6
SDPR	7.18251408607595	7.201050452612127	149.652444663597	0.08437677551932715	0.04367903403396067	-5.5804192445405494e-5	0.9089072265489291	0.9658739012179004	0.9991688307590987	292	96	284	214	70	777	117	122	31
WDR70	5.078624213958635	5.145248791100944	34.79033743196602	0.08450873694848558	0.16199911024101996	0.058828390574160075	0.93505196684115	0.8793002503875639	0.9346636626383061	79	8	68	81	15	177	31	27	9
RP13-554M15.7	3.955199000641457	4.373459984321228	18.73887256188559	0.0847246744920617	-0.0846592840064169	-0.02872426293217833	0.9637292173587948	0.9688917691458224	0.9692818300950975	53	3	80	35	1	92	14	20	3
CYB561	4.2439002552321785	4.381936611309669	20.059210850251844	0.08474569042164966	0.05718353167490853	0.007524705334133596	0.9549649051809059	0.9761995834278175	0.9927686871120582	59	8	58	15	7	96	12	20	5
PRPF38B	7.726759151832428	7.795309595338615	227.2167818217862	0.08475958325664483	0.08204964222981115	0.027650723732115672	0.9259639652422068	0.943799669531889	0.9727774360625099	377	80	455	281	188	1109	135	176	65
C4orf47	0.2969044089832393	1.2789175588137445	0.9116260063551438	0.08484319370018127	-0.42743718988348905	-0.04500451862719094	0.9787756946707634	0.9077764731054199	NA	0	0	5	3	1	10	0	0	0
MLH3	4.854765758267457	4.927956130387247	29.37000146137848	0.08496918388060505	0.10201583414235359	0.032530002066372445	0.9362431690521931	0.933376486338476	0.9675871553070663	55	8	71	58	16	145	29	27	5
TSPAN14	7.430396019599543	7.463261214280766	179.43224892036744	0.08511597681161599	0.036305630782119895	-0.004023619549990712	0.9132852498774412	0.9753394866863158	0.9951158138488021	324	121	351	245	86	788	196	144	30
GEM	5.976812081730836	6.094871602147595	67.88654675716576	0.08517667936501588	-0.12848604151879112	-0.09404514915049833	0.9380501851093057	0.9127995175850013	0.8880924281400131	154	17	112	108	70	466	44	50	9
SRD5A3-AS1	0.34219973886248883	1.179675122278693	1.177412571495259	0.08523369897374478	-0.16734622492787565	0.0012737388453265676	0.9765534937865951	0.9678673626204664	NA	2	0	5	1	0	6	0	0	1
ALOX5AP	4.773156886117503	5.023766601501656	32.966918505747074	0.0852700828741271	-0.536799944186839	-0.2423719644031955	0.96446610028402735	0.6824786923836343	0.6385536765559204	15	25	48	65	37	142	13	25	5
ABT1	3.1080671564536635	3.1913968726809183	8.389520488965728	0.08527058925374299	-0.0028399206600967573	-0.014835622353343757	0.9542706261605785	0.9988182434786356	0.9849888479513184	13	5	17	12	5	42	5	7	2
DDX55	4.701709454255555	4.883297599414912	28.023502856867644	0.08530956162334978	0.16707820262632195	0.06370342677715837	0.950709856637886	0.9021781448843949	0.930545896333518	99	7	42	74	5	126	30	29	5
TMEM201	2.4731688112647703	2.9133602958624536	5.991829335569533	0.08542601027196638	-0.16071541709002365	-0.0477348149037495	0.9687436513183715	0.9504441473343013	0.9396145347144029	32	3	8	11	0	26	7	4	1
C21orf91	3.860413660779999	4.246197081612082	17.132586300692374	0.08551653179521869	-0.2952174461380082	-0.10383393426655414	0.9634535744614856	0.8685809163062298	0.8597218350512992	26	4	97	14	7	97	7	18	2
BMPR2	8.36671069504362	8.447016729317522	353.8350767995871	0.08556254819172436	-0.05725331149513822	-0.058620412954828983	0.928238698406408	0.9636461039483767	0.9341811922325247	584	185	1200	401	147	1907	370	246	51
ENKUR	0.8437418947135638	1.391742380825435	1.8611740874657037	0.08569227052940384	0.03386727678362536	0.006705219261276005	0.9768557746169587	0.9947570215863206	NA	1	1	5	1	1	5	0	2	1
GATA5	1.359961260967978	2.1195897580385004	2.7055116719579324	0.085781280305086	-0.008564757073856979	0.002218467685974468	0.9740050318454332	0.9972363076897708	0.9969082837399604	20	1	2	3	0	9	7	1	0
ZNF512	4.680805021097329	4.725079608754546	26.007273980069815	0.08590360799436991	0.05631052976671711	0.00510651069911536	0.9359535017797356	0.9685984808689806	0.9950357577456705	47	9	38	58	18	127	23	19	6
KLHL11	2.8912919444921283	3.002184424939471	7.158865394457425	0.08597845153241646	0.25559031578024705	0.06228330134679455	0.9557738233869222	0.8863199295298299	0.9255520719237492	14	2	11	14	4	28	9	5	2
HMGCL	3.5704831122428273	3.789912664194857	13.602168176092592	0.08598614917580583	-0.4286345267003154	-0.16188483275055746	0.96446610028402735	0.793503262108924	0.7644865264509352	8	9	20	30	14	71	4	8	3
MYO15A	0.8732375772944898	1.651028590025842	1.7161719381001062	0.08600515378939215	0.14955916973685238	0.02641080193553309	0.9768557746169587	0.9746648843954338	NA	1	0	5	8	0	3	2	4	0
H2AFJ	4.673832745149101	4.803129644948062	26.60347233038071	0.08621644158303068	-0.1266693118563171	-0.07772079448567824	0.9416869894777232	0.9222331187826293	0.9129938793307814	50	17	49	46	18	199	23	15	2
SLC27A4	3.091768874717671	3.389956488758706	9.312524689566743	0.08628050635107556	0.08534315959711992	0.019387383990075027	0.9612446667757296	0.9729872770532172	0.9797740756778764	43	2	11	20	1	38	10	6	3
CPSF3	5.0869375475801055	5.170103022281283	35.1771824908398	0.086435964917865	-0.01952513867623138	-0.028638317555620768	0.9357312836619647	0.9893050056125497	0.9711385047165323	67	23	45	80	18	194	25	37	4
RWDD1	5.424334164125045	5.520006678504088	46.12812516821623	0.08670621146539391	-0.17404247312430435	-0.11430819430510276	0.939625474745312	0.8810802512666935	0.855284032690327	101	22	60	50	49	250	27	36	8
H2AFY2	1.9700622567311747	2.4803730176818215	3.7951709911647677	0.0867426076581168	0.02716552058316787	-0.0071045903391016305	0.9684265357343793	0.9925618200789725	0.9912628717237748	15	2	3	11	1	33	1	5	0
LAMB1	9.154922211249605	9.175560176949407	587.6764375322839	0.08681364163582034	0.10355689125761598	0.048845844211301045	0.895500851460385	0.9063602180695288	0.9389449373739693	1422	230	937	1341	257	3460	401	494	129
PCYOX1L	2.541950637355402	3.1277355331004255	6.836518817093612	0.08684473451053862	-0.29515087026655357	-0.09426020618499376	0.9704661389757195	0.8960151478933477	0.8673946507124133	16	0	11	22	8	55	6	3	0
HNRNPK	8.94836934220511	8.981337381705686	515.5310825997477	0.08688447022134671	0.003971666912123763	-0.02786226666898965	0.9044329436233202	0.9969864717059068	0.9700426201264079	901	274	868	709	384	2798	383	478	86
SRC	4.751340626110182	4.834186332471833	28.309249431468572	0.08688864294119612	0.18699904724193878	0.06815751115883753	0.9416506042426707	0.8760673214675545	0.9243811539389176	79	15	33	59	7	124	32	17	8
GRSF1	5.840183416932356	5.870136822466184	58.712272658606075	0.08690181469939626	-0.00574856128478599	-0.02693521241957139	0.9224082417337699	0.9959960540625837	0.9711385047165323	116	28	75	122	40	337	46	40	12
COLGALT1	6.4194017896740005	6.470518539910099	88.67154952126371	0.086902165238949	0.0513726064370761	0.0090615308803696	0.9238561220195703	0.9638006270019213	0.9912628717237748	267	29	103	186	53	435	94	70	15
NDRG1	8.242682588002843	8.28934938314585	318.57808303719406	0.0869716783690337	0.11011121549029292	0.048699346059825975	0.9178157365398731	0.9090182289370565	0.9454733077812096	422	127	775	629	162	1332	353	204	77
CTAGE5	2.5427023360317684	2.683794835146611	5.555908892372669	0.08744654361637912	-0.08596791506090158	-0.03129160862212351	0.957410385428177	0.9747884034827434	0.9633824949313319	12	5	6	8	3	28	4	4	1
SNW1	6.377412359720822	6.503011791198761	89.77347716648323	0.08746713398517206	0.09324547521727211	0.031334292691750705	0.9310938708303573	0.9373388051445611	0.9679864976273033	188	42	176	154	49	515	82	111	5
ZNF407	5.579457654061415	5.77147108802184	53.03113863999812	0.08754494186820962	0.053093204692219446	0.016328347603120297	0.9480625406316722	0.9753394866863158	0.9849888479513184	237	8	105	104	13	272	48	51	9
PASK	2.8081692654746018	3.321464825036809	8.081665672046213	0.08756115081795109	-0.38853743404787305	-0.11870039030613519	0.9692916987536377	0.8451746332932464	0.8355309228107828	35	0	30	8	5	52	5	5	1
COL1A1	10.00524213775278	10.346168487004878	1335.7701005657118	0.08814520474294411	-0.4402815295370242	-0.1854567388786037	0.9704661389757195	0.7564141159561667	0.7381710641037678	4542	764	184	3015	1131	5962	663	736	298
FUCA2	4.0690611143330715	4.219907857483277	17.380472395040634	0.08830082997297531	0.039204704674600695	0.007593524616951274	0.9454224168876242	0.9818538816679623	0.9927753539640694	44	11	23	25	11	93	15	20	1
ZNF12	5.252388909720759	5.310538068835449	39.16651860520977	0.08830109535276794	0.26182196872591595	0.12190303314592134	0.9302566154832808	0.7739703544015488	0.845021383934462	89	13	76	81	13	159	47	34	9
HECTD1	8.01843128993631	8.050608119609242	268.51707125012484	0.08841237340728014	0.07454639711085365	0.026554821981864752	0.9056800207844989	0.939512651970388	0.9711385047165323	680	70	482	522	165	1440	240	197	57
GOT1	3.6840364070561	3.8162747414205045	14.29093695112473	0.08850460102534502	0.06475785215945205	0.008663691318868313	0.957410385428177	0.9765805668776141	0.9912628717237748	35	6	8	29	9	64	6	9	6
PM20D2	3.7405908650138193	3.980341632615245	14.214799715242703	0.08855301651458372	0.08373985857446181	0.016377268706307523	0.9557738233869222	0.9659255313666644	0.98412456476278	31	5	49	17	5	91	5	19	2
CAPRIN1	8.017033883864357	8.040220848328746	268.6035489134952	0.0886934992309146	0.028877095802745677	-0.010149664482144069	0.9030823342304756	0.9787185858886049	0.9900014083151182	537	156	351	433	175	1454	191	224	55
DNALI1	3.893708967220053	3.9652059235320283	15.3951535925355	0.08870743419797442	-0.05511374160115556	-0.04287675876386848	0.947181309355001	0.9765805668776141	0.9541904409753329	20	13	26	28	6	72	12	9	4
PLBD2	7.828404092930962	8.200695141929831	306.0909482718837	0.08876522662362987	-0.6900895971435242	-0.31261677166351715	0.9595637321344627	0.5857792920440419	0.5297409200854349	369	391	160	192	333	1099	179	192	42
COL5A2	8.000839891218083	8.201824993959876	299.3101587545511	0.08890428118470961	-0.20558634438291906	-0.11152959195474747	0.957410385428177	0.8758912845967726	0.8585552315245405	1253	138	109	585	194	1897	144	196	60
ERN1	6.266389863418977	6.341690543291274	80.70863825821587	0.08892859833585662	0.12211166198547042	0.05077345351814017	0.9287506283570846	0.9052754181347792	0.9445036242414191	123	32	200	185	30	336	104	70	12
FOXQ1	1.0304180372220837	1.8802534449067796	1.8828386380168542	0.08895992608218278	-0.08386808700607415	-0.010314891992983946	0.9738812887517773	0.9822430176712161	NA	9	0	2	9	0	14	4	0	0
MSN	10.320938312082985	10.348115877178802	1329.558938415933	0.08897838691074739	0.03828919789062741	-0.00399137631365736	0.895228010777443	0.975745948008553	0.9950357577456705	2518	753	3080	1649	672	7373	1025	1221	227
RP11-500G22.5	1.0536670431870996	1.5803790688114205	1.5306869254493978	0.08932107720415997	-0.11740168752614309	-0.019146316690894942	0.9665692589948942	0.9747616780152879	NA	3	1	6	3	0	9	1	2	0
CADPS2	5.899154447971949	5.928412946003805	61.07678735036833	0.08938335684426986	0.12119077261062164	0.04812372017987257	0.9194921080735445	0.896166796061306	0.9461001912961916	164	26	114	74	33	274	66	46	13
RPS29	5.474493333665716	5.55370227748219	47.713877913084644	0.08953357879302236	-0.1019197800911765	-0.07490656401138669	0.9382456148022255	0.939248034065915	0.9142309028098896	58	22	59	95	46	219	31	36	11
TBC1D17	3.812096751917398	4.2134155919963	16.637517307600067	0.0896042051006503	-0.09698001679043639	-0.033931507596548595	0.9616475163354928	0.9639239376330511	0.9628948031894826	81	1	51	17	5	92	21	7	3
UBE2Q2	5.7108900381203815	5.770809584603831	55.082637000023325	0.08966211855675642	0.11824726394669818	0.042561901502856665	0.9322515243160291	0.9140701086280709	0.9560661019434755	124	29	98	68	30	324	60	20	14
ZZEF1	7.029013372741445	7.1176164291689705	138.7573311533764	0.08971603711443721	0.06965303005434537	0.023713887580880864	0.9278371775722014	0.9538854518864335	0.9775658342875122	459	32	336	269	42	723	149	103	25
PHF20L1	6.8484557306303815	6.876542130081764	118.72579406578477	0.08995324433880428	0.06029213106896137	0.013022241008088102	0.9086702505571608	0.9537845432462471	0.9872035944390555	239	40	253	183	80	668	92	89	26
RBM45	2.887599322347114	3.1570681358563	8.04232831496655	0.09005629339338349	0.37796203602922696	0.09616796352693725	0.9616475163354928	0.8424317682070065	0.8660735378827753	12	7	9	17	1	21	12	10	1
MAGOHB	3.5705202154592763	3.7330929479062926	11.70384790611053	0.09030676154835923	0.0185845100445653	-0.0063250259365336785	0.9477219663708842	0.9925618200789725	0.9931866385053	36	4	25	21	5	89	11	5	2
VASH2	1.2779847128816904	1.905145570821868	3.016206258279958	0.09035097428431692	-0.9505367119117472	-0.1420750607428565	0.9771721518067918	0.7273522479206663	0.6778992488863594	3	5	0	6	3	10	1	2	0
TMEM185B	3.503891429498253	3.6958033545145312	11.625374092444238	0.09035857430036305	0.05184012227531049	0.004475222873910147	0.9541543708411577	0.9800207017261565	0.9954061241841391	14	4	23	40	4	53	16	7	2
IRAK4	4.502543251588634	4.5489364482780745	22.928020733768424	0.09043279822817105	0.03856780385889627	-0.0032227276246461155	0.93505196684115	0.9798489460169942	0.9966045870803443	35	14	40	49	10	116	16	20	5
GET4	1.006341952584702	1.6597132032779187	2.5008580912963034	0.09050958126224451	0.6659729332741231	0.09944359973978757	0.9748887773266385	0.8326550248895032	0.7774568647224359	6	0	3	4	0	5	4	0	2
SF3A2	4.950370750004186	5.151383235366437	33.29075442588044	0.09074843620939067	0.062002046096354596	0.012615214567122552	0.9416869894777232	0.9678673626204664	0.9899467542683648	109	12	55	87	9	226	40	26	2
TXNDC17	2.795684581071638	3.0446986733629555	7.374129646991715	0.09093045021786489	-0.3902659912416875	-0.12247587652417471	0.9612446667757296	0.8387662890946204	0.8233094852346303	13	4	4	17	9	42	5	3	1
ARHGAP31	7.213147108568258	7.276309178492443	156.32508059265095	0.09106005326737747	0.008492791611537667	-0.01837747311932834	0.9194921080735445	0.9944893897309814	0.9807814197261892	310	77	496	206	51	812	152	115	28
ZNF829	3.2639385434372223	3.45110924439042	11.164218504777143	0.09116733038137721	0.4115559078835401	0.1205504413341277	0.9577991538544909	0.8152345396840217	0.8320692467687747	28	2	17	11	6	46	3	10	6
RNF130	6.00277977923126	6.082103380028839	69.94562300208592	0.09143881408931073	-0.08012180541075022	-0.06789185657028111	0.9322515243160291	0.9531813806551656	0.9232445441725229	95	61	98	81	45	305	44	50	18
GAPDH	9.249639897098934	9.271321163788135	631.543373191095	0.09155770591550691	0.08284268477422205	0.029097475221636013	0.8927602067307561	0.9304863561812478	0.9676751623611102	1616	348	745	1019	346	2848	613	458	143
IL4I1	1.0671739298405345	1.6633553308408513	1.9946468051541293	0.09157069156214165	0.24910728207157662	0.01581518076935121	0.9730467289416085	0.9411679854393699	NA	1	2	4	3	1	9	5	0	0
DDR2	7.228824367424938	7.328925423895021	162.09609657462093	0.09158299525064188	-0.050488323373779204	-0.05586691158348526	0.9278160096023047	0.9693711265123611	0.9386024607066833	445	65	232	178	143	956	106	174	18
FGF14-IT1	1.253400218232076	1.8691801309912726	2.9648343126196277	0.09161817246979476	0.6230600293048322	0.10214290584585797	0.9748887773266385	0.8342007773999713	0.789069348329449	8	0	7	2	0	4	5	1	2
ZNF81	4.569021191974021	4.658261764275139	25.553694729229573	0.09170083008437474	0.30705955784431865	0.12194918652894804	0.9418838646187437	0.797491704276958	0.8451979137648162	48	17	34	46	6	85	33	16	8
ZBTB47	5.00306886456612	5.407211309906814	39.959093146641095	0.09172088664629553	0.005800727077521073	-0.0037976036137238327	0.9583807001714685	0.9975500919757578	0.9952870729381044	239	4	83	44	10	171	59	35	3
STOX2	3.352693141028069	3.5973841206866366	10.424749438420534	0.09181037956775667	0.07880710294046936	0.014318972737247419	0.9540601759937407	0.9693711265123611	0.9866137508550596	37	5	25	11	3	62	16	5	1
SCAND2P	2.641665111395341	3.0992022351549826	7.2145412804536955	0.09199597418803523	-0.222041470678793	-0.05805286233194032	0.966350891490671	0.9264966044217092	0.9249496061669584	11	2	31	18	0	28	6	5	2
UNC119	3.9383935158445387	4.025181976095588	16.873868935267375	0.09202587131517055	0.1989743806187633	0.057888031042428574	0.9468442759100651	0.9015208203497292	0.9340748511229215	27	7	23	28	10	88	8	7	8
TULP3	4.999104599032009	5.255278984888435	36.053200220625186	0.09223844759392015	-0.002783457277829778	-0.030938995869552666	0.9480625406316722	0.9985835163554992	0.9692818300950975	91	22	80	57	15	350	23	28	1
ADTRP	1.1550212328767353	2.1792957873635506	3.38001262621564	0.09229312179289983	-0.9579819403082842	-0.12631866541692388	0.9794447834048344	0.7399908013521566	0.7003340797036032	14	0	4	0	8	16	3	0	0
PIGT	5.761120942737694	5.817526531898224	56.67136124019659	0.09237536063980402	-0.028031216991232243	-0.03993284324828584	0.9263944923067362	0.9829943778962702	0.9577952683969283	143	27	79	72	44	371	32	39	12
RNF181	3.7390161506619908	3.8203581173659686	13.302158297664043	0.09251438998419906	0.09830514844888825	0.02108634232803027	0.9436944464820907	0.9538854518864335	0.9797740756778764	41	7	21	15	6	64	15	8	3
FASTKD2	4.234941935718736	4.442086619847196	20.28773372439318	0.09253372492857144	0.15311007675255528	0.049335947333207626	0.9480625406316722	0.9221937777423426	0.9473664381966705	49	4	22	54	14	94	15	30	2
FAM76B	4.017316319467413	4.218416374776599	16.86677293187229	0.09259304721278008	-0.01587127657379064	-0.022655237919001245	0.9465676259564856	0.9930518553170561	0.9785751631161699	31	9	56	24	6	103	16	16	1
RUVBL1	4.39904845047972	4.544563107782301	22.578388614505112	0.09276155802374518	0.07371673338349201	0.015583684531314168	0.9465676259564856	0.96567129207777	0.9858150441863699	68	7	24	65	7	144	17	10	7
MSI2	5.688630674013863	5.746314495034327	53.867396572145026	0.09282868698010872	-0.07111228081290823	-0.06443822386671565	0.9326750091774402	0.9538854518864335	0.9274950508191315	57	29	122	107	33	294	41	36	11
SCHIP1	2.209407173778265	2.628539417752129	5.078877029590358	0.09288337136489662	-0.14554725481288316	-0.03609774685138622	0.965660352982288	0.9585188305601534	0.9541528661647004	22	2	13	5	0	22	3	3	2
FAM206A	2.952567059477538	3.28031530052659	8.180300242352871	0.09296211626111119	-0.15327722090982906	-0.054498253130083454	0.9577991538544909	0.945192491292061	0.9341811922325247	14	1	18	35	2	46	5	6	2
PA2G4	5.678863585709765	5.717572604976806	52.535337301264725	0.09301085211304232	0.17685128022750174	0.07466128281804142	0.9167019534784742	0.8451891075400224	0.9129938793307814	151	22	92	91	17	262	42	47	13
TIGD5	1.5999923896671364	2.1502232512653596	2.595448631521833	0.09313581905008378	-0.14785454118254238	-0.03412902827999641	0.9634535744614856	0.9606615170471606	0.9542061404559323	12	1	7	6	0	22	2	2	0
PPM1G	6.2336111136157335	6.330906111278855	81.08060284112231	0.09317333255877432	0.05711298182831647	0.014297707979048016	0.9310938708303573	0.9658934182777212	0.9872035944390555	247	14	119	136	61	429	68	50	21
S1PR1	7.097833992968976	7.195058158388528	147.05446602393414	0.09319206338035163	0.03929521974412266	0.0028738958766243734	0.9275602840004495	0.976603848088052	0.9970574218090041	266	46	497	185	74	623	186	118	21
MIATNB	2.335816079494776	2.608452090627749	5.715482081996598	0.09325405067718798	0.47972383098176946	0.10380589943697495	0.9641444705986347	0.8266341198494711	0.8376988429860579	10	2	4	15	1	15	8	2	3
SUZ12	5.597274938818606	5.653201053944573	50.96670508249911	0.09333443416485551	0.061862044520756825	0.01035525849491953	0.9252096142199996	0.9625076663465126	0.9911710423962627	85	18	89	81	41	274	46	24	14
DCAF10	5.400511028037109	5.424367673179171	42.64514476416453	0.09343185078003165	0.027885589956445533	-0.002324606817327449	0.9150382190962114	0.9812121577035544	0.9969082837399604	82	22	80	70	25	241	32	35	8
ACADVL	7.555916803846163	7.620827700421433	199.0931443477061	0.09347454483432642	0.10040198064911111	0.0414386172832498	0.9178157365398731	0.9230526254943057	0.9566207743694222	699	79	443	260	55	900	175	171	45
ZNF581	2.146200069626532	2.4187598106240995	4.18081078754504	0.09349107476904361	0.13789396993473227	0.022693427916639166	0.9592166503380627	0.9570227027604058	0.9738591287433862	11	1	8	5	3	23	6	1	1
MAP3K1	6.028841102244116	6.108121719720737	68.9067744907958	0.09352591101879608	0.02506915278761652	-0.006404123330517415	0.9286982757079781	0.9853166532828752	0.9931866385053	100	25	232	110	29	354	67	44	15
BEX2	2.1653462118871483	2.526430884678887	4.905479659110916	0.09357338228856113	-0.3040961469053804	-0.07364142249507463	0.9656274218662954	0.9029389318673964	0.8888603489224143	4	1	5	13	7	23	5	1	1
NOTCH4	6.405814104691796	6.758127946467494	108.69408909689334	0.09380465408923189	-0.03766091208429881	-8.008153100727155e-4	0.9570964934833057	0.9855614383599193	0.9979999532305245	262	10	532	122	23	417	106	53	33
PTGFRN	5.502059642010751	5.606506625888899	48.715496836871104	0.0938249655605088	-0.16168167756561724	-0.10848990961221956	0.9431112778487564	0.8901579007155748	0.8634920070663031	132	32	33	100	31	317	29	29	9
ZDHHC20	6.734649188496017	6.910443279681975	122.89320099130508	0.09393780756762933	-0.37325117604108593	-0.22017467037240218	0.9448465525524526	0.7285787951629983	0.6901238567125813	110	99	214	122	128	587	105	78	14
TLN1	9.559702867843995	9.60152157611393	789.0884713591245	0.09394965318685071	0.06148049145870418	0.01863011755293909	0.9010739040278422	0.9552484562195035	0.98062789871597	2638	328	1749	1077	255	3845	727	671	150
ARHGEF12	8.905291227117427	8.938337491073698	498.9466393730299	0.09438992946243101	0.08029105269514535	0.031298883562107506	0.8969479149175176	0.9357266652590154	0.9659644730350111	960	175	1325	697	278	2273	494	379	107
ARPC1A	6.15127538545569	6.240000827036329	76.69265619384396	0.09454022978902779	-0.1584366233925909	-0.11308114267774248	0.9313373732792932	0.8830726536111202	0.856201847417918	159	43	68	117	74	423	66	40	14
CLUHP3	2.1888699867660812	2.787095760556507	5.040617009520582	0.09465983216524135	0.5065535663277333	0.10452018721828174	0.964243102066231	0.8128513346008183	0.8449820359706118	17	1	7	12	1	29	15	1	0
TOR2A	2.8009427332370813	3.0503758480896623	9.004719983103069	0.09471393532307891	0.6148538096106412	0.16213940579400166	0.9589916305760368	0.7540309823376773	0.7291516002858807	11	2	14	16	2	32	5	2	7
NPEPPS	6.839970876237787	6.861296003870641	118.57967598841253	0.09472753386057384	0.08461795642275771	0.025583503762097642	0.903088443730432	0.9286721324609745	0.9736542268783976	210	61	200	175	77	607	83	92	30
BHMT2	2.2871943369208347	2.777100111350072	5.026292722603889	0.0948523088397837	-0.15084340504055788	-0.049124306320016034	0.9644419227356088	0.9541922370621513	0.9357767655558068	27	3	9	3	2	42	2	5	0
RBM12B	4.984750706193587	5.1347929616734085	34.80991130081269	0.09496483383780831	0.14336917919670403	0.0535638108460997	0.941575389341662	0.9165228196842935	0.9423521944603781	83	14	58	98	5	195	31	17	11
TLK1	6.840180865602942	6.915273476685979	122.8276080735514	0.0950392798345722	-0.1172440924219563	-0.09357886806404388	0.9230582725788219	0.9129486146150855	0.8863597135490663	146	61	199	194	119	606	114	77	22
PDS5A	7.731175001170066	7.751874419781514	218.07901356037644	0.0952320184054922	0.04384041818341436	0.006758263565084381	0.8909990140671306	0.9653703855762666	0.9927686871120582	459	88	318	467	137	1241	185	187	36
BCAS2	4.293334646329816	4.383798548541935	20.092626752671183	0.09529071956054994	-0.14436828277353056	-0.08176665243247704	0.9369984185363508	0.9150843678381614	0.9065516845964843	33	16	37	33	11	131	16	10	3
TNKS	5.807354045734966	5.911152082744532	58.74971539938746	0.09540876999384175	0.04337108863470268	0.0054158955958782335	0.9259639652422068	0.975745948008553	0.994939449611859	136	12	128	153	28	357	63	43	8
RP11-81A1.6	4.019842936991429	4.434928446764294	19.81708219695773	0.09544884947468454	0.25854296558642703	0.08013304943377665	0.9581212629463558	0.874779581364232	0.9076102866558964	20	5	46	44	14	90	26	28	0
SNORD116-24	2.9461269447651763	3.382482980292016	12.62137991020702	0.09561306552404811	-0.2856868690525903	-0.03926853676824298	0.9704661389757195	0.9250011062800423	0.9393150367275871	4	14	8	8	11	25	5	2	7
TRAPPC3	4.134316840391614	4.3375636467880145	18.4479725807115	0.09564067515793345	-0.008150801827868403	-0.01826982279805847	0.9442278446619916	0.9961615441077902	0.9813587554502167	32	9	35	44	11	140	23	8	1
SNPH	2.029890137266508	2.9658047385241035	5.3116686241379405	0.09605873551287114	-0.643949427196416	-0.12231697121761083	0.9728396493213597	0.7790741185034799	0.7938552119310031	42	0	20	7	0	36	4	3	0
MAFF	6.691740449430455	6.89400705629407	118.56489376931796	0.09617775998298835	0.09402764873075829	0.0283208170913987	0.9442278446619916	0.9509595295993677	0.9727774360625099	291	16	331	149	81	484	203	67	15
RP13-452N2.1	0.4240848048809562	1.2584694653085164	1.0885424272399244	0.09621340731769831	-0.6627394958164099	-0.06031959381140635	0.9740050318454332	0.8410896285369557	NA	2	0	5	0	2	6	1	0	0
DNM2	7.75053359769369	7.8122844647767495	228.09387842656176	0.09627361752612093	0.19365613311027108	0.1041232433339458	0.9112530487766469	0.8279678733883327	0.8660735378827753	637	69	493	450	65	1009	200	170	66
NBPF3	1.8329403610775394	2.2684613442671404	3.6356959045243102	0.09662169916923992	-0.16743246379580418	-0.03377621784971019	0.9647567439688126	0.9541922370621513	0.953744085397032	6	2	4	16	0	13	4	2	1
KIAA0020	6.213766547495866	6.267688112872289	77.30086986050553	0.09667335064726364	0.1169048265236754	0.04731871373124028	0.9150239953838973	0.9062529403792015	0.9482531565433007	191	18	116	160	51	357	68	69	17
TNIP1	7.677923135593017	7.721275022162745	214.2294282396912	0.09676096662482815	0.17950546545624066	0.09482942908509977	0.903088443730432	0.8319578097462654	0.8780315904749383	508	69	525	332	88	1009	223	130	58
CTSC	7.365163764099637	7.51628015494637	188.14375261884683	0.09682960697434506	-0.19175956969181132	-0.12811730677273633	0.9364746139085576	0.874176454815908	0.8379452927009083	273	198	184	239	118	1158	82	151	32
TOMM7	5.352735952906659	5.475209025056282	45.81043518642955	0.09685154053098281	-0.11227420996714906	-0.07300302993307932	0.9410908836956572	0.9401960537120241	0.9163671977711749	54	29	71	48	44	219	18	37	12
GAS2L1	3.116917187155283	3.5791553621219045	10.509360539956685	0.09687978552968854	-0.05696798355339367	-0.007991713980126687	0.9625625255074883	0.9825599521962811	0.9912628717237748	61	2	8	24	1	48	14	3	3
SH3GLB1	6.947421826878885	7.02625790722129	132.5335061332267	0.09688146909570641	-0.05031500401739154	-0.059088820350826715	0.9224872704046649	0.9687567695510058	0.9341811922325247	202	102	266	147	76	734	74	134	21
RNF7	5.352260861983555	5.3871838313424565	42.116718845731896	0.09692341086868927	0.01989201479524421	-0.01145051399704508	0.9179989802580524	0.9884609423223016	0.9898121865875922	83	21	62	57	33	200	30	37	9
ZBED4	4.48138911932537	4.789163993278992	25.32175495661507	0.09718287625130013	0.22955217652828383	0.08742529078419446	0.9480849780196943	0.8721675841126566	0.9014803787356527	90	4	40	61	9	131	35	30	1
NFIB	8.005400387480996	8.028582127040922	265.2704950699091	0.0974143742526741	0.09430551880105074	0.03842341195354572	0.8930000241501036	0.9148117931069913	0.9566207743694222	701	109	564	311	141	1266	235	221	57
ZNF367	1.606032643939324	2.6406368443465524	4.792300376761463	0.09745045623208767	-0.7377966402855642	-0.1293546420398512	0.9794447834048344	0.7860072983623265	0.7331860058799785	29	7	0	5	1	32	4	0	0
CTD-2537I9.12	2.3347348136208965	2.8099333045713144	6.064524600472967	0.09763245445096334	-0.5734358217138658	-0.14414163933743826	0.9704661389757195	0.7978657699118051	0.7582264513777124	8	6	18	1	6	25	4	5	0
UTP14A	4.327574712190824	4.480653908379313	21.42614516147715	0.09764420376012582	0.08981153332080034	0.022327972741109092	0.9448465525524526	0.9568628520188776	0.9786666047010746	59	6	23	64	8	138	9	18	6
MAST3	4.812693099761123	5.099061340409264	31.970158919315388	0.09780159749923321	-0.005491527994338652	-0.014728077095421508	0.9482778445782705	0.9973637119993172	0.9858408554831446	100	8	117	54	4	186	35	28	3
MRPS16	4.9127328484591235	5.076198264678714	34.062521475983395	0.09800809636968034	-0.026100669390970554	-0.03668931396169375	0.9508812812378633	0.9888748933267252	0.9605460676798663	69	28	18	49	25	93	40	31	5
STX10	4.634048099378595	4.740538747737615	26.248552543951707	0.09812248760105127	0.13220767696898447	0.04119607696683623	0.9388069962605565	0.9236883244321761	0.9577952683969283	80	16	55	25	6	107	25	24	6
SUB1	6.748809260805179	6.805780377654994	114.97738801867044	0.0981384782688655	-0.016641366033650573	-0.03754067435502231	0.9160576119266355	0.990311426725915	0.9600883309695034	156	88	193	141	71	530	90	74	29
RP11-348N5.7	0.34219973886248883	1.1851772365053583	1.190095363790906	0.0981408277217732	-0.18809690342421775	-4.449489562556549e-4	0.9729893217719611	0.9636789397040368	NA	1	0	5	2	0	6	0	0	1
SDHC	5.396591618651409	5.523318797662084	45.80360752397254	0.09814993486936197	-0.24426003473706412	-0.15304561315082651	0.9386076215153677	0.8273253248328902	0.8009156853658599	76	35	36	108	34	248	41	29	5
THAP5	4.578559633135322	4.672789624526141	25.270557396880886	0.09834688365812425	0.10729291542797481	0.02752316584900402	0.937076135139755	0.9421790421240429	0.9731131519802014	61	13	61	29	8	158	12	17	8
G3BP1	7.785231944884323	7.801711911786915	227.43681641440526	0.09849821608455335	0.05238172621587005	0.0071961581740670475	0.8862811230059026	0.9564279478447382	0.9925281086282146	377	138	363	410	124	1132	218	164	46
TRPM4	5.014256478734982	5.09165704203737	32.70078615434001	0.09857463732489874	0.06672492100363671	0.0211383223560192	0.9179989802580524	0.9568628520188776	0.9797740756778764	80	12	51	80	16	192	32	29	4
PLXNA2	7.27443595250344	7.609747320972333	194.25436313543705	0.09882139543967215	-0.25035855113528005	-0.1067158495825228	0.9525138290796819	0.8721675841126566	0.8608450390406613	1408	39	241	292	36	970	234	113	20
EEA1	7.330479144953439	7.352837576995295	165.0154395366136	0.09895866222704577	0.07918829162392049	0.0305679972556554	0.8909990140671306	0.9299772449382291	0.9659644730350111	405	68	339	231	91	932	124	157	29
KIAA1211L	2.922280627334927	3.305411659141137	8.426880149218102	0.09896679359094114	-0.29136301293357	-0.09143441376243365	0.9595461143316049	0.8851131961047354	0.872624261066774	20	6	37	5	1	42	5	8	1
DCAKD	3.2254170077401803	3.751996588592843	10.893882379204166	0.09958692515438024	0.011003876077768246	-0.010630114413787575	0.9591973611001609	0.9960775752152551	0.9899849071104991	50	3	29	20	1	88	13	8	0
PES1	5.414642617065135	5.603153728404113	47.03330947266096	0.09958852879437047	-0.054015885684125416	-0.04136869917832659	0.9418838646187437	0.9752827050836465	0.9569267168014622	202	19	42	129	10	259	41	43	6
CHTOP	5.612934519304764	5.686057631404269	50.98740614190057	0.09959301649604471	-0.05675036882463073	-0.05517301875189086	0.9194921080735445	0.9639281442655555	0.9389449373739693	77	36	126	87	19	293	47	37	7
LILRB4	4.060085687252576	4.818815679611266	29.60499780592959	0.09997468028049382	-1.382639861408715	-0.5394178266008381	0.9699023075041211	0.3964749575669604	0.25252140329965017	10	61	10	44	23	79	18	9	1
RALGAPA1P	1.8477611849972844	2.2009205211320104	3.0662186720698608	0.09998724210804952	0.23434854052867968	0.04030366744472098	0.9557738233869222	0.9236883244321761	0.9470009404744293	7	1	7	7	1	16	3	5	0
KIAA2026	6.462911731859053	6.5032708623011555	91.93868972677699	0.10023222018176263	0.13689354418504812	0.056508248133112844	0.906355196105312	0.8810802512666935	0.9357047056242078	172	44	239	133	33	461	79	62	25
TERF2	4.728070071184342	4.891918801353111	27.901932412235336	0.10024375546413634	0.0752390317315474	0.021980393296528303	0.9313373732792932	0.9589549716181095	0.9797740756778764	61	15	65	60	7	169	35	22	2
EEF1A1P3	0.5962578231687293	1.4050704837711574	0.9799290804973254	0.1003123575357654	-0.15895227472496576	-0.02141077816296142	0.965660352982288	0.9673275174769237	NA	3	0	6	2	0	11	1	0	0
DCXR	4.074549199114068	4.170200713504194	17.710197836214068	0.10031872785993833	-0.05508180493694495	-0.0411407519239501	0.9415734875774148	0.9765805668776141	0.9560661019434755	36	14	14	28	12	73	12	18	3
DGKD	6.167336450976719	6.402873107566294	82.45292734687784	0.10041414550810153	0.0848220959959682	0.02517497645213672	0.941575389341662	0.9561600456507365	0.9763525247796416	256	15	221	200	17	443	126	58	7
ABAT	2.611799993485188	2.901308429672181	5.94463538909307	0.10048103111077872	-0.07410978502012334	-0.03132892603913326	0.9555788208642444	0.9765805668776141	0.9646535043552052	24	2	5	14	3	42	6	2	1
UNC119B	4.309366194843755	4.366046305798897	19.86182447442057	0.10050167563799191	-0.020623614729155314	-0.023453830835765015	0.926761322425391	0.9900395106412978	0.9775658342875122	40	10	31	37	13	125	17	10	4
USP3	5.540285298038773	5.615115984233004	47.94019501459613	0.1007662184839417	0.012322759465471551	-0.013171792732495283	0.918501612636198	0.9925618200789725	0.9872035944390555	76	16	110	117	26	302	35	43	7
IKZF1	5.310326782905544	5.56841782328335	46.581683687130926	0.10105012774059938	-0.3652017524055732	-0.17730475278531974	0.9517913812696781	0.7797054504910348	0.7584721322440439	51	33	213	41	16	294	38	19	6
FAM126B	5.753689472009555	5.840901958078761	56.959030738230624	0.10108516112414706	-0.07584500719685168	-0.06482649686521594	0.9260093055494458	0.9530364240781856	0.9274950508191315	68	29	154	82	39	275	56	48	7
ZBTB22	3.3178431480526216	3.57851618468617	10.446558729476061	0.10120333530864879	0.0974362847702751	0.020012192776820346	0.9508278523609509	0.9630180051286269	0.9800878228911789	32	1	27	17	5	60	5	13	2
SVIL	7.4382606195427785	7.509797343581405	182.68129885725264	0.1013184352989084	0.039778497575460744	0.004406294475139331	0.9102897448950353	0.975745948008553	0.9954819570868	540	44	465	270	92	1046	200	135	26
ANXA11	7.141720765178941	7.168295216113093	144.9925919490591	0.10135630350738059	0.1458601755491372	0.07485349651669733	0.8903208635158515	0.8568844752979141	0.9056147058765531	338	50	272	288	69	730	174	94	29
RPL38	7.848504006192206	7.987496564419585	261.9930955628124	0.10178683003299234	-0.15358451589603586	-0.09949855968526125	0.9295959387791023	0.9015208203497292	0.8780315904749383	321	190	232	336	263	1096	166	183	64
HEATR5B	5.120362003400533	5.204081337377827	35.83103769547368	0.101863820131186	0.056816780058532655	0.010696904321659696	0.9231093682047357	0.96600226550072	0.9908016985488566	107	18	40	75	16	207	24	39	5
UBXN1	6.330231022100369	6.435541367670233	87.92265666763089	0.10207260730495706	0.08071752430601216	0.027498322464027048	0.9251078851361995	0.952613555665116	0.9734310273445774	232	19	166	95	72	474	73	43	26
NCK2	4.961490635123165	5.145869368467147	33.81118225067899	0.1021973698641161	-0.04042123385519684	-0.03988462853485923	0.9366536664486029	0.9801498307445929	0.958695800105132	85	8	89	39	27	218	43	17	3
WRNIP1	4.342385288546616	4.4857514713642255	20.706113787534875	0.10257155323719319	0.052424392989026875	0.00659617349767341	0.9322515243160291	0.9759570587014912	0.9935539653586108	75	5	30	47	9	132	22	14	3
SUPT6H	7.73808619689925	7.765064202604529	219.68920366970204	0.10284616374715991	0.11886306888559058	0.056954063552390216	0.8841619358006135	0.8857077635643537	0.930312909256491	624	83	420	431	76	1138	196	194	43
PCGF5	6.437648587715259	6.489684222419913	90.50977771350504	0.10291809699757316	0.07780242376765308	0.02467182744860718	0.906355196105312	0.9422236466038033	0.9762113882231598	162	50	148	130	61	364	96	95	12
RP11-426J5.3	1.5797471956796243	2.149416093949467	3.638658509626399	0.1030541968107833	0.43736413528011403	0.07759515780098367	0.9697221702244285	0.8765980322779924	0.8627491155119381	7	1	4	10	0	15	0	5	2
FIS1	4.802017095799628	4.900322335801522	29.817913662619215	0.10306946230308185	0.0969234106190234	0.026008887135680253	0.9332819219180828	0.9490664417587581	0.9750858811833524	117	16	31	39	9	140	25	19	9
PHACTR2P1	0.5734130716828854	1.386118809650848	1.047216409517698	0.1032538989512201	-0.287619617151342	-0.022982861255284422	0.9675252725336629	0.9357266652590154	NA	1	0	5	5	0	7	2	0	0
PAM16	1.873038217556097	2.3217220058792054	3.492513511119881	0.1033090061042463	-0.17287516582406687	-0.04091260321889278	0.95859352514161	0.9502756763295291	0.9445036242414191	10	0	12	8	1	22	2	2	1
EXOC3L4	1.6922530785263876	2.028367246879995	3.060078895667073	0.10339514913344784	0.40942975845733	0.06829330962416227	0.9597788878894353	0.8677114539431103	0.8909816626831097	10	1	4	3	1	10	6	1	1
SLC39A9	5.469495528091327	5.546307744715347	46.04249410492309	0.10376034535947579	0.07092107128207004	0.016445848979859665	0.9172727119054325	0.9541922370621513	0.9835710540328204	104	27	59	116	15	242	34	50	7
TAX1BP3	3.3030830964926214	3.42905879474211	10.084826317920832	0.10382344587197358	-0.14281055700601142	-0.06351493246120941	0.9477219663708842	0.9415511479479639	0.9249932567239111	29	8	7	15	6	50	8	6	2
ZNF605	4.863819146023431	4.9938299560328865	30.64666040083816	0.10385986466873877	0.07544797683596464	0.018837956970609648	0.9298664587724299	0.9597372818182901	0.981366527365897	69	6	44	103	13	157	30	25	6
PDIK1L	2.2070953556643755	2.7759705056731145	5.9359481586991425	0.1038906032198975	-0.051491410825069174	-0.027781618591329136	0.96446610028402735	0.9884609423223016	0.9631616391142344	9	9	12	5	0	17	5	9	0
FKRP	3.4033826052924483	3.672419147432179	11.787039781190362	0.10399941688087021	0.21452416786935105	0.06400576612527838	0.9525787904503664	0.9090182289370565	0.9249496061669584	51	2	17	15	4	60	16	3	4
MAPK14	6.2892591871459045	6.351767967062146	81.65779852474806	0.10405892564006554	-0.037407222574394855	-0.044235248443962205	0.9056992424365294	0.9765072216930607	0.9524848764497436	134	42	126	157	61	467	67	77	9
PRKCD	5.4393569485581965	5.551387534545444	45.6722381356042	0.10411056670503019	0.12945344473265516	0.05361897482463114	0.9170612987417579	0.9088696497715205	0.9424152600178145	103	25	75	93	18	261	32	61	4
SNRNP200	7.838620304594414	7.884520563044286	237.95536475726342	0.10413675097517726	0.059151416218967544	0.017546390350354494	0.894810068227624	0.9548531759648378	0.981366527365897	729	60	461	424	127	1411	232	179	39
EID1	6.41817894683577	6.488260349248048	89.87983694959235	0.10435006239998114	-0.03341712006168743	-0.04607738393051751	0.9046352905416657	0.9780966854928208	0.9501753724998548	177	68	178	141	34	559	73	79	10
KBTBD8	1.7086546719821079	2.1133375704129556	3.4273859562019178	0.10478336720322225	-0.4707766904762142	-0.09937845960205947	0.9625625255074883	0.8570553032720554	0.8235070523756829	3	5	2	6	3	18	2	2	0
METTL1	2.078494039529176	2.5169744533016933	4.366003739528235	0.10488190378075686	-0.11944214046389551	-0.031021413752611457	0.9597788878894353	0.9671537660745193	0.9602627062650736	12	2	5	17	0	20	2	5	1
PDPK1	5.0973721012347895	5.148089493600646	34.8713717839093	0.10489461781632638	0.19188381301832935	0.07885739248870632	0.9124343777272144	0.8472630747858785	0.9090074360952557	104	14	59	58	12	175	27	35	8
RAB15	4.454376591780495	4.644592995942367	25.114518016758982	0.1049124085372805	0.24640120340376076	0.09550037305982072	0.9417829526191055	0.8647216464764085	0.883641702651385	64	11	54	44	2	110	21	15	10
ZDHHC5	6.595570847943939	6.627350162627866	99.80109881618085	0.10497977330179521	0.1093369301546643	0.04240079954131885	0.895500851460385	0.9028827960473905	0.9541584561258623	208	56	151	230	33	479	89	86	21
PHACTR1	5.936036628079221	6.002018316313936	64.2806376871181	0.10506951898125423	0.011650490406488741	-0.01725228559673079	0.9174247938831388	0.9930292008195625	0.9820106293442272	113	36	193	70	26	314	63	44	13
EFCAB11	1.5670338722755248	1.9707559687174674	2.642313909746048	0.10523219696490643	-0.16599582992528802	-0.03707857269362625	0.9612446667757296	0.9564279478447382	0.9454585889177046	10	2	4	1	2	13	3	2	0
MPPE1	3.6839291477696468	3.929607024724742	14.399176351357017	0.1052847281923882	-0.020936004737344045	-0.02001548376118888	0.950709856637886	0.9925618200789725	0.9797740756778764	22	8	26	49	1	63	11	11	4
ESRP1	4.024080425072384	4.237541915456355	17.98526119981411	0.10528928152559085	-0.18391252105153197	-0.08585377758467502	0.9529309288910383	0.9127995175850013	0.8937628785861707	36	10	9	60	11	96	7	18	3
STX12	6.5492344802215925	6.66241619436424	103.54967839806234	0.1053301289973033	-0.09948373896536454	-0.07381176995419471	0.9326750091774402	0.9398589327128737	0.9167750901900411	84	83	270	139	49	398	82	84	22
PDHX	4.689083357561116	4.775309455458641	26.394890714714172	0.10545346484735678	0.013174355585797609	-0.014442458957234333	0.9254742369485254	0.9930518553170561	0.9865055750677328	45	10	38	82	13	153	18	23	5
VKORC1	2.367078221537858	2.5626123764667534	5.659771059964039	0.10564876716764668	0.13963674618693608	0.020183993364685664	0.9557273973351206	0.9600874711454837	0.9763525247796416	9	4	5	10	2	28	2	2	3
RP11-175O19.4	2.415288946707876	2.603204332889757	5.491733789060686	0.10578160413694011	0.06342801427748863	0.0025870628348761276	0.9531503611421703	0.9816051608608588	0.9969082837399604	10	5	7	9	1	24	5	2	2
IQGAP3	1.9606435787605088	2.6727360156124513	4.930247648549641	0.10583887275213716	0.02599527296598502	0.007877529598313452	0.9699368049432459	0.9942327129245689	0.9912628717237748	19	0	5	17	1	38	4	0	2
SNHG14	5.970407027055098	5.999777943711067	63.85864969756254	0.10596618465456618	0.09671231988661697	0.0373485039442478	0.8983962832132945	0.9186751001619499	0.9596120106686825	158	25	84	134	36	324	67	48	12
ABL2	6.6825445087133035	6.746247847567704	107.91985956391808	0.1061952128638397	-0.022166480953019055	-0.03826679620425839	0.9095720960565619	0.9857666078479663	0.9592743382024793	177	57	128	300	60	614	119	65	16
SLC39A6	5.472262969846914	5.576836615741391	46.742941144015546	0.10619604319815566	-0.027124913848476758	-0.03530940181340441	0.9179989802580524	0.9846277903917794	0.9635116678930405	94	19	82	78	38	339	25	45	5
MANSC1	3.629062379419291	3.7305941845093415	14.023735525487542	0.10621312767319846	0.20422491826287967	0.05440220385998196	0.9494224012235968	0.913047621623976	0.9341811922325247	17	10	9	27	7	39	11	9	6
RP1-111C20.4	1.6797724029382362	2.2615202560423646	3.8348678176361917	0.10627735911373312	-0.467840655182789	-0.07509374462147386	0.9682873323339894	0.8676198813073932	0.8646894638711031	7	4	16	1	0	12	4	1	1
VPS16	4.161086093274703	4.321215565088414	20.113378507227463	0.10637871304951742	0.27439054051461836	0.10018164734737771	0.9409871752959751	0.851178341475301	0.8728983988041114	50	2	24	40	13	76	14	17	8
FBXW11	4.9801767861148605	5.085410345095349	34.04615545300793	0.1064079464793969	0.16503029172256764	0.061087371678926916	0.9266987678063018	0.8957132280826204	0.9340748511229215	70	18	88	48	7	178	32	16	11
SLC12A6	5.860626267146799	5.929885817889027	60.347883210855315	0.10642374980796161	0.030453437370876486	-0.0037924601440503997	0.9122078767861539	0.9808486823243803	0.9954061241841391	98	22	171	93	35	327	46	61	9
MAPKAPK2	6.654391879611982	6.683205065356719	103.27828268830329	0.1065808580039678	0.1678414481977254	0.08777906697710579	0.8888884777331624	0.8329718867632447	0.8876723420415659	223	41	195	202	46	492	132	69	20
CDH2	1.0629952715730109	1.591074083299528	1.9815290406810315	0.10674107901868111	0.2531312726117644	0.03421413360681545	0.96446610028402735	0.9410891465999334	NA	3	0	3	5	1	8	3	0	1
NATD1	3.5416208741952584	4.034018628520042	14.487244204106249	0.10681172291773125	0.06853753768481255	0.005814142973563708	0.9570549579277797	0.976603848088052	0.9943736117106245	18	1	35	37	13	72	18	17	0
ZNF347	4.897411984975935	5.015739279048955	31.262479570092232	0.10685499882742024	0.10455016145983426	0.03336479966441483	0.9237073976880371	0.9384649574446023	0.9667000621207091	84	20	69	42	7	147	35	30	4
ZNF431	5.066012231136888	5.285972740632894	37.27533887870813	0.10734047797681079	-0.02564736559568047	-0.02562044752281867	0.9386076215153677	0.9884609423223016	0.9748640043077222	107	14	49	139	5	206	38	30	5
RPS6KC1	5.24289551523721	5.3933184684028435	40.066615757280125	0.10742051504971435	0.028388647309924273	-0.004526219141580789	0.9251865627109558	0.9847607187098888	0.9950357577456705	154	13	93	55	14	279	45	26	4
CTD-2542L18.1	3.2025518145709193	3.3173128003745407	9.531529399567544	0.10758578201308688	0.05480716003729273	-9.28501933890397e-4	0.941575389341662	0.9803740449392997	0.9983413343770126	16	8	17	15	2	43	6	7	3
EIF3M	5.6312758522633555	5.679896712471182	50.95791979963124	0.10770740627503719	-0.013549098614965673	-0.02733263269338672	0.9060589740894801	0.9925618200789725	0.9728768417923921	109	25	67	93	37	313	33	45	8
ABI1	5.88639767395379	5.94622777400764	61.448924571159466	0.10775214173875478	0.043879723148163415	0.004930135601275156	0.9056741665541707	0.9724946760114208	0.9952753845919519	102	37	97	121	34	329	42	70	8
PTPRS	7.239582698179219	7.294186383300596	157.95183238812433	0.10804816325812817	0.06676552726889258	0.020026751215163705	0.8990839332911681	0.9518671957854681	0.9800410488637036	587	44	258	228	83	828	140	133	30
PMS2	2.97432796220224	3.347683513646772	8.463983805062602	0.10805979293364026	0.33285061427063517	0.09192128506570248	0.9516999910334524	0.8586107289916932	0.8808378382739921	31	1	17	13	3	42	19	3	1
CCRL2	3.6807059656787398	3.8541601812364004	14.329567308742835	0.10815917009938866	-0.2264353856078853	-0.09152561982117144	0.9511674173593264	0.9009302120003618	0.8789623347765843	10	8	34	14	15	49	15	7	3
XXYLT1-AS2	0.26031467284402154	1.221392160357721	0.7993560671074489	0.1082144198546308	-0.6872815091284572	-0.036492358805048496	0.96989645513466	0.8342007773999713	NA	4	0	0	6	0	5	0	1	0
ALDH1B1	3.8255924985439633	4.022036423069623	14.485877366162628	0.10826490198230294	0.1429556447026502	0.04598090790076522	0.9353926902177414	0.927739162537886	0.953163922500317	48	6	34	17	5	80	16	16	1
EXOSC7	3.0930310816248427	3.411034061009673	8.769383072351912	0.10841877708662782	0.05420392883074911	0.00935015530820556	0.9465676259564856	0.9800258581069221	0.9912628717237748	22	6	14	20	3	73	7	8	0
LUZP1	6.8050088134556415	6.87125205283521	117.23148194306805	0.1086394691766803	0.06860170189514944	0.01999730808250654	0.903326771707865	0.952613555665116	0.9805522115346632	250	43	369	181	38	602	120	92	21
BICD1	5.396431764961208	5.482639472549743	43.69441321580372	0.10868164217525993	0.04104903802917216	0.0010684532728903228	0.9124343777272144	0.9765805668776141	0.9989956652608617	119	25	81	90	10	279	42	29	7
PPAP2C	0.8003135195817427	1.4945675326290344	1.3390592910510302	0.10872011809468106	-0.006272619365219031	-0.010687854914109047	0.96389096028525445	0.9993644992356782	NA	2	1	6	2	0	11	0	2	0
ZNF280C	2.6174581055796557	3.0884412800427588	6.483693359755259	0.10877382302595931	0.007570329928693446	-0.007058623976742476	0.9550955816609081	0.9974901911996477	0.991560424068435	18	1	7	29	2	37	8	7	0
SLC25A40	2.569927292886193	3.05698439587311	7.570661291124196	0.10881185558173916	-0.5210531568270939	-0.14355623365983164	0.9625625255074883	0.8164747056388492	0.7621985510559871	6	5	3	17	12	33	3	8	0
RAB28	3.525087369452978	3.629668503199219	11.824133200860846	0.10914579179915138	-0.053919203418417806	-0.03195511289816512	0.938354761866233	0.9795017908534097	0.9658718948772804	17	7	14	19	11	52	14	6	2
FAM134A	5.433849857285613	5.46890355453404	44.69898972565063	0.10927475837312482	0.1345205283979486	0.04960912408095584	0.9082503406884885	0.8969836170461118	0.9454733077812096	97	21	53	84	26	232	26	40	12
NCAM1	2.7722601640290954	3.2247729636146776	7.44568795124286	0.10958256407506822	-0.3112789533389689	-0.08760476119202328	0.957410385428177	0.8793002503875639	0.8793799327063858	48	2	18	4	2	48	7	3	1
TAS2R64P	0.9810702137999536	1.953120580430208	2.3074656699930594	0.10961167646723673	0.24792000376794396	0.03310776024971991	0.9700202113077133	0.9502609088965681	0.9413995667616292	2	0	4	13	0	9	0	7	0
LINC00921	1.555415964884804	2.4019790304427278	4.248836025985895	0.10991728079194273	0.2083594443567382	0.05057208702426464	0.970653798404231	0.9548531759648378	0.9167750901900411	5	0	20	6	0	12	8	0	2
MICALL1	5.00402431682288	5.241164987580131	35.92936931856348	0.10997634213300507	0.08997641619036588	0.030320557818388834	0.938130633001845	0.9551345229839071	0.9707010652048709	155	4	54	84	12	181	48	27	5
ORC3	3.9313656968863393	4.125855247107906	17.208157753286482	0.11008523714681752	-0.060023418707486606	-0.03430655736152931	0.9436944464820907	0.9769835902602851	0.9626001299911688	22	3	25	47	15	101	10	6	6
MCEMP1	3.0668367535366268	3.5780776278040864	10.245670972151531	0.11015656999614616	-0.2776719221072527	-0.09873766768181558	0.9596933451376009	0.8961389402722673	0.8604014044445649	7	3	43	13	10	66	4	12	0
CPSF2	6.301174342070862	6.327688584190511	81.1946057799994	0.11025713431847906	0.07907487086441839	0.02485721028733551	0.8920862369858725	0.9373388051445611	0.9750858811833524	176	35	105	145	56	418	82	50	18
RBP1	2.2824791408203917	2.524497331620143	4.652475851257679	0.1103270763704948	0.17123305752779772	0.03316415017587941	0.9516733136039937	0.9442755836106814	0.9603282208453763	8	2	10	6	3	26	7	1	1
AKAP13	9.61701773217608	9.62443688282699	805.1845609002992	0.11036284623479994	0.12234749938173496	0.06449689764185598	0.8432288473113158	0.8802982898730667	0.9116532959078761	1567	397	1611	1300	392	3822	732	662	177
TTF1	3.950395402155687	4.097322733371217	15.45010170484925	0.11037519398846983	0.1610352014888043	0.05530681732608552	0.9259639652422068	0.9087204704571853	0.9405790562000321	46	4	34	28	6	87	20	12	2
GTPBP4	5.946245760825595	5.9931505273578995	64.17934486058437	0.11055704940355454	0.1962928701097566	0.0900104585468649	0.9027876971376403	0.828304374535617	0.890260041057134	141	24	87	162	25	313	66	39	18
TKT	7.524090666994856	7.5479500425426505	190.7547141484224	0.11060624115163574	0.09707201407488161	0.037017849549906494	0.881064182724173	0.9127995175850013	0.9591485385380756	369	94	223	400	115	891	176	139	45
WDR44	4.987981361741056	5.116463498474242	33.43574125597196	0.11063593219306384	0.004173369974731009	-0.01659353633305655	0.9218703294258341	0.9975500919757578	0.9835710540328204	73	6	90	52	24	197	25	31	5
C22orf46	5.212610279057994	5.338512569310277	39.76492308362737	0.11066862350465928	-0.06798659834975757	-0.05940481825035215	0.9205949178631716	0.9630180051286269	0.9344931206764968	112	34	46	76	10	229	29	36	5
CALD1	10.148361465361091	10.204836763983765	1200.1506018182768	0.11086687950284904	0.0018739847003956345	-0.023494455977576243	0.8946410029056572	0.9986043850143407	0.9762113882231598	3291	474	3052	1034	694	6853	1081	935	195
GAK	6.659396572028461	6.793788556469849	111.2706719569198	0.11091761586900463	0.1779354228784181	0.08568491952826664	0.922698374605228	0.875232044240831	0.9009519365022625	337	27	277	230	20	470	129	77	28
ACAA2	4.994548475776999	5.069968791882181	34.21590373439222	0.11097797540920835	0.023255687970012418	-0.011593018054478994	0.9231093682047357	0.9884609423223016	0.9897032307520933	68	21	36	51	24	192	29	12	10
STAG3L3	2.0249244723823434	2.3819652377999945	4.258475630543095	0.11114052664566232	-0.07056309351171444	-0.018618030402681313	0.9615155337339933	0.98146821724885	0.976258128000698	10	3	14	1	1	12	4	4	1
SIGLEC1	5.251664051106382	5.82144196084953	54.21894063688666	0.11127651389367575	-0.4081361650752508	-0.1580498880912214	0.9615624816462748	0.8112822324837852	0.772765701323553	344	35	22	120	7	433	20	45	2
JAZF1	3.98480623797904	4.149244388631107	17.475274448399972	0.1115417452674602	-0.23154474128684713	-0.11155903134520442	0.9416869894777232	0.881750556598037	0.8548140794669278	27	12	32	17	16	122	9	5	4
MLEC	6.95229165913879	6.988567079094798	128.7583204917129	0.11162287805982561	0.15943357955469534	0.07548127759960818	0.888759320995884	0.8509812320177303	0.9078215353044817	344	67	175	241	47	654	145	72	31
ALPK3	5.731692957488813	5.985098935479885	61.18442959101684	0.11164079020746373	0.033871240884136546	0.0031025747898557453	0.9365661370825685	0.9845755232928873	0.9969082837399604	185	9	226	94	16	322	86	44	6
AC083843.1	4.091536608879507	4.2605287729792165	18.66759464953343	0.11175195464382458	0.2994893111089703	0.11025504223648237	0.9342830399029703	0.828932893418114	0.8596389133777008	46	4	44	37	3	83	13	17	7
RP11-33E12.2	1.1651023191184657	1.7251007888116223	1.7880745154214035	0.11181779451721974	-0.1273694360939276	-0.031407901263673106	0.957410385428177	0.9720033825232653	NA	7	2	3	3	0	16	1	1	0
ITPR1	7.116539405993405	7.1985492316419935	146.81518176301782	0.1118904821385261	0.03569549614847057	6.499896976735024e-4	0.9041884079493775	0.9772080011231558	0.9994975530169615	492	40	327	180	81	820	165	117	18
UBE2J2	4.091292948976519	4.211146265832876	17.668192412424034	0.11196530172861573	0.17344610599083335	0.053904524271402895	0.9278371775722014	0.9021978367017093	0.9417752776077983	52	3	36	27	9	91	19	10	5
MVB12B	3.9987914009377232	4.202603540952947	17.701624793120047	0.11215964397124835	-0.0345352164510289	-0.03225838382784978	0.9407575153892427	0.9864251925203605	0.9659644730350111	44	13	41	27	2	120	10	8	5
THUMPD2	2.981852861815003	3.385108970432745	8.344341118191778	0.11224159462368637	-0.09351396187054342	-0.039113481914486235	0.950709856637886	0.9680327964991297	0.9566207743694222	21	1	20	32	2	66	9	3	1
USP4	6.051834098933186	6.107969020409411	68.64093967193972	0.11234971887771987	0.14905450468124923	0.06606310932345891	0.8989207583881739	0.8736664198707597	0.9246397652098645	192	16	128	136	33	376	53	63	15
PIK3C3	5.621912787293329	5.651421858561021	50.07816677863657	0.11246564648838683	0.1098570636511893	0.047012605681848924	0.894099073550389	0.9099015601794469	0.9480880371881701	102	25	79	89	28	257	36	53	9
NOL7	5.7962339585511	5.849331710067166	57.71742687840869	0.11253114458385509	0.13085636820096488	0.05453090807408411	0.9041884079493775	0.8970485702105393	0.940065381570152	155	22	83	81	38	288	74	30	12
DEGS1	5.49934097331705	5.547983776275466	47.8352289836817	0.11254571794815625	-0.013789131560460808	-0.032673937320244935	0.9112530487766469	0.9925618200789725	0.9658718948772804	98	32	50	61	35	213	38	32	12
VAC14	4.859922629496861	5.05296592307736	31.70627431274933	0.11259522794799931	0.1419278967766161	0.054463991809328614	0.9322515243160291	0.9218257388180808	0.9417526499187607	131	5	42	76	9	151	40	24	6
C3orf62	3.7537963124644222	3.842917711704384	13.912440386689779	0.11259584460174542	0.01941216943027179	-0.007858283536745017	0.9313373732792932	0.9925618200789725	0.9913688585006629	30	5	17	17	14	59	10	13	3
MLK4	2.692275334864421	3.1899184004518526	7.883153006825353	0.11260190520357215	0.15535960377635694	0.02234281897975132	0.961772763847125	0.9541922370621513	0.9748640043077222	11	5	2	28	4	22	9	13	0
RP11-434I12.2	2.0362049420094954	2.3838114340805068	4.379297609240882	0.11264604904353519	-0.23103922445837055	-0.050191891568757425	0.9599976075435103	0.9333518165139425	0.9257179476736254	2	4	5	16	1	13	3	4	1
TERF1	4.809758072365163	4.929847233037931	31.143342665866236	0.11268079306709722	0.20136520127674562	0.07564731202375867	0.9260091012374425	0.8790392421537561	0.9136589089935921	48	19	60	65	5	142	23	18	12
BCL9	4.314229930272272	4.482761597809577	21.188667255591835	0.11275312554945899	0.08687371291363259	0.01941705300645421	0.9302566154832808	0.9576597570679404	0.981089113737326	58	15	31	42	4	124	11	26	3
UXS1	5.4142782808598255	5.571717657565433	46.24841917764765	0.11297021988671598	-0.063228208349485	-0.05693960266843426	0.9194921080735445	0.9655682060769388	0.9385524864767214	125	17	57	79	41	321	32	45	3
EIF1B	5.072736375502996	5.242296221510498	37.29587733919568	0.1130645724667664	-0.3045628347225292	-0.1745329366869058	0.9310938708303573	0.7994340365588287	0.7670745254899216	46	18	47	79	43	254	27	18	4
SSBP1	5.404107756711287	5.47600132508104	44.9823032378907	0.11326281029222059	-0.017470419711847388	-0.03347229851428081	0.917790365138249	0.9916703039335799	0.9659644730350111	82	24	41	87	36	227	24	41	10
WDR81	4.911295005272847	5.0877768377729184	32.34039364156272	0.11326432623756491	0.13706196971054008	0.04757518096702629	0.9295959387791023	0.920654153552298	0.9516216570620825	119	10	30	75	14	151	47	28	3
MRPL27	3.440627665358473	3.5871585707408356	11.244030418748338	0.11337617178915431	-0.13668219101464185	-0.06155992878821192	0.938354761866233	0.9435102370112881	0.9274950508191315	13	10	17	18	8	54	8	11	1
JADE1	6.195773999045906	6.266449110770833	76.1081824498937	0.11341955212800438	0.03059693890668889	4.800387713900365e-4	0.897188625915939	0.9798489460169942	0.9998249391240078	176	23	180	117	49	468	81	57	9
AC245100.1	0.726784714028739	1.4199811448066193	1.0993888551714777	0.11368886538529824	-0.35333925994825643	-0.03130695383563851	0.9578856543330441	0.9088121736584784	NA	3	0	2	7	0	7	1	1	0
NCKAP1	7.8233834487417	7.846481692298509	232.94997761345883	0.11371974581495516	0.08236187875069072	0.034681952318579665	0.8681628731812542	0.9276794197630851	0.9602449396452356	454	80	439	431	153	1186	240	189	40
RAB12	5.824623831435023	5.859486413375306	58.71554681860376	0.1137340396119841	0.02531577287227204	-0.010540996283514922	0.8966152836372154	0.9841602628042784	0.9899622308105551	123	44	72	98	27	284	52	44	12
TRNP1	3.321261832244167	3.5997182046522402	10.697045096142556	0.1138140926159159	-0.013724113523054488	-0.018556063294685052	0.9461236465634233	0.9947570215863206	0.9806117158974014	41	6	12	26	1	59	13	5	2
MAD2L1BP	1.9354118317303506	2.396405271165203	4.195070952041795	0.11391692473440064	0.380841881986129	0.0665624762007471	0.9612446667757296	0.8760942637551209	0.9034355953096397	5	3	10	5	1	24	8	0	1
DNAJB9	5.190888910969253	5.291475927429788	38.52957126981568	0.11406792175601352	-0.15058496851998596	-0.10114586970953279	0.9179989802580524	0.898570390992322	0.8774413128049627	57	20	87	51	33	262	23	28	5
B3GNT2	4.1863563904290055	4.308202667618919	19.125965679026717	0.11423373976326096	-0.10408734082689777	-0.06377927049425886	0.9328924357751986	0.9501354765505137	0.9276683122180494	23	13	52	29	9	118	17	7	4
SETBP1	6.615069879490108	6.753202928042643	108.12029677747246	0.1145011013180021	0.10277161864012137	0.04401448298833517	0.9205949178631716	0.9384649574446023	0.9552401998016989	421	32	256	169	18	542	83	90	27
SIAH1	3.0974045593292843	3.5152939214040835	10.212196405046173	0.11465200187944449	-0.26022893514046075	-0.09941791578104742	0.9538365504091523	0.9015208203497292	0.8606899766530999	9	3	24	13	15	57	6	11	0
ALG8	2.679116725415971	3.1189090352380586	7.782957419288316	0.11470533173003064	-0.3437566676445599	-0.11946112615861984	0.9561815600180422	0.8781462102942751	0.8188194489749138	10	11	8	8	6	58	2	6	0
MARCO	6.531538929497782	7.193484302912786	151.430947174225	0.11480246493161667	-0.8950639148291812	-0.19559842615303583	0.9599976075435103	0.5693830797696796	0.6063296769460648	87	210	112	85	192	1156	37	52	9
GALE	3.1115046766457737	3.537686961013244	11.28395740351618	0.11519667340772118	-0.019117841541647976	0.01869965511910773	0.957410385428177	0.9942327129245689	0.9789997101719954	49	2	4	32	2	46	6	4	6
SSU72	6.34700645339935	6.374437919254992	83.58946446506694	0.11524605201806032	0.15577574391082008	0.070724510626215	0.8842046666963816	0.8530447408603783	0.9163833193889668	191	32	112	197	39	413	69	72	20
AP3M2	5.007124988295408	5.079635735024413	33.28391176631665	0.11529431519740961	0.14528091760540376	0.05256793692183915	0.9140203514034503	0.9007760775700033	0.9426573353369976	79	10	91	37	16	156	35	24	8
XRRA1	3.9656149293594907	4.244599698404399	17.190984603481745	0.11556408110299836	-0.01942553795146979	-0.021740010374674764	0.9410908836956572	0.9925618200789725	0.9786005250942784	40	1	47	49	7	100	17	12	3
NEDD4L	6.9547920188457	6.99102410433872	128.35778295781125	0.11557317832318484	0.12584145804408992	0.05548595959537938	0.8832759450458899	0.8849434807783625	0.9356677150082783	278	53	182	347	48	631	114	109	28
THRAP3	8.100616608318923	8.11012467966715	280.5825088676803	0.11582125670873071	0.12155703332943271	0.06130422804720307	0.8505978291576264	0.874779581364232	0.9187188856000935	759	132	468	450	124	1470	269	214	58
PLIN4	2.296331314519528	2.545712461664338	4.632608518232943	0.11591788868556241	0.06493666823536297	0.004621201103045768	0.9480625406316722	0.9809666735993117	0.9949237250293629	6	2	8	16	1	19	5	4	1
AIRN	1.7112908183388944	2.1299066959293635	3.280494686761207	0.11604198672602817	-0.23027029896491721	-0.05113281845840946	0.9577991538544909	0.939512651970388	0.9214782772681683	2	1	8	4	5	14	2	4	0
TEX2	6.63463524553346	6.658604520938319	102.38775078417896	0.11656614343637892	0.17032550493807477	0.08181138099688685	0.8789546458323959	0.8329718867632447	0.8966028090067966	202	35	217	161	58	501	83	82	27
SAP18	5.990936942157027	6.072075324040718	68.04618619958089	0.11703823251773555	-0.030187566525418572	-0.04212760116647916	0.9087752973940458	0.9827137988392475	0.955979485733602	105	33	98	100	63	390	33	64	13
FMR1	6.748747217323634	6.8498632994084785	115.46256485199105	0.11740376079804354	8.424545060920581e-4	-0.025823779921938763	0.9012148733313347	0.9993162065170882	0.9740578461141726	180	52	230	181	90	657	102	124	9
SERPIND1	1.4594459678007847	2.001887080013523	2.430566241407929	0.11749819682342438	-0.07851708322074728	-0.01520141262984626	0.9563886115169139	0.980966366785969	0.9797740756778764	3	1	10	7	0	11	4	2	0
WDR5	4.166066992260392	4.308090312747434	18.72969978061171	0.11754071749846452	0.17976638272257267	0.05975385098828963	0.9250348380884124	0.898570390992322	0.9346046627175416	50	5	29	51	5	105	22	9	5
CXADR	3.8060333889305586	3.983620448929196	15.282047303495645	0.11770081634737882	0.14733321001355945	0.038347505701253275	0.9402008069460465	0.9376606794886166	0.958695800105132	24	5	11	38	13	56	8	22	3
GP6	1.936992062982028	2.4613786338723247	4.183913763129567	0.11796047079866427	-0.2665356329939772	-0.04680546182396423	0.9597788878894353	0.9227635392229563	0.930633295413397	2	1	21	9	1	18	1	5	1
KCTD13	2.903102605867494	3.284430921522574	7.610572703975075	0.11797138195963222	0.1028043036246633	0.02168995485084443	0.9436827969501853	0.9636310581497555	0.9786005250942784	23	2	12	23	3	62	10	5	0
CCDC50	6.974152481285443	7.0357150551275724	131.16193888303832	0.11827225334322217	0.039196374890130246	0.003059115413670391	0.8869662465893898	0.975059367987618	0.9969082837399604	261	50	378	194	63	773	136	108	16
HM13	6.947714534275211	6.961244281753155	126.07178094898691	0.11830284845314978	0.12412050479970348	0.058485800476676196	0.8659986960200685	0.8755234664869695	0.9274950508191315	261	56	186	264	66	645	128	89	27
GMEB2	3.5486626694647447	4.157341363186025	15.990571863066368	0.11842432729001126	-0.06392248370052737	-0.009066894331850331	0.9588507901699079	0.9798846942218222	0.9906848254286321	39	2	42	63	0	60	25	8	3
KIF21A	4.844481588321299	4.930456612748721	29.219477672840384	0.11847650256075891	0.06640813951925911	0.015609453418541662	0.9094196836816173	0.9612273313960693	0.9858677580799816	56	11	75	59	12	201	18	26	5
TDRD3	4.448871138006634	4.5670133427948265	22.431056781613844	0.11854091401982783	-0.019473321817581615	-0.02460021463159217	0.917790365138249	0.9916703039335799	0.976258128000698	40	7	55	37	17	149	13	21	3
VDAC1	6.736674885087616	6.812669332038562	113.9695007399912	0.11861537055883921	-0.1279315431688126	-0.10420934908394763	0.903088443730432	0.9021781448843949	0.8679938451541189	256	77	105	165	91	662	91	83	16
AKIRIN2	5.347444525359647	5.385214656918701	41.182788616799904	0.11889243404727116	0.03921317342050689	0.010722910397709222	0.8903027736755155	0.9761541147241592	0.9904524531543486	94	20	62	68	27	225	38	35	6
ZNF292	7.07305766014602	7.170657613945438	145.46380474833555	0.11892307147348857	0.09913104288627848	0.04106304353393247	0.9043315442932547	0.933376486338476	0.9578159648833059	251	46	519	223	45	647	144	102	36
TRUB1	3.5524354743751885	3.8740232973329074	13.160821472667363	0.11892990276536917	-0.07158070600156091	-0.04494260950695007	0.943410315183964	0.9752898271100721	0.9523492224252688	29	8	12	25	12	95	10	12	0
DNAJC8	6.161804904984061	6.180948425262337	73.7492464216917	0.1189950683716129	0.0815037006338801	0.02371797756246495	0.8809310152554439	0.9347894292834953	0.976258128000698	140	39	107	112	49	374	56	56	18
LINC00265	1.8132012095812147	2.2201754550553474	3.0453072768527543	0.11905124762133559	0.15105837268415315	0.02004615462592213	0.9494224012235968	0.9541922370621513	0.9763525247796416	9	1	7	4	2	24	5	1	0
GREB1L	1.0144601150502266	1.697864841470389	2.186608033877497	0.11932513655848764	-0.600581034674906	-0.05335041893746164	0.964243102066231	0.8420326892717342	NA	1	1	2	13	0	6	1	1	1
ANKRD32	3.479060525998423	3.8128711535229214	12.460350457637206	0.11959961696044902	-0.04576569355590245	-0.03582816005131661	0.9439231729359875	0.9842019778740865	0.9614325558328329	17	8	18	28	10	95	15	6	0
RYR3	1.1540196669323297	1.8470124329084956	1.9187962486081491	0.11979840136888546	0.23569774498513146	0.01957285749378506	0.9595461143316049	0.9398589327128737	NA	6	1	6	3	0	20	0	3	0
CARF	3.1575660624933457	3.311998344219207	9.270952501538833	0.11993762333783398	0.16650650543621903	0.0359193482277607	0.9390256963270555	0.933703891330527	0.9603282208453763	21	5	8	25	2	38	6	9	3
RALY	6.455755370304504	6.499205026426542	90.21903137992336	0.12001773494051263	0.12039516423817438	0.05306948931564624	0.881064182724173	0.8921240773491976	0.9389449373739693	265	35	200	140	31	491	93	72	16
ING1	4.330811825351706	4.473025221582525	20.649372445263083	0.12003972493137284	0.13345137716818903	0.04539217359764976	0.917790365138249	0.9236348100846347	0.9541904409753329	41	7	58	40	7	122	29	11	3
DDTL	0.9000162550171337	1.7356616401829958	2.7355993869679347	0.12004040774310826	0.8893022014080713	0.12162468422981633	0.9704661389757195	0.7771792247763591	0.7026696529418236	4	0	8	1	0	3	6	0	2
FANCB	1.0035781005136986	1.5532186009795816	1.5155885214828266	0.12030272825127103	-0.21842455283705048	-0.037674552790234024	0.9556576352727835	0.9597372818182901	NA	2	0	5	3	2	11	1	1	0
EIF3J	6.396922315268399	6.428704407398138	86.02122178774572	0.12065637522846374	0.04480440628162145	0.011271702120173923	0.877680141931412	0.9658739012179004	0.9899622308105551	217	41	118	172	46	555	80	61	13
SURF4	6.994735229899104	7.034318639038639	133.19755609418863	0.12079103989668771	0.08019327355280628	0.02310623064998623	0.8841619358006135	0.9384649574446023	0.9776447198739161	277	77	142	329	55	668	116	96	31
ARHGEF11	6.2784047322105865	6.374002413492224	81.91135103936446	0.12091905723977324	0.08770393643524227	0.03555888791842888	0.8928176770941615	0.9373388051445611	0.9631616391142344	241	38	129	135	40	481	92	79	6
RP11-875O11.1	0.8302350080601288	1.421683025335326	1.7567641915362104	0.12098180927202226	0.13122061642338861	0.020365025567421764	0.9625625255074883	0.9765805668776141	NA	3	1	5	1	0	6	0	2	1
ENOX2	3.367937130402926	3.5486534920162907	10.02148935607317	0.12105653282866634	0.10609896702963345	0.029618405619586664	0.9254742369485254	0.9538854518864335	0.9707571301048369	31	4	16	21	4	66	13	6	1
GNG10	1.8190636337383213	2.365643844772493	4.409749620935723	0.12109736975159516	0.07892460912208377	-0.0075550247322588564	0.9616475163354928	0.9819973029549303	0.990353475656515	6	3	5	1	6	14	1	9	0
PTRF	8.562916382716775	8.63059822191519	402.71438319131096	0.12113927676589545	0.13944532353056807	0.0681579586969657	0.8879072976100165	0.8872724698148614	0.922723946669563	1395	165	830	577	103	1770	430	270	99
PCED1A	4.060693580504869	4.189448543553584	17.87346987006399	0.12120505306654424	0.3036625205184674	0.10886076169727468	0.9230582725788219	0.8204976075804475	0.8611325883203107	50	4	26	39	5	86	18	9	7
PIGH	2.365536868806574	2.8268227656818703	5.9264172165313145	0.12139022015045081	-0.3733100985120611	-0.10256277559152609	0.9553143570918482	0.8721675841126566	0.8482818917620502	12	0	10	11	9	40	2	3	1
ZNF253	3.3304476952572735	3.5442635635320325	10.614061302164552	0.12167013800600321	-0.12524452859375193	-0.05874843424026374	0.9322515243160291	0.9509595295993677	0.9315561497053033	21	12	18	17	2	59	8	9	1
PNISR	8.701002196208707	8.733475666894684	433.1676951931245	0.1218381061049762	0.12979230494661512	0.06563499292615466	0.8645726676022284	0.881109818473132	0.9208771778885768	746	148	1090	686	241	1965	373	365	103
NUP214	6.445743595719457	6.493758978134637	90.37727026711129	0.12188902590231619	0.23653684225957428	0.12580951272666524	0.8841619358006135	0.7674234724163526	0.8339595011237216	225	30	173	190	29	377	98	84	20
VRK2	3.8938503543249343	4.043660232054998	15.188999373998035	0.12189872928520608	0.03456625993995441	0.005670193753140575	0.9205949178631716	0.9845755232928873	0.9950357577456705	32	11	18	33	7	84	16	14	1
HPS5	5.66886808111933	5.712469079933102	51.80767755184168	0.12243488350168476	0.02009054315578757	-0.0018148486521743846	0.8841781772032784	0.9871259010072709	0.9972278513561833	96	25	81	111	32	307	45	44	7
FKBP15	7.159005782011101	7.182530586296418	148.57291036346274	0.12251817765809764	0.22243052220461923	0.11848021143986463	0.8651344452427661	0.7670466097341633	0.8385946320948082	291	70	271	210	76	666	114	118	45
MALSU1	2.7514829074792906	3.0910513920325706	7.166507952870895	0.12274719247623442	0.28852606595074587	0.06976490618210618	0.9480625406316722	0.8844590957963453	0.913205907504099	19	2	14	7	5	44	14	1	1
RP11-391L3.5	2.039240509496581	2.476856647568262	4.240597424883921	0.12319379504355352	-0.16740067664097483	-0.03991604801420994	0.9546374653769476	0.953468561396012	0.9460351880827641	5	2	11	16	0	18	5	2	1
RP11-570P14.1	0.11370341090037465	1.1892489332136884	0.6709679324260508	0.12333865848805815	-0.5094725000538205	-0.03258297723450479	0.9644340306572192	0.8864738984262899	NA	3	0	0	6	0	8	0	0	0
NONO	7.854867011956191	7.884479368765941	241.0568049150501	0.1235130011378488	0.07753900814479041	0.024099882353785875	0.8653078350969319	0.9372316204361849	0.9757383531750402	579	110	338	304	175	1283	192	172	57
RRBP1	9.078067131884138	9.08851929268387	554.5454285209083	0.12352711272479003	0.1642078155842766	0.09610235791476773	0.8291661718241135	0.8273253248328902	0.8543971309171313	1325	239	873	1092	245	2614	522	434	132
ATPAF1	4.865725713894626	4.939999567398435	30.416161419250955	0.12357311636923848	-0.007915018884445773	-0.026920966095650513	0.9071573039265403	0.9954645419321477	0.9728768417923921	57	24	35	71	10	154	24	24	6
C6orf25	2.245315689454334	2.757548232177805	5.596365388803516	0.12358491420288042	0.07135594016442784	-0.0020823052102214145	0.9554798901548569	0.9816051608608588	0.9969082837399604	8	1	3	13	8	22	12	2	0
RNASEH1-AS1	0.3889303702869638	1.3852774965021035	0.9899835427465501	0.1237576825047734	-0.09489938020856224	-0.02704621750845534	0.9658162516451003	0.9845755232928873	NA	5	0	0	4	1	14	0	0	0
TGIF1	4.715057975537188	4.912032967904835	28.291866674112836	0.12404840830681849	0.11127888612033777	0.04709411023143583	0.9150846260403235	0.9364788339654342	0.9524848764497436	59	10	49	59	19	176	36	25	1
BPGM	4.228640958110849	4.409505043443927	21.258783326813454	0.12414510505925344	0.29649908029724176	0.11349344171872483	0.928253670563555	0.8342007773999713	0.8549408249259635	66	2	34	34	10	98	12	17	9
ROR2	3.909903394705458	4.230660962150894	17.377623365995976	0.12414704459673914	-0.28600125184483266	-0.1178868691636639	0.9521447470195348	0.8670720649489774	0.8431005889046693	78	10	7	40	8	141	6	8	3
FIGNL1	3.399535401599804	3.604523315134121	11.887432820880072	0.12428184629171159	0.07325576549737825	0.01565875973351546	0.9399790703895611	0.9765805668776141	0.9835925540669298	49	2	11	12	8	52	8	6	5
NBEAL2	6.854634471687071	7.136619425217397	140.39171881788073	0.12431847736759548	-0.060978515797990705	-0.028779622932733753	0.9415063691786715	0.975059367987618	0.9705841073730066	454	37	464	304	9	606	157	95	26
INTS10	5.699432083898756	5.756229165392671	55.406810788417715	0.12442623475095745	0.2825588150451216	0.1332330403106445	0.8938487790342238	0.7583727873810929	0.8285280312071741	92	29	91	115	16	239	44	39	20
RNF128	1.8438272587604845	2.3138929417396614	3.681048645223529	0.12452255846408102	-0.21304435637233454	-0.05495432402172435	0.957410385428177	0.9421561895731632	0.9193115958174489	7	3	1	11	3	22	5	1	0
C4orf29	4.056418702130298	4.2436189201140095	17.342728249599155	0.1247427159458892	0.09239253612065489	0.023009710284264965	0.9259639652422068	0.9564275568164378	0.9785751631161699	22	5	45	49	7	91	13	22	2
SYNJ2	4.073940067274951	4.238025465801779	16.965238494436676	0.12489202010689357	0.04214427783352778	0.0037656540980834353	0.9154441338942964	0.9799288145929694	0.9969082837399604	42	6	44	38	5	128	15	12	2
TRIM14	5.091726598502621	5.2803009139559265	37.30647800685973	0.12494357767023602	-0.033480136717883927	-0.04002583422931067	0.9191950297267245	0.9838259084686156	0.958695800105132	50	22	58	120	15	218	38	35	2
PTH1R	3.573404129174598	3.8613818652389376	12.536601097419672	0.12513999764889389	0.022836011721047964	-0.0049220562415697375	0.933145851493918	0.9924656696248676	0.9949237250293629	62	2	17	21	6	76	15	10	1
LEPROTL1	5.583712863371749	5.696198601958079	51.07892286333733	0.12529623257052633	-0.1157563729997492	-0.08643931071753037	0.9122078767861539	0.9231513548366368	0.8985813306433096	55	29	132	90	33	304	52	34	5
EHBP1	5.660057792382084	5.749815282026768	52.95051760992796	0.12532447298728572	0.11322317492416739	0.04468243494415519	0.8989207583881739	0.920448479336192	0.9541584561258623	157	10	104	84	33	265	58	44	9
TYRO3P	0.6649632308593629	1.5156187944855442	1.7431239779860876	0.1257050036338689	-0.5732720686682001	-0.0201730933772875	0.9679140967902979	0.8677114539431103	NA	7	0	8	0	0	3	1	1	1
RP11-720N19.1	0.43491997220476314	1.278382291474242	0.8234657584499544	0.1261899268310969	-0.23404247935869746	-0.01903674429922177	0.957410385428177	0.9502375512449782	NA	7	0	1	2	0	8	0	1	0
AP2S1	4.433796582941695	4.7074033398780015	27.187256753011177	0.12623271188663646	-0.2686036059526845	-0.10404576707952702	0.9486914070808015	0.8783634797621958	0.856201847417918	51	22	9	41	25	119	23	5	8
C19orf43	6.0536134797372645	6.136125116629872	70.01349170565597	0.12641379301468675	0.005074783996637479	-0.020589823871724453	0.8975213565260357	0.9962429220129622	0.9797740756778764	171	34	129	77	50	450	84	34	9
RABGAP1L	6.257599023844063	6.29244636466058	79.93577480595775	0.12652536492501243	0.24335840834700623	0.12186357031375847	0.877680141931412	0.7663252171751701	0.8392155294458865	144	28	164	124	43	376	69	52	26
SIRT7	4.2338669186998885	4.403492936556731	20.042224092919636	0.12669035098733386	0.3017917551428789	0.11883239353385676	0.9205949178631716	0.81256859210372	0.8520899363241154	56	3	46	37	6	89	29	13	5
SKIL	7.067089512729387	7.15216850936798	143.00314354720854	0.12684778573164548	-0.018550202799875966	-0.03452673702503522	0.8900430248413914	0.9888510932430169	0.9638978054821274	216	45	347	213	119	741	146	125	17
CDK6	5.31139847909762	5.5032619929493025	43.61994318887987	0.12685316746028563	0.09747448594556617	0.029884585470522466	0.9112530487766469	0.943799669531889	0.9711385047165323	122	27	76	83	11	268	50	43	2
YARS2	2.9714519079925066	3.078149410326925	7.646157608166281	0.12725164551384302	0.15234754688945837	0.03420208335280942	0.9287506283570846	0.9396073648054514	0.9628948031894826	20	4	9	11	4	38	4	8	2
CPSF3L	5.565315780577782	5.844265880225551	55.17556455112501	0.12743844090765408	0.15186010264192795	0.05177753458618288	0.9278160096023047	0.9165228196842935	0.9438661194126542	198	15	111	136	7	279	88	45	4
RCN3	4.558087948705794	4.929104026072273	27.741771062273884	0.12756665293185876	-0.14707980343234217	-0.0725567637215244	0.9386404186887881	0.9333518165139425	0.9167750901900411	175	4	43	40	10	234	23	16	2
CFAP58	0.13664239728564426	1.5767575293216798	1.257061040683056	0.12767134432670738	-1.4617221512790186	-0.07782879264154954	0.9699368049432459	0.6373839423389921	NA	0	0	17	1	0	8	0	0	0
CLCC1	4.149458415000941	4.363541397380614	18.67836888932046	0.12779942153756665	0.31049633859638975	0.1325850843006119	0.9170612987417579	0.8013064373520754	0.836835817150331	50	6	35	39	6	96	23	25	1
ZNF330	5.322547841176628	5.523687286314967	44.914500309570606	0.1282079326669686	-0.07642864520306784	-0.06599083476030157	0.9124343777272144	0.9606673861922478	0.9272463223538325	70	17	74	75	47	266	37	47	2
FAM89A	3.23079048866241	3.4808832499081617	10.160335695007358	0.12839381436434144	-0.3617953415557045	-0.13683985282536923	0.941575389341662	0.8333457025459012	0.8121086653096583	8	11	23	19	5	67	7	4	1
LMLN	3.4517436169310374	3.726128725402269	12.258663654239896	0.12842823335743547	-0.16815403854950955	-0.07643675086441247	0.9367835630860534	0.9310062747124132	0.9075658036154313	24	13	19	28	1	70	12	5	2
ST20-AS1	2.938003107832223	3.1296430193989755	7.549139655387431	0.12845855082040544	0.4562588469526356	0.13748718500562745	0.9324741853972541	0.7735893748229483	0.8131436313950453	16	2	15	10	4	27	14	7	1
RNU1-134P	1.6016801810444221	2.1163467603803037	4.715085445756559	0.12855981501611385	-0.7346650604340845	-0.10009649624906958	0.9630254898676072	0.8090181852969799	0.7726193454008388	2	8	4	1	3	11	1	1	2
FBXO44	3.1606054426686216	3.590395927282581	10.515745861868705	0.12859558195095344	0.12847618523050372	0.03540848289486985	0.9508812812378633	0.9548531759648378	0.9614325558328329	40	3	21	24	0	37	13	11	2
ZFHX3	7.751180168995181	7.775668950408095	222.38399781885673	0.12864247039172846	0.14688690264165116	0.07426752884387176	0.8543839951746762	0.8557888184543584	0.9070154633743185	626	100	454	295	86	1123	217	161	51
ZNF582	1.5108418198370799	1.9621244530969695	2.424451734272353	0.1286655262776627	-0.020660232763231336	-0.011316858176236098	0.9480625406316722	0.9947570215863206	0.985950143916651	5	2	6	6	0	14	2	3	0
LATS1	6.232657041686158	6.391650374210842	82.18488255794794	0.12897055316980907	0.06325952943934277	0.01673045694572075	0.9089072265489291	0.963995911956644	0.984630982199075	244	13	225	169	30	504	72	85	9
PPFIA4	1.771504885237482	2.6709212284796062	5.591875580429135	0.12906987753902202	-0.10843959232565231	0.023474881833803765	0.9668583606673903	0.9772080011231558	0.9647093667016118	19	0	1	26	0	8	2	6	3
SLC44A3	2.083302617146919	2.3760705885809674	4.819979643195708	0.1290861461153413	0.22809683580049572	0.039556275872184056	0.949902724458634	0.9343912547278055	0.9445881808859323	7	1	4	11	3	24	2	1	3
MEAF6	5.381389991930273	5.495698516138465	44.038274973023164	0.12915329272566461	-0.017546488877403742	-0.025319947750879274	0.8966350936219066	0.9911046297126704	0.9752285386966609	99	25	71	63	31	279	50	31	3
MIER2	4.086288835097388	4.316760314614082	19.38876094832927	0.12920274572303989	0.2148496597124742	0.07842488571746362	0.9322515243160291	0.8934643135409295	0.9076102866558964	57	6	57	22	2	85	21	10	7
RAC1	7.457037726775181	7.499956950644991	183.88937772055255	0.12922163175180304	-0.008598289240244533	-0.03367351970877063	0.8725554264524212	0.9941633254333027	0.9634153964447121	304	117	361	218	119	966	174	151	27
ADNP	6.68919628564016	6.741425778597978	107.21960736817373	0.12924354079559477	0.10508027400923765	0.044410822668017665	0.8787436090649806	0.9128155966360563	0.9526756334095537	266	30	259	148	61	591	121	69	20
SCP2	5.912059382719698	6.1254326715615015	70.45343128262171	0.12935095924761533	-0.24409435963121134	-0.15576558637190563	0.9178157365398731	0.8484733772055876	0.7954525744968708	128	73	85	61	51	348	55	69	4
NT5C2	5.736070469569892	5.790516239047462	54.92297185858703	0.12939419524181622	0.018767065914974977	-0.008685386030452073	0.8841619358006135	0.9884609423223016	0.9912628717237748	100	19	81	125	41	323	42	47	9
CEP120	5.43394230966378	5.48561259812804	44.41214435364525	0.12943983851780222	-0.030916806365567442	-0.035315995853163966	0.8888884777331624	0.9807473488172415	0.9639701482733649	80	25	76	71	31	300	28	34	7
DESI1	5.431185522108222	5.552708298360615	46.084296398019475	0.12961668327405984	-0.023818213664147173	-0.03568916519456535	0.909875324440236	0.9875377233696337	0.9631616391142344	103	29	43	137	16	271	30	47	6
CCDC93	6.49833593216832	6.576423195697226	94.61103298593018	0.12962255366812966	0.157713991154563	0.07880469895564621	0.881064182724173	0.8677114539431103	0.9076102866558964	254	25	191	185	44	490	131	72	12
SYS1	3.868752516122645	3.9812161044901817	14.58249569711171	0.12967734421740298	-0.07875969780938144	-0.04267579729801934	0.9142369924955599	0.9630180051286269	0.9558692069711755	29	9	22	30	9	110	10	8	2
DDX24	7.397082259208162	7.4346812829219875	174.46442512706633	0.12967787601592404	0.12465849789760185	0.06017132390659472	0.8646369153578467	0.8842402610093891	0.9291721378100198	299	68	331	390	90	968	123	192	29
AC016739.2	2.0138461507472374	2.4833704566320276	4.086112206504431	0.12986175431344354	-0.02384899598945743	-0.024382674357476396	0.9517913812696781	0.9944893897309814	0.9693488728484501	15	4	3	5	2	37	1	4	0
LRP11	5.1788583177148215	5.230797824288909	37.21451471189545	0.1299231821961368	0.022181082385007208	-0.005463170821187341	0.892039901822068	0.9873110069633223	0.9938538745774774	67	24	53	66	22	210	23	37	6
LINC01197	1.0842930923663694	1.6375108307370951	2.0415021737418124	0.1299566797312338	0.14309929823418976	0.01826053476083004	0.957410385428177	0.9693711265123611	NA	3	1	6	3	0	11	0	2	1
NBEA	4.653419972628366	4.7394770904454155	25.85203888757402	0.13050518377673795	-0.02306155536377764	-0.03165307679839454	0.9084502523061884	0.9884609423223016	0.9679864976273033	38	12	79	37	13	157	17	20	5
AC091053.2	1.178753068872414	1.7978140248225876	3.3840213282070755	0.130888590863871	-0.3306019637924807	-0.03573786694861441	0.9684003077391057	0.9317541721181932	0.9189760703418518	3	3	0	5	3	10	0	1	2
SDE2	5.694810702752999	5.771722996258904	54.349215448172515	0.13100271008028305	-0.024589350486749945	-0.03505738590113916	0.8970669445336868	0.9855614383599193	0.9634153964447121	74	19	146	77	42	276	53	40	9
CDK14	5.212754538854181	5.2713046950005875	37.80654701645773	0.13105068924134206	0.09200239918102981	0.029271833331377395	0.8896752829787686	0.9372316204361849	0.9711385047165323	74	17	82	83	13	258	31	23	8
HOXB5	1.4403393880485496	2.012874447062374	2.8858257760953414	0.13139030213330996	0.23681351903357642	0.013758836579354327	0.9581995912616958	0.9400466187004978	0.9807613932951686	2	3	3	5	2	20	0	5	0
PIGM	3.4398922379988917	3.618413789731507	11.423208106581862	0.13139615569145707	0.07561852098771	0.011483153771725202	0.929287637377496	0.9724946760114208	0.9899622308105551	20	10	9	22	6	46	17	8	1
TRMT10C	3.099049272095097	3.598973384867502	10.302199794968269	0.1316444744129713	-0.1215718003802497	-0.03973383927136429	0.9508812812378633	0.959529406897513	0.9552401998016989	31	2	28	34	0	51	13	5	2
HMG20A	4.788413708300124	4.845956440795344	27.874674779826222	0.1317268906574469	0.024058650680435736	8.012943363236814e-4	0.8920862369858725	0.9864998915255261	0.9991688307590987	57	13	38	57	19	161	22	25	4
SCN9A	3.2425376254141427	3.4206949172503767	10.415473112459125	0.13209555781847618	0.2974857128270615	0.08225423806430851	0.9376874142370651	0.8706077690346556	0.8956389743007527	28	5	12	11	5	56	2	11	4
ZBTB41	4.808968061513196	4.979157757348911	29.96297453392462	0.13212217621213443	0.12953668377618277	0.04684546394944817	0.9122078767861539	0.9250011062800423	0.9524848764497436	64	4	76	80	11	156	31	28	5
FAM136A	4.178219359406474	4.320939101462149	18.509842798500685	0.13215548735640706	0.056182589947321025	0.013336120077902247	0.9089607944169192	0.975059367987618	0.9885743552498627	52	5	30	31	14	120	12	20	2
ATAD3C	0.9496924659443177	1.7827393252457318	1.598552629276251	0.13229271145186883	-0.06804325355295245	-0.016121641946618488	0.9561815600180422	0.9864251925203605	NA	4	0	4	9	0	18	2	0	0
ACO2	5.362915205190782	5.469936895074905	43.02329935565914	0.13242664995042683	0.18294835591597453	0.086623530822748	0.8937759169235052	0.8630371006899651	0.8985813306433096	129	15	60	73	24	202	55	45	4
PIKFYVE	6.629399922036223	6.662739992826275	102.52533131929238	0.1325810503646428	0.07179519323230381	0.021633405156119213	0.8648068209790588	0.9448756044632263	0.9786005250942784	203	38	155	164	82	517	82	89	21
NDUFAF2	4.04394739412521	4.119063150202397	16.562456308764503	0.13271124955439434	-0.0483057943551662	-0.03344633427867148	0.9079124184468675	0.977053306544873	0.9658718948772804	38	9	19	30	12	102	14	9	3
ABCD1	2.613244108901333	3.1415745879724897	7.031062550403947	0.1327682511156144	-0.0902354531176966	-0.038969818993207915	0.9508278523609509	0.9753394866863158	0.9556663554226895	25	6	16	11	0	43	9	5	0
TSPYL1	5.994077307052458	6.0738350392843605	68.00116840476142	0.13283490535759457	0.0788221867660141	0.01915819652444206	0.8926686020793986	0.9499687766707189	0.981089113737326	109	49	153	121	15	310	58	58	15
FAM161A	2.2430815146267147	2.5347703168109246	4.423035746830504	0.13290546905718847	0.19253331891417377	0.03624823253876848	0.9372557250880128	0.9347894292834953	0.956739105145769	10	1	12	9	1	22	7	2	1
TMEM38A	1.0255744281981458	1.7298795383742236	2.1288198931274764	0.13292136565927284	-0.2656381798831326	-0.031008565382251566	0.9597788878894353	0.939248034065915	NA	1	1	5	9	0	13	1	0	1
KCMF1	5.724560783751452	5.776900876791471	54.971045507061866	0.1332809758805816	0.0563218827701789	0.009827472591944376	0.881064182724173	0.9636789397040368	0.9912628717237748	98	16	110	84	45	287	44	43	12
MAP7D1	7.046383906337476	7.175734938072495	143.90298698267335	0.1333107752703335	0.10230944455617334	0.03746776789433964	0.8979097180865739	0.9333518165139425	0.9624106869336067	533	50	283	276	31	758	195	112	16
RFX7	5.647949677954629	5.6939358210189734	51.24043487935902	0.13335394013923496	0.11567307168998026	0.044432933694134855	0.8807257815827774	0.9077764731054199	0.9534017449215993	162	21	77	90	21	340	37	38	11
CTB-55O6.12	3.2434405468567196	3.520120859714826	10.831325154285826	0.13344103276863478	0.02989660823762207	0.0012239253697924448	0.9402427795819287	0.9917503584345803	0.998507391235801	31	6	32	8	1	50	10	4	4
PLXNB3	0.2429680948532124	1.2451652412525493	1.2654468275404165	0.13354861876826812	-0.5923298990678659	-0.015347878187070228	0.9647567439688126	0.8730873567343819	NA	3	0	7	0	0	5	0	0	1
CNOT10	4.093471310837198	4.209140450906731	17.037252982705613	0.1335662774379327	0.040940893895948134	0.007331323017386113	0.904275926279725	0.9798489460169942	0.9931866385053	43	10	26	38	6	115	13	15	2
PPP1R13B	5.304477869274467	5.357276573210826	40.296941533080066	0.1337427969542518	0.19201333940385704	0.08288364413873796	0.8809310152554439	0.8385149071464226	0.9020043122648032	100	15	86	77	12	217	36	35	9
ZCCHC6	7.605595153983641	7.660706340979742	205.92382456719696	0.1341362427184738	0.03629593033941968	-0.005396531887611291	0.8775970753648763	0.9765805668776141	0.9935539653586108	295	132	475	242	114	916	240	152	34
PTGR1	5.35903174648403	5.5056697624723885	44.273759988423556	0.1342671622713251	-0.05046271464170002	-0.04759450099045053	0.903326771707865	0.975059367987618	0.9497772759054789	89	12	52	111	40	260	35	44	4
TMEM106C	3.704524772167395	3.7976616851748477	13.13364144448468	0.13445811532121027	0.09047827250490578	0.01963533030875455	0.9126811705606641	0.9589549716181095	0.9808733159749925	29	5	25	22	7	91	7	7	4
RBL1	4.27978723037281	4.312181751563887	19.746964425997554	0.1348794088758446	0.2757132367206754	0.10479417839076526	0.8989207583881739	0.8081886693612897	0.8685645006415076	42	10	31	29	8	84	15	19	6
HEY1	2.4572077057938526	2.8623775871945325	5.9136513572641345	0.13490391834773108	-0.2731912944992879	-0.08110623007481478	0.946602106851599	0.9044291423818842	0.8896128728508242	17	0	18	6	6	32	4	4	1
GCSAM	1.98281167607267	2.5701809177549984	4.3537685851801085	0.1352129732535328	0.09506044932674407	0.016000877349649372	0.9556576352727835	0.9769835902602851	0.9802747205219003	2	1	9	21	1	12	7	6	0
ZNF596	0.7577820417734964	1.580932344330526	1.1860928691864006	0.1352183050993213	0.08446670767192699	-0.004064083097036317	0.9541543708411577	0.9804313730168003	NA	6	0	4	3	0	17	1	0	0
AC015849.19	1.6593640537704477	2.3333146494119146	3.354660085951351	0.13526980339489952	-0.14099303960117834	-0.021198928241582038	0.9561012029148066	0.96600226550072	0.971038911744348	2	0	16	11	1	11	6	3	0
C7orf73	4.280327101968503	4.48336563350833	22.179422776174164	0.13529723878584024	-0.43287170667389113	-0.206852176864248	0.9283543905914777	0.7452753654835425	0.7018213806376898	17	21	32	33	22	106	14	16	2
EIF2D	4.560016080500242	4.665332982965037	23.868445223712836	0.135317257123274	0.09408540285557138	0.02837034663438642	0.8977189555514288	0.945192491292061	0.9727774360625099	79	6	47	41	11	159	20	19	4
ACYP1	2.6623445104898114	2.9010061150845123	6.09746595098881	0.13536366163209948	-0.02879456046073097	-0.019928769347454304	0.9328674677934443	0.9919789552224602	0.9786005250942784	15	2	21	5	3	34	4	6	1
COL5A1	8.814540580481186	9.011763253848322	524.881361633749	0.13539084746213206	-0.19812962922933208	-0.10788187560301558	0.9260091012374425	0.8809972047790144	0.8634065741789146	2546	277	211	1145	183	2824	420	307	98
SLAIN1	1.695659679261962	2.3933328569090118	3.4840443623485964	0.13566408696559967	-0.5715138809176182	-0.10720896845109011	0.9561270514175537	0.8154076027879774	0.8148334504268666	2	0	20	8	3	24	2	2	0
KDM4C	5.823577295366057	5.951541257365347	60.01791456996344	0.13605887228073352	0.07656128680065485	0.023957407907292647	0.893656227626738	0.9531813806551656	0.9780343363266569	171	13	152	130	21	419	55	51	7
STARD13	5.636281150357772	5.811894165691781	54.14564589887059	0.1361384761295052	0.14367345651965538	0.05744787368784526	0.8992667147162554	0.9028827960473905	0.9388690462952358	157	22	120	99	16	355	76	41	3
GGCT	3.1118940201125027	3.28919763529189	8.331255259870822	0.13615212902548815	0.28298729918114124	0.08645181689190437	0.9187442083315353	0.862400759523043	0.8954801369736767	24	2	14	15	4	39	11	9	1
PTMAP2	2.4017920774786976	2.897597104024132	6.708238218798151	0.13625080961054964	-0.02915578919916902	-0.02498087692611566	0.9591413859147174	0.9930518553170561	0.969089297288681	3	4	14	10	6	54	4	0	2
ANKRD37	3.016779471825009	3.93416110559732	14.26492401712778	0.13628748343121969	-0.01882961603802039	0.024009170633321048	0.9612446667757296	0.994967958222772	0.9700426201264079	20	2	85	11	0	43	24	1	5
CRK	6.592155421110623	6.619033827928475	98.63807334784669	0.1363736385129002	0.1165759026783016	0.05638705819112875	0.8518480819010817	0.8888021222186164	0.9326290435338657	235	52	144	201	40	517	93	92	16
ME2	5.759058029658883	5.9395055529454055	62.326248161847985	0.13640759629531896	-0.3391808553553617	-0.19635340222467446	0.9154997439116314	0.7710449288995006	0.7290172544423208	80	70	44	129	37	299	46	46	7
PCDHAC1	0.8494674836735729	1.4594218368384093	1.7050732685414713	0.1367523820328759	-0.02286846051328138	-0.0013483955975805352	0.9561012029148066	0.9944893897309814	NA	4	1	1	5	0	9	1	0	1
TTC23	3.6050012667744995	4.000241564657997	13.551370143071107	0.13677723845432524	0.12060201299520085	0.027303637766865337	0.9328924357751986	0.9499687766707189	0.9738591287433862	31	6	30	36	4	137	14	8	0
GADD45GIP1	4.692981947324624	4.779352874233697	27.369714824273913	0.1368956013653288	0.2964679281810512	0.12547972777872257	0.9039655064500064	0.7918570840286623	0.8414205188399815	61	7	31	55	17	110	37	15	8
ARL6IP4	1.2014539572577445	1.7705609390919919	1.8410408247699521	0.1369027333315994	-0.034981635867087114	-0.0071879196065993915	0.9480625406316722	0.9925618200789725	NA	10	0	4	2	1	11	1	3	0
SMAD5	5.919714369910305	5.950273460677203	61.86552382492481	0.13711663766737237	0.15501568108854555	0.07018704062811963	0.8651344452427661	0.8601854031191349	0.917590653598083	127	32	101	137	21	309	59	52	13
WDR63	1.135552109205567	1.9109103221839283	1.944730137694629	0.1371850024821828	0.0607546277413514	-0.008540320969574324	0.9556576352727835	0.9855614383599193	NA	6	1	9	2	0	24	2	0	0
GNPTG	4.405199661863572	4.555892484502745	23.313053609979978	0.13732427013518617	0.2497956457934754	0.09548503192156185	0.9141617978665897	0.8568844752979141	0.8842739631652049	84	4	31	37	10	126	21	10	9
FZD1	4.532049213483456	4.617274822970655	23.70142818755397	0.13749410540772145	0.007445945870638945	-0.014304649862824537	0.9035792111436248	0.9960199812322127	0.9865055750677328	74	11	37	24	16	138	15	22	4
KIF1C	7.9653471576865185	8.100979456376825	276.9185290109064	0.13756665948182525	-0.009977605532712444	-0.01751251922794898	0.8976379326645266	0.9944893897309814	0.9815582862878708	1463	82	467	311	81	1320	274	203	53
MPDU1	3.7765579971825836	3.966519467111724	14.856048993390882	0.13762124426455416	-0.06747509886152875	-0.04345138676821464	0.9261867153494826	0.975745948008553	0.9524848764497436	50	14	10	20	5	67	10	16	2
ANKRD26	5.026574367738505	5.2429404438055	35.8820610226468	0.13772528628250896	0.10931156273285697	0.039066911438589536	0.9129507319494884	0.9421842435178311	0.9606328534952103	143	5	65	87	9	201	42	30	5
AK9	4.118436740602057	4.273034585112161	18.61198658609855	0.1377664862751472	0.03196067661739188	-0.002448324760470912	0.9228050085843982	0.9872575955523035	0.9969082837399604	31	7	62	14	11	85	10	21	4
SH3D19	7.563874545803764	7.648216940607942	202.009652619889	0.13797363342464258	-0.007976074587000398	-0.027622000367721073	0.881761752628943	0.9947570215863206	0.9711385047165323	604	54	424	210	153	1298	157	169	29
GABARAPL2	5.308846480713474	5.503404623061313	44.8966056001542	0.13799164375722492	-0.1554918930860966	-0.10229356671173355	0.9079124184468675	0.9116358271883408	0.872624261066774	56	18	72	63	55	208	40	45	3
ESAM	6.227878433668224	6.2907686093535835	77.84729992425842	0.13803320592624913	0.13831416755498888	0.06320876662830766	0.877680141931412	0.8829762049329025	0.9284754964307168	130	26	171	182	36	418	102	48	13
LYVE1	5.223695738984913	5.73503506961014	55.250854570120794	0.1381394554906024	-0.6102998120339489	-0.19325618533603334	0.9477219663708842	0.7231023605470732	0.6929494537061781	35	19	28	106	100	307	11	19	14
RNF144B	6.484303889633095	6.598179667748896	96.80396406497914	0.13831842181640883	0.07369435607354756	0.01481099346794503	0.894099073550389	0.9540489991819492	0.9866137508550596	181	47	259	94	56	456	146	65	10
RP11-1319K7.1	1.0427332982914335	1.6779507314398945	2.1959855444724767	0.1383208154482638	0.07626110672674857	0.015873530458572985	0.9577991538544909	0.9864998915255261	NA	2	1	9	2	0	8	0	3	1
UPRT	3.391065502232663	3.4848192189388447	10.199915309542723	0.13832096420706844	0.03786556021868583	0.0028254162616200497	0.9109388615477976	0.9845755232928873	0.9969082837399604	25	7	15	17	4	61	7	8	2
RELB	3.3836592359019226	3.7940040605813063	12.175727254102611	0.13832289403958656	-0.1257268327215851	-0.05710296425630877	0.9436944464820907	0.9538854518864335	0.9345364486433082	41	0	36	21	7	65	9	11	2
ZNF146	6.435122705372404	6.535867348296453	91.69539149853945	0.13841317092650476	0.08607463715891615	0.03130537886077979	0.8809310152554439	0.9401960537120241	0.9679864976273033	215	22	160	218	55	540	113	73	9
RARA-AS1	1.3425125183743838	2.0295674295118364	2.621688500540381	0.1385121735119267	0.12055880827582847	0.01028847598794782	0.9561815600180422	0.9729430758021835	0.9871008574354603	4	1	6	9	0	27	1	0	1
MARK2	5.62088427544745	5.675248928514771	50.84335511087505	0.13869776396068625	0.20314609462289024	0.09299075907075	0.877680141931412	0.8255055583891819	0.8871023046604051	131	23	88	104	13	257	55	36	12
WDR33	5.744465172275809	5.873922251479389	57.70387881062624	0.1387090562886441	0.07232065010906802	0.016672299510387907	0.8969479149175176	0.956381128288685	0.9845323288659817	114	35	121	139	10	291	65	52	7
NOX4	1.005592888375918	1.9783169864209984	1.8840414426924221	0.13884279974826946	0.10453229044558508	-0.0037005885418574555	0.9577991538544909	0.9768858343212824	NA	7	0	10	3	0	30	0	1	0
ATP6V1E2	1.1514515693645175	1.6635964357051987	1.6139211864545102	0.13896240042550928	-0.0042052931626875515	-0.006986936756264078	0.9418838646187437	0.9990180568571678	NA	4	0	4	5	1	12	1	2	0
PHLPP1	3.7659218958279452	3.9558534729712735	15.244268830305126	0.13898573208315546	0.07043627299565824	0.012934562404451306	0.9247901930784073	0.975319985937419	0.9876988550375988	25	2	41	21	11	87	7	8	6
CCS	3.0501745329985477	3.6041481808551974	9.582797509756999	0.13900870948632124	0.009894186097493252	-0.00876487682715054	0.9418838646187437	0.9962238656711128	0.9912628717237748	53	1	20	18	2	76	12	7	0
OCLN	4.591006624752761	4.662319413178135	25.38577247185812	0.1390126989481329	0.17033752001574962	0.05665936975946185	0.9021700587966338	0.8940051456519074	0.9385524864767214	34	9	47	60	12	138	19	13	9
FAM63A	3.6733757657306234	3.9264618591904594	14.63120086177606	0.13932236117876332	0.18116179303620003	0.05777477753278302	0.9298664587724299	0.9222331187826293	0.93406544933384	54	1	28	20	6	76	7	11	6
ARHGAP25	5.501008010805726	5.573046916363579	47.12149002027667	0.139448703821518	-0.030118052029160756	-0.03933483075022574	0.8885100290221486	0.9819568754601653	0.958695800105132	97	31	121	48	21	275	39	37	7
ATG16L1	4.577681808267106	4.802544097962256	25.6737801474224	0.13948269816809764	0.18137286741716693	0.06827819355576249	0.9089607944169192	0.8919293728878978	0.9257179476736254	83	6	59	50	8	172	40	15	2
VPS41	6.178740047951213	6.248153837461821	75.724062945527	0.13960587383723932	-0.005252761804449743	-0.023989325835056183	0.8763839974705677	0.9961615441077902	0.9762113882231598	145	30	95	166	60	435	67	68	9
GUCD1	5.51990115845274	5.653523904124721	49.34367816573306	0.13964017746037252	0.20526069330307684	0.08719070536720638	0.8966152836372154	0.8518950419715012	0.8989698870986345	148	30	72	81	12	205	67	52	5
C4orf27	2.052101605195611	2.4634671222642472	5.4100997132425075	0.13966061750032413	0.2818779536677195	0.04634612813763338	0.9561815600180422	0.9227635392229563	0.9311423217261993	11	3	5	2	4	27	4	0	3
ZNF544	4.018794286982957	4.304961852826069	18.5893296877411	0.13968418621588258	0.21450357893624655	0.07231146297801114	0.9299611928724991	0.899406135921169	0.916644736230506	42	7	19	68	2	72	31	10	4
DPP3	3.7221064528167163	4.017163987492503	14.254782516883946	0.13976889742860457	-0.14701475625057414	-0.0711239573807384	0.9324528434076572	0.9357266652590154	0.9184902522355984	56	4	9	41	9	102	14	8	1
VGLL4	5.386496958246898	5.421337137963799	42.769327674643876	0.14010386815718967	0.09759504864157216	0.035356509508489516	0.8754220592127467	0.9284160468412853	0.9632545448562388	75	28	64	82	19	208	35	41	8
ZNF322	3.0335374375193034	3.2686473909444143	9.979325192100765	0.14012589837933598	0.32907709358851284	0.0878120988647897	0.9359535017797356	0.875232044240831	0.8740944916017971	16	5	9	26	1	36	5	5	6
AC098614.2	1.9108406608160875	2.407333327522768	3.7812862117136405	0.1402687666757275	-0.23839807286545234	-0.05563070873830501	0.9508812812378633	0.9298726129006244	0.9201776970608736	18	3	1	9	1	20	3	4	0
CRELD1	4.422462070641615	4.5446724161384084	21.861860634327886	0.14031155262285225	0.006593701777114319	-0.010614172912346587	0.8993823671744233	0.9961615441077902	0.990447101967421	45	6	54	38	15	157	21	12	3
ELAVL1	5.391539430411319	5.4492146365866825	43.28705575301666	0.1403116933925786	0.015981957207605785	-0.010782460795161193	0.8817293687154578	0.9916703039335799	0.9900014083151182	92	16	50	95	33	251	41	27	8
SLC4A1AP	5.607497065418356	5.686285449418624	50.368148248354295	0.14047978955004825	0.04590383540879087	0.012139657603746995	0.8784586906880341	0.9713125902041961	0.9899467542683648	148	24	64	91	28	311	54	40	5
ATXN7L3B	6.066873253919262	6.108421743083316	68.92631790043566	0.14059979864512953	0.10745073288210799	0.0493462419966106	0.8656605607702068	0.9101789049077561	0.9459551399188244	114	32	110	139	43	318	80	60	10
POGZ	6.689208122852237	6.73468488288169	106.38904070771754	0.14063556840418073	0.1261360000015079	0.058933195152446514	0.8589035340655424	0.8864317743205072	0.9311241512193267	329	31	222	164	48	608	96	93	19
ACAP1	4.3657595877197455	4.658153808658454	23.803840512639503	0.1409457583422478	-0.039179116279805255	-0.015129516895388285	0.9256277386575341	0.9847607187098888	0.9845323288659817	42	3	116	29	7	108	26	16	5
ANO10	4.513472655658352	4.687315804066556	24.107472631550394	0.14100814198616	0.10051596184937167	0.03350067389741433	0.903088443730432	0.9468186997331544	0.9669475365639784	63	6	38	46	18	153	35	13	2
UBR5	7.92052814649832	7.934545725402567	247.68976613649858	0.14101534300192173	0.14957487275054565	0.0848774729241217	0.8139143821861503	0.8410896285369557	0.8771959315083327	521	91	505	443	127	1258	229	228	47
ZNF48	1.895086275599682	2.2250008775556562	4.06176555905271	0.14109028393931602	0.4917213310222365	0.09096708888521231	0.9503021385093454	0.8389400564055147	0.8497874212246724	10	2	4	7	0	9	5	3	2
NEDD1	4.368109216929548	4.441014467165058	20.856131305569686	0.1411114525211521	0.2775805926030151	0.1179861714705802	0.8947660374736311	0.8015376345227632	0.8528799746548998	54	6	33	32	12	88	22	23	4
ZC3H11A	8.05452729891761	8.076584829516305	274.02027292455523	0.14114004502683072	0.09151194411360868	0.03880011093699038	0.8313112675601583	0.9164133309684328	0.9556663554226895	444	128	586	430	163	1386	281	230	46
GOPC	5.2429702667466564	5.314353579336022	38.938247155867046	0.1412794194909106	-0.034665029859465804	-0.03481677712526947	0.8815507343849759	0.9795017908534097	0.9640577733853117	75	26	58	80	20	281	32	24	5
CAMSAP2	6.945507560746444	7.0046189104898255	128.94774776565575	0.14129782364312937	0.06430333176536052	0.018774268353031184	0.867485756210661	0.9538854518864335	0.981089113737326	340	34	279	162	90	685	132	103	21
PCDHGB7	3.5339969485960725	3.952788575326172	13.108753734869063	0.14137887228820373	0.06350241902411596	0.002983605682917979	0.93505196684115	0.9765805668776141	0.9969082837399604	44	3	36	15	8	125	9	12	0
ANKRD6	3.5638589831512193	3.6444496383599714	12.680539773812525	0.1415014505520547	0.3576394947142753	0.10956499967322733	0.9132852498774412	0.8112822324837852	0.8552438480830515	20	3	21	21	7	51	8	9	6
CH507-513H4.5	6.032360407194889	6.644295320997581	107.10733051619223	0.14168221406860237	-0.8164586380753717	-0.14070364485628098	0.9451030379870023	0.6310281299188915	0.7295544128341044	40	199	61	78	65	246	42	41	29
PCLO	3.8422248666932184	4.194127941988532	16.59273998786806	0.14169351078560444	-0.23603309140807777	-0.09187245810696888	0.93505196684115	0.8923489552099043	0.8834460236055959	43	9	11	77	2	91	12	14	2
SLCO2A1	7.086889332903924	7.175854305261788	144.7167060623893	0.14192374098316685	0.014767830821639906	-0.011835464844266461	0.8797510046819907	0.992247521480665	0.9893037833924301	289	46	515	195	58	909	130	106	23
SERPINA1	8.405464766188151	8.544948978844864	382.9347453220077	0.14203106273681831	-0.05791929984924677	-0.06039447635022192	0.899901389484269	0.969041966498351	0.9326290435338657	361	365	549	668	183	2408	171	365	65
FHL2	3.086544561395717	3.5504143642230757	9.490622206039378	0.14220149117627268	0.299758022528079	0.08066311560990971	0.9359535017797356	0.8706530001127276	0.9040748241617212	28	4	19	20	2	82	18	3	0
ZFAND4	3.3452291502777665	3.5313876622184273	10.052397771343296	0.14234920820024852	0.284493034393606	0.09379420690517973	0.9143851948142537	0.8523511453138629	0.8865840599992965	19	3	27	17	4	46	14	11	1
ATXN7	6.499684991959446	6.568604679585608	94.95139181366812	0.14238779995071302	0.06738426907707457	0.017804937942004655	0.8748498034270389	0.9537845432462471	0.9822062350537623	169	49	241	115	51	463	115	81	11
TMEM260	3.5938430327113364	3.8179818815754096	12.424274683901354	0.14241533919780458	-0.0695056408045417	-0.04127500006529325	0.9205949178631716	0.9735692184299652	0.9566191743125861	25	4	17	45	6	104	9	5	2
PABPC5	1.1959557837627095	1.8043542988819072	2.2543391821695207	0.1424743673500434	-0.40645663863886045	-0.07353925916689563	0.950709856637886	0.8922105981573278	NA	4	0	2	4	5	16	1	1	0
ITPKA	-0.010014150186656925	1.0406429879391839	0.521505259609419	0.1427881462727348	-0.51481246554956706	-0.028283013814040362	0.957410385428177	0.8880342807487928	NA	2	0	0	5	0	6	0	0	0
SLC35F6	5.72367917894382	5.869428985566103	57.301626928197884	0.14298059148935874	0.029659527581750708	-0.006140941386063296	0.8919036963738998	0.9838259084686156	0.9933547097680896	147	29	64	105	39	347	66	50	3
CTD-2262B20.1	1.8558016076703117	2.4258495836728815	4.052420173759763	0.1430461233104512	0.22167707621786076	0.04370670219139696	0.9511674173593264	0.9412640002661277	0.9376058398974045	4	0	10	15	1	13	9	1	1
SOCS5	5.202911571210425	5.259609963351525	37.55713538160057	0.14308245506236716	0.17395818979151917	0.07521823759290007	0.8782071032992752	0.8633080771912218	0.9144682514532099	112	15	70	57	14	217	43	22	8
C16orf70	3.044655187253022	3.488778590576029	10.21788888096625	0.1430832775493358	0.0631873064944374	0.010839612336257996	0.9477219663708842	0.9811853697856525	0.9899622308105551	40	8	18	9	0	32	16	6	2
DPH5	3.1433870055664572	3.30819737548933	9.279593714273922	0.1432482237306399	0.047694584458410454	0.002989575479371963	0.9261024494349334	0.9838259084686156	0.9969082837399604	16	6	12	17	5	66	6	2	3
LDLRAP1	4.435495599551835	4.564851920530601	22.779694838580863	0.1434623040152083	0.31339129287809664	0.1294816073688895	0.9021700587966338	0.7874424473751835	0.8385946320948082	49	6	54	45	6	109	33	12	6
RP11-263K19.4	1.5662403090261894	1.9953354886997845	2.448089760748455	0.14347072837627212	-0.04194597917102485	-0.014733758702686114	0.9395978237110139	0.9900395106412978	0.98062789871597	6	1	2	10	1	15	3	2	0
DPYD-AS2	0.7374161971459956	1.8545667783045756	3.359800760785118	0.1435722572505507	-1.9385230226553407	-0.1907615799470608	0.9711046904421899	0.518754761812602	0.40921830152217764	0	7	0	4	5	8	1	0	0
CDC34	4.015654347597918	4.2265587502368	17.5477341047458	0.14364882730630033	0.24112378299611115	0.08636068019577932	0.9150846260403235	0.8710310720500088	0.8983667742643339	58	3	35	38	3	88	22	10	5
CCDC25	4.898213112310909	4.979133443816916	30.672582543919187	0.14372996139622568	-0.03591395335665916	-0.03301946434305545	0.8838892908249191	0.9800258581069221	0.9659644730350111	71	12	39	53	27	183	27	23	4
PIAS4	3.9366056061204673	4.165063090665307	16.307548032940037	0.14386343943519608	0.12979025208174383	0.039021570531003726	0.9154997439116314	0.939512651970388	0.9599784855001477	47	2	25	50	6	92	22	9	3
RRAGB	3.226815147596903	3.5702618205416576	10.469338835803613	0.1438804678920799	0.07624773168995277	0.00788518602719872	0.9354804311071893	0.975745948008553	0.9916611017448467	37	7	7	12	7	53	13	11	0
DRAM1	5.97906492850222	6.2590252635976	77.79946653756639	0.14399127118109253	-0.4169428486550654	-0.2309546307792928	0.917429402451476	0.7367815621145473	0.6678466912036086	73	101	79	126	47	410	65	54	4
ISCU	5.946329318237292	5.991569349286571	64.70743525776287	0.14413899544665457	0.18835249550317823	0.08527479970275789	0.8678305214837377	0.8410896285369557	0.8974359296441575	130	21	101	104	45	366	40	46	20
R3HDM1	5.724177287787854	5.757255771720122	53.74607367692562	0.14429142634496142	0.21803345378428407	0.10937145535513236	0.8585396406059248	0.7872475560693434	0.8552438480830515	143	22	94	93	20	258	52	52	11
RP11-17M16.2	1.029077254763421	1.6878296181537964	2.3767696590537115	0.14429334234008406	0.33486284985132553	0.04395394862353259	0.9615155337339933	0.926372824823832	0.9191331534396676	6	1	0	5	1	5	5	0	1
ZNF418	2.661228912689821	2.931981466500133	6.1759664784226604	0.14469919686772617	0.2966579160579938	0.07349835117910451	0.9260093055494458	0.8758912845967726	0.9080375661317358	20	2	13	10	1	28	11	4	1
UBE2D1	4.565049466169905	5.0422487253927075	33.41885966021104	0.14474747322220594	-0.9531922287682569	-0.42834430032772397	0.9443734681271745	0.49147788007483595	0.3796818730888587	14	27	42	39	58	168	14	14	2
PURA	6.918489850547953	6.950442395117072	124.51274784509333	0.1448933749336089	0.10603827379172526	0.04856655907111896	0.8436870261168924	0.9044291423818842	0.9426573353369976	247	42	276	187	80	644	131	98	22
RANBP10	4.585575303544788	4.9138891851393955	28.880050940683937	0.1450202604093572	0.05097942888113728	0.019071620041815455	0.9313477059924052	0.9795017908534097	0.981089113737326	76	8	72	85	1	140	27	22	7
EXOSC10	5.387307961920723	5.596845676861973	46.40043199068632	0.14507321260914632	0.1961288187011391	0.07917460465163174	0.904275926279725	0.8751422644075088	0.9126453832440938	170	15	93	89	8	234	69	42	4
VOPP1	4.256424201425957	4.425379951859826	19.681111179676467	0.14522063188979406	0.13692222897877615	0.05960454902634537	0.8976888316726178	0.9205320414565585	0.9357092462915182	43	8	46	33	10	126	21	20	1
PCDH1	6.60197456894882	6.7296815206434895	105.6314205097874	0.14522287434792297	0.10372988020289663	0.043157251540329955	0.8920862369858725	0.933325343638959	0.9560975812293013	290	24	286	247	21	605	87	88	22
TRADD	2.5045404765155017	2.997329037697633	5.901714249833886	0.14532828349245663	0.1277610892705491	0.02083853001070728	0.9377851259296864	0.959377978644319	0.9785751631161699	11	2	17	18	1	49	10	2	0
IMP3	3.0511639851889196	3.1702125386583733	8.359880019923743	0.1453409484801969	0.212555185339856	0.0471910287061616	0.917790365138249	0.9090182289370565	0.9454733077812096	13	4	13	21	2	36	7	6	3
ABTB2	2.031692837536571	2.718247018012455	4.469667075985353	0.14538064078462473	-0.1912779604434236	-0.04302671698204569	0.9480625406316722	0.9460782623286281	0.9423521944603781	18	0	5	22	1	29	7	2	0
CEP44	3.9016813052978923	4.0776420850325295	16.116519131031314	0.1454850290920627	-0.053614313916597066	-0.03972472453672529	0.9205949178631716	0.9789007889687448	0.9568591884817816	16	11	19	41	11	81	7	20	2
AC018462.2	0.3961360529925158	1.2446619529849532	0.9792503459661561	0.1456224128599372	-0.5991464595061092	-0.05097861627709288	0.9581995912616958	0.857195181164121	NA	0	1	3	5	0	6	1	0	0
CEP63	5.6370274662136035	5.707160720346609	51.72870478466579	0.14563990730328738	0.021214513207202752	-0.008567963529736822	0.8809157636606986	0.9875377233696337	0.9912628717237748	102	24	129	53	34	268	46	49	7
LIMK1	4.5157338325587	4.6694642449869965	24.16050260304108	0.1456740503816309	0.12548763032062224	0.04217930741732474	0.9001100385755623	0.9294624698917647	0.9569267168014622	68	17	27	47	7	119	28	25	2
VIM	9.548003342172198	9.594279275064055	791.6657328979508	0.14569610420870657	0.07655277361567321	0.021443617640153335	0.840329769451014	0.945192491292061	0.9786005250942784	1719	417	938	976	609	4203	609	543	196
POLD2	4.175900690182427	4.316274525173241	19.622898464245335	0.14601440780869324	0.33509006585361995	0.1272509411615657	0.9122078767861539	0.8013064373520754	0.8376731897589231	76	5	19	31	6	75	16	19	7
KIAA0226	5.8197733817701325	5.985147178178265	62.22342925405581	0.1460960058516279	0.13759987450770392	0.05698546958324208	0.903088443730432	0.9127995175850013	0.9389449373739693	152	7	154	136	30	329	85	36	11
EP400	7.079571849293532	7.207614892573822	148.0429043614214	0.14621720799776872	0.12303303308162267	0.0543170312451838	0.892703963925974	0.9176230182144411	0.9418335900830688	560	41	297	307	26	663	149	136	29
SOX18	2.701235287100558	2.96244987313682	6.229866183839363	0.14625658937080316	0.037331853735364774	-0.0011375586024269728	0.922698374605228	0.9877997868810466	0.9983413343770126	17	3	17	11	1	42	7	3	1
MOB3C	4.829028239603679	4.934524665897454	30.196202855654743	0.14633559855665082	0.39813873481643114	0.18462205179326135	0.8977189555514288	0.6899416784683987	0.7519875182527435	60	12	64	56	6	107	41	26	8
CTNNA1	8.430539830481674	8.439778400796312	353.8281238026475	0.14636318187572256	0.17114648408342742	0.09914313835986359	0.793134993427688	0.8119359827897105	0.8520211578726176	759	156	586	563	199	1732	293	309	83
AC016747.3	1.25218869088555	1.9594431576517157	3.0467750794722557	0.1463894903466677	-0.4180348103420299	-0.06691346149562863	0.9622509618040436	0.8960298696144667	0.8643346436601599	9	4	0	5	1	18	0	1	1
PIP5K1C	6.043776973895299	6.1787409163515505	71.12950608119056	0.14646875624242792	0.1622432461130801	0.07152753053800559	0.8896799125193853	0.8825782272768677	0.9210987835551376	207	13	186	108	32	344	101	57	9
RP11-488L18.4	5.776634575825271	5.877429810410625	57.44520422882309	0.14655930668048237	0.08900142581013286	0.03447262129501134	0.87744918628244	0.9396073648054514	0.9653972242783875	128	15	115	115	37	377	43	62	6
PNPLA4	1.7867630512622188	2.161064708327121	3.0756395837218204	0.14656854229358177	0.1747660706865166	0.025354726146266864	0.9386913326153279	0.9505375042218815	0.9677459717200101	10	2	2	7	1	14	5	3	0
MRPS2	2.741721123996283	3.2410238569344374	7.822788091653802	0.146589163161313	-0.2594721948947447	-0.07784233087665954	0.9461236465634233	0.9078329772337357	0.8965733122784331	34	5	6	25	0	39	9	4	1
TRIM13	5.568164503361154	5.680931889623641	50.53505161705715	0.1466040625241301	-0.056388510654439526	-0.052601456935909875	0.8847545525038509	0.9671389736250706	0.942580104786463	67	25	93	92	42	289	50	43	4
PPP1R3C	4.095303322423425	4.3667148199796815	18.604823170486018	0.1469011415607266	-0.028995942071975516	-0.02656621170300846	0.9179989802580524	0.9884609423223016	0.9736542268783976	71	2	53	22	10	124	19	13	2
WDR74	3.0553814125012546	3.346187682746617	8.371667657714577	0.14695644986230477	0.046955426889473705	0.0019292178974064684	0.9216111624899651	0.9838348530941462	0.9979275534022367	26	3	14	26	1	51	10	6	1
CARD8	6.36401173090519	6.502713824449119	89.7416716249584	0.14729644634797695	0.015792684238938332	-0.00959407372649903	0.8937544388018356	0.9924730445479721	0.9911710423962627	259	13	239	123	58	508	95	70	12
HOXB6	2.294653445965563	2.7782016711586115	5.2856977506069915	0.14766478037559563	0.4767688549298545	0.10379259107546995	0.9432608999568617	0.8238380405083174	0.8469329402591925	21	2	11	3	1	17	11	7	0
PCNXL4	6.102480799913642	6.132814888933976	71.0408130451673	0.147745086796733	0.2959918161691352	0.16017221572152646	0.8585143640818438	0.690047611366566	0.7761208547114543	150	35	124	110	27	265	80	63	18
SATB1	5.538425515958692	5.603496066986639	48.03282404360449	0.14775127519302744	0.09422678585259163	0.029875946343558762	0.877680141931412	0.9347894292834953	0.970587205689098	80	18	146	78	19	271	44	35	10
LMNB2	5.75704165621687	5.956909736226237	60.77838044179624	0.14784779401452888	0.09091511647367999	0.027285795846884356	0.9089072265489291	0.9538854518864335	0.9727774360625099	273	21	59	139	13	319	90	32	9
PSMA3	5.961308008987597	6.007618429268787	66.53278190312048	0.1480217151349936	0.36460793292226024	0.18997811229651573	0.8642267754530736	0.6525817755531199	0.7319090950696999	114	27	98	103	36	260	50	51	26
DAP3	5.270785380686977	5.370356402295082	39.79711523472528	0.14887059967322155	0.1595049263429238	0.07200256670589708	0.8772511244169149	0.8784901400708386	0.9202636781990553	117	14	71	89	12	236	38	41	5
RPUSD4	2.7823627010407104	3.114052188688588	6.9672393439112605	0.14889259735388546	0.06249321446992759	0.008280751499431164	0.9282043892709001	0.9795017908534097	0.9913688585006629	23	3	6	14	5	51	5	8	0
GUCY1A3	6.115356199727017	6.21196114537446	74.00844697958308	0.14902254260236525	0.025375149423200762	-0.010024193888337779	0.8850372414384043	0.9854930314688732	0.9906848254286321	294	44	94	76	29	368	61	75	11
POLR3GL	5.374248865607683	5.4557158902600555	44.5124949753507	0.14909167101147658	-0.05064736658992571	-0.04978026848863673	0.8879072976100165	0.9746648843954338	0.9452164151067923	91	23	49	58	41	279	25	25	11
RAB27A	5.871239675670781	5.981128668550753	63.406300703383124	0.14910561559657973	-0.16195495472977942	-0.11567873902898838	0.8937759169235052	0.8853098361578103	0.8548140794669278	62	55	143	103	31	358	54	44	8
NDUFB2	4.015566664649764	4.206764969766795	17.386896957131967	0.14915505912120647	-0.17389374874201458	-0.09216871223721587	0.9122078767861539	0.9120820809604918	0.8887753446674945	44	17	15	40	5	116	11	12	2
RANBP2	8.209597582431307	8.221641674680447	302.31028064314455	0.14928804436195475	0.13271632056602503	0.07576663502384061	0.7924689686485492	0.8631196940270573	0.8911338488457097	650	124	643	503	146	1716	285	257	53
C12orf10	2.89198149755298	3.265038087859528	7.895303337933686	0.14930115442325992	0.1321082870465343	0.03105196860189769	0.9278371775722014	0.9538854518864335	0.9675871553070663	15	6	16	19	1	48	11	7	0
SEC13	5.967703558890072	6.017138428185894	65.62424251123723	0.14934404253861933	0.27300977245834346	0.13739008063059097	0.8648068209790588	0.7440093945441364	0.8185000898785989	170	22	93	116	31	378	37	54	21
EWSR1	7.949788541675453	7.969891919535963	253.4596464626267	0.14936329069021392	0.14656025271269246	0.08066102010911069	0.8087486301964673	0.8504873699826909	0.8896128728508242	689	97	526	418	99	1446	235	206	49
SELENBP1	4.410889459889299	4.7458676645571805	26.932952718505764	0.14939585620786863	-0.005701915377058102	-0.009504957964041948	0.9322515243160291	0.9975500919757578	0.9905453562609126	81	24	31	48	1	132	10	24	8
GARS	6.653538327386577	6.743996733583166	107.9087672895772	0.14940682753107143	-0.03442261950645957	-0.04333159610414165	0.8730145431192171	0.9795017908534097	0.9543247052340998	262	32	122	173	107	575	87	97	16
CAPN3	1.2369654063623132	1.8346660190034227	1.8584694934936778	0.14946510750747233	-0.1638971902487839	-0.028787140829230937	0.9407575153892427	0.959377978644319	NA	12	0	3	3	1	15	2	1	0
C1orf194	0.627349385812912	1.6232553507961724	2.432657024187963	0.14984774603725282	-1.5411114383225157	-0.1481585441347847	0.9679236692135911	0.6167102820108046	0.5529636401080934	0	3	5	0	5	7	0	1	0
SHOC2	6.775179755930837	6.838126602258012	116.98846320035184	0.149856278155497	0.13481689070728506	0.05381891107456176	0.8730145431192171	0.8952320180806265	0.9409233876611562	153	55	216	147	91	449	85	119	29
IQGAP2	6.0764212737884815	6.209739314456084	75.21103003161134	0.149905189812666	-0.1962821494138844	-0.11935462807868127	0.9035792111436248	0.8721675841126566	0.8490597216502949	69	39	190	72	74	338	65	47	14
NEK8	0.5227290176157258	1.364034252987458	0.907829976164502	0.15002696784123823	-0.17849192183054333	-0.01964640437517001	0.9481192837385933	0.9630180051286269	NA	7	0	3	1	0	10	1	0	0
PRKRA	4.932130551410699	4.972335126097011	31.154527236126526	0.15005804871431228	0.24528445068438298	0.11110168214333012	0.8752613696286133	0.8013064373520754	0.8590336035419117	65	13	57	48	15	152	39	17	8
KAT2B	5.3032436121207	5.362207886641123	40.36000409563408	0.15015355354654472	0.08656593302273136	0.03446123511535768	0.8660811049422705	0.9401960537120241	0.9648626395129547	91	13	76	59	30	215	38	37	6
CLTB	5.473830241057851	5.58077987792148	46.58654812792392	0.1502917844101746	0.09087702891611321	0.028518099877968134	0.8857773930727875	0.9426651473798973	0.9723972716940578	145	19	55	112	18	333	54	22	7
UPF1	6.415640978762441	6.5013608824982	90.05372019602993	0.15056909453336875	0.16893084003571127	0.08110219589659641	0.8726183403141359	0.8633080771912218	0.9072469030041866	294	30	163	193	21	448	103	76	16
TRIM23	4.214922181828507	4.337197789537332	19.98814639575582	0.15064184877832557	0.1669719581594656	0.05373714818022443	0.9027701146505648	0.9116358271883408	0.9405790562000321	51	3	27	29	17	87	14	18	6
C12orf4	4.141782625803596	4.379182933168936	20.22917708536593	0.15067630115228525	-0.38445046367126295	-0.18010364194854137	0.9152439783338284	0.7894932115714494	0.7477238516435302	25	10	26	29	29	129	16	7	2
PSMC4	5.756471793497135	5.80147259479248	55.35542821553877	0.15103277943760682	0.11919907559700366	0.05334622130270628	0.8588797234738766	0.9021978367017093	0.9402171970189679	134	20	69	111	36	276	54	52	9
ODF2	5.495087084589679	5.629593092688246	48.63709863946918	0.15119171685461508	0.16453938157556242	0.0698122967157432	0.890337405961571	0.8883193442341113	0.9235479330205869	141	13	89	132	9	294	47	30	12
RPL18AP3	1.757378997828553	2.3186145421837088	4.361035796346356	0.15131257482450347	0.23748185448095194	0.023312365197398245	0.9541543708411577	0.939512651970388	0.9679864976273033	6	5	3	6	1	37	1	0	2
LMAN1	7.941889594268657	7.981395572520971	258.8204515119525	0.1513729260626295	0.13112044448440952	0.056115915396009214	0.8399229214477866	0.8829762049329025	0.9357047056242078	582	148	311	328	166	1291	175	213	68
SERP1	6.657455554761	6.726889371015847	108.18570336754506	0.15144215157124827	-0.053422088512301354	-0.06024347336228405	0.8726183403141359	0.96600226550072	0.9324149463896306	145	84	141	162	75	592	103	57	21
LEF1	2.4536527382417916	3.053196428429191	6.2768390708253	0.15167897750078924	-0.24598438441084416	-0.07811087685968869	0.9445223412326421	0.9176230182144411	0.8950834471422278	11	0	24	13	6	55	5	3	0
FAAH2	1.2042178093287477	1.6517213969646236	2.0370328594343494	0.15172918804085628	-0.023619624937676102	-0.0038806059204795893	0.941575389341662	0.9936047745414971	NA	3	0	4	6	1	10	1	1	1
ZNF507	5.469323025392886	5.5555561886453475	45.988586618303394	0.15172951436952684	0.1590862089585187	0.0679761572074374	0.8754205340776856	0.8769009836187648	0.9249496061669584	129	19	74	111	11	259	39	46	8
ZSCAN20	3.040937607981776	3.287057282380574	8.125727715369653	0.15196502677762275	0.2386338599670661	0.065087292638668	0.9150846260403235	0.8921146332666052	0.9249932567239111	32	2	15	13	2	40	9	10	1
LA16c-306A4.1	0.7036420434369189	1.5463715938551015	1.3967800336528104	0.15199554881594432	0.34591157429183655	0.037260041432153605	0.9525787904503664	0.9227635392229563	NA	6	0	1	5	0	6	5	0	0
FAM122C	1.844695175672908	2.4244044344620184	3.5953133286897985	0.15212615471164437	-0.26508996371403537	-0.05580227920659573	0.941575389341662	0.9222331187826293	0.919883150682279	5	0	20	6	2	20	4	3	0
ERLIN1	5.121041700889733	5.191836760238722	35.65783415163752	0.1521875148709779	0.1324047601698998	0.06128211663327785	0.8726183403141359	0.9023528976713653	0.9320978818445217	91	19	47	56	20	174	38	37	4
ZNF318	5.811484760645058	5.885919551901283	58.52953220287906	0.15221977492383498	0.0980570987381454	0.03394855813365717	0.8773099719912313	0.9306403548476077	0.9658718948772804	143	24	171	61	23	298	55	54	10
RBBP8	5.7676531957599035	5.788923720530352	55.480453151249556	0.1524068667495584	0.14108260235628708	0.06426794155592298	0.849586486473728	0.874779581364232	0.9250027262501701	125	25	71	101	33	277	57	40	12
KRI1	5.300711493477337	5.544243456111315	44.91877470180455	0.1524655069781182	0.043230839626108596	0.00868911861913085	0.912894168066938	0.9798489460169942	0.9915818019747044	170	3	96	92	20	271	34	44	7
RNF150	2.718896246216409	2.997485905792001	6.797801060808407	0.15246952794358393	0.08641342548264207	0.013953422517697598	0.9260091012374425	0.975059367987618	0.9856614364322499	12	1	27	9	2	29	8	4	2
MRM1	0.5116954598594328	1.3916632875139183	1.1708834410950928	0.1524774077269206	-0.4759823612155401	-0.038131223849732464	0.9561815600180422	0.8874965530595545	NA	9	1	2	0	0	6	2	0	0
ABL1	6.12760002068376	6.248943395619134	75.16354657075286	0.152615199172318	0.19273889514137674	0.09132029802058574	0.8821200909973993	0.8568844752979141	0.8920784439442259	245	14	127	183	24	360	98	56	14
WASF2	7.862085999666382	7.880784724429726	239.7338592315431	0.15263935648564375	0.12618473150490725	0.06210421919754407	0.8115335469588736	0.8755234664869695	0.9239356633610868	420	127	488	335	130	1129	253	194	46
PMM2	4.997045740350742	5.085470402534064	34.7711466977987	0.1527764061550551	0.3936624326621682	0.180966170776811	0.8815507343849759	0.698769155194224	0.7542167176246853	68	11	49	82	10	158	27	22	15
SRFBP1	4.707452251163151	4.833079440021474	27.63215905080308	0.1529199873076862	0.07622652686330603	0.018354939963495392	0.8937759169235052	0.9606673861922478	0.9820106293442272	55	5	38	77	19	154	30	15	6
DCAF7	6.914417910781956	6.953418939435288	125.6282057333127	0.15295883969341167	0.06230082375060318	0.01348857091165871	0.8441322424389959	0.9538854518864335	0.9872035944390555	189	86	188	239	63	592	133	105	20
RP13-487P22.1	0.6894038624084639	1.479079784856999	1.4896057870600758	0.1530307486351025	-0.8963304698989182	-0.0833539487010725	0.957410385428177	0.7571211246089771	NA	1	1	0	10	1	5	1	1	0
RP4-639F20.1	1.5869976422639893	2.0342714645587585	2.7966412865920973	0.1531089702439015	-0.053074268033449196	-0.013792399974812339	0.939523804922665	0.9866261189411787	0.9811909338688176	6	1	9	6	0	17	1	2	1
THAP6	4.055643827796531	4.131474841752418	17.771984327721047	0.15319092084313427	0.13020535792920787	0.03233523944963833	0.904275926279725	0.93898709410671	0.9658718948772804	24	12	17	40	8	72	17	9	6
DCTD	4.989324262938461	5.072256615380162	32.646402321803855	0.15332792767287048	0.16168998951268623	0.07426571684441068	0.8763839974705677	0.8813247864618934	0.9167750901900411	69	11	64	46	23	152	41	30	4
RBMS2P1	1.6432796826868108	2.172703726571967	2.774306747109087	0.15354841359792878	-0.10233646639495107	-0.02962178650749091	0.9382456148022255	0.9759570587014912	0.9604618943199238	11	2	4	8	0	24	2	2	0
C8orf82	2.266704981711922	2.7455425230610895	5.258026004451892	0.15360633255023035	-0.14003483377585105	-0.03769076439890074	0.9417829526191055	0.9606615170471606	0.9528225512550664	23	3	15	4	0	25	7	2	1
WIPF1	7.213551888390876	7.3169358755401115	162.55888327586948	0.15391171468819137	-0.07722177609385186	-0.06825336379072894	0.8888884777331624	0.9537845432462471	0.9235479330205869	146	117	426	208	90	960	96	124	32
TPR	8.343912609201338	8.360515282842677	334.0383924947164	0.15400462940578244	0.2101475372146904	0.12898106852093397	0.7937810915165154	0.7665242551627557	0.8026665256508257	775	117	639	557	166	1480	328	290	78
JPH1	2.288449070213807	2.6536801603089555	4.687697123203415	0.15417559186704968	-0.06848179927570487	-0.028904871010210054	0.9322515243160291	0.9803740449392997	0.9659644730350111	14	3	3	12	3	38	4	3	0
YPEL3	5.5088912407210735	5.643523843011063	49.44678549993831	0.15433009620122978	0.04794801276122226	0.0072645582710040455	0.8976608558375235	0.9765805668776141	0.9931866385053	81	21	189	45	18	204	48	47	9
GEMIN6	2.473623954530135	2.708566626886621	5.160080005841068	0.15435532133603805	0.0630021095176584	0.008512523209120555	0.9205949178631716	0.9795017908534097	0.9912628717237748	15	2	7	10	3	41	2	4	1
ZBTB39	3.513564386806421	3.7712207376169187	12.405986950740402	0.15445341914762936	0.35971264868083397	0.12208173307674079	0.9179989802580524	0.8139204186875535	0.8425869999731286	33	1	22	30	4	49	21	8	3
GPER1	2.35037918011473	2.7667798729690203	5.120559419123523	0.1544747394868554	-0.1434594614201809	-0.041281227281159134	0.9322515243160291	0.9541922370621513	0.9482531565433007	17	1	22	5	1	34	5	2	1
RCE1	2.323288639432184	3.026921360815935	6.225214969956257	0.15478623373776296	0.577534531390596	0.11758901699800811	0.9439231729359875	0.7863824157424721	0.8197855448729449	8	1	14	20	1	33	20	1	0
CROT	3.0622440129609854	3.3251943127628625	8.445458281675158	0.15511656195978063	0.17307086338478797	0.04557140083106706	0.9154997439116314	0.9289400298367074	0.9508596494865466	23	1	14	20	5	49	5	12	1
KDM3A	6.784939814284039	6.885781240677697	118.62379173370493	0.1551477652679144	0.17411056907251568	0.08201470603300004	0.8773099719912313	0.8677114539431103	0.9068350384058769	251	41	374	194	27	489	135	105	24
AASDH	3.5512434113842635	3.6696103757061196	11.904128185955193	0.15515174489834424	0.2610139860455088	0.08323935601213289	0.903326771707865	0.8633080771912218	0.9014803787356527	27	2	18	22	8	51	10	13	3
C6orf211	4.447843307387833	4.7119023697631714	25.042817641639463	0.15515527828113454	-0.2702187287173199	-0.146787579066358	0.9154441338942964	0.850727831518404	0.8099375811415858	53	14	18	49	28	179	17	17	1
NPTN	6.168446516142871	6.206347222130883	74.72644064203604	0.15525043372346709	0.06933047696126918	0.016315036362236347	0.853276516579314	0.9500812988449344	0.9840711902535326	150	50	124	96	39	467	45	60	16
COPS6	5.684951782762675	5.765735469390296	55.468879452392464	0.15525607660729657	0.3575596887098348	0.18082850927404429	0.8737155778510982	0.6955117106463035	0.7528703385575206	167	13	89	74	25	245	42	43	21
CAPZA2	6.743175983037959	6.841769384795186	117.70420982930692	0.1552758803395776	-0.07751557480551974	-0.06823685347490732	0.8833374729485673	0.9538854518864335	0.9232166838418011	118	89	199	134	93	497	81	104	24
FBXL5	6.601415529382915	6.723016724476188	105.46904549495564	0.15534579969633575	0.04123669774325707	-0.004621356785796849	0.8779108511242729	0.9765805668776141	0.9949237250293629	148	48	259	145	74	581	91	124	8
KIAA0753	3.8101649524508194	4.3103305978111734	17.35440345520436	0.1555178296454294	0.0930524604957206	0.024882314841968817	0.9313477059924052	0.9660934900420572	0.9754756437450586	64	1	27	63	3	98	13	26	1
PTK7	5.527863808274898	5.810500691216332	55.25728281966678	0.15553342371687906	0.0041262913421644225	0.005322436558255276	0.9205949178631716	0.9981520173011587	0.9952870729381044	257	11	36	170	12	301	59	23	14
LAMTOR5	3.810870594636003	3.9061120119957597	14.725231522414179	0.15570333668401906	-0.023103947246001094	-0.026219982091832156	0.9046352905416657	0.9919388994765834	0.9727774360625099	16	5	28	24	14	69	9	11	4
IQCE	4.680815175005772	4.90042609699095	28.113871285129076	0.15574212862691283	0.3113421385716359	0.1330539651176827	0.9030823342304756	0.8001480792926929	0.8359540136640602	92	4	55	62	7	122	43	27	4
PRKD3	5.951850243401255	6.031674955507327	64.87878682937766	0.1557494744124454	0.029800032478972442	-0.005995455259511576	0.8741484328753522	0.98146821724885	0.9935003318755352	85	36	157	120	32	403	44	67	8
USP5	4.641235341747846	4.870680562747084	28.95198556877406	0.15583019268843834	0.18494607059886772	0.06431343053809004	0.922698374605228	0.9079169582746729	0.9274950508191315	107	13	18	58	9	175	34	6	9
AGAP2-AS1	0.654128063535556	1.3967775280146026	1.517331596417609	0.15584143773758063	-0.7190331916204289	-0.07237829432201506	0.9555788208642444	0.8209856650057563	NA	6	3	0	2	0	5	1	1	0
UBR1	6.387606785814687	6.414453893810202	85.39480006085526	0.1561254692832119	0.129021774430145	0.06447088257341181	0.8298814906333535	0.8760673214675545	0.922723946669563	208	43	173	125	35	491	91	61	15
SEC24A	5.941253119448198	5.969076473562084	63.305931537260214	0.15614302390736373	0.1848309101633526	0.0882661900274132	0.8523802535711841	0.831878609837223	0.8912301046796738	93	30	118	111	35	277	72	44	15
PPIA	7.62481980841563	7.692975583067843	212.42266694952647	0.15617799750150546	0.05849134664413895	0.008299309588055017	0.8653339158416246	0.9625076663465126	0.9919075758485851	420	134	166	345	151	903	173	160	54
ATP1B2	2.57274163693885	2.956935309636587	5.909462836303532	0.1562107293109743	0.054956548674524305	0.004183060416899811	0.9250348380884124	0.982371716569871	0.9954061241841391	13	4	16	12	1	50	4	6	0
JRK	4.705673525314888	4.923088135154674	29.430779926120223	0.15637831519849085	0.4583577351513446	0.198695976374987	0.910044450576389	0.6983235360949088	0.7297225414840537	100	5	32	65	8	99	54	20	7
CNRIP1	3.663658675991427	3.8433451870115296	13.227668023431617	0.15653423584976106	-0.12095059106377827	-0.0604830455875266	0.9071000440559754	0.9482862420621031	0.930979519924023	25	4	28	17	14	95	11	5	2
FAM133B	4.969451478059467	5.014092675317269	32.815805017598535	0.15681633941981124	0.27437772852370995	0.11728903084938616	0.8809310152554439	0.789475200256004	0.8515829946855109	47	16	72	40	16	120	29	30	10
HOOK2	4.438087289835405	4.769118623884065	25.361066181619357	0.1568779569578545	0.05622712320776814	0.012039617751624383	0.9206999983146732	0.9768858343212824	0.9899622308105551	98	1	41	57	14	130	34	19	3
IZUMO1	1.45437609700444	2.0787749666558692	3.3411975418883912	0.15701231892016346	-0.011308757763074552	0.017769804011582277	0.950709856637886	0.9954645419321477	0.9738915747295767	3	0	9	12	0	9	1	3	2
OSGIN2	5.305311387041613	5.3759097437081484	41.653640744457	0.15717936746000197	0.004154908991004271	-0.019571398419041996	0.8809310152554439	0.9974626882734827	0.9802747205219003	54	17	50	101	34	202	30	35	9
RP11-61F12.1	2.0801010366446975	2.2793762081804063	3.9793143463821807	0.15724778772287887	0.05254045434493076	0.0023024924545593317	0.9287506283570846	0.9854930314688732	0.9969082837399604	4	2	9	5	3	18	2	4	1
SRRT	6.231868239460066	6.447215999254756	87.42967599263967	0.15734510435585541	0.18419542046802495	0.088483182103841	0.904275926279725	0.8906700360703086	0.8960301962028315	362	9	185	151	22	412	84	54	27
MPHOSPH9	4.901171851797318	4.9724674410136815	30.81065809053433	0.1574203467782938	0.09215127749966714	0.024438207905563128	0.8809310152554439	0.9448756044632263	0.9768771159212146	87	16	30	72	11	175	28	20	7
DOHH	1.9803574344624009	2.4012679260022165	3.969473825796714	0.15766525861301542	0.16737316971607852	0.03185356919273464	0.9382148392483513	0.9538854518864335	0.9588319288224355	11	0	5	14	1	13	4	5	1
MSH3	3.6597078241613357	3.7648143124460756	13.004529414651742	0.15771437371964345	0.043786770388012486	5.98826815829813e-4	0.901179040010581	0.982068600842639	0.9994975530169615	24	4	18	27	10	83	8	6	4
TMEM108-AS1	1.0171771199085087	1.728699012393701	2.3600289586485617	0.15771961703946896	-0.4431920470417048	-0.042411568489489085	0.9596933451376009	0.8922105981573278	0.9115103049067034	0	1	10	4	1	8	0	2	1
ZKSCAN4	1.0772932737075032	1.8340998877347359	1.8292314104877345	0.15772138902750446	0.14422109304517702	0.002721361081035117	0.9480625406316722	0.9659536885116123	NA	5	1	2	8	0	22	0	2	0
GYG1	4.645935486545289	4.778885436929935	25.878830248942233	0.15772506596184352	0.1776919308940217	0.08111852584722343	0.8795899543435475	0.8786109382176522	0.9080375661317358	71	14	44	44	9	147	35	22	2
SIRPB1	3.384543127426762	3.881473119053053	13.702621326733652	0.15793241833553948	-0.22364379439736146	-0.09675678374179573	0.9416869894777232	0.920654153552298	0.8631897604483757	8	10	38	11	14	71	5	19	0
RIF1	7.488177027855362	7.527883476607989	186.21696721135342	0.15807176275678905	0.17164061556475824	0.09424268736214875	0.8287576277048951	0.8342007773999713	0.8770208166597282	361	53	401	344	107	834	197	181	33
JAKMIP2	1.0331206303073457	1.7889308337461354	2.0479389640446155	0.158077888261493	-0.30385799198290403	-0.03289781334862349	0.9560864235274091	0.9300390880991588	NA	10	0	6	0	2	6	4	1	0
BLOC1S2	4.231156121048568	4.363148943251576	20.206342099268525	0.1581208314595518	-0.22437399228830965	-0.11541943747037631	0.9023251034591685	0.8757496271241142	0.852191193897135	42	12	16	29	22	109	12	15	3
ZNF443	1.93007901945406	2.2963808899650955	3.6450778926369867	0.1582839596287004	-0.1428069464558513	-0.033414448015973354	0.9343778166578091	0.9598248395456473	0.9556810233876245	3	1	8	15	1	18	2	3	1
PRDX3	5.605013673789667	5.727318788661754	52.82633232927439	0.15829665509833904	-0.14814621418873025	-0.1054348223371632	0.8922450564311704	0.9021781448843949	0.8686560009795349	116	41	37	108	34	306	53	31	6
PCDHGA2	2.4698780911796483	2.7500406398450585	7.131916633142268	0.15837705646484146	0.9321293087428316	0.21415025814239017	0.9477219663708842	0.6270081509293552	0.6028993718690183	12	4	8	2	2	10	11	4	4
CETN2	4.4303728230764605	4.555059838171746	23.849752020152295	0.15852725896661155	-0.04451975645944082	-0.042587716477534836	0.8994883181243799	0.980966366785969	0.9541584561258623	34	24	32	25	13	107	10	25	5
HOMER1	2.8736825680660263	3.172962982642694	8.11865548590329	0.1585748738812182	0.17235798196160965	0.040464844137003506	0.9286256226169618	0.9401960537120241	0.9536991666611133	28	1	6	19	4	40	10	2	3
FLII	7.3101699261854565	7.434035470961055	173.50973653825486	0.15864099549760655	0.10609242863813152	0.042861790450772534	0.8795351338515397	0.9315302288201057	0.9566207743694222	749	56	325	269	37	888	217	108	32
STX8	4.089801632067337	4.158293554672116	17.613096572600636	0.15865823702637882	0.14280448778143073	0.04300989807732422	0.8976888316726178	0.9250011062800423	0.9551300603576316	46	10	17	19	12	67	19	14	4
MEGF11	1.7090350920929867	2.133387725008014	3.826791172456851	0.15880732755587915	-0.13932733611433396	-0.01566594829111135	0.947533091450594	0.9671389736250706	0.9777962862391456	2	2	2	16	1	10	2	2	2
KIAA0100	7.096762553170796	7.187281821849243	145.24334376750807	0.15884136700619603	0.11454827558242285	0.048163352078815155	0.8585143640818438	0.9127995175850013	0.9482531565433007	482	52	243	328	39	857	146	142	17
ZNF777	4.2615195489925775	4.487152684425695	20.87171717338004	0.15897980561481106	0.10799185266881783	0.03440984430348421	0.9076466576678147	0.9506916671863358	0.9654424866136386	79	4	20	65	5	104	20	20	4
CAB39L	3.3883086063528545	3.73040872773311	11.395857994003176	0.1590575881133428	0.09622479039605333	0.022241873610972684	0.9191950297267245	0.9639843824695913	0.9785751631161699	33	1	41	13	5	59	10	15	1
RANBP1	5.778016234317087	5.8843571491794835	60.67286395152071	0.15907471760084008	0.31816320479861043	0.1527479895569948	0.8782648148061893	0.7528938989337292	0.8003373455679317	184	31	70	100	13	286	43	39	24
VAMP7	4.820160848432197	5.0152263992503565	33.776728456433666	0.15921920599960684	-0.3885554994978714	-0.1791664466408294	0.9076755288685402	0.7798273715334877	0.7438498276961318	46	40	24	36	26	155	17	16	8
SCAMP2	5.299303168445706	5.417923364162712	41.779489453344034	0.15929234266017722	0.02853826831024723	-0.0071573950425198206	0.8763839974705677	0.9843434024511754	0.9922768288574018	99	32	53	87	13	252	33	43	4
LINC00702	2.325194280297293	2.9145681764990417	5.601280555468595	0.1593862960029153	-0.22641715417247338	-0.05409117781573489	0.9415734875774148	0.9284416979048694	0.9274950508191315	38	1	13	4	1	45	5	1	1
RP11-7F17.3	0.8398079684767639	1.6105087357214485	2.8489233224374755	0.15942633543120177	0.5899577431304058	0.0820690860016919	0.9570964934833057	0.8721675841126566	0.7951718773605436	1	1	4	5	0	11	0	0	3
MEF2C	6.108874854095948	6.177104380131221	73.84601033523144	0.15967245980760794	0.008235198307681775	-0.023906279502529937	0.8648068209790588	0.9947570215863206	0.9762879858506717	98	65	129	105	31	359	50	63	16
PI4KA	6.7683756755673246	6.819503906985069	112.94892495101503	0.15972893714736963	0.15843786049408823	0.07937511935092767	0.8398705700204968	0.8568844752979141	0.9056147058765531	379	38	220	171	41	606	104	108	20
TAS2R19	0.5791386606428943	1.4920956069288513	1.3021548227923474	0.16027582569971638	-0.016699654551523096	0.005377438345392167	0.9508812812378633	0.995212277669072	NA	2	0	1	9	0	5	4	0	0
CDC37	6.853487903222657	6.943701566705954	123.22966707936374	0.16033530615473904	0.14315507036119632	0.06537729830153537	0.8653078350969319	0.8891759005406106	0.9274950508191315	478	30	206	211	46	802	124	67	27
RPL7AP6	0.7892157015407518	1.5752601657762293	1.5065090831204737	0.1603529796975394	-0.18581518647239376	-0.04083999683258253	0.9498603476630265	0.9629466766268472	NA	2	2	1	7	0	15	1	0	0
ADK	4.47278868428024	4.588213011030738	24.16557010312558	0.16040323301011225	0.1756810140772485	0.06067763387616461	0.8928176770941615	0.9021781448843949	0.9324149463896306	56	4	25	46	20	103	20	17	8
FPR2	4.245847129728474	4.467445258999699	21.710911196266593	0.16053388099357002	-0.3829064076730406	-0.1795918705241537	0.9224376777232445	0.7863049295943244	0.7485254428985217	12	22	41	40	15	103	13	18	2
MKL1	5.57856664990502	5.724679292571733	51.24992565512497	0.16054214830924493	0.19943267673308732	0.08993563849753694	0.8803032799965144	0.8586107289916932	0.8956389743007527	148	13	117	117	11	265	68	44	7
NPAS2	4.301675041003135	4.521615234012893	21.835095178105284	0.1606195291309469	0.09768695122547225	0.0274443550179642	0.9071000440559754	0.9541922370621513	0.9733170574362074	70	8	36	58	2	139	18	12	6
ATP11C	5.097949322792883	5.164178409840979	36.40363706080069	0.16069042062528507	0.13910696005005868	0.04705639740676128	0.8799074067968357	0.9100461401127493	0.9521807165282656	65	20	88	37	16	207	23	21	12
STMN1	4.90060954550414	4.9682231623548185	31.034172755045738	0.16084257653710782	-0.02179502526316642	-0.03173908000624624	0.8809157636606986	0.9884609423223016	0.9676751623611102	89	18	36	34	22	176	20	25	6
EPHB4	5.5839139818752574	5.705429060952149	50.92671030683789	0.16086862700581153	0.16691040362949963	0.07269111906469547	0.8775655323793315	0.8793002503875639	0.9193115958174489	156	12	101	125	12	304	56	35	10
NAPA-AS1	1.1111660049884386	1.7280815497393032	2.1969911605894508	0.16089047834574713	0.035346368396645796	-0.0015012132710911653	0.9487505859154368	0.9925618200789725	NA	3	0	7	2	2	16	0	1	1
UTP11L	4.676465286192342	4.76672852491826	26.300815743751734	0.16089491830616134	0.12764617144443366	0.0516393219926025	0.877680141931412	0.9203778171492966	0.9442047823020736	62	12	31	43	19	128	23	31	3
DENND1C	3.9891774605899677	4.094697460515332	15.84612658223981	0.16135212606454896	0.014041762455714465	-0.005707838673045329	0.8887831837712983	0.9934234665841719	0.9935539653586108	22	7	39	29	10	94	13	14	2
MB21D2	1.4427557413653334	1.8673350264981783	2.5802761659639364	0.16137757188030305	0.4234784567338191	0.06321241559898096	0.9407575153892427	0.8702269833281935	0.8974359296441575	6	1	4	3	1	15	4	0	1
PRR15L	3.0553255988639725	3.2909284175160063	8.470049481454431	0.1614848105144614	0.02336894207944374	-0.005447523784774959	0.922645597571812	0.9925618200789725	0.9935539653586108	27	4	4	23	4	39	8	9	1
MRPS7	3.775596169219517	3.932095163356874	15.47612944603158	0.16149668051506055	0.20214915534979364	0.05833535282221203	0.9089072265489291	0.9076557537660994	0.9324605147039238	41	10	16	23	4	94	8	5	7
VSIG4	6.621676289290769	7.181931177809764	150.08428382589122	0.16158974433137258	-0.7218244716602711	-0.1781196065448604	0.9378582300341567	0.6361454469688685	0.6689587672979519	98	237	73	176	123	1059	37	91	9
EFHC2	1.1648642211185267	1.755753542084367	2.2383381669528197	0.16162997797181083	-0.42452634972931813	-0.06871432271408032	0.9442583795208889	0.8880342807487928	NA	4	4	6	1	0	11	1	2	0
RP11-709A23.1	2.1938321276902193	3.0235120271176696	6.450185247286004	0.16175041553880645	-0.005267812509073372	0.0078028876851641915	0.950709856637886	0.9981990255232779	0.9912628717237748	5	0	38	11	1	20	15	1	1
UBA52	6.877698694738366	6.9557982728891	128.00938889461187	0.16180656960846784	0.17803425464240513	0.07556119183423192	0.8601031654801413	0.8645552788230614	0.9142309028098896	203	70	147	181	94	693	67	86	43
ARMCX1	3.788966384305303	4.19242647362347	15.79893551381841	0.1618067438817929	0.12863877998364096	0.03168303910590814	0.9198365848751103	0.9448756044632263	0.9692360058601037	49	4	20	45	8	147	14	14	0
SEC31B	3.6927161357024936	3.8851347520956883	13.383651211636112	0.16186790005704263	0.1379645577717177	0.0366733644917893	0.9020895715166923	0.9357266652590154	0.9628948031894826	28	4	38	31	2	72	14	10	3
UHRF2	5.4654023038528035	5.533640246087048	46.37026612417975	0.16192481044982093	0.1525033593143914	0.05940986948576117	0.8697608161116203	0.8869262391619783	0.9344931206764968	76	23	117	79	15	303	36	24	13
LDOC1	3.0351975725423346	3.4800473829039142	8.85045162310429	0.16193528514053526	-0.06372922727404184	-0.03110100736424016	0.9262035760740114	0.9787614245702159	0.9659644730350111	41	1	16	25	2	86	4	6	1
NDUFB5	4.476821803445782	4.654801504353373	24.845628912971016	0.1622134851487856	-0.15820301028094627	-0.0873818234122177	0.9046223013597389	0.9221937777423426	0.8931003505965696	41	10	19	50	29	136	10	24	4
USP33	6.436522162828384	6.451392112353464	87.87190220729285	0.16223522815413258	0.1733829365164953	0.0945411008229589	0.8051405838627481	0.8137779298653639	0.8673401808830528	204	33	158	150	46	473	84	72	18
CTDNEP1	5.447588266794943	5.495577890535468	45.58379134532728	0.16229934973904045	0.2020825335793827	0.08761680906076413	0.8588797234738766	0.8362928336343581	0.8953425631912112	76	27	80	87	15	236	47	24	13
REV1	5.142549830575862	5.306484044781318	37.92526618882416	0.162360535323268	0.13139316273393073	0.046110411190894526	0.8837302760025705	0.9188328155067568	0.9536991666611133	115	12	48	72	24	262	22	49	3
EMC4	4.784094499400157	4.849315398944959	27.85859913978643	0.16237306247903535	0.10731748548646973	0.03891108574494342	0.86977978202614	0.9298726129006244	0.9603118572809428	56	10	54	60	14	204	18	19	6
NUMB	7.489559518363176	7.557336088263686	191.90897612471866	0.1624459126238852	0.18925152288226668	0.09431567001620078	0.8490875939414404	0.839861520886816	0.8852528498683896	308	79	580	241	75	863	152	150	56
LINC00869	2.497627152378135	3.0139242071173644	6.793485742317234	0.16299741446405733	-0.2625408909480417	-0.070671803539463	0.9402008069460465	0.9151040384104271	0.9014803787356527	9	6	29	8	0	31	9	2	1
LACTB	4.978783935878348	5.10122929448663	34.43408703439665	0.16304108995661667	-0.0730127562204768	-0.0549683278548931	0.8833374729485673	0.9638450191103903	0.9389449373739693	50	11	55	45	40	176	18	31	7
RPL35	7.771175952955904	7.796852435485764	224.989236250383	0.1631099756213008	0.15594707005424857	0.08539115222160266	0.8015241257649838	0.8427599785216491	0.8876723420415659	653	80	297	419	118	1125	228	193	43
FAM208A	6.995599660288438	7.029322269083304	133.3746162494761	0.16318626795355615	0.2520042391378273	0.13778081122027722	0.8175577169693964	0.7381865078886487	0.8110019527416514	243	47	249	208	79	669	99	98	42
ERVW-1	2.3936322807683625	2.6201564152832653	5.095128284235879	0.16324052261589608	0.18269777066292636	0.03530433523685835	0.9205949178631716	0.939512651970388	0.9577952683969283	7	1	13	7	4	22	3	7	1
IGFBP7	7.588999563213156	7.633581966557361	202.2459747548504	0.16324760465019844	0.03301302800200142	-0.008689723465078757	0.8362094936984361	0.9772080011231558	0.9912628717237748	499	133	264	222	124	1210	145	167	37
KLHDC8B	2.162085098774996	2.6319422382565687	4.577673423246762	0.1634861108785511	-0.059722587092553965	-0.0237815057122123	0.9322515243160291	0.9843434024511754	0.9723470775673007	15	0	9	7	5	28	4	5	0
SEC62	8.239738218262499	8.289216323577552	319.62989441258384	0.16399581486772025	0.10802260021223545	0.040617866955927784	0.8340792041851425	0.9127027333906346	0.9567936347051569	427	164	571	461	230	1746	192	292	74
MBD2	7.173228565551329	7.272433791869299	158.37116458967182	0.16409336026483992	-0.0028788263448587285	-0.030211908216732718	0.8760428692135617	0.9981520173011587	0.9692818300950975	177	125	304	173	98	821	82	153	33
TMEM241	2.479500386494574	2.735043152340509	5.5088119711825305	0.164099379906434	0.07756787745787887	0.006793605881967614	0.917790365138249	0.9765805668776141	0.9927287193612944	17	2	7	14	1	35	3	3	2
RPL24	7.484840760710879	7.5215973135221805	188.32608971539221	0.16414174980670287	0.16672221015765626	0.07905822801853357	0.821492439145377	0.8464041514915003	0.9056147058765531	317	100	249	276	130	817	144	161	51
MYBL1	2.4029718107107634	3.110295330740848	6.9947684766709894	0.16425094818645936	-0.47587493540989023	-0.08542706849857917	0.9449589364796316	0.8410896285369557	0.8634920070663031	22	0	42	5	1	35	2	5	2
FOXA1	2.2135606139334407	2.6776921934618287	5.563344676697238	0.1643772895307087	-0.14889171183626143	-0.05616512268383943	0.9407575153892427	0.9628742496966114	0.9190089574729473	4	6	8	4	6	28	9	1	0
NOTCH2	8.006142585304033	8.045426379814138	266.0606254429971	0.16446941299246978	0.14192804267943118	0.07675492469425871	0.8074257131504502	0.8680326889794117	0.9034355953096397	729	79	587	480	109	1564	255	239	42
PBDC1	4.879696560757618	4.897676006002211	29.89902266480518	0.16450519473107833	0.14941717701234514	0.05784029121521529	0.8559894803567037	0.8890086797672462	0.9354409117312822	57	15	43	48	18	151	24	22	8
SON	9.274258257080819	9.287060914227768	635.2512510964035	0.16457992956146208	0.17271410894461828	0.10632522875683983	0.7557655700931737	0.8194333962818388	0.8376988429860579	1325	231	1311	1042	340	3123	600	564	131
ITGA2	7.452525446173826	7.5529044533971605	191.5172567498148	0.16463640474693675	-0.012579638607760782	-0.033005160393382346	0.8660811049422705	0.9930292008195625	0.9659644730350111	255	157	242	517	53	894	186	136	37
METTL3	4.919872346905325	5.031120863505379	31.692740896570267	0.16474863876521917	0.32443400817095946	0.15055055418652005	0.87744918628244	0.7444704624835555	0.8075733988570869	95	7	61	60	9	140	35	33	7
CYC1	4.105867201446852	4.348474105228085	20.708037162546926	0.16481946346893248	0.3927817704036072	0.15646581997991382	0.9076360044842358	0.7934949606714297	0.7846135932239036	70	3	24	43	4	102	13	10	11
ZNF57	1.124578656742448	1.8919988244941086	2.088568046961864	0.16517360489991756	0.027756104530897854	-0.008425137820478368	0.9492056619923583	0.9934892979852172	NA	11	0	1	4	2	19	0	3	0
ZNF212	2.4024460917290504	2.692997923373203	5.297542855218708	0.16536327550687518	-0.10579789396295282	-0.036015500036016175	0.9259639652422068	0.9687567695510058	0.9566191743125861	5	1	10	15	5	31	2	5	1
PRPSAP1	5.0250650789412195	5.124367029312921	34.38331957847362	0.16552256770171195	0.2785730141504061	0.12350819664710375	0.8777326337119464	0.7918570840286623	0.8461376229301713	76	11	100	45	9	146	36	31	9
FGFR1OP2	6.432573784366368	6.508788383465824	91.04315532308895	0.165523129187334	-1.3910335958781153e-4	-0.022521211183572244	0.8648068209790588	0.9998320214519171	0.9775658342875122	101	34	230	182	61	508	81	78	13
STXBP5	5.0261859439992636	5.174482474872747	34.39909781654037	0.16570725584041024	0.10003612893808114	0.04448000637359264	0.8719275547611284	0.9390850260584133	0.9551300603576316	85	11	60	61	24	225	37	32	2
PWWP2A	4.559865113785594	4.679454242018909	24.492308269638567	0.1658141503218071	0.24217884446457394	0.09995523924716807	0.8833374729485673	0.8373301622679031	0.8803702261897488	59	6	64	27	13	105	32	23	4
RHBDF2	5.880469614485413	6.012733006250054	64.42914515774265	0.16582379976560743	0.23693733352535337	0.11097131604378027	0.8809310152554439	0.8269189753276003	0.8611325883203107	126	24	137	172	10	284	82	42	16
RTKN	3.1491184635776137	3.5016279579173135	9.617269010353773	0.16587388321081148	-0.095943561772711	-0.03730666642553585	0.9193956822979605	0.9671389736250706	0.9578159648833059	24	2	11	44	2	67	4	8	2
FUNDC1	2.7994085384530787	3.1692928123696755	8.648465866274224	0.16588542007615112	-0.3002774678794043	-0.08532099422366782	0.9425860157558406	0.9015208203497292	0.8684664236612266	3	8	5	22	8	23	4	11	1
PIWIL4	1.3395212508384062	2.058737532701735	2.382404585128637	0.16593114701906497	-0.35380114176015287	-0.047351885093714206	0.9410530642799992	0.9021978367017093	0.9249496061669584	3	0	11	11	0	12	3	2	0
SKA2	5.3131990284103034	5.409730540140062	44.37925473368375	0.16595126942367458	0.30610948016996187	0.13161086284065626	0.8752613696286133	0.7841424340388234	0.8320692467687747	91	30	50	65	14	228	22	27	19
RP11-43N16.4	0.4849167821367888	1.2807693764706276	0.8302231905280362	0.16595508342442214	-0.09752333335260627	-0.014745450118675701	0.9396223969678655	0.9809948431991512	NA	2	0	5	2	0	9	1	0	0
TBC1D2	5.774574092098084	5.880807588615434	57.843471814532215	0.16602233646477155	0.09521560680640526	0.031580899309690325	0.8724846467729996	0.9374199386251494	0.9692360058601037	198	26	55	117	26	303	61	59	6
DIDO1	6.0153774020482045	6.161222896721071	70.31313450880228	0.16630798378852113	0.1314673311223889	0.054537921338520215	0.8799074067968357	0.9143282795533737	0.9419009728234092	287	14	158	102	21	393	88	46	12
SMARCA4	7.414521687151945	7.58184036063916	192.54393483571505	0.16635112742637193	0.07900212689620013	0.03288633350093889	0.8862811230059026	0.9564279478447382	0.9675871553070663	882	42	357	375	33	896	188	143	44
GPATCH11	4.344372569282779	4.759203848080394	24.980026926034803	0.16703285698884288	0.19878047555327133	0.05688226623489468	0.9170612987417579	0.9009302120003618	0.9389449373739693	49	7	56	35	20	201	16	34	0
ALKBH4	1.286102875347215	1.8265378556628835	1.9618627191855738	0.16704055307059826	-0.05017765012705806	-0.013525073399213479	0.9322515243160291	0.9884609423223016	NA	3	1	6	7	0	13	3	1	0
RPS14	6.110653626196474	6.166491052731498	73.7620987597537	0.16709042876140848	0.13801423767618856	0.0519852041399673	0.8579369504376758	0.896166660395416	0.9426573353369976	167	43	100	69	48	353	46	58	22
FNTA	5.5649815966920775	5.607420773578495	48.220770538493525	0.16709772111839585	0.1888852941693178	0.0911620732056082	0.8398705700204968	0.8326550248895032	0.8876723420415659	96	14	96	99	25	257	52	36	10
METTL12	2.960233040181505	3.122472047031953	8.642510957743221	0.16714493828446828	-0.13365909194670197	-0.05066842727133099	0.9194921080735445	0.9556611758705496	0.9353337544720659	15	5	5	12	9	41	5	3	3
INPP4A	5.5220090873016545	5.633770265510469	48.82982167967234	0.16728394978159472	0.16166175358942528	0.06431900137443168	0.8763839974705677	0.8863148094861859	0.9297935155476603	68	23	146	81	16	225	40	62	7
ZNF644	6.502382487406552	6.557597744759391	94.55386433180844	0.16734436596841576	0.21891364767060686	0.11311479831728785	0.839226910972627	0.7944604986223899	0.8543971309171313	203	30	253	153	33	473	75	94	22
DYM	5.63700266397958	5.702404333444924	52.06983465395741	0.1675092166704463	0.23460784773588808	0.10983746048400983	0.8601031654801413	0.803397706409546	0.8604014044445649	115	22	129	64	19	282	30	56	13
CTD-2286N8.1	1.5088190870173475	2.212333661945258	3.1306947008347117	0.1676339660085328	-0.10407633473469587	-0.014533682331321518	0.9464695292420919	0.9768888868971786	0.9797740756778764	6	0	17	1	2	10	2	6	0
SPRYD3	5.662871535460399	5.8102151796504975	54.77718983711549	0.1676919226625438	0.2507688083255797	0.11650238298068312	0.8777020410428978	0.814255535185676	0.8555359660071038	178	13	129	91	14	278	86	34	9
LCOR	5.683139479172141	5.766480910370186	53.60115334281005	0.16775549279210056	0.1363130417099847	0.057442761992784544	0.8566577506113456	0.896166660395416	0.9374686362203114	117	30	121	76	20	340	33	63	7
PKM	8.996152606529174	9.037606018245183	535.9393892067903	0.16785208720132994	0.1518480791394695	0.07706364483102342	0.8139498313794713	0.8669131528173802	0.9072469030041866	1593	254	513	1069	236	2570	483	401	133
TMEM170A	4.142369430308474	4.254913502665669	17.920118129111067	0.16798414811818058	-0.010623781865086841	-0.015486657444792641	0.881761752628943	0.9947570215863206	0.9847904399359794	26	8	34	35	14	113	12	17	2
LRRC28	2.129984017426808	2.4629968369417625	4.039096547622408	0.16815456438290005	0.1925281071824716	0.03551975383766973	0.9216111624899651	0.9388089894635766	0.9569267168014622	14	2	8	3	2	21	5	5	0
POMGNT2	2.6780331283482632	2.8254509465604265	5.892324319740352	0.1681846559257558	0.15646905191143912	0.03796182868161508	0.9022280024124053	0.9398589327128737	0.9578159648833059	14	2	10	9	4	32	7	4	1
CIDECP	1.9071809645996787	2.4082554739163746	3.9359859421154484	0.16826334270407817	-0.01933934728214012	-0.0018250269442312828	0.9354580201806557	0.9944893897309814	0.9969082837399604	6	0	6	19	1	14	6	2	1
COPG1	7.027608661757118	7.052360091181554	133.90298096102043	0.16828438378895563	0.13497102347456355	0.06723139104369487	0.8051691115130919	0.8694022641676081	0.9184902522355984	398	60	172	226	65	767	134	96	26
PDCL3P5	0.90273325987541575	1.7431648774849573	1.7834825411806865	0.16853086583599414	0.6201831720029002	0.07053476475504682	0.9451884860314854	0.8342007773999713	NA	8	0	3	3	0	8	7	0	0
RP11-39K24.12	0.6728483998987121	1.6158149457569573	1.4585470304182009	0.16863795790700123	-0.596042713702987	-0.06191879503268268	0.9560297565645678	0.850761909582714	NA	0	0	7	7	1	12	0	1	0
ATXN2L	7.185761559324234	7.242019637065098	151.4976808109053	0.1686660306065428	0.13745997124929163	0.07159177479271699	0.8188743130896247	0.8764464778534203	0.9151982920394266	442	47	241	272	83	858	169	140	18
SDCBP2	3.1421063461597205	3.460845095736378	9.088752251203571	0.1686970237772603	0.06117664590558089	0.00782724945516958	0.9111535996204343	0.9779027430312509	0.9919075758485851	23	3	27	22	1	61	12	5	1
ACTG1P3	0.5412456697723315	1.606373517915321	1.4881544094954047	0.16897635676556713	-0.20602978460672913	-0.0020258581905072143	0.9556576352727835	0.9609263114910988	NA	12	0	0	4	0	5	0	4	0
SLC2A14	2.2255836776032774	3.007189809012093	6.477041690447383	0.1691636463425541	-0.7977708132722847	-0.15292384892375027	0.9541543708411577	0.7301884233385487	0.7159097015936855	1	3	45	4	4	19	7	4	0
DFFA	5.311675422346421	5.429931809096311	41.83281370181246	0.16940570507752326	0.09249690813268584	0.03081970831655644	0.8726183403141359	0.9436709917816642	0.9699363502591676	121	7	60	105	24	257	38	34	7
CYP4B1	5.53069242620926	5.619378462460697	49.94728030992522	0.1696634242986868	0.1881710599671966	0.07196892787687706	0.8706705416532198	0.8698882412311126	0.9193115958174489	67	39	85	82	16	210	29	59	12
ARNTL	5.020004597677388	5.216157726176631	35.63514066592287	0.1697500897977611	-0.025122053489927427	-0.030338319884187576	0.9005534917995931	0.9884609423223016	0.9692818300950975	96	14	126	24	15	205	46	20	4
IQCH-AS1	1.5309669579215597	1.9728767788389538	2.9336884910145185	0.16982716695102734	-0.16975145548040868	-0.0377235797884299	0.9392672851558557	0.9609885442955015	0.9404421096045665	7	1	1	3	5	10	3	3	0
RAB3D	5.145310213578445	5.2565067585911835	38.228617942242415	0.16985768285467734	0.1628090541665834	0.05919175825451694	0.877680141931412	0.8946894447545737	0.9346046627175416	113	28	52	54	7	166	44	26	9
WNT5A	2.9946001528883963	3.2954157750297433	8.55012722854228	0.16988889704236312	-0.29653247619170586	-0.10157153953821209	0.928238698406408	0.8767679256919194	0.8590336035419117	38	6	3	14	5	51	5	6	1
MAN2A1	6.46748069699586	6.52123947574479	93.36118287079003	0.17003329455943467	-0.005994028173587808	-0.030730144668751874	0.8469598242344731	0.9960199812322127	0.9679864976273033	148	57	100	166	72	508	65	77	18
PHKA2	4.137067040986913	4.443908797212332	19.87409897410866	0.17008903922572227	0.06947406746642248	0.01532938656956646	0.9093163005228805	0.971938753672691	0.9863217498446024	60	1	54	32	12	108	20	21	2
USP44	1.3506413633748733	2.0031479876138096	2.550421629745743	0.17016112135075953	-0.4340524995940326	-0.07526940513639581	0.9407575153892427	0.8760942637551209	0.8646153064437119	3	3	2	13	0	17	1	2	0
PAF1	5.7308575097643475	5.7651672250793	54.277708797000756	0.17047635879764564	0.15758038612382047	0.07332256496135954	0.8340792041851425	0.8633080771912218	0.9142309028098896	139	19	92	85	31	360	41	36	13
ING4	2.772408729914269	3.2620195948981343	7.755788519194152	0.1705427412658962	0.2967059702871263	0.06775158703537941	0.925635110770636	0.8843608033531725	0.9172719768696117	27	5	16	8	1	49	17	3	0
ZNF740	4.651947702472672	4.706756021155677	25.700004319732756	0.17092997310877994	0.14528021894392376	0.05328742219657062	0.860897092623773	0.9026215042405208	0.9423521944603781	57	17	43	41	8	144	17	23	6
HNRNPL	6.908103435552688	6.9211631693965145	123.37668243925917	0.17095939919818468	0.18284175483462561	0.09598322579328172	0.7892597385119625	0.805016395762255	0.8663022414378788	231	63	207	195	65	673	104	86	32
FNBP1P1	-0.09189921620512424	1.0169664396642952	0.5135497682128028	0.17097546372705444	-0.7333883191967295	-0.03343237954796442	0.950709856637886	0.836596226391133	NA	1	0	0	6	0	5	0	0	0
ANP32B	8.206892247901337	8.30616719511968	325.05463866061854	0.17129546122602393	-0.036144404953420604	-0.04542941222818514	0.8531522548289733	0.9795017908534097	0.9524848764497436	519	189	353	347	325	1583	218	251	74
TRIT1	2.8223220316230635	3.221005161836059	7.379738912688305	0.171301690823445	0.07339867021338542	0.012139962200814935	0.9175150088513851	0.9765805668776141	0.9889821177535356	24	1	19	20	1	49	11	3	1
MCF2L2	0.9000162550171337	1.5319208559386368	1.3113029932325577	0.17132659084835367	-0.0805120852829451	-0.006688955072749487	0.9322515243160291	0.98146821724885	NA	4	0	6	3	0	8	1	2	0
TRIM46	1.1874586626124455	1.95310360459887	2.718425653017314	0.17139816921044498	-0.5055064329001318	-0.08866901298870747	0.9577991538544909	0.8727422702178833	0.8235070523756829	0	2	5	6	4	19	0	2	0
NSL1	3.822070848984866	3.92925893092879	14.51434741535779	0.1715712297339079	0.058635573370013384	0.006560109571773779	0.8880824073576178	0.9761995834278175	0.9935539653586108	44	4	18	21	11	90	9	9	4
DYNLL2	6.603498136990518	6.634612553088522	101.2764634183872	0.17158600459545653	0.22982582402133023	0.11780689739577888	0.8130092561661771	0.7694224640240857	0.8426292502929711	208	57	137	201	36	492	81	80	29
ATP5C1	5.4365437971345125	5.482184913650675	46.1747695466998	0.1716464227247759	0.18914770488862123	0.07601640455455277	0.8526320362320206	0.8625844053189567	0.9129938793307814	84	23	55	61	33	214	32	30	16
DDX41	5.606825505501101	5.7302993335823755	51.78935184840648	0.17183003723560877	0.17674932199879706	0.07699708882194511	0.8696510179814384	0.8736664198707597	0.9142309028098896	179	16	67	131	13	261	61	47	8
ZCRB1	5.362101411454382	5.463617776505389	45.99862822004647	0.17184777555495068	0.08582090055029318	0.01964518368802018	0.8809157636606986	0.9551345229839071	0.98062789871597	55	30	44	67	37	182	23	39	15
COPS3	4.476040898880315	4.612186874819724	22.92668369466003	0.17185479201969803	0.21476147843812818	0.08800509187843869	0.8758470833648033	0.8590127230209114	0.8983667742643339	74	10	38	44	5	123	25	24	3
HIST1H2AC	6.038905221659191	6.175442047976443	71.49085470957239	0.1718803382168878	-0.07441227959033689	-0.05958657747249724	0.8782648148061893	0.9568628520188776	0.9341811922325247	97	18	99	250	51	464	56	53	10
SCAF4	6.127001075716479	6.211601336549342	75.94836483470867	0.17188622174698628	0.36538331647657024	0.1945083659298598	0.8485655062527916	0.6763192276612828	0.7294252313689206	159	16	142	118	42	365	52	53	30
REPIN1	4.9457622665259215	5.195536113794698	35.326418771487354	0.17198572256539627	0.10994170341611521	0.040455134694215064	0.9033294897243214	0.9477791296207612	0.958695800105132	155	12	44	83	3	166	37	31	7
ZRANB2	6.637902428983947	6.693082608085022	104.59971933659457	0.17202833864095196	0.21737654994656755	0.10963321652444656	0.8340792041851425	0.7999924360114425	0.8567252609409679	257	47	151	251	27	549	82	86	28
CCDC51	2.5142414448930404	2.8645069869326862	5.580165796653131	0.172094262135039	0.03799105627536059	-1.1688851194427047e-4	0.9150846260403235	0.9884609423223016	0.9991688307590987	25	1	10	12	1	37	3	6	1
C12orf49	5.7744470995660375	5.8278558453818645	57.31392950992525	0.17220436798760935	0.12612377335020317	0.04727060567399076	0.8578057305367983	0.9055318045143776	0.95007148517969775	130	23	50	136	34	293	46	42	15
TUBA1C	5.039912229709566	5.164923141435585	35.21683976274844	0.17227627426638975	0.13608534879201353	0.04813109363798613	0.8842046666963816	0.9186751001619499	0.9480969214858993	96	14	28	110	10	161	32	32	8
MAFG	5.909399736115091	6.052736075375407	65.76444240531876	0.17233291025671707	0.0709221959003686	0.014183872244741377	0.8730145431192171	0.9606615170471606	0.9872035944390555	114	15	157	83	59	284	83	61	7
RASL11A	1.318071886825283	2.2084396994532898	2.5748618513053105	0.17237933190512034	0.03367073470624799	-0.004327194398335532	0.9464695292420919	0.9925618200789725	0.9933683221780457	6	0	12	8	0	28	4	0	0
FIZ1	2.047759541098313	2.4243394559862708	3.7834494174489586	0.17285652024763298	0.33557494539098043	0.06745571865384865	0.9163957269716836	0.8764464778534203	0.9091491226157723	11	2	6	7	1	23	8	2	0
STX5	4.421602647627002	4.648518186596185	24.070159458036617	0.17286268114986056	0.25729466010627355	0.09722774129652167	0.9008461158732601	0.854803036811718	0.8834460236055959	54	12	62	41	2	104	38	14	5
PYGO1	3.931286615720365	4.0363866561998725	17.496357913419647	0.17293117562527047	0.11588209867715672	0.02595189936756602	0.8993823671744233	0.9538854518864335	0.9713113804330361	19	12	17	28	11	77	8	8	8
SLC25A12	3.747696055145638	3.904684425487138	13.989215801955917	0.17294314852944292	-0.13104846856383037	-0.0666946960255267	0.9031730802011325	0.9401960537120241	0.9238526257297655	43	8	9	24	11	84	13	7	2
LAYN	3.1399381231446286	3.3867871172093977	8.709924212659423	0.1730462684765601	0.01037148973526125	-0.008705949429021479	0.904275926279725	0.9958680192620785	0.9912628717237748	28	3	25	9	4	68	9	4	1
STOM	9.105479063322685	9.161327314379868	585.2815786548892	0.1730925491991646	0.043420396089198114	-0.0015021677504682264	0.8327441857302436	0.9726752919854881	0.9972278513561833	593	370	1241	927	340	2821	591	436	110
NDC1	3.202516854431745	3.488334914395721	9.490222559397957	0.1731876224463583	0.2014177297555941	0.07017464994067693	0.9042161262545597	0.9090182289370565	0.9208771778885768	17	5	16	21	5	65	13	8	0
C2orf49	4.42802338491933	4.528909741368027	23.049243721124483	0.17326928279135911	-0.20190896153674828	-0.1125593604107798	0.881064182724173	0.8812577787619374	0.8555644161631448	36	22	24	34	16	128	16	13	4
BRCC3	4.186412115325989	4.265117357421165	17.982393246553396	0.17340565254678417	0.07609604924983158	0.026305644535936496	0.8660982731526664	0.9586565998482857	0.9752285386966609	38	9	32	38	8	126	16	11	3
LINC01278	5.398296857621328	5.528245889265034	46.02221069919446	0.17345843990395488	-0.08282604041986177	-0.06788900498778502	0.8802733819160382	0.9541922370621513	0.9242329470443484	84	24	39	83	45	261	24	48	6
MRC2	6.7224540030053355	6.8462777647151025	113.94238883031123	0.1734884497883886	0.07779182633733908	0.01966312618484141	0.8590349722980144	0.9509595295993677	0.9809878098388188	439	46	142	204	46	808	127	89	9
NSMAF	5.416721822286587	5.471598403741023	44.29619856716059	0.17354948222856242	0.1269380271610002	0.049491284841003486	0.8477844668541149	0.9065568718260384	0.9471376396116645	84	12	93	67	32	259	32	33	11
RBMS3	6.711927516157525	6.768800546038912	110.30930455649124	0.17376007551123282	0.18185978558982177	0.08565428052129684	0.8430426734664224	0.8407813572521797	0.897524589178415	216	63	265	116	44	427	127	102	21
PTPN21	5.295725367957947	5.411780566625011	41.88147357276628	0.17379039909801794	0.20840672317704712	0.09088057209149737	0.8743782063288613	0.854803036811718	0.8934515469377551	110	10	129	47	14	195	46	33	10
M6PR	6.2914440690570625	6.379669112242428	84.82711679373027	0.17381844932731344	-0.08174566385739701	-0.07601289191765326	0.8573449551378718	0.949670477732031	0.9131542359738372	111	76	102	127	54	403	63	78	13
NIPSNAP1	3.9752571673825834	4.2508286942314255	18.051636809394836	0.17391006485138616	-0.256513936345373	-0.12172879451101849	0.9066991139111014	0.874779581364232	0.8402159462104567	51	21	14	38	3	117	14	9	2
PUS10	3.3773147771838747	3.609779484811839	12.854489708191892	0.17392572759811786	-0.08625215647462121	-0.026133795689743968	0.9251125029895999	0.9752898271100721	0.969089297288681	14	7	5	33	10	52	6	4	6
TDRD10	1.1701120846216366	1.8349327273283418	2.014519370356157	0.17416499129306431	0.22398194549398548	0.017108165449153546	0.939523804922665	0.9451360039202493	NA	5	0	6	2	2	17	4	0	0
MAP3K13	4.843622155374031	5.0289004509738255	31.62644865950167	0.1744392171480497	0.07408794539225784	0.008729411750967067	0.8920862369858725	0.9646387027421902	0.991560424068435	39	19	34	98	15	156	19	45	3
NME3	1.525834094010122	2.3249737649477256	2.8370400619721208	0.17445240880444937	-0.18933383691547426	-0.03965913929473338	0.939523804922665	0.9518671957854681	0.9417526499187607	12	0	12	8	0	32	2	1	0
C1orf50	1.8882820945416967	2.3050177784780876	3.50220194090663	0.1746675623031615	-0.04989270600485697	-0.017273867406433784	0.924881364859768	0.9864998915255261	0.9797740756778764	13	1	7	9	0	20	3	2	1
FARSA	4.698710411598178	4.845874400333533	28.11392818401456	0.1746756426223374	0.19455093361120587	0.07470365431125002	0.8867946704251815	0.88341941263065	0.916644736230506	121	9	27	48	8	142	32	15	8
DCAF5	6.777339333136084	6.826854296869783	114.59452025622357	0.17471599103783328	0.23267485516898306	0.1262612182543472	0.8188743130896247	0.7732085674749628	0.8328485138050232	295	26	220	207	57	609	103	83	31
FNBP1L	6.416198130813755	6.463001618454352	89.3277445087769	0.17472070362015135	0.08245912636735356	0.02529140525756399	0.8398705700204968	0.939512651970388	0.975625467393143	116	40	191	125	66	407	78	80	18
RNF10	7.309048404633398	7.327057554736446	162.9184458624064	0.1748148529026733	0.23690861113463582	0.1372538285613011	0.7758923495077018	0.7280655509193817	0.7938473312457196	365	68	322	279	62	831	149	126	42
TACO1	3.145286589118696	3.4248378388510723	9.324015510566003	0.17504417180274554	-0.06826066281799881	-0.033100390367755465	0.9154997439116314	0.9768888868971786	0.9628948031894826	19	3	5	36	6	45	12	6	1
PLB1	2.069585255846222	2.682153617973904	5.414074881627402	0.17504978061740184	-0.10001357652393121	-0.034657300357407654	0.941575389341662	0.9768888868971786	0.9524848764497436	12	8	12	2	0	15	8	5	0
TUSC3	3.7830703856292223	4.242329435616366	18.646417385283968	0.17506441843486253	-0.0027669487645333567	0.009567890188804398	0.9322515243160291	0.9988182434786356	0.9906848254286321	37	9	77	11	2	131	8	3	8
C10orf32	2.6725687860933807	3.101216529257872	7.225806295854778	0.1753475386943802	-0.08241426062066075	-0.04073718846210045	0.9216111624899651	0.9765805668776141	0.9523492224252688	24	9	7	9	1	44	5	8	0
TIGD6	2.0704415214478886	2.5010858580180364	4.229908791333448	0.17543030292424414	-0.09071802741513016	-0.027302279816100894	0.9274207472332181	0.9762433929683185	0.9659644730350111	18	2	5	11	0	24	2	4	1
RP11-536K7.3	1.5014167480086609	2.300618555912495	2.872018991100714	0.17547574585756345	-0.3585358143008882	-0.0602352763866794	0.9386404186887881	0.896166796061306	0.9040748241617212	6	0	9	17	0	24	3	1	0
MZT2A	2.036604665386481	2.235913472029234	4.170704125200867	0.17554243008981538	0.590303837405009	0.11461009895938315	0.922645597571812	0.7735893748229483	0.8131436313950453	8	2	5	5	1	12	6	2	2
TAF11	4.49150123738873	4.559349850277646	23.874491089714155	0.17561382118714725	0.12439453432769006	0.03438387250993265	0.8773099719912313	0.9316277744524292	0.9652893839024164	37	16	30	48	10	138	12	15	8
ZXDB	2.9305563057195054	3.3026383553556187	7.826303112712497	0.17563798319832366	0.13417122052869937	0.03046236410289288	0.9116027495198733	0.9506916671863358	0.9685352291857106	35	3	10	13	3	61	10	6	0
NPY1R	0.10714671470471823	1.254450297528596	1.2654322397198485	0.17571555710831965	-1.0454372695988023	-0.07647225656967056	0.9563886115169139	0.7730128863345828	NA	5	0	0	0	4	7	0	0	0
LRRC6	2.9698298388766307	3.2337718813115055	8.23113357711505	0.17597960717755964	0.053636800866858146	0.004045891180769512	0.9174247938831388	0.9825594399774868	0.9955029550537723	23	3	24	5	4	50	10	2	2
HS1BP3	4.401338685762526	4.5088759454904075	21.809478149917545	0.17609023381925848	0.3416365176521581	0.14586729942804028	0.8772511244169149	0.7556038622274268	0.8148334504268666	55	9	25	49	7	93	19	30	4
PHC1	4.209597652551001	4.3912178044524675	19.205150699585772	0.17614105232598437	0.1810923865260017	0.07851707224156239	0.8782648148061893	0.8901579007155748	0.9129938793307814	54	6	36	28	12	118	22	20	1
DFNB31	3.006856802385623	3.476988796024238	9.556883187704567	0.17628255402758855	-0.2915708916840789	-0.09807621781949276	0.9310938708303573	0.8842045497508604	0.8662009118075873	15	0	24	34	7	68	5	4	2
RP11-609N14.4	4.211966403556272	4.4169497931408355	21.986842797756843	0.17701874505840176	0.7058213154404991	0.31107241957926723	0.906355196105312	0.5488336371283632	0.5415777459724305	53	2	34	25	10	53	23	23	10
SLC27A5	1.3128291278959365	1.8620581200913335	2.386804743129227	0.17720498214713398	0.18658303350078262	0.020963442948491492	0.9374221140285024	0.9564275568164378	0.9692360058601037	9	0	2	2	3	7	5	2	0
PLCL1	2.9681243500323564	3.1141824732776278	8.003192674494644	0.17722931751975118	-0.0481380488911348	-0.026445184564302702	0.9054269484679097	0.9843434024511754	0.9707571301048369	14	3	17	6	8	39	7	4	2
PTBP1	7.298745377683035	7.321207618115023	161.13148686327	0.1773930026336971	0.19278791388732505	0.11568096931393013	0.7754869345942085	0.7882589378366199	0.8331598871221523	397	55	307	271	80	817	178	138	29
NCOA1	6.997567348193272	7.05481256573565	133.7114925936573	0.17742900861114105	0.11598555294510769	0.04986923747810259	0.8292735173409385	0.9050334123126378	0.9445881808859323	302	44	393	153	63	733	115	116	26
TUFT1	3.801555299745568	4.012134166488292	14.309705840124144	0.17750215067883912	0.035095332664305715	8.995826244718464e-4	0.8875087538387334	0.9847379588922983	0.9991688307590987	35	9	22	37	4	117	10	12	1
FBXW7	6.45065281854719	6.472409505466395	89.47048018491641	0.1775616479891423	0.19965962594270795	0.10533835798902863	0.7988288691039587	0.7898125981392755	0.8554913495905933	159	38	200	150	40	452	78	81	20
NPR2	3.900733506055233	4.054172605037959	15.046227110523734	0.17756601292776789	0.23036935850729517	0.08417196488831943	0.8804616293682093	0.8659830777920912	0.9040748241617212	50	4	19	33	6	79	18	15	2
MRPL55	2.457318098079575	3.0861531440141974	6.261504686110891	0.177695121552281	-0.15116165768581027	-0.04624585064607589	0.932457634089738	0.953892014774005	0.9426362054930528	31	2	8	22	0	43	7	5	0
POLR1C	2.473331539127944	2.780734003638491	5.846289510165315	0.1777901256106132	0.23933431253162663	0.050584988733345465	0.9216134076703798	0.91622466467568	0.9357432290933563	20	2	4	12	2	32	8	1	2
MYH9	11.429909889221424	11.498233850839258	2939.3900927854197	0.17779458267036116	0.1131449253798998	0.054860854216318124	0.8127245567649726	0.9242283813927308	0.9389449373739693	9491	921	7886	3727	928	14053	3114	2086	631
SQSTM1	8.36258079808682	8.453601009412793	355.7717454339679	0.17779492584501397	0.02362275651227934	-0.006537009218762733	0.849586486473728	0.9864251925203605	0.9927686871120582	772	99	300	969	274	1707	347	286	64
E4F1	3.688750534265976	4.0382884363310785	14.43008622843345	0.17786457947141	0.15491683077367197	0.04900678915525676	0.907788743955528	0.9327998134756935	0.9465403300189915	57	1	36	28	3	75	21	11	2
AKR1C2	3.192916853077564	3.4368442946119253	10.014639949373125	0.17787338328456784	-0.014115000515795548	-0.018261551777858726	0.9116027495198733	0.9950173095323798	0.9805522115346632	29	2	12	13	10	75	3	5	3
RP1-39G22.7	0.9434619467147042	1.6338717019341826	1.5231191632738403	0.17809504806580417	-0.39642257578302387	-0.05056273825405994	0.93505196684115	0.8922105981573278	NA	3	0	1	10	1	11	1	1	0
BST1	2.267411005590534	2.9228434795405147	5.502957937852776	0.17834063332804784	-0.12784070147051288	-0.04650731262934823	0.9386076215153677	0.96560695834625	0.938217489810245	4	2	29	10	2	57	1	5	0
PPARD	5.619251230558372	5.713394080133231	52.633343635867384	0.17836602237768664	0.08384797964786116	0.02029831090542936	0.8561597728269432	0.9494867859152843	0.9806117158974014	116	41	75	107	10	271	43	44	11
ATP10D	5.91524249369918	6.002028427376319	62.89038363413146	0.1783883132986682	0.21041136248324274	0.11408047832955376	0.8319515544718562	0.8140540261712194	0.8543971309171313	137	25	137	112	26	330	70	72	6
CERS2	6.442797379252524	6.463447349600594	89.00358063925589	0.1784356789910267	0.16673313667723075	0.08726834030062214	0.797255658062039	0.8329718867632447	0.8870006690103518	211	47	118	144	46	435	79	87	17
AES	7.091580304328925	7.150362964131286	144.97558015527576	0.17855449440214236	0.3322248397213023	0.18791375675795555	0.8211015659114027	0.6621206412617655	0.7325030978384257	327	67	303	210	40	574	153	103	46
NADK2	4.356884946037792	4.418183963170862	20.74927931609878	0.1786159706800171	0.2071557728365902	0.08424643349681295	0.8613436744825735	0.8633080771912218	0.9029024239536586	40	13	30	38	8	101	15	24	4
METTL7A	7.118991733110343	7.25485069975969	156.8681454979553	0.17866697177454632	-0.1764347940590358	-0.12310976498210863	0.8631652066683254	0.8809972047790144	0.84436976420752885	308	176	154	153	80	823	109	120	25
PCDHB3	0.8734823093252134	1.6827344111349076	1.7721002612808832	0.17886152265365804	-0.08623729706668089	-0.014088652742460595	0.9451884860314854	0.9836074125086083	NA	11	0	1	1	2	9	4	0	0
CORIN	1.2275780705092914	1.8368931694014934	2.0150698615217038	0.1788724762681559	-0.2888158122552788	-0.04784603450492899	0.9336881680474648	0.9232778360528296	NA	6	0	9	1	2	14	2	1	0
OGFOD3	2.7981917649774974	3.2298520588582815	7.265721589609159	0.1789938840583362	0.10826211538682073	0.020221501849679004	0.9146471425554882	0.9637498956411665	0.9797740756778764	37	2	8	15	2	51	9	7	0
PCED1B-AS1	1.9305563286544465	2.7269373920969624	5.322986664820995	0.17907523588504876	-0.27166033801200884	-0.05541074994304345	0.9508812812378633	0.9301510336830601	0.9142309028098896	4	0	25	4	6	36	0	5	1
VTI1B	6.135162663875049	6.160965403564013	71.44001867168534	0.1791681207643697	0.12711287151386194	0.06528561019276428	0.8004304955390417	0.8802306685232058	0.9223963429049193	175	36	106	131	33	468	67	48	13
CLDN23	2.132328189056418	2.3185241936773475	4.237834440145076	0.1791873631231769	0.19663143924482862	0.034519114251973855	0.9174247938831388	0.9394161328242177	0.9558692069711755	5	2	5	6	4	16	6	2	1
KIFC3	5.247103740588863	5.463586519413568	42.354190503357	0.17920506204657516	0.1608189217557104	0.05888658198497592	0.884828158740458	0.9065568718260384	0.936335545138797	186	15	85	55	7	219	64	30	5
XPNPEP1	4.852024308147006	5.1606742401202546	33.29915731679579	0.17929130187245673	0.1916431631997687	0.06883301996249785	0.894099073550389	0.8939647978927556	0.9249932567239111	93	7	103	69	5	192	37	41	2
RNF43	2.9236880495028936	3.1674363819751687	7.499651106322385	0.1793141275155104	-0.037481496395589405	-0.023483141610015225	0.904275926279725	0.9876006955097941	0.9752285386966609	14	3	7	30	3	43	8	5	1
YIPF2	3.5327069639790043	3.7020062722416047	12.020394920703659	0.1793751817437759	0.26661557779767553	0.087707709836395	0.895500851460385	0.8645722297659546	0.8950834471422278	31	6	16	22	4	75	17	3	3
EXOSC3	3.0451243538461563	3.4103766511782445	9.803244160620007	0.17953156287407515	0.020085103130093977	0.0028429988765232583	0.9205949178631716	0.9942327129245689	0.9969082837399604	18	4	10	39	1	60	7	2	4
FAM96A	4.991018900254213	5.34414320924022	41.10114934662189	0.17965782648151646	-0.6035425125563246	-0.29088994514010313	0.9094889695258052	0.6494591655436535	0.5619918088432445	39	40	27	55	54	191	34	22	2
TCF7L2	5.989666131482931	6.065026565386427	67.80819440661594	0.17982517262011852	-0.0040598664825468025	-0.030568074915057752	0.852318817237828	0.9973958665746386	0.969089297288681	131	56	134	66	29	428	42	48	14
MTHFD1P1	0.7374161971459955	1.4510945080008075	1.7950072603538967	0.17989171261431683	-0.10929808452132275	0.0028101886222807997	0.9480625406316722	0.9776300678712619	NA	1	0	1	8	1	5	0	2	1
WNT7A	0.5786265213926067	1.5355992542734747	1.1269439432209838	0.18000993973758428	-0.3625365571199974	-0.0345068570536956	0.9407575153892427	0.913047621623976	NA	12	0	1	2	0	12	1	0	0
MYO1F	6.196325245410604	6.395378298780992	83.04137579811804	0.18015008065511298	0.07444899811164818	0.01922105161265623	0.8841619358006135	0.9618454649676789	0.9813418321787343	239	35	277	105	11	390	101	76	10
TMEM80	2.2219794789066305	2.637284763656259	5.1450478406262015	0.18015081253746099	-0.22749770776759612	-0.059463335907739966	0.9279613389409856	0.9310062747124132	0.9183437670760662	8	5	5	19	0	21	5	3	1
FNDC4	1.2417395216338232	1.854582495291815	3.8548782532779886	0.180205996706039	0.7386286092554745	0.11392235090810728	0.9477219663708842	0.816747173036263	0.7271456029950157	10	1	1	2	1	11	1	0	4
SEPT8	6.2972029726675975	6.362160672931519	82.00814296273117	0.18024379800186985	0.18831339357421498	0.09212290124886308	0.8307359320380383	0.8342007773999713	0.8884803442520862	278	25	171	122	26	470	79	62	18
TSSC1	2.9562357011881595	3.2093765201158804	7.9620170314418575	0.18059222354741963	0.2445312810307149	0.06370863338637757	0.904275926279725	0.8958895639969298	0.925086823247338	21	3	19	14	1	43	12	3	2
GPC5	1.3557826027004545	2.0714048582591693	3.6582335992114854	0.1806349345115173	0.10206446274290086	0.04870842668342034	0.943410315183964	0.9829010538865204	0.9092094753120367	20	0	3	3	0	8	2	1	3
HNRNPKP2	0.187861706557389	1.2034361206237347	0.6786349384539392	0.18067722601419064	-0.1535190494833994	-0.02205189898021488	0.941575389341662	0.9753394866863158	NA	1	0	6	1	0	10	0	0	0
METTL5	3.8810647660959066	4.000012337602162	15.031472790238485	0.1808235645373893	8.473314265502825e-4	-0.011319852312514119	0.8809310152554439	0.9993162065170882	0.9897032307520933	35	7	15	26	13	89	9	15	2
KAT5	3.318558698326086	3.656658870619266	10.844461045135585	0.1808727771971893	-0.1356999476096549	-0.06233256061802831	0.9089072265489291	0.948035888191171	0.9274950508191315	35	1	14	24	11	91	7	6	1
WASF3	4.351152604216067	4.5839671292172834	21.87037944700556	0.18117905765588	0.08127282769941047	0.020521933476021586	0.8852997624101476	0.9615549104120925	0.9806117158974014	84	3	33	49	11	154	19	21	2
SSBP2	4.8059035852776795	4.9125577449413855	29.215823966516513	0.18135121520760827	-0.10132117560697648	-0.06816486258612636	0.8660982731526664	0.9401960537120241	0.9246397652098645	40	17	47	56	24	197	22	21	3
ERI3	3.951134741136679	4.097354892613179	16.4321141001282	0.18138552106687517	0.28071633859219397	0.09977771703070328	0.8857609537057679	0.8389513422232626	0.8780315904749383	33	10	28	34	2	67	15	18	4
SLC30A4	3.7691592309519164	3.8316528604839	13.7438474470174	0.18143373822233141	0.31123642300154586	0.10928055109727776	0.8777326337119464	0.8121692099518875	0.8604014044445649	23	4	20	28	8	56	14	12	4
C19orf48	2.135369528761239	2.747952706547991	5.081750004341954	0.18156303459844034	0.08935659315525321	0.019854993329384424	0.934292157924247	0.9775325833982664	0.9764616703316682	24	1	5	15	0	24	10	1	1
IL1R1	9.455252790346114	9.521873528233042	753.5007215630023	0.18160684040465358	0.06633801567339306	0.011325790152604587	0.8232749212403128	0.9556654088254475	0.9900014083151182	982	500	747	1575	479	3275	606	690	161
MT-TP	0.7747970487662708	1.737358586459628	3.024441851381582	0.18162301872356484	-1.40601794464756	-0.15025221238679562	0.9571003621207866	0.6610043454637229	0.561810614682231	0	8	2	1	2	7	0	2	0
EFEMP2	4.820641413093152	5.0141524513062246	30.856833767546608	0.18167817694096694	0.21765440926149135	0.08750688633555354	0.8815507343849759	0.8677114539431103	0.8989482296849339	108	9	76	46	5	177	44	16	6
LPHN2	7.546554229427207	7.628298449482183	199.6517216288178	0.18177087152847757	0.025141197391202665	-0.006778886196006015	0.8400534892387328	0.9845755232928873	0.9927287193612944	258	63	639	290	124	1099	194	152	33
AP2B1	7.393342573068578	7.413679987576622	171.93368168759557	0.1817773388714823	0.12625152034500453	0.07130954129124413	0.764765027810931	0.8736664198707597	0.9075658036154313	376	79	253	342	91	1121	150	144	27
PRORSD1P	1.1461835923228234	1.8804217577508626	2.4982249644637538	0.1818692223125791	0.41453433376403315	0.06354603156201118	0.9436944464820907	0.8970485702105393	0.8808378382739921	3	0	5	9	0	8	6	0	1
KIAA0195	5.685185584746965	5.7855914133642035	55.54526009115265	0.18196669915447702	0.37515466402542735	0.19226963242548817	0.8563047210932526	0.6813753792447812	0.7370920790098251	181	16	103	80	13	225	57	46	18
CCDC91	5.141665077925443	5.273645839845087	39.79704722064413	0.1820866306377011	0.26194235246833314	0.10066734547437511	0.8833374729485673	0.8370197374393594	0.8751002693702452	55	17	72	37	31	183	13	45	13
MRPL32	4.570053932211911	4.683370081399108	24.59794651160757	0.18238071817287269	0.09647348199965292	0.037237749108259485	0.8629848490815099	0.9454984050671127	0.9624355980188364	52	15	28	46	15	132	23	27	2
KIDINS220	7.925517517319604	7.960662776875263	252.14901552910678	0.18253784613936974	0.15048707124897914	0.08023220496451047	0.7792330206774424	0.8581575680285943	0.8974359296441575	474	84	507	396	170	1236	246	253	41
SETD7	7.456055037086666	7.492038061604437	182.9371514733702	0.18261186055045978	0.04682178963387508	0.0033897006969566697	0.7942302225863345	0.96567129207777	0.9969082837399604	309	99	232	314	136	1103	166	128	32
ACACB	4.844034835674967	5.150119193768649	33.30333402144448	0.18261593386967134	0.07832756461466558	0.024673178300689786	0.8979097180865739	0.96567129207777	0.9764616703316682	170	3	67	52	9	181	39	30	4
ACTR6	3.010278158009722	3.268838565034346	8.239668603409928	0.18268355873297007	-0.21860755075754773	-0.08077369193776289	0.91125256318443415	0.9101789049077561	0.8974359296441575	8	4	12	29	6	62	5	4	1
MT1A	1.4333468540940233	1.860425756846273	2.3865023021283984	0.18277052902806432	0.6319763564922282	0.09430174745342734	0.9259639652422068	0.7877556825297412	0.8328485138050232	6	1	2	4	1	8	2	6	0
ALKBH5	5.920619053496104	5.957403802753315	61.791249610851175	0.18297327895300466	0.22699239060803747	0.12292966148453886	0.8060078608173789	0.7734029256514922	0.836258860874568	128	20	114	126	30	310	74	48	12
PXK	5.60762242152012	5.68761867425872	51.928713679596456	0.18297729276954255	-0.038741260948502894	-0.044452664359482925	0.852318817237828	0.9785852346957233	0.9534017449215993	69	23	82	78	51	295	31	43	10
CD9	7.023920697925145	7.15389693363212	145.79901430087028	0.18326130570706695	-0.18573305302339602	-0.12849709565415976	0.8612125364013642	0.8730873567343819	0.8376988429860579	188	117	148	171	140	678	129	111	20
CCSER2	6.775983595658662	6.842063616821121	115.62934204911777	0.18335308577410175	-0.008247363128095967	-0.030376550984089267	0.8369748012595934	0.9944893897309814	0.9685352291857106	197	56	282	113	85	683	103	89	17
YBX1	9.186588167638343	9.228058214519065	613.9925011176574	0.18358693538302048	0.12322404741420524	0.05252176839639043	0.7837356752553656	0.8960298696144667	0.9404421096045665	1304	333	810	685	443	3010	470	510	148
LINC01128	2.7948928090439615	3.2802716255125572	7.496346325720945	0.18361354966131394	0.13651974378488957	0.029244524492389196	0.9150382190962114	0.9538854518864335	0.9692360058601037	39	1	14	12	2	52	7	10	0
SYNRG	6.20208612959162	6.23539941209636	75.43195206334535	0.1838538974304972	0.16408701797476227	0.08618016970405365	0.7991989507512396	0.8432249383515041	0.8904704704314981	179	42	132	103	34	384	68	79	12
RFC1	6.0784787436424415	6.105565862109207	69.34235079798214	0.1839760573014657	0.13971342052553984	0.06668738997406584	0.8063031547891483	0.8745986912052671	0.9223963429049193	126	33	92	133	44	351	77	47	14
CXorf38	4.481157877645854	4.692270089808833	24.096284781757284	0.18419497294024761	0.1085122500036065	0.029260351429145594	0.884828158740458	0.9459522758500923	0.9711385047165323	29	10	78	50	8	135	37	15	2
FKBP3	4.347271955484077	4.443448260417174	22.45472920556162	0.18425955936876348	0.3859749367791401	0.1515599950900502	0.8782648148061893	0.7516131518681387	0.7986400855758259	41	11	40	27	8	119	8	18	10
BPIFA1	0.7173526142969042	2.1221169254514423	3.2492299456733114	0.1845353277651173	-2.178859418087144	-0.17531266581318186	0.9612446667757296	0.453652497813278	0.4482911080909871	0	0	22	0	7	5	1	1	0
PSMF1	6.04131250850635	6.0821884788755565	67.16003779078503	0.18500840137977304	0.1531397686082319	0.08212148297003613	0.804306673000435	0.8601854031191349	0.8985813306433096	158	26	122	119	35	467	46	63	11
PAPSS2	6.77911331460287	6.797892451520583	112.5923552150473	0.18505560003446994	0.13071467543826026	0.06633458635307299	0.7799971690990304	0.8734677923676786	0.9191331534396676	235	59	191	145	68	573	107	97	21
ASUN	4.345082204608693	4.628274107116058	22.63776991557405	0.18530030934699615	0.3002641065416929	0.1177573260159135	0.8862811230059026	0.8214638817982072	0.8551798395739194	80	4	33	42	11	129	21	35	1
RP4-591N18.2	3.7371421407516183	3.9280822328416436	15.366981061116885	0.18536027415842343	0.3807892257565357	0.1282557299290781	0.9022158667465493	0.80777987122837	0.828582651235007	27	4	36	14	8	77	17	3	7
KDM5C	6.772915017469704	6.899538704019223	118.56518564760339	0.18552194872231237	0.11685218736926278	0.0481981637399577	0.8557241214698783	0.9218257388180808	0.9498522162580659	290	32	300	313	23	664	127	101	18
BTBD3	4.241159807070397	4.413844172812423	19.444902479275367	0.18555012801116805	0.16051629120938296	0.05934140469658846	0.8713198088403588	0.9055318045143776	0.9362754580248491	68	8	36	34	5	132	25	13	2
C2CD3	5.5316826591044155	5.738863226895366	51.8452362278355	0.1856434645254317	0.22095161063833002	0.09781692241194866	0.8809310152554439	0.8590127230209114	0.8842739631652049	154	5	108	130	17	233	64	53	8
FAM3C	4.855924772178754	4.953052468470008	29.68957333828748	0.1857120059830325	0.10301242761772955	0.03875276399034873	0.8529739494220481	0.9357266652590154	0.9606328534952103	51	10	53	72	18	198	19	31	4
GOLGA1	5.0207497731894675	5.1202961144422945	33.632609188080004	0.18596847429329408	0.29756537202993366	0.14197645954260724	0.8496327523528501	0.7585408050444493	0.8195053858311228	96	11	51	73	10	164	49	25	6
GNA13	7.341567350948999	7.449517701318307	177.77546155864536	0.18660348594443382	-0.11094200740301209	-0.0876474803720726	0.8559894803567037	0.9270823515117335	0.8957321370249717	250	90	397	142	170	1027	143	125	28
ZNF724P	2.2051885237561515	2.5062109472014895	4.540442782934409	0.18669078861089553	0.019748445480518885	-0.006522430252545252	0.9157176904621074	0.9940208187002518	0.9916087119964918	12	4	4	7	2	37	3	1	1
CDC14B	4.160209132162353	4.306866905599233	18.84964460476245	0.18676838405989604	0.3092488913896976	0.11692086958833255	0.8841619358006135	0.8121692099518875	0.8533440398673452	62	6	15	38	8	78	30	12	4
CD47	7.016425848872278	7.131724823646213	142.48754450885932	0.18684168592922257	-0.08412534498756785	-0.07964427154238729	0.8534338038046949	0.9489074134723681	0.9080375661317358	143	128	217	252	77	725	140	122	15
PRR26	4.222687810967377	4.383731344881008	19.581510724351617	0.18691795884519316	0.2058371457812532	0.07467423834149518	0.877680141931412	0.8793002503875639	0.9171669118642994	45	3	28	61	8	96	21	18	4
ZNF311	0.7239093104925607	1.4232484441842406	1.254057583989595	0.1871499756478116	0.17481873093163836	0.010798865033965058	0.933692586102469	0.9628742496966114	NA	6	1	2	1	0	8	3	0	0
HIST1H1C	5.897286487159896	6.023817698621043	64.27850850900995	0.18717362149449474	0.08257451870302394	0.023409036955646022	0.8504169330660027	0.9505626087817233	0.9785751631161699	152	13	90	126	55	353	86	41	8
NFKBID	3.550739723436832	4.199146265305394	16.129908552991523	0.187215379017484	-0.6130459925039825	-0.16681584599223842	0.9409871752959751	0.7367815621145473	0.7391672978482166	74	2	85	3	6	99	12	5	2
CEBPZ	5.9205650267701	5.989897598834819	64.99235821722422	0.1872575994440925	0.23739432405292188	0.11151117276899997	0.8403514867828804	0.8095753035919484	0.8582708162024476	83	19	102	141	44	299	48	47	22
TRIB1	5.864727910919761	5.987634902430897	63.52956838788309	0.18729680406169866	-0.005694508128130047	-0.018211329443222846	0.8797510046819907	0.9966337615937487	0.981089113737326	51	26	210	133	26	346	48	43	15
RASSF8	6.653287974665049	6.682988900233107	103.47922437992322	0.18734538815607202	0.11219338361553771	0.0518127747822553	0.793134993427688	0.898549503624045	0.9400683815200034	215	49	222	120	61	563	105	81	18
IQCA1	2.229906353224172	2.6520713261994393	4.700761560939312	0.18735312747523852	0.029470626702816718	-0.0064646784806758305	0.9154997439116314	0.9924730445479721	0.9916611017448467	8	4	16	5	1	33	7	2	0
TMEM57	5.543218558111019	5.579737661049288	48.519130087311105	0.18737741840201205	0.3709190452823264	0.19237444243079663	0.8177102196066522	0.6310281299188915	0.7252295227242926	96	18	87	82	19	212	52	33	16
GPR124	4.849174965245918	4.9883029504280465	30.306208244733543	0.1875136387346621	0.23592298293157146	0.10019871387689662	0.8642267754530736	0.8370197374393594	0.8808378382739921	116	8	45	50	11	168	45	18	5
EPHB1	1.1391147568768791	1.892232230971925	2.0474132860856584	0.18751618622059532	-0.5674462813946695	-0.07271880421349707	0.933145851493918	0.8380031552696506	NA	2	0	16	2	1	12	2	1	0
MED18	2.3514550193811012	2.7248467262299068	7.013786804865789	0.18754054020558134	1.0503452536816302	0.26303130741056846	0.9362431690521931	0.585789817816884	0.5202461491574312	11	2	7	11	0	10	7	6	5
SFRP2	3.7306621643530695	5.333322146770548	41.13751607731454	0.18758986222089005	-1.6837497693549153	-0.16316222002511035	0.9560864235274091	0.4284546700725361	0.45739802999016094	62	9	5	13	131	224	4	6	0
MLLT11	3.9983714138698687	4.13918751398111	16.864396363014382	0.18760841229070416	0.10935585460583733	0.02974255797006049	0.8808128978985265	0.9502756763295291	0.9700570715526532	22	4	35	26	16	74	23	10	3
COX7A2	4.079252203572262	4.264249001246082	17.79351578338852	0.1876304849969531	0.0489359660498149	0.007113111356515985	0.8804616293682093	0.9779027430312509	0.9931866385053	25	9	39	29	13	118	11	21	1
OXR1	5.64091642756487	5.69328505684127	51.64765545735465	0.18782181242966184	0.21988359789108108	0.10601866160632976	0.8277351107433476	0.8081886693612897	0.8646894638711031	132	15	107	67	28	288	56	30	13
RP11-166D19.1	4.865196749256637	5.081351120705494	32.16648972189275	0.18802377400310635	-0.0772498753014072	-0.06326337628956782	0.8809157636606986	0.9625463210428418	0.930312909256491	45	10	65	70	30	275	29	16	2
CCDC92	5.493864477884374	5.609681628715857	48.43753296732872	0.18809375024386757	0.16909908488868647	0.06883746433334444	0.8672513305055928	0.8846165809173199	0.9242368934159346	171	13	88	44	28	259	62	23	11
TCF3	5.184595762261722	5.389229100694814	40.957298357692515	0.18833486274670114	0.345325146530897	0.14776486189071322	0.8815507343849759	0.7701961399740385	0.8131436313950453	135	16	49	92	6	174	74	22	8
AC069282.6	0.13392539242736212	1.18287455968057	0.974123476880121	0.18838255046406474	-0.787064086355011	-0.06386982344129465	0.9540601759937407	0.8261568122090529	NA	0	1	0	6	1	7	0	0	0
ZNF563	1.4032637402385904	2.1794551444626094	2.51212744570487	0.18841871278879682	-0.12304464590575925	-0.03281375904672726	0.933145851493918	0.9722823973070418	0.9524848764497436	10	0	2	13	1	31	1	1	0
GPR89A	1.74643153688522	2.1547180174951706	3.2263403987216397	0.18849918280273215	-0.011801253307301541	-0.0212200206303904	0.9206999983146732	0.9982830141183112	0.9715689707328182	6	4	3	4	2	26	1	3	0
FUNDC2	5.01368949937415	5.05013087980199	32.4001901488027	0.18858536675588036	0.16427678637697982	0.07804182982210496	0.8181193172090947	0.8677114539431103	0.9090677365542197	73	17	62	51	13	186	29	28	6
EGFL8	1.3018556754328177	2.053107144611389	4.047849583306924	0.18886182822463327	-0.2829055645462678	-0.024657918229684054	0.9552894531788654	0.9448756044632263	0.9556663554226895	2	5	11	0	1	7	4	0	2
MBTD1	4.726145779942267	4.8131235746868875	28.171154851997365	0.18901381918229265	-0.028630275812920814	-0.03643345189200626	0.867485756210661	0.9864251925203605	0.961791165504527	66	25	47	22	12	139	22	20	6
MRPL47	3.530641650266066	3.736070002192148	12.28045794944883	0.18912530595913618	0.04946048452669482	0.00343418996080203	0.8857609537057679	0.9811853697856525	0.9969082837399604	23	4	16	17	14	66	7	16	1
WWP1	6.088272523795432	6.1035423952053245	69.30276729858114	0.1892298744980396	0.19403055815879044	0.10413626805535814	0.7845246096967164	0.8015376345227632	0.8586391173784897	130	31	110	117	41	335	63	63	15
AC010468.2	0.13392539242736207	1.328807474545497	1.3907399529779048	0.18944787435711205	-1.2553986639067178	-0.08549968096056093	0.9557738233869222	0.7178432900757836	NA	0	0	6	0	4	7	0	0	0
UBE2H	7.719767353192403	7.764218538714493	221.3213430341628	0.18968384826610507	0.05168334546857973	0.003176028776018773	0.8026457884007999	0.9631552892184833	0.9969082837399604	267	138	416	360	134	1395	163	172	41
CARD8-AS1	1.6771524139677463	2.1891558659638894	3.528836826869232	0.18972664229574998	0.10653299644518577	0.005935914996879224	0.9386076215153677	0.9765805668776141	0.9916611017448467	1	3	3	11	2	10	2	7	0
ZNF337	1.7564440192469821	2.4666038835121538	3.614030773604548	0.1898525767628492	-0.15194864727392293	-0.025427734044459162	0.93139639197978	0.9621607239647851	0.9659644730350111	7	0	13	16	0	16	5	4	0
AAGAB	5.501789066859753	5.535372596500791	46.57458586769868	0.1898621420268861	0.06523975323960472	0.017823659074701344	0.81865055055757	0.9548531759648378	0.9820106293442272	88	31	78	57	27	252	36	39	9
AP001442.2	3.2596772810549264	3.7106721002992233	10.874283883977478	0.18989806224565411	0.32069939764494176	0.10422356959784285	0.9078755277793878	0.8516861860085827	0.8690636414560704	27	1	28	25	4	66	14	15	0
RNF6	6.486432213307659	6.516602262939342	93.09728804751273	0.189978417977425	0.21306981443160178	0.11022447684155895	0.795934950332654	0.789339199465756	0.8548140794669278	181	36	114	170	63	409	89	75	24
TMEM158	0.7374161971459956	1.602051771531291	2.290376987446458	0.19035051098163347	1.347902567799466	0.1448891143659559	0.9529309288910383	0.6270918314696097	NA	1	1	1	5	0	2	8	0	1
MAP4	8.684348350942312	8.72177188262016	427.52270253259564	0.19056535293959165	0.19051933292080844	0.11150786105626785	0.7647432033604138	0.8131643313043483	0.8466910249466995	1191	135	975	721	147	2200	438	350	88
REPS2	3.9636589866207643	4.110323407450993	17.806675246334443	0.19066939757909565	-0.1692634366258656	-0.07962726934798141	0.895228010777443	0.9274595967754647	0.8985813306433096	19	16	13	30	14	76	15	6	5
NIT1	3.750206353473061	3.879078084538866	15.460056950554039	0.19098312359024092	0.5383056039604907	0.19283850485016468	0.8813136541690988	0.6966424334406047	0.7196470777571632	25	5	29	22	4	66	12	6	9
WDFY1	6.880084638818954	6.966630369508729	126.59833381241383	0.19103580646018925	-0.017701101352027324	-0.04204183129912397	0.8285020232593464	0.9895670483863849	0.9558692069711755	169	96	202	178	83	673	128	112	13
CMC1	3.4357156978667462	3.742692482314067	11.63158430351106	0.19105478103952206	0.16001789219502438	0.05580070073218552	0.8938487790342238	0.9293693574484009	0.9389449373739693	28	4	18	18	10	84	13	11	0
DDX50P1	1.9604729500147526	2.451995540439147	3.8267720374753527	0.19117245140716896	-0.11626014286867417	-0.030335979080476163	0.9191950297267245	0.9678673626204664	0.961791165504527	14	0	7	13	1	29	2	2	1
GLTSCR1L	5.3575239978990155	5.440658975933016	43.06877275988975	0.19117974628078502	0.1663795053617056	0.06825820246249499	0.8492349806132168	0.8809780860830875	0.9249496061669584	75	13	131	51	22	211	49	28	10
CNTD1	0.9011863291829302	1.6525156338932379	1.8609134826777844	0.19121288037406967	0.2024252853700384	0.012337669253681922	0.9397618670502882	0.9570227027604058	NA	2	2	1	7	0	8	5	0	0
RBBP4	6.711341036242595	6.739549501756361	107.84897694551084	0.19145379506058988	0.08506318829007758	0.03554113634073335	0.7798085172275993	0.9276794197630851	0.9612150941499752	186	64	195	155	63	609	109	83	17
OCEL1	1.7312221997532675	2.446595959072686	3.2756695458990728	0.191504118851156	0.06829325100389991	-0.004216361067438737	0.9291378453481084	0.981917768264907	0.9942459226659616	13	1	11	7	0	44	1	2	0
PHLDB1	7.19917532446272	7.380316808065255	166.5109904170421	0.19156730213347287	0.06300266684873031	0.023249167602964277	0.8748498034270389	0.9678673626204664	0.9785751631161699	733	32	391	296	28	851	165	131	32
KLF3-AS1	0.03469374841808563	1.2685636142720074	0.798996302579409	0.19171959317421217	-0.9561647759873038	-0.04951525899862846	0.9468442759100651	0.77567225551775	NA	1	0	10	0	0	7	0	0	0
CCDC43	4.548373339022993	4.683620918502424	24.32400610878501	0.19173509033890287	-0.03242589449370496	-0.03057496865624292	0.8642267754530736	0.9843434024511754	0.9692818300950975	50	15	28	56	15	183	22	15	2
NDUFAF5	3.0436546128400583	3.287924017426162	8.410547140759705	0.19191573617336186	-0.020288573722801143	-0.017832753826139445	0.897858542941786	0.9933444083357923	0.9807814197261892	28	2	7	15	8	52	10	4	1
CHCHD2	5.458357432500906	5.671042254860636	49.77857796381812	0.19218325110379253	-0.07450356752475694	-0.07004434543489314	0.8797510046819907	0.9619293470433055	0.9223963429049193	130	30	38	93	38	350	45	41	2
CRYBG3	7.162744206914968	7.222927042372223	149.60638236618772	0.19219386270228092	0.1521460631019732	0.07894473109078	0.8001272040633621	0.8673792028673385	0.9055559756359319	374	32	313	293	80	853	151	132	24
ITFG3	4.126958990011805	4.334970481777908	19.58511246115896	0.19220158875675428	0.11426817980710992	0.02994152406220498	0.909389948817316	0.9534331485991616	0.9692818300950975	75	9	7	31	11	64	27	14	4
LLGL2	4.9808092475543875	5.180446412874359	34.52580116881752	0.19225533688662394	0.15451762082707554	0.05906059326705929	0.8772511244169149	0.9101789049077561	0.9362473936420032	144	5	42	79	13	183	44	28	5
SC5D	5.330614204352547	5.538353985107648	46.0761482950874	0.19228417076493426	-0.27510743059857534	-0.15962721211483175	0.8681628731812542	0.8309787699220978	0.790425725683618	70	16	66	58	65	294	35	29	4
SEC61A1	7.389772861691192	7.438698866485744	175.2901993925022	0.19235410014998475	0.14706384893607044	0.0696244252379636	0.7937428957026313	0.8684047058971147	0.9188371930549293	499	99	196	326	67	878	213	140	27
CUX1	7.698962685856714	7.708461263770667	212.22887729709143	0.1924138491036884	0.19122559951569035	0.11572596855957287	0.7283282348474348	0.7787026697494989	0.8233574937661255	398	101	410	363	98	1119	197	183	44
SH3RF2	2.7734250810201657	3.178123979502861	8.37563794646263	0.19241479341357007	0.043218147159627796	0.011741994485463288	0.9205949178631716	0.9884609423223016	0.9874770404373054	37	0	9	14	4	37	5	4	4
CHURC1	6.255793285023918	6.347659174756142	83.20582543168206	0.1924719750846804	0.06260293764883969	0.007354382215095648	0.8460573330894385	0.9636310581497555	0.9931866385053	111	71	89	192	28	338	72	70	19
HAS2	2.537026408255182	3.0270573091445208	6.738904618031319	0.19295228238991619	-0.3169316956848985	-0.080660058847907265	0.9354804311071893	0.8895218471593503	0.8832653366205107	28	4	1	22	2	36	2	7	1
DAPK3	5.560767604213592	5.860817705970315	56.60936752181963	0.19305078664767536	0.08453189229917966	0.03470944260797992	0.8938835688752447	0.9630180051286269	0.9634153964447121	213	6	200	73	9	261	66	44	11
HSBP1L1	3.1863498672333654	3.636657150831854	10.713675545385279	0.19341174390610746	-0.24077801539585378	-0.10359286266464175	0.9190393298801546	0.9055318045143776	0.8585968925280869	10	6	11	38	10	97	7	5	0
ARPC1B	6.133256441237198	6.1776077379112575	72.33257193882699	0.1934397509190186	0.061528274193211996	0.01796441601356259	0.8048906785810911	0.9541922370621513	0.9815582862878708	197	42	87	110	40	475	59	57	11
PARP4	7.219985667723707	7.264944950851824	156.26770980087804	0.1934741938613221	0.27114237355449067	0.1538770833030348	0.7836740165131144	0.7225085412374385	0.784994376065029	338	48	221	374	70	823	136	105	47
MYH7B	1.814800219837395	2.2707494563036006	3.3000096134095322	0.19351396265319562	0.1945832097564029	0.03154899746882853	0.9174247938831388	0.945192491292061	0.9596120106686825	7	2	10	6	0	15	5	4	0
NHP2L1	4.832546870322967	5.034549040524786	31.16171283044335	0.19354623489349032	0.04758081111133048	0.006363291369863246	0.8766726759641175	0.9769835902602851	0.9947198568573667	72	3	57	81	22	195	26	29	4
STARD4	5.352253485003573	5.455862198615846	43.738635009092995	0.19356355375918624	-0.08088578810741916	-0.06528018077382217	0.8518480819010817	0.9538854518864335	0.9274950508191315	56	19	87	53	45	219	37	37	6
CDC42SE2	5.863426472933555	6.046952825709463	66.53001431998577	0.1936852972911562	-0.2184746182746212	-0.14305825694901705	0.8752643000052994	0.8625156907809391	0.8163352702664501	64	67	139	74	40	349	59	54	5
ATF2	5.731491984389148	5.788176430096849	55.02984141030636	0.19383890499178486	0.18714774675762005	0.0898007069717673	0.8188743130896247	0.8423156291434815	0.8914139782015564	104	18	119	80	35	316	34	60	11
C11orf74	3.6153947797251087	4.07524223486724	15.272751563841256	0.1939221412246064	0.028058749153309425	-0.017018925727300842	0.9071573039265403	0.9914507979660537	0.9813587554502167	39	2	18	21	20	94	12	19	0
SMARCC1	7.2404562942613495	7.261597912875194	156.3049150264037	0.19394325014599437	0.26686059460243705	0.15544494303329304	0.7533604896769104	0.6958994134485894	0.7670745254899216	333	74	299	229	63	783	125	129	44
RP11-849N15.3	1.0194230333406764	1.7079627189257547	1.5644676877349217	0.1939863107232672	-0.1892633007799064	-0.021519382811541678	0.9237073976880371	0.9541922370621513	NA	8	0	7	2	0	11	1	2	0
TMSB4X	9.242293776132612	9.327752333697848	661.4571099404814	0.19407782996449835	0.06171099502730751	0.006006934261420858	0.8138633919428503	0.9628165019502386	0.9939394447290015	896	520	794	792	450	3253	430	515	170
FGD2	5.546368870127964	5.7632340812185285	54.031647569122406	0.19427372937819842	-0.05552290241021575	-0.04089899333352677	0.8886366028974932	0.9761995834278175	0.956739105145769	189	40	134	38	7	279	36	49	10
ST7L	3.6099461770768375	3.716872130253903	13.714080899558946	0.19432102310028468	0.5809680803108808	0.20218092761230547	0.8879862804257408	0.6728673242257772	0.6991869312547774	16	3	22	22	7	42	9	13	7
RPS23	7.21460429395706	7.291489247816272	161.20391040099494	0.19453087331273342	0.21693323111737367	0.10241707994678911	0.821492439145377	0.8223402342851044	0.872624261066774	347	76	229	143	118	761	102	118	54
PDE4A	4.7815426448649125	4.8445675049914385	27.630338738653528	0.1946805844778045	0.213814812471226	0.09879465146854646	0.8251909311057607	0.8319578097462654	0.8803702261897488	72	12	50	51	9	160	31	21	5
GLRX5	3.9629015047516707	4.052231754566243	17.339665135357468	0.19482891142119876	0.15682773108104087	0.043150052504464714	0.8779108511242729	0.9298054424191337	0.9528225512550664	21	6	22	22	17	66	12	10	7
LAGE3	0.8750236620564977	1.7430194843184725	1.908388246765984	0.19485712940234395	-0.24855805881881154	-0.029758850700925144	0.9464695292420919	0.949670477732031	NA	5	0	0	9	2	9	4	0	0
PREX1	7.558785483429288	7.641355678426685	201.38404340594363	0.19488556787981284	0.12358789254257693	0.05463920648247108	0.8181193172090947	0.9064409335856438	0.9402171970189679	439	68	683	248	64	1026	178	178	41
RNPEPL1	4.9754668591553814	5.186671481566535	34.751766804539464	0.19498150345178802	0.19147021128766428	0.07495704914585145	0.8782071032992752	0.8865370018620612	0.9172640046244799	154	9	37	79	7	163	39	38	5
LSG1	5.064508760272721	5.153476926907025	34.24344833298736	0.19510173789709395	0.15908475049990142	0.06884889884760993	0.8340792041851425	0.881109818473132	0.9242329470443484	96	8	56	79	16	228	31	27	6
OR7E12P	1.0292809389699713	1.784060838744817	1.5945158540934716	0.19528527059175377	-0.2161534687841273	-0.030092126281397433	0.9239606660822243	0.948035888191171	NA	12	0	4	3	0	16	1	1	0
RP11-706O15.1	1.9567093683365722	2.4056204545857645	4.223612866098751	0.19528855797606956	0.0611404554703973	0.0073149209792945785	0.922698374605228	0.9849221882350213	0.9912628717237748	7	0	12	9	2	28	1	2	2
AKR1E2	1.4980262028064817	2.0539950069929085	3.161660559110482	0.19531306706034443	0.047207440658693665	0.01774831991758302	0.9274207472332181	0.9924656696248676	0.9757383531750402	11	0	8	5	0	13	2	1	2
HEATR5A	4.74623871627258	4.825411540906209	27.239441600976388	0.19570680061464804	0.16501293438401657	0.0660215399946944	0.8402270673769693	0.8821803761550859	0.9274950508191315	63	10	35	74	11	161	22	26	5
ZC3H18	6.257037616006249	6.332591184113532	80.82402828668458	0.1957356094608162	0.30634827745565024	0.1647643546250439	0.8190152713291786	0.7131925547122915	0.7777607573933527	264	21	127	150	26	364	95	61	21
GPR146	0.6448996480102717	1.446667319826706	1.5405824388737133	0.1957363824884597	-0.2172411115959722	-0.0021060524691334697	0.938354761866233	0.9538854518864335	NA	10	0	2	1	0	7	0	1	1
TSPAN7	3.6621883668867445	3.8530668000801147	13.912917548209887	0.1958370800989315	-0.14562384424235325	-0.07336279949092253	0.8982113041653903	0.9396073648054514	0.9118433694995569	15	12	27	19	9	106	4	7	3
WASH3P	2.226964706823685	2.9236110229515146	5.379395091985511	0.19585934040389655	-0.27466727309589806	-0.06718663533197632	0.9278371775722014	0.9127974148730424	0.9072469030041866	38	2	13	5	0	39	6	3	0
RNF38	5.810438058858955	5.851637266615462	58.45564061304279	0.1960244873636286	0.11224890694994455	0.041555060224496385	0.8138633919428503	0.9146774763606286	0.9566207743694222	83	24	100	99	44	335	47	36	15
NAAA	2.8706462404015887	3.2431863070307934	8.345632308743895	0.19620835410412688	-0.01646676030067191	-0.025210386715765743	0.9046352905416657	0.9950572946200464	0.9711385047165323	15	11	14	8	2	47	6	10	0
CEP135	4.881643473417846	4.983719129749948	30.1828186501597	0.19642974824976267	0.25870661053166566	0.13240887506581928	0.8307359320380383	0.7927105630746675	0.8333720208337593	79	12	52	52	13	163	31	37	3
UGP2	7.280032639305576	7.316584374222138	162.1826426496636	0.1965716708066999	0.10908686079540264	0.04300616044123224	0.7918957607695746	0.90603223675566	0.9541584561258623	201	91	243	356	91	823	136	138	34
SALL2	2.700444854621819	3.127971502119667	7.003269963764986	0.1966350444854187	-0.2848663994571287	-0.07884678449945216	0.9141362430559118	0.8933863538342408	0.8912715205768845	50	2	5	7	3	45	4	5	1
NBAS	6.486710251203571	6.513648071544771	91.51524486000918	0.19685839939648833	0.17080338677044965	0.0951788223980047	0.7661118875767153	0.8257260165473831	0.8710964446176884	239	46	146	156	36	554	76	85	16
PSMD2	6.7992052195540555	6.839830561201928	115.0358505606611	0.19687365333478554	0.15854953505918354	0.08134697590723637	0.7847604126380633	0.8509812320177303	0.900334798667973	374	47	152	166	59	594	121	103	19
PCID2	4.935054045426534	5.039648642201735	32.86259295012721	0.19687606845584119	0.36448985728254674	0.1679190349987596	0.8478166723241608	0.7223377961617476	0.7778705041823818	74	7	68	62	11	183	33	16	12
UBE2V2	4.626275136902868	4.731895866383535	25.924287983818697	0.19699870494915828	0.016764032418160456	-0.010677953471308775	0.8512375766480853	0.9925618200789725	0.990353475656515	42	22	39	40	13	149	16	28	3
AIF1L	3.737090425706067	3.9372885972480454	15.887404986983377	0.1970234229758265	0.45795108518149436	0.16336696307544588	0.8896799125193853	0.7683285219741153	0.7658287818426179	31	2	41	15	6	63	9	10	9
CBL	6.544829551508599	6.625884740087058	99.12692875084325	0.19702738421347607	-0.005704013609134882	-0.030021636651863335	0.8270788952476781	0.9961615441077902	0.9692818300950975	131	56	236	124	68	573	99	81	11
ELF4	5.443801196894209	5.493910424217248	44.38360057155791	0.19724126185012064	0.1258385397486772	0.06308348603241853	0.8060078608173789	0.8996394372800822	0.9285807235474607	80	23	67	89	25	245	53	33	6
LAPTM4A	6.432286564198002	6.562783415173998	94.8509961869738	0.1973536769664995	-0.00943119348635226	-0.03862768483999833	0.8460573330894385	0.9946358308336193	0.9596120106686825	122	56	151	141	80	601	60	107	8
LMOD1	6.653018837841873	6.750469014992734	107.07813794767279	0.19767236402887087	0.07209003189056433	0.02023213838539006	0.8340792041851425	0.9538854518864335	0.9806117158974014	300	30	299	108	58	677	91	100	14
CCZ1	2.8873882751626576	3.1654211463067043	7.229102785875909	0.19778067402300448	0.04369365798794639	0.0014500771032044065	0.8914852138686522	0.9849221882350213	0.9983947221454504	14	2	15	25	2	54	4	7	1
LIN52	2.9537506755668517	3.269580148668828	8.006175660425793	0.1977914000478047	0.41037564871270266	0.13309947130112912	0.8926686020793986	0.8059326670027085	0.824477939711544	16	4	13	16	3	47	7	14	0
RBM26	6.833966104649466	6.877243916837708	119.60138254565241	0.19779562385600785	0.3415782426058729	0.19802980875846538	0.7828827325525138	0.6260796093793772	0.7035478472552631	306	51	185	206	38	531	92	116	36
MRPS31	3.597016773301892	3.9239395524332106	13.167111783727727	0.19794026707767395	0.2923679117572075	0.11722963012210035	0.8887453245986706	0.8455433707628259	0.8552438480830515	35	4	23	22	8	94	19	12	0
DICER1	7.69414210113402	7.713125786265565	213.40992622770983	0.19798084150287723	0.21765817896546846	0.12648827909498403	0.7404805264839883	0.7553529346618314	0.8163569313237377	377	114	398	385	83	1013	193	197	48
ARRB1	5.315027581448131	5.4910345773917735	42.86074048883404	0.1980019477420927	0.10243598762472603	0.033500206497564834	0.8573449551378718	0.9401960537120241	0.9672311772862607	119	11	134	78	10	322	42	32	5
NUFIP2	8.329592289284781	8.35816381139936	333.2327203890583	0.19803198605465383	0.13180869107110896	0.06530199667232174	0.7557655700931737	0.875232044240831	0.9202803139550658	455	154	607	697	189	1907	275	310	59
CPSF6	6.02670910464724	6.064463707831661	66.84209671848603	0.19807724510534816	0.1955718029060316	0.10035195219047449	0.7881831915723696	0.8117064688198398	0.8686560009795349	142	33	115	144	21	388	70	46	14
PRPF38A	5.786662583025329	5.864857478533061	59.78574779029538	0.1982192634975861	0.40984517094888534	0.2135245838940199	0.8232749212403128	0.6310281299188915	0.6959634987727024	101	23	96	131	18	297	36	47	24
PGP	2.384678121130092	2.9572493919728586	6.009738185482868	0.1983549053145504	-0.15989720191256832	-0.03298005750050596	0.9238561220195703	0.9538854518864335	0.958695800105132	33	1	5	20	0	24	7	5	1
NFIL3	7.2039995195229585	7.2506607192143955	155.13649495136775	0.1983716109854179	0.15461289817251792	0.0731136886402485	0.783747764346379	0.8659830777920912	0.9150673847779549	285	53	272	193	127	717	137	125	38
PLXND1	7.5159419854745035	7.6064889590422355	196.3223475191389	0.19847766069684097	0.19155775639246708	0.09810504257089227	0.8188743130896247	0.8451891075400224	0.8808378382739921	766	46	298	375	64	958	223	139	44
PGRMC1	5.441102042426044	5.569300830591844	46.71237468026368	0.19850148431908346	-0.07699410150387796	-0.06979573381850777	0.848852929500001	0.954337787386865	0.9226267199422614	76	36	66	82	30	381	33	30	4
TTC6	0.7149600407913886	1.4225164793521732	1.358687290352053	0.19856571956606534	-0.08591532642794875	-0.020444530029391107	0.9400078110377188	0.9843434024511754	NA	5	1	3	0	1	9	0	2	0
DNAJC3	6.926481285252543	6.969534528182895	125.76719755860645	0.1988398447929704	0.10876612065789448	0.05251308123305736	0.7760873483398913	0.9036658796102753	0.9388690462952358	291	57	244	156	77	785	114	117	16
ARL6	1.8997754420980113	2.300296438701801	3.538378247609977	0.19893895499956718	0.046163206196627005	0.0024282484736692467	0.9122078767861539	0.9884609423223016	0.9969082837399604	12	1	9	7	0	18	4	2	1
VPS13D	7.864750862104889	7.938998091589395	247.86031258768293	0.1990633011183974	0.22562740969858378	0.1251064805747542	0.8045460636185372	0.8001480792926929	0.8385946320948082	741	58	566	462	74	1139	247	212	59
C6orf106	6.841390883618989	6.8907445309775754	118.71734787838234	0.1990936815992796	0.16832536987747881	0.08994588573483622	0.7830124390933715	0.8423156291434815	0.8848806172459641	238	32	240	255	64	713	137	82	20
FAM189A2	2.3041047431195407	2.7271719840559028	4.825592888512424	0.1991139351551703	0.18041732249147147	0.034627874986930346	0.9056741665541707	0.9411679854393699	0.9593957882326601	23	2	5	9	1	29	8	4	0
HERC2P9	3.424747477058453	3.932982874444796	13.365497412426514	0.19912041589022927	0.02232737442605456	0.00625439786539294	0.9179989802580524	0.9930292008195625	0.9935276912859515	61	0	37	19	4	63	9	18	2
CTD-2047H16.4	4.170595689605041	4.270713561916373	18.446540794645262	0.19921913737367475	0.3338863448101819	0.13266313918903255	0.8557241214698783	0.771536268254375	0.8339595011237216	54	4	27	36	7	87	21	15	5
AAMP	5.562196714181272	5.608630825237332	48.12062426983403	0.19927131111040502	0.1686068826118157	0.09064268745919672	0.795934950332654	0.85283548354088	0.88891834000098	107	25	87	73	23	272	61	33	7
MAP1LC3A	1.7732007181950062	2.467032171418088	3.6012722798097903	0.1993594547868205	0.3555496150537228	0.042322269333893124	0.9324528434076572	0.8861854106505155	0.9419009728234092	4	1	6	13	2	46	5	0	0
N4BP1	6.1469398147773395	6.172103257229302	73.31911301293104	0.19936448179786545	0.23420703387947325	0.11922172526456726	0.7856311524180591	0.7681019100695912	0.8417331417386215	148	35	142	89	37	387	54	58	21
STX2	4.791478680921713	4.88151493928322	28.605426622016207	0.1995393876523488	0.23080121428250036	0.09937602035829814	0.8477844668541149	0.8342007773999713	0.8808378382739921	64	9	71	30	16	133	25	34	5
CDK18	4.237639402737593	4.559677856370801	21.801657905922156	0.1995476722275897	0.07628863185728921	0.025033195796815268	0.8930308732466713	0.969041966498351	0.9762113882231598	84	3	55	49	2	145	20	13	5
CYB5R1	4.3140069670927055	4.400955741778754	20.471494651415398	0.1995477205542898	0.11299629501212473	0.03646555525113547	0.8573449551378718	0.939512651970388	0.9628948031894826	50	8	35	20	16	106	25	11	4
PSD4	4.569592972101774	4.765208176866856	25.19475249626715	0.19970566208211726	0.12340429617345765	0.04046273283208251	0.8660982731526664	0.9319016964529598	0.9588319288224355	85	6	55	59	5	199	22	17	4
KIF5A	0.8017510009671033	1.5888736561648396	1.4517122619436134	0.19978080129857725	0.44257235954156343	0.046482140560273194	0.9295235302267452	0.8872724698148614	NA	5	0	5	2	0	8	5	0	0
NTPCR	4.2846766375218355	4.363863458222142	20.902713082459396	0.19978648280321737	0.11227002046820317	0.027681179649369066	0.8624011464843435	0.9449580578488352	0.9723896780276589	35	16	24	35	9	118	16	8	7
PARD3B	5.6658047475439055	5.81329868292762	56.401310507412354	0.19987454520144834	0.29625417318783687	0.14075632728136195	0.8650706988549296	0.7891214880200657	0.8206028068942745	191	10	137	50	22	226	46	57	17
SLC4A11	0.23353599512137765	1.213376354846065	1.2423311041055087	0.19989741524257018	-0.5093339590717597	-0.011941779638351451	0.9477219663708842	0.8921146332666052	NA	0	0	4	5	0	5	0	0	1
TIMM21	3.55879763603799	3.8551058873538766	12.286241993692268	0.19989751723759192	0.07909275255031148	0.015357918008546325	0.8841619358006135	0.9678673626204664	0.9859598530452675	49	4	21	30	2	98	10	11	1
SRPX2	5.0646847283919545	5.140739045876222	34.62014146161884	0.19999518695107113	0.14503440249438745	0.06008517589736702	0.8371056470992683	0.898549503624045	0.9341811922325247	74	10	65	59	23	255	30	16	8
RCHY1	3.8083161782586137	3.93984911686707	14.7921045476978	0.20001638022615312	-0.0946031856512035	-0.05363794366150553	0.8809310152554439	0.9602028336261175	0.9389449373739693	20	11	15	33	10	92	13	5	3
PPP2R3B	3.0176927763571597	3.2380842196333117	8.170405012116602	0.20002144067158975	0.3474333894603093	0.0995568831464355	0.8928176770941615	0.8399185608342462	0.8679016018797228	30	2	9	9	5	32	11	10	1
C17orf62	5.331264145289615	5.489769331213667	43.27326494336975	0.20020639254240438	0.20458881417849176	0.0894938574415748	0.8517465504540792	0.8606800237749872	0.8971116661446507	100	12	117	100	8	233	48	44	6
THOC2	7.429089943958639	7.460080471337116	177.45703996339745	0.20027182829272022	0.1901804234022461	0.11103346523470356	0.7538060575711959	0.8019982761602469	0.8449651862942146	408	52	347	326	94	1102	188	117	35
PTPN6	5.602557959992599	5.645980136973577	50.97345422776816	0.20036342079222194	0.30411724464341655	0.14906076016453998	0.8114145407207031	0.7255151954888984	0.8018980381883022	86	21	112	69	23	257	33	43	17
SMARCA5	7.6296134794251635	7.649748651419653	203.6952075960644	0.20039372234355826	0.20505317725039307	0.11961569969419333	0.739537345027015	0.7735893748229483	0.8291045243491159	381	97	302	447	90	1034	172	201	42
SCAF11	8.357345969724628	8.382599422738862	339.4803987116565	0.2004222591210459	0.2003570524789541	0.11551824990210997	0.7394036111360127	0.7879043224699884	0.8385946320948082	565	164	705	503	176	1624	282	366	66
ZNF709	1.6220649892882926	2.2361324904450326	2.897504623445241	0.2004436909569995	-0.15237901773029727	-0.03800097782825486	0.9205949178631716	0.9612623725278745	0.9457756833077651	4	0	14	6	2	26	3	1	0
RHOT1	5.165468649049173	5.24155961618571	36.79057143945606	0.20046851754453343	0.06086851984480287	0.02504727726531114	0.8177102196066522	0.9623496811068553	0.9762113882231598	79	16	69	50	27	231	36	30	4
PPIE	3.8631515906666314	4.106892312419815	15.630327210771696	0.20058223070907713	-0.051722433367847015	-0.0393587902938435	0.8920862369858725	0.9795017908534097	0.9583363943898628	42	7	10	43	11	110	9	16	1
CXorf36	3.425599150460266	3.8066675872520603	12.253058811745715	0.2007967397175661	-0.07364951301385952	-0.04311894153947303	0.9071000440559754	0.976192951884855	0.9524848764497436	40	1	29	15	11	121	6	4	2
ECT2	4.518647502791826	4.72672176899158	25.533242149462286	0.2008685536423186	-0.02620821309970419	-0.03652869154733058	0.8730145431192171	0.9887021835698239	0.961791165504527	38	16	27	44	24	134	25	26	1
BEX5	0.9135231416705685	1.683967857796641	1.5986749058179954	0.2010065521019646	0.021920309943544925	-0.010003042839052921	0.9322515243160291	0.9944893897309814	NA	4	1	8	1	0	16	0	2	0
RP11-342K6.1	2.421662072235566	2.78372953138504	6.361768336437338	0.20108049820740165	-0.3784937090654899	-0.10281430869303408	0.9115088939785034	0.8736664198707597	0.8379452927009083	13	11	6	5	1	31	5	2	1
MAN2B1	5.296444075633684	5.371655922533947	40.65827502751327	0.20117371332635453	0.08050142715803695	0.026956268587652037	0.8178283511279882	0.9482843539852317	0.9747694956698528	104	29	58	73	12	254	38	31	6
TTC7A	5.210124282253998	5.406725238620024	41.32879040488411	0.20120807873002872	0.1782358868169421	0.07143104960574222	0.8748498034270389	0.8919293728878978	0.9210987835551376	163	17	68	76	4	201	39	42	8
FLOT1	7.378087334374326	7.409549552450471	171.34482340936466	0.20123292226331635	0.2215264124381474	0.13215448387034084	0.7515170932066418	0.7599692957614489	0.8121515428800961	438	64	357	256	72	885	213	129	31
PRDM1	5.540210000081293	5.714306923871484	52.432159970586675	0.2014457799022106	0.24040246845244553	0.1040755198284438	0.8726183403141359	0.850761909582714	0.8711522115098465	63	16	197	75	14	196	72	32	14
AP2M1	7.363012420913796	7.408858447211195	171.1687078975061	0.20148686805079022	0.12402835550828835	0.05685726353374968	0.7782396580042907	0.8888596666420417	0.9341811922325247	539	85	198	293	76	1071	145	161	25
GPANK1	3.2788827751597758	3.515629824688295	10.475274852750779	0.20153975492569098	-0.07386270697346364	-0.03434481153359162	0.9010399415076376	0.9761541147241592	0.9612150941499752	8	5	26	35	2	52	7	7	3
NUDT15	3.120343545714554	3.4880941963673378	10.272142838359075	0.2015886657738668	-0.1543413206093059	-0.06238607267608743	0.909875324440236	0.9480758079883934	0.921923580613452	15	11	11	31	1	66	10	2	2
NBL1	3.691173524977415	4.035227223936568	14.358275460551095	0.20159274969919191	0.3335457848027689	0.12957288021799668	0.8900345868365231	0.8181311032722873	0.8392604417753867	48	6	20	22	6	96	22	14	0
CDH11	7.902140265574974	7.972529214222142	254.65426261029134	0.2016000177289943	0.07356911529523745	0.018683072656422616	0.8079113075725585	0.9499687766707189	0.9811909338688176	988	135	288	285	114	1547	188	222	46
MRPS18A	3.2219659013227844	3.652056836596418	10.655384986163881	0.20162179915616968	0.1278617774887202	0.029492523307063707	0.9035792111436248	0.9538854518864335	0.9700426201264079	22	1	14	32	9	67	12	12	0
GCNT3	0.4569680302483484	1.5115453534894892	1.1535654210610662	0.20186608221732594	-0.7251894261235639	-0.05261219373753533	0.9411035839465648	0.8186106827842281	NA	5	0	0	10	0	9	1	0	0
MYO5B	5.10514500443148	5.1517692201259475	35.06615907687165	0.2019279373604548	0.18527098834586836	0.0832506000971946	0.8181193172090947	0.85291339704863	0.9030516516168752	84	19	40	73	14	180	39	26	7
ZFAND2B	3.6466824372214313	4.184699855538156	16.03333657393076	0.2019869025376093	0.17042409116370774	0.05109626688839781	0.9179989802580524	0.9330490725557373	0.9426362054930528	57	0	43	27	7	70	28	14	1
RP11-324I22.4	0.8597306906410549	1.7550921050132495	1.7952956474676567	0.2021845227890898	0.28081488855678416	0.031645542337757404	0.93505196684115	0.9398691553760906	NA	2	0	3	10	0	8	6	0	0
EIF3A	9.33886751751281	9.358942573724343	670.0901382657637	0.20226703971256094	0.1838123754359695	0.10595455250554296	0.7102778439289967	0.8134104880256617	0.8490597216502949	1599	293	932	910	432	3376	604	540	156
STAT3	8.799176503281728	8.822243045755801	460.1136079107614	0.20230070234691636	0.1848028466086183	0.10731146779042547	0.7217122791388436	0.8087399596685753	0.8478018361663523	895	235	1031	758	159	2376	461	397	89
ZNF22	3.2681553192963437	3.476378526744968	10.136432412151645	0.20251042647369197	0.19866341210364635	0.053445018151662964	0.8903208635158515	0.9153416601977211	0.9388690462952358	26	2	22	8	8	49	5	14	2
DECR1	5.166382278225639	5.191367011770054	36.39292097924361	0.20252070998900873	0.1499759009655366	0.06946417517335524	0.8019436663605359	0.8786109382176522	0.9202897933400889	72	19	62	51	21	201	37	23	8
CLNS1A	5.739523511787431	5.806452457560862	55.01864609390287	0.20278666525477768	0.15617264223606409	0.08537747470701813	0.7937428957026313	0.8685805858256959	0.8971116661446507	121	22	88	99	34	327	48	61	6
C2CD5	4.943125955608167	5.041580765979721	32.61869601046305	0.2029177581455705	-0.0858477556017961	-0.06644932768844963	0.8398426684789592	0.952613555665116	0.9257179476736254	64	31	46	38	17	189	26	25	4
TRPV1	2.1646323585634466	2.8299445022623475	5.625157134068086	0.20307774003851534	-0.2799569543990742	-0.04683171100260605	0.9279613389409856	0.9164270363454675	0.9341991565557602	20	0	9	25	0	25	5	2	2
ZNF726	0.452749380226235	1.2990985184100778	0.8265140264557052	0.20322579552991493	-0.14372891961172013	-0.015450780447966207	0.9251865627109558	0.9722587607845519	NA	7	0	2	1	0	9	1	0	0
ITGB5	6.155073702226763	6.220646345411403	73.72921754145457	0.20326938642047818	0.1844170601211169	0.09369756251404102	0.7979119499040942	0.8347058719689768	0.8842739631652049	226	20	154	121	30	479	79	51	13
MCTP1	5.676308552539045	5.7945556028532605	55.55691892331541	0.20336395446007216	-0.1365218205000733	-0.09617119430481372	0.8446847226294227	0.9127027333906346	0.8839537060524494	65	22	101	81	62	332	46	35	8
OTUD4	6.681692315646473	6.71836671539912	107.31474344191588	0.20341174202056517	0.3386876467222597	0.19442232349527794	0.7672515299034307	0.6245490798477661	0.7069363861775078	210	47	196	190	37	518	78	95	34
CCDC53	3.8603492784482683	4.039855024405823	15.448113118289992	0.20342984337570374	0.1226290517829964	0.034476980985039964	0.8699661808633913	0.945192491292061	0.9648626395129547	28	3	23	26	16	77	10	20	2
DLGAP4	6.7104547220844655	6.804640376602391	110.92761022294431	0.2034667239342486	0.16954162666699055	0.08322962648345088	0.8051405838627481	0.8625156907809391	0.9029024239536586	280	32	277	156	55	641	142	97	11
TIMM8B	3.9246785967018862	4.008663251392779	15.968405258836428	0.20371048491063343	0.2869960635369789	0.10145023354184403	0.8632867124747574	0.8342007773999713	0.8724043021848762	31	11	20	25	5	72	20	7	5
C6orf62	7.279062503006027	7.31942172243684	162.25924326592963	0.20378772464977696	0.09834184686795505	0.03546148590133344	0.7721832762391833	0.9165475244950896	0.9624881071922881	278	110	194	298	87	823	145	157	26
LLGL1	3.5798033198216848	3.786329652208604	13.514499260483372	0.2037983003235396	0.4508287839145789	0.15407393530842747	0.8920862369858725	0.7608444721798853	0.7903791912179947	36	7	17	23	1	45	18	9	5
SH3BGRL	6.574448229788462	6.664039553536609	103.70886669637332	0.2038789387735303	-0.044626300519664694	-0.0512703695044215	0.8398705700204968	0.9761541147241592	0.9426573353369976	111	68	194	115	85	596	66	70	23
TMEM81	0.6152455667514495	1.5369253449145384	1.5594568169399743	0.20392732682392234	-0.07892652982827997	-0.002384483324132749	0.9464695292420919	0.9854165063031992	NA	0	0	3	8	1	5	0	4	0
RBBP5	5.355511214815493	5.4422683401826175	42.48798526159551	0.20397795451780767	0.09101699273032417	0.0337408351210344	0.8235303690588455	0.9400466187004978	0.9659644730350111	74	16	56	106	29	246	36	44	5
PMPCB	4.71563876093586	4.89744077030052	28.934781872390666	0.20409829996373102	0.08465798562048234	0.014179277422949206	0.8577593527938846	0.957839919243938	0.9872035944390555	61	27	49	45	5	142	39	21	3
NNT-AS1	3.9708959992553527	4.178131095724192	16.163142291518422	0.2043757100852317	0.20168253182635015	0.07656459008160484	0.8648068209790588	0.882730060538007	0.9163617325607023	53	5	36	21	7	108	15	19	1
FMOD	6.858761936986096	6.964281584983607	126.10864821344812	0.2046111026852433	-0.0772459946140141	-0.07177111006430828	0.8380474063314225	0.9530364240781856	0.91908398560985	258	60	233	99	120	850	98	88	17
PIGF	2.64279889894937	3.1881978756639366	7.950296885440964	0.20463714005934114	-0.2720058252517537	-0.07735887000013088	0.9230279010246915	0.9120820809604918	0.8898771470241325	15	0	6	24	11	42	2	9	1
BUD13	4.316401552317136	4.487621329129392	20.7531886893052	0.20472744127645817	0.17263079450859523	0.07756986689529972	0.852318817237828	0.893092530297142	0.9142309028098896	42	10	46	31	11	136	19	24	1
MCM3AP	6.315345740739998	6.4878828335821135	88.75089033757939	0.20472950739794193	0.15550679249191773	0.06853990816685263	0.8604434433453099	0.900454044693426	0.9249932567239111	345	10	170	175	32	454	110	65	16
AOC2	1.2719031543410146	2.3832865724086134	3.100915171065706	0.20498345596326717	-0.43742451692951384	-0.05865143805381665	0.9404049764666923	0.8863260150226584	0.891757674874617	4	0	4	27	0	26	4	0	0
RP11-488L18.10	2.3200599549597154	2.9485381665003554	6.114197915499677	0.2050609009824155	-0.5713403652988824	-0.13148532474625463	0.938354761866233	0.7994340365588287	0.7846135932239036	1	1	18	25	6	27	5	5	0
TMEM119	5.255375049908395	5.488431722807785	44.464828470046534	0.20518267147168712	-0.2615550304460647	-0.12999617765083818	0.903088443730432	0.853080655420153	0.8328485138050232	188	22	16	72	34	303	26	21	8
IFITM2	7.533834609499387	7.627929976017534	202.19419633525604	0.2052316736303935	0.001983358410093866	-0.02302615358587444	0.8197327258195634	0.9986043850143407	0.9775658342875122	239	88	377	225	201	1049	137	160	45
BUB3	5.1334404178553275	5.158384838290044	35.76784493173494	0.2053004080118853	0.2888363872483269	0.13861387936082992	0.8003427895920038	0.7367815621145473	0.8180408010389439	62	14	63	66	17	172	30	32	10
UBQLN4	4.617772845275439	4.941078531587245	28.124393502385026	0.20547715421334067	0.08504934358348923	0.021206841665936074	0.8821106017488631	0.9625076663465126	0.9799315772267049	110	3	44	84	8	200	30	25	2
ALOX12-AS1	2.1937869872206366	2.6100309242398434	4.6745042297895045	0.20548544344637898	0.671222148983704	0.1516597038012546	0.9112530487766469	0.7277258902468964	0.7605182049913985	5	1	11	9	2	15	11	6	0
SYCP2	2.076334459449836	2.5111678311789034	4.234937198707234	0.20551827768637718	-0.13900891436942228	-0.03851964369489857	0.9122078767861539	0.9606615170471606	0.9523492224252688	20	0	5	8	3	28	3	2	1
TIAL1	6.14640793314493	6.173044585165514	73.16463483988656	0.20552016035965567	0.2816126367345291	0.15039817221812307	0.7714661879850092	0.7037975984114059	0.7896647706994042	131	35	132	139	26	365	63	58	21
IPO11	4.092763832085887	4.306946799471762	18.22588623756131	0.20586449852300803	0.0720971485730194	0.016064979761657973	0.8809310152554439	0.9693441295361358	0.9847606574465051	69	4	13	54	7	98	17	17	3
ACSL3	6.965242890342333	7.064079764812965	134.6412694000812	0.20586770964821263	-0.03430615352568736	-0.04668968712543754	0.8340792041851425	0.9798489460169942	0.9506436937072797	180	64	140	391	95	951	108	94	18
HIST1H4C	3.365961401495423	3.7609560675214437	11.523177974825826	0.20592693970382878	0.09818573097273191	0.019381410963435916	0.8970669445336868	0.9632674229302851	0.9807814197261892	36	2	25	13	10	92	13	9	0
SCYL3	2.8599108859384086	3.093172134608049	7.184551738087098	0.20594896556346212	0.15197577055291686	0.03780567624295421	0.8918210967481839	0.9424624954966786	0.958695800105132	14	3	10	15	5	57	2	8	1
ATN1	8.411346609919029	8.428028497588093	349.7329433506112	0.20619382367039188	0.22105599474280396	0.13910434309792702	0.7056849780698413	0.7468094763922726	0.7821445949189783	868	144	696	490	155	1782	381	270	74
WWC3	6.988251815444068	7.0492486125160765	132.5522799957564	0.20621611735565604	0.2287339634924985	0.13114358257470068	0.7722965233175115	0.7748356320811528	0.8235070523756829	327	60	251	208	53	678	185	117	15
RP11-4O1.2	1.8621253104397926	2.233491325272942	3.311478029903003	0.20623968263882494	0.2490400627378938	0.04094123513182076	0.9084740575288709	0.9222331187826293	0.9440588308893534	3	2	9	7	1	15	6	3	0
SRBD1	4.523446641533419	4.636026099013072	23.618861591539357	0.2062605506064505	0.2890540443379052	0.12494428191366438	0.8417286901617466	0.7916980170196405	0.8450628647929814	79	9	37	37	7	125	19	30	4
WASL	6.587163429942206	6.602216206733758	98.18503433710497	0.20647755392847228	0.18524815769626427	0.10477337745574265	0.7448972203656559	0.8019982761602469	0.8548140794669278	183	45	170	156	57	534	103	68	21
SEPT11	7.893177148969547	7.925661955316093	246.92031518059702	0.206525116869161	0.13268741755607266	0.06264679383202598	0.7567820683705079	0.8758912845967726	0.9257179476736254	724	131	395	258	123	1397	215	209	47
GALC	5.122060155640503	5.215249648628099	37.83996978797513	0.20672145008901793	-0.11647513008933139	-0.08060660554228667	0.8488256890782367	0.9337329966837429	0.9065033276012814	45	25	50	47	37	188	23	28	8
CTSZ	7.521934349075315	7.651817223410841	205.36636396731382	0.20673335918572525	-0.1258472506747137	-0.09988856216012695	0.841268807533764	0.919294933335467	0.8781106896351544	287	157	190	279	186	1471	134	135	29
FBL	5.424502872330191	5.456223736463733	43.95805870239217	0.20680153187896225	0.287600959101548	0.1445490035755013	0.7978708164717898	0.7271767940795721	0.8075733988570869	121	20	59	66	18	200	44	39	11
RPS27	7.5296957983621	7.6581624930132115	208.60715591982265	0.20687000508691777	0.10278552342787844	0.029618258444247075	0.841630997433534	0.939512651970388	0.9711385047165323	236	132	290	198	182	836	115	187	62
C9orf142	2.211315111381167	2.7100004300740066	5.870574537008145	0.20693265686893852	0.8226106230332787	0.19446648078075032	0.9263944923067362	0.6800357965109005	0.6667435377409561	13	1	9	8	1	29	11	0	3
HMGCLL1	1.193583130656	1.8494372503617615	1.9561203027046574	0.2069585175169592	-0.2456292638921003	-0.04521637759480757	0.9231093682047357	0.9376606794886166	NA	14	1	2	1	1	18	1	1	0
CNTN3	0.5454643197944448	1.2431587912760333	0.8775385926532948	0.20757703323415524	-0.19453289060380116	-0.011483025642985499	0.9179989802580524	0.9554837208975033	NA	3	0	5	1	0	5	1	1	0
KCNE1	4.39795489490868	4.707102718373402	23.817317655322874	0.2076964367030357	0.11641526543134269	0.031265510753002816	0.8795182750525047	0.9454984050671127	0.9692818300950975	42	4	40	89	11	153	32	20	1
SEMA3G	4.963077172070747	5.487832563955678	43.8579131460541	0.207718545139198	-0.12084084972626354	-0.01837867726551557	0.9112530487766469	0.9570227027604058	0.9797740756778764	60	2	247	70	8	239	39	14	13
IP6K2	5.283184552936665	5.431918828131572	42.25887629751213	0.2077649112971645	0.2546448522438137	0.11654305629724489	0.8518480819010817	0.8193681493785469	0.8552438480830515	130	5	66	89	21	211	33	49	9
CDCP1	4.736557613973796	4.910917448516219	30.336682818851102	0.20784953868282796	0.08506555430555822	0.031136783953041633	0.8794376909593729	0.9630180051286269	0.9686957256341621	29	11	34	116	12	152	16	20	11
RNF182	0.9174743844731178	1.6358251142872298	1.9118337895088156	0.20799311423963265	-0.09328289644858458	-0.0064707372127456135	0.9324741853972541	0.9801498307445929	NA	11	0	1	2	1	12	0	1	1
ZNF343	4.038421392121417	4.298378036223641	18.92502543861753	0.20800759821077966	0.12035918447749318	0.026401759200332577	0.8862811230059026	0.9499687766707189	0.9738279368645121	33	16	42	30	2	110	26	5	4
GOLGA3	7.590538812788831	7.696158443387407	208.86094160205926	0.20832474786816366	0.20938235034930033	0.10697576036461821	0.8196613966932284	0.8342007773999713	0.8662009118075873	831	43	380	333	69	901	250	166	45
THG1L	2.8428161285901896	3.093212356904764	6.775588363142107	0.20843339047728476	0.09323850774019828	0.01828986545074183	0.8797510046819907	0.96567129207777	0.981089113737326	23	2	13	15	2	55	6	4	1
NRN1	3.4320354082176556	3.7675426607460665	12.358361934462689	0.20850878642057818	0.11054789843234761	0.01800355522944265	0.8976713160391295	0.958940364027592	0.9813587554502167	25	10	23	8	8	68	11	16	0
TIAF1	1.9794502484764926	2.3258131389164975	4.164623607320738	0.2085521246756301	0.06295840425797433	0.005246645538167157	0.9141362430559118	0.9843434024511754	0.9935276912859515	3	2	11	9	1	25	2	1	2
RP11-448A19.1	2.3976900843443016	3.0050129793893494	6.46033760274735	0.20869524506099746	0.023307444295859008	0.011332671681007003	0.9251084073952672	0.9944893897309814	0.9872275332483315	6	1	15	32	0	17	8	8	1
SEPHS1	3.688564016964718	4.11298932551545	14.714895640723975	0.20878992351408276	0.04021896549554034	9.14105502838502e-4	0.8969479149175176	0.9851060625829482	0.9991688307590987	61	1	34	36	4	125	17	8	1
ABCF3	4.631030825353574	4.855054523389505	27.393806496001602	0.20898241889468164	0.17230127486086289	0.06666746775677232	0.8687298993248457	0.9050334123126378	0.9272463223538325	94	4	43	81	5	158	28	21	6
TRMT61A	2.0051034100773952	2.8372577621755717	5.030390283157884	0.20946225638640648	-0.11694260344804426	-0.01872400182105479	0.928238698406408	0.9724884493364259	0.9764616703316682	21	0	7	24	0	24	3	9	0
COL27A1	6.459866854020142	6.781673280572182	109.70366168794307	0.2096095886995674	0.03945305151274668	0.011143340264889294	0.8989207583881739	0.9843434024511754	0.9904524531543486	401	41	126	363	6	420	149	73	20
SRP68	5.8645036734586125	5.9940096267491665	62.03122229524981	0.2096985851816333	0.19796552805148468	0.09466724839545182	0.8166273010884318	0.8451891075400224	0.8883228091102305	173	26	115	127	18	424	53	73	5
TMEM63B	5.710097515384679	5.744718206911959	53.82681492290817	0.2098351909739944	0.16049670674161923	0.07197941368186363	0.7847604126380633	0.8633080771912218	0.9163671977711749	140	34	72	82	20	305	45	42	12
PLEKHF2	4.540899153638027	4.621054139046702	24.406826494957944	0.21009023331301718	-0.014141807655888083	-0.02550407572763134	0.8504169330660027	0.9933444083357923	0.9746462487389436	30	13	44	34	21	137	13	21	5
PCNP	6.6442610718545945	6.691347140729615	104.98601307425953	0.2101471806038756	0.19140786617264416	0.09179082694784868	0.7841463293958895	0.8270227158732065	0.8884983686634715	164	59	157	153	67	487	71	124	21
MESDC2	6.1705009044943235	6.202820616503314	73.66027745490481	0.21045477308303304	0.21866766364246226	0.11946888699268118	0.765783335362494	0.7756651015294633	0.8394993247130306	148	32	106	172	31	371	82	62	14
CPSF1P1	1.385002948358457	2.0790486826707597	2.505961474109642	0.21046264116090035	0.2710447487382882	0.0416126506635698	0.9191950297267245	0.9295791559808767	0.936367153996295	7	0	8	7	0	12	7	1	0
ITFG1	5.519086591289799	5.580885422558721	47.717697781320645	0.21048625382111344	0.010396412542064044	-0.014851812192276324	0.8120985073729343	0.9940208187002518	0.9856614364322499	84	31	52	91	32	283	35	42	7
SIK3	6.27571201337977	6.339036260613816	80.77434011595038	0.21063085588723773	0.1909326042606493	0.09376155082854055	0.7924276474900749	0.8319578097462654	0.8848806172459641	146	33	218	154	22	435	81	68	16
PTDSS1	5.291055167317613	5.334148345545109	39.667554431386506	0.21071965655274158	0.20868657150670636	0.10617217242230925	0.7879404155046613	0.8145491838570849	0.8630333594505255	100	21	59	72	14	214	40	36	7
SETP6	0.3919174029704024	1.236024858368131	0.8971164120919735	0.21079025384617275	-0.3452568032916755	-0.03310321075235109	0.9324741853972541	0.9236348100846347	NA	6	0	0	2	1	7	1	0	0
PSMA1	4.851677876218944	5.064013333304828	31.743583657148985	0.2110827068711321	0.1739882281521689	0.07473980254006755	0.853030534268909	0.8900025281047887	0.9184902522355984	50	12	60	63	22	195	36	35	1
ACOT13	3.795694302060493	3.975175112230371	14.162386091876874	0.2112803106913578	0.05628636977968953	0.008830694808846485	0.8648068209790588	0.9765805668776141	0.9913688585006629	28	3	21	43	9	100	9	13	2
EMG1	3.3433845379420095	3.519578883697526	10.662404163201197	0.2113025921154287	-0.010741426269542175	-0.018733370394266185	0.8763839974705677	0.9960775752152551	0.9805522115346632	25	11	15	15	2	62	6	9	2
RDH11	5.389740834730533	5.496375580900616	44.349625283885516	0.2115070851753597	-0.010878716515604825	-0.027146904246496736	0.830261421937732	0.9941633254333027	0.9728666066017752	59	25	65	94	33	278	35	42	4
MARCH5	4.3614984786857915	4.678311442523464	24.55188843733678	0.21160226195131476	0.055152373618744324	-0.010023793032626103	0.8914840278123427	0.9787348730504489	0.990353475656515	18	23	44	58	7	107	19	36	1
TSPAN32	0.9660563882086232	1.5137734741768887	1.7958932628462156	0.21162574739850298	0.1740005490241865	0.032241942322622494	0.9228050085843982	0.96567129207777	NA	3	0	6	3	0	5	1	2	1
PLEKHS1	2.3769701499398526	4.062029973930103	19.14040329249132	0.211646956251063	-2.74663604155074	-0.16038445849740907	0.957410385428177	0.2742533144289849	0.3527942745998577	2	57	17	0	8	17	3	2	2
AC017060.1	1.3009236992669597	1.9074908892013223	3.3405563994305565	0.21173458013921917	0.6093952945089324	0.09619220112994721	0.9313373732792932	0.8353718673090734	0.8037427579989054	5	0	3	7	1	17	0	1	3
PGF	2.783353729026858	3.205479344672617	8.361069336569516	0.21178700934053887	-0.3895914787569182	-0.1080634427784626	0.9116027495198733	0.861801494319642	0.8374983502606066	10	1	4	26	13	35	4	8	1
EMP2	7.5169119098245405	7.607803727505234	199.63709508937168	0.2118220730811152	0.18854261905493835	0.08395912933656922	0.8098483571402054	0.85291339704863	0.9034355953096397	443	141	438	198	49	843	202	134	55
ZNF286A	3.1670781467204834	3.339288717508808	8.652340865997967	0.21187265867250452	0.22219759199487757	0.07012858119246272	0.8650706988549296	0.8921146332666052	0.9199437238070082	18	4	20	15	3	54	6	11	1
TONSL	2.118736377649664	2.6661091690435605	5.012968461460312	0.21189387254273737	-0.52007551453936	-0.10115809071393456	0.9259639652422068	0.8256612867183464	0.8331598871221523	35	1	1	5	4	22	3	3	1
FEZ1	5.21769126386625	5.324348703660689	38.5656114152895	0.21192424590198689	0.18612181374995238	0.08221580923129349	0.8190152713291786	0.8629744014407541	0.9072192256572885	144	11	65	66	13	247	34	37	6
AHNAK2	5.736507178067897	5.9858999421924	61.95516394657446	0.2119700503393644	0.0494490351692124	0.017386340770802172	0.877680141931412	0.9776018540384929	0.9835710540328204	267	7	72	186	16	411	55	37	13
GTF2A2	3.5436799265518553	3.971816202542198	14.216753667165088	0.2120329136270664	0.05807378042365154	-0.008404969871486858	0.9027701146505648	0.9801498307445929	0.9912628717237748	16	5	13	39	15	86	8	21	0
RGS3	5.816800844041101	5.974503889588564	62.175897016463445	0.21218752395669052	0.24589752807575546	0.10370665137376411	0.8460573330894385	0.8250259424709168	0.8741089020452318	125	37	149	103	10	261	99	50	8
SMEK2	6.754950060790235	6.792189842787539	112.07146388667255	0.21223952921117328	0.13865267182019494	0.06608829711842266	0.7619208639111505	0.874779581364232	0.9235479330205869	184	58	173	175	76	595	84	120	19
FSTL1	8.269653375678491	8.32816881495273	327.7333278544313	0.212667992623898	0.1317543057761289	0.05174205759662323	0.7807788142954455	0.8908553704315919	0.9426362054930528	808	223	319	553	142	2304	204	249	70
KATNAL1	5.0137693881379	5.089857129299939	33.61496637657845	0.2127429365683913	0.14840844431307573	0.05941450171696037	0.8164708633801024	0.897574407620478	0.9344931206764968	75	7	59	54	26	196	27	25	8
LGI2	2.303929843100705	2.6215664202373885	4.884081879190774	0.2131415367749295	-0.062175697307584904	-0.026394236468497628	0.9035792111436248	0.9825166736182763	0.969089297288681	8	2	15	4	4	41	2	2	1
TSKU	3.2096554393884085	3.628707342970116	10.46543832629508	0.21315296111631116	0.212165148019271	0.06006802430038212	0.8956427795519663	0.9108633839960993	0.9324605147039238	20	7	21	27	1	66	15	10	0
TRMT2B	3.578187054541386	3.8229046503552526	14.676220554849836	0.21324912485077976	0.7258516073479212	0.24921067696680566	0.8970669445336868	0.6163101461373348	0.6115454650521274	18	5	25	14	7	54	25	2	7
SHANK3	7.266984431918228	7.563258155265329	189.51353520335016	0.21330191542025392	0.08688634509583461	0.03419358479504908	0.8841619358006135	0.9625463210428418	0.9658718948772804	705	28	684	236	26	763	270	100	40
ZNF573	2.43575865042487	2.907499978564218	6.5255657407695	0.21337215009794835	-0.035353571151801	-0.006124646193024811	0.9146471425554882	0.9913223847358561	0.9918792763000011	10	0	26	12	2	34	2	4	3
PCSK6	2.4400259061929424	2.848934099480215	5.970595988641505	0.21337540109874578	0.07285723909498974	0.010815596953166536	0.9122669014950372	0.9800207017261565	0.9895275339636446	21	0	14	4	5	21	6	7	1
IL10	1.2227344614853535	1.8740610176595132	2.151858595668666	0.2134482461647981	0.3441239380881384	0.03407511621231217	0.926070019922429	0.9044140392079192	NA	5	1	1	7	1	19	0	4	0
SAMD12	4.430450890053234	4.520823624129123	23.7463481345531	0.213518033891015	0.11445499377592712	0.029764613894298988	0.8628081321039915	0.9454984050671127	0.9695671035666099	24	13	27	49	16	115	17	10	9
INO80	5.8807864394241305	6.01325522138057	63.60768501718322	0.21352189910582278	0.28635206843177785	0.14194534939597192	0.8335115467573903	0.773272878430666	0.8197855448729449	224	14	107	134	15	285	79	61	12
NLE1	1.8664217002544032	2.540719710595504	4.10608888782529	0.21372046618111382	-0.36009169103751065	-0.05828023408879173	0.9205949178631716	0.8891759005406106	0.9132720227564542	27	0	5	12	0	19	3	3	1
PDGFRA	8.231233471130176	8.272108706372578	312.9793002469508	0.21393877955955382	0.16193807615715558	0.08364459518742981	0.7448784339246763	0.8485231967547113	0.8944273681754634	698	152	363	729	141	1971	242	320	48
ZNF267	5.99078618376156	6.1189858103789465	69.47359259817698	0.21399297508355924	-0.0638524089624567	-0.05588245851363758	0.8523839591252071	0.9652929421864935	0.9388690462952358	84	38	241	63	38	402	45	62	11
[truncated: 6,129 more rows]
