# Supplementary material for: Genome-wide bioinformatic analyses predict key host and viral factors in SARS-CoV-2 pathogenesis
Source: Commun Biol. 2021 May 17;4:590. doi: 10.1038/s42003-021-02095-0 (PMC8128904; doi:10.1038/s42003-021-02095-0)
Supplement: Supplementary file 5 — Supplementary Data 3 [file 42003_2021_2095_MOESM5_ESM.zip › GSE150316_ValidationDataset/WithoutThreeOutliers/case1/des_Case/unfiltered/controlVscase1_genes.under.limmaVoom_unfiltered.tsv]

gene_id	LimmaV_AveExpr	edgeR_logCPM	DESeq2_baseMean	LimmaV_FC	edgeR_FC	DESeq2_FC	LimmaV_padj	edgeR_padj	DESeq2_padj	NegControl1	NegControl2	NegControl3	NegControl4	NegControl5	case1-lung1	case1-lung2	case1-lung3	case1-lung4
NBPF1	3.7567700281453136	4.024621554437803	14.373780608733666	-3.879853733512752e-5	0.0324056410755168	-0.001566767107800584	0.9999811145743276	0.9875377233696337	0.9980813619307023	55	2	19	34	8	71	19	13	1
MAMDC4	3.0306538159042793	3.668806699494082	11.897158167241393	-4.964650708445836e-5	-0.33761883024461914	-0.04179408841338325	0.9999811145743276	0.8874965530595545	0.9426573353369976	47	0	5	53	3	32	8	6	5
TRIM4	5.5327228623436016	5.60324135123648	48.0066961655862	-8.03909839797858e-5	-0.003285051480842586	-0.02164339319953296	0.9999811145743276	0.9977137989246858	0.9786005250942784	93	19	103	77	33	236	65	25	7
THUMPD3	4.255836156420933	4.381883628189499	19.426592017846314	-2.5870058536108474e-4	1.2118599290779196e-4	-0.01632389582603315	0.9999372839636632	0.9998320214519171	0.9839218075628976	35	9	32	55	9	97	26	13	2
ZCCHC17	4.959505964391004	5.098045526116277	33.6298978793145	-2.8711886248313764e-4	-0.07784208443182439	-0.06265966910293348	0.9999372839636632	0.9589549716181095	0.930545896333518	80	30	55	39	14	152	23	41	3
NAP1L3	0.6059173383655383	1.4933349521586843	1.2665110361304728	-4.429328176267691e-4	-0.7098880241638391	-0.06692917558901483	0.999967941003714	0.8122873114429379	NA	6	1	0	7	0	9	1	0	0
ZC3H12B	1.297557707898782	1.889297855683407	2.617304040050693	-4.899863502048158e-4	-0.29577038829659913	-0.026664674580087817	0.9999372839636632	0.9270895848106693	0.9543247052340998	2	0	14	3	1	6	1	3	1
GAB1	6.033897439494833	6.087188918000539	67.78610980314491	-4.979918471309833e-4	-0.11120053015872353	-0.092387853426057015	0.9999372839636632	0.9101789049077561	0.8863597135490663	152	40	169	82	34	402	46	56	10
UBL3	5.481653636256565	5.611241756192671	50.12235240765062	-5.730149093525114e-4	-0.15920793837831268	-0.0988260074064443	0.9999372839636632	0.9050334123126378	0.8779321501632382	81	36	54	72	42	293	39	13	13
AGPAT2	4.180240823030312	4.338723204591156	19.482501707947176	-7.575230193012978e-4	-0.21517311462925157	-0.10716533590681122	0.9999372839636632	0.881750556598037	0.861728801018151	53	14	13	58	6	95	17	10	4
FBXO18	5.692332536109579	5.729764230041397	52.65055761561364	-8.153730257140816e-4	0.048763998528105035	-0.005509638110628432	0.9995434322396379	0.96600226550072	0.9935539653586108	133	18	112	108	21	288	40	41	12
LINC00909	1.6890008184635203	2.355269853523255	3.9473159732978442	-8.427971487264159e-4	-0.6459082798697209	-0.12435220823206487	0.9999372839636632	0.8013064373520754	0.7668708604205372	16	7	5	2	0	19	4	1	0
RPL36	7.097439842172267	7.129377574384547	141.87915174729167	-8.523359169865904e-4	-0.08773164657375813	-0.08722325017397267	0.9995143166187241	0.9254706685251313	0.88891834000098	333	91	165	313	68	773	119	98	25
RP11-332O19.2	2.2144169392814357	2.529311530903323	5.280277778280901	-8.746292431260796e-4	-0.23435590014888563	-0.055185801421704206	0.9999372839636632	0.9332047165908359	0.9184504808429633	7	4	1	12	5	12	3	6	1
MTHFD2L	3.2041842363677335	3.4414264903144263	10.200234920977419	-9.732811468290651e-4	-0.5050072809895547	-0.1764666218783464	0.9999372839636632	0.7599692957614489	0.7352409210771731	7	10	15	31	5	54	4	5	2
TUBB	7.993657435302387	8.037470907145618	268.9508494964197	-9.753132512553169e-4	-0.018990210740205272	-0.04013504656734287	0.9994818309143362	0.9875377233696337	0.9566207743694222	764	181	298	421	123	1306	187	186	68
RILP	1.572043637778696	2.455205663678278	3.742955897969745	-9.810636783051127e-4	-0.35434403335759507	-0.07335883674999553	0.9999372839636632	0.9042808399431523	0.8710964446176884	17	4	1	12	0	32	4	0	0
DARS-AS1	0.9539525691471605	1.5661285545658952	1.7642589581583583	-0.001108742038227626	-0.6783838334017375	-0.08768788990411272	0.9999372839636632	0.8083521557617531	NA	1	3	3	6	0	8	1	1	0
RPH3AL	3.3379273071320257	3.7963100889771275	13.348983558510092	-0.0011256955348522715	0.29157442236081244	0.09937758895324149	0.9999372839636632	0.8876904803240281	0.8611325883203107	50	4	14	31	0	27	15	13	5
CTC-523E23.3	0.8624024099706828	1.7979882742868003	4.653624838178034	-0.0011889478582651728	0.5101858319676617	0.07965590239914391	0.9999372839636632	0.9165228196842935	0.7840318794385751	0	2	6	1	3	5	0	0	5
PCMTD2	5.084451761119597	5.143961153665508	35.912456437196255	-0.0012511730973407736	-0.062159386778911384	-0.05618337024088116	0.9994818309143362	0.96567129207777	0.9375468344426625	59	18	57	54	29	181	31	14	10
LPCAT3	3.32284302985605	3.5078735451833363	9.769772912784	-0.0017655002909767615	-0.09746611555944076	-0.05091367306272776	0.9994421193604295	0.9593578835365526	0.9426994306489805	18	5	24	26	3	60	7	9	1
APMAP	5.724749045023842	5.75762749614455	53.91541852109725	-0.0018292259187998009	-0.05575845952645196	-0.05703758275001935	0.9993278087986119	0.9606615170471606	0.9341811922325247	120	25	88	100	35	315	52	28	10
RPA4	2.16289688804153	2.7099069782292657	4.6136162881293385	-0.0018411409018037812	-0.1476573819313285	-0.04357413190911581	0.9995434322396379	0.9564279478447382	0.9445036242414191	20	0	10	10	3	33	2	6	0
PRICKLE3	2.210034058523064	2.9649699712808233	5.4218148526247605	-0.0019355166693848561	-0.2146412730443725	-0.05692065502995125	0.9995657168361793	0.9354652588885048	0.9242368934159346	19	1	21	16	0	49	7	1	0
IDS	6.98110863395409	7.007824861961786	129.99143050188246	-0.001963317320322435	-0.011211477720019078	-0.03345052315242265	0.9988918112289632	0.9925618200789725	0.9626001299911688	230	72	277	225	66	560	124	122	20
FXR2	4.685690443042406	4.785663441095831	26.409225426394073	-0.001978140776616932	0.04549953737259916	-0.0013368417128520134	0.9993278087986119	0.9765805668776141	0.9978526213582212	92	10	37	59	8	135	19	27	5
CNIH1	5.397109575096192	5.461716271380392	44.54909561618721	-0.0020372056702340287	-0.07326321125803813	-0.06267592778308403	0.9993278087986119	0.9556654088254475	0.929274552421567	58	21	68	97	34	221	22	37	11
STAU2	4.737554573637342	4.946099288829354	29.903756764478185	-0.002090049054926442	-0.27236567109628995	-0.15915985117940756	0.9993645783549113	0.8257052054140852	0.7930879970897041	49	27	52	41	21	177	25	23	1
ZBTB8OS	4.354078387026477	4.495781255949263	22.685482178578777	-0.0021393377501803886	-0.26677008475093295	-0.1351593183724892	0.9993751531211446	0.8518950419715012	0.8210220041332842	39	23	22	32	15	107	8	21	4
MPST	3.9457372683583882	4.0658854424454045	15.904707460175812	-0.00214505500367832	0.11405777897715945	0.02856880418191699	0.9993278087986119	0.9451766262960352	0.9713580268036993	38	8	30	29	5	84	21	5	4
TMEM161B	4.080081746739093	4.291270388917438	18.968410707130793	-0.0022087054668643662	-0.4828366900009778	-0.21687686253799893	0.9994421193604295	0.7178432900757836	0.6861559979141018	12	17	52	30	13	87	10	15	2
C17orf97	1.7451635496198301	2.200174439270096	3.3898117877962597	-0.0023305682137436867	-0.37847494831557205	-0.06524117971063467	0.9994818309143362	0.881090098348151	0.8935765537950527	2	1	7	16	1	14	1	3	1
SOX12	4.078660747955089	4.290666329996166	18.680917296596892	-0.0023675180930452563	-0.22984503203091186	-0.10977093406302926	0.9994421193604295	0.8816617440272112	0.8569025995500651	64	15	10	33	10	88	9	21	2
BAIAP2-AS1	4.258889285059774	4.36853754231057	19.81390015879214	-0.002412424172992097	-0.010700232662635891	-0.02433920431503823	0.9993278087986119	0.9947570215863206	0.976258128000698	62	12	33	25	8	109	24	7	4
SEMA4B	5.400080092848295	5.574208167642649	46.71043768084461	-0.0024295539387965523	-0.22091626825594218	-0.11564249652018996	0.9993278087986119	0.8635481877458266	0.8548140794669278	68	21	59	214	13	223	40	32	8
CTD-3138B18.5	2.953324060138054	3.2565945733107022	7.999070911860285	-0.002570738982210218	-0.09171043495329129	-0.04094003095962081	0.9993751531211446	0.9688917691458224	0.9541904409753329	13	4	26	20	1	42	4	10	1
CXorf40A	2.0382741195373346	2.4855072110576923	4.138346753693954	-0.002679081216103388	-0.3031164119613847	-0.07162483999149435	0.9994421193604295	0.898570390992322	0.8953425631912112	11	2	18	3	1	31	2	1	1
THEM6	1.7179429086134292	2.1403962573467328	3.312380864155197	-0.0028221652974015337	-0.4041269751667312	-0.07007884712598308	0.9994421193604295	0.8736664198707597	0.88240599148528	18	2	1	5	1	12	2	2	1
C12orf43	3.253189163381187	3.645904920330347	10.998733571077695	-0.002877884538103625	0.2443186176317804	0.06256879385948778	0.9993278087986119	0.8992078333301061	0.9272463223538325	37	8	10	17	3	48	9	20	0
ZSCAN23	1.7704741053552144	2.4080930713537128	4.115337079627542	-0.002903522912303271	-0.3499937801983995	-0.05096856056057529	0.9994448144023299	0.8992078333301061	0.9201776970608736	14	1	3	18	0	23	1	1	2
MKLN1-AS	1.2111134724545536	1.810347579189853	2.188791339540681	-0.002930245070994848	-0.3722380024341683	-0.04210702032112611	0.9994421193604295	0.8963867775664629	NA	7	0	4	9	0	10	1	1	1
LRRC37B	3.44371401769925	3.9034293927715837	13.04008516133326	-0.0030119139127341016	0.22950391606779635	0.060756997050114614	0.9993278087986119	0.9033438156162495	0.930545896333518	32	2	35	16	9	73	7	25	0
TWISTNB	4.559943033407003	4.616479276236477	24.342409736750604	-0.0031697432236081503	-0.14560052722385558	-0.09390725458746212	0.998630450838112	0.9090182289370565	0.8871990563872857	42	19	32	48	13	122	14	19	5
FAM134B	3.6501692907534	4.084492069728416	16.700917996134883	-0.0032117424406948552	-0.40035932194906965	-0.1646735945265123	0.9993278087986119	0.8308439890884987	0.7544962688483686	15	20	15	18	17	56	15	16	0
KIAA0391	5.227060469072792	5.260535162753409	38.47798391937749	-0.0032404597169457057	-0.06334418587074857	-0.06227776165647535	0.9981489731204609	0.9602977771606906	0.929274552421567	82	19	52	67	28	201	23	29	9
UBE2S	1.6667866039407024	2.583981855051595	3.6202213789210074	-0.0032913528789922505	-0.48101291973284344	-0.08690649886134383	0.9994421193604295	0.8504873699826909	0.8530243407905077	25	0	7	14	0	37	2	1	0
DYRK1A	6.893239915598015	6.9232903773886445	122.41022754980116	-0.003455084088474726	-0.058758185001308874	-0.06661665403290316	0.9969060182093262	0.9538854518864335	0.9189875427020883	251	42	257	207	89	678	95	90	23
MAP3K14	3.829314754392282	4.286892354174676	17.178435320728198	-0.0035846364269761753	0.031176429416721135	0.004706960889074836	0.9993278087986119	0.9893050056125497	0.9954061241841391	80	4	46	28	1	76	27	15	1
RP11-274B21.14	2.486675697918205	3.0967145738728323	6.714669508786408	-0.0036502261313568337	-0.06632723661939068	-0.012251850559103388	0.9993278087986119	0.9816051608608588	0.9863217498446024	25	0	26	11	1	27	13	2	1
RAPGEF1	7.530883122681492	7.5769165933983205	191.99158472557275	-0.003673038804621801	8.370853495774891e-4	-0.022909103346861408	0.9968584357833727	0.9992512280225402	0.976258128000698	607	64	437	332	74	918	211	149	30
CMTR1	5.504454245120999	5.688633638846127	50.2889759190622	-0.0038233256740147475	0.0660854518352409	0.023159970449713487	0.9984239543532525	0.9663653350778468	0.9785751631161699	189	8	90	125	14	246	69	25	10
CCDC90B	5.137785964839065	5.358106372243204	39.73993340371412	-0.003905258894455763	-0.16863903940077782	-0.11317446785481543	0.9982887824023388	0.8931161358314685	0.8593897257543123	94	27	49	69	29	257	38	31	1
ZNF672	3.944497935029252	4.184254549980213	16.41818546206488	-0.00391583970209058	-0.06382280042720126	-0.03981246229261506	0.9986630058753951	0.975059367987618	0.9582035989857239	68	2	27	44	5	91	13	14	3
ACSS1	4.755927586718262	4.871771444413128	29.362069890920555	-0.003930698268723448	0.2690914439391173	0.11169227361483434	0.9981698502479643	0.8257664033362653	0.8590336035419117	82	7	72	39	8	107	28	21	11
NEXN	7.347893362356318	7.450620221906016	176.1380055310129	-0.004170305243938007	-0.11360326896948898	-0.08178717467545464	0.9974133036477076	0.9222331187826293	0.9055559756359319	770	57	373	169	83	1132	116	109	35
ZNF461	1.9350328730456114	2.4231812900131993	3.7218879962606257	-0.004405245861050635	-0.40414414720684594	-0.0909667459350525	0.9992241614548211	0.8640523877785963	0.8555359660071038	6	1	19	3	3	25	2	3	0
EPB41L3	6.568004180648584	6.668973108385738	103.33481580389721	-0.00452549500521964	-0.23233605485926018	-0.16385127554789988	0.9968406072553799	0.8129198093878185	0.7825103845998145	200	105	126	174	44	546	67	89	13
RP11-54O7.3	0.5548964195262794	1.4454317397512386	1.1899085354577692	-0.0045839596437983994	-0.22510036765846075	-0.006274346894872415	0.9993278087986119	0.9538854518864335	NA	10	0	1	2	0	5	0	3	0
MFSD1P1	0.8046880555447743	2.120608129468275	2.3323551129573272	-0.004629633734378254	-0.5463073450517731	-0.06645780304776025	0.9994421193604295	0.8695618736802148	0.8528799746548998	0	0	10	15	1	29	0	0	0
NUS1P1	0.787133861253909	1.6915132219209392	1.67064421220065	-0.004785438568512112	-0.20866144786102508	-0.011665336897105586	0.9993278087986119	0.9564279478447382	NA	1	0	7	8	0	7	0	4	0
TPRG1L	4.648389754696472	4.84657057811929	27.409342077784782	-0.004787434532494355	-0.15778771110408388	-0.09747108944238043	0.9974133036477076	0.9063602180695288	0.8837226971290214	55	22	34	66	13	162	27	22	1
BAP1	5.647121496295945	5.786283078119464	55.149925983286515	-0.004833744218696909	0.1714310486798926	0.0793205330418673	0.9973540431327537	0.8871466610369394	0.9097286430071762	177	8	108	119	18	221	59	35	17
GLOD4	4.180076609958371	4.387857115894637	19.048027077457512	-0.004895752345504931	0.10117597775199369	0.031478966855993454	0.9974133036477076	0.9499687766707189	0.9692818300950975	45	8	35	48	7	106	31	12	1
GGA3	5.327025084606964	5.5208400262477815	44.55843822305494	-0.004933855131878376	0.014015916086220041	-0.0014717608754794033	0.997459537331845	0.9933897946449924	0.9976499276072582	159	10	110	103	6	208	43	37	9
AGTPBP1	5.702564756905069	5.77685584267318	54.2699135578339	-0.0050999889917551005	-0.149587963367962	-0.10868406173393796	0.9966422564770794	0.8829762049329025	0.8611325883203107	97	23	166	67	35	291	42	43	8
PPP5C	5.69845073104182	5.740890660390554	53.31799889836725	-0.005264696567432571	-0.019185969265984544	-0.03964886484492115	0.9962711408020828	0.9880246336889723	0.9575453261735057	166	26	64	104	25	283	35	46	11
FZR1	4.058172506022701	4.280728724254156	17.860106108970136	-0.005422638988604163	0.22502056156913966	0.08127786217711376	0.9974133036477076	0.8769715426747762	0.9072011716594073	54	3	35	45	4	68	28	15	3
LCMT1	3.5643186375801665	3.6938185897588323	12.077246069203689	-0.005786675863017379	0.275998992581696	0.08983964419564133	0.9969060182093262	0.8574547849137134	0.8898771470241325	23	5	18	21	7	45	7	20	2
METTL9	5.982700836877025	6.039021704370355	66.70799660989067	-0.005876880483653164	-0.08617054228123437	-0.07413379366166922	0.9955544995925396	0.9414281563924863	0.9142309028098896	106	28	150	84	55	324	41	50	16
PPP3CC	4.736682480331538	4.895258454224748	28.215768153218512	-0.005946347891092254	-0.009517906350011237	-0.022641850524920185	0.9965314749672081	0.994967958222772	0.9785751631161699	59	15	75	41	13	157	42	15	2
POLR2H	3.8436407611586056	4.118229265952229	15.686804805915536	-0.0059741532718865335	0.2033331491723233	0.06662448636122696	0.9974133036477076	0.9021978367017093	0.9249496061669584	27	3	33	53	4	58	29	11	2
SYMPK	5.999102633505746	6.168182945456677	70.79544562584438	-0.005993524197265796	-0.03061279067451848	-0.02476216176051161	0.9968257515680389	0.9843434024511754	0.9757383531750402	257	19	156	180	10	332	70	56	13
FGF2	4.819797444443197	4.971260282053506	30.137811096442938	-0.006270627095083671	-0.1043732134783317	-0.07001092933406688	0.9966422564770794	0.943799669531889	0.9219797454874367	96	9	50	47	23	237	26	9	5
EIF5A	6.92555116987251	6.996505554833513	129.79656000559794	-0.006294858308987804	-0.18662322931531364	-0.14195290598998098	0.9950808649505735	0.8423156291434815	0.81407072992848	323	110	128	217	66	655	124	81	19
SETX	8.172512923288267	8.20367630941428	297.9036321148072	-0.006396445002736597	-0.012995571749609256	-0.03338286580667377	0.9938516946743954	0.9916703039335799	0.9612150941499752	709	112	625	526	170	1466	319	261	37
EIF2B2	3.6505892445254706	3.841546055079917	12.777833916883123	-0.006757683692646672	-0.05294447652987359	-0.03832167512506366	0.9965314749672081	0.9779027430312509	0.9599784855001477	37	2	29	25	8	76	15	6	2
PRICKLE2-AS1	0.6288563247508079	1.3973884141614052	1.1491080853223936	-0.006884785572486392	-0.47663148256099086	-0.05362424977197474	0.9984239543532525	0.8777034015194722	NA	1	1	2	7	0	9	1	0	0
ZNF184	3.192545940281974	3.3774347956883006	9.016555424224173	-0.0073181899560200445	-0.175568916910847	-0.07392772985090892	0.9965145260852887	0.9228216112393542	0.9129938793307814	20	3	27	10	7	51	6	8	1
SNORA31	3.4092165713247704	3.935498055192309	17.160337154490158	-0.0074735597207995115	-0.9544431507183158	-0.20221751130484691	0.9982887824023388	0.6338785792956523	0.6070406867604967	4	22	10	24	18	42	3	5	6
CHD2	8.346383600873478	8.390148895493882	340.4024238074309	-0.007536299759373384	-0.03231656914524739	-0.04396666056104775	0.9938516946743954	0.9775689756662099	0.9506436937072797	648	92	890	649	206	1694	293	229	74
SNRNP70	7.133069575290865	7.23289557316684	151.7684973897336	-0.007574339360537436	0.05567093472597093	0.020094856239257903	0.9946533477773772	0.9660805584799744	0.98062789871597	479	35	387	301	41	706	131	96	42
TRAT1	0.758952115939293	1.8738626775132956	1.9444547928557867	-0.007955022260491528	-1.1350970540553897	-0.10707494999685654	0.9987427718800431	0.6849910529156286	NA	0	0	17	5	1	12	0	1	0
CTA-963H5.5	0.9724692213037662	1.7134745885386666	1.778953870962023	-0.008109821156635805	0.3601731636282597	0.04902388189913258	0.9980283420111049	0.9127995175850013	NA	8	0	2	5	0	4	6	1	0
DAZAP2	7.313207677279748	7.4865807957727535	184.7912425982984	-0.00814318060938876	-0.43769411464554614	-0.25354508490861766	0.995298962248949	0.6680940528680156	0.6338851938466362	164	178	289	193	171	904	110	112	30
TSC22D2	6.14712576443984	6.17368429468114	72.05786262996189	-0.008167454853089073	0.0016685930216479008	-0.03185756614313524	0.9938516946743954	0.9985835163554992	0.965093271222579	193	26	151	128	35	419	56	51	15
RP11-83B20.3	2.0748555394283983	2.5297851239195692	4.072388271379068	-0.008253289696420297	0.026310104500900825	-0.002061163757874136	0.9968406072553799	0.9930292008195625	0.9969082837399604	21	1	4	7	2	21	8	2	0
TBC1D7	2.7913964772143878	2.9599985640455966	6.965937361900437	-0.008262998470463447	-0.31040913810699206	-0.09936039292559477	0.9963472254254125	0.8724088341802441	0.8604014044445649	12	4	7	12	8	35	6	3	1
WDR82	6.855021048689998	6.8943671663568935	120.14315768388028	-0.008270046823957418	-0.0759455041936687	-0.0734360879318562	0.9937637613850214	0.9396073648054514	0.9116532959078761	235	63	190	197	89	537	131	94	16
HNRNPUL1	7.574932583114365	7.586226106336205	195.38254238277136	-0.008376929984410923	-0.013078266380822878	-0.041591286838256504	0.9921374732940936	0.9904360268636682	0.9496731374682703	451	115	355	312	91	958	190	129	39
SNORA53	4.481518363617503	4.724340356909116	27.54944013569696	-0.008407178664879994	-0.6116027369613093	-0.24565145473249744	0.9963444944445158	0.6596864076466874	0.6174307952040318	24	19	39	21	40	93	12	16	6
RP11-206L10.5	0.6820768154239965	1.5103071140119202	1.1519522870521581	-0.008610166721573208	-0.29898326062512703	-0.03370367146990945	0.9974133036477076	0.9298054424191337	NA	2	0	6	5	0	12	0	1	0
C14orf132	4.46089022647565	4.708399907243258	24.579741746728512	-0.00862236441846182	-0.276111094074571	-0.12610824830521766	0.995738642692266	0.8485231967547113	0.8385946320948082	135	5	34	22	18	128	17	21	3
GMDS-AS1	3.4331083352337455	3.7826318707676494	11.751033707068185	-0.008703038235157197	-0.3636520512532292	-0.13601933913622574	0.9963444944445158	0.8240640492912934	0.8180408010389439	17	2	21	59	6	76	9	7	1
RPL31	7.846709167970046	7.959280713169318	257.60944091983504	-0.008731060465544825	-0.073277287556812	-0.05835211994720939	0.993930549804411	0.9568628520188776	0.9346046627175416	315	203	279	375	195	894	178	165	77
PPFIA1	6.861663688721172	6.891371945939531	119.5844866638502	-0.008732908616613527	0.03651421007756213	-0.005601890479251579	0.993424483242796	0.975059367987618	0.9934296534148794	360	37	218	204	64	534	116	93	25
ARNT	6.748933684961555	6.805625875431827	112.55689947646562	-0.008862417384121758	-0.15002054306015677	-0.11921359987314466	0.9938516946743954	0.8716153171264032	0.8444927832880356	199	54	311	136	76	600	101	80	16
APTX	4.30654129401349	4.477376312056623	20.62893417635584	-0.008864621933141713	-0.1114073213012735	-0.06623572043299748	0.9946533477773772	0.9396073648054514	0.9274950508191315	44	10	28	56	13	126	20	17	1
TTC5	3.5245720486681384	3.6265201257531525	11.742370600565025	-0.00888522666437342	-0.029291370344456162	-0.027016494602874017	0.9952107720893655	0.9888748933267252	0.9711385047165323	20	10	25	12	5	42	12	10	2
AC005519.4	1.3652240892946792	1.8872095994432778	2.625434517157919	-0.009032816206496982	-0.1484140494090024	-0.02300744743443453	0.9974133036477076	0.96567129207777	0.9634153964447121	2	1	3	11	1	12	3	0	1
TRIP11	6.964843611421155	7.024430903031808	130.07856498482147	-0.00908223097633892	0.009027456493404086	-0.015623974020501861	0.9936061101460165	0.9941633254333027	0.9835925540669298	384	37	249	263	66	610	159	102	17
PPP1R13L	4.874058497470489	4.983912514274356	30.585230613666425	-0.00908621175267875	-0.03352666944737714	-0.03665698677927934	0.994377811791337	0.9827137988392475	0.9621467538820689	123	10	34	61	14	161	34	16	6
BRWD3	6.403554271353041	6.4714961769409	88.8983732082756	-0.009224016919516824	-0.0750675798010053	-0.06864539255713509	0.9938516946743954	0.9485430981165657	0.9216119643417079	148	47	282	144	30	411	78	75	15
QKI	8.578561133654038	8.607240935369257	397.7365545429904	-0.009244466748998469	-0.09669052713846885	-0.09770273343060798	0.9918258974016697	0.9153416601977211	0.8660735378827753	672	233	808	547	270	1993	326	328	64
ANKFY1	6.370782174603949	6.460369540268235	87.00138357379744	-0.009363586847480716	-0.04697892613499823	-0.04936763373082516	0.9938516946743954	0.9695741969874824	0.9454733077812096	313	29	127	181	42	476	103	63	9
COX5A	4.274646764335806	4.396225281483763	20.990774193067846	-0.009383889577125349	-0.26258727045006724	-0.1326425748265465	0.994846093698118	0.8509812320177303	0.827236025647386	40	15	18	34	19	102	8	18	4
CAB39	6.796005245952137	6.85770589221945	117.75053420561677	-0.009385108597628464	-0.18815573861414747	-0.14304016580207524	0.9938516946743954	0.8362928336343581	0.8121767498865546	168	72	223	162	98	600	79	99	18
pk	7.152386960566175	7.174982767733298	145.24923954395848	-0.009401157449328788	-0.05537482477497077	-0.06134634786277012	0.9918258974016697	0.9538854518864335	0.9210987835551376	359	66	291	253	78	866	136	105	20
CCDC59	4.77629290996638	4.828107972139194	28.37663612517594	-0.009437185938679092	-0.16993467997335543	-0.10914561369489106	0.9938516946743954	0.883872463045574	0.8604014044445649	50	14	38	49	26	135	21	18	6
GNAI2	8.39244503577796	8.428489790499052	352.17256226151466	-0.009788230355135054	-0.0794221988020417	-0.08226650766026995	0.9920164009006529	0.9374807434195059	0.8971116661446507	651	225	811	397	196	1781	287	225	75
ITSN1	6.459224184306249	6.524537356299005	91.93076992657849	-0.009953231749172606	-0.044185616402770085	-0.051025600821849745	0.9936061101460165	0.9719382405052085	0.9426362054930528	362	39	175	132	30	504	68	76	17
CTNS	3.5348712928493358	3.8396780621129745	12.587820564972391	-0.010078487048470535	0.049931920800640836	0.009015096762294795	0.9950326189192198	0.9803740449392997	0.9913688585006629	28	5	15	32	9	71	15	13	0
CTD-3092A11.2	2.743770999761343	3.1211224632329975	6.853044668910807	-0.010239746463172673	-0.0730998754534518	-0.03255457101068264	0.9953856183616664	0.9768560809548396	0.9641653093140654	13	1	22	14	5	42	9	5	0
ESCO1	5.211304467520416	5.244227316680817	38.11275839785007	-0.010353001345435422	-0.09049273690641449	-0.07809891588390862	0.9936061101460165	0.939512651970388	0.9080375661317358	57	23	71	69	23	192	31	21	9
NIF3L1	2.2029722389180253	2.5472890582038143	4.287056815628768	-0.010393271310902969	-0.0035802189610978745	-0.009738636734971573	0.9953856183616664	0.9988403735550355	0.9899622308105551	10	1	5	14	3	21	6	4	0
TNRC6C	5.003583893958254	5.114684253958012	33.965717276333	-0.010397555016781948	0.05815455200106477	0.009000034347085111	0.9938516946743954	0.9693711265123611	0.9913688585006629	124	11	79	45	9	174	21	30	9
TATDN2	3.253670986525534	3.6563715721256633	10.531439544781165	-0.010523888400151197	-0.08288127104136916	-0.03623120309835791	0.9953856183616664	0.9720033825232653	0.960123261896805	31	3	20	40	1	63	16	4	1
MDFIC	5.382571085939	5.495534665973767	45.84877064155497	-0.01059791477578025	-0.3428205899012701	-0.20082018446903244	0.9938516946743954	0.7452753654835425	0.7214047240069648	61	31	72	58	47	259	27	21	9
SMAD9	4.188116836727327	4.357082959410697	18.834199196400224	-0.010741222362139513	0.058967631718352786	0.008989546872115232	0.9938516946743954	0.9742929899419676	0.9913688585006629	64	6	44	25	8	102	12	25	2
TUT1	2.643914937424296	3.165678911222757	6.728712264165793	-0.010772759057786418	-0.10327052470960012	-0.03739227701132126	0.9955064369524739	0.9678673626204664	0.9569301365688015	17	1	20	25	1	44	10	4	0
FYCO1	6.662906389727059	6.816433927460592	111.778439570413	-0.010791338908317865	-0.11082241163393645	-0.0698489192213655	0.9938516946743954	0.9319016964529598	0.921923580613452	406	28	352	197	22	609	87	93	18
ADRBK1	6.311534585003563	6.429027987846944	84.88977684882524	-0.010867895253593206	-0.05166726295401039	-0.04651148656270254	0.9936573695670247	0.9693711265123611	0.9508004435650775	294	18	234	139	33	434	91	68	11
TTC9	2.3279935338686677	3.0301109087261215	6.471161979968514	-0.011029804400864979	-0.35742052242978395	-0.10237934132541714	0.9968257515680389	0.8813247864618934	0.8435322313131591	26	8	6	14	0	50	7	1	0
POLA1	4.09310775009132	4.2559693644874	17.901853862855397	-0.01106437284948494	-0.12858934199822114	-0.07299938741701123	0.9938651560234576	0.9366545118666648	0.917289606926164	74	13	20	23	6	85	15	17	2
ATP6V1C1	5.928395962645812	6.120474743131778	70.91273418764914	-0.011083002596833378	-0.514061781756055	-0.28962356141820184	0.9938651560234576	0.6203466219633803	0.5763915274497184	72	51	109	74	90	299	52	46	8
MAP7D3	5.10046881619276	5.247774467790105	37.49118677048239	-0.011134297098045311	0.009572587474738882	-0.00809049776201943	0.9938516946743954	0.9950572946200464	0.9913688585006629	151	6	65	57	19	213	31	17	11
ISOC1	3.0490829150013314	3.3523013023838035	8.711864146143139	-0.011277143990113902	-0.14031117358261605	-0.05802511962158504	0.994846093698118	0.9490195001381442	0.9323631527665516	29	6	7	15	6	52	9	7	0
ANXA4	5.614718663472881	5.710815780995989	52.64261908057903	-0.011428882103789343	-0.1510240411034094	-0.10494601314862709	0.9938516946743954	0.8967752832933604	0.8685645006415076	92	31	58	111	41	335	20	42	10
USP1	5.011014271337005	5.11012490813119	32.96356273394361	-0.011565669917069926	-0.02740188833234699	-0.03904854819202228	0.9930337436653306	0.9845755232928873	0.9593988472300624	101	11	78	69	10	202	29	25	5
RPRD1B	4.814466696037124	4.87049183133945	28.67147873613062	-0.011570088552692424	-0.027835739349292586	-0.04083249848068707	0.9932999121866137	0.9845755232928873	0.9569301365688015	53	15	41	79	12	135	29	18	6
MED30	1.2557150519450944	2.1195009739069537	2.6499522930673303	-0.0116025180738385	-0.004720889939473793	-0.0012205636519342761	0.9968406072553799	0.998439917282675	0.9972688344788327	15	1	8	1	0	13	7	0	0
URGCP	4.705243028317616	4.802758003176753	27.018007395191137	-0.01177643876565495	0.04956703308330708	-3.519637249441267e-4	0.9936061101460165	0.9761541147241592	0.9989000893221504	96	12	41	51	7	137	17	27	6
RRAGC	4.36850680755538	4.609517313739429	23.823551017444487	-0.011853833531066869	-0.2895032234938772	-0.1368149122024246	0.9938516946743954	0.8486821995205226	0.8185000898785989	33	6	33	38	35	91	17	25	2
PROX1	3.425214103441097	3.5722090823250383	11.522488798277767	-0.011900232764907336	0.0039803337122453755	-0.016429415396136664	0.994377811791337	0.998439917282675	0.9820106293442272	34	7	18	11	5	62	3	9	4
UQCRFS1	4.223398175322827	4.405148419875137	21.403609258415504	-0.011908893920634609	0.11737819765828832	0.0382734474767836	0.9938651560234576	0.9499947165972377	0.9590276678013392	51	11	22	57	4	104	18	6	9
RPE	5.245489458321877	5.3144114940444265	39.22465138622166	-0.011994572185934818	-0.07823343588408986	-0.06388602006083982	0.9921020453356981	0.9502756763295291	0.9277343980308266	72	27	67	74	20	205	24	42	5
FNDC3A	7.4024067212783615	7.425668996674124	173.7198858124278	-0.012030584315550884	-0.05847755657537756	-0.0656696712937398	0.9890493259248924	0.9522271982681508	0.9169949221784911	342	87	343	303	105	914	141	161	24
RNF185	4.1508461136882495	4.413614037724267	19.190524436881457	-0.012094627537333506	0.09747123293520707	0.026957486887724726	0.9938516946743954	0.953892014774005	0.9744589064948852	48	6	57	41	4	97	23	22	1
ZGPAT	3.3531727566790983	3.6184834980863134	11.232725031491992	-0.01211461932522624	-0.08609556767116172	-0.03397478114290285	0.994377811791337	0.9693711265123611	0.9618678283717592	58	3	15	18	2	58	8	5	4
DAPK1	5.402026506390467	5.448030572309315	43.34962813040981	-0.0122206701225348	-0.06071557363865145	-0.057445643729998136	0.9918258974016697	0.9606615170471606	0.9350560360107055	107	27	66	67	24	228	26	43	7
FIGF	2.759605086655197	3.287032645949327	7.696818507856663	-0.012276614304343571	-0.16932672689286268	-0.0573515971183609	0.9953557595871638	0.9448756044632263	0.9284754964307168	41	4	20	6	1	50	4	10	0
DBF4B	2.426881648897434	2.8650044614983496	5.478534808570459	-0.012333238976861685	-0.2936503224924088	-0.07794897095695805	0.994846093698118	0.8903627358777643	0.8924902248727351	33	1	7	13	1	35	5	2	1
NOC2L	5.328198105922969	5.523768450347068	44.94711951700951	-0.012547016835599912	3.494542243906634e-4	-0.004051509822364997	0.9938516946743954	0.9998320214519171	0.9952870729381044	221	12	69	87	7	190	46	34	10
MRVI1	5.196053514701394	5.545043821963448	45.11219733269023	-0.012645015962696128	-0.23965386877708472	-0.12014252303012914	0.994377811791337	0.8735033440034383	0.8466871363651527	143	34	137	59	3	230	56	27	3
RBMX2	3.839274350363545	4.080536735027334	15.236328239538514	-0.01268423512956518	0.031598732473045614	-0.0036568958558747516	0.9938516946743954	0.9875377233696337	0.9954061241841391	44	5	22	37	8	113	21	3	2
SSPN	3.584272315274202	3.7851201043531124	13.501625156240674	-0.01295500636964239	-0.27480225590673324	-0.11079286799454062	0.9938516946743954	0.8749357912401914	0.8509689929576201	26	3	20	19	17	77	7	4	4
HNRNPA3	8.58780898242318	8.606186915373437	396.8199508353822	-0.012988951912686801	-0.05219169805115577	-0.06765888426885333	0.9876642283310879	0.9577098018382031	0.9129938793307814	669	194	799	700	256	2077	285	341	72
IFT140	4.268748270884062	4.494679016556855	20.857009160033602	-0.013163569714881578	0.014352779853543761	-0.005362436457452091	0.9938516946743954	0.9941633254333027	0.9939394447290015	85	4	52	37	4	107	26	12	4
TRPV2	3.7486701560106193	3.9749209338274527	14.001459710152176	-0.01329207744163211	0.030546951620674844	-0.004269861817756485	0.9938516946743954	0.9877997868810466	0.9950357577456705	50	5	32	28	2	71	19	9	2
FEM1C	6.087208225522088	6.212168371476515	73.65419581254353	-0.0132973218838382	-0.1803350126043153	-0.12821892482910827	0.9918258974016697	0.8665546741350634	0.8379452927009083	112	38	100	185	58	380	73	63	5
RBSN	5.8134820201226995	5.9124982683986556	59.02811983468688	-0.013353305894759648	4.2434212405832543e-4	-0.02006465498483654	0.991483332513925	0.9997324540660023	0.9797740756778764	160	32	113	118	19	293	69	54	5
FAM65B	6.189557064086254	6.3425014936245026	80.54028672397588	-0.01380048385099395	-0.17354355008064765	-0.10433388756911996	0.9932216447816172	0.8843608033531725	0.8702968884640856	85	32	325	142	34	328	73	77	10
ADIPOR2	6.044788247090293	6.128844187796665	69.72221380811189	-0.013930032144538272	-0.21170459037468553	-0.14637685565512257	0.9918258974016697	0.8269189753276003	0.8103864600525079	85	31	206	121	48	403	50	50	10
RP11-158L12.4	0.7847412877483934	1.6843605272444164	1.5561523513546371	-0.013992265139200117	-0.5069001541330385	-0.04356791665934698	0.9959636538305038	0.8741558068424009	NA	1	0	9	7	0	8	3	0	0
TRAPPC6B	5.453583185686289	5.483899560397621	44.88839134458414	-0.014132069499554364	-0.09321350819197946	-0.08013931945059576	0.990500761474938	0.9316051705040531	0.9055559756359319	74	27	87	73	28	220	42	26	9
TADA2A	4.085211721104181	4.199277377354352	19.695046044818493	-0.014429670698204222	0.22727384337390472	0.07218581021600452	0.9936061101460165	0.8919293728878978	0.9121577295354469	30	17	21	28	5	52	15	12	9
CTBP1	6.068244624791947	6.157800053428686	71.03132736962809	-0.014454923225270888	0.0412687326814607	0.002510019805558382	0.9914126301071515	0.9765072216930607	0.9973793248598563	232	31	114	160	17	339	89	39	14
ATP2C2	3.2948668753762713	3.8780948955607055	12.573898071958029	-0.01486462299761172	-0.4564055172565397	-0.1382762199548002	0.9947862484397186	0.801145121592864	0.8047874534447009	36	2	37	55	0	65	9	8	2
NDRG4	2.799868761861326	3.3469038203834147	8.399513033734655	-0.014904166092538156	-0.508943050112485	-0.13736327575093507	0.9946533477773772	0.797491704276958	0.7946065337286387	23	0	45	7	5	35	7	6	1
WBP4	4.483355698431563	4.566589188427381	22.948525943891962	-0.0149326940792771	-0.10631036835492845	-0.0701088473195139	0.9918084684281476	0.9398589327128737	0.9210987835551376	44	8	43	39	20	118	25	11	4
MARK3	7.306801204475186	7.325668215397208	161.49512667459902	-0.015079658077616055	-0.03047360580200574	-0.049343077088077614	0.9858919476299468	0.9765805668776141	0.9386024607066833	372	65	305	358	81	860	142	136	25
RAB11FIP3	5.255975489781139	5.483904701588172	43.403095185191766	-0.01509053473948012	0.051537983163344764	0.0196009436983509	0.9932821680752204	0.976603848088052	0.9809878098388188	182	9	96	87	6	191	58	25	9
TTC14	6.329933594299796	6.363798554110387	82.40620200442258	-0.015205662347873003	0.05963588472367387	0.006602849502724969	0.9879642427743658	0.953892014774005	0.9931866385053	194	29	170	186	32	366	85	64	17
SLC25A23	5.129673436401999	5.193156861169139	36.41176463147298	-0.01529720052093933	-0.1747196410910193	-0.11781959729300069	0.9914126301071515	0.8736664198707597	0.8508087014917294	99	22	36	64	25	204	21	26	7
ARID1A	7.877754771690378	7.899016519292218	241.73562752371473	-0.015357819296819472	-0.053341364788752156	-0.06553198741190569	0.9858919476299468	0.9556611758705496	0.9167750901900411	639	113	511	320	135	1217	233	190	37
SNORA34	2.816612561179213	3.1527259317688037	8.956152055612895	-0.015436085418880889	-0.5751747972007157	-0.16205663982307464	0.994377811791337	0.7797039166474534	0.7264371514940499	9	9	6	10	11	43	1	5	2
HSD17B10	3.0130685504472927	3.2690713615088627	8.513587012475599	-0.01549520186043512	-0.31471851904334525	-0.10591026728882369	0.9938516946743954	0.8677114539431103	0.8543971309171313	44	4	7	9	5	48	6	3	2
GPATCH3	3.0842185075325825	3.449528028878542	9.33182890795902	-0.01564451811156669	0.06791436105128469	0.008029547290602278	0.9938516946743954	0.9779027430312509	0.9914646086230786	35	4	7	24	3	56	2	15	1
PGBD4	0.9450032994459884	1.4756256411353759	1.275660099011706	-0.015717363260998776	-0.23284188295276312	-0.03250033616751832	0.9938651560234576	0.9499687766707189	NA	5	0	3	3	1	9	1	1	0
DERL2	4.019493471060918	4.102948768964312	16.586973486556374	-0.015805768894003192	-0.04423799029087249	-0.043450560853828236	0.9918258974016697	0.9798489460169942	0.9551104526163307	44	7	32	24	9	105	10	7	5
PPP1R3E	2.527748331546475	3.01695606634009	5.902193406519443	-0.01592356308371096	-0.1556281350610579	-0.05169931567307241	0.9938516946743954	0.9490664417587581	0.9375796010775463	16	1	17	22	1	42	7	4	0
COL4A1	10.379917072577463	10.409293530100696	1387.8235273063112	-0.01593801676218934	-0.06403294839034705	-0.0768251357897421	0.9847623902333169	0.9538854518864335	0.9013946411730763	3889	918	2413	2087	512	7067	1372	1030	213
CYB5R4	4.683203389651655	4.82316760207507	28.10277757603596	-0.015945259875749858	-0.4257785842268143	-0.2297201937016752	0.9918258974016697	0.7033084467789953	0.6730370611111448	36	20	46	36	31	136	20	18	3
ANXA7	5.8117188759206835	5.88636841796678	59.27128477354109	-0.016171591142821677	-0.17462904868986154	-0.12524186694471962	0.9889719011793296	0.8633080771912218	0.8399543988117247	111	38	79	96	48	291	40	58	7
SEMA3C	6.061432288943665	6.242041029680692	74.96983898828961	-0.016329575625548057	-0.3039907495427314	-0.19012304918650694	0.9918084684281476	0.7764572502778142	0.7441647230727273	257	30	93	86	76	511	60	47	5
WHAMMP2	1.9540323552328798	2.461137927355808	4.02292105762298	-0.016353929146814924	-0.38754742467979625	-0.09224716237672165	0.9938651560234576	0.8737925801271157	0.856201847417918	12	0	5	9	6	24	4	2	0
ABCD4	5.0298896111679925	5.17779824511167	34.58602117553367	-0.016511957005208033	-0.06910886398804812	-0.05453716415392087	0.9914126301071515	0.9625463210428418	0.9405790562000321	117	6	53	80	22	183	37	27	4
STK35	5.030008492204073	5.08853797001383	33.229683633635645	-0.016571903062228062	0.02411371623663306	-0.009016948959168887	0.9889719011793296	0.9860047455439499	0.9912628717237748	69	15	65	68	16	173	42	16	6
HPSE2	1.2409459583844877	2.1300588727948395	3.0451235293381482	-0.01664600422768646	-1.135668118633275	-0.15857486435348675	0.9956811612073616	0.6514934395254237	0.6341405029392232	10	0	11	0	6	15	1	1	0
NF1	7.479324633598549	7.486802266182691	181.69614748688568	-0.01673399894432766	-5.861890165354335e-4	-0.033437807604755516	0.9833825336644558	0.99936425971415	0.958695800105132	395	79	343	352	98	869	151	155	35
CIZ1	6.410773320687121	6.5828647680383785	94.38830211848676	-0.016853617002897787	-0.13886499260700888	-0.08393014562581556	0.9914126301071515	0.9127995175850013	0.9034355953096397	502	22	148	172	29	483	85	85	11
AGBL2	0.9878253004280961	1.5977092603472944	1.694206621602587	-0.016880199687542972	-0.05666156572727177	-0.016053032893761806	0.9946533477773772	0.9888748933267252	NA	1	1	6	3	1	10	0	3	0
ZNRD1-AS1	3.7091045036943115	3.889503771407165	13.314013680786381	-0.016913908312323603	-0.05363301781996126	-0.03661534154381457	0.9918258974016697	0.9775689756662099	0.9615721726542511	32	6	13	41	7	64	15	12	1
ZSCAN29	5.1389366723693195	5.178443354400239	35.32275618613636	-0.01698837037243241	-0.03579157357499191	-0.04763701152291026	0.9876476999954296	0.9769835902602851	0.94757190569761085	78	17	71	76	15	195	29	28	6
LRBA	6.905675083897283	6.941297823936648	123.92589697331792	-0.017555577856486638	0.050830002046383896	0.004270918211074621	0.9858919476299468	0.9625463210428418	0.9954061241841391	386	44	255	197	51	564	131	80	28
SGMS1	5.005690238691183	5.1279867802768315	33.39380912695364	-0.017636595783357332	-0.10377096358368977	-0.07264338296969419	0.9889828683839497	0.9343912547278055	0.9190089574729473	109	11	57	56	23	209	37	20	3
RP1-283E3.8	1.763204399649189	2.3512442537714215	3.6353448094442156	-0.017823615273415364	0.6620661566483622	0.12309724905310204	0.993930549804411	0.7744882372747152	0.7921208742099789	10	0	7	7	1	8	4	10	0
IKBIP	4.212792178010072	4.369634435588997	20.48863571659104	-0.017940310727016646	-0.46412873679914196	-0.2224939030109884	0.9918258974016697	0.7110554734404994	0.6783442063342793	47	20	33	13	16	99	14	10	3
RP11-274B21.3	1.9647540462585313	2.8361024470804823	4.7113396972996044	-0.01806901147556519	-0.5894147456357662	-0.11990288293720838	0.994377811791337	0.7978657699118051	0.8024061720203899	16	0	22	19	0	39	3	2	0
NACAD	1.3720082009553098	2.097802183917776	2.334404880217105	-0.018120117050836177	-0.4224375866993433	-0.06590361268895174	0.9938516946743954	0.8736664198707597	0.8910031996706826	8	0	9	10	0	19	1	2	0
ARHGAP12	6.069919960699579	6.103849488620062	69.63775340959947	-0.018146756145420134	-0.08529991206123326	-0.08094791971053066	0.986868942112155	0.9348071224809824	0.9023162686561889	119	45	135	107	40	384	40	53	15
FBXO21	5.0637528369112585	5.149929260498437	34.28884333898446	-0.018206763554438166	-0.05138554418477062	-0.05116340433607622	0.9884192673299916	0.9697570168020873	0.9440515239862854	111	16	66	65	11	228	32	17	6
GIT2	6.172936038828738	6.2051016232642	75.07422484483321	-0.018233334251161307	-0.09751202930991025	-0.0893839068554609	0.9867270336689385	0.9227635392229563	0.8890062781905617	148	48	138	89	49	369	52	52	17
OR7E38P	1.2053878834945444	1.7885550244799662	2.477562154702657	-0.018283564246928456	0.356190774276827	0.03347087737462365	0.9946533477773772	0.9127995175850013	0.9426362054930528	1	1	2	5	3	4	7	1	0
RP11-972P1.7	1.8370902197127688	2.416171231371772	3.563018209289283	-0.01835426492111984	0.03818772445702922	0.004980230455871706	0.9938516946743954	0.9920817551162608	0.9938447773943012	10	0	14	7	1	15	8	2	0
SDCCAG8	5.686357229562507	5.76590592788562	53.01566583715567	-0.018398387645381886	-0.02669185554100806	-0.03442536601003433	0.9867270336689385	0.9829010538865204	0.9634153964447121	146	20	108	104	26	299	48	52	5
GALNT11	4.73116625047411	4.818311247024716	27.734451421229785	-0.01862519111309574	-0.04137019049746541	-0.04090734801559165	0.9889719011793296	0.9787532891467338	0.9569301365688015	64	20	43	42	13	144	35	10	5
HIVEP2	7.054363913712149	7.180003376903128	144.33418600641642	-0.018754725259302565	-0.06090439422400509	-0.05543421245611588	0.9879642427743658	0.9636789397040368	0.9389449373739693	283	49	470	284	54	763	188	104	12
SSBP4	4.40163196474473	4.530906200978793	22.009114172966154	-0.01877380388419596	0.26061642635298904	0.10307830702090867	0.9902698928668496	0.8329718867632447	0.8740001751764888	69	7	34	39	8	82	38	14	4
CXorf56	3.6491988204049504	3.9570507248367934	13.679565015793639	-0.01906001130192551	-0.05441180351726301	-0.03477038818359946	0.9918258974016697	0.9787185858886049	0.9651467073293736	43	7	16	27	9	96	13	12	0
AGPAT4-IT1	0.8164181018269479	1.6038419882310477	1.3949742457450995	-0.01908762180436421	-0.3468158829379507	-0.04883262811459786	0.9938651560234576	0.9127995175850013	NA	2	0	2	9	1	14	1	0	0
ARHGEF6	5.574623051730284	5.831647746258232	55.29336027549277	-0.019117444382694155	-0.37172051345856805	-0.18153176430929685	0.9918258974016697	0.7667653033653774	0.7542167176246853	89	20	293	57	20	349	31	41	6
PHIP	7.770855384023197	7.814487884345506	227.09688992785834	-0.019238109743910596	-0.08417072328933098	-0.0810840117603315	0.9839823243457319	0.9315689496745191	0.8974359296441575	433	73	592	411	144	1190	207	186	32
KLHDC2	4.235559265220567	4.278621463493385	19.40684156436561	-0.019349635169776523	0.20484515420580168	0.05915036884221847	0.9886817941780462	0.8736664198707597	0.9341811922325247	41	8	33	36	7	76	14	16	7
CLASRP	5.0014645093338705	5.2975027691052325	36.89625730137683	-0.019368495027310563	-0.021262655823608482	-0.018930915727780485	0.9917922521018393	0.9919978833706938	0.9807814197261892	151	5	106	69	8	182	48	32	3
PIP4K2C	4.721182016957896	4.824623589483961	27.815382500537616	-0.01941315048851833	-0.2136363364630257	-0.12520590291390504	0.9889719011793296	0.8612063975235195	0.8414205188399815	63	18	26	47	24	121	26	22	3
RUSC1-AS1	3.5259290887710253	3.7649114095338576	12.815347536885973	-0.019458009851207953	-0.3114935109666032	-0.12332943670479157	0.9918258974016697	0.8568844752979141	0.8339595011237216	14	4	28	20	16	66	14	3	2
CEP78	4.3487527333913345	4.421799097878434	21.20556234687011	-0.01948455862276374	0.08548683162357064	0.014645505666087655	0.9894019641929108	0.956381128288685	0.9865481818617021	52	10	47	21	10	90	11	22	6
EIF3B	6.780453958503847	6.847437287593327	116.46087828906289	-0.019647113063836694	0.05702220699479473	0.013903815260135578	0.9867270336689385	0.9629967852520325	0.9872035944390555	340	41	132	302	49	511	127	62	30
MAPK3	4.956066213545051	5.088018959234328	32.80478651177796	-0.019727733780634197	-0.07274934342894086	-0.05410997113020234	0.9889719011793296	0.9612554704029006	0.940629804392037	92	10	111	45	10	198	29	17	7
IKZF5	4.443150142569122	4.555184002595584	22.25867100973847	-0.019767150354699198	-0.1895158387315483	-0.10822553800307953	0.9880243491789406	0.874779581364232	0.8660735378827753	44	16	51	36	11	141	16	17	2
CD69	2.1532517495528065	3.0850589914691446	7.51278384721168	-0.01978917786464311	-0.3496138145310588	-0.04468329761370079	0.994846093698118	0.9092747532177148	0.9295406228227255	5	5	44	4	0	25	0	10	2
CNST	5.378733648587132	5.52231796495209	45.726030101407915	-0.019823437090809092	-0.011696117052002838	-0.02395138958875607	0.9894667344935292	0.9942906034285085	0.9763525247796416	90	12	62	105	38	265	55	12	10
LAMTOR1	5.7220295629039715	5.803910068283098	55.41569258951824	-0.019911721314842475	-0.18240310682764635	-0.12778348813003762	0.9876476999954296	0.8573163111862732	0.837744245448759	170	31	50	110	36	292	55	35	7
SNORA77	0.8814074701191525	1.6480266421063914	2.1942464197103653	-0.019926424081842063	-0.956614457239607	-0.12456849179832233	0.9949998924562073	0.7419382663706338	NA	0	3	2	5	3	11	0	1	0
ENTPD1	6.0377823489988796	6.2064560551310155	71.9079434163823	-0.019948865695487268	-0.09139214436935907	-0.07216673737256561	0.9879642427743658	0.9449751143268683	0.9191331534396676	143	25	223	162	27	462	77	57	4
TBX19	2.1890617781760926	2.7642445610339426	5.743674488420808	-0.01998564338308716	-0.5794001860841956	-0.1375448548307683	0.9938516946743954	0.8071004496263784	0.7669237791801709	10	0	8	8	12	23	6	3	0
PCNA	4.266954834353774	4.469086081551154	22.37367282583126	-0.02000561707694045	-0.3871162615289088	-0.1571475853055648	0.9930044172167402	0.7921360326276565	0.7795728794027805	64	18	7	49	13	89	11	13	6
C5orf42	6.183115796019516	6.260401852766315	75.59834358205252	-0.020208674731247107	-0.03597368752552946	-0.044097726576795296	0.9858919476299468	0.9768858343212824	0.9531709287239732	279	24	158	125	30	393	79	61	10
XRCC5	7.5228747237158355	7.535439824258717	189.2878995601196	-0.020226455141344662	0.003685050252481943	-0.03288628872217974	0.9808983455451857	0.996892721146546	0.961791165504527	366	109	314	361	94	911	144	135	46
OVGP1	0.327332067730023	1.358967155090422	0.8810630030431463	-0.020314198276168174	-0.4601752687652775	-0.04098441270453084	0.9938651560234576	0.8934393120911289	NA	1	0	8	2	0	11	0	0	0
RBM12B-AS1	0.7953037540785718	1.68073403852057	1.4391519899783765	-0.020388797099496824	-0.4874250222014691	-0.04666984011331548	0.9938516946743954	0.8736664198707597	NA	10	0	7	1	0	11	2	0	0
VASN	5.606018252489297	5.662072856663729	50.06571216009165	-0.020484269360905197	-0.08096495838540681	-0.07131973481456912	0.9858919476299468	0.9432675028013101	0.9184504808429633	161	29	78	77	22	286	52	27	8
TBCB	3.7653596962128466	4.000695850606155	15.034262007872766	-0.020647819032849457	-0.2471879173606307	-0.10105281161098213	0.9918258974016697	0.8813247864618934	0.8673635287172948	50	5	9	45	9	98	5	8	4
EIF1	8.007475842739087	8.057454972152081	271.57722716191705	-0.02065252623262519	-0.13689192439300246	-0.1158313904841224	0.9833825336644558	0.8813247864618934	0.8482818917620502	397	127	452	478	240	1386	182	222	49
ENC1	4.673654754837239	4.980920716905905	32.208132491486516	-0.020853962453294256	-0.4332241043724577	-0.155479903862495	0.9928126980370406	0.7797054504910348	0.7768682882318024	118	13	13	34	38	148	22	7	9
ALG13	5.276701090964199	5.324899090661043	40.1939118229858	-0.020870437303157713	0.15625777590653386	0.053706887987838535	0.9858919476299468	0.8813247864618934	0.9405790562000321	91	12	93	64	18	165	30	36	12
C3orf52	3.8073435603299637	4.1103145044303995	15.89104922310432	-0.021246089318130164	0.003789594177739103	-6.403045637544738e-4	0.9918258974016697	0.9985835163554992	0.998447059484919	42	5	14	67	2	53	15	18	3
IMPACT	4.067138599012204	4.281748650044074	19.51691587189508	-0.021400059917872943	-0.5677316207736052	-0.251288846409149	0.9914126301071515	0.6743560208036833	0.6204907500776692	29	17	17	26	23	105	6	11	3
UCK1	2.899302222186537	3.1629800888249684	7.551692655243262	-0.0214919517686574	-0.0941266169311224	-0.04169376050261727	0.9918084684281476	0.9676897811858807	0.9540938811004319	27	2	14	13	4	62	4	2	2
GOLGB1	8.918264779107714	8.940259295294917	499.58430541487644	-0.021566519344238297	0.007658553364330002	-0.02051428374400253	0.9794447834048344	0.9944893897309814	0.9777962862391456	1150	180	1234	806	255	2136	493	360	107
RP11-186B7.4	1.8258980378783858	2.255205786386417	3.8175706782454175	-0.02171080707329378	0.049369701746776365	0.004782275367489243	0.9936275330123976	0.9889712126190005	0.9935539653586108	6	3	11	5	0	12	1	6	1
RP11-120K24.5	0.25881302768019027	1.2778710005925167	0.9572161344744003	-0.02176459717534308	-0.8089147962353473	-0.06303999060955047	0.994377811791337	0.803397706409546	NA	0	1	7	2	0	8	0	0	0
AIG1	3.8765598997669724	3.994251171104363	15.276136754629166	-0.021873854876608412	-0.289957859979789	-0.13589073536162607	0.9889719011793296	0.8342007773999713	0.822945954514571	21	11	31	20	13	75	15	7	2
HYAL2	5.378376039160894	5.466553001084938	45.61065604494054	-0.02193114640657076	0.003320255279588839	-0.015779357628042622	0.9876476999954296	0.9981520173011587	0.9839218075628976	49	32	88	95	16	191	29	26	16
DDX17	9.758681115726107	9.787324272309132	902.686860814001	-0.021935262325735796	-0.06016136485526174	-0.06894222253212168	0.9796318624559518	0.9548531759648378	0.9144682514532099	1364	420	2093	1423	611	4041	740	681	191
TAL1	3.974502444762357	4.3770938282621525	18.47293626083131	-0.02194137120053603	0.120186308072768	0.030462549524322976	0.9915752049758808	0.9518671957854681	0.9692818300950975	50	2	60	34	7	104	37	7	1
METTL16	5.076779100702145	5.154824644442808	35.287483441999086	-0.021976201360784334	-0.15877271757525865	-0.10581430997620646	0.9875953609967707	0.8900025281047887	0.8668382234501214	85	23	30	83	20	165	36	20	6
GLIPR1	4.684879422054474	4.857103843641857	28.233602455631836	-0.02200295285761149	-0.393830059899334	-0.20546860298221042	0.9898093865082143	0.7367815621145473	0.7137480509458713	27	23	94	37	15	137	24	17	3
MAP4K4	8.619159018512248	8.662702537581948	411.6411774743286	-0.022142619345154237	-0.09517870211311398	-0.08843500472665279	0.9813313429711622	0.9227635392229563	0.8874759557994679	1174	127	548	767	322	2026	362	308	72
PRRG2	0.8437418947135638	1.4354599488721664	1.2598429096564563	-0.022153645598371477	-0.41923544515341654	-0.047368794743774104	0.9933828065546112	0.8816617440272112	NA	5	1	1	5	0	7	1	1	0
MTOR	6.172730731461297	6.297746688721773	77.23261849885364	-0.02216629703691829	-0.05361039941896696	-0.05106382355745102	0.9858919476299468	0.9681409203453081	0.9440515239862854	303	31	125	164	22	404	86	67	7
LGMN	6.192610030214325	6.279326392416586	79.96795198024653	-0.02230059547174169	-0.2020633370330219	-0.13331660593324565	0.9861490186107019	0.8509812320177303	0.8287622060690247	142	72	69	136	49	341	52	52	19
NCLN	5.272690416672648	5.441120637739193	43.42525647581686	-0.022341942621218247	0.051136593988769415	0.016464966167382796	0.9889719011793296	0.9765805668776141	0.9845323288659817	194	21	39	71	10	165	54	20	12
CSK	5.156950221964397	5.249346638214619	36.57284880275659	-0.02239853366512509	-0.0328569837264535	-0.03343515905623402	0.9846550402170489	0.9800258581069221	0.9655479689778701	95	17	77	64	18	200	39	32	3
SMPDL3A	4.015374092988769	4.487803519811712	23.09751638453841	-0.02271611501418052	-0.9994395867175457	-0.3872327575127037	0.9929278730939206	0.5047601846307257	0.40305147320389517	38	41	6	32	14	84	7	14	2
RP11-705C15.2	2.6727981272202537	3.125076093024634	7.516479736141344	-0.022778342862114234	-0.5145733564058366	-0.15294085197751753	0.9921374732940936	0.7994340365588287	0.7616840507920775	8	10	27	6	2	38	7	4	0
WBP2NL	0.5691166818682745	1.6361704889397826	1.3909935945314635	-0.022781304708504514	-0.9913533142823144	-0.0790204440297786	0.9938516946743954	0.7347858022591885	NA	2	0	1	15	0	9	0	1	0
TRIM44	7.910411600020753	7.929287289223144	247.9485872207101	-0.022935820132131562	-0.07154049316982605	-0.08068612683843164	0.9780147011455631	0.93898709410671	0.8919921060023239	512	159	472	381	126	1223	250	173	40
SH3BGRL2	4.687175421504658	4.772142833130454	26.212789294409394	-0.022956887951359202	-0.1358575665800278	-0.0866531503599475	0.9858919476299468	0.9099553216382502	0.8985813306433096	61	13	57	42	16	182	23	11	4
AC009120.6	1.4633798940375846	2.062354081285186	3.2466482609942333	-0.0230020360891153	-0.30065154029971863	-0.04524739514604218	0.9938516946743954	0.9243393381158829	0.9242329470443484	16	3	2	1	1	12	4	0	1
SPHK1	3.4460348178686844	3.982666474154806	14.105545481274202	-0.02304496234290727	-0.03999327792473121	-0.008460639729896096	0.993424483242796	0.987581789644048	0.9912628717237748	73	5	16	34	0	40	20	13	2
FAM129B	7.439614931573698	7.558019686915669	189.8447775571599	-0.02304681760548851	-0.0828511362023469	-0.06153994555229405	0.9861490186107019	0.9499687766707189	0.931331247293028	743	85	234	487	40	829	221	117	33
SRPR	6.691446991495772	6.7541616089754335	107.40849538852606	-0.02318511494626589	-0.06480074787717008	-0.06370126419910596	0.9821615339320146	0.9535279884788189	0.9251355804487277	260	29	234	235	63	580	109	86	13
KLF16	2.8706590869674704	3.3224197710244323	8.653999711859441	-0.023202336103374296	0.021093235498220845	-0.0019528366476176567	0.9928520153023003	0.9941633254333027	0.9969082837399604	29	6	9	23	0	25	14	7	1
HOTAIRM1	2.3618442345990496	2.5179464266693663	4.7877629518317315	-0.023238228811972978	-0.01153919513473614	-0.012843506025378046	0.9907141324411559	0.9961615441077902	0.9858150441863699	10	3	8	6	3	21	6	2	1
B3GNT9	2.717121267751709	3.1629094852104336	7.697621392872545	-0.023354374471031916	-0.07200176451443877	-0.017777403189215224	0.9928126980370406	0.9793813710263096	0.9797740756778764	42	3	11	11	0	22	9	6	2
ZBTB20	6.172007260336301	6.288334295830239	76.89557034164399	-0.023602834960204076	-0.04922861177609676	-0.04605783331338138	0.9854058619434208	0.9719382405052085	0.9524848764497436	259	24	203	151	18	413	86	52	11
CTD-3222D19.4	0.9178456630386054	1.6332374181335476	2.0164079075389134	-0.02386283981633654	-1.1444039121721723	-0.12990583550874757	0.9938651560234576	0.6690278139632085	NA	0	3	2	9	1	6	1	1	0
FGFR1	6.677642162062984	6.839466410870516	113.0192065974007	-0.023866760953358535	-0.11741850715122935	-0.07637530210572922	0.9867270336689385	0.927576542759845	0.9140084961638476	407	26	270	300	24	625	115	87	13
GCLM	5.09687850280487	5.184335009695937	37.272109905098944	-0.023998612210481766	-0.06475530953534203	-0.04863437891016817	0.9871206054017855	0.9678673626204664	0.9460928294774993	76	18	29	59	35	117	34	25	10
ARCN1	7.814703065060555	7.867898067512095	238.10075825712676	-0.024024716232710856	-0.17683454135450355	-0.14472627687491027	0.9808983455451857	0.8407813572521797	0.8031256887591446	403	158	399	316	185	1251	173	202	33
NUP155	5.011825993286926	5.070684192639103	32.85639372571352	-0.024046169838164256	-0.029638364242480723	-0.041816216211325884	0.9847623902333169	0.9829010538865204	0.956499327850152	115	14	39	58	17	152	30	27	6
HEATR1	5.685014729074229	5.7622894915277145	53.28066804918308	-0.02405514879739998	0.022345754887094445	-0.011871045346473185	0.9833825336644558	0.9867869695186033	0.9899622308105551	137	14	100	139	23	269	39	56	9
ULK2	3.7705019591357383	3.975330369390173	13.89188223152104	-0.024250606602396856	-0.10050506339872252	-0.057844169591270686	0.9878451833547759	0.9538854518864335	0.9364070318022695	41	3	40	27	6	98	14	6	2
TLK2P1	1.1730167973774401	1.787791238282786	2.722188865562203	-0.024345395682711986	-0.4817565352471598	-0.06866167136499396	0.9938516946743954	0.8830726536111202	0.8592508290256612	1	5	1	6	1	5	1	4	0
CTDSPL	4.980236113263204	5.039769554895059	31.883466742124455	-0.024352516430611214	-0.11565620116397425	-0.08174139972046891	0.9833026134612135	0.9153416601977211	0.9044822164976348	82	20	53	59	15	185	29	22	4
LRRC8C	4.87358359733131	5.082882142696346	32.40360784729925	-0.024530852389921847	-0.26081977615712215	-0.15212229069327066	0.9873402540615828	0.8319664905585217	0.8047954487485117	58	27	97	55	8	215	26	22	2
ELAC2	5.12028975867892	5.298707820906319	38.600775420788416	-0.024581942057969427	0.074605075118578	0.028916038387408232	0.9874348216222204	0.9632998190726139	0.971184251282123	142	5	73	92	10	173	31	31	11
RHOC	6.301577905491347	6.328343320340864	80.26729542112143	-0.024588344697117893	-0.022904812669502825	-0.03936468774286819	0.9789543387817254	0.9832158002349599	0.9556663554226895	198	39	156	138	40	392	90	57	12
EBF1	4.3588831082470145	4.426677460079914	21.349205654367783	-0.024931264810788563	-0.1075687044993232	-0.07367855460291832	0.9858919476299468	0.9435102370112881	0.9164409386103547	54	10	34	26	16	120	10	13	6
RP11-440L14.1	2.5238760077983238	3.2104120298831784	7.654966078179765	-0.02502989475985987	0.19818646262180004	0.03475193931447255	0.9932216447816172	0.9443962996938005	0.9571239007123938	8	5	29	13	0	20	19	5	0
KPNB1	7.764517876717801	7.778533222273931	222.28351881142513	-0.025088929117237934	-0.037153375298759624	-0.05568643233833867	0.9748887773266385	0.9698993276576814	0.9274950508191315	578	96	369	405	129	1163	170	200	37
IL17RE	1.3140516272356555	1.8115511046531934	2.053841621932181	-0.025125907749980952	0.07091526336218605	0.009028668146027421	0.9918258974016697	0.9845755232928873	NA	7	1	3	6	0	7	4	2	0
MBIP	4.796750162491688	4.870812517788623	29.247699651189375	-0.02522396989279823	-0.08630739468426435	-0.06364363425635661	0.9867270336689385	0.9538854518864335	0.9276683122180494	71	15	21	68	19	113	26	20	7
KLHL20	4.067678580902776	4.131876134408122	17.305882222998218	-0.025413186160449755	-0.11877642178792919	-0.07065072075995642	0.9858919476299468	0.9401960537120241	0.9188371930549293	27	8	28	26	16	71	17	9	4
RSF1	7.669671212761704	7.7054192998895745	211.88297676850007	-0.02546923011337282	-0.10193198158406622	-0.09563284571241149	0.9787756946707634	0.9120820809604918	0.8732110609475944	367	93	544	289	145	1081	159	166	39
ZHX3	5.90838309810508	6.017659247942274	64.03472140784324	-0.02550682027122126	-0.01064559943518511	-0.02258912937711622	0.9845032509273529	0.9941633254333027	0.9785751631161699	264	15	133	94	25	335	40	62	13
MSL2	5.4306849845580825	5.4582145561283975	43.84125990312536	-0.025556226835225192	-0.015336661728677387	-0.03901084878717	0.9813313429711622	0.9913223847358561	0.9581896045473003	91	22	103	59	23	193	39	35	9
SEC22C	4.963235239441054	5.073034992850263	31.92685362818822	-0.025610798798022673	1.7778307117937738e-4	-0.019106074281205122	0.9833026134612135	0.9998320214519171	0.9807814197261892	85	11	70	71	13	175	35	28	3
NDOR1	2.969900153031886	3.4979227402866173	9.519524531298114	-0.025758927997030716	-0.2530705093711041	-0.05817947017939527	0.9918258974016697	0.9090182289370565	0.9250027262501701	42	1	8	41	1	41	13	3	2
PCOLCE2	1.8493431002924814	2.29805608613031	4.0337055092294065	-0.025861316406047326	-0.5525282761901167	-0.12178937803516514	0.9920164009006529	0.8238017652750422	0.782445828181972	7	4	2	4	6	23	1	3	0
GAR1	1.784428451711845	2.519312525987817	3.9632116931524903	-0.02605712801160957	0.17619678710105624	0.014692625844248993	0.993424483242796	0.9538854518864335	0.9813467250021937	12	0	7	7	4	39	0	6	0
CHD1	7.398916506728026	7.435900931155101	174.56355295485926	-0.026094017473540336	-0.07092818705017236	-0.07446626061136662	0.9781415400301966	0.943799669531889	0.9076158037724186	301	69	479	365	80	934	138	141	30
C1orf174	3.457097927325559	3.7422061051989006	11.63605487280329	-0.026645062788649393	-0.19621611396812053	-0.08906540288143332	0.9879642427743658	0.9090182289370565	0.8922734732657865	34	1	22	28	10	70	12	7	1
SOX4	6.447870808919349	6.587790440796827	96.97523453857868	-0.026695147037205776	-0.2502900319520069	-0.15469028524880388	0.9833825336644558	0.8172878905344666	0.7980155470476312	227	28	111	145	118	393	83	85	12
LSM14B	4.379088632939449	4.448576415408153	20.753449067240783	-0.026726901804046792	-0.051077466109030543	-0.05190283607131976	0.9833026134612135	0.9746648843954338	0.9437449542753971	67	10	39	33	8	118	15	16	4
GPR84	1.0493445218190627	1.6597519494202984	2.280259181857254	-0.02680180181043691	-0.9789384260055766	-0.13115012169605192	0.9936573695670247	0.7184265204168734	NA	5	4	3	0	2	8	1	1	0
YME1L1	6.898497119560206	6.949308354024169	125.48121418845014	-0.02683175894619848	-0.15516023751863584	-0.12393352208326971	0.9799554877511268	0.8670720649489774	0.8379452927009083	217	67	149	256	104	591	90	107	21
RAB35	5.157793957296118	5.311696362044437	37.903743393561676	-0.026921199462779113	-0.0789934464580527	-0.06234676462235918	0.9836943115297937	0.9538854518864335	0.9311163899816646	122	20	70	87	9	232	42	27	3
HSPA2	4.0178831792439915	4.335443063324337	19.04962067572673	-0.027398062236370486	-0.3465434253895161	-0.11828717826335748	0.990500761474938	0.8336551897443306	0.8399543988117247	109	5	40	9	9	107	13	6	5
C15orf57	3.6211840529407007	3.7176226995941835	12.832572478416552	-0.027586331215520263	0.1361801092968903	0.023264184739099327	0.9858919476299468	0.939512651970388	0.9775658342875122	31	6	25	21	3	56	7	10	5
SBDSP1	4.132841906067981	4.240374891374055	17.834401962076157	-0.027670944426330526	-0.10591903064417356	-0.06697377504014065	0.9850001726913894	0.9454984050671127	0.9255332124162603	48	7	42	20	12	101	9	17	3
PPP2R5E	6.159138650366787	6.184726741508702	73.2214753884883	-0.027813266749575724	-0.096789694677616	-0.08809513075753661	0.976968636693992	0.9168994659602807	0.8884847454402938	147	34	122	123	56	352	66	52	13
NOA1	3.2473094863029823	3.540340087258098	9.840999689252769	-0.02787163391381027	-0.04997656464785053	-0.026812720469299573	0.9876476999954296	0.9816051608608588	0.9728290696851557	21	4	16	25	7	68	8	10	0
UBL4A	3.486877437377777	3.797560932046599	12.069185968593285	-0.0279022719531999	0.14533305217048634	0.04108079011403352	0.9879642427743658	0.9401960537120241	0.9566191743125861	56	2	14	25	4	46	17	14	1
MPHOSPH10	5.5523493867594045	5.609059257737294	47.95561704856508	-0.027907192562648696	-0.048762522711449596	-0.04953916822156221	0.9794447834048344	0.9678673626204664	0.9442256989763754	116	23	73	105	26	257	34	50	6
CREB3L1	5.165063107166962	5.52640575518019	45.79171572606154	-0.027976543210537892	-0.6913957778338982	-0.33150642182290563	0.9905674188966088	0.5746525564243118	0.5092525850086678	102	54	15	147	18	234	26	28	3
SUN2	6.192970796591427	6.374551306883834	82.18040298153188	-0.02803515258408707	0.001814190547015522	-0.004363541362972292	0.9856895315081002	0.9988403735550355	0.9950357577456705	287	19	256	137	14	315	100	59	16
FBXO45	3.8864948315310732	4.029369409819967	15.222315403401447	-0.028093288131177577	-0.25229402588934613	-0.1216826878197312	0.9850001726913894	0.8574547849137134	0.8466871363651527	37	5	24	25	16	93	13	7	2
ZNF358	3.886995881336147	4.026147827653706	15.729263720212163	-0.0281382386337752	-0.03796874792451751	-0.030189289972319896	0.9871206054017855	0.9845755232928873	0.9679864976273033	60	6	35	11	6	66	11	11	5
ELF2	5.820579309518128	5.9362120803607	60.06547710327789	-0.028302680440739195	-0.14173729005506044	-0.10038922349100131	0.9831737669017314	0.8992890056546946	0.8782503008222889	106	22	189	100	35	399	65	27	7
PPP1R12A	8.107580988734576	8.137151742480004	285.30545083706255	-0.0284459219267873	-0.042958976054571454	-0.05684661961083148	0.9740050318454332	0.9678673626204664	0.930545896333518	605	105	745	450	159	1492	197	254	53
RP11-258C19.7	1.7777324531779508	2.428334816856261	3.514922296517799	-0.028592855398746373	-0.4668790195656932	-0.08715760521480051	0.9915752049758808	0.8501552704693547	0.8563486970562609	5	1	20	10	0	19	2	4	0
SNORD12C	1.5732603377298668	2.1160767884336673	3.713075397866346	-0.028668245625408192	-0.76223718021136	-0.11909630040544629	0.9920164009006529	0.7720598516998591	0.7515682605298388	2	6	4	11	0	11	1	2	1
CTA-243E7.2	1.1739517759590108	1.6871278620413281	1.7919433398089453	-0.028743206427181315	-0.001400096391796801	9.099760088766124e-4	0.9914126301071515	0.9983091036524745	NA	6	0	2	6	1	6	2	3	0
AC006978.6	1.7742188999364812	2.2333014209716233	3.1859441781753404	-0.028959499146297002	6.215997447734663e-4	-0.006453735859383912	0.9904429397072168	0.9998320214519171	0.9913688585006629	9	2	6	9	0	13	3	5	0
ZSWIM7	3.5719754351198554	3.8507851430496904	13.117210543183884	-0.02899561082699391	-0.16030835862601434	-0.07436403600027092	0.9876476999954296	0.9332505372293076	0.9114128510126288	36	4	12	26	14	80	4	16	1
TOP2B	7.2049038564654015	7.2437323078924525	154.06773123692068	-0.029078166451038227	-0.08927664634654046	-0.08781217152698936	0.975128118630942	0.9270823515117335	0.8896128728508242	302	117	310	237	59	675	140	125	26
GXYLT1	5.339484062742596	5.428729889692036	42.13702568981604	-0.029107178680731326	-0.0833854688208236	-0.0653541552408974	0.9806413401793848	0.9461603692403782	0.9268698085339242	78	18	64	98	31	198	38	43	4
ACP1	5.554838817795299	5.707195103256058	52.12941185353736	-0.029181814139433472	-0.2784790031645419	-0.17294706716295027	0.9833026134612135	0.8015376345227632	0.7704196986050459	73	34	64	96	51	249	33	54	4
PSPN	1.0896300861951413	1.5584981225536723	2.0297045739582114	-0.02958955945522043	-0.05677707769261641	-0.008594073466559847	0.9918258974016697	0.9875377233696337	NA	4	1	1	5	1	8	2	0	1
KHDRBS1	6.855418248606833	6.9119266879143675	122.91080339985795	-0.029659000564109486	-0.1717369373658672	-0.1344311227350908	0.9780875782384293	0.8536786509121992	0.8235070523756829	255	96	185	138	81	589	78	103	22
RP11-632K20.7	4.160632189280248	4.333086441864698	20.197795493868725	-0.029906719408437442	-0.217369521017138	-0.09385171572167601	0.9858923587867238	0.8924749639486005	0.8800624318182656	23	4	52	27	22	79	16	9	6
MICALL2	5.342309311459391	5.719096626486696	51.60157029738758	-0.030046509045903072	-0.06133287307205172	-0.014318774422884284	0.9889719011793296	0.9765805668776141	0.9855832152925036	227	13	98	134	2	200	65	26	12
WDR59	4.31088790477938	4.598140027014192	21.862413953677418	-0.030213204031019198	0.0158070323878942	-0.009079686524947792	0.9854914089034434	0.9930518553170561	0.9912628717237748	69	7	47	61	4	129	30	17	1
GOLGA5	5.659869866466991	5.727708550506783	51.94056394393722	-0.03024045753419988	-0.04119226648889737	-0.04511725447957145	0.9772973824009409	0.975059367987618	0.9517909107727133	132	17	91	109	33	265	45	52	6
PCDH9	3.9388295911304145	4.25586541197276	18.50672036500973	-0.03038676325575229	-0.5399787421444412	-0.21386982500102836	0.9879642427743658	0.7184263299646586	0.6778520912742446	31	22	13	62	4	108	6	10	3
DENND6B	1.0614483408805253	1.5856635231390102	1.7790267047058816	-0.030439937704320963	0.08552299357578474	0.006354342231206791	0.9914126301071515	0.9821076190217689	NA	5	2	2	3	0	5	4	1	0
AP1M1	5.2720498011764985	5.4005649541328635	40.948461551718964	-0.030719863985617067	-0.004846912350314246	-0.022930675038017708	0.9815113021011522	0.9970998689553358	0.9785751631161699	146	19	72	86	8	196	51	28	6
GPR98	4.695389845773345	4.832407589956245	27.606343789567518	-0.03080306561365724	0.03979482698552987	0.0017237036341161086	0.9833026134612135	0.9808486823243803	0.9983413343770126	89	5	34	79	11	122	21	25	7
PDE6D	3.148609117421044	3.491420028616999	9.435339421783537	-0.030818022211570838	0.20873022196233124	0.06102622619031253	0.987051412880335	0.9114146646676147	0.9305731508998563	26	3	12	23	5	48	18	7	0
PTRH2	2.8867360722055726	3.1294746102733715	7.3433551897704	-0.030958064311641744	-0.21166852967678637	-0.0761150092163752	0.9871022305820067	0.9127995175850013	0.9070154633743185	21	3	17	8	6	55	6	2	1
STAM	4.742760653697101	5.140056979245043	33.761325128897965	-0.030982594607907227	0.017764859851644502	-0.022736270349947425	0.9871206054017855	0.9926931976708981	0.9785699531877456	75	15	37	59	31	186	31	43	0
TBC1D20	5.703706300807283	5.753383807582364	54.40442112862036	-0.031205191986004813	0.10053136279911495	0.0281124639068087	0.9775248067789286	0.928227177070444	0.9713600943268711	118	15	112	98	31	243	55	29	16
PANK1	1.8753704316712778	2.2707444769946017	3.0923064727049328	-0.03129861010870871	-0.08594022181499676	-0.025921491892772337	0.9875981952116529	0.9765805668776141	0.9679864976273033	13	1	6	7	1	21	4	2	0
MCFD2	6.841998429275884	6.8645861973463544	118.15014472829945	-0.03133057469014699	-0.09307734330354571	-0.09081233362482741	0.9728396493213597	0.9165228196842935	0.8808378382739921	236	66	163	224	80	562	91	99	21
GPD2	5.639609044977204	5.731360448080788	52.98592255372617	-0.03140725474585779	-0.2178319404618344	-0.14827121581321992	0.9787756946707634	0.8270227158732065	0.8070962122276849	98	38	83	75	41	266	38	50	5
RUSC1	3.4813353648759944	3.6977294499120066	11.27021147090738	-0.031506666103504534	-0.0582404450651554	-0.036088472250592266	0.9849212104225206	0.9768858343212824	0.9620987141683031	36	4	15	28	6	76	5	13	1
ZDHHC6	4.839317918565074	4.892959787826295	28.782103726824833	-0.0315344262665775	-0.109739625635044	-0.07780099344605498	0.9780875782384293	0.9233720173635563	0.9099988928818298	55	16	58	56	16	156	29	18	4
ITGA9-AS1	1.752369232325382	2.281258297884102	3.59816768234568	-0.031548394299872745	0.043336521226764124	0.0017000721564474543	0.9914126301071515	0.9902873967543676	0.9977306703147883	10	0	6	7	3	22	5	0	1
CORO2A	4.302090961346345	4.518029492066909	21.63431208704281	-0.0315869536538168	-0.33486472002501144	-0.1614841684056204	0.9856459340565125	0.8022475731176693	0.7863579453380762	41	16	23	83	6	144	10	14	3
AXIN1	4.668697652836529	4.926538082363421	28.519250742196572	-0.031651175608424426	-0.051774288501359546	-0.030323601352945342	0.9852490269448013	0.977053306544873	0.9692818300950975	104	3	69	74	7	158	34	15	5
UCP2	4.4181679965130565	5.075488289294798	35.55295018867373	-0.03175207693560098	-1.4546933508842232	-0.7489399164269814	0.9901569733127018	0.31946603449781313	0.18351270943582398	17	62	22	26	44	105	12	14	2
DCAF13	4.091473771481037	4.314946499814918	18.276424817956276	-0.031803940365856646	-0.1382284045762286	-0.07356242418616135	0.9850001726913894	0.9332030000406578	0.9167750901900411	51	4	20	56	13	114	8	20	2
RAD54L2	6.0561161517355035	6.122819501034316	70.29591701610559	-0.031825582795175104	0.15847209596849773	0.06841341240495485	0.9776076541252698	0.8751422644075088	0.9232166838418011	183	24	132	153	21	297	78	38	21
FAT4	7.055992860075802	7.1850820483877715	145.72563624530582	-0.03196172001786846	-0.1118276714578265	-0.07201867681182647	0.9808983455451857	0.9286721324609745	0.9189760703418518	679	38	344	180	47	762	147	78	28
ANP32E	6.92495844501394	6.992127398504127	129.88347530089945	-0.032076578866738766	-0.2379519758480626	-0.17307487485597065	0.977137997000456	0.7874315914562496	0.7618082102816608	196	93	250	145	103	643	91	93	22
RYR2	5.130917670480001	5.601135280888098	46.53678493532709	-0.032078258730746	-0.24828274664677938	-0.07161902670012711	0.988280443164798	0.8880342807487928	0.9129938793307814	286	4	135	59	4	182	37	43	8
WSCD2	0.025261648686250887	1.3181697417488474	0.9704602589411035	-0.03207843509253213	-1.550127130245849	-0.07281508428556885	0.993424483242796	0.6167102820108046	NA	13	1	0	0	0	5	0	0	0
CAPNS1	6.779858562615167	6.83668808488057	115.91999336618687	-0.03222438843082546	-0.21299033251745159	-0.16395687513965782	0.9748887773266385	0.8022475731176693	0.7743911423560282	250	94	193	141	68	648	86	84	16
ZDHHC21	5.570624584006207	5.7244271049631434	53.16661373328692	-0.032284080522674716	-0.34017781005685227	-0.1978448316374038	0.9831736138519401	0.7554001644631982	0.7280061373784615	76	54	52	143	22	267	28	45	7
ATP5A1	6.8480089072405175	6.930874216766528	123.3175802714669	-0.03234316827953842	-0.14506344822701858	-0.11459013948727266	0.9771169047832529	0.8842045497508604	0.8545140006423376	322	89	131	193	75	563	96	130	13
SNX19	6.817790567421249	6.846261723719283	115.60638266240439	-0.032349505467380094	0.019381065253107732	-0.01898523428754028	0.9715505159515939	0.985800772311301	0.9800410488637036	282	45	230	265	44	521	102	104	22
CYTH2	4.6870092353495325	4.984908399836541	29.054328716290613	-0.03240426161510554	-0.1090118939287653	-0.06154235924704795	0.9847623902333169	0.9487284706000114	0.9324605147039238	137	6	64	63	6	195	34	18	2
SAV1	5.4311784079812115	5.471074035710414	45.19247930767482	-0.03243112840273045	-0.10827963535523202	-0.08821791635348547	0.9780875782384293	0.9255342262750674	0.8924902248727351	64	26	81	72	33	211	32	26	12
CTNNAL1	5.588126323107718	5.701353105986332	53.23853787690758	-0.03244901661757891	0.22901205320569587	0.10525029527587626	0.980498156269824	0.8423156291434815	0.8684664236612266	115	13	89	114	25	284	42	18	22
BMP1	4.470372202241086	4.644985757130688	23.525221678874765	-0.03254359158056186	-0.10499677066640409	-0.06407864593788233	0.9833026134612135	0.9472508901702033	0.9286627098794015	93	10	27	64	5	129	25	13	4
GRAMD1A	6.143531049846281	6.2527724748735745	76.10733568129692	-0.032639692768742845	0.1645690788599783	0.0736668452255539	0.9799554877511268	0.8809780860830875	0.9184902522355984	154	25	186	172	22	285	120	40	16
CELF2-AS2	0.33718997335931805	1.395930695364401	1.0232606297237845	-0.03264306129934737	-1.1536103342195185	-0.06657567645599405	0.9918258974016697	0.6994665612271258	NA	4	0	0	10	0	5	1	0	0
MYLK	9.065315348150216	9.146634399677977	575.0077422088701	-0.0329492497188154	-0.16002116933477845	-0.11769181768797282	0.9768557746169587	0.8758912845967726	0.8483421328130513	2337	219	1361	507	270	3015	444	435	96
KMT2B	6.379570142942655	6.570264010617672	93.90570441932078	-0.03299543079363636	-0.04464563156935762	-0.028192458551897528	0.9832096078526117	0.9776300678712619	0.9711385047165323	315	17	270	218	18	421	120	56	16
NANS	4.683804299283888	4.8155311137770855	26.47834303369745	-0.033181400787107726	-0.029726835870722897	-0.032823612781123564	0.9794447834048344	0.9843434024511754	0.9665718242738374	83	13	40	59	10	145	27	25	2
RAF1	6.574011474714615	6.6308245592295165	99.10610897992643	-0.033239605459709116	-0.03205550474932891	-0.045477538876015966	0.9747376063063508	0.9787348730504489	0.9501753724998548	259	27	283	166	43	502	85	74	20
SHQ1	3.7808660921067956	3.8863589590815204	13.955895060400659	-0.03327817545244218	-0.21466695802072924	-0.10803367081740249	0.9833026134612135	0.8813247864618934	0.8617130603171844	33	9	14	36	7	81	8	8	3
GPR126	6.185331111259683	6.223099628735017	74.96206665494734	-0.033331834662231205	-0.09301632507762404	-0.08602726201864595	0.9747413839354762	0.9253215355378728	0.8937628785861707	109	34	192	142	43	360	67	53	14
RILPL2	5.25587326017777	5.380859271357806	41.164681573623824	-0.03349855398049449	-0.295632854794283	-0.17825879400458855	0.9813313429711622	0.7797054504910348	0.7618082102816608	63	29	116	44	27	234	40	18	5
ACAT1	4.518752131105905	4.596875195679918	23.586987344297036	-0.03350590415288011	-0.20192744341395819	-0.12011707117265698	0.980498156269824	0.8677114539431103	0.8490597216502949	60	17	24	48	13	126	21	12	4
RP11-181G12.2	0.654128063535556	1.3182818878480191	0.9598726791887917	-0.033652001934178506	-0.40882207321438924	-0.02959730982200352	0.9889719011793296	0.889143021248235	NA	6	0	3	2	0	5	1	1	0
WDR7	5.417115598123479	5.497268204254382	44.70183362413036	-0.03369003661837725	-0.14773526791210773	-0.10443517955851712	0.9796318624559518	0.8934336583297905	0.8696000834200188	170	23	84	44	21	263	29	29	9
ERLIN2	5.0280205384937835	5.139687228593058	34.959662437184214	-0.03385732751086106	-0.12735910833649322	-0.08083047969589315	0.9810760422217204	0.9250262698105275	0.9070154633743185	77	9	36	106	25	186	20	23	9
CAPG	5.186278470594363	5.3265179603543595	40.092950817968976	-0.03388738701376019	-0.3684352742839667	-0.20850534696352402	0.9833026134612135	0.7338632739419877	0.7075694022811745	92	32	23	87	30	173	31	29	5
LAPTM5	7.964107934572458	8.333844011879473	335.5174179064547	-0.034069986765835	-0.7235369621177666	-0.3399172264540286	0.9861490186107019	0.554633082771791	0.49418068788177016	180	517	463	313	217	1580	129	213	43
METTL6	3.639070381335752	3.8048259953220396	12.799703062560324	-0.03414343778167119	0.060443407250451345	0.00707634943942287	0.9833026134612135	0.9765805668776141	0.9931866385053	35	2	19	25	10	50	17	10	2
AC093818.1	1.5789792926590913	2.1642751731486296	3.9580787519510645	-0.03415150453316972	0.17601380526156782	0.04016618966876046	0.9913686117633035	0.9628742496966114	0.9346636626383061	5	1	8	10	0	17	2	0	3
STX3	5.648445249551284	5.721923371726786	52.12823916937875	-0.034485098264832224	-0.03444151401140196	-0.03961105783941965	0.975128118630942	0.979062732694784	0.9578159648833059	129	19	96	81	38	250	70	29	7
APBA3	2.9782502379059173	3.654702742518436	10.15076061308145	-0.034865153522401486	-0.08305005339515038	-0.027975709621920544	0.9890944702978616	0.9761995834278175	0.9692818300950975	35	0	30	32	2	47	14	11	0
ZNF543	3.229403916177366	3.390754506176161	9.458809616811065	-0.03494030448110243	-0.055215459103724246	-0.04213738500105664	0.9833026134612135	0.9795017908534097	0.9541904409753329	23	2	28	15	4	49	7	5	3
BCL9L	7.265559887086145	7.4085043249867955	169.4149316573866	-0.03494327602178349	-0.09844254339233431	-0.06934136713268763	0.9790210134143005	0.9396322365481704	0.9232166838418011	603	52	310	490	36	820	206	123	19
GNG7	1.0789986030778849	1.7344816488137502	1.8720657733538035	-0.03499644135775904	-0.15703110219340097	-0.03156473336681314	0.9894667344935292	0.9658739012179004	NA	4	2	7	2	0	13	3	0	0
RP5-1142A6.9	1.6900571613240067	2.3100139124053523	3.2581753576953294	-0.0350970667064363	-0.1271521081564892	-0.021533537613800512	0.9889719011793296	0.9687567695510058	0.9711385047165323	14	1	13	3	0	13	2	6	0
PPP3CB-AS1	2.72101854119855	2.8830733548170926	6.610429912390817	-0.035144904598659855	-0.09951393667550168	-0.03829261538486574	0.9857119139763472	0.968585231862547	0.9543247052340998	14	3	5	11	7	23	5	7	1
SLC9A3R1	3.8644946122623995	4.005900435253171	14.77464453791158	-0.035237651948199916	0.042195966080479784	-0.004567870343915653	0.9813313429711622	0.9815982115142426	0.994939449611859	31	3	30	43	6	65	17	11	3
UBP1	6.558747729517342	6.589355225032392	96.85381792038699	-0.035244927635567996	-0.054901073734048456	-0.06240114610539619	0.9687458859995333	0.956381128288685	0.9249932567239111	225	62	168	174	41	438	93	85	14
DVL2	4.0487804389952835	4.294245371786324	17.59810960752736	-0.03530554147417927	-0.048182265518460984	-0.03641907621599666	0.9831418348971255	0.9795017908534097	0.9624881071922881	53	7	22	59	5	98	23	13	1
ALKBH2	1.8325678077852168	2.4641978154042254	3.5207270417774112	-0.03534414357518179	-0.4038779725196209	-0.08718723836455317	0.9885463738505266	0.8674029230133221	0.8611325883203107	15	0	4	16	2	30	2	2	0
CTB-113P19.1	1.3693910089576546	2.2050151221694385	2.7829111527734125	-0.03565194800151786	-0.8343681767343725	-0.11307454497675924	0.9904429397072168	0.7367984083078	0.7769956049557315	8	0	22	1	1	13	3	1	0
CTC-479C5.12	1.9996722300034802	2.4336160918409147	4.051565347961847	-0.03575752301423736	0.05636942024320354	0.008825109036233483	0.9879642427743658	0.9864813010583219	0.9904524531543486	12	1	11	9	0	13	7	2	1
DSTN	8.549677492141093	8.595372831420622	396.4827510205338	-0.03577592475672885	-0.11136238301214052	-0.10036663463171899	0.9696386576109449	0.9088121736584784	0.8688644129515737	799	248	656	432	297	1901	266	284	89
MYB	1.9099595246933492	2.3801053246144703	4.009350618439637	-0.03585577967028884	-0.4510376785322051	-0.10471200267550126	0.9880243491789406	0.852971175048118	0.8277950379400909	3	6	10	7	1	24	4	1	0
ATF6B	5.7184050783199405	5.825618316330245	55.34097198539718	-0.03586657782730157	-0.026115283981689132	-0.03362854818110794	0.9743651008157485	0.9843434024511754	0.9653804532967388	152	28	105	106	23	297	72	41	4
KLHL5	5.704821510527705	5.849640114343368	57.039309808548204	-0.03605349501173584	-0.27487749613324036	-0.17596770486884664	0.97829904508346	0.7898125981392755	0.7655358810356788	106	27	135	61	55	302	55	41	4
ARL8B	6.561519498616496	6.641032753430794	100.96762941555318	-0.03605569164634016	-0.2554205199515111	-0.18396513850980903	0.9740050318454332	0.7717653079314113	0.7449614394968124	159	75	132	182	78	504	92	72	11
DHX58	3.0577122256162603	3.4024675878311563	8.947162520021074	-0.036205701269936455	0.17839138424423925	0.04737028593726791	0.984698361100004	0.9302112821864077	0.9473664381966705	19	6	17	19	2	45	7	15	0
MTPAP	4.6284747518734735	4.662250639521875	25.344906954595896	-0.03634874864902833	-0.0855742220813137	-0.06814753684913766	0.9768122165968137	0.9516837934819541	0.9223963429049193	46	13	34	44	20	105	19	19	6
RP11-66B24.4	1.5712525222976383	2.182095287649846	3.164667830033121	-0.03656314002539574	-0.5790178764992049	-0.10467872311567655	0.9889719011793296	0.822405453118586	0.8131436313950453	4	0	3	13	5	17	1	3	0
KDM1A	5.69041188219163	5.749908589056816	53.0837896707894	-0.036646974998605364	0.02122223419957908	-0.018502879270258864	0.9730467289416085	0.9871259010072709	0.9807814197261892	140	16	121	120	18	265	45	44	11
FAS	5.98165316586492	6.019843116182696	64.74571646766742	-0.03684468996014544	-0.04430732282706419	-0.051773632552031844	0.9700202113077133	0.9687567695510058	0.9404421096045665	173	39	108	99	31	285	63	59	9
IPO8	6.042985701063455	6.0675453049473065	66.77370575460375	-0.03685240027313859	-0.06145637811244657	-0.06932569179481751	0.9677039379777453	0.9517406665556429	0.9152643155898025	172	26	133	119	38	384	53	48	12
TAF8	5.213935736571945	5.299735841782989	38.46766702847677	-0.03687037348448212	0.0015310701021228445	-0.019283956091792263	0.9748887773266385	0.9988403735550355	0.9806117158974014	71	24	75	80	15	163	38	42	4
CEP57	5.263326416569426	5.302367135897239	39.389550636584	-0.03687212773798969	0.06491880499945107	0.0024327746791839872	0.9739277906481569	0.9578772353214037	0.9973752077341653	76	19	91	72	14	172	28	36	10
EDIL3	4.675514513376079	4.907172550929933	28.336042867592028	-0.03689651615553453	-0.26778087212202656	-0.13527717710235135	0.9831737669017314	0.8422160920818792	0.828582651235007	76	5	102	32	20	206	22	11	4
IKBKAP	5.011002960081583	5.17377580024547	34.25310723192063	-0.03692727943178049	-0.03947211945682776	-0.03779911580539459	0.9787756946707634	0.9798489460169942	0.961791165504527	123	8	74	83	9	211	22	34	5
NRXN2	0.9308404104417525	1.6937820037084657	1.5535294820387837	-0.037085568018061794	-0.32596093411624755	-0.04281478603834312	0.9889719011793296	0.9165228196842935	NA	12	0	2	2	1	13	2	0	0
CORO2B	2.8108467666887726	3.525818700080649	9.313934715955826	-0.03717616964158035	-0.4788019045755384	-0.10380591963648723	0.9889719011793296	0.8218112469566687	0.8455496965118249	71	1	24	11	0	33	8	9	1
JUND	7.318624211545959	7.389743834728078	171.90457760221778	-0.03720956684247738	-0.0945124471802168	-0.07920727916576444	0.9740050318454332	0.9333518165139425	0.9075658036154313	220	105	338	228	130	744	173	79	41
A2M	12.047530448148015	12.07325345022489	4415.99391104662	-0.03732311926645523	-0.013305243390837131	-0.03652925071638012	0.9577991538544909	0.9925618200789725	0.958695800105132	10823	2698	6075	7223	2289	19864	2910	3428	1115
LRRFIP1P1	2.4076004339716612	2.6277247200357556	5.018240648393919	-0.03741113006223174	0.25893785882013476	0.052495741505269304	0.9849212104225206	0.9021978367017093	0.9339335776843686	14	2	10	8	1	16	5	7	1
PTGER4	3.8633841615438262	4.0377914898026	16.000385680167838	-0.037462517920500545	-0.35332826889429164	-0.1494445570976018	0.9845239235837974	0.8129198093878185	0.7952752840838262	38	8	44	8	13	77	11	6	4
OPHN1	4.601825905327457	4.758068239736486	25.406876682896335	-0.03754957657187524	0.028906772340623402	-0.0037611649441484456	0.9780147011455631	0.9855614383599193	0.9954061241841391	88	13	47	40	8	125	36	19	2
FOXN3	6.972159903468764	7.033045478932976	133.7429335298265	-0.037556302080319674	-0.12898475081964203	-0.10292227633209312	0.9732982790334551	0.898570390992322	0.8684664236612266	191	82	305	162	93	657	121	64	30
PIAS2	5.49161464785152	5.561559375460539	47.19058699875409	-0.03766119120356901	-0.2128945478565376	-0.14258611489642217	0.9739277906481569	0.8307810825922324	0.8149098944155064	79	27	77	70	43	210	44	35	6
MAMDC2-AS1	2.6425781989088866	3.1551470272199347	6.9606331320059365	-0.03779091476630136	-0.418844475794878	-0.11927959549720855	0.9871206054017855	0.8342007773999713	0.8313879214273204	26	0	12	31	2	37	6	4	1
RIC8B	3.312054609487037	3.4698858302389994	10.13517884452711	-0.03784086428167633	-0.1161302579311447	-0.06021770436300679	0.9819631984322762	0.9538854518864335	0.9297935155476603	24	8	26	12	2	45	7	9	2
MCM5	3.6017257294054352	4.122304417742006	14.888786710769521	-0.03797768633381462	0.0033016777206165745	-0.011282908200354077	0.9861490186107019	0.9986043850143407	0.9897032307520933	71	2	15	44	5	85	23	12	0
RP11-134G8.5	1.3204966942840517	1.910687102925702	3.3543191855716428	-0.0380336455336893	-0.17192245944936843	-0.022524522866725512	0.9903377979696723	0.9645057277630228	0.9593957882326601	3	4	3	7	0	14	0	1	2
RP11-575G13.2	0.5918159925341805	1.7675264179980328	2.696277079769395	-0.038111923499067696	-1.7078208953691858	-0.11644887324990935	0.993424483242796	0.5876688923674185	0.5604764347528223	0	1	14	0	4	6	0	0	1
MGAM	3.900264201737627	4.209588264654331	18.79540906805244	-0.03816833183070025	-0.513843407823842	-0.1777481232408023	0.9843462279783378	0.7637853852892742	0.7260154456951032	19	6	27	14	34	48	19	9	3
RPS7P1	1.3210222667187626	2.0947110613732858	2.5369506046811905	-0.03834120970263231	-0.18472919879583513	-0.03810683422260428	0.9894019641929108	0.9564279478447382	0.9400683815200034	6	0	2	13	2	23	0	3	0
DISP1	4.03348836690193	4.243453706993098	17.264365681867147	-0.03849176314248904	-0.15667382252619377	-0.08247616475094832	0.9813313429711622	0.9211331113846434	0.9051976004168342	38	7	58	23	9	124	19	5	2
LINC01503	1.1774391316061037	1.927482694960668	2.4200045248332755	-0.038541944625140295	-0.3353191777115217	-0.056454019520831754	0.9898115218151066	0.9186242827986564	0.9009519365022625	10	0	1	4	4	16	0	3	0
TMEM209	3.330487239191962	3.6153531712252804	10.98110371107025	-0.039005961671939926	-0.13125127163651992	-0.060357106281291574	0.9833026134612135	0.9505626087817233	0.9284754964307168	24	10	13	30	2	60	4	14	1
AGBL5	3.1311609779326393	3.3061278892381494	8.378048577608602	-0.039011927995127205	0.07866135020817529	0.011153118751986064	0.9804815394354132	0.9693711265123611	0.990353475656515	24	3	18	16	3	40	12	6	1
GTF2H1	5.61662810337817	5.654977797568661	50.28984576519139	-0.03917401712994659	-0.032812503582269836	-0.04258310093569641	0.9699368049432459	0.9787614245702159	0.9543247052340998	107	24	84	78	36	206	42	51	8
MLLT6	7.111147554898526	7.225255495586714	150.13261948157358	-0.03920044242683364	-0.03526509563367134	-0.031925983480723195	0.9748887773266385	0.9798489460169942	0.9671485210086976	404	43	473	305	33	626	167	100	30
ZFP3	3.1353778938254013	3.2350859415745097	8.418518907220921	-0.03928135840721267	-0.0929409533152802	-0.05275938294372054	0.9802671223604376	0.9635751454996292	0.9397521493948253	14	4	19	18	4	42	7	5	2
ZNF124	3.560905235867525	3.901422721879208	13.650066948904055	-0.039289177541592606	-0.26863910220832266	-0.12205851349418584	0.9839823243457319	0.8755234664869695	0.8402159462104567	15	14	31	23	7	82	9	13	0
PDCD5	4.813670577886116	5.084604450986548	32.83398898739638	-0.03934493604772059	-0.18647172292998526	-0.11145549720361649	0.9820156107462135	0.8998079304091139	0.8590336035419117	91	20	23	59	28	163	21	41	1
GTF3C6	4.769720045547935	4.847887148893766	29.187712663588997	-0.03936320870769944	-0.3148661364388934	-0.17870225714475602	0.9768122165968137	0.7784821130765531	0.7562314572956138	54	24	33	39	24	136	18	17	6
CA5B	3.299632746227941	3.6851313822993546	11.30796584620439	-0.039791002248176256	-0.10203465867902556	-0.04175929402682291	0.9856895315081002	0.9647647994690317	0.953163922500317	21	1	41	20	7	74	2	13	2
MAP2K2	5.893452609026997	5.945839034369445	61.149610724689715	-0.03990685901037165	-0.022887594329314028	-0.04044107054098404	0.9700202113077133	0.9852200591904542	0.9566207743694222	218	25	85	119	25	287	64	44	11
DCAF4	2.109086210994818	2.552066201070352	4.821789910588082	-0.0399958452880239	0.6826900121479172	0.14177860222821245	0.9876476999954296	0.74459155144341	0.7601982276504254	16	1	3	9	1	9	3	12	1
ARMCX3	6.303021216424777	6.367945586024698	82.24886481366468	-0.04012020370695187	-0.15889367234359333	-0.12178018557623495	0.9704661389757195	0.8663735843638327	0.8417797516542124	124	28	213	183	54	472	65	60	12
DUSP12	2.7573111119125704	2.9912975704253624	6.664866444044069	-0.04019078003141591	0.12975426415115132	0.026328553987679554	0.9831737669017314	0.953892014774005	0.9711385047165323	20	3	13	8	3	32	12	2	1
PSMC1P1	1.2699977320141012	2.000011392597734	2.514640598390171	-0.04028536627551355	-0.04703395790511239	-0.03876261647273274	0.9889719011793296	0.9925618200789725	0.9386024607066833	8	1	2	2	4	30	0	1	0
UAP1	5.434639233800059	5.468807592108393	44.793331726916584	-0.040299257378698806	0.048330995395027	-0.008757158263653184	0.9699368049432459	0.969814643124821	0.9912628717237748	82	18	82	95	23	228	28	29	14
TBC1D5	6.423236644488161	6.462167361303063	88.21411242542182	-0.04041859765069259	-0.13752105036545223	-0.1118686566623889	0.9634535744614856	0.8727422702178833	0.8490597216502949	205	42	137	165	63	490	80	65	11
AAK1	7.6952535047723805	7.714743340672576	213.00933108104732	-0.0404773087305735	-0.05671154834559356	-0.06800161629015457	0.9583807001714685	0.9538854518864335	0.9133636997242682	403	100	465	356	129	962	226	155	35
CUEDC2	3.938455579428505	4.286019586547885	17.34646970186099	-0.040556266634935195	-0.1520343465497666	-0.05862082075798236	0.9831429288238659	0.9344984102856513	0.9326290435338657	107	3	31	27	3	84	17	16	2
NFIX	7.528100679564282	7.601961300711269	198.51573243795312	-0.04057919974871382	-0.15577543381946254	-0.11842248822811272	0.9712201410118454	0.8755245150989543	0.8483421328130513	617	155	179	323	86	938	176	111	41
UNC13B	6.5927138957220315	6.6547051965535395	100.3313944624437	-0.04079129962892564	-0.026711401865175195	-0.0411139226817949	0.9679236692135911	0.9820858220151056	0.9557488365741632	337	27	209	206	39	487	94	84	17
POP7	2.006041737099514	2.687825125729571	5.118310236975177	-0.04083868206832787	0.5500597152733945	0.08318588786223288	0.9880243491789406	0.8209974255853978	0.8673635287172948	9	5	5	8	1	28	15	0	0
POU5F2	3.0539937122007843	3.3333096064564205	8.717102335374392	-0.040998931753686074	0.35010797511115627	0.10124086652665273	0.9833026134612135	0.8422447740547402	0.8657493686869246	23	1	19	12	5	26	17	8	1
FBXL4	4.5776369510646955	4.840682765832846	27.493627338159236	-0.04107424677856657	-0.42545892980249983	-0.2216450242691659	0.9813313429711622	0.7293644867323091	0.6900813669325617	27	14	44	71	30	162	18	21	1
LRFN5	1.3378432722748608	1.9345486329973272	2.3025238873286034	-0.041125992374179486	-2.307444097590058e-5	0.003976855156511917	0.9876476999954296	0.9988182434786356	0.9938447773943012	14	0	2	4	1	6	4	3	0
CDC42EP1	6.044506647304492	6.181064468577985	72.12011561372071	-0.041175965093945825	-0.05523607838669367	-0.044638747422253607	0.9765350390972957	0.9693711265123611	0.9536991666611133	274	35	147	128	11	343	82	40	14
PNPLA7	2.8726743047624677	3.3550354583061828	9.88853795427869	-0.04120977819283568	-0.7970589026718288	-0.24425415774651124	0.9865092644482719	0.6745390178183973	0.5754081970186843	8	11	11	7	15	41	9	3	0
RPUSD3	3.758905522719572	3.9329544658043463	13.78531988454964	-0.04140384377362076	-0.002480346836262197	-0.01664950843931522	0.977631959828611	0.9988182434786356	0.9835710540328204	39	9	20	30	4	69	12	16	1
ZSCAN21	1.9579304062501515	2.492747706731651	4.23934720936405	-0.041411603409383914	-0.38550164403964166	-0.08693388984580441	0.9870799482614186	0.8770718853760918	0.8604014044445649	18	5	9	3	0	17	4	4	0
MFNG	3.495953134347936	3.6857064558658137	11.691196428376797	-0.04142598007152827	-0.016615188744985687	-0.021779437656495825	0.980498156269824	0.9934892979852172	0.9785751631161699	31	3	39	14	4	55	14	5	3
FAM157B	1.2042178093287477	1.8885295781158287	2.5200628871940483	-0.041477694928879656	-0.2224532768012057	-0.019224880066334746	0.9889719011793296	0.9497629823475836	0.9675469761766773	13	1	6	1	0	10	0	3	1
ABHD14A	1.306649288226969	1.7874680297681678	2.53462654987045	-0.04164737088220969	-0.09850467588913073	-0.016729817319170417	0.9879642427743658	0.9779027430312509	0.9728768417923921	9	1	3	1	2	10	3	0	1
HEIH	3.65638838770246	3.804064122450661	13.421772806089182	-0.04167491802771461	-0.16462121305410152	-0.07576032517226529	0.9804815394354132	0.9276794197630851	0.9076650725985171	20	3	35	15	14	49	10	11	3
VPS28	4.319093142034682	4.440741543671749	20.309089638189835	-0.041843211117751765	-0.12095787750956312	-0.07756172051291257	0.9759952718190298	0.9317541721181932	0.9128557392304747	76	6	24	44	12	111	19	14	3
ZNF43	4.272948819001908	4.46208418747307	23.872127776495105	-0.04184482678726842	0.32677348358920305	0.12395729859707984	0.9798609415981107	0.8399185608342462	0.8317378615343889	51	15	27	34	5	98	14	6	14
SLC8A1-AS1	1.6337929105639317	2.3179557117800216	3.3420484978940808	-0.041955954988175365	-0.40715323420791677	-0.06930713166323944	0.9875953609967707	0.8809972047790144	0.8848806172459641	6	2	20	3	0	16	1	5	0
PKDCC	3.9840643385042953	4.399309389237357	19.002213219240083	-0.041958060852657186	-0.33966149252254424	-0.13953024065231978	0.9843925014120463	0.8312715785760846	0.8157503455706574	93	11	26	50	1	138	16	7	2
LYSMD3	5.2200913716387785	5.296186008969503	38.224916417393175	-0.041992319731214714	-0.1789824292520046	-0.11805371876922953	0.9698185863547585	0.8586107289916932	0.8499049306546527	79	19	72	74	27	246	26	30	4
SRPK1	6.191109605576584	6.248186491347043	75.52514948065838	-0.04210303657851458	-0.09202150815415422	-0.08183404534567414	0.9672180920950352	0.9289400298367074	0.9013946411730763	130	24	168	203	41	385	72	55	12
TP53I3	3.5485056869380167	3.991905381469807	14.112098895874258	-0.04239326057801773	-0.5518206663551286	-0.20097022381229837	0.9856591652453061	0.7278852926758321	0.6995032168624779	53	2	7	47	15	95	10	5	1
RPL12	7.924651497808586	7.994502620470652	261.61417604268524	-0.04249109433181733	-0.04522853450149561	-0.048565505272017036	0.9665723792275305	0.9726556010158792	0.9461001912961916	517	124	283	431	227	1084	148	215	70
MATK	2.08629911703387	2.6512113933831576	4.369647937167595	-0.042688296842714996	-0.27755942759963165	-0.06527356654775072	0.9858919476299468	0.9105082024807628	0.9100124950044541	22	0	15	5	2	22	4	5	0
ZNF780B	4.251992250253976	4.48772041368302	20.72450208913689	-0.042804933565270084	-0.028356381718710584	-0.02945118794964441	0.978725121574694	0.9883571803421802	0.9703518041767487	45	11	47	58	3	112	12	27	2
RN7SL368P	0.526749277205353	1.4263936348800212	1.0574460114454314	-0.04282106296573361	-0.6562401835279763	-0.051988524347399784	0.9876476999954296	0.8299701016864321	NA	3	0	9	1	0	8	0	1	0
RBBP8P1	1.0255744281981458	1.6042719302778294	1.6928394807977272	-0.04287031670856026	0.1129171946201922	0.004797721640602168	0.9871206054017855	0.9762311966022483	NA	5	1	1	4	1	9	4	0	0
LIMA1	7.3340842107530975	7.357183468296278	166.61318682941285	-0.042936492462857856	-0.07600485361467328	-0.08298149990246548	0.9592166503380627	0.9357266652590154	0.8920278876321597	362	84	387	205	99	832	127	120	35
PSAP	9.715897156966454	9.86866183384296	964.2383708467908	-0.04300052674210965	-0.3469930681442992	-0.20977924400785875	0.9739277906481569	0.7433842338619414	0.7056332133201567	1220	837	864	1260	945	4447	552	692	174
PDCD2L	1.3714728492444974	1.9718823473181046	3.4942388395439368	-0.043002495113712444	0.28786391411039985	0.0553950941214483	0.9879748184498701	0.936073002502367	0.8974359296441575	4	0	7	7	1	15	0	1	3
FCRL3	0.07576896684908209	1.5831093075581177	1.4418867118517307	-0.043052564195190504	-2.1205859584998605	-0.10097966975468757	0.9918258974016697	0.4905625135242632	NA	0	1	18	0	0	5	0	0	0
TCHH	0.9810702137999537	1.5667603390604499	1.5307940217371885	-0.0430885671457615	-0.49369209323031005	-0.06444670144321689	0.9861490186107019	0.8601854031191349	NA	7	0	1	4	2	9	1	1	0
GTPBP10	3.7865939606569223	3.9636242586004977	14.442723397672633	-0.04313228949541634	-0.20980618817985097	-0.10608250775872252	0.97829904508346	0.8901579007155748	0.8660735378827753	32	2	25	39	12	83	9	9	3
RPL22	6.776607497352322	6.841847749443714	117.1619585864022	-0.04333493365344514	-0.14368665082371002	-0.10952528725196342	0.9689316057459654	0.8864317743205072	0.8595224546603478	301	64	158	118	99	528	71	93	26
ASH1L	8.136182375293437	8.1843249065933	294.48305804490496	-0.043416185315752275	-0.01173212203895019	-0.029296461572853007	0.9612446667757296	0.9925618200789725	0.9692360058601037	811	90	786	513	115	1324	310	183	63
PGRMC2	5.591238357450216	5.638109172322974	49.53505797180575	-0.04367169700113128	-0.1896371735571276	-0.1359024222809082	0.9665723792275305	0.8347058719689768	0.8209072549274098	84	27	89	100	35	304	33	32	8
TPI1	7.812568776996597	7.819832753728808	229.86240556426077	-0.04404988732835506	0.006891612195165299	-0.03074891100122853	0.9523384114400227	0.9944893897309814	0.9630627106513875	564	113	413	397	112	979	219	169	50
GPSM2	4.626291697384724	4.725978168996258	25.351065438941017	-0.04405969620501558	-0.19735116184611345	-0.12018461546481819	0.9720656102144954	0.8650831380692006	0.8499049306546527	80	19	39	40	10	153	20	17	3
SEC11A	5.843169810345691	6.033079034983164	66.97399080194901	-0.044155451272568216	-0.4825127270339063	-0.25649337110839143	0.9767483157417285	0.6582792218420335	0.6261034470141775	71	37	82	92	93	299	31	48	11
GPATCH8	6.729024781155706	6.805318498499782	111.25162940655039	-0.04436760214682633	-0.03501618299496537	-0.043346710676750215	0.9641444705986347	0.9769835902602851	0.9531709287239732	325	37	263	183	54	581	85	126	12
PIP4K2A	6.476373049324022	6.601976764498791	98.07825264832454	-0.04474102375961308	-0.35016763719233845	-0.22668938281564127	0.9732982790334551	0.7093112086610425	0.6784321670095266	116	82	278	116	56	537	83	57	11
SPATA13	5.801216054939784	5.98430089322741	62.74301600228681	-0.04474249484755077	-0.3121200416992879	-0.1574994733112754	0.9768840745566862	0.7898800685672864	0.7930879970897041	98	19	296	57	34	283	49	42	11
RNF219	4.012550728252164	4.17955500746093	16.74272443241145	-0.04477558941255788	-0.14961548506334027	-0.08307258718767148	0.9750903520861746	0.9221937777423426	0.9040748241617212	41	3	35	31	15	92	11	16	2
STK38L	6.133382666438836	6.2008194004001025	74.40088183341302	-0.044842900369415906	-0.2115263126443703	-0.1483220537786249	0.9704661389757195	0.8256612867183464	0.8042200816221571	85	47	200	117	44	384	54	44	15
UBN2	6.336421285560474	6.395869500126345	83.71467785094924	-0.04493563455330892	-0.1135512815779413	-0.09299894147416285	0.9612446667757296	0.9028781333868728	0.8808378382739921	165	41	192	149	49	451	82	70	8
GAS6	5.97608523406428	6.098164426036529	67.89174954635823	-0.04502127809026465	0.045160804701207445	0.01093987198934228	0.972787281401381	0.9762433929683185	0.9906848254286321	252	14	161	99	26	281	89	40	14
AZGP1	2.080674506554539	2.6727136712096824	4.876759880010619	-0.04507832670033571	-0.3408674215515232	-0.07872493348849238	0.9875953609967707	0.8937417683553895	0.8779321501632382	12	2	1	20	4	26	1	7	0
DUSP11	3.8573727712204553	3.9858482703907048	14.840865635209786	-0.045131027650715916	0.04518668874441731	-0.005284198087511253	0.975128118630942	0.9803740449392997	0.9941747583725646	32	5	30	40	4	71	17	7	4
SP1	7.502948166237311	7.532331117109953	187.73767408452602	-0.04527240532523644	-0.09092733219427843	-0.09019283224830563	0.957410385428177	0.9218257388180808	0.8815481222987831	328	77	457	295	128	901	144	154	35
CALU	8.449516378056419	8.491281371628299	367.48074286167264	-0.04528284601532302	-0.11621965347266791	-0.105141077713187	0.9578856543330441	0.9011971702543747	0.8595224546603478	886	182	467	541	299	2027	229	265	76
TMEM194B	2.827473024297453	3.0327866746152212	7.3727061833397896	-0.04545040050569834	-0.0887257613286597	-0.037885177876945876	0.9813313429711622	0.9724946760114208	0.9558692069711755	8	2	19	13	6	31	9	2	2
KIAA0196	5.0861451893778415	5.273030407049428	37.922967915767984	-0.045573309318489894	-0.3311539462087965	-0.1853203431270957	0.973307555417183	0.7756651015294633	0.7494402782923661	91	11	51	53	49	185	30	31	3
KLHDC3	3.2389376207560296	3.5848794205972028	11.519565810036491	-0.0456567918431575	0.08842958068429482	0.02090164636561442	0.9833825336644558	0.9729227556051195	0.9785751631161699	29	1	20	20	8	71	9	1	5
CTD-3035K23.3	1.158008265560174	1.7203549907530102	1.7102627139258344	-0.04574342518058592	-0.3686363517412638	-0.05122776810608624	0.9843140067899633	0.8921660008537186	NA	6	0	2	8	1	10	2	1	0
HIBADH	4.021592191870006	4.231305163281636	17.625947585073142	-0.045936030692335185	-0.40489835542597113	-0.19541817731602104	0.977631959828611	0.7491246943537084	0.7324365900468213	42	12	16	35	17	118	11	10	1
SOD2	10.788550004543724	10.950978959511163	2039.5293846808397	-0.0459947022264697	-0.3364569065157978	-0.19725385128106399	0.9724467241796227	0.7699045642221349	0.7280061373784615	2015	1437	2582	2356	2345	6980	1630	1505	355
RP13-516M14.10	1.7621150808750186	2.260465714393147	3.6170574189267235	-0.046017483924765894	0.4213093892521955	0.07790728449040346	0.9858919476299468	0.871029791654601	0.872624261066774	10	1	8	6	0	9	9	1	1
DDX56	4.460153868368457	4.758853701810268	24.62266508072123	-0.04603547448815275	-0.10075071558977403	-0.05557404950816311	0.9779406962609121	0.9538854518864335	0.9389872227449536	82	3	65	72	6	146	23	23	2
STK32C	1.567161985235792	2.4725148215885175	3.370232502312999	-0.04607981147185604	-0.7409640185148011	-0.11719230906449071	0.987051412880335	0.7566259667238523	0.780395728662257	36	0	3	5	1	26	1	2	0
CDYL2	4.329969599675924	4.484159821740649	21.12579270081257	-0.046170456706323415	-0.26000045279465916	-0.13832031396268296	0.9766525691347663	0.8370197374393594	0.8235070523756829	76	12	41	17	14	118	14	18	2
ERICH3	3.3900361071024077	4.377959230434511	19.23303884899175	-0.0462850254139923	-1.1305782053715747	-0.22319793245907724	0.9890944702978616	0.5881939691738565	0.5689970176415811	5	9	163	5	6	41	3	20	2
TAF6	4.0146290542676875	4.404262534073527	18.691426041615316	-0.0463485995320901	-0.06259841235594367	-0.032669558701112426	0.9804815394354132	0.9765805668776141	0.9658718948772804	101	4	30	41	3	103	28	12	1
SNRPE	4.028984981855697	4.168200770349731	16.799336344150408	-0.0465972324248905	-0.17806623569927224	-0.093885805105699785	0.9748887773266385	0.9011971702543747	0.8884847454402938	46	9	19	34	12	106	7	16	2
VLDLR	3.56176802936298	3.9493534706072606	13.145289970913767	-0.04680914934649052	0.04727915925213751	0.0026017511819471373	0.9798542456393006	0.9819079968684437	0.9972278513561833	31	5	29	38	4	97	20	7	0
B4GALT3	3.894186921124812	4.2849838023360425	17.070844927358873	-0.04685521268484931	-0.1420569360103943	-0.06646388907043163	0.9805910508088038	0.93898709410671	0.9250027262501701	49	1	49	53	6	99	20	13	1
PPME1	5.644186533137662	5.726589588647962	51.724423765091686	-0.047039645346408844	-0.11419359182474798	-0.0879579668578898	0.965660352982288	0.9148117931069913	0.8953425631912112	138	22	82	135	24	367	48	25	7
FAM175B	4.575960459633749	4.754392747356837	26.73265452106754	-0.04711972004754087	-0.375680264995514	-0.19687474203755947	0.9748887773266385	0.7612031412798305	0.7263959854806993	35	27	30	45	21	111	29	15	2
LMF2	3.7073165220062037	4.357683106892393	18.26494545212585	-0.04714378159685957	-0.2556186935128745	-0.07754272061119334	0.9858919476299468	0.9009302120003618	0.9007103060669482	109	0	18	42	10	70	13	25	1
ANKRD36C	5.359359385824908	5.600068446476989	48.29955107160049	-0.04720430375502897	0.12223875661837377	0.06283468519333885	0.9772973824009409	0.9401960537120241	0.9301804010907232	187	8	119	86	6	171	44	36	16
RP11-543P15.1	1.2732417796481847	2.070949893612063	4.332766898082561	-0.04729346466447634	-0.6372847425295349	-0.08061307368616302	0.990313954106104	0.854803036811718	0.8093661752328195	1	6	5	1	4	18	0	0	2
A4GALT	3.85863239956407	4.3103891296517105	17.678635186131785	-0.047315373033919604	-0.3775284296862433	-0.12243975969870866	0.9816813956082229	0.8226589000660465	0.8359155303848141	60	2	90	25	2	105	10	12	3
SFTPB	10.831715186201397	11.016758535915407	2144.1218338078943	-0.04737801823683339	-0.31488718110435443	-0.17627795970813331	0.9739277906481569	0.7983995837472844	0.7618082102816608	3383	2389	1250	3497	1303	6667	1469	1624	449
EPHA2	4.441935704524826	4.843518668082034	26.70500467960886	-0.04744649817683317	-0.3912069456466063	-0.13578182112938952	0.9824300708044879	0.8033696481767322	0.8163352702664501	144	6	19	100	4	175	17	11	5
YWHAB	7.846156419113002	7.866243584221971	238.2155036738785	-0.047515644228921135	-0.08185508862462924	-0.08906423416621875	0.9525787904503664	0.9286520280402262	0.8808378382739921	512	135	359	366	162	1210	162	178	51
LYPLA1	4.667682073109905	4.8570489640618435	28.392841091968297	-0.047587529531927006	-0.45031587583447374	-0.24373155781697486	0.9748887773266385	0.69020154461282	0.652437970013243	59	22	26	46	29	163	24	13	2
DIP2B	6.390780649596963	6.408944860429724	85.73510520003757	-0.047629451222290564	-0.04291979282865573	-0.0574419008434603	0.9561815600180422	0.9674370423668722	0.9307415893649845	186	40	132	158	57	362	84	66	16
TANC1	7.582828482809641	7.638307916380049	200.35669217746963	-0.04778984387082653	-0.07481927302573894	-0.07140188478288036	0.95859352514161	0.9447676000200854	0.9151982920394266	630	57	527	353	78	1055	187	139	35
TMED10	7.616618475795917	7.649924375015678	203.51244230012404	-0.04795519766624133	-0.10406989379735068	-0.09889647297225607	0.9537621287866822	0.9061365185727106	0.8643346436601599	471	123	336	317	121	1023	166	195	25
CABIN1	6.264707300242077	6.434135002301628	85.2764343355922	-0.047963285962018515	-0.091266069233555	-0.05608292615722228	0.9730467289416085	0.949670477732031	0.9388690462952358	374	23	152	210	15	375	90	69	13
PPHLN1	5.2890258721429335	5.323446453170051	39.57261685297648	-0.048513225608624484	-0.06827433388670277	-0.06904643661539261	0.9612446667757296	0.9538854518864335	0.9199437238070082	86	19	92	64	20	214	37	22	8
ALKBH8	3.308146003598337	3.5389373132811537	11.765218862486918	-0.04860909675319238	-0.42739308120222824	-0.13798961540216576	0.9808983455451857	0.8238017652750422	0.790425725683618	10	7	12	12	18	29	12	6	2
ANGPTL4	5.115826190342705	5.282485523974635	39.79670905540426	-0.04863729084673378	-0.04281484206410914	-0.030599057263276115	0.9740050318454332	0.9805307174379457	0.969089297288681	78	33	51	95	6	172	35	15	13
STK10	6.775286637013453	6.927018432623661	121.95207673958399	-0.04871953219153963	-0.11949730874388872	-0.06990762072684092	0.9721469460963446	0.9276794197630851	0.92147169821810615	336	44	454	186	20	511	107	92	25
ESYT1	6.10153249487263	6.163375250099569	70.83093817901208	-0.04915463525654181	-0.08911761442335653	-0.0789516684519314	0.9589034500733256	0.9304863561812478	0.9064728431193083	240	33	107	135	32	375	68	60	8
EEF1A1	10.497016920110855	10.54294128583473	1531.990600437753	-0.049173904658154494	-0.10114756584354138	-0.09369580275737623	0.953543572955188	0.9254698310307327	0.8808378382739921	2934	1001	2225	1902	1143	6135	1145	1179	346
NIPA1	4.425875785726753	4.54882266592722	22.93458570711733	-0.049233460886102344	0.06917374639592054	0.013686443340858893	0.9747376063063508	0.9685984808689806	0.9872275332483315	26	8	38	63	14	80	13	30	5
RTN4	8.66485250423059	8.691751294998042	422.70821823355806	-0.049501298511626	-0.09644759519818391	-0.096259312159025	0.9503643282569789	0.9160854774952445	0.8686560009795349	744	213	786	616	325	1950	346	289	90
SORBS1	7.581354603748791	7.700121461996217	208.89938388427774	-0.049576376051688555	-0.21319084411822867	-0.14096535330790536	0.9659062221707257	0.8361830160940025	0.8185000898785989	464	62	788	232	118	1096	210	144	24
FICD	2.8942105458747434	3.1174009569923973	7.53970154737885	-0.04962819253725142	0.19721750854958467	0.044828667237728576	0.97829904508346	0.9227635392229563	0.9482531565433007	21	1	13	17	3	27	12	4	2
TPM3	8.380176619106908	8.415310309387356	347.3781752882188	-0.049846391443559984	-0.13514634753281757	-0.12376529076958288	0.952198085956798	0.875232044240831	0.8298684832021576	776	205	679	421	228	1786	289	299	46
RABEP1	6.8790863946987475	6.8992150704595145	120.25604934336481	-0.04987727945395378	-0.11159973015731472	-0.10268512902393268	0.950709856637886	0.8903627358777643	0.8548140794669278	270	60	235	193	76	648	111	84	18
WDR47	4.2552151230814665	4.504666609096142	20.52586174634961	-0.05005642902349615	0.033278412896005555	-0.0010047893204640987	0.9736129000480797	0.9853166532828752	0.9983413343770126	54	6	64	39	6	110	29	17	1
CELF1	7.4026566037764345	7.414210669450363	173.7338758898661	-0.05031774793928808	-0.01148514020527578	-0.04307168933688955	0.9480625406316722	0.9923651505526094	0.9480880371881701	323	90	333	316	94	748	162	117	40
ALDH2	6.35177652818951	6.4863755741396165	89.95233758610587	-0.05052549148720449	-0.35019889210207245	-0.22445993654262889	0.9703983842336577	0.7110554734404994	0.6840393483976377	94	69	278	135	47	508	73	57	9
ANO5	2.8200283899193948	3.040117603950457	7.756246530339672	-0.050596502905725683	-0.4601337846892285	-0.13876460154539672	0.9807153209489714	0.8115295129601665	0.7870212639649901	6	10	8	17	4	26	5	6	1
POGK	5.96770324698751	6.078093972660665	66.31807127030584	-0.05076916627933335	-0.07049606430939297	-0.06157405348437219	0.9615155337339933	0.9538854518864335	0.9305731508998563	137	21	153	136	43	341	60	71	5
PRSS8	3.4435941336801488	4.079466355055818	14.635743900537229	-0.05082999745618354	-0.8063216663806324	-0.2409894310595348	0.9847623902333169	0.6270119917250607	0.6020188350323712	33	3	5	103	7	89	10	4	1
HDDC3	1.9595333257007495	2.2029890460069406	5.0653621286637405	-0.05096038293005499	0.4743017285590548	0.08331625264699524	0.9833026134612135	0.865125600627527	0.8462851959621643	7	1	4	4	4	10	2	2	4
KHSRP	7.158045639869072	7.181895723203608	147.47736853715796	-0.051069133470835915	-0.0769904818403154	-0.0841183514854853	0.9529309288910383	0.9348071224809824	0.8911380806493526	403	89	180	289	69	700	125	104	30
NARFL	3.0519983102920993	3.4001993014417886	9.613816824431536	-0.05119433020984611	0.19210459377837888	0.054198787902200736	0.9813313429711622	0.933376486338476	0.9323631527665516	46	2	16	6	3	29	17	3	3
NFX1	5.887979355977169	5.939508944743022	60.5489143984899	-0.0512873419524182	-0.0508392424910333	-0.056639073057592706	0.9568263502148355	0.9639239376330511	0.9346046627175416	154	27	149	99	26	304	52	58	8
CCDC176	2.692219633553736	3.0496007565909315	6.491619523567752	-0.05138779614878087	0.1125010392616727	0.022098710638256684	0.97829904508346	0.9630180051286269	0.9775658342875122	12	2	21	14	2	30	10	7	0
SENP1	4.5335554468243515	4.6189348070221445	24.311044237235247	-0.05139524916697706	-0.17597187866966335	-0.1071830020120252	0.9692916987536377	0.8905280061390678	0.865939187827147	47	18	41	43	12	160	14	9	6
RP5-1074L1.4	3.8339036231389665	3.9597612003789515	14.918744892345442	-0.05141969106000612	-0.0754703782218171	-0.04978537593802838	0.9730467289416085	0.9681788241317411	0.9437086372134161	24	12	22	37	4	63	8	16	3
RNY3	4.4071370867414625	5.163284435506099	39.1202673101062	-0.05151301990952691	-1.3086866273794813	-0.18715665625595676	0.9856459340565125	0.4723404009886433	0.5680848307337136	11	69	30	16	41	68	6	20	8
CD300C	1.318270277257769	1.8975666374525022	2.4136026788037164	-0.05157833502172096	-0.511796346233237	-0.09155959221412124	0.9833825336644558	0.8502477141607944	0.8344409615642909	3	4	6	5	0	17	1	1	0
DENND4A	6.3741826936495105	6.407632676394479	86.08439548495377	-0.05165446457977712	0.011711902453976566	-0.024669892975790794	0.9561815600180422	0.9925618200789725	0.9745559128426183	164	40	224	130	38	387	75	53	23
ABCC4	5.456721712121352	5.512455618238958	47.357614252074406	-0.05171145172929082	-0.012720407439940976	-0.03128728596649055	0.9629534565994987	0.9930518553170561	0.9674084134103116	80	35	78	57	25	191	28	30	16
NEBL	6.78111781732209	6.843376518228849	115.47929933102094	-0.05199921470836985	-0.1398866648489629	-0.1122249880581001	0.9595923842232148	0.8813247864618934	0.8549408249259635	383	66	115	258	49	552	98	97	17
MCC	5.631299652504357	5.718199467939575	52.3928382682717	-0.052065394304936875	-2.627398262647637e-4	-0.021811135147589117	0.9641444705986347	0.9998079535864318	0.9785935048576189	100	10	123	115	33	218	56	34	12
SUMO3	5.376792190315179	5.454908612825234	43.619523296641106	-0.05212611323359552	-0.2442813931914403	-0.16143696003312719	0.9637292173587948	0.8036504915354014	0.7869754954142062	129	35	68	53	21	268	29	25	7
SNORD3B-1	0.4708154363054311	1.6725539806346492	1.7921784920074846	-0.05212794352780196	-0.48954538441452633	-0.026541097240202285	0.9890944702978616	0.9021781448843949	NA	0	0	1	14	1	2	5	0	0
MTX1	3.0293096106150346	3.5019448469834065	9.617694048762647	-0.052141260199755145	-0.3681552982785561	-0.12353226556937125	0.9813313429711622	0.8507721866666713	0.8271548456180122	19	8	6	44	2	49	9	8	0
AC025335.1	1.6774771945250695	2.1721991209889917	3.205897025103465	-0.052152667949220535	-0.44596936566422096	-0.07433426408165254	0.9833026134612135	0.8614100919506528	0.8729450706267945	4	1	8	15	0	12	2	2	1
SCYL2	5.948398319044029	5.9921787382778335	64.3924801526117	-0.05217678118987289	-0.03765182203356592	-0.050924580618257824	0.958197309948038	0.9765805668776141	0.9426362054930528	120	44	113	112	29	316	33	62	14
SECISBP2	6.215648273661022	6.258132837344652	76.14438404251487	-0.05217891645675161	-0.07130563970943984	-0.07320921943479813	0.9550955816609081	0.9448756044632263	0.9117457263468086	177	39	136	189	28	385	68	65	11
ZBED5	4.421237542025944	4.546660304001678	21.981896861334178	-0.0522651764906429	-0.0013929882432955776	-0.01723367625695689	0.9665723792275305	0.999208211852192	0.9828047672362474	53	9	32	51	13	111	15	28	2
UBAC1	3.9896495254789306	4.347238760961018	18.250597061793464	-0.05227408524131919	0.16162768656175777	0.05563323409460559	0.9767483157417285	0.9222331187826293	0.9404421096045665	34	6	51	36	8	97	25	21	0
RNF5	3.5264493015538756	3.6852289936416196	11.759645078161018	-0.052475970401801034	-0.3040485138182626	-0.12982208826629918	0.973307555417183	0.836596226391133	0.8328485138050232	35	7	14	15	11	65	10	7	1
TDRD6	2.071193220124255	2.6069566869223397	6.403853466040943	-0.052744839130544494	-0.9800006297171522	-0.17052488133959529	0.9871206054017855	0.699846329375239	0.6257481630508749	1	10	3	7	7	9	2	5	1
IPP	2.3147442672322334	2.6348600749854	6.238747148674059	-0.05283613448077463	-0.3490488728626642	-0.0721176416253899	0.9843925014120463	0.8921240773491976	0.8825768137838595	14	5	1	11	4	20	2	2	3
RP11-73M18.7	1.3570541964700165	1.71006560058872	2.347306278411785	-0.05284042501569875	-0.17597260005634324	-0.02614545875929208	0.9831737669017314	0.9541922370621513	0.9566191743125861	3	1	8	2	1	7	2	1	1
RSL1D1	7.1727374468314	7.227757143472005	153.01543167771683	-0.05286757662340932	-0.16066848097491152	-0.12549646612638563	0.9578856543330441	0.8648505209662737	0.8366861323171553	286	87	149	329	119	702	103	115	32
ARMC6	2.3062462442820255	2.8005954103318396	5.2373092779408505	-0.05292832802671704	0.21492617925109428	0.04498974062703228	0.9813313429711622	0.9322748985978727	0.9426362054930528	17	1	5	19	1	17	7	9	0
LMNA	7.2482661669127735	7.326569329446134	160.81842305790872	-0.05296320096450045	-0.10160842510082428	-0.08283119198192107	0.9578856543330441	0.9236883244321761	0.9013946411730763	671	56	240	332	57	794	171	115	23
OARD1	3.8460424411780645	4.0650046765884165	16.33089548857653	-0.05296680493269955	-0.4421763666019772	-0.1918651287797351	0.9747376063063508	0.7613059246956768	0.724179774800224	25	13	17	19	20	66	10	15	1
FOXD2-AS1	0.5548964195262797	1.4822782995974366	1.3467243745991497	-0.053108794308101344	-0.888520482398639	-0.0679168440989024	0.9870799482614186	0.7730128863345828	NA	3	1	0	10	0	5	2	0	0
KLF13	6.489508574664972	6.552646588846802	93.1143688616644	-0.053150120928216096	-0.048351292421093685	-0.05283176471011477	0.9551264433905586	0.9658739012179004	0.9389449373739693	282	35	166	196	43	468	108	74	10
GOLGA2	6.927364072555005	6.9636582581341635	124.945464126193	-0.053169651576246285	-0.07187742612450425	-0.07645683089661139	0.9508278523609509	0.9404965966233214	0.9038141385256383	378	50	284	218	50	679	118	92	19
KIAA0556	4.431827659719988	4.717566622740805	24.221786594156875	-0.05349649983633967	-0.19782030136978682	-0.09960725622486766	0.9749218709962948	0.8924749639486005	0.8793799327063858	85	9	73	54	2	155	17	19	3
COMMD5	2.940061632345687	3.2208473491037024	9.02411087289352	-0.053506710442473245	0.3806643779589512	0.10156439019193868	0.980498156269824	0.8509314696529866	0.8543971309171313	23	4	7	21	1	23	14	3	4
NPM3	2.8497188328549252	3.3462715282227844	10.530913524602578	-0.05386782811554248	-0.35749619781578257	-0.06838134206699967	0.9861490186107019	0.8880342807487928	0.8937628785861707	24	4	1	18	13	29	1	9	4
NENF	3.6701338870859774	3.8178344164637	14.001081927411064	-0.053966686985225484	-0.22549563150569124	-0.10183216578743637	0.9730467289416085	0.8936417836912981	0.8646153064437119	31	15	24	16	3	61	10	6	4
SIKE1	4.9235947980637516	5.035548918504266	31.719375591880638	-0.05406181581692234	-0.26571061547072045	-0.15973343290585593	0.9629906795896173	0.7999924360114425	0.7921208742099789	62	14	50	67	29	201	21	23	3
SPSB2	1.9018164156379485	2.2338963300900616	3.601467045003333	-0.05412685215601232	-0.22272466959931603	-0.04967783279962914	0.9807163262656776	0.9322748985978727	0.9276683122180494	4	2	14	5	1	15	4	1	1
UBE3C	6.3906508612708075	6.43862190335507	87.07330317445006	-0.054215842783796334	0.021184435053932388	-0.01189527558097477	0.9555788208642444	0.9860047455439499	0.9888998384154382	202	30	136	187	54	379	56	100	16
SVIP	3.5062931813086977	3.917433399581213	13.732353493406366	-0.054312547593375136	-0.42282983515121103	-0.1734963832410176	0.97829904508346	0.8007079983393715	0.7542167176246853	15	4	23	31	20	83	12	8	0
DIS3L2	4.640363018335363	4.736535827856889	25.41419575628769	-0.0546693284003783	0.03365492866165015	-0.010093095238790787	0.9628319516267642	0.9821486503124298	0.9906848254286321	82	7	55	48	9	123	29	17	5
TMEM180	2.93271545219062	3.3248479721363733	8.986003523173352	-0.05478662624580064	-0.3140964772060042	-0.11178181971147934	0.9781672077038369	0.8786109382176522	0.8419412391732883	12	13	12	18	2	42	11	5	0
ARID4A	6.350685219117338	6.381010667322076	84.12165796847275	-0.054916065694440526	-0.003069700799321992	-0.03675707534336017	0.9528798731989153	0.9975500919757578	0.9598561492543439	163	42	206	158	30	376	72	61	20
UBXN7	7.1262761929001766	7.188660684733245	148.5953063397492	-0.05491831164677682	-0.19072793010859346	-0.14130231991416467	0.9579802956685659	0.8353718673090734	0.8131961334483361	167	72	318	265	124	694	105	105	30
MTMR12	5.350005566908525	5.365459641788792	41.26392323563256	-0.054931110275163564	-0.01446403429489369	-0.04743086755192422	0.9545685589551649	0.9917503584345803	0.9461001912961916	97	22	75	70	19	196	33	29	10
RP11-4K3__A.5	0.08420772831944866	1.131983651739749	0.6170085727458776	-0.05500962406529437	-0.8027276752820991	-0.040350257930423974	0.9856895315081002	0.8050953181971834	NA	4	0	0	5	0	6	0	0	0
AFMID	4.088703545507446	4.263609896419833	18.072527087974294	-0.055031635525187056	-0.1182675879594651	-0.06723497910838792	0.9724975430924941	0.9448756044632263	0.9239356633610868	21	13	49	40	5	76	13	21	2
RPL41	6.43752691016388	6.569065953929268	98.49913001789818	-0.05511284252455202	-0.20780411498213633	-0.11853616275640254	0.965660352982288	0.8650274605205068	0.8490597216502949	148	71	90	135	92	454	47	53	29
BEGAIN	0.5412456697723314	1.2573705126086243	0.9480907984272189	-0.05513871750808225	-0.4230686802254135	-0.04423297635097618	0.9833026134612135	0.9401960537120241	NA	2	0	1	5	1	7	1	0	0
FAM127C	3.215241858043618	3.4740491598033616	9.438445112542487	-0.05533249056329932	-0.1279166008179429	-0.055465473430983736	0.9747376063063508	0.9503200193315655	0.9353575962269502	49	2	13	13	5	45	9	9	1
GOSR1	5.640831701096714	5.712763672279195	52.165029607835564	-0.0553539052762955	-0.21388489441626823	-0.14913414758923774	0.9578856543330441	0.8206277846693791	0.8026665256508257	92	39	70	123	28	261	43	42	6
TSEN2	2.768844907439003	3.2947315870158906	8.384757045265479	-0.055369004174177346	0.5958777319899848	0.14956350779118976	0.9807163262656776	0.7552530938744453	0.7726226400496768	28	2	9	18	1	28	2	23	1
INO80D	6.868969992272201	6.928316476903197	122.41508315600088	-0.05547453883064835	-0.07995864893220359	-0.07325357687323056	0.9552385245467743	0.9403956649238228	0.9140424914750225	245	42	330	180	80	584	82	128	19
SLC30A5	5.102746669356974	5.153974588226483	35.28480684631178	-0.05553258502232174	-0.21251919829317598	-0.13967918808270097	0.9577991538544909	0.8289208148265383	0.818445657625212	78	25	54	51	24	175	30	24	5
CCDC66	4.615308713846493	4.752620141931087	25.157757928004646	-0.05553910888148579	-0.09174689088028323	-0.0651390381345997	0.9637292173587948	0.9488993899664387	0.9283781136288202	59	8	67	60	10	162	28	13	3
MRPL22	3.44778510488913	3.621629482778541	12.50450374692391	-0.05556351113441981	0.09369016639687122	0.019211650386479286	0.9751909939877262	0.9678673626204664	0.9797740756778764	29	3	12	23	9	58	3	8	6
IPO13	4.066378960043771	4.319455349569388	18.290952485462103	-0.0558644303170105	0.04237172972563242	0.002652468252280395	0.9730467289416085	0.9825166736182763	0.9972278513561833	63	9	30	44	2	78	28	13	2
RP5-1142A6.8	0.5267492772053531	1.3940935811856696	0.9620567219164347	-0.055937123464718914	-0.5783788706965376	-0.04562483097723808	0.9833026134612135	0.8486368702451467	NA	9	0	3	1	0	8	1	0	0
WAPAL	6.621615922215855	6.676590343605887	102.12792799974929	-0.055959749776023554	-0.10889379162678178	-0.09391628923143433	0.9526861048522768	0.9086374535672103	0.8806544593263299	182	45	268	196	54	533	82	98	12
CCDC112	3.9976508552060137	4.0839218576183836	16.593518303422886	-0.05617658897255526	-0.21600881861659565	-0.11250395572292887	0.9679335438629847	0.8783634797621958	0.8555359660071038	35	8	21	28	15	90	7	11	4
RPL37A	7.674589701959692	7.7193257676198055	216.1595485879499	-0.056180520624744414	-0.05192488541183829	-0.05881013446232758	0.9508812812378633	0.9637498956411665	0.9323002937734233	379	115	264	405	163	911	147	152	58
GSN	7.996970537814041	8.03850667734572	267.65794572945316	-0.056420767690846495	0.04021478318011438	0.002275541862127208	0.9470431151958921	0.9729430758021835	0.997693143376559	661	108	656	479	91	1229	211	167	76
MDH2	5.568058408676456	5.642227625145135	50.33159110184594	-0.056532006835891116	0.017498191785821317	-0.014583629500240716	0.9591413859147174	0.9913275767179823	0.9858282348034854	148	12	73	90	34	241	44	25	15
ERC2	1.3657920241633013	1.902166952579099	2.1442765294527826	-0.056585530142968084	-0.4268030444565713	-0.07057683770252945	0.9813313429711622	0.8677114539431103	NA	12	1	1	6	1	14	2	1	0
VEPH1	4.18764921533006	4.488559440960572	22.378096018744664	-0.056705529346997435	-0.6194045619549733	-0.23858345656292046	0.9796318624559518	0.6697887552417121	0.6307221702035666	91	20	10	13	20	67	16	15	3
ATP6V1H	4.507981489932064	4.6328366222628405	23.97308858130614	-0.05677811087401851	-0.2602110741943863	-0.14351883624764883	0.965451841801741	0.8319578097462654	0.8170177740382687	51	8	36	48	24	153	19	9	4
ZNF574	2.9564573340571076	3.241389814328768	8.318755822557275	-0.05680768737104859	0.1801230199836266	0.043577350237895586	0.9768122165968137	0.9333518165139425	0.9507944670449361	24	1	17	12	5	35	15	2	2
TAF1B	4.0241440985260635	4.191224628936616	17.38717297100577	-0.05695601378477781	-0.13467372106258066	-0.07117506395762055	0.96989645513466	0.9373388051445611	0.9183437670760662	46	5	28	18	19	70	12	20	2
FAM174B	2.7940464702572205	3.2318764205748156	7.278484206164386	-0.05697768298326767	-0.03524167126152952	-0.021757061543918054	0.9768557746169587	0.9888748933267252	0.9777757845042145	23	2	24	16	1	43	7	9	0
OGFR	5.9447575657142915	6.067646785697433	65.63125400350879	-0.05702617475731278	0.03530898373550423	8.515483474571552e-4	0.9592166503380627	0.9798489460169942	0.9993547436900431	206	20	151	126	23	303	100	43	7
PIM1	6.249055867594898	6.387891655124307	84.7113616879031	-0.05706245219438974	-0.36279280688069143	-0.22785641536131196	0.9625625255074883	0.7106267047675358	0.6774054435735821	107	53	107	145	93	361	70	69	8
PSMD13	5.440299364901202	5.556046790554823	46.224156632782154	-0.057072869949177076	-0.14632354099929823	-0.10436080372520135	0.9597788878894353	0.8986724961677969	0.8702968884640856	127	36	70	93	13	255	29	47	5
SS18	6.401217571965884	6.440513212403955	86.89892215919929	-0.057148512892886125	-0.15336514319880526	-0.12218940194578966	0.9468442759100651	0.852971175048118	0.8330048486532923	185	50	158	153	54	484	74	69	10
LINC00654	1.9878012151678919	2.400234618592895	4.330201406602092	-0.05747159985805608	-0.2889805048546542	-0.06790860518917512	0.9808628343695133	0.9124760886407001	0.8979094186353332	10	5	10	5	0	17	5	1	1
NAGK	5.781093300165126	5.831090566463421	57.72026866891387	-0.05749445323362161	-0.0980825062734875	-0.0824706126423404	0.958197309948038	0.9314584267723267	0.9020043122648032	121	35	141	55	31	244	49	36	14
ATP13A1	4.959620164173557	5.1939639908826685	36.227201981328726	-0.05749670458231702	0.0465945506733072	0.021194594608144355	0.9729973956886767	0.9803740449392997	0.9797740756778764	173	14	45	60	5	154	44	13	11
NT5C	3.0600129123835127	3.375592210456686	8.49096469234911	-0.05779773926840632	-0.07935623336710128	-0.03982750337117457	0.9740050318454332	0.9725505490480207	0.9566207743694222	30	1	23	21	2	42	10	7	1
WRB	3.110644041029811	3.322362223446514	8.371077604853408	-0.05800224258945806	-0.08825078925922751	-0.04595268694859913	0.9707450277204829	0.9659536885116123	0.9496731374682703	28	3	23	12	3	49	5	9	1
SWAP70	7.019113393218802	7.1063743763635046	138.4681452201759	-0.05820198547833859	-0.2034552437843917	-0.15219443187534826	0.9551553043118226	0.8261568122090529	0.7961624551365211	271	67	337	171	107	776	137	101	12
NBPF10	2.751696928324429	3.0702868253553266	6.6744497479329485	-0.05862053590640816	-0.15208072553604302	-0.05794042396546945	0.9746176229349202	0.9451160072471124	0.930545896333518	19	2	21	16	1	41	3	7	1
SLC8A1	5.229563614938947	5.6888693626889575	51.61109965673145	-0.05864097922705767	-0.6589793280871171	-0.29826804009738617	0.9777761316583428	0.6310281299188915	0.5456667214608883	85	75	143	27	15	305	17	41	2
DCP1A	5.8568393986284	5.9129505115675025	59.65153424750945	-0.058654475585780595	-0.048739349636420654	-0.05198911919239617	0.9529309288910383	0.9671389736250706	0.9417139496823836	113	29	139	115	29	282	76	37	8
CARD9	1.651324076421633	2.6048411515117307	3.760595353711885	-0.0586610933161944	-0.8372352058023501	-0.13272366936075905	0.9833026134612135	0.7197767257828772	0.7490242412065371	39	0	7	7	0	25	2	2	0
RP11-354E23.4	0.017143486220726083	1.0589199037642092	0.5486186324853852	-0.058746256172414184	-0.8633167821289863	-0.03911936777699957	0.9843140067899633	0.7898125981392755	NA	3	0	0	5	0	5	0	0	0
RAB5C	5.589880961528899	5.658185029841894	51.245088471529414	-0.05877154064631274	-0.2687727836742541	-0.17772528421999512	0.957410385428177	0.7795068140216275	0.7581641064858947	75	47	77	84	30	235	34	37	9
LRRC40	3.383199880940827	3.553830494423331	10.276404295247007	-0.05886630805761657	-0.22536587654167714	-0.09687600558667266	0.9687458859995333	0.88341941263065	0.8810120374813821	34	7	16	17	5	72	6	7	1
URI1	5.52626316795878	5.556138379790593	46.738409496909696	-0.058943161312879216	-0.03644046410275854	-0.057385357881142525	0.9508812812378633	0.9765805668776141	0.93406544933384	115	16	79	98	28	234	35	37	10
POU6F1	3.5649926558245544	4.067033154878456	14.398398806896195	-0.05909795606804395	0.13796993723918316	0.03603219763366346	0.976968636693992	0.9487284706000114	0.9620987141683031	42	2	55	19	4	67	23	16	0
SSNA1	2.427346613371402	2.9945413027207692	5.875690628100903	-0.05916056832606137	-0.28208382257571846	-0.08470792457586684	0.9802671223604376	0.9003174826909219	0.8875577131597444	25	3	13	17	0	40	7	3	0
CTD-2619J13.8	2.6566841767490237	3.122879043035842	7.371409921029402	-0.05927220906777388	0.2557636246830237	0.06240128869353764	0.9807163262656776	0.9127995175850013	0.9199437238070082	13	3	20	18	0	18	6	14	1
SMG6	5.799879245331722	6.01885282940079	62.8801360051099	-0.05935593902299665	-0.080572360491849	-0.048894253970833655	0.9676752139803204	0.9589549716181095	0.9473664381966705	274	15	150	128	11	301	84	42	7
ADO	3.4981627998450735	3.620170791526533	12.076178782805492	-0.05941032403451068	0.08494202801182266	0.011964064062305978	0.9712940841101743	0.968506798196826	0.9893368227584729	26	2	20	15	11	37	11	9	4
PP7080	0.7230782032569133	1.6391954952094308	1.3243327343671103	-0.05952152691613291	-0.4880358468550684	-0.04880164638916133	0.9833026134612135	0.8737925801271157	NA	9	0	1	7	0	13	0	1	0
ZNF654	4.650766664731075	4.733950842767693	25.95747040907362	-0.05953542131573719	-0.1867349975395483	-0.11513183467776346	0.9615155337339933	0.875864677462174	0.8551027884937369	36	18	64	45	13	129	15	24	4
PHF23	5.121013805406672	5.160814423436786	36.42871532916093	-0.05964801661427552	-0.0033439017908967065	-0.03470225314410842	0.9557738233869222	0.9977137989246858	0.9634153964447121	81	26	55	59	13	155	27	23	11
VSIG10L	2.1814584218898245	2.6196060910924146	5.194191333927862	-0.05972148667749077	-0.18385611899963422	-0.04858908649615475	0.9807163262656776	0.9483501412647181	0.9326371700694017	10	4	4	17	1	38	1	1	2
PRKCE	6.0579999642354565	6.222132457031662	73.01233928675849	-0.05984692734409615	-0.1554038456339856	-0.10463584400367765	0.9612446667757296	0.8940051456519074	0.8708059719521609	184	22	254	96	37	410	86	51	5
FANCD2	2.8472804012598436	2.996451996463806	8.407206612150135	-0.05996689072030987	-0.12047519575117062	-0.041022450217217475	0.9767625739026573	0.9639843824695913	0.9452164151067923	9	7	6	15	5	27	3	4	4
KIAA0825	2.226662571647142	2.5415292151451596	4.346816336051612	-0.060115424848722794	-0.08844080596069917	-0.030625034819926646	0.9748887773266385	0.9761541147241592	0.9631616391142344	14	3	4	10	2	23	6	3	0
WASH1	1.0408059474880693	1.8680080696619825	1.7683892693355205	-0.06033983389289098	-0.2747871909077491	-0.03901201274580113	0.9819631984322762	0.9319016964529598	NA	5	0	9	6	0	18	2	0	0
NPTN-IT1	3.165989316379929	3.365950741012447	9.616257844707699	-0.0604051485249423	-0.42779895237333	-0.15320534615896436	0.973307555417183	0.8001480792926929	0.78026779818573	22	7	8	12	11	47	4	8	1
MIB2	4.115061013029455	4.715140984851758	24.72045856940244	-0.06041820141991834	-0.16783339973384973	-0.03081270753565001	0.9813313429711622	0.939512651970388	0.9653972242783875	140	0	57	41	5	76	31	14	6
ARHGEF10	6.8216073669192125	7.044919291836086	131.45062684313396	-0.06042925760585427	-0.13440978502609402	-0.06498816359684108	0.9692916987536377	0.9276794197630851	0.9274950508191315	499	19	467	188	35	556	167	67	23
ATP7B	1.8446183742415418	2.6168574951928907	4.67092502889019	-0.06049032420089276	-0.5757632728370463	-0.07898780671079512	0.9833026134612135	0.8226589000660465	0.8604014044445649	32	0	11	7	0	22	1	2	2
DCLRE1C	3.6063679027861064	4.085637494762282	14.345492989958505	-0.060612394816948224	-0.0438261305815797	-0.03063114134847801	0.9753503694542768	0.9843434024511754	0.9685352291857106	41	2	50	34	4	104	12	16	0
REST	6.445960002074414	6.564811623127582	93.76561701236099	-0.06068768659052477	-0.09542643563690402	-0.08116399567745908	0.9541543708411577	0.9326924306053586	0.9045089775429842	193	49	196	196	47	553	86	93	5
HVCN1	2.19590028712483	2.7841512253470464	6.112800773739435	-0.060922982695004214	-0.38071118199923604	-0.10609992733514488	0.9839823243457319	0.88341941263065	0.8235070523756829	3	6	10	7	7	52	2	0	1
ULK3	3.7455289690684714	4.216730336139685	16.420040081648796	-0.06097284968358456	0.07117939842395303	0.020128366957362972	0.976968636693992	0.9765805668776141	0.9797740756778764	79	4	20	45	1	57	22	21	1
AC004019.10	0.7144772107607259	1.4912232955513693	1.6452518684395065	-0.06105351054171685	-0.4997135984413887	-0.02743140674033082	0.9833026134612135	0.8760942637551209	NA	5	0	8	1	0	6	0	1	1
OSER1-AS1	0.8268690166919512	1.5868613168721577	1.3699456717444454	-0.0611980301617327	-0.2955094163078287	-0.04431421141985983	0.9813596455580239	0.928227177070444	NA	6	1	1	6	0	14	1	0	0
ZNF879	1.1608836690963522	1.7188587393679862	1.7166292402326444	-0.061659431853936596	-0.34390849329427303	-0.04767780859762473	0.97829904508346	0.9015208203497292	NA	7	0	7	2	1	10	1	2	0
SEC23IP	5.528933599633137	5.687019122185255	50.919984948377326	-0.06166092409398901	-0.13110307338745938	-0.0912138435385689	0.9606187828398951	0.9205839894206507	0.8912715205768845	137	44	74	103	10	215	43	55	5
EIF4EBP2	7.34936615459761	7.386991160155392	171.09855833428327	-0.06166735751432653	-0.1648401611843829	-0.137670940008313	0.9442758013975422	0.8479898765271107	0.8131961334483361	255	117	304	262	118	797	141	109	34
CLIC1	7.5451967966609885	7.57428937743564	194.69944883971579	-0.061764634710210056	-0.11862502067925343	-0.10996437252060993	0.941575389341662	0.8919293728878978	0.8520899363241154	286	122	381	319	124	873	164	129	41
WHSC1L1	7.555833697443463	7.57695066824425	193.45248824287305	-0.061879464785767634	-0.06337506544317939	-0.0769412655891576	0.9355405308836556	0.948035888191171	0.8983667742643339	377	69	432	394	115	1010	148	136	41
CLOCK	6.274706041321607	6.324019700414686	80.06628644242947	-0.06188312989596818	-0.15403531413311836	-0.12149343383579678	0.9451884860314854	0.863273108632332	0.8386781696574654	177	33	156	124	64	399	73	64	10
SSRP1	6.7495788107016494	6.784399792950123	111.22421604259104	-0.06236479492131895	-0.03384040665425508	-0.052926318553378975	0.9439231729359875	0.9765805668776141	0.9386968898621276	350	41	170	207	59	623	95	59	26
CAPN10	3.9215801746787053	4.121942136307028	17.14052824449702	-0.06240160286571861	0.24979395755866435	0.0898124346806285	0.9704661389757195	0.8760942637551209	0.88891834000098	62	2	30	24	6	56	20	9	7
C11orf24	4.735187800182367	4.914114327074646	28.734225391663788	-0.06255282664017467	-0.08867102899775395	-0.06412910363950491	0.9628319516267642	0.9538854518864335	0.929274552421567	79	19	59	64	4	136	27	28	3
TRIQK	4.127546962600608	4.218715790537492	18.141718577934483	-0.06257119983328742	-0.16174181873821272	-0.08857345948686007	0.9622371460525159	0.9120820809604918	0.8923784439855649	30	10	24	33	16	80	9	19	3
TESK1	4.238210863508861	4.599807816197224	21.94277515427989	-0.0626098963083336	0.07038220654185823	0.018304769167065676	0.9705829077685784	0.969262490921333	0.9828047672362474	57	6	52	43	12	147	22	25	0
KANK3	3.123136989089383	3.7154337954511263	11.061969878077214	-0.06277085416526029	0.18266107621763328	0.04588494402165472	0.97829904508346	0.9395042529497455	0.9442047823020736	39	1	40	13	2	51	27	2	1
ELMOD3	3.750722199680596	4.081796278907535	14.912511163026362	-0.06282266820410866	-0.1669464136904106	-0.07546072217550678	0.972604873262698	0.9236883244321761	0.9129938793307814	52	4	39	43	1	79	15	11	2
GNAZ	0.5291418507108687	1.4030622495841778	1.140407303901406	-0.06283917847196328	-0.8069816699132768	-0.06801446218598013	0.9833825336644558	0.7829621858975232	NA	8	1	4	0	0	7	1	0	0
MC1R	1.959374927022853	2.3456533359315457	4.19627275884301	-0.06291323778147204	0.09210074752525153	0.01871444085788999	0.9790992490107412	0.9787185858886049	0.9764616703316682	8	0	13	8	1	10	4	3	2
ADCY3	4.961978779824224	5.07804221772049	33.04308689595309	-0.06296605413613912	0.06389621423777526	0.009741150184155372	0.9593454570402994	0.9658739012179004	0.9912628717237748	90	13	65	81	6	147	22	34	8
SBNO1	6.693317807860549	6.716017059246137	105.78394456791222	-0.06303077312196088	-0.0636166136445332	-0.0749332663803107	0.9386913326153279	0.9485430981165657	0.9056147058765531	251	43	159	259	57	511	99	74	20
EIF2AK1	6.6753874148696974	6.712723793365412	106.72878172367943	-0.0630865774256482	-0.1776758584839693	-0.14302933767695508	0.9439231729359875	0.8342007773999713	0.8047874534447009	181	79	169	168	69	469	91	79	18
ROCK1	8.375489714364756	8.389429163260548	341.5488403808225	-0.063105841943053	-0.06668827418475155	-0.08102289283926263	0.9272113898210569	0.9432547774611277	0.8888446084341481	751	159	777	484	200	1636	271	250	72
CH17-472G23.2	1.0867253734393378	1.8158852410843096	2.3630961512447377	-0.06320754707949182	-0.4511235320818351	-0.06858708386512881	0.9831737669017314	0.8880342807487928	0.8660670131576672	2	4	8	2	0	12	0	3	0
DGKZ	5.440526532944408	5.786355798089138	52.66591444538207	-0.06321513625583079	-0.20516502576467407	-0.09799804739725508	0.9715505159515939	0.8921240773491976	0.8793799327063858	283	17	137	69	7	290	69	32	3
RNF111	5.678302072184833	5.74243889003335	52.3917345880505	-0.0632401062857177	-0.05368726292737357	-0.058061201791480443	0.9485098662510771	0.9637498956411665	0.9341811922325247	137	19	137	93	22	263	50	46	7
UEVLD	4.809787435986384	4.8801337587664415	28.997525501885573	-0.06334606000318767	-0.12887089423976614	-0.09017425658792394	0.9574690525402585	0.9165228196842935	0.8920278876321597	59	18	72	37	14	153	29	12	6
PCDHGC3	5.869578744707417	5.9636657822983175	62.636812836337135	-0.06339827765164742	0.0405224236903641	0.004679054723847049	0.9561012029148066	0.9769835902602851	0.9954061241841391	227	20	135	92	19	333	52	30	19
SEC63P1	1.4619075580933785	1.996043482984904	2.667898170195985	-0.06356137521540002	0.053952918516017134	-0.001002433938758703	0.9802946019807329	0.9871259010072709	0.9978526213582212	5	1	8	4	1	25	1	0	1
TRAF4	3.5335537065922034	3.996506780026154	14.380416824734256	-0.06375680686339907	-0.5516148401340282	-0.16015356465989405	0.976968636693992	0.7444748738618147	0.76097194181112	37	1	9	82	7	67	7	9	3
TAF10	5.321377410043972	5.394523731994245	41.72367367231741	-0.06391905221600692	-0.08064636358245143	-0.06634388729306892	0.9557738233869222	0.9502609088965681	0.9255332124162603	63	28	100	65	20	163	52	28	6
DNM1L	5.733105005557783	5.795733046524238	54.41260065399729	-0.06392182885294335	-0.1071372060903574	-0.08715338136519854	0.9462769097448589	0.913047621623976	0.8920278876321597	143	23	90	130	28	305	55	40	6
NSUN2	5.425241822203033	5.541939877181639	45.50875129774996	-0.06392517914009768	-0.13269430279976072	-0.09396638216220636	0.957410385428177	0.9101789049077561	0.8884983686634715	122	25	72	134	10	255	47	25	7
CCSAP	3.6767201801888354	3.8957577433035233	14.091535840027959	-0.06403294744153111	-0.4839086999720885	-0.2017428610163234	0.972787281401381	0.7351697106650741	0.7060136996646105	11	11	37	19	13	60	13	8	1
RNF14	4.874422143126069	4.9316790451713794	29.755101080055773	-0.06409494379674462	-0.1490618418283778	-0.1023011214700245	0.9537621287866822	0.8913381354234474	0.8723288678894998	57	13	63	54	21	164	29	15	5
INPPL1	6.011960702483615	6.296896140001261	76.89216093744322	-0.06409912952706945	-0.26476375753009207	-0.1251598605747567	0.9711201650101713	0.8435783392638788	0.8406023035078357	389	27	176	153	6	377	70	60	9
SNORA38	1.1651023191184657	2.203023360289927	5.88716153985767	-0.06438543672856517	-0.6479144958536317	-0.008024731742407797	0.9876476999954296	0.8769885207660246	0.9797740756778764	2	10	0	5	2	10	0	0	4
DOK3	4.716238020459982	5.041938212805516	31.880529938058796	-0.06440187578547465	-0.5129522540775888	-0.2531322780545479	0.9740050318454332	0.6847286662495523	0.633279290090015	54	23	109	16	26	156	27	22	1
TMEM199	3.0158643561357414	3.3131547061556703	8.53314997872126	-0.06445344253914287	-0.09633742490530116	-0.04248113340296212	0.9715491308505141	0.9671389736250706	0.953163922500317	25	7	9	13	5	47	12	5	0
MARVELD2	3.7743812761424045	3.9270146532038908	14.255237909454623	-0.06446976482673787	-0.07181947537196286	-0.05348866271490217	0.96446610028402735	0.9693711265123611	0.9402171970189679	35	2	23	41	8	68	10	10	4
PCYT1A	6.259760033544456	6.300015967337789	80.43787079504573	-0.06452189639972125	-0.13383544770878114	-0.10880153805203593	0.9477219663708842	0.8891949875804194	0.858457508627741	166	50	126	94	61	332	70	50	18
LAMC1	9.092416803242108	9.112295646335127	563.278483013507	-0.06467222928527575	-0.09492949308463997	-0.09993793755625287	0.9251865627109558	0.9153344574044582	0.8557739860665461	1649	247	820	939	362	2967	404	469	99
ETNK1	6.012031384706633	6.12549275485727	69.80348359812811	-0.06510325250116067	-0.254078685419348	-0.17630012576312243	0.9531503611421703	0.7892708273835884	0.7618082102816608	110	58	130	112	42	355	60	60	5
DNAJB14	5.912808801394976	5.965561551889561	63.20645455489211	-0.06539299505572854	-0.20464594822362478	-0.14874932308278768	0.950709856637886	0.8259583657165304	0.8021840732868746	91	50	135	94	34	281	48	48	11
AGAP3	5.663935150468807	5.8346076060165295	55.34866417727436	-0.06546473474443522	-0.07300502645935086	-0.05233517044830222	0.9592166503380627	0.9606615170471606	0.9426573353369976	168	17	169	113	11	294	72	31	7
FAM120AOS	5.1742507436891465	5.308363144671839	40.519376307443736	-0.06557131647449031	-0.34995700192895024	-0.19210462249129082	0.958197309948038	0.7608545612725897	0.7328951604960502	71	48	43	64	17	177	34	17	8
TNFRSF11B	4.121069537885776	4.239475044509588	17.388507748560443	-0.06561239468036109	-0.19461459585407384	-0.10647841477720825	0.9577991538544909	0.8764464778534203	0.869304615340095	46	9	43	27	9	120	11	12	2
SVEP1	7.470425656510034	7.655519455022683	201.42079697678582	-0.06566269785523873	-0.20376915951246766	-0.11416429593272995	0.9616475163354928	0.870262315619835	0.8559402439932756	973	55	519	315	42	1419	104	151	30
AMFR	5.369164933533879	5.523598102792834	44.32557934967954	-0.06573509528826812	-0.079079707071276	-0.06075687435709562	0.9547838045127046	0.9528618047721849	0.9324605147039238	110	22	86	89	23	268	56	30	2
GFM1	5.611551316804894	5.69737003442152	50.947188162165446	-0.0657559773690835	-0.0055150863424389225	-0.02408130103910849	0.9508812812378633	0.9961615441077902	0.976258128000698	119	26	73	124	23	209	54	55	5
ATXN3	6.18048517993591	6.2479331337941675	76.53155961874944	-0.06600033025473713	-0.1565998439723084	-0.11388740844635177	0.9534928470179769	0.8760673214675545	0.8549408249259635	112	38	235	94	47	313	61	64	14
AC074117.10	2.106536339444204	2.5799581861636876	4.25146209295688	-0.06600036373728416	-0.3864407503852887	-0.09762356574207767	0.9764873391011377	0.8633080771912218	0.8528799746548998	12	1	3	17	4	33	3	2	0
HBS1L	5.65531444358433	5.7041398997018105	51.85468108505418	-0.06601168926617551	-0.17147050943432263	-0.12790988003524417	0.9480625406316722	0.8567210804832078	0.8339595011237216	129	23	66	110	38	303	33	37	9
KIZ	4.08782266318107	4.346813532937366	18.486634309246508	-0.06605887453610144	-0.1923516858627098	-0.09209066804321832	0.9665692589948942	0.9011971702543747	0.8896128728508242	47	2	70	38	7	107	18	10	3
C9orf78	5.827732289066512	5.8756836084775514	58.08174702958212	-0.06607001401804845	-0.16496132992661347	-0.12390275117373932	0.941575389341662	0.8504493532586161	0.836162698798018	146	35	113	96	30	354	45	43	7
ZNF860	0.7308049736183664	1.5244342517086662	1.5948750770770315	-0.06621412599839376	-0.8373488895254292	-0.0940294045930397	0.9833825336644558	0.7735893748229483	NA	2	1	0	8	2	9	0	1	0
RP11-640N20.4	0.0936398280512834	1.1867197604353068	0.6918283339740032	-0.06632786156529732	-0.9632222021314231	-0.04809972171342953	0.9831737669017314	0.7612031412798305	NA	3	0	7	0	0	6	0	0	0
AKAP6	4.106054704414739	4.4076808558016305	20.89275843271658	-0.0663580181573439	-0.13317675128582432	-0.03379921919301998	0.9729286901831694	0.9497629823475836	0.961791165504527	42	10	91	16	2	65	16	14	7
N4BP2	4.711495482560342	4.888582442990513	27.97819665297761	-0.06656219737371943	-0.06157196016262791	-0.04415197836116419	0.957410385428177	0.9678673626204664	0.9543247052340998	68	14	59	44	17	154	34	23	1
IGSF3	3.150828864252889	3.3099170504064395	8.861386870516387	-0.06693969630208134	-0.28675052910773746	-0.11069486150152791	0.9656274218662954	0.8659361217154448	0.8543971309171313	15	8	11	23	4	45	8	5	1
CHD7	6.463392188761021	6.569789010564899	93.99516305520429	-0.0669670857715723	-0.052040455569926605	-0.04834690661939414	0.9516569910245191	0.968381147035766	0.9472462683292584	237	21	261	209	39	442	75	104	12
ITK	3.279486546760652	3.9949724281499517	13.676053429392093	-0.06724094297879485	-0.8543396461833018	-0.23747814805222292	0.9794447834048344	0.6260276846223214	0.5940649489503546	12	6	107	14	2	91	3	7	1
KIAA1429	6.399139129323776	6.4271717955264815	86.97497086054545	-0.06734814884773548	-0.09112485587392374	-0.08854215481393167	0.939523804922665	0.9232778360528296	0.8880564628991121	175	47	153	152	54	504	47	68	18
GLTSCR1	4.392903139368913	4.519893810599764	22.134003724369613	-0.06739101158472098	-0.09032213836725786	-0.05928528854295912	0.958197309948038	0.9541922370621513	0.9341811922325247	52	6	37	37	20	110	28	8	4
KIAA0586	4.619732350336642	4.788679462571325	25.631537758718174	-0.06749019506120389	-0.05594673750223396	-0.04655144730255501	0.9568263502148355	0.972470680952524	0.9524848764497436	81	8	43	73	9	143	27	23	2
ERCC3	4.857651964269848	4.93284157019578	29.28093386876766	-0.06789585680848	-0.08527709088130901	-0.07310946653620032	0.9508278523609509	0.9459522758500923	0.9180166748262939	98	12	61	51	11	171	27	18	5
METAP1	4.9174354177166935	5.0064184057949594	30.972581311687385	-0.0679736989459533	-0.1408898469196411	-0.09792274611327012	0.9529309288910383	0.9023963173795184	0.8815481222987831	94	9	66	48	21	187	29	16	5
SLC25A43	3.652841250417543	3.8591868005245447	14.144292351749769	-0.06802018102964699	-0.20422088992458218	-0.09162280017684321	0.9704661389757195	0.9090182289370565	0.8835412387177479	35	10	20	15	10	98	8	2	4
APEX2	3.17116657973581	3.37712895792824	8.89513306443706	-0.06810092701183625	-0.23563434521113924	-0.09411943909388831	0.9654823490787605	0.8880342807487928	0.8831967998564788	32	6	13	15	4	66	4	6	1
UGT8	1.1732204815839904	1.6342534637819692	1.7648994593888296	-0.06823258035129579	-0.1684792089732107	-0.026282465647616396	0.9768557746169587	0.9583025491833208	NA	7	1	1	4	1	7	3	1	0
WDR19	4.385149072944622	4.585491049585806	22.448086418608387	-0.06826908791201335	-0.10835845528050844	-0.06425894762725935	0.9615624816462748	0.9465900367830073	0.928442475114999	82	3	45	61	7	133	17	14	5
ATP1B3	6.282757516116323	6.420272215699254	87.77744754448997	-0.06849978251556256	-0.3686039873310056	-0.222652350496086	0.957410385428177	0.7163003611891771	0.6852596678953244	117	83	126	103	71	455	76	31	15
TNFSF13	2.504255752730188	2.9258841354514624	5.853577743974505	-0.06855781836918505	0.24650458708396267	0.05626554223664543	0.9720656102144954	0.9111321692506551	0.9307415893649845	18	2	12	13	1	27	4	12	0
TCTN3	3.7843734929880526	3.8743258962880627	14.055826274445721	-0.06856199206333848	-0.20043125348681265	-0.09898392983400707	0.9588507901699079	0.8921240773491976	0.8758039804406068	25	13	18	26	7	58	12	11	2
GALNT1	5.992255303171587	6.078178318030995	69.2487946629093	-0.06866203677512854	-0.24991481706649238	-0.16039401573808076	0.9537621287866822	0.8071726668414033	0.7869754954142062	118	55	73	92	59	239	56	52	13
ANKRD9	3.850520251226676	3.9868165880193533	14.723955623240062	-0.06911064275531258	-0.0267170313979976	-0.02993624427201515	0.9611049374976757	0.9888395953217517	0.9692818300950975	24	4	26	48	7	61	18	9	3
RP11-755F10.3	0.9178456630386054	1.6926869361032022	1.576201018139632	-0.06922950586000898	-0.07392170130147255	-0.005214653130856161	0.9787756946707634	0.9843434024511754	NA	6	0	3	7	0	9	4	0	0
PUM2	7.216921341667999	7.237534116403005	153.0687647915451	-0.06930129180385149	-0.04909972825076067	-0.06619530188364535	0.9283543905914777	0.9612767259106783	0.9184902522355984	301	81	364	249	71	686	112	136	31
VPS26B	5.033264246751265	5.103014769541847	33.3593270540693	-0.06930971581896268	-0.11692460764273185	-0.09101159743639016	0.9480625406316722	0.9165228196842935	0.8903980651696772	102	20	51	70	11	178	30	24	5
B4GALNT1	0.9997307290570727	1.5360239803923679	1.5354204241434566	-0.06944241283681216	-0.42323668817240806	-0.05955365796911602	0.9758227588002577	0.8874965530595545	NA	6	2	3	2	0	9	1	1	0
DPYD	6.962964485559678	6.985560344127279	128.0912901691006	-0.0694684261485154	-0.1458180371591503	-0.1285203657768202	0.9282043892709001	0.854803036811718	0.8172401785776229	297	68	231	194	86	737	91	94	21
LL0XNC01-237H1.2	1.3057118618771202	1.8706514511830794	2.4100788136149256	-0.06950182071112766	-0.06927500894379522	-0.011529125416264968	0.9787756946707634	0.9843434024511754	0.9813933467893544	9	1	4	5	0	15	0	2	1
HADHB	6.247017231860317	6.348257096836096	83.03690527916801	-0.06952214697573034	-0.3347330011196349	-0.21402537913706157	0.9508812812378633	0.722495749928129	0.6969908871463278	144	53	109	96	89	361	53	65	13
ZER1	4.460273915148766	4.640982721016919	23.72908796568501	-0.06975026799101004	0.08697874413431164	0.023327114827556148	0.9612446667757296	0.957459930383818	0.9785751631161699	72	8	55	52	3	92	30	18	5
TTC33	2.934488702701128	3.2807477877520173	7.86597675336863	-0.06998095638761624	-0.20370945303945162	-0.07695440457105462	0.9692916987536377	0.9187944289272432	0.9070154633743185	18	3	29	9	5	54	6	7	0
NOC3L	5.161562529967987	5.27859261485063	37.47379450591686	-0.0700038760154976	-0.0998815804388653	-0.07470778081236254	0.9539855580629507	0.939512651970388	0.9164554095474977	107	8	65	117	15	211	32	25	7
ANKH	5.162932680263377	5.278664322588107	38.806885690961316	-0.07008760510537179	0.07084009644218373	0.018597609365509644	0.9553279043008361	0.9629466766268472	0.9813418321787343	78	13	92	100	8	177	33	21	13
HYAL1	3.8257562632670896	4.143164195668314	15.85386083234986	-0.07013473914471867	-0.31013291846143176	-0.13417145954806295	0.9689316057459654	0.8399185608342462	0.8271548456180122	27	1	51	48	10	86	15	9	2
PTBP2	4.5165392830155024	4.635420587904501	23.2563292065699	-0.07034605005754697	-0.05808804371549742	-0.05352647269124009	0.9531200001183584	0.969041966498351	0.9423521944603781	63	10	57	51	6	124	23	19	3
BTBD2	4.528958451427323	4.7243024521504395	24.751062996169722	-0.07047008324340434	-0.057817480360130284	-0.04052269572831225	0.9597788878894353	0.975059367987618	0.9578159648833059	98	8	35	65	6	142	32	10	4
RP11-549J18.1	1.7508675871615509	2.2138066859309875	5.244429134177811	-0.07077105372039251	1.101035419570188	0.18358756630484493	0.9835391005027729	0.6582792218420335	0.5853124173110946	1	2	3	8	2	3	7	2	4
KIAA1841	3.302415194818732	3.4275364226519756	9.479964090088357	-0.07088233490327434	-0.11781698347923596	-0.06524782943578715	0.958197309948038	0.9490664417587581	0.9258098467580399	26	3	21	18	5	55	8	5	2
TBC1D10B	5.8027162467492515	5.954717282863753	61.797066089953645	-0.07090841444061591	-0.004784110734301024	-0.01564774062564074	0.9578856543330441	0.9972363076897708	0.9845323288659817	216	33	121	111	8	232	77	38	13
MED28	6.328429414711542	6.37923032981846	84.51438566622198	-0.07093471745030196	-0.1666804022077456	-0.12682663432920624	0.9468442759100651	0.861801494319642	0.836258860874568	98	55	154	178	53	334	73	63	16
SLC25A42	2.4303468102826624	2.906704538847556	5.807717586520583	-0.07099893942787082	-0.1616615520253423	-0.045189936034823824	0.9747376063063508	0.9503200193315655	0.9426573353369976	25	0	11	16	2	26	9	2	1
NIPA2	4.09172817682445	4.194504538840369	17.396288097867245	-0.07111260530039756	-0.09957052077342245	-0.06466230597484851	0.9577991538544909	0.9505626087817233	0.9274950508191315	49	11	17	41	7	77	20	10	3
KIAA1598	5.832130759345961	5.95768379460245	62.71314274126638	-0.07113862478380716	-0.29580693535308195	-0.18971161664067301	0.9533211982022309	0.7735893748229483	0.7420958741569744	113	58	81	88	43	331	29	61	7
ZCCHC3	3.4080601929313206	3.544456067501092	11.488844492627056	-0.07118961722236523	-0.10736901921335093	-0.04922119182769964	0.9658162516451003	0.9609885442955015	0.9405790562000321	14	5	13	21	12	38	14	4	3
INHBA	4.333034470432248	4.6543284034628085	24.30813418807672	-0.07121059407053675	-0.6678323782676516	-0.3060975657055085	0.9678482225476677	0.6000101274361384	0.5453354038018711	25	7	66	32	37	148	13	10	2
FBXO32	4.9226035660347325	5.29771569670624	38.85765015469666	-0.07123252770697001	-0.5233581758861392	-0.2296964863693018	0.9724467241796227	0.7129522439866435	0.6568709730256085	29	12	73	78	57	240	37	6	4
ZC3H3	4.108155820185965	4.372823853628744	19.199651716652912	-0.07124297453663851	0.048386778825841636	0.012370173553983222	0.9649748430825363	0.9803740449392997	0.9897032307520933	65	4	40	53	2	75	25	14	4
RHOBTB1	4.282157499391571	4.701564455177692	23.48944969503455	-0.07136720571318118	0.11784076953586685	0.03361225977186656	0.9682873323339894	0.9477791296207612	0.9669475365639784	89	5	46	44	10	145	35	21	0
KLHL8	4.793898051633391	4.88499389195123	28.528092511729596	-0.07159720117597765	-0.17875149805695298	-0.11797374623327234	0.9529309288910383	0.8758973416766928	0.8526371811454343	46	16	74	71	9	161	21	19	5
MAP6	1.8127183795505522	2.3890412039129902	3.816953850240384	-0.07173890190807114	-0.03452891960042248	-0.012681105825482807	0.97829904508346	0.9925618200789725	0.984079605539995	13	2	10	6	0	25	5	0	1
RPL27	7.8317685255263205	7.89565722140308	244.55325079380174	-0.07175696943638792	-0.10373325160878814	-0.08579456395270088	0.9401559444800461	0.9227635392229563	0.8966247895715648	541	138	261	340	205	940	162	187	62
FADS3	5.184509506540932	5.610724416969481	47.21301082634656	-0.07176189816386262	-0.1204565579596895	-0.029635176235752916	0.9720656102144954	0.9528779333770149	0.9679864976273033	242	4	107	109	4	188	61	23	10
TNFAIP2	6.909600043290834	7.006596443822219	129.63177283124637	-0.07199343012511487	-0.09121374950211464	-0.06803048674370364	0.9508812812378633	0.9401960537120241	0.9235479330205869	543	62	273	128	40	478	116	113	25
PRCP	6.085248502751763	6.160405593701502	72.90049257033624	-0.07203627129309013	-0.21609487463436167	-0.1492040689446659	0.9487937849264811	0.828176170206798	0.8032131794732854	117	55	131	89	52	392	33	55	15
DDAH2	4.841020556183764	4.996932681915824	30.236034136009515	-0.07242637430518686	-0.23312868977606835	-0.14020546406361353	0.9550955816609081	0.8347058719689768	0.8235070523756829	78	16	88	38	16	210	22	22	2
PIGS	3.922335671793541	4.165818368913017	16.313069399879502	-0.07259245321797388	0.049335956047589405	0.0034718949176546013	0.9612446667757296	0.9797744779252573	0.9969082837399604	58	10	24	31	3	72	15	22	1
USP45	4.388369265838481	4.505837754135589	22.185736383191728	-0.07287827196938537	0.04199796556635045	-0.004045534389545546	0.9563361545980592	0.9803740449392997	0.9953767341861002	46	12	44	50	5	110	9	23	6
TRABD2B	0.7413674399485449	1.4747340564555402	1.2393523950384362	-0.07301581786447214	-0.38674355040600966	-0.05037100265892083	0.9770571402698279	0.9013099053331056	NA	2	1	7	2	0	11	1	0	0
NARF	4.987760776306168	5.229839733726448	36.09015303738835	-0.07316526393954552	-0.0018628289079574347	-0.010278454670514445	0.9616475163354928	0.9988403735550355	0.990447101967421	109	14	111	62	4	163	55	16	6
AHNAK	11.570179437230609	11.617768039490326	3195.8437359054547	-0.07331880941985644	-0.13701560209574223	-0.11353226566469038	0.9249453655036702	0.8989375985405956	0.8466871363651527	10902	985	8115	4156	1628	15564	2569	2410	580
SBF1	5.78695089373649	5.971346013141894	61.91918091683246	-0.07345367242163371	0.09154187396831867	0.03975822541075881	0.958197309948038	0.953020137476823	0.9595199936554096	235	11	165	94	15	197	83	48	13
PDHA1	5.821742392373266	5.9069830843250815	61.22089510213685	-0.07359234566050217	-0.013001175461471165	-0.02347538750751327	0.9480625406316722	0.9930292008195625	0.9764616703316682	193	17	86	76	47	272	39	37	20
CACNA2D1	4.159479216436957	4.490564710285604	21.202774343890837	-0.07364487501310213	0.0067644863256065505	-0.028119249275320037	0.9673833276688404	0.9970597042576802	0.970645637831137	43	12	41	22	17	137	4	33	1
KLHL17	1.853147156353589	2.418940955838542	3.9887926247785415	-0.07365658707908715	0.16175272672630828	0.03523277997491999	0.9768557746169587	0.9602028336261175	0.9524848764497436	20	0	7	5	1	11	9	1	1
SDCBP	8.059624950750532	8.243955527532842	310.88939406999253	-0.07377321249642613	-0.4716712706216995	-0.27162585566387004	0.9560864235274091	0.6363939394774398	0.6032673972813887	272	177	507	391	406	1458	180	222	44
AGFG2	3.438625991630636	3.510674126646197	11.290674796101248	-0.07378662237466434	0.00884460087413255	-0.018974439552370995	0.9597788878894353	0.9962429220129622	0.9800046228278017	20	7	20	14	6	44	11	4	4
MSANTD2	3.814951402972507	3.941569930031817	14.448503418946508	-0.07383374590903723	-0.2322792584169523	-0.11645880262182931	0.9578856543330441	0.8736664198707597	0.8520899363241154	27	10	43	20	5	82	7	10	3
KDELR3	2.868416207922122	3.210844980103649	7.815943656053415	-0.0739647391114849	-0.31057254864021233	-0.1064993224511549	0.9713478376212593	0.8737925801271157	0.8529988621606238	31	4	8	10	7	70	2	3	1
TAS2R18	0.3651387252477585	1.2376070195590212	0.8378908782997048	-0.07405224256856718	-0.741947676650042	-0.04725804770403749	0.9781415400301966	0.8083717674899571	NA	1	0	2	7	0	5	0	1	0
HELZ	7.612459060842621	7.623245875359673	199.53572482247162	-0.07424886829436766	-0.09337553693006041	-0.10018697043998259	0.9114017893286386	0.9080243529692054	0.8486600045604379	444	87	399	371	119	1007	168	159	33
RP11-864N7.2	0.4915280056644179	1.2453517115214394	1.1192155404735467	-0.07436644956999339	-0.8571347995758412	-0.07772379360488758	0.9813313429711622	0.7735893748229483	NA	0	1	5	2	1	5	1	0	0
SESN2	4.0651476831205455	4.61342131176088	23.007432942481724	-0.07437223811079242	-0.4687681807237698	-0.2010185036383252	0.9771169047832529	0.7746178089691161	0.7024505393493019	73	20	7	56	16	146	26	7	0
OTUD6B-AS1	4.799803659314711	4.861879222293758	29.33898466323038	-0.0744106020714391	-0.07580808972647596	-0.06284015939671937	0.9522252873790628	0.9590362150241237	0.9292056313777445	45	18	61	43	17	140	12	25	8
VPS54	5.716978335180011	5.803043985977817	54.63987370004197	-0.07467527793029473	-0.11471904035549184	-0.0899511901202471	0.941575389341662	0.914434943639706	0.891757674874617	103	22	160	108	25	287	43	54	6
PSMC5	5.534236684025582	5.587874948213494	47.10772336053802	-0.07475808045313279	-0.068968572445177	-0.06898460385247225	0.9370405335729172	0.9520610741401329	0.9199437238070082	153	17	86	84	24	242	38	43	7
PPP2R5A	5.426830544662854	5.475554419719421	44.37891460301485	-0.07481382998932865	-0.1799073001856982	-0.128148113726713	0.9436944464820907	0.85548992434286375	0.8357835246719276	61	27	96	79	29	192	40	33	7
SURF6	5.232666176692616	5.415578895200475	42.073258968288414	-0.07497560375891293	-0.07426112097221882	-0.04808852058380713	0.9584603585237494	0.9630180051286269	0.9482531565433007	122	23	68	119	4	166	37	35	9
ARF4	6.810427166390153	6.867622028782586	118.93214443586879	-0.07520160938961555	-0.2418639803215774	-0.18030078871772937	0.9370405335729172	0.7735893748229483	0.7470122491333832	192	95	144	244	74	546	102	79	19
NAE1	4.6065933198081455	4.693918739065737	24.740558730455717	-0.0752215638801327	-0.07086073333946032	-0.06379538831097303	0.9480849780196943	0.9606673861922478	0.929274552421567	56	8	46	72	10	135	16	21	5
RAB4A	3.3364495316831206	3.6462407576390254	11.29840088424023	-0.0752558866053551	-0.2139046977534734	-0.09187941023498411	0.9665692589948942	0.909026894788236	0.8839537060524494	34	10	14	10	8	57	10	11	0
ILF2	6.090349237467351	6.150293174322939	72.70145552467827	-0.07536814029103647	0.001502978187398587	-0.0219807349488545	0.9418040659494902	0.9988403735550355	0.9785751631161699	111	31	137	110	56	295	37	65	21
DERL1	5.314859227226818	5.35215975742154	41.14987076738265	-0.07539035969359786	-0.18140591812927587	-0.13214356834519958	0.9404049764666923	0.8568844752979141	0.8285280312071741	72	30	72	69	23	211	31	22	9
CAPN7	5.203745470654392	5.328700889876292	38.56085850369676	-0.07539563803360248	-0.06843388444787442	-0.05753022415727854	0.9480625406316722	0.9606615170471606	0.9371630930597509	87	12	108	99	11	199	32	38	5
GS1-358P8.4	3.630063833989887	3.743603530189129	13.061406658420546	-0.07542659548907554	-0.30342595721351107	-0.13175721982597255	0.9616475163354928	0.8451746332932464	0.8227095124938572	12	11	30	22	7	52	11	6	3
LDHB	7.047085096235128	7.114619038292771	141.65567815691332	-0.07560130467804553	-0.27121850433251254	-0.19559124316968474	0.939523804922665	0.7479422432818209	0.7237388107260496	310	108	143	209	109	704	105	87	25
PPP1R15B	6.77013245296032	6.799278966602635	112.4413258981432	-0.07586859597127894	-0.05360954848677769	-0.06574867097205835	0.9259639652422068	0.9589549716181095	0.9202459090757142	242	38	244	193	75	495	114	73	23
BIRC6	8.222762609092339	8.24692718719687	308.15525932429597	-0.07588110604070035	-0.032550992359670405	-0.05257017921572817	0.9154997439116314	0.9765805668776141	0.9344931206764968	777	99	666	664	144	1427	238	240	69
NHSL1	5.426575663429396	5.5977189991587855	47.05802806062171	-0.0758839662346943	-0.1857548344873487	-0.11918520869218843	0.9541543708411577	0.8760673214675545	0.8520783615809652	201	26	57	64	24	255	33	51	3
FKBP9	6.021709194993869	6.07471600812676	67.62079799948236	-0.07599757779731245	-0.21425393114336136	-0.15751449816017843	0.9395978237110139	0.8062563496745037	0.7869754954142062	221	41	91	85	43	362	49	47	11
HPCAL1	5.364905604978498	5.6147223569049025	46.94621400305624	-0.07600636830543188	-0.10691236930264494	-0.06258120404551777	0.9584635554604463	0.9459336612523183	0.930545896333518	180	17	146	69	7	227	65	31	4
RARB	3.412165277856999	3.6277333239215097	11.309050301902868	-0.0762108362133887	-0.3120918702443652	-0.12782448553822998	0.9630254898676072	0.848791491585027	0.8312702539856969	29	10	31	11	3	69	4	8	2
NME4	4.425212693578977	4.656667309150492	23.932981131091623	-0.0762138098704087	-0.1129397163393272	-0.06798336758392308	0.9599976075435103	0.9457862753180504	0.9239356633610868	79	17	45	47	2	100	25	21	3
BNIP3	5.575248499508483	5.699960478587005	51.050312957049464	-0.07628279408501903	-0.10485868224735401	-0.07036902367418828	0.950709856637886	0.936073002502367	0.9210987835551376	119	10	80	183	23	237	50	34	10
BRIX1	3.945843353123361	4.11518019148639	16.13166798127226	-0.07628864756544591	0.02717935453918758	-0.006528690837974765	0.957410385428177	0.9888748933267252	0.9933543002307932	34	7	25	51	4	74	8	21	3
PTPLA	2.1126236405537826	2.792512030743775	5.445191168200027	-0.07638735292320034	-0.20843732541029894	-0.05423980841031123	0.976968636693992	0.9449555457421372	0.9232166838418011	25	6	5	8	0	28	1	9	0
MLXIP	7.073873926254804	7.197296915487547	145.9188126080064	-0.07650498244727041	-0.12264978973286178	-0.0880404244500061	0.9454224168876242	0.9144443985323654	0.8956389743007527	437	44	373	378	36	729	157	121	15
GALNS	4.455416406752308	4.566907181601939	22.855237607610118	-0.07651405160828166	0.10524871065693418	0.025482709973256114	0.9529309288910383	0.9444172241444482	0.9761229491848049	56	5	42	61	8	91	27	15	6
RP11-229D13.3	1.9379082765817899	2.2973719214931445	4.524528531462813	-0.07688900436544464	0.09483144677669962	0.017938494416843635	0.9739277906481569	0.9793329619712617	0.9764616703316682	10	2	6	10	0	13	2	2	3
RMND5A	5.796116471800408	5.842535554586824	56.805475860849164	-0.07695679246581495	-0.08647150999148169	-0.07556503702252508	0.9313373732792932	0.9322748985978727	0.9090677365542197	143	25	108	90	37	256	58	49	7
RAB13	7.886051247366806	7.992966160558636	262.37569576862705	-0.07696006595485105	-0.2963898233374552	-0.19277080810234723	0.9442278446619916	0.7556038622274268	0.7338027271041745	538	215	274	266	226	1201	165	162	55
ZNF121	5.966348221467376	6.1012642737375895	67.9804055258375	-0.07696877466915353	-0.23694357353488016	-0.14848538846822873	0.9508812812378633	0.8256612867183464	0.8099375811415858	138	41	83	247	21	390	70	32	9
FTH1P23	1.0331206303073457	1.8330674936033335	2.349059497680505	-0.07700593055628485	-0.676205547893343	-0.10305731109650451	0.9813313429711622	0.8189006676575142	0.780395728662257	6	4	0	6	1	17	0	1	0
SCNN1A	6.191238995021248	6.37358532079437	83.7178223090322	-0.07708159403241908	-0.32003679948820274	-0.16806231199824107	0.9563188606262147	0.7808541197236841	0.7753707766908636	137	68	79	321	18	327	61	63	15
IQCD	0.7747970487662708	1.7688537032150842	1.8219335549217759	-0.07724319702869771	-1.0296761209937761	-0.09140705092929922	0.9829618491692576	0.7224394498972609	NA	0	0	12	7	1	8	0	2	0
RNA5SP355	1.4851488062570575	2.8556850014104525	8.365388065507254	-0.07729283067712135	-2.4813085313650163	-0.13946776207174044	0.9862946421859226	0.35526916195403163	0.39102615626501186	0	17	2	3	13	13	0	1	1
AC003104.1	2.0887953427246186	2.389738837098646	4.342680272224597	-0.07735175827559224	-0.33229676569355565	-0.08202877741863016	0.9705829077685784	0.8864317743205072	0.8740551949254355	5	5	9	8	1	23	1	3	1
PIN1	4.452826491204473	4.721766370678519	24.331865872009512	-0.07736879914720106	0.05644505405960757	0.00898553851066152	0.9578856543330441	0.9762433929683185	0.9913688585006629	97	5	48	34	13	110	36	23	1
MCTP2	6.409824811618016	6.476181188385294	88.88684018779108	-0.0774874616342066	-0.11085055414118276	-0.0922395281217612	0.9367972786782521	0.9127995175850013	0.8876723420415659	150	44	259	178	33	424	65	88	13
ZNF561	4.383002289535665	4.584841305561051	22.749695008725805	-0.07758610216590306	0.05000070807214568	0.0031331542250961535	0.9553143570918482	0.9772080011231558	0.9969082837399604	45	14	29	48	13	99	16	35	1
CTD-2036P10.6	0.8972992501588515	1.5194051619212112	1.2867756229761294	-0.07790056747441694	-0.32838468093842077	-0.0294265525418004	0.9730467289416085	0.9120820809604918	NA	6	0	4	4	0	6	2	1	0
FAM53B	4.067434475334999	4.393507866461418	18.73402796085687	-0.07797700791699258	-0.17421077759576845	-0.08994518023452558	0.9615155337339933	0.9127995175850013	0.8936096368471551	62	9	50	45	2	131	12	18	1
DANCR	3.0784068036750982	3.3613302500102473	8.91400510828148	-0.07803594716993288	-0.19428396710143533	-0.07338016644538432	0.9650339338367675	0.9230526254943057	0.9091057919270857	24	1	8	28	8	35	9	8	1
FNDC3B	8.595640777776172	8.604942404387716	396.3216341521719	-0.07826817356973245	-0.10240683597435338	-0.1103537721855502	0.9010739040278422	0.8995731984624219	0.8311108780080424	766	199	856	689	230	1936	343	295	70
CLUAP1	4.47505023216366	4.58070495501681	22.80661956058657	-0.07832623372992288	-0.022635352090741974	-0.02760000000614858	0.9474635635334472	0.9887572325303959	0.9715689707328182	45	15	48	38	10	95	25	23	2
UQCRB	6.728969283661274	6.928291476792692	125.52675687198851	-0.07851844635587256	-0.4985461493243297	-0.27496624636382616	0.9557738233869222	0.6333452624013528	0.5976379307415541	144	115	153	120	137	528	57	100	19
PABPC1L	4.026747624676612	4.422247287639147	19.343291778269872	-0.07859972014592342	-0.1855487099215046	-0.06409481279205312	0.9658162516451003	0.9196016451712046	0.9249983294654984	89	3	27	68	2	96	25	9	3
C19orf66	4.2480208901798555	4.78999734385489	24.992755273359816	-0.07874058172664149	0.1687629765324684	0.047533376877388143	0.9692916987536377	0.9280907390775541	0.9496731374682703	66	6	58	78	3	130	27	38	0
ZNF606	3.608180051412443	3.771814443906003	12.514138282923696	-0.07899203625507858	0.037651059327848076	-0.005729572946518656	0.9568263502148355	0.9849221882350213	0.9935539653586108	32	8	24	25	2	50	10	15	2
ZNF570	3.6813350840266867	4.049210372489654	14.735988116022684	-0.07908230891244683	-0.09119012508226125	-0.054932941455331445	0.9634535744614856	0.9645057277630228	0.9389307289399951	29	11	45	19	5	92	21	8	0
FBXO3	5.3174457585920925	5.391896811945877	40.808295331996504	-0.07924823914807308	-0.17371906458872458	-0.12025747891593405	0.93505196684115	0.8590127230209114	0.8456160774497358	84	21	98	74	23	239	33	33	4
RP11-425L10.1	1.583157950926615	2.2915790334382056	3.8173370388184327	-0.07929141685334061	-0.5011561238172231	-0.10462647076312553	0.9794447834048344	0.8633080771912218	0.8024061720203899	4	2	1	9	7	27	0	3	0
APBB1	3.8689264645960697	4.112146741560446	15.114703762675301	-0.07932318155083486	-0.13722365151100338	-0.074207917184071	0.9557738233869222	0.9317541721181932	0.917590653598083	50	4	48	27	5	99	14	12	1
FAM174A	3.045994744761363	3.3203906726095855	9.527257783091192	-0.07946983861747657	-0.2438000084109585	-0.08585346524038963	0.9699368049432459	0.9090182289370565	0.88240599148528	13	6	8	18	10	51	1	9	2
SLC25A37	7.690650510374812	7.836540911899405	229.79693461772985	-0.07971563293329942	-0.20545555190110673	-0.12622365814159928	0.9465676259564856	0.8571738209358825	0.8399543988117247	333	78	957	380	96	970	280	159	25
TTPAL	4.138851819448623	4.267459801722397	18.3869347730087	-0.07990041309910344	-0.2722511894165034	-0.13919743075012328	0.9561815600180422	0.8362928336343581	0.8195053858311228	47	13	14	53	8	86	16	11	3
MYO9B	7.717028492189163	7.850865375748899	231.37297535332914	-0.07994020088993144	-0.19035879336636555	-0.11954868283652481	0.9451884860314854	0.8648006338825234	0.8498259967183436	1074	65	576	351	62	1088	227	184	29
ADH5	5.744557983083324	5.880584929595517	58.00815120468394	-0.07999907659449067	-0.2120862475382996	-0.14334253010628073	0.9453278116652859	0.8416070510977163	0.8170206276893494	178	31	67	99	43	348	35	59	4
AAAS	4.137612209030652	4.371631662948962	20.761207602394077	-0.08001571633890331	-0.21631202526555662	-0.08435855311860398	0.9637292173587948	0.9012778794458653	0.8921480635726216	72	6	29	15	20	111	14	4	7
TOM1	5.785154133101936	5.9049377208227405	58.60142209204491	-0.08018851886503284	-0.11549160724965044	-0.08095077167319435	0.9436944464820907	0.9228772313432205	0.9072469030041866	148	17	210	92	20	275	59	48	8
SCRN3	3.433226964774432	3.6506451988286637	11.19413692527061	-0.08019748026413981	-0.2113071493125939	-0.09253270053139638	0.9597788878894353	0.9011971702543747	0.8848806172459641	45	7	23	13	3	73	4	9	2
IGSF6	4.170452177572711	4.6957196751645744	25.948561908485026	-0.08020739706858944	-1.0657912389145268	-0.45638266107763037	0.9743651008157485	0.4518451189592677	0.3439147705743602	11	23	65	18	39	102	8	17	1
HAUS2	3.731365269963689	3.9781595475932883	14.694465956957023	-0.08022472608927884	-0.5131620852478807	-0.22545529372461978	0.9624971716977088	0.7056020135080766	0.6737696360814908	40	13	10	29	12	97	9	6	1
SKIV2L2	6.229080215809553	6.28254139521354	77.16117392493628	-0.08023304048150288	-0.140560528003393	-0.11242533982887941	0.9230279010246915	0.8730873567343819	0.8490437606728451	188	41	162	146	37	460	61	66	8
EVPL	4.980821450225799	5.080277221149568	32.72060094155194	-0.08025309136694858	-0.08581772063215783	-0.06655381066730927	0.9464695292420919	0.9502609088965681	0.9257179476736254	141	12	42	62	12	155	29	26	6
HNRNPH1	8.761386288571929	8.78311011999182	449.39823661960673	-0.0802593335408002	-0.0866666277377282	-0.09157671609657698	0.906355196105312	0.9250011062800423	0.872624261066774	822	190	909	792	316	2235	307	328	100
SSR1	7.586433389151149	7.6489720236874	205.58632008300643	-0.08028540044373021	-0.22986106732476033	-0.17149382017361953	0.9313373732792932	0.7916980170196405	0.7624486787765626	451	146	262	234	166	914	141	157	38
SMAD7	5.142026475273402	5.42863967705319	40.88667466594312	-0.08053522120248703	-0.01865633005307206	-0.025311195542794727	0.9568263502148355	0.9925618200789725	0.9752285386966609	96	7	145	65	20	190	68	27	2
ACBD5	4.666342645174286	4.747766621205408	25.855529347744902	-0.08064711879032316	-0.2209360035091606	-0.13261375071357023	0.9407575153892427	0.8358681545126683	0.8328866460919029	61	18	40	51	14	152	24	14	3
TNIK	5.997386413988422	6.051186968407012	65.97528943947681	-0.0807188702367694	-0.1576209749851728	-0.1222263830756155	0.9322515243160291	0.8653458995640723	0.8406023035078357	232	33	95	99	37	358	65	38	10
SLC12A4	5.9806436478358425	6.195896003741345	71.90568980621804	-0.08072258308483798	-0.07693315867826167	-0.03940349112132695	0.9561012029148066	0.9619822176987048	0.9588319288224355	270	12	201	164	12	281	73	65	12
PRKRIP1	3.9093806643725975	4.212157283447823	16.148692044166744	-0.08082557181324192	-0.17046702039052275	-0.08395968451903148	0.9577991538544909	0.9150843678381614	0.9031863101871512	52	3	57	32	5	111	17	10	1
RPL18	7.014908268326984	7.044085697225565	133.75435164510304	-0.08093522807506748	-0.10441388064892618	-0.10175835533401832	0.9205949178631716	0.9073791991985038	0.8617130603171844	413	75	169	249	63	705	92	96	28
NOP2	4.869686334361041	5.1000285612733816	32.12087018874845	-0.08102434803772086	-0.1726831052463516	-0.09488930660334008	0.9553143570918482	0.9007017599083434	0.8880924281400131	152	5	49	75	14	187	25	30	3
LDB1	5.5689268270110315	5.662165890861944	49.6934717402798	-0.0811732658708316	-0.074889382756744	-0.06442083879818819	0.9411035839465648	0.9538854518864335	0.9275697916455129	173	12	132	74	20	251	45	34	10
MXI1	5.399759480709811	5.554557896845725	45.587044320802804	-0.08124142643890941	-0.17085136990699876	-0.10323984344532133	0.950709856637886	0.8880342807487928	0.8728983988041114	64	12	168	92	24	202	41	44	5
NUP188	5.7404977011352125	5.967969419586511	60.51659254404347	-0.08126177578972142	-0.11925204893006039	-0.06737626010474275	0.9552894531788654	0.9347894292834953	0.9250489574772337	225	8	113	188	19	284	56	63	6
TNRC18	7.7178748066848515	7.857426810627069	234.14706073263713	-0.08131608597848988	-0.08957918926458383	-0.059066127298655395	0.9494224012235968	0.9482145569814545	0.9344583946744157	903	98	480	490	37	977	287	117	46
MCAM	7.39570635498762	7.417139552562998	172.65076514067914	-0.08152192635391359	-0.07715734266533482	-0.08752064650097922	0.9114388422809668	0.9319016964529598	0.8807975537213166	448	71	432	276	78	856	142	131	33
C11orf58	7.008230833721467	7.058898152855626	135.0402700282054	-0.08172799181434	-0.17922746760772565	-0.1412060095653935	0.9260091012374425	0.8362928336343581	0.8104913100146002	204	63	244	260	112	645	90	123	21
SORD	1.2327760655598248	1.7948822708884853	2.326261123181353	-0.08188875862308298	-0.24313916774626326	-0.03855937142305286	0.9751909939877262	0.9396073648054514	0.9337020629197845	6	1	1	8	1	15	1	0	1
RP11-70L8.4	2.11232873054773	2.5196370512818524	3.9254466182509633	-0.08189020225051007	-0.21512478734738097	-0.05968490257348546	0.9641444705986347	0.927984117175095	0.9220271024051799	10	2	7	15	1	30	4	2	0
HMGB1P8	1.9099595246933494	2.3356072491041795	4.092187209270186	-0.08220695607113926	-0.5977230812973179	-0.1337442499812433	0.9715466880780957	0.798187907332138	0.7627106791616522	4	3	6	4	7	24	3	1	0
SLC35F2	2.171865802955728	2.6059414689242084	4.996066031083375	-0.08228767005734619	-0.6650075373029937	-0.1535839243600749	0.9747376063063508	0.7462892379151105	0.7362899154951739	2	3	8	20	4	29	2	1	1
ATL3	7.6876375366731144	7.7289305646947195	215.61529154284403	-0.0823777439877042	-0.19492511355736522	-0.1622388953205489	0.9160576119266355	0.8075198473340476	0.7656290854398321	451	146	407	279	138	1084	188	170	27
PSEN1	6.6213161084175916	6.663091594613626	103.14563425856883	-0.08244966740867005	-0.18080881310940267	-0.14318122985573134	0.9275709545460264	0.8346535612000142	0.8070307123900474	148	69	172	193	69	494	64	82	20
SEPT10	6.104066788432002	6.21218514419816	74.0529491127029	-0.0825673708040498	-0.2987075862370164	-0.20012661598068	0.9427722634939885	0.742462999220516	0.7233768440185308	156	48	197	66	50	372	64	56	7
NME6	3.009334319233855	3.4656908570868286	8.932637005823706	-0.08262244295380812	-0.21988044898185802	-0.0883493415749539	0.9660222218431889	0.9127995175850013	0.8880924281400131	23	2	12	29	8	87	7	3	0
AKAP11	7.274866716542668	7.299388503552705	159.86304507488958	-0.0827701695362198	-0.15007648867075277	-0.13279026736433877	0.9122078767861539	0.8509812320177303	0.8125119055048625	337	86	313	218	113	739	144	118	26
RP11-613D13.5	1.1859570174486143	1.7403845585525903	1.8690354764721273	-0.08284124208924484	-0.3884846142836437	-0.050595004074377475	0.9726187219626845	0.8891759005406106	NA	2	1	8	6	0	7	2	2	0
JMY	4.991005316878799	5.167890498594144	34.499098291685996	-0.08299297255372186	-0.307860121811252	-0.17498951124064552	0.950919798444607	0.7863049295943244	0.7698802225626561	59	8	80	86	31	260	19	19	4
USP9X	7.888226163678352	7.902197644852229	242.6242093856107	-0.08299942071171211	-0.13754706069323963	-0.13141289035561884	0.8993823671744233	0.8572582374526988	0.7946217183279001	506	126	459	443	149	1369	204	170	37
LMTK2	5.729846624121239	5.82461965843347	55.5435805236372	-0.08316125670053494	-0.07105058523385652	-0.06438753723595748	0.9348707143624668	0.9538854518864335	0.9274950508191315	167	30	103	120	15	260	62	47	6
RP4-647J21.1	2.081928574587435	2.4483618945719003	5.3467681559355595	-0.08316305025759099	-0.31141099503122815	-0.06767107469056394	0.9740050318454332	0.9154461314927473	0.8848806172459641	3	9	6	4	2	9	7	2	1
ATP6V1E1	6.159934572022609	6.248060637210264	76.38073650383467	-0.08340155377347667	-0.13082920996606562	-0.09830181712258615	0.9386076215153677	0.9054609944543411	0.8797634451727359	135	34	114	149	65	418	32	81	12
GMPPA	3.9120629822227873	4.051220461322283	15.56707232566732	-0.08350215484284144	-0.0755935781512549	-0.05124312569905595	0.9541543708411577	0.9662204617819663	0.9426573353369976	60	5	18	32	7	81	16	6	4
MANBA	5.626408004770271	5.736057061238829	53.5937716638196	-0.08357214253627313	-0.40648634597140015	-0.25568582353081243	0.9409871752959751	0.6545685630952368	0.6303208231288128	95	33	68	82	58	301	33	32	7
PBRM1	7.063680336192153	7.112096366692964	139.7571352197592	-0.08371443199875393	-0.17735470820773983	-0.14145430587282484	0.917790365138249	0.8342007773999713	0.8060016310744671	300	54	240	231	123	665	140	94	20
POM121B	0.9834029661994321	1.711555898793391	2.5753261276836756	-0.08388482547634692	-1.4054209741701853	-0.16745982084988195	0.9804815394354132	0.6011239190451644	0.561810614682231	0	6	5	3	1	6	1	1	0
ZNF346	3.139672125131168	3.4264231769378473	9.019193343173763	-0.08390803786099224	-0.07673304619857915	-0.035658982395242185	0.9597788878894353	0.9746648843954338	0.9604618943199238	40	2	25	9	3	39	12	7	1
YBX1P10	3.220794365730848	3.4663314298752312	11.186047992367659	-0.08395641822762036	-0.4131863506197969	-0.12565786089748052	0.9656531924115439	0.8319578097462654	0.8127410047257275	18	4	24	6	14	47	3	5	4
PLEK	6.098973546981816	6.43985864239309	87.287701801192	-0.08396570150592558	-0.7485397596661092	-0.3533941927789167	0.9656531924115439	0.5234552044054175	0.48342671644984425	77	66	451	44	46	363	53	50	10
C19orf47	2.695133243743544	3.0909818507441096	7.030240037495974	-0.08398943240075009	-0.2504030420290739	-0.08754103500990085	0.9644340306572192	0.9074139521524875	0.8831967998564788	11	8	16	13	2	51	8	2	0
TIMM9	2.925266894065636	3.2778340643894026	8.189369385827598	-0.08403951948492253	-0.3526086738793697	-0.12220322095450553	0.9634535744614856	0.85114940206866	0.8339595011237216	11	3	10	27	9	48	8	5	0
GTF2IRD1	3.669372674068663	4.07880465521022	14.770267860687472	-0.08409275977729776	-0.17108196896936304	-0.0625824232284558	0.9637292173587948	0.928581836041072	0.9274950508191315	55	2	43	42	1	69	18	10	2
KIAA1731NL	3.3175432865692143	3.5812456085394335	10.365759065748827	-0.08424046245049041	-0.05813932048729185	-0.03248264703526149	0.9580308201136147	0.9787185858886049	0.9653804532967388	47	2	24	17	2	46	8	11	2
RBM44	0.7871338612539089	1.4937907608522378	1.6090356737950289	-0.08425528318417301	-0.36867492756984444	-0.022589815003097872	0.9747376063063508	0.9088121736584784	NA	8	0	4	2	0	7	1	0	1
BTBD18	0.9431772229293907	1.4754356701599114	1.4594676333536807	-0.08426472318614583	-0.5617613522277491	-0.06975743340814357	0.9724467241796227	0.8342007773999713	NA	2	1	7	1	1	7	1	1	0
WDR55	3.9507072510173136	4.284582779991651	17.396984425244913	-0.08430881721708322	-0.20382422665860242	-0.08425569549883762	0.9595923842232148	0.9021781448843949	0.8985813306433096	75	2	41	48	3	108	17	8	3
CCDC71	2.1583755724040414	2.7847417905796616	5.098736366054073	-0.08436384310976762	0.25892772528004243	0.05522564104120923	0.9720656102144954	0.9222331187826293	0.9261118719027878	16	0	13	13	1	16	4	12	0
DBNDD2	1.7776048117034653	2.1468224760158385	3.1430376558603226	-0.08437784216195425	-0.24720528845953876	-0.0530714717613075	0.9668583606673903	0.9222331187826293	0.9235479330205869	12	1	9	3	1	18	1	2	1
TSPAN31	3.902943095220837	3.9487497480969087	14.948417981442311	-0.08440156286896058	-0.17625294737511768	-0.09755456752891468	0.9454224168876242	0.900454044693426	0.8797634451727359	29	10	26	21	10	65	12	10	3
AL592183.1	1.3836291899861097	1.9112959823613773	2.430797400940925	-0.08442686694900098	0.2278609158550734	0.031074028796077607	0.9714794595847402	0.9447676000200854	0.954267684698738	5	0	6	4	2	8	1	6	0
SEMA4C	4.155550969805683	4.41217992493716	19.375191627145604	-0.08451570872995783	-0.1440882235899463	-0.0715664382276315	0.9557738233869222	0.9299242061408705	0.9190537473847141	49	4	63	55	3	104	14	18	3
KLF5	5.0770993752798095	5.229830507120467	36.29635063539585	-0.08465280073149253	-0.2487327310577742	-0.15289155665088663	0.9450460024639257	0.819914848004112	0.8024061720203899	51	19	70	86	28	197	38	25	2
AC005042.4	1.7019178260741703	2.231066088128178	3.749701854844397	-0.0846834077060492	-0.07637104243564151	-0.012838417089850528	0.9740050318454332	0.9816051608608588	0.981739608318745	5	1	15	4	1	22	2	0	2
TMED2	7.406773088885185	7.454550139862282	178.67002960792155	-0.08470052842643183	-0.21315481958097182	-0.1696395856156083	0.9194921080735445	0.7943198921251144	0.7601982276504254	352	123	230	302	129	969	110	144	28
PRTFDC1	0.7770145173869403	1.575535895010387	1.7812841263784445	-0.08470499373735732	-0.20390270194511692	-0.02088846261398652	0.9770571402698279	0.9565740086763397	NA	9	1	3	1	0	13	0	0	1
CCDC88C	5.813306789649647	6.017156582348167	63.53902462504275	-0.08491312179603641	-0.11747214534765339	-0.06117572554507003	0.9541543708411577	0.9348071224809824	0.9323002937734233	210	6	194	134	22	275	58	51	12
LPAR1	5.558603572049457	5.642054300624893	50.03917494702833	-0.08498118637765735	-0.28318910805383696	-0.18209212693387003	0.937076135139755	0.7707855530152424	0.751919555642372	136	20	63	70	51	264	34	30	9
KIAA0319L	6.0109305024595825	6.057184148937696	66.16713785665628	-0.08499270526671747	-0.06484248439066202	-0.07399432760214765	0.9237073976880371	0.9537845432462471	0.9121379142678894	195	20	149	126	30	374	52	43	14
PFKM	4.631222857390916	4.831889966989837	27.946651815822335	-0.08504610378845072	-0.17062923041699327	-0.08142661420910076	0.9557738233869222	0.9105082024807628	0.9040748241617212	98	3	29	71	20	135	18	16	8
PKN1	6.443924089755593	6.710198369588228	103.02193301786787	-0.08514064594276127	-0.19656271560300492	-0.10000348016369043	0.9553143570918482	0.8882217067423736	0.8771959315083327	602	34	180	150	20	462	145	64	8
PTCH1	4.338796816890467	4.582311230083649	22.23284941261742	-0.08515425644438794	-0.27222589353098736	-0.13643257246206184	0.9554405840788716	0.8424317682070065	0.8272511980972006	91	3	27	47	19	121	19	17	2
EXOSC1	3.567635094871714	3.751812498982255	12.631565162622714	-0.08518010493638103	-0.01280157275654104	-0.021701107621964193	0.9577991538544909	0.9947570215863206	0.9785751631161699	21	4	29	32	5	74	3	11	4
NPIPB3	2.9404710817039987	3.405485027866839	9.650103700065424	-0.08518820061662456	-0.2771084116931446	-0.07104751918086574	0.9704661389757195	0.9007760775700033	0.9064109269242699	29	0	35	14	4	46	3	5	4
CTF1	1.0189632046705166	1.6129166878389793	2.091638213679163	-0.0852918061941779	-0.43969715662233294	-0.05022359934582325	0.9759952718190298	0.8842045497508604	NA	2	1	9	1	1	9	0	1	1
LRRC1	3.083041839601454	3.4239865151105624	8.782658599625446	-0.08534200939582601	-0.11972948240685109	-0.05301322888871513	0.9595923842232148	0.9541922370621513	0.940065381570152	29	3	26	10	5	59	7	9	0
JMJD1C	8.087997569184541	8.122380021875983	283.4393765490577	-0.08554335263722505	-0.09489147515988976	-0.09175949220463694	0.91125256318443415	0.9203168019448202	0.8793799327063858	555	99	697	458	192	1479	206	178	65
AFAP1L2	2.948773744749569	3.3408516501609635	8.378935975913494	-0.08567403271441044	-0.2820748016248071	-0.09217065642460784	0.9635811334692272	0.8819450208031148	0.8781151409312917	38	1	21	21	1	49	4	6	2
ARAP1	7.3062835200307275	7.326729323993682	162.04688963098866	-0.08567720070048178	-0.10136528147075706	-0.10075237901718545	0.904275926279725	0.9026215042405208	0.8552438480830515	434	70	330	247	96	761	158	124	25
WDR62	1.4997315321768634	1.9081180642512374	2.2191675698402205	-0.08578359796703525	-0.2350420556230494	-0.04525421403806351	0.9641444705986347	0.9301510336830601	NA	11	1	4	3	1	13	2	2	0
NEURL4	3.3467921344130587	4.0032791032963795	13.707900932905963	-0.08613270840923302	-0.5772533945803352	-0.1578941686611455	0.9725574375424468	0.7451858956158771	0.7628434646684358	105	0	26	25	3	68	12	6	2
CNOT8	6.219275528145308	6.280554552587771	78.54915250516038	-0.08653244292705264	-0.26674775945973495	-0.1892809472395796	0.9302566154832808	0.7518239782491054	0.7338231735419941	130	49	177	91	62	367	66	52	12
TNS4	0.6123624054139345	1.6383212221863923	1.3863295882932556	-0.08653868389886017	-1.0174428191177813	-0.0846009509958296	0.9760709156842445	0.7198978073589243	NA	1	0	3	14	0	9	1	0	0
DBT	4.981816297647342	5.131242869383321	33.98274536324643	-0.0867916037933146	-0.3312873288236815	-0.19092435299343535	0.950709856637886	0.7566259667238523	0.7423435232861038	83	18	26	100	25	174	27	26	3
COL25A1	1.2855676201426298	1.9794331248113337	2.382446268268033	-0.08694992901007896	0.31269441138340714	0.04951078008822297	0.9739277906481569	0.9221937777423426	0.9191331534396676	7	0	5	8	0	5	7	2	0
DHRS4-AS1	2.0992751525782443	2.3669275689882974	4.165479279656926	-0.08713026769407546	-0.23525692894422429	-0.0617635726737575	0.9637292173587948	0.9227635392229563	0.9163671977711749	9	4	6	6	2	28	1	2	1
NDUFS3	3.5336347461709665	3.6982747155591027	11.799866419902237	-0.08723805358787773	-0.19364610010383812	-0.08971450248517016	0.9541543708411577	0.9063602180695288	0.8898771470241325	45	4	16	16	9	66	5	11	2
VPS25	3.385706862652864	3.7332543843763095	11.840640093606421	-0.08728480579733087	-0.2459140259725351	-0.1082078310917457	0.9583807001714685	0.8891759005406106	0.8590336035419117	24	13	16	26	4	77	13	6	0
FRA10AC1	5.1650688228256225	5.269740488564357	38.267973145437715	-0.08730244652561027	-0.27120222094774804	-0.16162684678945088	0.9436944464820907	0.8022475731176693	0.7871985491152299	51	15	59	102	34	198	35	16	7
SNORD9	1.1556702193866308	2.2160089923422466	4.855292958542597	-0.08742609308239613	-1.549567505273288	-0.18410197787600477	0.9833026134612135	0.5959295714565795	0.45340634718119754	0	10	2	4	5	16	0	0	1
ORAOV1	3.4212628606385476	3.6894915571913804	11.365827872058674	-0.08745883483299297	0.08887612897425254	0.018753424965713878	0.9577991538544909	0.9671389736250706	0.9807814197261892	27	3	11	40	5	42	9	18	1
SPOPL	4.996796195163413	5.131104838852389	34.27583533352261	-0.0875411031689123	-0.3645315229552087	-0.20442424454778144	0.950709856637886	0.7316635483126228	0.718023828740614	36	21	120	57	18	184	20	24	5
PARG	4.844615380698386	4.959660499064788	30.1354924361449	-0.08754118916661398	0.15331073631467954	0.05617605324016361	0.941575389341662	0.9023963173795184	0.9389449373739693	79	7	65	61	12	119	20	41	6
TAX1BP1	7.510331591245267	7.55398442856675	192.43775611584005	-0.0875600026607784	-0.18226578878216393	-0.14700130951988147	0.9179733272643495	0.8329718867632447	0.7986522181902217	261	132	345	315	133	876	141	127	41
CLEC4D	1.101144026213819	1.8318013144623342	2.0189127069731474	-0.08793479243768441	-0.4692311176570312	-0.06880588241675933	0.9748887773266385	0.8735033440034383	NA	1	1	12	3	1	15	0	2	0
NR2C2AP	1.3557919895628443	1.8990422670527216	2.081256675430983	-0.08816226355842263	-0.2905974279636133	-0.04724749774104207	0.9665692589948942	0.9154461314927473	NA	11	1	5	4	0	12	3	1	0
SUPT7L	5.610353714155375	5.7765458249932315	53.32758076130218	-0.08819519610275815	-0.11413012335784886	-0.08533145918915189	0.937076135139755	0.9246572428556727	0.8995040177558843	146	29	85	105	29	317	46	55	2
TMEM127	6.140703204612841	6.238670624278505	75.5860354364576	-0.08821884929109691	-0.17728723195375434	-0.12762938425006357	0.9322515243160291	0.8644284974428749	0.8379452927009083	149	60	147	172	18	344	58	71	10
LRRC23	2.9309386465962395	3.0648566119376075	8.734365157257137	-0.08824147365634712	0.17773824814420847	0.03463810756372077	0.9592166503380627	0.9411087560982098	0.9582035989857239	14	5	17	8	3	29	3	5	5
PLEKHA2	6.630131804146368	6.660858325268453	103.110272093546	-0.0883609586901311	-0.0904029234396716	-0.08931963623471133	0.917790365138249	0.9274595967754647	0.8880924281400131	157	60	222	173	59	475	65	78	25
ST6GALNAC2	1.928835592805433	2.4356103460920338	3.7029253004044715	-0.08845904964338272	-0.5097693177626762	-0.1101701974959208	0.9682873323339894	0.8172878905344666	0.8227034834967171	3	2	9	19	1	23	2	3	0
SEPT9	7.400837443711587	7.433181361213979	173.922904444044	-0.08849727121297284	-0.10156223981173293	-0.09990974301838286	0.9056992424365294	0.9077764731054199	0.8604014044445649	463	74	351	413	64	944	167	114	28
PRMT6	1.5947012001649177	2.26036267734646	3.5378537970023123	-0.0885294322748252	-0.28042595638863055	-0.04407831004229836	0.9787756946707634	0.9302514623770818	0.9295406228227255	15	3	0	9	1	6	5	4	0
CTC-451P13.1	0.43642161736859447	1.3155304115800226	1.0980438442987879	-0.08855660433230236	-0.9852077070432068	-0.07353339988181032	0.9779027773585673	0.7387953755206396	NA	0	1	6	4	0	5	0	1	0
ADCK5	1.5349472257565973	2.1217274567616293	2.4654863011895394	-0.08868089872399185	-0.3143130394832711	-0.06125608526154365	0.9662997704411836	0.9021781448843949	0.9076102866558964	9	0	9	7	1	22	2	1	0
LDHA	8.675729693333363	8.707198097222435	428.00079040003976	-0.08879246797385164	-0.0838651806913574	-0.08688717282849431	0.9023693327282104	0.9315689496745191	0.88891834000098	771	299	852	762	173	1907	300	310	102
SGPL1	5.414393547175312	5.59641340652587	47.659269532172544	-0.08886367292017235	-0.339332989803842	-0.21331403249901665	0.941575389341662	0.7399908013521566	0.7035478472552631	86	33	66	84	43	279	44	31	2
RP11-473O4.5	0.24544700171155565	1.4634307942694214	1.074298391175482	-0.08892140479554651	-1.225782622456555	-0.07046522191400276	0.9790210134143005	0.6850990686060862	NA	0	0	11	4	0	8	0	0	0
COQ10B	4.732095280885792	4.949992093146509	29.9325312829277	-0.08897598116633287	-0.37729575641098395	-0.21222734567702425	0.948122754976963	0.7399908013521566	0.7060446921015803	44	19	55	46	31	169	25	21	1
USO1	7.2817770334837695	7.323595534292772	164.23786853141567	-0.08899601400473413	-0.13353850705726233	-0.11422804048272195	0.9150846260403235	0.88341941263065	0.8499049306546527	292	112	251	237	113	774	97	119	39
PYGM	0.8762461613962167	1.5782872826441314	1.8371227199905318	-0.08907148245442029	-0.5643247248259061	-0.03461571890100032	0.9747376063063508	0.854803036811718	NA	6	0	9	1	0	4	1	1	1
NTMT1	3.057265256584523	3.3982139845038897	8.88179997473406	-0.08924990373411283	-0.22893900540246329	-0.08814561110673472	0.9612446667757296	0.9056979348074261	0.8890062781905617	32	4	6	21	7	51	8	8	0
IL1RAP	5.2099435123774365	5.3223635755620995	39.38622175653192	-0.08926614414946292	-0.035427048496786254	-0.03542569922429256	0.9400078110377188	0.9811853697856525	0.9631089674200476	83	11	131	67	14	194	41	18	10
TAOK2	5.880582401911626	6.018905207297186	64.01684388255696	-0.08960514785193763	-0.07884846596418181	-0.052935420004155534	0.941575389341662	0.9541922370621513	0.9423521944603781	233	20	184	104	12	286	65	43	13
ITGB1	9.488758798372006	9.511360860902363	744.7759557110483	-0.08976109512568806	-0.14308010612226055	-0.13529972351535302	0.8926686020793986	0.8677114539431103	0.7991339964031836	1910	365	1331	960	532	4003	574	500	138
TMC5	5.5351544584443015	5.7025028769147434	54.02032390418403	-0.08996286990774836	0.2542075968616389	0.12485780503044644	0.9454224168876242	0.8486368702451467	0.8399543988117247	68	12	148	107	20	189	29	35	26
ATG3	6.192085430406684	6.323056668639373	79.86811976090644	-0.08997727435148446	-0.24829462390964527	-0.17070999996269995	0.932457634089738	0.8019982761602469	0.7726284032992762	129	44	158	124	70	418	60	79	5
RBX1	3.668686392663349	3.800252291218354	12.43825955884719	-0.08999875023780143	-0.09450294151772633	-0.053092973437121285	0.9417214689144545	0.9541922370621513	0.9423521944603781	34	6	24	22	7	67	14	9	1
SLC39A11	4.919094664283428	5.015551306054739	31.79864265091832	-0.09023564154461652	-0.28527260677230226	-0.17317485809784192	0.9354804311071893	0.7826955246448712	0.7696209758036058	65	28	41	68	15	169	30	16	4
C10orf76	4.6850594193290425	4.805320372654307	27.06752734391316	-0.09036211942305783	-0.13119538971575775	-0.08497480822996091	0.9415063691786715	0.9231513548366368	0.9009500454003632	87	6	46	41	22	140	14	26	5
KCNMB3	1.2269412488974571	1.9822885414058244	2.0926186148603656	-0.09103483738835765	-0.1854996924002647	-0.03826926234995708	0.9713478376212593	0.9548531759648378	NA	5	0	11	4	1	23	2	0	0
ARFRP1	5.465709149903547	5.577172952183058	46.7575970893095	-0.09110854290553093	0.16510121595311034	0.0697214566282429	0.9371701016340507	0.8819450208031148	0.9235479330205869	130	14	76	105	19	155	77	35	7
PPP3CB	5.304106069340521	5.400921273246829	42.607099672178414	-0.09114758560386989	-0.24526503188229756	-0.14893193340531777	0.9359535017797356	0.8269189753276003	0.8047954487485117	74	15	73	67	45	234	20	26	10
CENPC	5.354941147735844	5.418613874959677	43.009398693772184	-0.09120236793740326	-0.06690870434837573	-0.0576226149091754	0.9382456148022255	0.9609885442955015	0.9354409117312822	68	22	47	113	28	140	41	36	9
RAB8B	6.9845689659248285	7.064067915067103	136.65131694409973	-0.09126296532743741	-0.31406970315033933	-0.21865392012057924	0.9281346469858147	0.7114825456478167	0.6853846781564304	172	103	272	176	109	646	91	99	22
WISP1	5.121007693135451	5.418202530614752	41.71025716529378	-0.09154586454981713	-0.26235578021583056	-0.1036763499066747	0.9570549579277797	0.8638549631536335	0.8660735378827753	100	19	39	197	5	173	48	18	8
YWHAQ	6.936990175603191	7.002988828948538	131.88562957763267	-0.09162315741912498	-0.15774878592118213	-0.11618420388298158	0.9254742369485254	0.8755245150989543	0.8510152326199221	262	86	125	221	103	542	86	87	34
MRPS30	4.871865203934426	4.9946068341434025	30.702008817123826	-0.09180380363616837	-0.27847548239253145	-0.16237755429024608	0.9407575153892427	0.8002195736224218	0.7889379538323595	47	11	47	107	21	162	27	19	4
ACTN1	8.34487848196768	8.39025920635719	339.0080049603416	-0.0920648340319095	-0.13200218309331865	-0.11388894498855805	0.906355196105312	0.881750556598037	0.8454238175454541	1204	107	790	546	149	1782	295	242	56
PGAM5	3.6217514148001544	3.8454977399726324	12.419601407399805	-0.09208916940136529	-0.109867306975368	-0.06069782716975872	0.9478683952438026	0.9505626087817233	0.9326371700694017	41	3	21	37	5	72	14	9	1
TP53TG1	1.6583803472454521	2.0089438036023077	2.6051218503810762	-0.09213455414571779	0.09906913398440557	0.011491421446611246	0.9612446667757296	0.9761541147241592	0.9863217498446024	8	1	4	6	1	10	3	4	0
ZNF776	4.035519977062582	4.170320117774711	17.037723093581157	-0.09222363102764126	-0.1429805755107103	-0.08920464499461975	0.9448465525524526	0.9252459266264305	0.893486656974664	40	10	47	31	3	88	11	12	4
ARHGAP42	4.899398456747438	4.980969618569618	30.99020220178126	-0.09226291367929111	-0.18474758995837742	-0.11840791618704782	0.93505196684115	0.8717088396645635	0.8505038311464027	81	21	58	33	19	143	20	31	4
MTAP	4.994886326217896	5.046483157022467	32.4124793261399	-0.09233601609634784	-0.10190309485818407	-0.08896930580261643	0.9259639652422068	0.9309249064113548	0.8921480635726216	82	10	52	73	21	170	22	24	7
MAGI2-AS3	6.086819344167119	6.137006706722883	71.20385100407343	-0.09243317494577184	-0.17291289569112547	-0.13181340231477842	0.9194921080735445	0.8558277213436932	0.8272511980972006	148	30	134	99	61	390	52	36	16
CEP170	7.002103597370597	7.0287957756105905	131.3768670737154	-0.09254354992415673	-0.1295514067721151	-0.1199659533221491	0.9021700587966338	0.8745986912052671	0.8307978831631586	341	49	297	208	81	722	100	99	22
EFCAB2	2.7916324069031737	3.1392429466848886	7.096313321480305	-0.09306804866442786	0.10327018748664497	0.019691127096947186	0.957410385428177	0.96567129207777	0.9797740756778764	12	3	21	16	2	32	7	11	0
ZNF720	4.55932112313317	4.638804937605592	24.126040177139473	-0.09312034508998665	-0.05750252882608264	-0.05832451864433766	0.9353926902177414	0.9695050276825322	0.9352179264126221	44	8	62	56	10	123	14	20	6
ENDOV	1.8406993653922457	2.3877379763155915	3.580787911635437	-0.09312589198916671	-0.29617374841456867	-0.060565274846801395	0.9665723792275305	0.9101789049077561	0.9117457263468086	10	2	4	17	0	14	5	3	0
ZNF503	3.790711505391464	4.050738804401322	15.605146016656425	-0.09317534363968048	-0.28594252800824294	-0.12673854779157473	0.9577991538544909	0.8628897968842678	0.8328866460919029	55	14	16	18	8	104	3	14	2
COL4A5	3.702595220028849	4.082732064611601	15.369097001860524	-0.0934880625210897	-0.17069257897264462	-0.06763670277494326	0.9612446667757296	0.9298726129006244	0.9195991068736217	68	8	34	24	1	95	18	3	3
TPPP3	4.058951269811688	4.551127225705921	24.840391142690432	-0.09351832403572705	-0.39278232071930064	-0.07520033485703638	0.9697221702244285	0.85548992434286375	0.891328609042519	18	23	95	11	7	97	3	10	11
DHRS4L2	2.573536001511094	2.7397068313715707	5.386491008309796	-0.09369901192413696	-0.13936767786492393	-0.054496687471869414	0.9508812812378633	0.9498501080104412	0.9341811922325247	15	2	10	11	3	29	5	3	1
TMEM234	2.3408479553034507	3.047127329346506	6.020712927572604	-0.0938393498384449	-0.30111313985103244	-0.07025842453153595	0.9692916987536377	0.9009302120003618	0.9039765238572666	31	1	23	10	0	30	10	3	0
BLMH	4.170997254240573	4.386531189153777	18.859867778526112	-0.0939517030927658	-0.207565469108662	-0.10989625196788383	0.9468442759100651	0.8793002503875639	0.8643346436601599	70	9	41	40	5	161	12	9	2
TM9SF3	7.476887961152419	7.510738000229214	186.59123788452206	-0.09403065095723596	-0.15929567996012645	-0.13601523276445993	0.9056992424365294	0.8509812320177303	0.8144998142889952	300	127	355	265	122	806	141	134	39
RPF2	4.23947897534291	4.394586265436085	19.705180811044873	-0.09409645536947134	-0.2811711775739169	-0.14578046815982432	0.9464695292420919	0.8256612867183464	0.8144998142889952	49	9	22	61	12	137	15	7	3
PHKB	6.564317924920028	6.617876468205587	99.12960408788527	-0.09416865136283278	-0.26322162288767975	-0.19799588419805106	0.9116027495198733	0.7353861211440021	0.7076970758746063	207	71	153	153	69	551	82	65	12
LEMD3	4.782924673854986	4.8661841556009335	28.016006702631046	-0.09443860979362372	-0.07237605738282776	-0.057231842730483935	0.9260093055494458	0.9561600456507365	0.9364586262408479	72	14	48	51	16	140	19	32	3
MSRB3	6.186218233957555	6.331211157817545	79.53946954190172	-0.0944410066770515	-0.21288734167662987	-0.12833185534674532	0.939625474745312	0.8490477772416566	0.8386781696574654	259	20	270	80	41	411	88	42	11
ARHGEF7	6.348489679724	6.4154272564173365	84.48981592211088	-0.09465811454732775	-0.11948147817916757	-0.09972812203227163	0.9135133133415524	0.9009010674825425	0.8708059719521609	189	33	231	182	33	435	87	65	10
GJA1P1	1.2103976489977153	1.880163411911453	2.0613739988192554	-0.09468402939780612	-0.10845222653507744	-0.005483386011018219	0.9692916987536377	0.9765072216930607	NA	12	0	4	5	0	6	2	4	0
RPS8	8.113255874949184	8.142596346255608	289.72239427548135	-0.09478498762078927	-0.06563706180615918	-0.07352570696454305	0.8974221763053363	0.9497629823475836	0.9097005065573719	651	166	409	426	195	1189	215	198	75
VCAN	10.321424529258609	10.397855838989736	1372.4754398298787	-0.09501656149165989	-0.21209158371886605	-0.1537463504043087	0.9143397511700542	0.8329718867632447	0.7921208742099789	3095	475	4711	1461	819	7330	930	1011	238
ERCC6L2	5.301564637519749	5.352126348952702	40.933437131406876	-0.09533549478087806	0.04894391629759499	-0.006818281352663335	0.9238561220195703	0.9715656538853596	0.992744509455954	112	22	75	72	11	159	38	30	11
EZR	8.167562784873489	8.183292826333533	296.14752554694593	-0.09546129456156557	-0.0532619241308989	-0.07149896837603913	0.8867946704251815	0.9556654088254475	0.9070154633743185	544	139	577	664	150	1290	220	233	68
C12orf66	2.6748845258554783	3.045934285081542	6.37264741402699	-0.09547380256453056	-0.014857938144577481	-0.015271842093009153	0.9563125687335498	0.994967958222772	0.9835710540328204	24	2	8	19	2	33	9	6	0
TRIM8	6.6688286438297455	6.727524617822239	105.78828312953436	-0.09561949512558883	-0.1114878885610357	-0.09487431523073188	0.9093607350263531	0.9063602180695288	0.8793799327063858	214	48	205	262	53	541	130	65	12
ZNF74	2.1168685228774446	2.559303492751661	4.777026011202689	-0.09568504946826156	-0.15806550291163768	-0.029022964705048487	0.965660352982288	0.9548531759648378	0.9616061331991954	21	0	6	13	1	14	4	3	2
PRMT1	4.9800547796941554	5.069035505552024	32.852255573897665	-0.09580764349599528	0.11045335180514601	0.031586498070119005	0.9322515243160291	0.9311603724548574	0.969089297288681	106	9	60	68	10	124	30	32	8
RPL30	6.686303406095256	6.785055002596154	113.82317320087004	-0.09581773780212126	-0.2099905792212968	-0.13181096101816936	0.928253670563555	0.8464041514915003	0.8317378615343889	150	71	145	162	111	443	63	79	30
ALOX12P2	1.8718266902095708	2.294679384435518	3.351487462534409	-0.09596528643638777	0.04999210340992972	0.0016308616977708324	0.9599976075435103	0.9871490946118309	0.9978526213582212	9	1	4	10	2	18	7	1	0
DIAPH2	6.416987477414211	6.478159590370848	88.75028201385994	-0.0963736130853743	-0.17646108046274764	-0.13709618421875613	0.9109404676799007	0.8362928336343581	0.8148334504268666	250	46	196	121	49	493	89	62	9
CHMP4A	2.319758708896662	2.672062343544106	4.631615983412555	-0.09638025774021129	-0.17658197905101822	-0.05577971716622086	0.9557738233869222	0.9399726261187571	0.930545896333518	17	3	11	8	1	31	4	4	0
ALDH9A1	5.2566877480031184	5.417010530453212	41.94731434241529	-0.09660766476473875	-0.26686090504358057	-0.16380093899867987	0.9386076215153677	0.8126725932759691	0.7867913924175939	114	27	67	45	34	243	20	44	3
SLC25A27	3.5076199293466965	3.8580594197479225	12.502751882925338	-0.09706889805903618	-0.30941271273868726	-0.12142369386092614	0.9561012029148066	0.850761909582714	0.8420207276322423	46	1	21	46	5	85	10	5	2
ANAPC4	4.502104211775693	4.619406827426988	22.953077627559644	-0.09724290308267018	-0.07272635177666603	-0.060506593231541325	0.9311193580833417	0.9606615170471606	0.9340748511229215	85	8	46	43	8	121	20	21	3
DHX29	5.870927362559278	5.91921730400118	60.397306075793395	-0.09727080123616573	-0.03837940995752365	-0.05553432738882744	0.9146471425554882	0.9761995834278175	0.936335545138797	150	30	116	136	19	307	36	55	13
BAIAP2L1	4.913054038079743	5.059966627620563	33.079934879664044	-0.0973611319465191	-0.1904061190826627	-0.09349392680646468	0.9477219663708842	0.889143021248235	0.8855555677203968	31	10	70	117	17	141	18	25	9
CAPN15	4.884372138363574	5.2168323871519435	36.9811837388882	-0.09738558012181187	0.190828212205281	0.08611731651703887	0.9561815600180422	0.9122340231766187	0.8944262949320572	163	9	62	64	3	128	53	12	13
ZC3H7A	6.089258883819654	6.12596111237423	70.44911143503398	-0.09751033163802729	-0.013319582084408128	-0.04110430095147796	0.9116027495198733	0.992451271144395	0.9552401998016989	155	24	172	108	40	309	47	59	18
PTPRF	6.383366503589665	6.680981873531129	101.68534011361605	-0.0975355646438546	-0.3111765571231183	-0.13556328701131917	0.9561012029148066	0.8168393327083593	0.8235070523756829	418	36	156	364	7	433	103	60	16
PEAR1	4.568896009293373	4.971161316713261	28.66124090536766	-0.09759582343507472	-0.136040737457689	-0.0653903615937068	0.9554798901548569	0.939512651970388	0.9258098467580399	153	3	64	47	10	155	37	23	1
SRRD	3.273529171890819	3.504322518692159	11.734651166542863	-0.09765438503881145	0.1982832327451596	0.06003082601983205	0.9558457467820511	0.9287049540600578	0.9242329470443484	23	1	15	28	6	40	5	6	7
C1orf123	3.9056919797192533	4.079516191102059	15.428024088617464	-0.09783637974580862	-0.22854045407831355	-0.11396179007968994	0.9416869894777232	0.8713364691809872	0.8566069099181968	56	7	21	22	12	88	11	14	1
GNL1	5.560339147754977	5.735584976089291	52.95064624885364	-0.09806135110804172	-0.02407843755954776	-0.013799738441219938	0.9416869894777232	0.9884609423223016	0.9866137508550596	193	16	146	87	7	221	42	38	15
SKP1	7.265760780604711	7.329711417443753	163.50618964969908	-0.09813491417154478	-0.2456160285097644	-0.18368803756835278	0.9089072265489291	0.7707855530152424	0.7406918965692851	301	90	238	250	152	765	115	145	22
UBR3	6.353698131417103	6.387702056457662	83.52138429982857	-0.09814267030210432	-0.08172884353997086	-0.08827380438358348	0.9027701146505648	0.9317541721181932	0.8848806172459641	212	26	181	180	43	412	73	64	15
RTTN	3.423168694523771	3.6560046808144593	11.55117381528111	-0.09817947939752264	-0.1311891746991006	-0.059233276154877876	0.9525787904503664	0.9487284706000114	0.930545896333518	23	3	27	36	3	73	4	6	4
URB1	5.285245296015038	5.512334704619293	44.16404390861621	-0.09832997002391704	-0.13047506081342475	-0.06471861039786182	0.9471905703718909	0.9306403548476077	0.9274950508191315	198	13	79	111	5	208	31	42	8
DZIP1L	3.772569404872756	4.131480480237587	16.655511917479497	-0.09837757833138526	0.32637210116067233	0.11542864251878339	0.9604099128293146	0.8568844752979141	0.8443586295271296	70	3	39	14	2	37	29	11	5
EXOC3-AS1	0.5630145819918043	1.4399952032428982	1.2462904313521326	-0.09842826971526816	-0.8952640533366143	-0.07898823611729335	0.972604873262698	0.7561219160703636	NA	1	1	1	10	0	7	0	1	0
PAWR	5.666247068699525	5.743966590348836	52.86383945890343	-0.09865564509294805	-0.10059121780397767	-0.08561193841880947	0.9205949178631716	0.9298054424191337	0.8974359296441575	119	12	147	114	26	278	40	38	11
LRIG2	5.043372283520976	5.121361804216226	33.846656079015986	-0.09876258071754357	0.0042120298725299675	-0.02363160386914208	0.9237073976880371	0.9973958665746386	0.9768771159212146	76	13	63	88	13	158	21	39	6
SAMD4A	6.499441903375513	6.603188230541248	96.2551911522144	-0.0987749215301601	-0.0707187092009688	-0.061452942437734207	0.9194921080735445	0.9538854518864335	0.9307415893649845	282	35	266	162	34	452	131	64	10
RPS24	8.07734896553433	8.170468393865313	297.1675029588099	-0.09881897346014169	-0.23722688261985198	-0.16015745035055995	0.9191483928803719	0.8082933212566921	0.7869754954142062	471	251	310	435	226	1233	180	199	70
NRIP2	2.6964923538670527	2.8515061653847735	6.263533666364625	-0.09897267063212893	0.21535030362394533	0.04700967346431985	0.9541543708411577	0.916368635854738	0.9426362054930528	11	4	10	12	2	18	7	8	1
EI24	5.889242027459537	5.943053560855023	61.8054972686656	-0.09906421841034545	-0.17256243893832668	-0.13137855134741594	0.9178152825989243	0.8573163111862732	0.8298684832021576	184	42	73	114	28	338	35	47	12
TRIM7	2.0446322802414336	2.645889667914354	4.333959450903035	-0.09918096828077397	-0.27613287274508963	-0.05994418234488094	0.9641444705986347	0.9127995175850013	0.917590653598083	16	1	7	20	0	18	6	4	0
AMMECR1L	4.543506846929125	4.625368233085457	23.632749983501128	-0.09928009587444729	-0.15029527084156064	-0.09617041166051515	0.929287637377496	0.9019278457984753	0.8839537060524494	36	11	54	51	15	108	26	16	3
CLASP2	6.123444167931708	6.153298285207566	71.45980784826062	-0.09934805653579938	-0.07149695094280362	-0.08254765891058195	0.9045914231136784	0.945192491292061	0.8967850431002281	145	29	164	150	34	396	53	42	17
WDTC1	5.234097735560955	5.302600013710373	38.241767996462016	-0.09938476728251518	-0.10433289553829582	-0.08583749816036958	0.9149159269976203	0.9232778360528296	0.8974359296441575	109	19	78	77	14	205	41	25	5
NCS1	3.2739201197056818	3.6435166217999853	11.599119776800388	-0.0995142417345615	-0.15370855470377637	-0.036602958102848186	0.9577991538544909	0.9459522758500923	0.9569267168014622	53	2	30	16	1	55	6	5	5
F10	1.2857234019323323	2.1914379636246606	2.5898602232013674	-0.09973196791002445	-0.16026053918080002	-0.043645976047239646	0.9724653076168297	0.963995911956644	0.929274552421567	7	0	2	14	2	35	1	0	0
BFAR	5.489954403203711	5.647822910449278	49.885717914807536	-0.10011100006639259	-0.33928799933340403	-0.211231287743804	0.9324528434076572	0.7394932334985299	0.7060136996646105	74	45	62	105	33	228	49	37	3
TTC4	1.2097486624878198	1.7940994739602802	1.940540869771496	-0.10015558624102353	-0.48632055037982325	-0.07699354960229833	0.963721181648026	0.8537071935194518	NA	6	2	2	8	0	14	1	1	0
CARD6	5.644697583192561	5.919589111875922	59.52713210033579	-0.10038030413011775	-0.191755264091704	-0.13206353598491735	0.9416869894777232	0.881109818473132	0.8354191635578333	120	39	111	78	46	369	41	65	1
SH3BGRL3	7.044801358212739	7.293335625519049	161.20178413372636	-0.10038418109282374	-0.5381379333872404	-0.2952548830420772	0.9462055354371663	0.6241542581107439	0.568639762915155	195	182	177	173	144	1045	56	104	18
HIATL2	2.1260615104201395	2.373833617908066	4.023211808398934	-0.10054971260629633	-0.15908384542187254	-0.046540423932838235	0.9558457467820511	0.9661103803143787	0.9389449373739693	9	2	11	5	2	22	4	1	1
ATG12	5.649504640778538	5.711338502682493	54.06329735602588	-0.10067923133530142	-0.017440001827877107	-0.03286636844446048	0.9224082417337699	0.9914507979660537	0.9658718948772804	79	34	85	95	31	230	46	21	18
MOB1A	6.982749144317733	7.11553235095461	140.82203632349118	-0.10071271941383458	-0.3203696447043812	-0.21361711732031174	0.9260093055494458	0.7381865078886487	0.700172516786867	196	119	250	186	106	741	81	139	12
AP3B1	6.454660039510762	6.485559990202723	91.1296119856989	-0.10080983239870857	-0.1081695079004713	-0.09945080563620477	0.9047120094570377	0.9090182289370565	0.8693980643380594	218	45	110	164	66	395	62	71	21
CRTAP	7.122365951549889	7.188395951129562	148.62386664610835	-0.10081232948442156	-0.2844822242139124	-0.20603077666750405	0.9112530487766469	0.7301884233385487	0.7013051129604533	257	84	271	178	141	750	100	102	25
RP11-472I20.1	1.0400162934331514	1.828997097002444	1.7130387646691803	-0.10087839764210992	-0.1376614797770626	-0.03223655219193277	0.9678482225476677	0.969814643124821	NA	9	0	2	6	1	22	1	0	0
WDR60	6.180722502543289	6.2878019417459194	79.36895696833724	-0.1008799251312752	0.1517277569364131	0.07249929938122306	0.9278371775722014	0.8963840074414204	0.9190089574729473	217	23	220	104	24	254	79	51	27
DDX1	5.901617691247483	5.997554260080961	63.60464693874454	-0.1009431180893835	-0.23169773520222145	-0.1617100408495724	0.9176531792608174	0.8036736203556026	0.7836460104970393	143	41	78	119	47	300	58	56	5
DLGAP1-AS2	1.4271145892511332	1.8910839148603857	2.4402947220521867	-0.10095287326360912	-0.11080570962097058	-0.02256859694547672	0.96446610028402735	0.976192951884855	0.9679864976273033	2	1	3	9	2	8	5	1	0
LRRC16B	0.6152455667514495	1.4476090784923168	1.1617744215315537	-0.1010358273609478	-0.30442127827581433	-0.016692368452709865	0.9692916987536377	0.9308543917248061	NA	8	0	1	4	0	5	3	0	0
TSTD2	3.5490892398699025	3.8218634709672195	12.411130433637307	-0.10112102202500421	-0.28934519530385117	-0.1300172181489684	0.950709856637886	0.8518950419715012	0.8352223292423595	40	1	34	26	8	81	8	7	2
RP11-384K6.6	2.7834222066570034	3.1883879854003947	7.246273354136628	-0.10122924889903412	-0.1777937715575785	-0.05906244641205336	0.9562064200763271	0.936073002502367	0.9274950508191315	23	1	22	21	1	40	3	9	1
CMSS1	3.7648527102226232	3.9605005931736534	14.290868699376091	-0.10128343660288351	-0.10244868098341493	-0.05750297058408427	0.9477219663708842	0.9546527375224162	0.9354409117312822	45	7	35	19	5	95	15	3	3
SH2D3C	4.672295081409745	4.921494305016266	29.375063034370616	-0.10131626363721152	-0.05620690109212089	-0.020995568676661247	0.9480625406316722	0.9768858343212824	0.9786587275438199	74	8	118	38	5	134	35	10	8
MAP2K1	5.733243151556592	5.827820177617747	55.58933225936266	-0.10132357730080972	-0.12904244985127772	-0.09810688957522448	0.9154441338942964	0.9015208203497292	0.8789623347765843	109	29	131	133	21	282	64	41	5
PPP2R5D	4.771943769652075	4.939339776581691	28.88077841531053	-0.10138007224849259	-0.07521577574498778	-0.05537420992265387	0.9335618633894716	0.9607909417611642	0.9400683815200034	105	7	53	58	15	175	15	34	3
MRI1	3.667789543683	3.7996226491476928	12.768536737966274	-0.1014163810413957	-0.132210928335627	-0.07050212318595515	0.941575389341662	0.9390850260584133	0.9189760703418518	24	6	15	43	6	53	14	9	2
AC004453.8	1.3345291533721975	1.9987145521548841	3.632189681098217	-0.10144716814223452	-0.016038222260643185	-0.014647342246521105	0.9746040640045682	0.9973637119993172	0.9772871897198875	5	4	4	1	2	23	0	0	2
MED31	1.0639272477388684	1.8675088494160752	1.98827247668176	-0.10161458427577848	0.06492123572988506	0.011818881339925646	0.9692916987536377	0.9877997868810466	NA	8	0	7	4	0	11	0	5	0
RP11-142E9.1	1.5774323619666057	1.8490967799959837	2.9343709097611534	-0.10179009418109612	-0.21607646407174289	-0.03928037365171704	0.9641444705986347	0.9441343697035988	0.9341811922325247	2	3	5	5	1	7	2	2	1
RPS9	7.233255823230379	7.2590552714330245	155.88145058375807	-0.1018270222501567	-0.17581980533263777	-0.15200086363776286	0.8920862369858725	0.8234986649268827	0.7796142942197606	345	87	215	268	115	810	111	105	30
KDM5B	6.199254837075658	6.243675341666799	75.87226765185072	-0.10200807074728645	-0.13616810187668874	-0.11452058919689981	0.9087752973940458	0.8813247864618934	0.8499049306546527	125	28	195	162	44	388	68	44	15
NQO2	4.6084206136958175	4.827455594655366	26.450196936590874	-0.10204086974604754	-0.14806464955079326	-0.09075645079872163	0.939523804922665	0.9140701086280709	0.8937628785861707	84	13	30	76	11	152	26	24	1
NAT14	1.025062288947858	1.6686429701578953	2.2939601109796013	-0.10211810868766882	-1.124984155363803	-0.14302921434998014	0.9738812887517773	0.6718892197069529	NA	7	4	0	2	2	7	1	1	0
XRN2	6.717542381315162	6.752349033498961	110.43359801916705	-0.10253146763687387	-0.03566766412765912	-0.0524665366328211	0.903088443730432	0.9765805668776141	0.940065381570152	239	57	217	131	70	460	81	69	32
TNPO1	7.050102110160116	7.137196021889589	141.58109357378123	-0.10255429196848243	-0.22585207505736404	-0.16199493090783965	0.9120385324310608	0.8053521954337326	0.7810679293137834	273	43	226	332	128	748	94	131	17
FBXO42	4.714492931150665	4.804897091229055	26.40757699410217	-0.1027154584655215	-0.10763682021581797	-0.08165496952342542	0.917790365138249	0.9294391446499854	0.9070154633743185	75	11	63	49	11	145	24	22	3
TSN	4.556973717237866	4.628140122661439	23.762568280709907	-0.10271656888263736	-0.08087709225717166	-0.061712443670879136	0.9209892354994711	0.9538854518864335	0.9309162094851897	58	15	36	47	11	104	28	17	3
GNB2L1	8.363481406626303	8.387175762848337	341.8295194511086	-0.10292193227525255	-0.14120993089608094	-0.13118529028715997	0.8833374729485673	0.8648006338825234	0.81316121344324	868	187	611	415	230	1591	256	250	69
NEU1	5.252690064515423	5.296547933821725	39.171034239389535	-0.10316659343901553	-0.12261437654568126	-0.0968301087676903	0.9160576119266355	0.9109965841214246	0.8805592692440386	77	16	52	92	29	163	37	26	8
PPP1R3D	3.050375237121968	3.3728461002968695	9.156871944785578	-0.10318362912923294	-0.4094142816586325	-0.1489839002573977	0.9549649051809059	0.816052715335211	0.7920932919971428	20	7	8	16	10	58	5	7	0
PDCL	4.677117581764289	4.926361520060179	28.816719994146425	-0.10319782211520005	-0.28080312601629936	-0.15516487399531192	0.9407575153892427	0.8269189753276003	0.7997165820490997	74	9	70	32	29	172	20	27	1
UBE4B	5.812864617986823	5.957946627758465	60.65287584087024	-0.10326334515429732	-0.23265376631586304	-0.15525814207015534	0.9228282228060125	0.8194333962818388	0.7980155470476312	209	18	101	106	47	387	56	42	4
NT5C3B	3.7965911885745944	4.050696015269474	14.415631916747925	-0.1034623022127248	-0.2069519626952992	-0.10054785227718535	0.9418040659494902	0.8891759005406106	0.8786364439424905	48	5	47	23	5	107	14	7	1
NECAB3	2.6280422652837436	3.118834171086709	6.809022150882687	-0.10353142676449395	-0.250294412213366	-0.07192894331869183	0.9612716207435686	0.9123723613724206	0.9056147058765531	33	2	3	22	3	32	5	9	0
SMARCE1	5.00639002636324	5.084688236104076	33.650233598953925	-0.10357581586068976	-0.3540277554992131	-0.21680786439638491	0.9254742369485254	0.709041861108682	0.694281002560423	46	25	64	63	24	183	24	18	5
TATDN1P1	0.46043644302023506	1.4526613803282695	1.2739278976860322	-0.10367537817527595	-0.7720159719026443	-0.07446414647040177	0.9748887773266385	0.8084910469916848	NA	0	0	6	4	2	11	0	0	0
LAMA5	7.887763282723242	8.112456193695046	277.6174754455337	-0.10379083350057008	-0.17378801619031722	-0.08755664328218755	0.9416704600742829	0.9011971702543747	0.8959376852672344	919	61	1027	513	50	1115	397	135	38
SEC24D	6.652187139649384	6.6715770257822395	102.41413574647787	-0.103823067304819	-0.12914520483939002	-0.12268390517591515	0.8864459428645912	0.8724566562046128	0.8235070523756829	278	48	219	162	53	563	81	71	18
RP11-185E12.2	0.6009075728623674	1.5513176917984828	1.676267442678117	-0.10392404309315978	-0.657579558360056	-0.04210439842579609	0.9730467289416085	0.8410896285369557	NA	1	0	10	4	0	9	0	0	1
RNF24	6.093552254414347	6.1514600785130265	70.75336960712346	-0.10402065809672272	-0.04714716739343676	-0.05329595045210246	0.9101598940938919	0.9687824811972185	0.9404421096045665	153	23	196	118	37	283	83	51	12
HSD17B12	6.13563842920178	6.177802068319771	72.87188051954934	-0.10413792483410245	-0.24415964265862591	-0.18192805821920602	0.9030823342304756	0.7585408050444493	0.7394713362539453	139	41	107	136	59	368	55	52	11
PREP	4.570162842934376	4.667991618028935	23.892690732327864	-0.10427205786546082	-0.18424880693889706	-0.11683453991952844	0.9201261084201064	0.8713364691809872	0.8548140794669278	57	8	52	57	14	150	20	15	3
OPA1	6.509264478361399	6.534082045406432	93.39701177336487	-0.10431426529387118	-0.13776822626557195	-0.12139544388140333	0.8931698938576313	0.8681034436932499	0.8339595011237216	237	54	126	182	53	416	89	69	15
RP11-889L3.1	1.1085804739525669	1.7645709335344235	2.056534155385039	-0.10434693049116886	-0.21440026415224095	-0.054342662613542994	0.9682873323339894	0.953468561396012	NA	5	3	1	4	1	20	0	1	0
EPB41L2	8.259873011041229	8.2987766668399	319.16783007969667	-0.10435716570746716	-0.1328219978823462	-0.11873683919873426	0.8920862369858725	0.8786109382176522	0.8379452927009083	988	150	742	409	149	1763	201	281	52
PNKD	5.719746529321558	5.8259424714694035	58.20566429892026	-0.10441440944073613	-0.3506867771963015	-0.2072517702943164	0.9302566154832808	0.7296060301061557	0.7069821685526653	94	54	48	112	40	234	34	40	12
RNF41	4.9415089931592115	5.0112566113392845	31.111052469159368	-0.10448812084059396	-0.16890405362664718	-0.11711405769894517	0.915326478022959	0.8727422702178833	0.8520211578726176	75	13	45	81	19	162	27	24	4
SCARNA4	1.9084989273536914	2.388930702463982	4.899279438216221	-0.10452325580804121	-0.8212331995023952	-0.16009695846427585	0.9672180920950352	0.7389588767894838	0.671862334809293	3	9	2	6	4	11	3	4	0
RPS20	7.970278101412908	8.055758133252613	274.48679787798756	-0.10459864488000213	-0.18863751193355546	-0.1314460962534774	0.9122078767861539	0.852971175048118	0.8317378615343889	506	211	334	313	216	1095	171	178	71
EZH1	5.919315275522157	6.009522826304674	63.40728792181402	-0.10460123007500498	-0.07720922757171111	-0.06757672656306485	0.9155086193164806	0.9497629823475836	0.9236498832801563	169	14	166	133	30	308	46	64	10
CEP76	2.4784515070594075	2.677664339284518	5.151056961506263	-0.10467455135456907	-0.004493068225835932	-0.015846688346559504	0.949902724458634	0.9980404533264342	0.981366527365897	18	2	7	10	2	21	7	3	1
USP8	6.987758391587651	7.028919124616527	131.49059924530073	-0.10474472805074198	-0.13273232553975686	-0.11539385610529429	0.8918278243944265	0.8760942637551209	0.8431005889046693	323	77	200	269	67	653	96	133	16
RP11-138A9.1	4.056718412484998	4.4160636382625444	20.021979431321984	-0.10482402409321533	-0.512479897954699	-0.20778803650814953	0.9612446667757296	0.7277851234473525	0.6954174893427356	9	11	67	48	15	91	8	22	1
OSER1	5.209679853275978	5.334160699446972	39.062636603847224	-0.10500044220663975	-0.22287487689479918	-0.1426306300304563	0.9230582725788219	0.8333457025459012	0.8180408010389439	61	17	95	83	28	221	26	38	3
MED13	7.511195553948193	7.52743537847318	187.04857426616823	-0.10501171259642783	-0.09493720240522803	-0.1035785518659689	0.8797510046819907	0.9101789049077561	0.8518603766759474	366	89	443	370	87	915	138	144	38
ADAM17	6.346086620962878	6.42005037575891	85.30906455850888	-0.10513004307389481	-0.18729805863541438	-0.14057251037704724	0.9046352905416657	0.8342007773999713	0.8131436313950453	149	37	172	180	63	428	70	81	8
CHUK	4.857277222009718	4.89550606314128	29.481814301456225	-0.1051368317311427	-0.16778891909241225	-0.11812807631558489	0.9154997439116314	0.8760673214675545	0.8498446910411601	58	16	42	62	20	138	27	16	6
STIM2	4.685914105880085	4.893305505778344	28.15189754800495	-0.10523428496380743	-0.25323836883359085	-0.14641175238859827	0.933145851493918	0.8333624866467321	0.8154468226607267	60	16	56	48	22	200	29	13	1
PLEKHA6	3.2910206696741993	3.6178717136375003	11.585898973211416	-0.1052846493709222	-0.19699084949700582	-0.05109060368482215	0.9557738233869222	0.9276794197630851	0.9354409117312822	62	4	10	20	2	59	5	4	5
WDR76	3.017149628511194	3.3960117856813294	9.444236620253205	-0.10533341159265949	-0.5401190554605897	-0.1922252161257212	0.956236323854722	0.7546623387503176	0.7063342243120591	26	11	10	8	8	63	5	5	0
PRELID1	4.036710042368263	4.266327951793846	18.08701000452055	-0.10559032666670591	0.15974983219352556	0.045308032993117434	0.9508418483528147	0.9276794197630851	0.9524848764497436	72	8	13	26	9	50	33	14	2
KCTD18	2.712637912498579	3.080630215167382	6.7383033392822895	-0.10566578611644845	-0.2903945680553463	-0.09864703314735271	0.9551553043118226	0.8813247864618934	0.8660735378827753	24	5	6	15	4	56	5	3	0
ITIH3	1.2181012068986437	1.790302618478342	1.7890151752937635	-0.10593557866476355	-0.3595972864086857	-0.058410913691108186	0.9581995912616958	0.8921146332666052	NA	5	1	7	5	0	15	1	1	0
ILVBL	3.20312784987242	3.749188768153863	11.543541480749745	-0.10593564277414444	-0.5453912272434173	-0.18257918848457222	0.9621219152669364	0.7491246943537084	0.7309464655933761	69	8	22	17	0	59	10	6	1
HSD17B4	7.557406732261129	7.688950544421238	211.52404586448927	-0.10626034298638137	-0.34151442713873553	-0.210030837089531	0.9205949178631716	0.7287363162803464	0.703822936019877	361	117	257	243	251	996	102	168	38
RABGEF1	1.9053262701066396	2.3615373835373874	3.3114783541472974	-0.10630269203128728	-0.31200608443987893	-0.07241054783240863	0.9552355229009716	0.8913381354234474	0.8953425631912112	10	1	15	5	1	24	3	2	0
GPR133	5.657006567176732	5.865147648310753	56.39217475578125	-0.10633905116239635	-0.1953851163695361	-0.11619645688998827	0.9342830399029703	0.874779581364232	0.8552438480830515	105	24	157	183	11	288	63	44	4
PHAX	5.106193914424519	5.270013628745556	37.41382284012035	-0.10664855473160001	-0.27021012090963636	-0.16064170288193907	0.9259449112955068	0.8109896491885509	0.7920662538111447	85	10	58	78	39	207	23	36	3
DSTYK	4.763811372473646	4.856779259076184	27.445447706145877	-0.10687326760015259	-0.137659395820359	-0.09909388953042131	0.9170612987417579	0.9050334123126378	0.880697643211843	93	10	52	60	11	168	20	21	4
THSD1	3.38469658620232	3.7885698931376908	11.964042811680104	-0.10694103458016455	0.03208719726300977	-0.0019482719203050565	0.9541543708411577	0.9893050056125497	0.9969082837399604	31	6	30	29	1	64	23	3	1
MRPL51	4.683563316452538	4.849705578156057	27.989017009028338	-0.10706665986100976	-0.42726327202138403	-0.23695380656510112	0.9324741853972541	0.6911978154301692	0.6656408971895581	67	17	28	50	29	161	17	20	2
TMTC2	4.382963057356649	4.482092469523219	21.358329659785348	-0.1079777225122684	-0.24060826849540598	-0.13788458284291044	0.9238561220195703	0.8404006558026024	0.8235070523756829	44	7	53	30	19	104	18	15	3
INPP5F	5.064913848850241	5.205020458362308	35.50990274364554	-0.10798025356235408	-0.17687219017783928	-0.10822081263345423	0.9279613389409856	0.8824350865868626	0.8660670131576672	95	8	120	52	18	213	19	30	6
XRCC6	7.147160349135759	7.178279689931645	147.0426775126505	-0.1080316989887079	-0.09184122618299184	-0.09280299344811965	0.890337405961571	0.9222331187826293	0.8793799327063858	347	64	209	312	94	832	82	104	34
SRSF9	5.025685862163434	5.105095211717323	34.46758219955523	-0.1081991341138342	-0.1202556384925327	-0.08764141418075021	0.9205949178631716	0.9259525439740628	0.8954161908007333	65	10	55	82	26	184	24	15	10
EIF2B1	4.765814661688843	4.908720800509222	28.464546320193367	-0.1082111093735014	-0.11420264334405437	-0.07515308659126822	0.928238698406408	0.933376486338476	0.9164246348423385	106	9	32	69	15	134	35	20	3
CHD4	8.086695415206641	8.10041535269866	278.55140617996705	-0.10824231664910261	-0.0918507726190434	-0.10300231015805969	0.867485756210661	0.9127995175850013	0.8478018361663523	860	120	477	518	134	1356	218	208	56
ZNF736	3.938607243548179	4.146587113731345	16.402171014829438	-0.10824457623439719	-0.340892142822956	-0.15954487800403544	0.9407575153892427	0.8036736203556026	0.789069348329449	33	13	21	57	4	96	8	13	2
LRFN4	1.0215947779759151	2.0479498944588586	2.4094410479905934	-0.10842147751483276	-0.9924998566015893	-0.11344804099938377	0.9743651008157485	0.7113694981409932	0.7447804505352886	20	2	0	7	0	14	2	0	0
KIF1B	7.38748850142623	7.423011497506938	172.41000777174708	-0.10846127140800185	-0.15879594779758663	-0.13714366633395741	0.8798526179071509	0.8407629994759952	0.7963836102355284	415	73	355	360	96	1054	152	123	20
RPL9	6.882809655452837	7.023360029579379	134.94446312926289	-0.1085066294075758	-0.21667392610906128	-0.12582263740341082	0.9260093055494458	0.857195181164121	0.8392604417753867	215	128	131	172	93	574	53	97	37
COIL	3.8132979631785275	4.003292045302592	15.144066294324778	-0.10851380762520497	-0.1613786225481692	-0.08319153142419329	0.941575389341662	0.9236883244321761	0.8998818304853515	36	9	24	46	2	76	7	12	4
HGH1	2.5201085015470652	3.1128495452310583	7.00065664273057	-0.1085857590696324	-0.36302244160206193	-0.1110208193816148	0.9615624816462748	0.8721675841126566	0.8399543988117247	23	8	15	12	0	43	9	2	0
SCUBE3	3.2061034305027105	3.4136623742989114	9.731208922701725	-0.10861644125280263	-0.1869282878937828	-0.07330115115418953	0.9503021385093454	0.9252459266264305	0.9078215353044817	10	8	28	12	5	34	14	5	1
ZNF101	3.4379913475733237	3.589586939426787	10.557482812135904	-0.10868218474099144	-0.028520632168907465	-0.028629613137943603	0.934144406995904	0.9884609423223016	0.9707571301048369	20	4	23	27	5	47	12	10	1
PROB1	1.2029953099890287	1.5947164132077338	1.6647087332944701	-0.10868894576871026	-0.17716748026103554	-0.03110574717289533	0.9555788208642444	0.9538854518864335	NA	5	1	3	3	1	9	1	2	0
RP11-118F19.1	1.0558559324860648	1.816064394499332	4.069300982584468	-0.10874746812008672	0.999964743670382	0.16092636234398142	0.9715505159515939	0.7675281563240277	0.561810614682231	6	0	5	4	0	6	0	1	5
SCARNA9	5.262203054926966	5.4090976482087205	42.013894600101665	-0.10877006385367335	-0.37841716292485245	-0.21533678000155784	0.939625474745312	0.7212412192016665	0.6988269095193294	34	25	97	103	31	201	22	38	5
GNPTAB	6.242335782377823	6.308861583082668	79.48572306476893	-0.10886229680965279	-0.2795903763582441	-0.2010554644676349	0.9010739040278422	0.7293644867323091	0.7075694022811745	170	41	111	143	71	418	64	58	9
NUDCD2	3.6796698286582394	3.856437819510691	13.857313414061329	-0.10910354897833152	-0.39851764973209075	-0.17255705160741358	0.9395978237110139	0.7810399642099607	0.760132246789731	23	14	19	18	11	64	7	13	1
CXorf40B	3.100520534614088	3.405407410924879	9.234340418337508	-0.10928942176945722	0.4013349469936787	0.11797671498597531	0.9540601759937407	0.815719208312793	0.8406023035078357	30	1	13	15	5	23	17	11	1
EFTUD2	5.74583189739184	5.819419881432673	56.45783048446385	-0.10964882917023462	-0.07477566066171007	-0.07176401484668436	0.9122078767861539	0.9525450027146365	0.9183437670760662	159	30	102	130	13	299	35	40	14
TMEM255B	3.9136149237053375	4.181557482816068	17.165506906966122	-0.10965890480906297	-0.5448509096684622	-0.241740625785773	0.9506459091218208	0.6831443233418302	0.6458422686336904	28	15	53	11	13	87	16	7	1
ZNF483	3.006547657496908	3.542019452852284	10.21133464610314	-0.10969471156284373	-0.6437506433946895	-0.18315921559203374	0.9616475163354928	0.7240722177200478	0.708915532897636	11	6	47	29	0	41	8	4	2
AASS	4.407830099165572	4.9123025204896	27.940837988963573	-0.10977093781656896	0.2610496885354977	0.07958367816148912	0.9541543708411577	0.874779581364232	0.9076650725985171	97	4	57	33	17	116	30	49	0
PTPRA	5.706732552986099	5.780612703834055	55.42825453048314	-0.10996409192969911	0.07376597408424276	0.017381963415311348	0.9150796708872592	0.953892014774005	0.9835702800207946	131	28	136	83	15	207	34	58	15
ELMSAN1	7.171765574855237	7.2949025173257125	156.80981054168174	-0.1100252569212243	-0.16480941739292349	-0.11055434043953077	0.917790365138249	0.8786109382176522	0.860239422851355	468	58	481	320	33	730	179	110	19
KCTD16	0.6555311311275281	1.4061773752870768	1.7208068010033888	-0.11032017770362934	-0.5040812988415269	-0.046188004638211	0.972787281401381	0.8810802512666935	NA	4	1	5	0	1	8	0	0	1
ARHGDIB	6.974778131607778	7.1784341310740185	147.94154899288827	-0.11035839304658232	-0.4840397084153332	-0.2820790262886359	0.9362202924351075	0.6363205253099529	0.5882528194218779	179	133	270	134	141	950	58	103	16
RP11-126H7.4	0.5346344462447024	1.547812788728334	1.4024042254719993	-0.11036980905487483	-1.0369327447160777	-0.059493547161431126	0.9742794022458084	0.7399908013521566	NA	0	0	9	7	0	2	2	1	0
UBAP2	5.948266994993622	6.035253158764347	64.49845860812002	-0.11038634140855816	-0.20237015322479354	-0.14557995009402663	0.9010739040278422	0.8206370103405572	0.8034905257157005	161	29	113	135	43	401	51	53	5
TRIM45	0.3211466500998542	1.2749444168943085	0.9127379366198262	-0.1103873586976281	-0.5884322664169569	-0.052689484167406486	0.9702136046493931	0.861801494319642	NA	5	1	0	4	0	9	0	0	0
EIF2S1	5.892583314631032	5.939695603570892	61.14548728665917	-0.11043176411512677	-0.10110233513085397	-0.08985931699438732	0.9030823342304756	0.921669536000413	0.8896128728508242	145	29	95	142	32	346	31	57	11
SARNP	2.6873613567341748	2.815139076150273	6.346566540745837	-0.11047619159848962	-0.1793970999067563	-0.06747642584251677	0.9477219663708842	0.9347894292834953	0.9131229281931704	7	3	13	14	4	25	5	3	2
TTC17	6.959079739708263	6.992704015010874	128.36865973891997	-0.11052104251691418	-0.11195007363822859	-0.1067506106978836	0.8851692593893196	0.8996889495632143	0.8543971309171313	336	38	274	223	85	606	115	87	25
MYLIP	5.107253807455742	5.314460148386071	38.12921101435865	-0.1105583706502397	-0.32644194626139084	-0.18908036261119388	0.9322515243160291	0.7707855530152424	0.7472031666766077	62	23	144	56	16	237	28	30	2
ZNF132	2.3727184309282845	2.812091260486852	5.790782996829349	-0.11067255140590887	-0.3440900134739318	-0.0889664331429241	0.958197309948038	0.8792489123535364	0.8673946507124133	12	2	18	18	0	26	2	4	2
PNRC2	6.584684415611695	6.675152965058125	102.67708488748316	-0.11067536454881864	-0.25971606890201593	-0.1823304823885473	0.9122078767861539	0.7730128863345828	0.7490309103410733	132	54	249	181	79	519	66	99	11
SELT	5.688940796456149	5.8043526145032995	55.83071207152249	-0.11074971959596781	-0.311660313061936	-0.20323250321781738	0.9150846260403235	0.7419382663706338	0.7183216620258468	94	47	89	91	38	287	62	27	5
CAP1	8.280360515389736	8.339450346873491	329.70190162118433	-0.11081404608168322	-0.24369765135523636	-0.1900841950049476	0.8885100290221486	0.7695781728671984	0.7243886861668336	625	165	550	489	303	1845	219	270	43
TPST1	4.772669231282641	4.89655862711398	28.457875135563583	-0.11112111314054708	-0.20827135343296604	-0.12592878200841073	0.9258065190916447	0.861801494319642	0.8424711727798637	92	9	32	76	18	165	16	25	4
RFNG	2.7027317599796383	3.2785841734532903	7.713569969654851	-0.11128033018973113	-0.40112067335232315	-0.1043184258394267	0.9597788878894353	0.8484733772055876	0.8499947309749336	48	2	13	19	0	35	10	3	1
COMMD4	2.1134662498541106	2.7698112963168957	4.995106921346157	-0.111460934457928	-0.6500783507107069	-0.13844518483704607	0.9658151432072387	0.7670466097341633	0.7655358810356788	24	3	1	22	1	26	2	5	0
EPB41	6.72542506360988	6.758054880161851	109.74990481804184	-0.11150614255382153	-0.06469532104735906	-0.07413044819110175	0.891173195207489	0.9514460204229557	0.9100124950044541	205	48	275	182	59	540	64	86	27
RETSAT	4.663347501678783	4.73742724515066	26.562519539385672	-0.11168026562899243	0.05217382054550234	-0.00207222612773385	0.9205949178631716	0.9753394866863158	0.9969082837399604	59	8	47	50	16	123	11	26	8
RNU2-36P	0.48491678213678885	1.841538880932542	3.5870565275052417	-0.11184729119380359	-2.5534546674389893	-0.07333268575133718	0.9790210134143005	0.4067002502419197	0.536300940785886	0	9	2	0	5	7	0	0	0
DAZAP1	6.382585265072472	6.437988317724582	86.26922179907412	-0.1119117911853117	-0.09475756182684444	-0.08854638825480346	0.8956427795519663	0.9236883244321761	0.8896128728508242	238	36	196	196	26	416	89	60	14
KIF5B	8.56585984099645	8.593974521024517	394.8778194655854	-0.11197596310903792	-0.17220075745097546	-0.1532134520828621	0.8726183403141359	0.8307604674099058	0.7753364385436722	849	272	683	538	240	1723	384	273	64
USP7	6.977846666924047	6.992274072773214	128.91514084153917	-0.11201555948590197	-0.03866919019915443	-0.06749596137170918	0.8763839974705677	0.9694693691263937	0.9142309028098896	286	58	273	259	57	552	102	104	29
PPFIA2	1.3652240892946792	1.9599365187684086	3.250298777272804	-0.11212745982997613	-0.21912914998271524	-0.02033550706548058	0.9665723792275305	0.9514460204229557	0.9658718948772804	13	0	3	2	3	11	2	0	2
PNP	5.261283004704369	5.294729391404589	38.97206813422884	-0.1122861374862624	-0.13186850909910913	-0.10688532057828255	0.9015106160423308	0.8960298696144667	0.8604014044445649	81	19	75	72	24	201	37	19	8
BCAT2	3.1059747949302876	3.291798265721508	9.03626187289022	-0.11237831915459963	-0.14396831005075117	-0.061652511579159186	0.9474774977254756	0.9465900367830073	0.9249932567239111	28	3	7	23	5	43	3	7	3
PLEKHM1	5.448191795639851	5.612215413181056	47.04361360810648	-0.11253914749382189	-0.13948620977759274	-0.09332783113101979	0.9205949178631716	0.9090182289370565	0.8896128728508242	125	9	115	112	27	263	59	28	4
SEC24C	5.456276513534374	5.629808904922369	47.58039715750857	-0.11266601524496284	-0.12010085607425204	-0.0853679693165555	0.9196470254847122	0.9236883244321761	0.9014803787356527	134	22	116	114	11	259	55	38	3
CHAF1B	1.863102427075233	2.5270521218686084	4.286136455636026	-0.11272776992408892	-0.3979349461780406	-0.07539104346463889	0.9685466093759185	0.8770839584682425	0.8781106896351544	20	2	1	15	1	27	4	0	1
NFKBIL1	2.617135722744997	2.9159333794204367	6.089664788162052	-0.11273688332560271	-0.4072202295185753	-0.12122525466420873	0.950709856637886	0.8280483809295156	0.8270244291570346	34	2	7	7	4	35	4	3	1
VPS53	5.967145578544007	6.023801928733589	64.15822174259876	-0.11281587699923415	-0.12307201570424248	-0.10592557399513906	0.8966350936219066	0.8966043445061054	0.8604771294425267	225	21	120	128	29	341	55	49	10
E2F4	5.373694220388608	5.5932621797875	46.45183009305037	-0.1128632394567629	-0.008963817073379017	-0.01371106872479221	0.9324741853972541	0.9953921136748	0.9867037880495039	191	11	96	104	9	201	73	26	6
SOCS4	5.381745646213857	5.4751198404641555	43.53045453115526	-0.11312385252781328	-0.07980976519373767	-0.06837666859429525	0.9124343777272144	0.9505626087817233	0.9235479330205869	93	21	89	124	11	196	33	44	7
TRAK1	6.318909897070961	6.3666418282753865	82.03595470872241	-0.11315770157398762	-0.1388339767482956	-0.11930747636329231	0.8912024238302323	0.875232044240831	0.8399543988117247	228	25	198	146	46	441	76	54	13
PRR29	1.8945657613022604	2.922256312339278	6.030791351459149	-0.11337060793296581	-1.1125884629356453	-0.14635990726539191	0.9692916987536377	0.640456704777891	NA	7	1	53	4	0	26	1	1	2
CTD-2192J16.15	0.7820242828901113	1.554973937915658	1.924382199847725	-0.1134856643524854	-0.9928424816552566	-0.11941943439626831	0.9705829077685784	0.7307205119191822	NA	6	4	0	2	1	9	1	0	0
SFSWAP	6.227681337609525	6.305173476016358	78.0865932896297	-0.1135084247498581	-0.0543917672902232	-0.05592557805695938	0.9010739040278422	0.9636789397040368	0.9364986827377206	235	23	180	164	31	335	80	75	10
RAD23B	7.5670208797591565	7.585794765776418	195.62627734158798	-0.11360493825998713	-0.16625561785948964	-0.15000696043838005	0.8697608161116203	0.8270227158732065	0.7750465220543113	379	109	329	331	140	886	162	144	35
CES1	5.505265019054531	5.734941631974951	52.63035079755486	-0.11364131525419716	-0.4025771639406367	-0.20820687557707318	0.9359535017797356	0.7329602672743519	0.7079643485153774	162	9	106	54	63	314	22	40	7
SERTAD3	3.2558463904050567	3.4780644773531404	9.956357213669357	-0.11371944419903154	-0.3793195680174074	-0.13834197954555855	0.9464695292420919	0.8172878905344666	0.8094268688984592	22	4	42	7	5	45	7	6	2
ZMIZ1	7.622808056063763	7.643235551117115	202.2735070894851	-0.11375477718742316	-0.12519807365804647	-0.12318618679849007	0.8681628731812542	0.875232044240831	0.8185000898785989	589	104	425	337	82	1032	185	134	35
RP11-1277A3.2	2.06288887010257	2.7622634996108957	5.0198521250201376	-0.1138908309266596	-0.4892144572734264	-0.08188646922411429	0.9634535744614856	0.8422447740547402	0.8673820824324193	35	0	10	11	0	14	5	4	1
HMBS	2.645504008527828	2.902798973790089	7.552367954907109	-0.11407799893714976	-0.15504196542743628	-0.03645507522307665	0.9580077471648337	0.9541922370621513	0.9523492224252688	21	4	2	15	4	23	3	3	4
IFNGR1	7.30498157857552	7.410938320890901	172.883061884971	-0.11424431690406629	-0.3429096041346581	-0.22698484115396533	0.9122078767861539	0.7011543585267759	0.6733268606084271	207	78	413	246	176	883	103	134	25
ZNF609	6.943711215649236	7.012953243949638	128.85714858490218	-0.11425745120559609	-0.16995138488023276	-0.13330539913705577	0.8928176770941615	0.8504873699826909	0.8210629866543632	257	47	372	283	59	676	122	104	14
PPAT	3.015869934096943	3.2424793223771546	9.169069222750954	-0.11438533455375259	-0.18681568411604332	-0.061280813245246896	0.9541543708411577	0.9373388051445611	0.9190537473847141	8	9	7	25	4	24	4	11	2
CTNND1	8.187621053569247	8.211436201914994	301.4339147967801	-0.11459571352377582	-0.18004496926676497	-0.1610511194793708	0.8681628731812542	0.8123476308168681	0.7525616045776603	556	166	740	459	177	1560	258	202	49
HSPA12B	3.8206900594637134	4.130681575845418	15.522929268655941	-0.11471155941192356	-0.12600450744806466	-0.05554405832090346	0.9418838646187437	0.9469019556208116	0.9375468344426625	65	2	48	22	5	80	22	7	2
GOLT1B	4.686104159686647	4.794531171303117	27.261239973424612	-0.11483075272658728	-0.3693627424337421	-0.20787612987450207	0.9237073976880371	0.7277851234473525	0.7092636875940005	34	19	40	61	23	121	20	21	3
RP11-635N19.2	0.3852023080968497	1.2758075824042696	0.8675660848761069	-0.11490109908018183	-0.8649437091471224	-0.056207433685276136	0.9628319516267642	0.7700894592462995	NA	2	0	1	8	0	5	1	0	0
RAB14	6.309644650124576	6.422126253297706	85.88664227043031	-0.11491027167497389	-0.31751044914382326	-0.22068757805828235	0.9054269484679097	0.7172989786237798	0.6840393483976377	152	55	162	124	73	474	69	68	6
POLL	3.4663989917854043	3.746474111984329	11.66084496859068	-0.11516733213276428	-0.04628572685551231	-0.02896952358685594	0.9407575153892427	0.9825594399774868	0.9700113305758433	38	2	30	28	3	63	17	4	2
DNMBP	5.427798339049319	5.483665642324265	43.81153523554032	-0.11519315834570051	-0.04695493977626015	-0.056988343619889574	0.8993823671744233	0.9695050276825322	0.9354409117312822	106	16	80	113	19	190	47	35	7
DDX46	6.922062754898824	6.96010843557465	124.75124484698684	-0.11539541972312617	-0.1275312415281253	-0.11319818506147941	0.8777326337119464	0.8793002503875639	0.8426292502929711	349	49	236	236	72	646	93	120	16
SMYD3	2.9452320029982997	3.2321896551518505	8.127033789059553	-0.11547259777773936	-0.3679278675364471	-0.11782978374333997	0.9493821490142108	0.8422447740547402	0.8359155303848141	45	2	12	7	5	42	6	3	2
HNRNPA3P5	0.3651387252477584	1.2054411017283346	0.7615509073731653	-0.11551499838651784	-0.6328004029953879	-0.03779456110566743	0.9612446667757296	0.8347058719689768	NA	7	0	1	2	0	5	0	1	0
SMPD2	1.5475797937690703	2.105832671955734	2.614344720319478	-0.11553641087958227	-0.2367679581936594	-0.04372488760831906	0.9561815600180422	0.933376486338476	0.9352179264126221	7	1	7	10	0	15	1	4	0
AGPAT6	4.981831814868236	5.162961918386265	33.786172896790134	-0.11565258062599959	-0.05400032858455144	-0.04470407543207436	0.9206999983146732	0.9735692184299652	0.9541904409753329	104	10	82	86	8	165	42	28	3
ENTHD2	1.9145392354549053	2.5558293815629107	3.8569852592283143	-0.11568629187355389	-0.2786366145715274	-0.06184777298398451	0.9578856543330441	0.9127995175850013	0.9132963535389133	14	1	15	10	0	26	6	1	0
CDYL	4.653017785436874	4.775943556224772	25.800413904207332	-0.1158553877672066	-0.14985304226332938	-0.09875858546054803	0.9150382190962114	0.9021978367017093	0.8815481222987831	57	12	55	75	8	142	28	16	3
SRRM1	8.011639125932284	8.034819028538426	265.7688802890203	-0.11587123491612715	-0.08841800797913626	-0.09340738762312421	0.8672513305055928	0.9218257388180808	0.8681912834101488	584	92	636	535	142	1149	212	228	51
VKORC1L1	5.264331463596673	5.364286536495816	40.9745504844744	-0.11592530724885916	-0.2984458641332218	-0.18377061791462376	0.917790365138249	0.7706340977849535	0.7509687809312315	75	33	43	111	20	199	23	35	6
SPI1	6.256087807404918	6.388382998576706	85.03061256752875	-0.11594205679817984	-0.4336322838690729	-0.27377075218840413	0.9179989802580524	0.6310281299188915	0.5998006970255052	113	84	205	89	50	391	74	48	10
TTC37	6.675308365612796	6.728443687336247	106.89026028554478	-0.11595847826742912	-0.21095601273046508	-0.1615203489952404	0.8879072976100165	0.8022475731176693	0.7743911423560282	251	35	166	202	96	525	93	68	18
ZNF430	4.54569459013652	4.753502762004997	25.11831509970715	-0.11598277874616669	-0.06925780418712658	-0.05090896734863333	0.9259639652422068	0.9656868178139518	0.9452164151067923	49	10	43	79	12	125	25	28	1
PSMD5	4.363365351532733	4.632649467154346	24.05402556692892	-0.11598799050730348	-0.5835565067693668	-0.2819504260529393	0.9399237960276174	0.6361454469688685	0.5844770065114814	39	11	25	50	34	158	8	14	2
TMEM71	1.3967239235606246	2.579476727132956	4.128270169086093	-0.1160263571769995	-1.6857621861976246	-0.2186163819357345	0.9753503694542768	0.47174709778745993	0.4736247141192339	0	0	35	11	3	13	1	2	0
IQGAP1	9.654491840046331	9.695055637226597	849.4987770806987	-0.1160986127149321	-0.19963283283640793	-0.1688143544678333	0.8743015865935495	0.8162377880881094	0.7560198429816443	1335	595	1501	1300	580	4282	538	659	155
CDK17	6.378833995688564	6.462280700673031	88.71746486476269	-0.11613566656133548	-0.28284780729757825	-0.19228888713641104	0.905171873994693	0.7474456673175135	0.7319090950696999	198	31	214	95	84	423	68	62	14
DOPEY1	5.214488521482535	5.3702565687241854	39.53665868493619	-0.11633981996740726	-0.10865113003455756	-0.07834587586284497	0.9122078767861539	0.9304863561812478	0.9110577710260186	102	14	100	71	22	218	37	40	2
AK2	5.369916136260254	5.474201202813792	43.28678493179525	-0.11647788623406251	-0.18605043816081304	-0.12495643418045446	0.9122078767861539	0.8638682211487676	0.8425956441920937	112	21	58	143	14	226	31	38	6
JUN	8.484152367986214	8.631997736424804	400.5581358404852	-0.11649590488372806	-0.30913270125540754	-0.1838332008892806	0.9206999983146732	0.7670466097341633	0.7505853493639434	1243	61	1304	510	277	2011	364	241	57
ZMYM5	3.8410888835818393	4.037190191253601	15.513394410934659	-0.11650831113845422	-0.13218752561330246	-0.06663140003873885	0.938354761866233	0.9414561570346257	0.9235479330205869	29	6	46	35	4	103	5	8	5
PVRL1	2.789958992111629	3.2266086141434394	7.807970294530558	-0.11656733501353204	-0.6343557340975764	-0.18426532691207298	0.9557738233869222	0.7226193034465348	0.7060446921015803	13	5	5	42	3	52	4	2	1
CTSH	7.017727911793365	7.145165973402201	143.46776534787293	-0.11665176264426917	-0.3427579980964	-0.2202738665755447	0.9178157365398731	0.7174107238824997	0.6898340988839475	238	112	124	437	77	714	83	129	17
WDR3	5.026562567304982	5.104214051490479	33.59276002617433	-0.11680448105297306	-0.25332885476583705	-0.16313241975063306	0.9122078767861539	0.8002403969697198	0.7846823599350411	77	20	38	97	17	175	28	21	5
TMEM68	3.448329742653635	3.6152459737084732	11.19626338039969	-0.11707015111544782	-0.35415826870636946	-0.14637309882817826	0.934144406995904	0.8119359827897105	0.8037427579989054	15	5	24	20	12	54	11	6	1
POLG	5.612783853327832	5.83555626464352	55.951676303971425	-0.11712423426282909	0.012849572824070562	0.0029212231957747832	0.9328924357751986	0.9942742757100503	0.9970485367141324	255	12	127	85	12	225	86	24	11
FBXL19	3.763143865130141	4.030714128821696	14.516252958046065	-0.11723759490199084	-0.00831295437723818	-0.01376964333178348	0.9379592060411223	0.9961615441077902	0.9866137508550596	57	3	41	23	3	63	22	9	2
F11R	6.160464518157686	6.219445207471569	75.81469100015529	-0.11732450922328606	-0.27663629191802425	-0.19390889274738965	0.904275926279725	0.7470617820845808	0.7263959854806993	94	56	126	155	50	356	58	42	15
ERCC2	3.2254752969501443	3.6713626923116727	11.722814569334608	-0.1173863419647328	-0.16933263804669976	-0.048750800534956014	0.9573984189907248	0.940574306838387	0.9405790562000321	43	4	25	29	0	47	4	11	4
RP4-758J24.6	1.44392581553113	1.9621790777609232	2.592061086601122	-0.11745047644797628	-0.538327586030161	-0.09776471044094205	0.956236323854722	0.8329718867632447	0.8274656443184756	5	4	4	7	0	15	2	1	0
LAS1L	5.3030913497858485	5.346682023846082	40.176775286853285	-0.11755946059508107	0.008200306218379666	-0.032250952438214936	0.8989207583881739	0.9947570215863206	0.9659644730350111	122	13	76	74	18	166	37	33	9
FANCA	2.412079406112402	2.904623511905105	5.708657366219953	-0.11791869871768268	-0.22863972572032915	-0.056901619778238446	0.9551553043118226	0.9231212878824534	0.925086823247338	33	1	7	14	1	32	8	1	1
KCNQ1	3.1419795817362135	3.4000711513393567	8.943514243178853	-0.11797345616771877	-0.0463245964850683	-0.02750212892640318	0.9407575153892427	0.9841602628042784	0.9707571301048369	34	3	25	9	3	39	14	5	1
KATNBL1	4.848782137491371	4.9626536307314995	30.440001891442293	-0.11800142036484687	-0.12966646285955616	-0.08153376869206636	0.9230279010246915	0.9232778360528296	0.9064728431193083	40	12	83	87	10	134	31	16	7
RP11-680F8.4	0.7513116789306674	1.6231161002561687	1.644102353044848	-0.11809491935780358	-1.0297068858655427	-0.10645475071085259	0.9709532575756924	0.7090228511672599	NA	0	1	11	3	1	9	0	1	0
TSC2	5.552728384141412	5.810068734752883	54.240362276969286	-0.11821712699805764	-0.2186894379683683	-0.10216370425586378	0.9357312836619647	0.8741558068424009	0.872624261066774	300	15	112	96	7	237	53	45	7
CBWD5	2.851218172265982	3.2494185274176943	8.51711142908449	-0.11824474820117153	-0.08546710855364698	-0.03549057031656824	0.9561815600180422	0.9761995834278175	0.9577952683969283	24	5	7	22	3	75	2	1	3
RAB11FIP5	4.633475771074139	4.6997256757150145	25.087419153243452	-0.11829526232621283	-0.04429408531724819	-0.052435961127275256	0.9114388422809668	0.9765805668776141	0.9426362054930528	91	10	42	38	11	107	25	19	5
PTCD1	1.1008482706889842	1.773170246001468	2.6843228109603414	-0.1184303508002038	-0.24809197060038665	-0.010515887417588805	0.965660352982288	0.9454984050671127	0.9713113804330361	7	1	1	9	0	9	1	0	2
C14orf93	0.7267847140287391	1.521841841761363	1.1304098901406572	-0.11844080763799548	-0.3379590059200762	-0.03750635702833451	0.9581120256560525	0.9139966639661616	NA	7	0	3	4	0	12	1	0	0
FBXO33	3.5573919263833815	3.6888849590712742	12.286286451631739	-0.11851990583323273	-0.11689784636037141	-0.07100325610251064	0.9317425979023377	0.9506916671863358	0.9172640046244799	25	2	28	23	9	55	7	8	4
LEPROT	6.249508958038793	6.354220107701264	83.07394825751682	-0.11858272801424435	-0.3933396860453943	-0.2585121447976883	0.9084740575288709	0.6494591655436535	0.6221575102805023	115	63	134	112	78	369	56	66	10
DCAF11	5.246068637084112	5.340462275208295	40.493707431832185	-0.1187036361082018	-0.13234141530058766	-0.09153592178744153	0.9132069840538627	0.9153416601977211	0.8898771470241325	108	9	51	96	31	201	24	26	11
ZDHHC24	2.7288202685378584	2.982726653399592	7.087939539340327	-0.11871318612012158	-0.4202340685075231	-0.12890878220493748	0.9498603476630265	0.8270227158732065	0.8117505000784063	7	6	12	23	2	36	4	2	2
TMEM9B	3.9229462235728665	4.181488610224025	17.363358784623937	-0.1187240453772632	-0.29319311558607064	-0.13260234490584266	0.9416869894777232	0.8509812320177303	0.8256140127042645	38	14	31	50	1	76	14	9	4
SSBP3-AS1	1.791666192587861	2.423022524308873	3.534838913250579	-0.11915302315115252	-0.2084720816773285	-0.04205365961133051	0.957410385428177	0.9432547774611277	0.9405790562000321	8	1	11	14	0	20	1	6	0
NIPAL2	4.138692930395623	4.315754435020506	18.789216229671712	-0.11925837952768614	-0.2999569071170969	-0.1487828561300064	0.9313373732792932	0.8238017652750422	0.8078164841351041	46	6	26	42	18	135	6	12	3
SETP14	0.9771906217553485	1.8589347425525518	1.8403772908500675	-0.11934386654538046	-0.5544013271736379	-0.07410769709224502	0.9629534565994987	0.8486368702451467	NA	2	0	3	14	1	18	1	0	0
ZNF341	2.172376067429208	2.7021014678680113	5.127729577121376	-0.11943457719996924	-0.3104278943593196	-0.06811722620507996	0.9576138055208739	0.8992231582210128	0.9030796852203895	17	0	14	15	1	29	1	3	2
LAMP2	6.807544334271312	6.953600788061046	127.67350418162388	-0.11949572015248859	-0.4514159215188585	-0.26433130607609845	0.91707099293796	0.6361454469688685	0.6144628999275558	148	91	170	154	148	549	77	71	25
DAPK2	4.0130699358526964	4.133393416347891	16.448127700660905	-0.11951484202204156	-0.1829111310257657	-0.09922154634499784	0.9260093055494458	0.8988628267573616	0.8779321501632382	23	7	57	30	7	70	15	12	3
RASGRP2	3.9115582814589023	4.2371497322085085	17.712510229828553	-0.1196536442203127	0.029361041357393387	0.017741719202420736	0.9451884860314854	0.9904970141881593	0.9813587554502167	51	2	69	23	3	56	24	10	5
GABRB3	1.1809472519454436	1.62886677244857	1.8647157357984046	-0.11965647373565613	-0.40830434722335873	-0.06131504974417043	0.9565006440055301	0.8810802512666935	NA	7	2	1	3	1	8	1	2	0
PYCR2	4.343450415214062	4.509153807263241	21.583371389705285	-0.11971914936125039	-0.029591292493811167	-0.027692249939000897	0.9278160096023047	0.9872480779407327	0.9714337357501687	75	4	28	65	7	87	19	19	5
YES1	6.6200852263248775	6.680738542768484	103.12518211988434	-0.11973845721488453	-0.21760283344774414	-0.1635591732038713	0.8895127737270612	0.8007079983393715	0.773500256843188	191	31	213	212	88	539	70	79	17
SND1	7.151602144272219	7.188421807075907	147.90339714920808	-0.11981890972612315	-0.11339774957647189	-0.10461357609039576	0.8809157636606986	0.9012947219870301	0.8603252910344613	542	68	217	223	73	718	113	94	34
ROBO2	4.012274999526616	4.410166952066973	19.845038983093232	-0.11986692586154536	-0.45670973774306023	-0.13370252861342374	0.9539855580629507	0.7803988512315174	0.8131436313950453	117	3	63	9	6	86	11	12	5
RPS20P22	1.7842160352310943	2.4385448193780688	3.490613105367438	-0.11994174741194594	-0.5555673196058604	-0.10293698895860033	0.9561815600180422	0.8119359827897105	0.8307978831631586	10	0	22	5	1	18	4	2	0
DR1	6.174246372802963	6.230506058530779	76.44287532610535	-0.12003712369673433	-0.17464740480047514	-0.12971849946580113	0.8989207583881739	0.8590127230209114	0.8328485138050232	118	56	107	147	48	315	43	72	15
RP11-64B16.4	1.5740663705984281	2.1919415694727333	3.152873347652518	-0.12010907560983954	-0.48075368305783667	-0.08232498325835953	0.9592166503380627	0.8608458712003099	0.8549408249259635	6	0	14	2	4	12	5	1	0
MATN2	3.600823995786619	3.7544823453430127	13.170829967388647	-0.12021595032944654	-0.046381032122071356	-0.033948400549104224	0.937393329865602	0.9825594399774868	0.9628948031894826	46	6	20	14	6	65	11	3	5
GINM1	5.444571287278365	5.539892451393013	45.91827026060198	-0.12047627244793194	-0.27581662809126384	-0.18300724847168245	0.9012148733313347	0.7672429006764326	0.749151713024525	120	37	61	81	24	238	37	37	4
EPN2	4.563285850356513	4.772540684580009	25.418755384844076	-0.12067668142214	-0.1080082281078358	-0.06521792039003291	0.9254742369485254	0.945192491292061	0.9274950508191315	70	9	53	81	5	141	34	12	3
LRRC69	1.0610693821957862	1.8136908051037253	3.2247174895480306	-0.12069293124273997	-1.0501857555234855	-0.11231420681565109	0.9689286950515605	0.7367815621145473	0.6887385329433027	1	7	2	6	0	6	2	0	1
CHN1	3.5538825632662467	3.9233203427562255	13.426233684371981	-0.12069558232914275	-0.35884969864717303	-0.1461708344732342	0.9453278116652859	0.8269189753276003	0.8023708808760402	46	2	17	29	15	103	12	3	1
ATG4B	4.803990760660683	5.043741441225631	30.78373362706962	-0.12072136070605793	-0.12151622999789431	-0.06804366091852708	0.9271419816895711	0.9372316204361849	0.9249496061669584	87	5	102	75	8	155	27	32	3
AC007191.4	2.3317335359217384	2.591554130776687	5.065619946808569	-0.12084469165659768	-0.25941897445750933	-0.07154441480168926	0.950709856637886	0.9101789049077561	0.8998818304853515	5	2	9	12	5	23	6	1	1
RFXAP	2.1580389572160503	2.4625092262486934	4.478324629332489	-0.12088608702427535	-0.06724424595965856	-0.02048821874360943	0.9541543708411577	0.9811853697856525	0.9746462487389436	20	3	6	3	1	12	6	3	1
UBA3	5.000078311376833	5.069291466113846	33.41231718058421	-0.12114362426535175	-0.18087704492349926	-0.1187406397955109	0.9122078767861539	0.874779581364232	0.8498259967183436	45	15	77	61	25	152	17	30	7
RNF135	3.5193125678720176	3.8078762239745956	12.690497266322227	-0.12122490063266207	0.024178420108807476	-0.003769285143487456	0.9377217674478873	0.9921154333575557	0.9954061241841391	22	9	19	23	8	57	11	18	0
RAB11B	5.599408423335672	5.652307745842106	50.02087118140743	-0.12125567217076343	-0.17820556063409232	-0.13024858509299742	0.8943590377656442	0.850761909582714	0.8311108780080424	125	29	91	74	31	270	53	22	8
TRAK2	6.994204958553819	7.040516725680701	133.1900665793006	-0.12128532504138732	-0.167740177708131	-0.13523370803815934	0.885293140368089	0.8474905299730263	0.818445657625212	288	70	333	152	84	563	99	125	21
TBC1D32	1.970791501949182	2.4853424546673497	3.67900311172693	-0.12188584790132391	-0.3739418678538396	-0.08353997611206754	0.9508812812378633	0.8698882412311126	0.8728983988041114	24	1	4	9	1	24	4	2	0
RNF40	6.016440714712006	6.280484932818689	75.34770969016391	-0.12214528640836567	-0.10403095868198672	-0.06745386784563225	0.9274207472332181	0.9454984050671127	0.925086823247338	286	13	155	190	29	380	93	70	3
NBR1	7.18594811378981	7.210657697782156	150.632004736953	-0.12223232217858497	-0.16107184256855867	-0.1431486320118575	0.8712663743039731	0.8406016471932324	0.7946065337286387	256	82	263	311	98	790	95	107	31
REEP4	2.81958913846725	3.1542190385601865	7.303941861248987	-0.12235968166123816	0.006382283255136469	-0.009073127341936148	0.9436171536186065	0.9977137989246858	0.990908002153159	18	3	19	18	1	36	13	2	1
USF2	5.858750105917355	6.046858332434399	64.90862658591477	-0.12251303596593771	-0.2838122381328055	-0.1815144860966017	0.9122078767861539	0.7879043224699884	0.7581641064858947	189	20	103	106	64	380	63	47	3
ATG14	4.362190259723874	4.496199549812448	21.129415095723942	-0.12268871083982547	-0.28113012513257807	-0.15740623240458312	0.9154441338942964	0.8059326670027085	0.7970197285196391	35	14	53	52	8	125	17	14	2
BTBD11	0.6230529959983014	1.67491186716728	1.4645972699963017	-0.12269305473359345	-1.0740473136709272	-0.08821551230441027	0.9644340306572192	0.705239058018855	NA	1	0	3	15	0	9	0	1	0
MCOLN2	2.0601951818560282	2.549504135105653	4.693163789021049	-0.12271049128466696	0.09372359110998293	0.016235987195206962	0.9577991538544909	0.9765805668776141	0.98062789871597	19	1	7	8	1	29	5	0	2
FAM120B	5.624601777365029	5.711064354760527	51.04541444435621	-0.12291566342992861	-0.15823128546934398	-0.11709822832620521	0.894099073550389	0.8735033440034383	0.8499947309749336	180	22	105	79	24	270	52	39	5
C1orf27	5.373777101656868	5.482063764427217	43.916980934317536	-0.12306564470619455	-0.32688490518265706	-0.20829773342137062	0.904275926279725	0.7254844222512408	0.7075694022811745	73	21	72	99	40	247	29	35	4
LEMD2	5.201511366538566	5.354502540508669	39.34344530388293	-0.12313801080165968	0.06703179522554607	0.017347759042409806	0.9148743356399058	0.9636789397040368	0.9836718640637133	123	8	80	79	19	144	44	48	4
TGFB1	6.876424256846261	6.9273169620387725	123.75742964968653	-0.12324802660004966	-0.2134514789426385	-0.16328108723310927	0.8870014745774354	0.8013064373520754	0.7743911423560282	238	83	273	142	79	573	123	64	22
ADAT1	3.8936541133652196	4.16769431413463	16.20380219865997	-0.12325615611349196	-0.30549040048214277	-0.14567128420595604	0.9326750091774402	0.8319578097462654	0.81316121344324	44	13	26	47	3	115	8	13	1
TTLL5	5.2643641525273	5.4081021513745275	40.89870845066556	-0.12327593997779628	-0.13028706399520618	-0.08706758348884498	0.9132852498774412	0.9165228196842935	0.8983667742643339	158	15	98	79	8	206	43	28	6
TCAF1	5.100613882420066	5.16868057812877	35.38801424047833	-0.12330283141776613	-0.0370191594946498	-0.04572197511593356	0.9064986448854834	0.9792680561849589	0.9524848764497436	92	17	96	43	13	134	38	27	7
CTD-2555A7.3	1.0155703681099861	1.6539263830195448	1.5811983093339717	-0.12343400896991139	-0.24076118945340286	-0.02063520400666749	0.9561270514175537	0.9403956649238228	NA	5	0	6	5	0	6	1	3	0
SENP5	5.878103543253718	5.916015848555451	59.921412912498866	-0.1235196753056976	-0.16337492518471344	-0.13026403525704136	0.8777472341711051	0.8485231967547113	0.8210220041332842	151	26	109	106	41	288	56	46	8
TMEM263	5.254022491117366	5.312846975189708	38.7507127053306	-0.12356677780596595	-0.14706727064598085	-0.112932027958861	0.8924132409293775	0.881750556598037	0.8549408249259635	92	14	74	90	23	218	24	34	6
CLDN5	6.206879097721546	6.284992219296107	79.19165844278777	-0.12363498172946623	0.1328434705686127	0.05759363673625108	0.9001100385755623	0.9036477604140642	0.936335545138797	174	22	185	135	38	283	94	37	25
MICU3	2.254987227442828	2.722226763791641	5.867239718110391	-0.12372936033687179	0.15184813815266193	0.04452896390776302	0.9579367656540115	0.9623182792243741	0.938217489810245	27	0	7	10	1	11	6	4	3
ZNF674	2.44069186709056	2.7177017235491507	5.798160095227892	-0.12380647459978729	-0.24621989815563008	-0.07420706337718548	0.9480625406316722	0.9149123727521278	0.8974359296441575	8	5	13	12	1	30	4	1	2
PGAM1	4.762063411239033	4.91021164534805	28.239580173841045	-0.12396650965141486	-0.09547886386982495	-0.06958229351292664	0.9076466576678147	0.9448756044632263	0.9232166838418011	68	12	60	76	10	152	24	30	2
CEP95	5.355561110817763	5.421917257369172	42.118901563248	-0.12398162735968678	-0.06776538364032751	-0.0707775611821294	0.8969723466330916	0.9558998550637052	0.9191331534396676	96	11	88	114	19	194	36	32	9
COPA	7.703221340432994	7.735022450062908	217.80608933895573	-0.12411879490602666	-0.13781514955114033	-0.12476220520054641	0.867485756210661	0.8736664198707597	0.8307978831631586	429	138	356	358	135	1242	136	122	51
TYW5	3.7478192384003077	3.8733999279926095	14.247255383021182	-0.12413150102964775	0.06694727247360238	0.006800136338838611	0.9306751571082521	0.9753394866863158	0.9931866385053	20	3	30	37	7	47	15	8	5
TBC1D15	5.848723316309915	5.953060971501278	61.524579520916035	-0.12420885229129286	-0.30500099632663297	-0.20075701419058045	0.9060589740894801	0.7375886286527561	0.7213848274086098	77	29	156	114	51	285	58	45	6
RPL29	6.850577158456613	6.9308498238557545	125.17021390966167	-0.1243190904785086	-0.23644580779967708	-0.1612284070591042	0.897188625915939	0.8046061081225812	0.7837204605779791	221	79	152	189	112	671	63	72	30
TACSTD2	5.829238451763559	5.956259880977025	64.0870657406661	-0.12439775198664434	-0.2038563557476227	-0.11543896200682287	0.91125256318443415	0.869823895137032	0.8528799746548998	108	68	76	126	17	215	50	38	17
DHPS	4.827752538376949	4.957867288168121	30.8965088719952	-0.12453488849852688	0.003225050570481618	-0.01828080673526416	0.9175150088513851	0.9982830141183112	0.981089113737326	82	4	63	63	18	135	18	24	10
DPM3	2.0560011176390227	2.546224228291605	4.537291347145435	-0.1248581489660429	-0.013802725741874943	-0.014664054766964614	0.958197309948038	0.9962116223140406	0.981366527365897	12	1	4	11	4	37	0	4	1
TOMM40L	2.5729939845703544	2.8930978627630943	5.6186248447353915	-0.12489799193142667	-0.15019167149159193	-0.05348008553758715	0.9370225251432243	0.9473439969627349	0.936335545138797	21	3	12	10	2	38	6	4	0
FAM204A	4.987717555376448	5.114640669525748	35.02291364336001	-0.12510235166615985	-0.44560145550045727	-0.24721990363156798	0.9179989802580524	0.6737086001914306	0.6432523017631369	45	33	66	38	28	142	19	28	5
SPECC1L	5.176017004911145	5.273213864062644	37.587591307939945	-0.12515859300444893	-0.09057372342270839	-0.07186841329647732	0.9061634239181772	0.9448756044632263	0.9191331534396676	138	12	62	74	17	219	18	36	7
LILRA1	1.79838038566147	2.617835968923085	6.095354189966019	-0.12540285170489066	-0.9577081803726661	-0.12369757306680808	0.9738812887517773	0.7347996623916833	0.7252295227242926	4	3	19	0	9	13	0	4	2
MYD88	5.252540385278418	5.52881837224745	45.34662551935848	-0.12541348993087603	-0.22266611752138077	-0.14100522115554898	0.9227859693418378	0.8681034436932499	0.8195053858311228	93	46	74	67	19	225	61	28	1
ASF1A	3.3815383811132995	3.6133890269773277	11.061860821376806	-0.1254462760221522	-0.34370889925125697	-0.13622239406150835	0.93505196684115	0.8329718867632447	0.8173923577924238	19	4	13	30	12	61	4	11	1
IL11RA	1.9606994906721282	2.6040518453658237	4.77904644792214	-0.12551427091284392	-0.33918078912742483	-0.04990269643148828	0.9589916305760368	0.900454044693426	0.9258098467580399	18	0	12	15	0	16	5	1	2
FABP4	2.1553301600177486	2.8913201056734272	6.122576877908236	-0.12576024997481056	-0.8973181696144583	-0.19700134521247684	0.9615155337339933	0.6814169623779772	0.6221575102805023	7	1	26	2	11	35	1	4	0
ZNF607	2.055596009487284	2.7021706225363857	4.322303159497551	-0.12580633067521665	-0.4820671813747639	-0.1104961900148241	0.9550955816609081	0.8265355494897669	0.8328485138050232	26	1	11	12	0	31	3	3	0
TMEM42	1.636611435025979	2.10692773552755	3.7287748362293756	-0.12587037418996708	-0.4825280704458144	-0.07706827763633833	0.9578856543330441	0.8680326889794117	0.855196332546988	5	0	6	3	7	8	4	1	1
MEGF9	7.130312460863856	7.284779519232483	160.65616266188	-0.12588198540672726	-0.48483176857416277	-0.29533195279282953	0.9122078767861539	0.6024095455794413	0.568231549891058	162	185	217	245	105	640	107	112	23
CTD-2541M15.1	0.28325365922929113	1.3026091066847088	1.3403118569846122	-0.1261806853367114	-0.9781463155475691	-0.033367727832144506	0.9687436513183715	0.7714985157722569	NA	5	0	7	0	0	4	0	0	1
VSTM4	4.662048241976437	4.767942970249877	26.053473877322276	-0.12619848110120432	-0.2246735740481506	-0.13578842310874573	0.9089072265489291	0.8416300488644384	0.8302828932391677	79	16	52	43	11	181	21	10	4
RP11-701P16.2	2.450121493523484	2.7781589824178883	5.489250104644776	-0.1262605844633627	-0.3681326791555889	-0.10575225214127283	0.9453278116652859	0.8612816884542354	0.8482818917620502	7	4	6	19	4	29	6	3	0
GRPEL1	4.426522685071669	4.472146850948272	22.08652903091034	-0.1263256129655462	-0.07442962083943745	-0.07177978658050775	0.9046352905416657	0.9606673861922478	0.9184902522355984	52	10	33	44	12	109	16	10	7
SVILP1	0.7577820417734964	1.4581995874959162	1.3207239048845174	-0.12638285659026424	-0.21429105173169463	-0.021395574771963684	0.9579367656540115	0.9537845432462471	NA	7	1	1	3	0	6	3	0	0
CDK20	1.7266468974632243	2.1805144030698393	3.165832604732604	-0.12662362254556675	-0.3465387233911652	-0.06616661769188911	0.9517913812696781	0.8883599426622574	0.8974359296441575	7	0	10	10	1	14	3	1	1
ZNF236	5.002253630107481	5.172935726341333	34.462214684738825	-0.12667673124325393	-0.1402295876339227	-0.08499318963531768	0.9170612987417579	0.9160854774952445	0.9016398429522086	127	10	94	71	6	184	25	29	6
HPN	2.4085969677886205	2.8034321642642963	5.610709691803064	-0.12688219435668457	-0.3577999128299832	-0.08895261665469086	0.9508812812378633	0.8721508014560813	0.8660735378827753	17	3	3	24	1	22	7	2	1
MLST8	2.939979268693789	3.5391630231211457	9.263771305924584	-0.12746276607853813	-0.47664424616744017	-0.1400992181687151	0.9550955816609081	0.8033491601373919	0.7938552119310031	69	3	5	20	3	60	10	4	0
MEF2A	7.312818349140335	7.417193154368668	172.59487583135174	-0.12747487868685087	-0.26117702609783844	-0.16843104161758177	0.9010739040278422	0.7852419129322876	0.7743911423560282	321	71	674	186	88	816	165	91	30
RP11-160A9.3	0.847581586050938	1.524599176330491	1.5641823311355438	-0.12752436214131466	-1.0024792757755185	-0.10340185200332104	0.9654823490787605	0.702690087708898	NA	0	1	6	6	1	5	1	1	0
BRICD5	1.269972997307577	1.97960693327137	2.1517165794909774	-0.12769030246114207	-0.48747011195812134	-0.06219739253271114	0.9556576352727835	0.8586107289916932	NA	11	0	4	10	0	11	1	3	0
PNMA2	3.873830318640989	3.965993730592617	14.358293556169146	-0.12772745902949711	-0.1878621700465267	-0.1053100363910921	0.9096565031310428	0.8872724698148614	0.8692586816982589	47	7	23	25	8	77	11	11	2
RP11-382J12.1	1.2188402428160066	1.7452302690516435	2.1831698265641397	-0.12773033787359866	-0.7121663544659668	-0.10059895696849744	0.9577991538544909	0.7830532691564727	NA	2	1	1	9	3	8	1	2	0
JUP	5.4537849046634905	5.575835806783478	46.15633997437438	-0.12783477955018002	-0.21810186720101357	-0.142495487466345	0.9029757386381213	0.8337545702043235	0.818445657625212	115	13	72	151	26	262	47	28	5
NDUFAF4	2.1169504336860676	2.7242247013531125	4.593622120929949	-0.12804945802342002	-0.3051106406310109	-0.08265304036663933	0.9548398839052029	0.898549503624045	0.8823495159211596	14	0	13	12	4	43	4	1	0
NEK9	6.560042546822871	6.587636828502779	96.45444171671177	-0.1282199828228609	-0.1316465065001879	-0.11963382534619858	0.8647070956502031	0.8737925801271157	0.8339595011237216	248	43	171	195	54	531	59	85	16
PPP6R2	5.132421986794283	5.330473610759736	38.510277138685154	-0.12853684433816118	0.002656868182893556	-0.008743494558437157	0.9194921080735445	0.9985835163554992	0.9912628717237748	174	8	70	76	10	143	40	44	5
DYDC2	0.4569680302483483	1.40198095505878	1.1936965811499218	-0.12854539617998534	-1.190166958615099	-0.08621004110515748	0.9665723792275305	0.6814169623779772	NA	0	0	9	3	1	5	0	1	0
RWDD4	3.0047421323255636	3.16293209989614	9.766960281069625	-0.1287308937735286	0.10723497557312647	0.02063684821018435	0.9407575153892427	0.969041966498351	0.976258128000698	16	6	8	14	5	35	3	3	6
TRPC4AP	5.815612521092296	5.936132481294042	59.68490001466552	-0.12896540306768675	-0.16326101994227488	-0.11140814825648016	0.9010676055847958	0.8793002503875639	0.8596389133777008	203	17	176	112	17	316	52	48	8
NGDN	4.216305034891473	4.5769889970534114	21.68917423800932	-0.12916899812668853	0.007962432080713464	-0.012096299092139417	0.9324528434076572	0.9961615441077902	0.9896580668919653	58	6	48	41	14	139	18	27	0
MBD4	5.597805658974133	5.651153567242434	49.32366242718162	-0.1293826485830951	-0.19947389739866583	-0.1480343662487102	0.8804616293682093	0.8172878905344666	0.7994897943192305	120	26	97	113	22	313	39	29	7
STOML2	4.378089487091991	4.528297608811833	21.7668374600328	-0.12960445133056273	-0.15183064405304728	-0.0877137140983746	0.918296302251267	0.9149123727521278	0.8970425399525753	78	6	25	58	11	121	10	21	4
ACTA2	7.716505601268764	7.817224058457855	227.40484524807508	-0.12966398195309456	-0.25495358402836965	-0.1710814079467531	0.8989207583881739	0.7863824157424721	0.7679578933719269	903	99	633	223	82	1323	143	164	36
AC067945.3	1.5327807208837105	2.1076997753486917	3.043355704870646	-0.12968735447934743	0.1345536150966999	0.0070023264406292255	0.957410385428177	0.968381147035766	0.9912628717237748	4	3	3	8	1	18	0	6	0
RNU2-50P	0.6059173383655383	1.65190391962835	3.165860445560028	-0.12974115645752762	-1.6683427250663425	-0.13273736471981162	0.9692916987536377	0.6196443675307132	0.4928393271891895	1	9	1	2	0	6	0	0	1
DNAJC2	5.725135298265549	5.82900251189893	55.660085369643255	-0.1297495798840089	-0.15838791269557484	-0.11404208251934167	0.8885100290221486	0.8755234664869695	0.8546822884377039	145	23	124	86	37	276	64	43	4
ZSCAN25	3.1679025229537836	3.6207465350809986	11.833196167794997	-0.1299424195370883	-0.01743811149339066	0.0012230269860335388	0.9557738233869222	0.9944893897309814	0.998507391235801	44	8	10	25	0	27	16	5	4
ZHX2	5.2168278564443185	5.357910889690573	39.28076945930594	-0.12998770341117893	-0.13991942758797501	-0.09663184799127865	0.9021700587966338	0.9054850602866964	0.8842739631652049	80	17	113	90	14	212	30	42	3
EMC9	1.7213719045806248	1.951636218913746	2.9402148542747564	-0.13008872455857898	-0.16465066887652613	-0.037704373073652736	0.9456731689582033	0.9538854518864335	0.9426994306489805	4	1	5	7	2	10	2	2	1
AF127577.13	2.456524534830239	2.8882992046762777	6.376153233293872	-0.13010912483443812	-0.5042378250010072	-0.13157404442255363	0.957410385428177	0.8172878905344666	0.790425725683618	2	5	15	14	6	22	3	8	0
PCNXL3	5.120855193925131	5.366930278015653	39.49614805975956	-0.13015988753242416	-0.058899696783506525	-0.03398941227172309	0.9260093055494458	0.975334111176776	0.965093271222579	176	11	68	92	7	205	59	14	6
AC008079.10	1.6574025799364567	2.3456559404131374	3.769099896567865	-0.13029491610979477	0.32207904607952026	0.06384853244415742	0.9597788878894353	0.9147455135088225	0.8974326691138924	9	0	9	11	0	7	10	1	1
MGAT4B	5.299050234485201	5.514750601091968	43.8281959660322	-0.13059395957366707	-0.20576342805744233	-0.1088522677892793	0.9205949178631716	0.875232044240831	0.8643195837211012	237	12	47	89	17	195	53	32	4
RGS12	5.15064431979136	5.293024673023312	38.56731686960147	-0.1306322968515092	0.07137466425981448	0.02434243645797818	0.9178157365398731	0.9637745750902342	0.9775658342875122	159	12	84	44	10	121	35	41	9
RP11-68I3.11	1.865687958111105	2.5213089774896766	4.172403141609173	-0.13066933063354697	-0.8703921617040381	-0.15781199982180483	0.960470471134864	0.6965724995916316	0.6979336849450555	1	2	27	7	2	15	2	4	0
MEGF8	4.742799804712613	5.029448407671016	30.28109402589066	-0.13089163485521038	-0.24870512260882158	-0.12232052261091088	0.9275602840004495	0.8590127230209114	0.847016542075363	157	5	38	76	13	169	33	21	2
TTC39B	4.70996630350941	4.871903913811831	29.03847462172088	-0.13093868148636106	-0.22390818244239688	-0.1072563131836055	0.9283543905914777	0.8736664198707597	0.8611325883203107	27	16	82	78	9	139	11	22	8
EIF1AX	5.494952186158986	5.604122316615663	47.723884750573255	-0.13095564419493455	-0.2648369879167852	-0.17400329946617854	0.8977189555514288	0.7811335677305455	0.7666189319458478	76	30	81	129	27	251	52	28	4
SEC31A	7.822599979531032	7.8326384450747355	231.1792906758259	-0.13126508058061667	-0.1458739537602078	-0.14564371437029178	0.8285551904715538	0.8423156291434815	0.7593576220113364	565	118	401	493	116	1244	174	166	41
VAMP4	4.883557722918504	4.980465922210108	30.873961003505407	-0.131277258577866	-0.33620341387354596	-0.20020330850002774	0.903792042005961	0.7367984083078	0.7252295227242926	52	14	80	41	28	153	21	23	4
GPR160	2.917992046663281	3.1989978870132316	8.355822190316573	-0.1313077789419175	-0.6643360813822511	-0.207465146352717	0.950709856637886	0.6956388653259931	0.6650734776595026	4	8	14	27	5	32	4	6	1
AACS	4.4636874653701275	4.603702861202751	22.673129316498486	-0.13138742231660627	-0.16542000114778874	-0.10499111184275338	0.9075219111461197	0.8973294200812683	0.8708059719521609	65	6	52	65	7	137	17	15	4
ACTR2	7.779405056826496	7.906462925720328	246.56840770768642	-0.13146142596567145	-0.38687284679216977	-0.24767951753683334	0.903088443730432	0.6764523554529708	0.6432523017631369	283	227	412	302	196	1166	124	200	38
BCL7A	3.0013131819961205	3.164714748804771	7.750752984999847	-0.13154283280980092	-0.28970255249089166	-0.11033415744761241	0.9251865627109558	0.8658861802275909	0.8548140794669278	14	6	13	21	3	41	7	4	1
VDAC3	4.726932354048995	4.809221253647964	27.293988448135735	-0.1316274270659133	-0.07837202839251761	-0.06425598353462421	0.9054269484679097	0.9556654088254475	0.9276683122180494	109	10	35	45	13	117	19	25	6
UBE2O	4.911887108585194	5.155320823989571	33.218348198768055	-0.1317049089511676	-0.21973247426667136	-0.12104461838380685	0.9179989802580524	0.8670008310011247	0.8500406084606478	168	8	55	70	12	205	30	27	2
MED14	5.48783705859113	5.531197603430749	46.05312904178511	-0.1317793111931709	-0.14701212450162887	-0.11522081779956117	0.8837788927767549	0.8809972047790144	0.8513117798429362	104	23	67	102	28	233	47	21	9
EIF4BP6	2.373094339710133	2.898195222610055	5.8995062931394475	-0.13180323590029097	-0.24711436510803733	-0.0696745716500421	0.9511674173593264	0.9222331187826293	0.9070154633743185	23	0	9	9	7	23	9	4	0
LIN7C	5.216598967071866	5.264089055462492	37.873450086536195	-0.13189689816897862	-0.21166673075376152	-0.14974186686009577	0.8862811230059026	0.822405453118586	0.7998568887228643	62	17	78	82	27	178	32	27	6
SCN1B	2.6278577410299584	2.9971498093143936	6.6400614441719865	-0.13211302848031029	0.03625960527203138	4.238324897400776e-4	0.945573602961767	0.9899395054398056	0.9998249391240078	8	3	23	12	2	29	13	1	1
RPL18AP2	0.17692796166172292	1.1849063374326285	0.6475933532720866	-0.1321679282335824	-0.7030938672885405	-0.042489492703063694	0.9577991538544909	0.8256612867183464	NA	8	0	1	1	0	7	0	0	0
TMCO1	6.189470800430415	6.25280596678071	77.14867032173308	-0.13234346453040424	-0.31100836937595133	-0.2191020887584197	0.881064182724173	0.7048360228880418	0.6795121232744188	139	49	112	121	69	358	52	61	11
MCM7	4.541860372922353	4.725906394697647	24.7562561087295	-0.13257029071132206	-0.24695197867851282	-0.12797231558020436	0.9176531792608174	0.8486368702451467	0.8392604417753867	126	8	32	55	7	142	19	16	4
CEP83	4.525698460301614	4.609061517404978	23.331938912297023	-0.1327267364114415	0.003478203445611834	-0.019917048256540403	0.8989207583881739	0.9977772663369248	0.9800410488637036	61	10	37	45	13	95	18	29	3
CCDC97	4.9199494450053844	4.972013519513316	31.0851546247151	-0.13273776136989585	0.11616033772377499	0.028809234584321324	0.8974873315899635	0.9231212878824534	0.9711385047165323	73	13	64	59	10	104	32	27	8
LINC01347	1.1732204815839904	1.7682052578326224	1.7731041925005315	-0.13282852639848722	-0.5022672566665147	-0.07386364029321132	0.950709856637886	0.8454495732749218	NA	3	1	7	7	0	13	1	1	0
GBGT1	3.250456204791007	3.4050544160895986	9.145380911445965	-0.13295172902297084	-0.2623342803890353	-0.10998062683497795	0.9162299398736697	0.9916703039335799	0.8598158984775832	24	6	18	19	4	59	7	5	1
BIRC2	5.860044708525014	5.931586545372241	60.301567738828965	-0.13328539610348153	-0.2730258773893229	-0.19261638370408093	0.8822628455510441	0.7399908013521566	0.7264371514940499	102	26	147	125	43	360	44	42	7
LINC00115	1.6979838998373704	2.2693373543654376	3.095178701647793	-0.13335443948669581	-0.33802271238873294	-0.06063328624218559	0.9508812812378633	0.8963840074414204	0.9076650725985171	11	1	4	15	0	12	4	3	0
CSNK2A2	6.336830776904485	6.397011483943245	84.83664252760383	-0.1333913052813196	-0.2793761817140806	-0.2018665515131266	0.8822628455510441	0.729230880839309	0.7070399719241057	122	49	136	205	62	413	80	49	12
G3BP2	6.985520837356159	7.036461642640072	134.1380011167379	-0.13359982961557285	-0.23676287116604613	-0.17921388974939428	0.877680141931412	0.7755162854102173	0.7463575927594844	186	105	216	281	73	603	110	77	27
ARHGAP23	5.819294311961279	5.962663450502337	61.2929299724809	-0.13360977563468263	-0.1259035148630489	-0.08617648462696086	0.9044809337221994	0.9187944289272432	0.8990520828050697	236	34	100	122	13	268	82	38	7
ZFP69B	2.1646662992598382	2.5388856172727654	4.603891378821116	-0.1337396514350299	0.23085558163955414	0.04655310313928767	0.9511674173593264	0.9289400298367074	0.9387125460656864	14	0	9	9	2	10	6	6	1
RBM28	5.800014848976774	5.869990472723153	57.26586198488798	-0.13380376792252255	-0.10318698506535288	-0.08942723613168418	0.8782648148061893	0.920654153552298	0.8898771470241325	165	20	134	117	24	274	62	45	7
SNAPC1	4.370098712464328	4.792024081966117	25.609947350842983	-0.13380492044451456	-0.3599726236663407	-0.16814917250052908	0.9407575153892427	0.803462947408919	0.7756585497534427	69	1	62	63	24	141	24	19	1
CDK16	5.2467340910667914	5.35067641997094	39.60516023675726	-0.13395911727856702	-0.1471072992485729	-0.10195343084327405	0.8887573722466268	0.8912612766055072	0.872624261066774	114	23	64	70	21	194	49	27	3
PFN1	7.83094280427732	7.908321389079985	246.93355539179947	-0.1340181403823683	-0.31697249190599097	-0.22592453130213216	0.8782071032992752	0.7063523349748029	0.6695792929177513	446	237	284	393	146	1141	177	152	45
U2SURP	7.234011597509319	7.258565218879019	155.67146787449985	-0.13408393444464695	-0.03637827709907843	-0.05805504356130843	0.8567060215261794	0.975059367987618	0.930312909256491	391	78	235	355	64	583	128	126	37
RNA5SP370	3.4535329747155723	3.94234968563091	18.28336471088173	-0.13408833075672696	-0.3644454768055186	-0.05450274508024363	0.9551553043118226	0.8924749639486005	0.9180117815140342	8	27	8	14	10	22	5	9	9
EGFEM1P	1.1351808306400795	1.738632729129296	2.3214744896846558	-0.13422184731209036	-0.24626666238704906	-0.024079632641251368	0.9578856543330441	0.9437635706522581	0.9566191743125861	11	0	2	2	2	7	3	0	1
SNORD105B	1.4460649770085587	2.2558444737939634	4.430189543060969	-0.1342991122229664	-1.1745579374275137	-0.1952903893203759	0.965660352982288	0.6561804202798603	0.5334669256554689	1	9	3	3	5	20	0	2	0
CHD1L	5.467078915159091	5.5042969477450105	44.93899909992881	-0.13429923251602	-0.13118310830881427	-0.11655674248553481	0.8775655323793315	0.8913381354234474	0.8482818917620502	135	24	87	78	17	233	33	32	9
PSEN2	3.1542974629147857	3.345969193875848	8.552333767692557	-0.13444522314887936	-0.2652730267467544	-0.10854630012293287	0.9205949178631716	0.8696937351269908	0.8604014044445649	33	4	13	18	4	57	6	5	1
AP3S2	4.278089832705295	4.438565567464339	21.50729874033021	-0.13445445776572423	-0.31343831463657545	-0.15050468469581083	0.9194921080735445	0.8208602709387237	0.7980155470476312	29	21	37	56	4	86	17	11	5
MAML1	5.694380764366614	5.844800342865705	56.29730456230811	-0.13447949077578902	-0.1287668589384573	-0.07774494726518634	0.9076466576678147	0.9213496157700457	0.9117457263468086	107	14	152	181	17	276	68	26	10
WBSCR16	4.698063536894471	4.859907142514518	27.50550521971605	-0.13469766504730957	0.09610399296756333	0.02858729407521973	0.9111535996204343	0.9499687766707189	0.9723470775673007	91	10	39	64	9	102	46	20	3
PCSK1	1.267295700016748	1.9183143654255872	3.1638309493784003	-0.13504641482644278	-0.8669034598692977	-0.11312056161172784	0.9659062221707257	0.7599692957614489	0.7339077540345376	11	4	3	0	2	9	2	0	1
AF131215.2	2.704218070939842	2.8923087567360355	7.354143952743731	-0.13509274764924645	-0.03577006665484932	-0.02008686911774035	0.9399237960276174	0.9893257874059419	0.976258128000698	7	4	16	15	2	26	3	3	4
RP11-4B16.4	3.479346019219842	3.8096399988342338	12.254540716287941	-0.13529116881955483	-0.4165570790561554	-0.15166650188060105	0.9359535017797356	0.7937540197782315	0.790425725683618	14	3	61	20	7	58	14	6	1
SPAG5-AS1	2.4316443877656595	2.5600076459029943	5.259771901790585	-0.1353946129123687	-0.05403017948146638	-0.03142824798403162	0.9341490128674361	0.983713426078259	0.9612150941499752	8	3	8	12	2	18	4	3	2
TAF5	2.0897796943616553	2.529850686730857	3.991649387610919	-0.13615739223731196	-0.29466937961741574	-0.07228071098609906	0.9411035839465648	0.8984433902430559	0.8979661314495833	6	1	15	14	1	20	4	4	0
KDM2B	4.6710451170800384	4.8157562693378795	27.10802794983336	-0.13620917663307597	-0.1996079636728361	-0.11276879536589023	0.9115447511701282	0.8760947707337826	0.8574787018994402	126	13	45	42	6	144	21	15	6
GSE1	6.510233448574699	6.584501771427978	95.94938141360879	-0.13628505151695688	-0.12618935842338255	-0.10040695675528997	0.881761752628943	0.9011971702543747	0.872624261066774	336	38	183	221	25	509	84	54	20
EDRF1	4.346891102356901	4.5654384354468585	21.507021759393517	-0.13634384866299987	-0.14039252145363063	-0.08374840683370834	0.9112530487766469	0.9218257388180808	0.9059778065576556	77	7	42	47	10	147	14	22	1
STRIP1	4.1773127300993975	4.4103631126975085	19.25936963928603	-0.13637092479402352	-0.1912597002075109	-0.10194187765524078	0.9170612987417579	0.8921660008537186	0.8771133203276856	83	5	27	38	12	111	22	13	1
HMCN1	7.464096994851932	7.553885146069014	190.04606278879248	-0.13649158516394846	-0.24952825681551513	-0.17005227817381577	0.889333359096053	0.7867545867627281	0.7696209758036058	838	77	284	209	117	1150	118	109	36
POLE3	5.078892270073395	5.201062054103189	35.31581643229357	-0.13670318026078868	-0.2542927110214499	-0.16110538188294896	0.8926686020793986	0.8015609480932225	0.789069348329449	97	11	55	83	28	205	31	25	3
RRN3	5.029344800290988	5.226404539928436	35.897174264650644	-0.13676659034142788	-0.04464335218787127	-0.03499077549984238	0.9143194258614548	0.9787532891467338	0.9641653093140654	93	5	58	109	21	137	31	45	4
NLRC3	2.806092764955847	3.378431391078944	8.255587945266964	-0.13739412069505622	-0.18369557845232518	-0.05167097364826359	0.9451884860314854	0.9400466187004978	0.9350382924226325	17	1	46	11	2	33	13	7	0
LIMS2	5.128770306591943	5.476091859363131	42.02688913850749	-0.13748220973536182	-0.28021315355895576	-0.12242430888622481	0.9305328027908547	0.8490512629054068	0.8431076076882567	152	6	185	48	13	212	55	23	3
RP11-96K19.4	0.5934766545319765	1.5399883492724473	2.325795850523127	-0.13758470265288997	-0.643206895719458	-0.012951713407910653	0.9692916987536377	0.8665546741350634	0.9257179476736254	0	1	8	5	0	5	0	0	2
CRAMP1L	4.1198649596013075	4.377165372397117	19.17993162285842	-0.1376292645543903	0.17604833279506768	0.06239768931515173	0.9260093055494458	0.9127995175850013	0.930545896333518	58	4	53	37	3	60	31	17	3
NUP50	5.982495680004893	6.055363893441575	65.7426597138234	-0.1376315566274639	-0.22764417106167423	-0.16525421893645922	0.87744918628244	0.7924630070508953	0.773376495264813	133	21	144	146	49	359	64	40	8
HHIPL1	1.7305225803134119	2.1166539444281987	2.9582724500422195	-0.1378048511279363	-0.1386353282532718	-0.03434076069891076	0.9416869894777232	0.963378758222506	0.953744085397032	9	1	3	6	3	15	5	1	0
CASP12	0.6491182980323851	1.5471818953402554	1.1902735107414277	-0.13785943804195203	-0.6375995872081328	-0.05556702713494992	0.9561815600180422	0.827823339906812	NA	10	0	5	1	0	10	0	1	0
RP11-366L20.2	0.6823098088501721	1.4294909504547095	1.3283197160352593	-0.13803160756450264	-0.7239085966934018	-0.07751370485827815	0.9597788878894353	0.8022475731176693	NA	4	1	0	6	1	8	0	1	0
PTPN23	6.260867053753585	6.406071967073221	83.65721288157904	-0.13821684015456487	-0.2163274957207931	-0.13755167741530613	0.9005534917995931	0.8404006558026024	0.8250294173849858	361	40	176	145	17	414	91	57	9
AC137932.4	2.271779053823167	2.7496356925743104	5.253840977536705	-0.13837978187018005	-0.027946403206886142	-0.005704469282223488	0.9503021385093454	0.9925618200789725	0.9927686871120582	12	0	16	16	1	14	4	8	1
MTPN	7.147634572782197	7.221122341262233	153.54794590628293	-0.13845559463329704	-0.27462578444927704	-0.1902042054467254	0.8794376909593729	0.7556038622274268	0.7338231735419941	252	119	197	213	124	679	98	91	35
DNAJC18	2.569469919599173	3.1116379217889425	6.59347302559353	-0.13881397646042976	-0.26235841934490156	-0.07683239402205523	0.9468442759100651	0.9077764731054199	0.8970425399525753	35	1	18	5	4	42	10	2	0
ABHD5	4.201528346874201	4.444658633221185	19.573046310267372	-0.1391682100458744	-0.23706668908547443	-0.1261658637620545	0.9132852498774412	0.8609011292523777	0.84436976420752885	51	4	52	49	12	141	14	15	1
RAB11A	6.80457861686623	6.852043682219221	117.58322118904898	-0.13931164699790122	-0.2398636229910823	-0.18195533212199574	0.86977978202614	0.7695783990950351	0.7407298971152135	173	76	207	200	89	500	79	100	20
ZSCAN30	4.553058034152756	4.759881050774497	25.719286224859733	-0.1393615395484345	-0.15850513784980283	-0.07918737762638475	0.9170612987417579	0.9154461314927473	0.9077832933740049	52	9	53	99	4	114	29	14	5
PQBP1	4.445464828718769	4.534747839474411	21.859745984470194	-0.1396354433776072	-0.1038021460964717	-0.07776129828267654	0.8938487790342238	0.9394161328242177	0.9117457263468086	61	8	57	32	11	100	22	18	3
TGFBR3	6.531190027568667	6.7440978624824615	107.19002161007515	-0.13971721315402322	-0.5107739020715187	-0.2850628644416478	0.9179989802580524	0.61588363333643	0.5865743824079858	195	35	427	79	97	645	61	64	12
NDFIP1	6.649310932517537	6.703397087192579	105.34730634807109	-0.13973968414367832	-0.2892286067721386	-0.21466810653561277	0.86977978202614	0.7094106942200434	0.6795121232744188	155	56	182	216	89	499	82	77	15
TMPRSS2	4.492072864138892	4.601865530531373	24.10777859035896	-0.13980523815470824	-0.22580058171413822	-0.12506505353213415	0.9109388615477976	0.8659830777920912	0.8399543988117247	49	15	26	71	10	130	15	9	7
S100A6	8.334443480248282	8.359883243404473	335.9073842975477	-0.13982788448805847	-0.07049042905816211	-0.07753012008207824	0.8390104787317108	0.9435102370112881	0.9014803787356527	756	166	446	734	197	1263	263	243	85
ECHDC2	5.245429211315216	5.515939485523051	44.04478002549017	-0.13984149179001162	-0.2526450395196398	-0.11736014850607428	0.9259639652422068	0.8520494638235586	0.8523003306767631	102	3	130	148	17	199	38	34	7
LPIN3	3.2823793354600608	3.6104574734482497	10.126403466638466	-0.1398459792242692	-0.1782305904309017	-0.07419469946473936	0.9262035760740114	0.9227635392229563	0.9131229281931704	41	2	26	25	2	59	13	5	1
COL4A2	10.118541880200242	10.167945082945517	1171.928476059728	-0.1399578391312327	-0.19972437124508566	-0.16192962795107835	0.8466510132390178	0.8269189753276003	0.7672030507186199	4591	653	1939	1721	439	5745	1141	727	183
HIST2H2AC	3.7349347723072346	3.8743378144450586	13.462607531165535	-0.1399763594194994	-0.19570084307857263	-0.09786140307600613	0.9131574389986026	0.8957132280826204	0.8806544593263299	43	7	18	25	8	80	5	13	2
IFT74	3.8023825450559894	3.876077793105082	14.117725786008757	-0.14013236076353575	-0.2894731755873932	-0.14542625114625166	0.9089072265489291	0.8308672198189312	0.8099375811415858	22	10	20	35	8	64	9	9	3
ZNF571	2.6525040945193687	3.0219068352384304	7.165550124123571	-0.14030153009633797	-0.4276020085114165	-0.1354763724598136	0.94503817011842	0.8340682728385386	0.7998568887228643	14	6	17	19	0	29	5	3	2
SEMA6A	4.771106293792297	5.139654630385608	32.68927563122132	-0.1403277960412405	-0.39746282483272094	-0.18828072650007102	0.9278371775722014	0.7675799010934078	0.7441647230727273	62	10	170	46	12	223	29	19	1
C22orf39	3.328414901673461	3.5407148868374363	10.322439020053912	-0.14036064202181958	-0.27437202219009027	-0.117868351288751	0.9228050085843982	0.8677114539431103	0.8482818917620502	29	7	17	28	2	66	4	7	2
ARHGAP28	2.827058419732856	3.648132230889289	10.238459950170164	-0.14041952883886127	-0.7638232550184922	-0.1740881643644756	0.957410385428177	0.706868995070561	0.7013051129604533	97	5	3	15	1	38	8	9	0
AMOTL1	7.327423176769527	7.407171579802136	170.34153426473492	-0.14042144770961645	-0.19859414071716858	-0.14277442156988782	0.8774495783742002	0.8310132072665819	0.8121194605161983	498	51	567	267	64	843	155	112	28
ACTG2	5.783314451047235	5.9934809971101215	62.58460232012867	-0.14043576557357282	-0.44812499039918635	-0.2574927710508521	0.9179989802580524	0.6633628764975454	0.6338851938466362	297	43	122	47	26	418	42	35	5
DIP2C	4.617810249705857	4.703336925460707	25.089767788312464	-0.14066495563817577	-0.12557952996649077	-0.08513651212304045	0.8930380615448533	0.9222331187826293	0.9009259126874419	72	10	45	39	17	123	31	11	4
ARHGAP15	3.813255681516931	3.94377501293618	14.35517075175712	-0.1406681202732547	-0.31605714377677924	-0.15229553920816696	0.9131574389986026	0.8150764413750182	0.7987486001099908	27	7	51	18	7	76	9	8	3
NREP	3.506552073848934	3.7978169893398803	13.202676205223836	-0.1411450183148574	-0.4351023322786643	-0.1463866009522496	0.939523804922665	0.795660135531662	0.7902453983010216	38	9	7	48	3	66	7	4	4
VPS37C	3.9920150818449898	4.153619469105117	16.07940477282274	-0.14127179254457778	-0.059216045717698805	-0.044633445286454604	0.903088443730432	0.9730714020577376	0.9541584561258623	53	7	28	32	7	80	17	16	1
LBR	5.750103678791824	5.86152299674226	58.188581812948364	-0.14132274601480427	-0.38486910257546036	-0.24668772911944892	0.8989207583881739	0.6680011984067209	0.6446983580714593	63	44	104	133	41	261	55	36	6
INSIG1	5.82413826758488	6.187845030807725	74.27537212400962	-0.1413412390555104	-0.887681473354153	-0.46774596278065944	0.9205949178631716	0.4336375945720526	0.3584794788734352	86	32	77	85	144	318	46	34	6
PPCS	4.5272450201293815	4.809478326026988	26.911173403566917	-0.14146920512418917	-0.15251193064372193	-0.09017272054945018	0.9176531792608174	0.9254706685251313	0.8909027546553676	72	27	32	52	6	113	20	35	1
FCHO2	6.5513516164420516	6.661917764568725	103.66050678316387	-0.1414850721866151	-0.41841778199275614	-0.26607911418440866	0.8989207583881739	0.6322267143932453	0.6083193336517143	102	92	145	211	77	424	69	71	17
POGLUT1	3.9751750040718936	4.1470608921077865	16.600655012624966	-0.14151414180477598	0.08190057271868645	0.016466886017102465	0.9124067360727446	0.9639935764326042	0.9841796063594933	41	8	32	23	9	76	6	27	2
TNRC6B	7.729023672592684	7.754751710111626	218.16476006090858	-0.14158840950925802	-0.15229450107314416	-0.1398164521382052	0.830261421937732	0.8458584440571735	0.790425725683618	500	97	562	401	101	1016	198	176	32
UBE4A	6.39618931548383	6.444026650356216	87.51582377897303	-0.14162859605615835	-0.24628593133880103	-0.18862115948143293	0.8612499648655724	0.7491246943537084	0.7252295227242926	223	62	122	169	45	489	56	69	12
PPP2CA	6.277001466334491	6.337812167262725	81.00166045979863	-0.1416499786371821	-0.151481398562167	-0.1181343925747699	0.8697608161116203	0.8727422702178833	0.8466871363651527	144	42	151	163	54	367	51	91	10
RP11-848P1.2	0.4030317161183215	1.2700620602302382	1.0504689085372294	-0.14177187862970572	-0.6149055837944731	-0.06671237744997448	0.9597788878894353	0.8523511453138629	NA	2	1	0	5	1	9	0	0	0
PLEKHM2	6.502403930702289	6.618036049359244	97.0855459809472	-0.14185059138567693	-0.10317433712717193	-0.07900637147661677	0.8833374729485673	0.929171574796357	0.9084854036057995	367	33	205	184	33	416	120	82	9
AKAP12	9.699063262586051	9.872799077916042	948.4619535433733	-0.1418512220341289	-0.2396669713377618	-0.13468159529129442	0.904275926279725	0.8454608439979295	0.8271548456180122	2888	339	3513	1606	176	3590	1173	701	97
TET2	6.581722008048008	6.709434824038587	104.37317776308757	-0.14198124621767705	-0.3307728495167219	-0.2120769939354357	0.8930380615448533	0.7232024418618191	0.7026696529418236	174	51	407	133	52	564	103	58	11
TNFAIP8L3	4.093527201458432	4.272270835060726	18.014883096600766	-0.14203856664415263	-0.2937814845076151	-0.14132424513410252	0.9143851948142537	0.8293784461824582	0.8180408010389439	39	6	26	72	7	112	11	8	4
STRN3	5.5799514889788515	5.699673812470034	50.63201113321484	-0.1425145078075449	-0.15428510832387612	-0.1093816809162001	0.8803267762285717	0.881391502635052	0.8600273602308426	139	21	97	88	34	252	55	44	3
PLD3	6.305302672317465	6.398890454107644	85.01270476574842	-0.1428458457190868	-0.35068429088353203	-0.24533659914864217	0.877582021285423	0.6706464927223827	0.6402784484480178	165	75	111	163	50	435	77	54	8
BMP5	3.9247586622354236	4.125801606752804	16.381722967190704	-0.14295012798057183	-0.45044864231838877	-0.20540565721832937	0.9216134076703798	0.729230880839309	0.709038638843387	69	14	16	21	8	97	7	11	2
NLGN4X	1.977891579179459	2.5375371751770097	6.435180905970709	-0.14301059850354228	-0.17074894043131883	-0.0019514900247735473	0.9597788878894353	0.9645057277630228	0.9967246838643694	2	1	16	2	8	8	1	4	4
EIF2A	5.692967117230556	5.845552554447667	57.924805122942104	-0.1430682577509839	-0.41942613554913366	-0.2405835714542637	0.9054269484679097	0.682865651230538	0.6558946858457635	62	27	99	108	68	267	26	51	8
CASP2	4.79686715464534	4.846268449331584	28.001493387616044	-0.14308154563218906	-0.11229023174977741	-0.09650037221231507	0.8809157636606986	0.9236883244321761	0.8823714008163649	73	11	47	65	14	144	17	23	6
DGAT1	3.4296721389903095	3.671279732550251	10.87564265060885	-0.1431761896408278	-0.2157169297333921	-0.09656546224615341	0.9172822968499049	0.8923601435287339	0.8815481222987831	45	5	26	17	3	69	12	5	1
CCHCR1	3.4651639767836397	3.691523922678165	11.768052191345747	-0.1432300350584444	0.0359092608238826	0.0016196908589473436	0.9306873312851518	0.9875377233696337	0.9983413343770126	46	4	24	8	6	38	20	6	2
PARK7	5.975372139644079	6.080283321506031	68.35877815049922	-0.14329455983935557	-0.368985957088107	-0.23426428900647356	0.897164737710225	0.6864155200949669	0.6638345944478619	176	44	55	118	61	316	38	56	10
PSMD11	6.282307377958389	6.378369796963945	84.6012803848289	-0.14337514030375245	-0.3809216705224386	-0.2504022063965192	0.8833374729485673	0.6582792218420335	0.6347232979584783	153	58	98	126	84	364	79	45	12
ARL1	5.884994789585659	5.941049273896965	62.59725636415691	-0.14338266865301902	-0.2813519839906691	-0.19231202846135648	0.877680141931412	0.7507612274408307	0.7294252313689206	117	37	81	96	58	264	43	41	13
SH2B3	6.32401847205866	6.43405763548632	87.14229909174546	-0.14340980559462047	-0.37522864975907305	-0.25668378150967425	0.8807257815827774	0.6563222809298265	0.6238041636135906	186	84	174	104	42	456	70	60	8
ZNF511	1.632123916358162	2.2959320946735304	3.1844329338285404	-0.14341031250292866	-0.5095972671105468	-0.08903834248465282	0.9521447470195348	0.8399185608342462	0.8482818917620502	18	2	2	11	0	17	1	4	0
PPT1	6.415394506515456	6.782131583349784	114.35254642123071	-0.14354159560894822	-0.8393631727444006	-0.4156675315323481	0.9302566154832808	0.47743060352071753	0.4075112466937808	146	156	86	85	115	517	34	70	14
RNASEH2B	4.137418689526241	4.2343925357571885	18.17533422148275	-0.14363134350860962	-0.3873873246812287	-0.19965313405008112	0.9054269484679097	0.7367815621145473	0.7252295227242926	24	11	38	35	15	93	14	8	3
ABCB8	4.0033035289553585	4.293834378485381	17.83467635627401	-0.14368704046377853	-0.11522782792082893	-0.05009584454763578	0.9260093055494458	0.952613555665116	0.9426573353369976	98	7	19	34	3	67	24	14	2
DNAJC10	7.016596911609663	7.05586791919095	134.0632808026334	-0.1439506622767247	-0.21894113780385902	-0.17751956785082795	0.8488256890782367	0.7732085674749628	0.7346401728443442	445	72	192	215	78	673	121	95	18
DYNC2LI1	3.444233140281932	3.564834446070259	11.224100415494508	-0.14407936982943131	-0.21273206862134342	-0.09096067395231637	0.9251084073952672	0.9021978367017093	0.8831967998564788	10	6	22	24	9	36	8	11	2
TOLLIP	4.528553167058283	4.719721201662551	24.509112307610053	-0.1441188681600903	0.05110713332672849	0.007468573731020994	0.903231237704477	0.9765805668776141	0.9931866385053	84	7	46	49	10	109	42	15	2
ARC	1.6833829331973598	2.537962712535498	3.549351360051452	-0.14420559746002704	0.10056047873178824	-0.006711504230099134	0.9561815600180422	0.9761995834278175	NA	12	0	10	9	2	55	2	0	0
TECPR1	5.171762034390737	5.234355527712073	37.76639638794438	-0.14421815674955207	0.1191932815281695	0.03336463845601112	0.8841619358006135	0.9220580110453567	0.9659644730350111	102	13	77	69	12	135	39	24	12
XPC	5.923800530959312	6.0063487071127515	63.671626475805205	-0.14432204815036348	-0.06725000102225177	-0.06258107599361967	0.8809310152554439	0.9557961398568177	0.9294194601273468	206	14	121	154	27	275	49	58	13
RINL	1.9821219678061204	2.3800645859473173	3.5823911844788467	-0.14450306845451286	-0.25543040509787895	-0.06552245835590145	0.9372384449729897	0.9148117931069913	0.9090677365542197	5	2	9	11	2	27	4	1	0
MAPKAP1	6.05358828026858	6.096192969595183	68.64618733808544	-0.14450873257559507	-0.1486134396226978	-0.12174651521302368	0.8697608161116203	0.8735033440034383	0.8402159462104567	238	31	88	118	39	312	65	40	14
CNOT6	5.29825384732175	5.3973371049598615	40.65209760174451	-0.14453100988357723	-0.15693863418028978	-0.11223409683019687	0.8782071032992752	0.8793002503875639	0.8573519909009937	107	20	86	95	15	227	47	24	4
ANKRD54	2.832737092144729	3.14553933167776	7.226858888663074	-0.14453720790931965	0.03881954191724406	0.0017458444984858263	0.9262035760740114	0.9875377233696337	0.9979275534022367	13	2	15	18	5	32	12	6	0
APEH	4.381149062698317	4.686159896163254	24.328364221561912	-0.14465062276887813	0.07380055340289267	0.02807691598352801	0.9274546683959853	0.9724946760114208	0.9711385047165323	113	5	26	59	5	89	43	9	5
VEZF1	5.939638097489596	6.0190984357206725	64.8970676282351	-0.14481033115071149	-0.2521495920639318	-0.1714167348132842	0.8809310152554439	0.7863824157424721	0.7667666918288327	99	18	136	155	56	301	47	46	12
MLLT10	5.749356950484629	5.804855851931277	55.70582597741231	-0.14485417937678322	-0.085446167673245	-0.08496090519247422	0.8734109055490141	0.9396073648054514	0.8974326691138924	164	16	114	110	28	314	33	37	14
FER	5.757196010201772	5.835698957192946	55.79911978272324	-0.14500145368378967	-0.21138849124109338	-0.15307779393781767	0.8738303752043088	0.8129198093878185	0.7957377073027224	161	24	145	103	23	378	39	37	7
SETD4	3.5999869597052854	3.709587766283898	12.509543938434007	-0.1450502030189031	0.17556849537253255	0.043045604856251724	0.9148743356399058	0.9165228196842935	0.9541584561258623	25	4	20	32	4	39	9	14	4
B4GALT1	7.3512978674620015	7.497872865953343	186.633118511812	-0.1452169249251037	-0.37517161581070585	-0.21441996554610654	0.903088443730432	0.7110554734404994	0.6969908871463278	184	160	182	395	152	725	139	85	43
C17orf85	6.588671046052213	6.618865007534004	98.69859636532786	-0.14522292563737146	-0.13848550774894075	-0.12644873067694462	0.8454752444938839	0.8696937351269908	0.8233094852346303	239	34	223	176	62	463	96	62	18
SPARC	9.99829132998322	10.048920962459865	1086.5117741672623	-0.14530620016856707	-0.1999576730214015	-0.16038805758734787	0.843422032255887	0.8270543006962918	0.7750465220543113	1687	696	1926	1639	819	5849	618	696	237
ZNF559	3.048072320610208	3.3221985230263087	8.56655645026143	-0.14541574997035758	-0.0984835131705669	-0.045973387799502635	0.9261867153494826	0.9649573861897414	0.9462635198245469	22	1	25	23	2	34	6	9	2
RRP36	4.157796730728627	4.28245849596719	18.52588566313064	-0.1455354593068167	-0.13908213439581643	-0.08417339197442814	0.9056992424365294	0.9273689180210318	0.9009519365022625	74	5	22	42	8	89	14	11	5
HEMK1	4.654008357726458	5.073396210959012	31.894992772446646	-0.14561126559503573	-0.34467124294902146	-0.10523819776190312	0.9328924357751986	0.8342007773999713	0.8590336035419117	86	3	39	178	5	117	24	27	6
MAP3K7	5.879532320354159	5.914966830901838	61.549698177369116	-0.14563978278414708	-0.048033253078647475	-0.06306272864621373	0.8648068209790588	0.969041966498351	0.9274950508191315	115	26	100	128	39	274	46	32	19
AC093110.3	1.607475168400531	2.5247588412839654	3.492078981930106	-0.14583823572482846	-0.7543819204799126	-0.12456327595596896	0.9550955816609081	0.7455575341898134	0.7696258250968252	16	0	23	6	0	28	2	1	0
CCDC88B	4.763406949114696	5.09589937431786	32.240017450328075	-0.14591300080413575	-0.23183103896447346	-0.08989522891568544	0.9275602840004495	0.8819968414541912	0.8896128728508242	126	5	132	34	8	164	42	11	5
RGL2	5.211871840187011	5.332793968157482	38.609346081171104	-0.14593865480537183	-0.13749578001238072	-0.09877309646829292	0.8809310152554439	0.9020846528427283	0.88017463718521	130	18	77	76	14	203	43	30	3
ZC3H6	5.7142062442434325	5.792850216780116	55.277903319038934	-0.1459573651805947	-0.3417647247131023	-0.22918879510913845	0.881761752628943	0.6855865264858152	0.668134596637773	81	36	150	79	37	272	46	35	7
TCF4	8.01017296571845	8.045310988773192	268.4118158109563	-0.14603132032844518	-0.11307343468678725	-0.10371550921199559	0.8397626447369245	0.9007648072491437	0.8590336035419117	583	101	745	428	142	1175	252	154	60
TMEM123	7.415959733412185	7.5106443455962015	187.0750098226036	-0.14624196423108027	-0.30883026157420296	-0.202744874118223	0.88786246941532	0.7351697106650741	0.7136961030330847	181	126	329	346	156	847	101	128	40
RP11-138H8.2	1.253400218232076	1.864039095982739	2.2954231216740184	-0.14633415198543898	-0.29563717328916606	-0.05094390024033234	0.9551264433905586	0.9255954121438595	NA	1	2	8	5	1	12	4	0	0
PROM2	1.9891847400306029	2.578549353847798	4.831380974230304	-0.14641822482208044	-0.4732352540076298	-0.08836094542640173	0.9511674173593264	0.8504244680900632	0.8538668514440618	8	0	6	23	3	28	1	1	2
RBM38	3.4593557033677365	3.828461814757293	13.303075821410612	-0.1466472042371133	-0.16553517619708444	-0.03775425247185951	0.9354804311071893	0.9396073648054514	0.9563911791653456	22	2	47	40	1	45	11	7	5
CTC-359D24.3	0.9079014240564829	1.4746422039584204	1.885171638811115	-0.14670604721732872	-0.38401655686630143	-0.041634789410516834	0.9534928470179769	0.9043012516008011	NA	6	2	2	2	0	7	1	0	1
EML1	4.383024960126816	4.555920693402894	21.848367394224177	-0.14672066847682447	-0.17371492321475257	-0.09919965207265827	0.9045524737319377	0.8989969319225136	0.8808378382739921	64	6	64	47	7	147	20	8	4
HMGB2	6.879685101564035	6.9738864000792224	126.59999190164422	-0.1468818340033085	-0.3005937887215681	-0.20784690039340675	0.8809310152554439	0.7315242649668394	0.7035478472552631	179	55	233	296	110	844	63	90	17
LRP3	1.3463598898310096	2.2251129893530037	2.702622470935714	-0.1469265631814642	-0.7386441946886896	-0.09061384812466118	0.9529309288910383	0.7748356320811528	0.8297887558552333	27	0	4	5	0	11	4	1	0
EML2	4.30899351876345	4.506232251858628	21.12939901591007	-0.14693964800338022	-0.2648187762817397	-0.1419371639392832	0.909875324440236	0.8345478412682069	0.8195053858311228	58	11	20	62	13	111	19	18	1
BACE1	5.4101411879649595	5.524331864291258	45.803358678458665	-0.14697441728352492	-0.31478121528791003	-0.19810946867838716	0.8900430248413914	0.7491246943537084	0.7280061373784615	85	35	77	68	34	260	19	43	5
IMPA1	3.7805589686153174	3.9295939673645464	14.629611838124953	-0.14713101883635762	-0.3917204970566151	-0.17444901969557425	0.9141362430559118	0.7777606498714174	0.7576943193028731	18	15	20	38	6	59	9	12	2
IRF3	4.779965635737876	5.044036884430334	30.660498480183154	-0.14729832365314385	-0.08608275089813211	-0.05220768270566258	0.9111485419941766	0.9586565998482857	0.9426573353369976	90	5	71	98	9	146	31	34	2
ETFA	5.15766411977141	5.324010768536414	39.3040993703409	-0.1473251785645016	-0.2970632893576405	-0.1800239312230913	0.893236378601083	0.7858205660583365	0.7591705500845993	86	23	54	59	38	184	29	40	2
RP5-1039K5.19	4.071987669506741	4.223918167979955	19.564578073347466	-0.147412733449215	0.3505722757430368	0.13245122338150586	0.922906795061153	0.8206277846693791	0.8191286186240038	20	5	45	38	7	44	18	12	10
EAPP	4.37007838926986	4.509214514884473	21.686821377404346	-0.14758074435160243	-0.2795295673990367	-0.15097761626719938	0.9008843107564095	0.8172878905344666	0.8047954487485117	39	12	53	31	17	119	10	22	2
AMZ1	1.6148425228065062	2.093674432047178	3.0740940158057604	-0.1475861810420568	-0.09385264393882897	-0.011240273491599456	0.9478319616230335	0.9768858343212824	0.984630982199075	5	0	6	12	1	8	5	1	1
AP002954.3	1.0761231995417064	1.686895337600032	1.7200528597254336	-0.1479433357513565	-0.6515746114395955	-0.08654777398966783	0.9477219663708842	0.8001480792926929	NA	8	0	1	6	2	10	1	1	0
RAB18	5.999639002852563	6.102812314133338	69.58089163876785	-0.14796210559634637	-0.4116663566583038	-0.26223067926626453	0.8874219448349083	0.6363205253099529	0.6156344250125997	84	40	101	138	73	300	46	51	10
EEF1D	5.741748285389745	5.849148610428618	58.64884913923316	-0.1479885585613893	0.09712827238712801	0.04056783354036137	0.8841309584611097	0.9437494611180277	0.9582035989857239	196	16	101	112	19	277	38	29	23
RAD1	4.459403619840021	4.5261710885089554	22.224703488754244	-0.14802632998281048	-0.17237923136895403	-0.10650747168839758	0.8833374729485673	0.88341941263065	0.8660735378827753	47	11	37	40	17	95	25	14	3
SNORA45B	2.7489765388088063	3.1720700226221186	9.566088247317978	-0.148113672623399	-0.8432095111478063	-0.19523450406232828	0.9508812812378633	0.6876654679041152	0.6253694268638523	5	8	6	14	14	35	1	3	3
KDM3B	6.699378201996901	6.759976468958253	107.85465998643038	-0.14812160030707452	-0.1662566485042056	-0.13403685109101546	0.8523492518324383	0.8488908732546371	0.818445657625212	258	39	287	238	46	541	112	78	13
PRMT7	3.7956312265876884	4.081053355480901	15.786211548855901	-0.14830149215216254	0.11630448085138097	0.03654118596735299	0.9261024494349334	0.9538854518864335	0.9610542470010557	51	2	23	41	6	73	4	23	4
MAPK8	4.750741366782865	4.919380033335058	31.820147734313704	-0.148657232743324	-0.3591944874754718	-0.15362037621779923	0.9159672326262764	0.8013064373520754	0.7855473888868563	51	35	20	47	20	93	14	23	9
KIAA2013	4.611090512041429	4.748570797138747	25.62223916404414	-0.14879437985464028	-0.048799409525846056	-0.0417646782657178	0.8970669445336868	0.9765805668776141	0.9567329318250624	68	13	32	66	11	113	40	12	3
ANKS1A	5.5497991487640554	5.6314780446449255	48.35118616809401	-0.14912290711389356	-0.14759537003677686	-0.11357869979628521	0.8748498034270389	0.8840699469003943	0.8552438480830515	146	16	128	96	17	267	47	28	8
VPS33A	3.29399261219424	3.6315988284392677	11.178257111744506	-0.1491441386380084	-0.053381456369015305	-0.029572881241859927	0.9322515243160291	0.981917768264907	0.9676922069706627	24	8	23	27	1	53	18	2	2
EDN1	5.753729578169898	6.361418594292246	80.40174339908951	-0.1492270501452961	-0.5090830615124922	-0.1444447970463157	0.9442278446619916	0.7710449288995006	0.7903791912179947	147	4	558	98	15	202	100	43	11
ANAPC5	6.0510173090958705	6.141340836588167	69.43603702875014	-0.14929991451079433	-0.13239570019727367	-0.10091797210856691	0.8748498034270389	0.8986946398808101	0.873264317041556	195	19	194	151	25	327	75	49	10
SERINC1	7.9771436725509375	8.060818473663621	272.92019464958577	-0.14932456934254576	-0.33986202275063904	-0.23746942497873982	0.86977978202614	0.6828744250004052	0.648914209651646	338	144	532	418	274	1337	174	183	47
RP11-1094M14.11	1.323254746966507	2.184445078274911	3.0492059722989473	-0.14934322171137973	0.2735407652872977	0.0375780891776601	0.9561815600180422	0.9385964858352193	0.9389449373739693	3	1	5	14	0	11	0	9	0
7SK	0.45936060375386406	1.3770753609279218	1.584481146049449	-0.14973267722507422	-0.9752688211561545	-0.05584825065413506	0.9628319516267642	0.7645950409740045	NA	0	0	7	4	1	5	0	0	1
PURB	6.208472247981278	6.2808650322997925	77.4815484264596	-0.1500621414033425	-0.23333504858965393	-0.17114504453426868	0.8651344452427661	0.7862525249145627	0.763602430710823	134	49	148	209	32	394	54	71	9
SLC51A	1.6595504214112486	2.0069416978243564	2.9308132552163033	-0.1501125520366064	-0.3706479165273504	-0.07282620624081901	0.9404049764666923	0.9154461314927473	0.8805592692440386	3	1	7	8	2	16	1	1	1
GIPC1	4.714357112815698	4.909904095090731	28.385599685667387	-0.1501187923882171	-0.22841902443901332	-0.11694362239762127	0.9070228712303391	0.8638682211487676	0.8540357493513787	148	11	35	58	7	141	31	16	4
EXOC8	4.41635531383227	4.869943256680185	26.863522896285986	-0.15018647072691213	0.07601240167775547	0.012115029677070698	0.9292961840319994	0.9693711265123611	0.9900014083151182	43	9	88	66	7	131	30	37	0
BCL3	5.310042162137225	5.424521633599608	44.07513679514721	-0.1503644857097719	0.10555973905163206	0.03764842950275536	0.8970669445336868	0.9432675028013101	0.9612150941499752	65	25	93	84	14	171	49	13	16
CAST	8.537537083229376	8.550998396057636	382.37611571490226	-0.15059493382282854	-0.1508729982398164	-0.14893642776377147	0.7913646681127043	0.8434017378094185	0.7618082102816608	813	227	790	756	164	1854	307	249	77
TOB1	5.028258591396646	5.12139772772728	33.56017698901468	-0.1506804970461258	-0.1281186475359332	-0.09169704034835392	0.8781677345547602	0.9099553216382502	0.8898771470241325	62	16	81	69	18	147	35	31	3
HBP1	5.726364014831015	5.912643753479891	58.96782219931893	-0.15092500838329537	-0.38324164108616277	-0.240776885441551	0.9008461158732601	0.6968630940437045	0.6608964297008125	73	31	160	133	42	411	39	40	3
ZNF562	5.414330118074579	5.5803863716573145	46.35741368819262	-0.1511245565453137	-0.21337118648700448	-0.13322392729082752	0.8920862369858725	0.8523511453138629	0.8336621250989195	90	15	67	155	31	217	40	48	3
TFAM	4.654428627866607	4.7957881262779525	26.519450031120734	-0.15114214683738136	-0.27237349377765807	-0.15684002309423484	0.8966350936219066	0.8099156103102305	0.7967292366377683	36	17	56	70	14	130	30	16	2
RASAL3	3.8692110399511157	4.324989422092757	17.968909134815558	-0.15117131652612803	-0.046699071851022504	-0.015115840032521753	0.9326750091774402	0.9843434024511754	0.9835925540669298	61	3	77	18	3	72	35	6	2
RDH14	3.2828286778304956	3.627371693420432	11.171026746777272	-0.1513257544207763	-0.2634137259886984	-0.10175469139765585	0.9326750091774402	0.8874965530595545	0.8630964274897049	30	10	19	26	1	71	2	10	2
SPATA6L	3.095284686673888	3.417736147244833	9.448153887085448	-0.15139830737648408	-0.33085174903046355	-0.10328980199258078	0.928238698406408	0.8623018972807874	0.8555112211085011	14	2	22	41	2	46	7	3	3
CABYR	0.4030317161183215	1.3283638001643794	0.9587597760274575	-0.15144575913000327	-0.979333344427281	-0.06366207895492991	0.9534928470179769	0.7367984083078	NA	1	0	2	9	0	5	0	1	0
PVRL4	2.303988468239848	2.95192168994498	6.368745176425371	-0.1516704956089707	-1.1319198450080765	-0.23230278782383793	0.9511640738527991	0.5632318669006341	0.5497548889829311	4	4	3	47	2	23	3	2	1
ENO2	5.257028918710443	5.543314754222135	44.282377400206585	-0.15167180328579918	-0.22230876304496958	-0.10651435187123373	0.9141926101999234	0.8736664198707597	0.8663022414378788	131	5	101	169	12	208	47	37	4
SGK223	2.974935230522736	3.428738020237163	9.133308946640984	-0.15202817906762597	-0.4628234082692471	-0.15286257930567468	0.9407575153892427	0.8002403969697198	0.7819391067966824	46	0	17	21	5	48	4	6	2
RP11-73M18.8	2.3957358720895905	2.8158189547714327	5.876743248536934	-0.1521779731693201	0.07481968864119456	0.014835207002825201	0.9477219663708842	0.9803740449392997	0.9819994403362176	3	1	18	16	3	12	12	3	1
CTPS1	3.922545923897819	4.27604762803661	17.42014800666815	-0.15238135515995452	-7.131939182820434e-4	-0.010185296934206204	0.9251078851361995	0.9997322711299501	0.990353475656515	54	7	21	63	2	62	23	20	1
UBTD1	3.204966917865508	3.634134596647854	10.364852931794854	-0.1527076207791398	-0.11629022033009154	-0.03872549968984583	0.9310938708303573	0.9592313639906158	0.9566207743694222	53	2	17	27	1	43	17	6	1
NAA15	6.056918530643846	6.120098764302214	70.09840888519268	-0.152761925281894	-0.06161049776173966	-0.06324480052193188	0.8653078350969319	0.9605172758850266	0.9274950508191315	157	29	129	196	22	346	52	38	20
ENSA	6.953743223969578	6.970047888961257	127.09907418572334	-0.15284267320925296	-0.17666507906578688	-0.15954113345007134	0.8187141272274286	0.8121692099518875	0.7565657881435244	245	64	266	217	84	576	102	91	24
TFAP4	2.9943437536397877	3.180457268008308	7.9059470593556895	-0.15300939691214893	-0.2092549110055836	-0.0869791939582867	0.9159672326262764	0.9109965841214246	0.8898771470241325	27	2	11	17	5	44	3	6	2
RP11-230F18.5	3.0085772043996366	3.250911247779674	10.145559141268556	-0.15311992166272057	0.4300723106201055	0.12224155475808003	0.9313373732792932	0.8342007773999713	0.8131961334483361	17	3	15	22	1	24	5	6	7
CISD3	3.645476927447815	3.9562692663810877	14.457322116721816	-0.1531396118636705	-0.35811748828333784	-0.1418589463585545	0.9261867153494826	0.8296933987107046	0.8037427579989054	46	16	9	33	3	55	18	8	1
ERCC6	3.977720391819836	4.10257493790913	15.762914122775557	-0.15327971086907186	-0.20073812318246745	-0.1113063713025382	0.8966350936219066	0.8809972047790144	0.8600273602308426	25	6	40	43	8	75	16	11	2
TJAP1	4.588971559651999	5.018912164419973	30.176751888641487	-0.1533221193491641	-0.2483234909282449	-0.08474480434803973	0.9322377909503576	0.8813247864618934	0.8952672718766045	133	3	74	92	3	169	36	10	5
CTTNBP2NL	6.582204920949898	6.632942184355389	99.61674006581923	-0.15335860402774298	-0.24723490763743813	-0.1894204791622465	0.849586486473728	0.7518239782491054	0.7235072789485532	206	36	259	155	75	537	79	62	16
PSMD10P1	1.2427687351148196	1.8452437514617588	2.370550034515072	-0.1534073083499257	-0.2613887749044033	-0.03272722228664782	0.950709856637886	0.9341830278147117	0.9426573353369976	12	1	4	3	0	12	0	2	1
RP4-614O4.13	2.353087964680743	3.0264988916933424	5.922141868144104	-0.15346808729810024	-0.47833761881033493	-0.11584325442926288	0.9442583795208889	0.8257052054140852	0.8280110696913854	15	0	29	19	1	29	5	6	0
UFD1L	5.482442202133603	5.584332247503442	46.42795636814233	-0.15350236955238103	-0.21768491353449887	-0.15029829573597658	0.8743015865935495	0.8228113059525676	0.8026665256508257	94	15	125	123	22	261	38	37	5
TUBG2	3.477112025070862	4.013270390126578	13.490030085369057	-0.15358340309338706	-0.20285414528369142	-0.08461084803239072	0.9353926902177414	0.9148117931069913	0.8974359296441575	51	4	37	40	1	95	11	13	0
AUTS2	5.851743082253058	5.895372048002602	59.384404792726784	-0.15363289625055535	-0.1617420431211868	-0.13386744111903304	0.8573449551378718	0.8622685699784417	0.821790545108654	123	24	167	105	29	321	42	36	13
RITA1	1.8706059364831282	2.2099912849705965	3.4340795263207413	-0.15368048833658957	-0.33897584514921436	-0.07546752818554514	0.9353678470419243	0.8824350865868626	0.8842739631652049	10	2	3	11	1	19	1	2	1
TRAPPC2	3.427831161134637	3.571776080333431	10.684164395483007	-0.15372464473005126	-0.3272161842082622	-0.14024382984732336	0.9046352905416657	0.8206370103405572	0.8173075436831542	18	7	16	29	7	55	10	6	1
DCUN1D4	5.0527738988006705	5.118911327458553	35.621547231993475	-0.15385434524629674	-0.04359924814567518	-0.04361706557644362	0.8895127737270612	0.9775689756662099	0.953744085397032	44	19	63	79	19	136	17	28	12
IFT57	5.976896285333792	6.0576993979492455	67.70825715291679	-0.15385776659552647	-0.2435274657940749	-0.16418791358964108	0.8700001726541099	0.8022475731176693	0.78026779818573	153	66	93	109	24	254	49	57	12
POMGNT1	4.257498361960956	4.512231147757682	20.861227887969672	-0.15399194997444104	-0.25216228515258204	-0.12406632906100878	0.9122078767861539	0.8590127230209114	0.84436976420752885	95	2	45	45	9	115	18	14	3
RP13-143G15.4	0.31274934181021713	1.391583930041158	1.3502757210480314	-0.15399997979813734	-1.3618235357220423	-0.10033629863468281	0.9615155337339933	0.6525817755531199	NA	0	0	1	8	3	7	0	0	0
PAXIP1-AS1	0.8571942540350259	1.605373601892371	1.490347816252068	-0.15401784807154145	-0.592939101449947	-0.06560300775436251	0.9508812812378633	0.8362928336343581	NA	1	0	5	8	1	9	2	0	0
CASP9	2.664216314207606	3.047409818936589	7.2664827466937405	-0.1540819254099627	-0.17368052839014833	-0.04630932868646116	0.9359535017797356	0.9449555457421372	0.9402171970189679	15	2	11	29	1	36	6	1	3
MTMR10	5.464126297888483	5.509386952125874	45.18667792902185	-0.15418514492125954	-0.22268335332470576	-0.16438592267257587	0.86193713140222	0.8020391950805106	0.7747663830447742	85	27	119	76	21	227	38	27	8
PTK2B	6.151775983810945	6.255262814993063	76.70153370429385	-0.15419164610501732	-0.15778011852160737	-0.10394664266650198	0.881064182724173	0.8856060784962073	0.8691394058381092	146	37	238	170	16	365	56	46	19
ABCC1	6.329423558131067	6.392779578001161	84.36830665673396	-0.15420696121533845	-0.29541562968497737	-0.21317338792085805	0.8579369504376758	0.7121952516227893	0.688155676138328	246	34	112	141	75	460	61	53	13
ARRDC4	4.931902135718431	5.198585053413921	36.797514478693884	-0.1542581826356425	-0.6216386222231348	-0.32170960275137755	0.9194921080735445	0.590852512711235	0.5290372383474496	31	43	59	67	26	197	11	29	3
DTX3	3.372630504771529	3.7069943823195106	11.13623004293117	-0.15428525771464058	-0.14750672984832988	-0.06948959177653816	0.917429402451476	0.9388089894635766	0.92147169821810615	35	8	21	23	3	75	13	7	0
ZFYVE21	5.169879315424457	5.278734805637934	39.02040990038907	-0.15435274881395006	-0.08594784348513433	-0.06241890651708258	0.8938487790342238	0.9538854518864335	0.9300384595553955	85	19	47	70	30	179	49	10	9
SPG11	6.9476156453321805	6.989750486696997	127.22260439359744	-0.15444188660217734	-0.19275173342222215	-0.16059609450085602	0.8297983565260197	0.8036736203556026	0.7601982276504254	315	44	297	250	77	658	109	102	16
SUPV3L1	3.7576552482365426	3.9762980403507373	13.691273222820888	-0.1544677762784304	-0.19907714404314283	-0.10201270710056144	0.9010739040278422	0.8906700360703086	0.8771133203276856	38	4	33	40	5	88	10	12	1
SLC39A1	6.088477242131613	6.121251057430785	69.6986961520705	-0.15451042664504314	-0.1502007116463251	-0.12671331333957556	0.8459990046175344	0.8637848042595282	0.8304145771193393	154	33	106	166	41	308	74	42	12
HGS	5.89590669130767	6.121899181060576	68.32309514779786	-0.15455344442118207	-0.14122734454558175	-0.06538365247977855	0.9084740575288709	0.9227635392229563	0.926801745134025	291	10	142	181	15	307	84	32	13
DNAJC16	4.74756275352796	4.855017961271685	27.821374437883108	-0.15470982020552984	-0.33684406341506884	-0.20050303978365464	0.8809310152554439	0.7315486503236129	0.7264156562230987	66	21	42	66	13	178	20	15	3
EFCAB14	7.543929379386461	7.606891357377652	199.8289226839603	-0.15471752795223473	-0.30490834927742033	-0.22481063620227948	0.8523109881396457	0.7037975984114059	0.6669910888346925	282	177	321	346	117	868	141	142	35
MAEA	4.933131280636425	5.00903459449094	31.50833181153319	-0.15473453210056584	-0.053658063524310066	-0.062445759074856125	0.877680141931412	0.9695050276825322	0.930312909256491	95	12	67	65	9	151	30	17	8
ZBTB44	6.1097343427256146	6.183481653821118	72.83075647363057	-0.15499350615101806	-0.2973011294810242	-0.20503591903730248	0.8750207944302787	0.7277851234473525	0.7069363861775078	101	37	209	116	51	364	44	59	11
DBF4	3.3303026183096027	3.628206290861626	11.088466875230967	-0.15505206890340512	-0.34465302975143675	-0.13927337002806783	0.9179989802580524	0.8345478412682069	0.8155678588157841	23	6	13	20	13	61	10	8	0
MIS18A	1.9256007733137768	2.277448439056626	3.6071087766881385	-0.15510073291405227	-0.37889677165272695	-0.09011730088531972	0.9324741853972541	0.8721675841126566	0.8573519909009937	6	3	6	5	4	25	3	1	0
RPL13	8.367331509733372	8.396472561204357	344.2382487670397	-0.15526543739751716	-0.20825142968788463	-0.17864377042874763	0.8162845267965096	0.7848399765525887	0.7280061373784615	996	211	445	516	218	1617	268	223	67
ACTR3B	1.2003756702230954	1.8702767899148456	2.333001206731925	-0.15540612539110565	-0.38242221105683694	-0.050924385386300494	0.950709856637886	0.8959915157001599	0.9076102866558964	12	1	6	2	0	15	1	0	1
LPAR2	2.1890630127872925	2.8574212026309462	5.015015399834847	-0.15561017730082172	-0.5317898144948452	-0.12431631909108659	0.9418040659494902	0.8029583475005432	0.8104913100146002	21	0	25	10	1	30	5	3	0
CDV3	7.743437895287479	7.796474271805414	227.85681858525638	-0.15565894789720594	-0.271715760621235	-0.2073957010693193	0.8439582530675528	0.7315242649668394	0.6939127197021336	323	191	404	404	125	1038	171	140	44
SNHG8	3.754992558641865	3.932904251671462	15.150515136254615	-0.15568600372221936	-0.20297122124245856	-0.0899254354410982	0.9163848233822283	0.9086374535672103	0.8854548070230407	34	5	20	23	15	85	3	9	5
BRAF	6.138569756810126	6.191320305715106	73.21558421656188	-0.15579168888011125	-0.2747484068070002	-0.2014164990819607	0.8579076564554908	0.7291086040672721	0.7060135243891273	124	41	205	107	45	358	62	47	11
CHERP	4.9949466713728885	5.1542690893363226	33.87449307856622	-0.1558144218973808	-0.10942681290198138	-0.07276686626131824	0.890337405961571	0.9373388051445611	0.9189760703418518	115	8	87	81	8	161	29	32	5
KBTBD2	5.681031445023609	5.7917674372749275	54.731092168163755	-0.15581712435441547	-0.32246962568932147	-0.21445928665658806	0.8748498034270389	0.7171668597826507	0.6954174893427356	85	31	114	105	44	282	54	36	4
ZNF506	4.9496396115720165	5.077078283316234	33.61400588714376	-0.15584984767643542	-0.08563589793918001	-0.050748194822573804	0.895849428215994	0.9553441041909754	0.9431553698201808	47	8	89	98	13	143	23	20	11
AC083873.4	0.317759107313388	1.2696092882516352	1.0135880921916636	-0.15606802001593062	-0.796586356425873	-0.0677334646404575	0.9562638514863671	0.8036736203556026	NA	6	0	0	2	2	8	0	0	0
MPV17L2	1.703766576766995	2.158087739364205	3.554788115562561	-0.15608757772150375	0.032522560519777734	0.0023143768041345215	0.9445333239483826	0.9930292008195625	0.9969082837399604	9	1	4	9	1	21	2	0	2
HSF1	5.401402078794944	5.605117989858745	46.46755258384453	-0.15610813914566693	-0.17238333071236348	-0.1059836764142429	0.8930380615448533	0.8891759005406106	0.8698521165085159	190	15	76	119	15	272	60	26	3
ATL2	5.222464211094539	5.275400583184556	38.7417734701604	-0.15613522500083543	-0.03595768935322052	-0.0489180856700252	0.8774170337194838	0.9795017908534097	0.9461001912961916	61	15	91	82	20	153	23	37	10
GM2A	5.948042697659237	6.342901611883556	83.98852790406929	-0.1562264670124289	-1.0107705530111686	-0.5780058087840901	0.9234989624530503	0.36753298633981657	0.2758221069132244	63	121	96	78	86	359	41	39	6
ZNF320	4.443877862499637	4.546086781612234	22.609310326954564	-0.1564097148757549	-0.08615663389130362	-0.06272299892601534	0.8930380615448533	0.9548531759648378	0.9297935155476603	53	9	28	65	11	105	10	24	5
CCR10	1.733708717068263	2.17349022976949	2.9599176195567978	-0.15644152413186435	-0.34119873799834716	-0.07114613862010824	0.934144406995904	0.8880342807487928	0.8898771470241325	4	1	5	13	2	17	4	1	0
NBPF9	4.458960614874874	4.645057274004068	24.63445770128584	-0.15661944367079236	0.10269120835311167	0.03972765823849362	0.9054269484679097	0.9538854518864335	0.9586183371564286	74	4	67	44	5	85	21	18	9
PTPRE	6.370580418270286	6.492832751406369	89.77764396400794	-0.15672885321362906	-0.28033236514885335	-0.1752499054162484	0.881761752628943	0.7744882372747152	0.7650374986838074	163	45	330	185	20	462	63	63	15
CCNI	7.828396709372826	7.897651470768707	242.70072137459078	-0.15673867203636144	-0.33493716672639035	-0.2491309271557731	0.8505978291576264	0.6650318129716811	0.6204907500776692	389	137	524	322	216	1393	173	151	33
TMEM104	3.478600366647025	3.662154224359302	11.37389594707119	-0.15686070699091864	-0.13872934581938667	-0.06403633259148124	0.9125321954845217	0.9401960537120241	0.9250027262501701	56	4	12	17	5	43	12	9	2
DDX19A	5.323825669999196	5.424236660199909	41.594347802235525	-0.15692262740536575	-0.15430436818388593	-0.11060537513475736	0.8757680369740928	0.8868663320722304	0.8604014044445649	112	13	89	120	14	231	42	22	7
HARS	5.309978626124861	5.3492804946331125	40.08784711669497	-0.1570016132102285	-0.157732511461661	-0.12429196602998209	0.8529739494220481	0.8681034436932499	0.8376988429860579	117	19	65	70	24	180	35	33	6
CTC-550B14.7	0.7310033640508524	1.6069136828528665	1.4856471237578937	-0.157054446978343	-0.31510864159158697	-0.020011047620367543	0.9517913812696781	0.9302514623770818	NA	2	0	10	3	0	5	4	0	0
NGLY1	4.930990079642629	5.156944401118432	33.60080533866087	-0.15723122486682548	-0.2257583233106809	-0.1250727789591553	0.8992539018553728	0.861801494319642	0.84436976420752885	60	8	130	70	16	167	36	28	2
PCDHGC4	0.7495200162074582	1.5310931626343225	1.1560186918846087	-0.15765992629921244	-0.3667974133388603	-0.04113890149999461	0.9429240313581889	0.9046399433546238	NA	5	0	4	5	0	12	1	0	0
TRMT10B	3.318079955026812	3.6433811606061863	11.058329720427386	-0.15790063867308193	-0.25198071450616516	-0.10193041450213738	0.9206999983146732	0.8880342807487928	0.8660735378827753	36	10	23	18	1	55	15	4	1
SF1	7.610379618596572	7.66708609289543	204.31525160084865	-0.15791888011885086	-0.171640224087211	-0.13800150720861828	0.8400534892387328	0.8448099347156314	0.8121194605161983	611	67	544	431	71	956	176	167	31
TMEM165	6.632276788717073	6.6864567254137635	104.43871668537611	-0.15804043767934686	-0.16323682954254137	-0.12515367347993875	0.8640940502257596	0.8633080771912218	0.8376988429860579	134	54	207	281	54	428	66	88	23
GOLPH3	6.0723797651943245	6.16388005372987	72.71737551154071	-0.158129686718043	-0.3932199205369428	-0.26335751889443587	0.86977978202614	0.6361454469688685	0.6108523261045624	102	69	120	119	46	312	54	54	9
RPS16	6.959429389151633	6.993217623900503	129.1465164202583	-0.15816512931510096	-0.22522660306874803	-0.18263561031979808	0.8262727747662466	0.7657895108541195	0.7263959854806993	280	82	187	235	86	589	91	114	19
ACP2	3.678413102924125	4.1330971356923945	16.08949668188191	-0.1583928158202055	-0.3906705157823033	-0.16414278873243293	0.9324528434076572	0.816292236910538	0.7704196986050459	52	18	10	39	4	87	10	16	0
OSTC	5.265825059523577	5.366654775057805	41.409044902114694	-0.15892405669269272	-0.36653397672387966	-0.21975598904976487	0.8841619358006135	0.7110554734404994	0.6898340988839475	105	24	42	63	40	204	19	32	7
PACSIN2	6.692253973098966	6.722081495015344	106.26358329546689	-0.1591160303335273	-0.12239726467653642	-0.11478593990735639	0.8246667752076436	0.883872463045574	0.8425869999731286	254	61	206	220	41	430	93	96	17
PRKCH	6.0025843826232554	6.1144196854885795	68.88735452603679	-0.15912698461640967	-0.13076506951501518	-0.08877740311320313	0.8815507343849759	0.9112595612887426	0.8950834471422278	174	27	211	75	36	303	94	29	11
FAR1	6.5013458792523124	6.564446746671394	95.68958987456416	-0.15922871636170827	-0.2298601946542905	-0.1653495280739261	0.852318817237828	0.7932747165925617	0.7742372463177563	169	38	160	171	92	353	85	78	15
PPP1R35	1.0896300861951413	1.6040329641226287	1.9525574746193597	-0.15927337337453226	-0.14694517414202515	-0.015820396045675564	0.9439231729359875	0.96567129207777	NA	5	0	4	4	1	8	2	0	1
ZNF589	4.223618444594193	4.332418467781015	19.833444394498773	-0.15929322460842577	-0.17955532656083262	-0.10444391641620972	0.8938487790342238	0.900794967704494	0.8681912834101488	48	6	31	37	16	109	14	6	6
RPS15A	6.5467945211827825	6.61957415058255	100.44132361194521	-0.15938480598217697	-0.323665807418435	-0.22406307521482927	0.8622653741120144	0.7014078357606933	0.674118864366633	152	81	165	140	76	434	58	82	17
MINK1	6.651645427989268	6.760139285867426	108.58535600619041	-0.15942680125033476	-0.1580284235581179	-0.10601035476388543	0.8782648148061893	0.8818269262783373	0.8660735378827753	379	48	282	186	23	561	109	49	22
SBK1	0.7038457276434695	1.7326347779985796	2.775450871663113	-0.15954215432335422	-0.9362103060508867	-0.04001425852328219	0.9641444705986347	0.7928863164124599	0.8466871363651527	0	2	13	3	0	6	0	0	2
RAB34	4.104950507268995	4.223124941702843	18.838620397008288	-0.1596911920869775	0.03370138874421639	-0.004474962331174083	0.9035792111436248	0.9867869695186033	0.9949237250293629	48	11	20	39	6	78	6	17	7
ZDHHC7	5.869972946319428	5.927749550957176	60.02925580481063	-0.1597550728724399	-0.22034738488241917	-0.1640238390535129	0.8393472643180003	0.7858205660583365	0.7654134551891849	165	29	108	113	37	319	53	47	6
ARHGAP20	3.5134789869752803	3.8237587624590583	13.347720491187241	-0.15984988634799138	-0.5830839691624886	-0.21876505349867792	0.9237073976880371	0.7073869873631651	0.6655535505294778	36	5	22	8	20	60	5	12	1
SUDS3	5.8746535947300496	5.914807174553375	61.82661739281979	-0.16009327475401894	-0.09487512190845214	-0.08363908791095173	0.8551624138185216	0.9333518165139425	0.8985813306433096	112	28	109	90	49	228	45	40	18
MED15	6.808659682500648	6.936341606710019	121.18066347079355	-0.16018148780233887	-0.19091970257491872	-0.13138025472260154	0.8706705416532198	0.8534079249567048	0.8334317240791503	433	32	278	265	50	676	143	77	10
FBP1	3.0574991265679783	3.91882313757559	15.484388728087875	-0.1604082001004545	-1.4458622800827117	-0.4654142877840598	0.9508812812378633	0.4255697080457686	0.26908606612665914	19	38	23	3	5	57	4	6	0
ALDH6A1	4.724704211848856	4.805490817129399	27.604570012820442	-0.1604326289088662	-0.3143905243633509	-0.18622945192058615	0.8809310152554439	0.7657895108541195	0.746474027793747	51	20	50	47	18	162	11	19	5
SGK494	2.633015313273644	3.128284420517732	7.403484079123622	-0.16049288360382252	0.27335838075129865	0.06388603377487963	0.9469063050724856	0.9036658796102753	0.9193115958174489	24	2	12	14	2	55	0	10	2
ADAMTS10	3.1356794700618407	3.5227403641138877	9.50882057590827	-0.16055466353014436	-0.2663943603235731	-0.09495110444216025	0.9259639652422068	0.8844224899337187	0.8760545726662677	50	4	22	12	2	67	11	2	1
ARL6IP1	5.738553630593758	5.916283202040085	61.26010792672337	-0.1605819531118595	-0.5704672929366377	-0.327767373426546	0.9035329219114101	0.5581788948397298	0.5233883462268475	52	47	75	136	64	235	38	46	7
PXN	7.0160760441354775	7.0862501855981	136.18123996474372	-0.16081916297508725	-0.1430093683814649	-0.11155264154871275	0.8518480819010817	0.8810802512666935	0.8552223620530643	359	47	367	316	42	649	147	76	24
DCLK2	2.5142824927172134	3.0647785982085973	6.445528596642545	-0.16084819634904526	-0.5208795656308418	-0.12095542820710944	0.9372384449729897	0.7980729401493792	0.8154410599023643	47	1	16	6	1	34	2	6	1
VPS11	4.876422197316093	4.965749330526879	30.16653397825283	-0.16098122480194102	-0.2381147929198116	-0.1574390116768639	0.8687377998102002	0.8154076027879774	0.7933619677742272	82	21	55	66	9	163	22	23	4
SLC39A7	6.477637739038486	6.508654153482423	92.40391500318547	-0.1613209201845364	-0.12290845105694596	-0.11348002660177897	0.8397626447369245	0.8921240773491976	0.8490597216502949	275	43	177	114	54	412	64	63	23
LRRFIP1	8.821702075093215	8.842436517038704	468.2773766422155	-0.16138620000364454	-0.1393137972837001	-0.13214506139107604	0.7862166369727803	0.8670720649489774	0.8043451790062124	971	217	1070	762	285	2222	416	250	103
MRPL38	1.7764030215933926	2.435382364807257	3.5108712438383094	-0.16140027938979531	-0.37445889688759	-0.06425649767521974	0.9407575153892427	0.8826473786095357	0.9014803787356527	26	0	5	7	1	14	6	2	0
BACE2	4.810519356157617	5.024452419466337	30.616087129784262	-0.1615896784017386	-0.35396345290513614	-0.1964627524977476	0.9003492911009888	0.7524109869381692	0.7371261580466101	87	15	35	103	16	242	16	19	2
EXOC3	5.345861573207609	5.566202875192262	45.13361039590011	-0.1616381997602434	-0.1260039230512986	-0.07766261510638056	0.8928176770941615	0.928227177070444	0.9129938793307814	183	13	98	106	10	219	44	48	3
SLC40A1	6.943853271595195	7.1554690722265955	145.8385541691988	-0.1617218657032718	-0.611009465875009	-0.3555114259628354	0.895604699977217	0.5314911559649386	0.4864523843361231	306	96	116	156	196	650	80	105	16
CFL1	8.343450923257176	8.398291543988591	346.1091076207605	-0.16213255854903086	-0.282472441988636	-0.21784578478626632	0.8249398686200108	0.7220119943965567	0.6733016122724949	758	309	570	434	176	1599	249	233	62
UGCG	6.718014387195626	6.823444215087369	115.87784765068206	-0.16274349057884255	-0.413272865700472	-0.2659680353218488	0.8783605478510855	0.6310281299188915	0.6070406867604967	119	83	207	177	110	447	94	70	19
HACE1	4.505309248846584	4.613308729159678	23.380044014981703	-0.16283279692799904	-0.3108655223743932	-0.1763421756832774	0.8841619358006135	0.7749425994100746	0.7669237791801709	43	11	58	49	15	164	12	11	4
SLC7A11	4.898604080607207	5.891380767750141	60.27201794037978	-0.16285971028388263	-1.5512105401193466	-0.23943919585566145	0.9480625406316722	0.3441004444064053	0.4302065889362029	140	2	16	84	160	157	22	28	3
TMEM256	2.4806756211229466	2.9646482748267586	7.374681345837131	-0.16294891469167996	-1.020981220110944	-0.2735198122659898	0.9416869894777232	0.5911829452974466	0.5037983439865479	5	12	14	4	7	29	3	4	0
PKD1	5.9934698170312775	6.411738217787173	82.7407918853397	-0.163352827340959	-0.47116620028233186	-0.17983640964534153	0.9263944923067362	0.7367815621145473	0.7471037171837844	506	10	223	176	8	432	76	41	10
FLCN	5.517777696806421	5.65656923512787	49.50436061066094	-0.16359495302434302	-0.09382493670005478	-0.06567891504328677	0.8841619358006135	0.9454984050671127	0.9274950508191315	133	7	105	110	33	184	62	34	8
ZNF827	3.9599947651556833	4.184568619835432	16.8685541395422	-0.1636140455925533	-0.12872155334391988	-0.06624959818192709	0.9116027495198733	0.9415511479479639	0.9249932567239111	59	6	23	44	6	116	16	3	4
CCDC186	6.5827542063380395	6.618312493830992	99.45870330920648	-0.16380984905267443	-0.17090319196951495	-0.14206470940310426	0.8400534892387328	0.8416070510977163	0.8043664170739157	147	44	245	205	60	431	78	66	22
TPM1	7.649501364306546	7.702994416080032	210.5847092917714	-0.1638395571530214	-0.19732587518645037	-0.15627804077579685	0.8364310608445167	0.8149635639168212	0.7808430644450199	721	99	535	309	68	1077	175	129	39
GNL2	5.9961876498088875	6.0762993026199235	66.52014418658204	-0.16385268099358605	-0.22084535754557383	-0.16158048929712598	0.8454851562881346	0.8002403969697198	0.7764113178837112	148	25	120	166	45	335	62	55	6
IL1RN	3.2705517562607027	3.510416946228272	9.886794495329129	-0.1639424555315481	-0.36007227530835184	-0.14103075096226667	0.9099791298518408	0.819914848004112	0.8125119055048625	23	4	40	15	3	63	6	4	2
AC073046.25	1.7588142993737783	2.261653224040933	3.0930211673402863	-0.16407124619319607	-0.41872739923616287	-0.07883156198859026	0.9322515243160291	0.8622851804252317	0.8719923408892086	22	1	5	3	1	14	3	3	0
SFXN1	4.460654648592678	4.575770254949315	23.30598468109583	-0.16421692354358777	-0.3279037735250529	-0.17572634524708192	0.8928176770941615	0.7811335677305455	0.762376452683889	50	19	21	68	9	96	19	15	4
CHIC1	3.4696065210571154	3.589299196812927	10.693493241253229	-0.16429723244088587	-0.17598587949897374	-0.08642633076566343	0.8869662465893898	0.9090182289370565	0.8974359296441575	25	5	22	20	7	52	11	8	1
EGFL7	5.987381681049717	6.224178422589537	73.26523404152769	-0.16444379638801185	-0.19278532661434078	-0.0929004030547895	0.904275926279725	0.8864317743205072	0.88891834000098	274	20	257	121	10	278	92	49	10
DHX35	2.7630672384635635	3.2694370505564043	7.340977119544277	-0.1645856587179273	-0.3138525762406509	-0.10266722235879448	0.9279613389409856	0.8744666085674281	0.8595713623062052	41	1	11	17	4	61	7	3	0
FAF1	5.177093144471969	5.22218658225912	37.59031241269116	-0.16465619967059536	-0.12962263041662064	-0.10720444018747681	0.860291090746706	0.9090182289370565	0.8617130603171844	96	16	54	72	24	196	24	18	11
DAB1	0.19287147206055985	1.1698176619639562	0.8298963164820464	-0.1647309200736772	-0.9529480077450456	-0.06467504605098659	0.954080010638702	0.7599852359680719	NA	2	1	6	0	0	6	0	0	0
EXOSC2	4.005142454337122	4.280410656669213	17.726047520574816	-0.16479480091717222	-0.24627570731814497	-0.10815634821062949	0.9141362430559118	0.875232044240831	0.8604014044445649	56	5	15	63	10	97	24	5	2
RPPH1	7.711811759148348	7.887593127378928	245.92848281806477	-0.16482753294181163	-0.3210608494770773	-0.17293855783130294	0.8885100290221486	0.7791686102316968	0.7665238109145184	441	267	206	256	167	661	149	185	60
RP11-574K11.32	1.4124921557638745	1.9421338117511187	2.35818030634681	-0.16492399011320108	-0.03113067275994249	-0.0031495301911084335	0.9395978237110139	0.9925618200789725	0.9954061241841391	5	0	10	4	1	6	4	3	0
YEATS2-AS1	1.8796709925020143	2.388179745538041	3.7558412791256823	-0.16492521403442817	-0.4376878144043793	-0.08537735818491764	0.9368903843362373	0.854803036811718	0.8606899766530999	7	0	14	13	1	16	4	1	1
CREB5	5.2136674242180545	5.380911378994726	39.999084315332354	-0.16497197496364027	-0.29053194653273423	-0.17211319652728904	0.8834508693790086	0.7869008246471307	0.7743911423560282	65	16	149	73	20	213	44	24	3
KLHDC1	1.4439884814619468	2.1160690213743805	4.624049491021085	-0.1651278792120491	0.42408850478660237	0.06662610964371972	0.9556576352727835	0.9029389318673964	0.8604014044445649	8	1	3	2	4	21	0	0	4
LCA5	4.346254139489409	4.56899379803596	22.226396159491657	-0.1651996218450383	-0.3620743942984897	-0.19040917843804203	0.898645129346445	0.7667729841108797	0.7449614394968124	39	17	67	33	11	146	11	19	1
CTB-131B5.2	2.6179908051473486	3.1195416505593805	9.35251629868115	-0.16529659692471269	-0.9972640142475683	-0.2069868309952774	0.9441262573043667	0.6494661611471868	0.5759683750435357	4	19	14	5	3	18	2	6	2
ZNF44	4.363972268160913	4.469942493451704	21.095999017858336	-0.16539966598617617	-0.11205446452402074	-0.08300355797854293	0.8809310152554439	0.9390850260584133	0.9040748241617212	44	6	59	52	7	97	16	16	5
RP11-218M22.1	1.5672760165043302	2.1548051521551557	3.265699067947882	-0.1654477472871247	-0.2634409043794829	-0.0549216171947347	0.950709856637886	0.9301510336830601	0.9142309028098896	12	2	7	1	2	26	0	1	1
SCN4B	1.2134767246779337	1.9203577695961709	2.059568863693838	-0.16548859218090306	-0.7283094618845102	-0.10201918642950995	0.9402008069460465	0.7675281563240277	NA	6	1	14	2	0	14	1	1	0
CCDC84	5.510259068676162	5.608659758439602	48.34901421903449	-0.16576562950105034	-0.09917520572772257	-0.07759616945070218	0.8748498034270389	0.9373388051445611	0.9113670132724121	146	32	93	86	10	174	49	42	8
CYP4V2	5.278216020657019	5.363588330486441	41.2481752957534	-0.16579759832201063	-0.2480873565516645	-0.1559757282033177	0.8782648148061893	0.8136396747382392	0.7942650800112938	80	28	45	100	25	193	43	15	8
HAUS4	3.0514587680052165	3.2746212656086486	8.535111243268336	-0.16603350447118315	-0.2771307699307308	-0.11300332024988403	0.9120385324310608	0.8760673214675545	0.8499049306546527	31	6	16	15	1	41	7	4	2
FAM159A	0.21581045844582947	1.1750071231347798	0.6771545362410265	-0.16605034256480353	-0.6955089077421162	-0.046073620790020677	0.9463917809279306	0.8270227158732065	NA	1	0	6	2	0	7	0	0	0
NR3C2	4.570428773404098	4.681767135916746	24.3960219117261	-0.16605363535332535	-0.28197636251413244	-0.16708771813657575	0.877680141931412	0.795660135531662	0.7818273611446225	64	7	57	46	18	161	16	12	4
SYNPO2	7.293259979314513	7.36837114001183	166.5002517318032	-0.16605496910435674	-0.2897012474951273	-0.20913455302629708	0.8559894803567037	0.7253635985453732	0.6958094025630956	485	80	505	168	83	981	117	104	25
ARFGEF2	6.77248103352392	6.8080787130726526	113.1748169331417	-0.16605683903952967	-0.23412858476873846	-0.1871943646772739	0.8177102196066522	0.7535050129925028	0.7169976599969575	281	55	159	206	88	514	86	93	17
WDR36	5.101078279585463	5.2444303505549605	36.48930423131816	-0.16606712072943386	-0.21062315526251543	-0.130650961010545	0.8797510046819907	0.853080655420153	0.8365278925069906	111	11	43	93	27	165	41	28	3
AARSD1	1.8845814667943996	2.2650357177586864	3.1922752940587173	-0.1660980726872172	-0.17072918270314197	-0.04222058712941743	0.9205949178631716	0.9497629823475836	0.9426362054930528	8	1	6	12	1	15	3	4	0
CC2D2A	4.792763828614985	4.9911897092500945	30.043619667923753	-0.1661002894379388	-0.2637085900377838	-0.14810572730904106	0.8947660374736311	0.827823339906812	0.8126117319828752	104	15	88	30	13	176	17	31	2
ITGA6	6.885259306430859	7.039812701732941	132.77447635960584	-0.16614817851729186	-0.36752320150285567	-0.20362948822799107	0.8837788927767549	0.7198978073589243	0.7172272200768106	189	62	612	157	51	645	88	72	27
FAM210B	5.435958014985584	5.523275147611411	45.80373657855152	-0.16615075275741864	-0.36689004510487105	-0.2408771314299226	0.8573449551378718	0.6714272874580001	0.6493483912312674	93	42	70	82	24	234	31	34	5
THOP1	3.138579350046251	3.5861134679095654	10.622917280353244	-0.16618236355381513	-0.5640357896622129	-0.1430365256977614	0.9370225251432243	0.7556038622274268	0.7808324031401016	56	2	4	40	3	44	7	4	3
GNE	4.296795681167924	4.406700347607201	20.02920278844876	-0.16618333733746535	-0.3316043874111558	-0.18075715664093886	0.877680141931412	0.7571211246089771	0.7601982276504254	52	14	30	40	12	120	17	10	2
CYB5B	5.242344677150619	5.323883220953865	41.196009759594844	-0.16669171006359812	-0.1926644374337471	-0.11965692854916561	0.8782648148061893	0.8736664198707597	0.8468065337235732	83	28	45	74	27	210	17	21	13
FCGRT	5.557938617589892	5.724802663822557	51.329360690022746	-0.16674548399485542	-0.26712512552212947	-0.17180211206976428	0.8782648148061893	0.7983995837472844	0.7743911423560282	188	31	75	97	23	347	55	24	3
RBAK	4.77116095521971	4.959730205042017	30.060766154527034	-0.16680826372444252	-0.054807435526244334	-0.04294550650239768	0.8946410029056572	0.976192951884855	0.9552401998016989	76	20	69	59	4	112	21	39	4
CTD-3065B20.2	1.0543542873222336	1.8978779243532373	2.511359970536282	-0.16683894458088303	-0.11613453801577799	-0.016761915957047107	0.9589916305760368	0.9779027430312509	0.9739029463555892	0	1	6	8	2	5	7	0	0
GNL3	5.851074345034903	5.884096226217752	59.23170453263538	-0.16686235279152017	-0.11735963264546163	-0.11136069797663638	0.8398859336007504	0.9026331365331309	0.8543971309171313	167	25	81	141	29	271	43	42	14
DPY19L1	5.550809283895109	5.6886976432397685	50.210736944657945	-0.16709172588520305	-0.1790001576266258	-0.12203125879743693	0.8681628731812542	0.8700200982299765	0.8466871363651527	128	19	70	130	34	233	50	49	3
RPAIN	5.152561147332126	5.211642429725634	36.03795788840229	-0.1671519655843258	-0.20077844249767282	-0.14572104266195185	0.8504169330660027	0.8333457025459012	0.8075733988570869	71	14	81	83	22	178	28	30	5
GMPS	5.94410509500619	5.973208934525522	63.81911530262077	-0.1671811263557403	-0.21386214989273852	-0.16709953412881998	0.8390104787317108	0.8013064373520754	0.7653073851954725	110	43	126	99	39	275	45	43	14
STK26	3.6998837850662447	3.8897018452903303	13.289714482249975	-0.16752197598517612	-0.37771632373107944	-0.1732736493429374	0.895500851460385	0.7735695149483421	0.7696258250968252	27	5	19	42	11	80	9	9	1
CASC3	7.354887268495388	7.416562348970744	172.208263759586	-0.1675366561592327	-0.1578643895651746	-0.12311129046124705	0.8402270673769693	0.8660124945417843	0.8379973614266657	546	47	461	262	87	796	112	147	34
ITGA7	4.89976941567348	5.031335029523008	31.17271044146229	-0.16766529813489076	-0.12362808674819853	-0.08659183071190314	0.877680141931412	0.9227635392229563	0.8985813306433096	90	6	85	57	17	137	32	27	4
BAI3	2.8819795932605667	3.3239541353748208	7.823626843180891	-0.16788636859654177	-0.24005235434774305	-0.08677692713052583	0.9205949178631716	0.9028827960473905	0.8906198064000843	30	1	26	13	4	55	5	8	0
ANAPC7	4.768337649544603	4.886556863767178	28.475930462863534	-0.16790454083218526	-0.24055493488049715	-0.14551563011235533	0.8690696037366803	0.8256612867183464	0.8135913948202398	73	19	45	48	18	146	19	29	2
RPLP2	8.50025342419555	8.525074209542396	375.5149993145475	-0.16793138868826604	-0.2127803307908487	-0.18638542104759254	0.7817268620287985	0.7735893748229483	0.7005436267291338	933	184	575	624	283	1877	333	214	67
C11orf65	1.8356059549511001	2.3714500921202726	3.8594394137486026	-0.16800478424979987	-0.7165009135046168	-0.12937649323008324	0.939570822482606	0.7489433503679859	0.7654808012546248	4	2	21	8	0	14	2	2	1
RAB6A	7.409373814894312	7.468016529864577	180.0419036454306	-0.16823153153622802	-0.29167360029046563	-0.2191928201435351	0.830261421937732	0.7093112086610425	0.6712291193762501	301	95	346	269	162	831	118	154	26
RPL27A	7.718429689737709	7.77084290156307	223.94118439206264	-0.16827853946112006	-0.1950789731822456	-0.15128056366171141	0.8319888921476513	0.8255471944611118	0.7938552119310031	405	147	282	407	163	985	119	177	51
KIF17	2.255745743600971	2.6327343165466126	4.848041901657032	-0.1683640162668403	-0.25377959663539607	-0.06885831048814271	0.9258065190916447	0.9162745759139042	0.9060275493637079	15	1	10	4	6	20	7	3	0
MTHFD1L	5.018435460388178	5.149522714984663	33.79870475977966	-0.168823886361503	-0.13127066624789935	-0.09087485868033987	0.8713198088403588	0.9139966639661616	0.8922734732657865	103	8	69	86	16	171	42	20	4
PTPRJ	6.2818346276791335	6.318083871837659	80.76962190340717	-0.16893945713255026	-0.26315950533029353	-0.20355703875269449	0.8299086319253794	0.7301360823052572	0.6957960555325843	183	58	162	106	45	409	58	49	15
LIMK2	6.19541332495918	6.311265994212247	78.4887475743483	-0.16916996880417187	-0.20539463618313922	-0.13280025988323088	0.8661752919952866	0.8423156291434815	0.8320692467687747	149	25	292	145	32	329	89	55	10
SNORA51	0.5291418507108688	1.6621653825637788	2.880979481652715	-0.1692206428145537	-2.018619016982706	-0.17994929068834944	0.9612446667757296	0.5084291898880843	0.39760474003623286	1	7	0	1	4	8	0	0	0
FRMD6	4.683584835323463	4.959645005747228	29.155490550222673	-0.16980571634020178	-0.3213964322827976	-0.1550105884373489	0.9060589740894801	0.8099156103102305	0.7977512423848665	142	5	59	37	20	193	31	9	3
GLT1D1	2.4625358252744287	2.853970724683622	6.240995204518206	-0.17018019503004822	-0.48696941139512623	-0.12917678117173093	0.9343778166578091	0.8234545106773798	0.7957377073027224	7	6	20	3	5	21	4	7	0
SNAPIN	2.5352692378612423	2.954534836758316	6.207747569648309	-0.17028313245026863	0.10488649355406648	0.01351640719681831	0.9252723650187568	0.9684696471528579	0.9859598530452675	14	4	10	12	3	42	1	11	0
NSA2	6.216245579346384	6.3447353453106805	83.96957992851713	-0.17028799881620355	-0.4249781827482292	-0.24762330404686778	0.877680141931412	0.6623327816692776	0.6414165018206744	123	77	96	105	74	350	39	55	18
TNFSF8	0.8479261309422887	1.6883668425336118	1.7336170113029186	-0.1704900299083662	-0.9071220500477293	-0.10428173501022346	0.950709856637886	0.7367815621145473	NA	1	1	13	1	1	11	0	1	0
JKAMP	3.4712399334904798	3.7962291545078473	12.74441482528315	-0.17107970792157268	-0.38693180602237953	-0.16422964607570614	0.9122078767861539	0.8095783548833752	0.7743911423560282	23	11	16	21	12	77	6	12	0
MDC1	6.490060652996629	6.534841009727916	92.48666580078007	-0.17111506233338308	-0.1536466085921339	-0.13063654638287903	0.8162845267965096	0.8568844752979141	0.8197855448729449	296	44	183	164	39	406	88	80	12
CAMK1D	4.026387339156484	4.320527489350486	20.19351544638406	-0.1711639460314695	-0.7210512446544722	-0.2907488196371172	0.9150846260403235	0.6023184074096727	0.5465734245544689	18	29	47	28	6	96	10	5	4
SET	8.40065981309099	8.437825985286283	355.5221071952046	-0.17147985701916238	-0.11960541629309665	-0.1064662562901593	0.7963107272176789	0.896166796061306	0.8569013369174794	752	186	511	605	258	1506	214	246	95
COASY	4.4943282804135665	4.765291186474332	25.16099722211025	-0.17159452459880786	-0.24162471784231096	-0.10577395463758503	0.9042161262545597	0.8702269833281935	0.8660735378827753	132	5	27	71	7	112	28	18	3
RPS25	7.200665959558907	7.334759837933276	167.3561716978272	-0.17159731318582455	-0.2948114299955556	-0.16847830095348462	0.8729240079199773	0.7826400697709418	0.7743911423560282	245	137	181	207	150	659	80	101	46
CNNM2	4.565834652603737	4.772503912402055	25.532092102140467	-0.17164014570254002	-0.29896148325481514	-0.16788969612765342	0.8870014745774354	0.7983995837472844	0.7821445949189783	40	13	80	53	14	152	25	17	1
PEAK1	8.110202987260655	8.180934893967072	292.14896280645416	-0.171830167317021	-0.21929424916831963	-0.16875714830420097	0.8251083249325394	0.8008343627221227	0.76097194181112	924	107	802	456	131	1581	250	249	29
BEX4	3.9011882021733677	4.218594044682898	16.84540132758622	-0.1718435239546003	-0.24520776277239217	-0.12236371034489746	0.9054269484679097	0.8713364691809872	0.8482818917620502	35	8	44	24	14	110	15	13	0
LMBR1	5.053758870730735	5.160955691600902	34.589381667131555	-0.1718604290688393	-0.18159064965379626	-0.11857631772747496	0.8642038764862224	0.8696294736532355	0.8509689929576201	59	17	70	84	21	156	44	22	3
MTMR4	5.035816185309676	5.170496242262723	34.67682073199203	-0.17189704061614058	-0.13839537031218976	-0.09088701406901858	0.87744918628244	0.9127995175850013	0.8920278876321597	125	7	94	66	11	169	27	27	7
CCPG1	5.348306483415493	5.67101618776308	51.5975665942024	-0.17202329269799646	-0.8003560595408362	-0.42756083784258825	0.9115976929803873	0.4750389041401304	0.4043529422104521	37	39	67	81	75	201	27	38	3
NSUN4	4.615150724809235	4.692947206632603	25.13650307917374	-0.17217801078344167	-0.19615614918735935	-0.13326661539778153	0.8679945525168046	0.8678141970433195	0.8311108780080424	50	7	53	63	16	130	19	13	6
ANTXR1	7.6767095443114846	7.778460609548418	222.7973090309425	-0.17227206705147888	-0.35447270767173866	-0.25051300960330325	0.8579076564554908	0.6745390178183973	0.6306647907398522	577	156	449	204	157	1406	135	166	22
PAN3	5.801515043278007	5.847052258063398	57.81811986182169	-0.17227894180827066	-0.1260640789453815	-0.1037803127792312	0.8478536915298506	0.9011971702543747	0.8663022414378788	94	30	151	100	29	230	37	55	12
SLC44A1	7.319848828644577	7.404042262165849	173.32360512537352	-0.17235984889401754	-0.3858348702929185	-0.2698900537538835	0.8518480819010817	0.6260276846223214	0.5940649489503546	219	140	342	235	134	789	111	124	27
SERBP1P5	1.2111134724545534	1.706009673514878	2.1823671672837808	-0.17268385339227546	-0.4939228257962376	-0.05973830834765287	0.9375849998297594	0.8574547849137134	NA	3	1	4	9	0	7	1	1	1
ERGIC2	5.450064804925116	5.512803495341795	46.42807397410998	-0.17271220938215476	-0.23601218101507537	-0.15315397787514257	0.8661752919952866	0.820354204951262	0.7961112567548346	57	22	80	102	38	187	29	30	12
PBX2	6.0952382514276175	6.138157730010241	70.74877744546743	-0.17278598675032153	-0.1783236349093435	-0.13910583784954095	0.8349391582184955	0.8393212634872296	0.814122921902938	150	39	167	97	42	299	79	39	12
SEPN1	6.760145467317569	6.839454216989621	116.53786380853097	-0.17310615242991864	-0.23385391377727988	-0.1635322000009799	0.8488256890782367	0.8013064373520754	0.7795728794027805	340	96	149	231	32	485	100	69	24
GOLGA6L5P	3.027500003936241	3.338282023138104	9.643962251983808	-0.17360854424065947	0.5251566352317684	0.15450235547281224	0.9260091012374425	0.7719434527075885	0.7679505440946469	29	1	16	15	2	20	5	16	4
DENND2D	4.821594961639417	4.9675273280679875	29.51235073522394	-0.1739072878577013	-0.2278716746894116	-0.1372280347478072	0.8750207944302787	0.8424317682070065	0.8280110696913854	91	8	97	51	11	170	28	17	4
MARCKSL1	4.564070887561202	4.734034170126104	25.34304925220144	-0.1739123780207768	-0.3382339592625976	-0.18419564704402286	0.881064182724173	0.7699054884819275	0.7536050577905667	62	10	30	61	24	139	28	11	2
FAM83H-AS1	1.937533963629483	2.6473022852113006	4.850939315098971	-0.17432787932309368	-0.5981854967074933	-0.091146986833423	0.9454224168876242	0.8129198093878185	0.8402159462104567	13	2	2	29	0	14	1	6	1
SCARNA7	5.987664529665986	6.1268258623619785	70.83376532401391	-0.17469049995476071	-0.46429793074480596	-0.2751218893168884	0.8841309584611097	0.6220310155154585	0.5986932820642273	63	40	155	111	76	263	46	56	10
CIAPIN1	3.6018101665859277	3.8775927671207757	13.340047734098068	-0.1747058640437561	-0.07463010133141428	-0.04029001596801982	0.91125256318443415	0.9735692184299652	0.9562947786043704	50	8	16	28	3	74	3	18	2
CNOT11	4.992768880642823	5.0602016966362715	34.52101943645282	-0.17485570880749435	-0.018443875745078588	-0.030406649220636635	0.86977978202614	0.9920817551162608	0.9685352291857106	56	26	48	69	12	110	22	25	12
RASEF	3.784141187571899	4.000066201476262	14.690070867890677	-0.1748631329045728	-0.43511290221908644	-0.18507808328913208	0.9035792111436248	0.7494155869774423	0.7421577172235101	26	8	14	63	7	72	14	6	2
CCDC125	3.771137401505094	3.8876059494813333	14.242879666012017	-0.17500211198995155	-0.07679095009120032	-0.045701522974635755	0.903088443730432	0.9687567695510058	0.9483997294351465	15	9	23	40	6	40	16	11	3
ARL13B	4.594440563700209	4.718593912545287	25.740516738802555	-0.17504861319324394	-0.31643063864339754	-0.1750568019578924	0.8804616293682093	0.7838561655114602	0.7654808012546248	65	19	43	28	19	126	11	26	3
MFSD8	3.3920246274731936	3.4609420348500626	11.051316032701411	-0.17524453058890013	-0.12840245501151504	-0.06642547488782537	0.8979249110729699	0.9499687766707189	0.9189760703418518	16	6	14	21	8	38	5	8	4
ANXA2P2	3.2308387235827403	3.398170903544272	9.748859015661344	-0.1752514285883302	-0.46404392914127984	-0.17511004122938525	0.9027701146505648	0.7608444721798853	0.7492995981577144	21	8	9	17	9	45	9	4	1
IRS1	5.207214891378445	5.439079091445219	41.2177930247112	-0.17529417185956675	-0.2700963142163319	-0.14099081995099713	0.8920862369858725	0.8269189753276003	0.8209072549274098	184	5	95	100	14	229	37	28	5
VDAC1P8	1.6834011739175645	2.231704275805759	3.502460877677771	-0.17534993308031024	-0.6963810951564643	-0.1038287023107197	0.9449589364796316	0.7732571351990669	0.8026665256508257	1	1	12	15	1	10	1	3	1
RND3	7.0835832241298755	7.308654170972117	160.2690305747018	-0.17543722341132068	-0.5592910861173297	-0.312046464587625	0.887769648431713	0.5832755745778174	0.5469973355862675	272	43	139	459	209	839	85	115	17
CHMP6	2.9644470259474516	3.2896061721059113	8.87589634370037	-0.1755483287077167	-0.6644851289254916	-0.20544247626512363	0.93505196684115	0.6983235360949088	0.668134596637773	36	7	2	16	7	30	7	5	1
PPP2R2D	5.386872990674184	5.504877053090883	46.04585890880675	-0.1757024552678406	0.10841397305100936	0.0448383075032535	0.8694507045647883	0.9394586474548214	0.9538382782199472	116	10	109	93	15	192	24	34	18
RPS6KA1	5.277977200092996	5.3192392771121	39.76473204485247	-0.17573227264947405	0.018828542348575453	-0.025933034699421858	0.8474224244098005	0.9888748933267252	0.9738279368645121	93	13	73	89	19	142	33	36	10
RP11-517I3.2	1.3400391894772419	2.020097666926283	2.5438353734615977	-0.1757423470791305	-0.35860946324374665	-0.06757184902867985	0.9407575153892427	0.9021978367017093	0.8842739631652049	4	3	4	10	0	19	3	0	0
BAG5	5.756199408084497	5.818796813506363	55.46625666585548	-0.17574319394069018	-0.17720508000126795	-0.13483320194545267	0.8246667752076436	0.8423156291434815	0.8188194489749138	136	24	125	106	31	268	63	37	6
AF131215.4	1.7970771309301248	2.1857255146533063	3.900630459894129	-0.175757576239809	-0.3123191211704025	-0.06705693643851343	0.9402008069460465	0.9123723613724206	0.8904667117899738	3	4	4	7	3	17	4	0	1
CDC42EP2	3.943741134402192	4.135495461139639	15.704556947882606	-0.17575963168683606	-0.2473953741061705	-0.12851721482624928	0.8809157636606986	0.850761909582714	0.8402159462104567	45	9	39	33	5	103	15	9	1
RP11-243M5.2	0.48759407942761807	1.482022955390152	1.3212187554571513	-0.17582836670693502	-1.3889015439433754	-0.10266582737306086	0.9547838045127046	0.6176998990331765	NA	0	1	3	11	0	5	1	0	0
ZADH2	4.860445037731215	5.031972161585036	30.738723093468586	-0.17596145525932172	-0.17246367710903304	-0.1088551988494719	0.8719275547611284	0.8855335611338562	0.8660735378827753	79	12	68	81	13	199	17	33	2
C14orf169	1.8125242030750128	2.5030288208377	4.321590664454218	-0.17598392628713266	-0.5714522095936178	-0.08338365593935268	0.941575389341662	0.8208602709387237	0.8548140794669278	23	0	9	12	0	18	2	1	2
C10orf2	2.446601508598204	2.853389110508782	6.307997834167735	-0.17602402366893202	-0.20279933133442188	-0.05121280986180954	0.9322515243160291	0.939512651970388	0.9307415893649845	14	0	7	21	5	18	8	2	2
PIK3C2A	7.527955604751334	7.566053497256152	192.18198678410624	-0.17604651730282883	-0.2603037567688146	-0.21034904888265132	0.8041919512269899	0.7227880589485413	0.6706311222838751	315	95	522	314	125	962	144	131	32
RUFY3	6.174419014343107	6.195840136476882	73.66396508348747	-0.17621330119235795	-0.14173467244263646	-0.13391427098657485	0.8049520514005625	0.8674572361241042	0.8131961334483361	155	36	136	173	36	335	51	60	15
LYRM2	4.2939859268676885	4.503642461133194	22.372212939688925	-0.17651455779515124	-0.5299708412867741	-0.24996340250121327	0.9046352905416657	0.6725044912751401	0.6317333131327336	43	22	13	47	18	81	23	11	2
CDC42SE1	7.123311602318867	7.160300820275089	144.5879956931394	-0.17662020919084362	-0.2576636616888615	-0.20790759366237985	0.8047782314224641	0.7224394498972609	0.6744893261027832	227	83	337	301	82	709	131	92	21
DIRC3	1.6739922866462544	2.1838324393638766	3.032967685999416	-0.1769472832755342	-0.10126014430894505	-0.021783114517179528	0.9313373732792932	0.9762311966022483	0.9711385047165323	12	2	8	4	0	10	6	2	0
ABCA2	4.4084420697378475	4.699036407279068	23.981805403848426	-0.17705943393443627	-0.28723317419807776	-0.1271661412812205	0.9035792111436248	0.8416070510977163	0.8379452927009083	119	9	67	32	3	124	27	12	3
ZNF235	3.175778917206493	3.3049231224380207	9.334185963147073	-0.17717214983514776	0.0051952630155399715	-0.015326079252840278	0.907299172374256	0.9982830141183112	0.9832001587315758	11	3	27	15	5	26	10	6	3
RNF215	2.367445337554592	2.7817796170192275	5.2937444896569685	-0.17727794548464715	-0.5800370989359577	-0.14782830155349178	0.922906795061153	0.7608444721798853	0.7670745254899216	6	2	15	25	1	30	3	2	1
TRIM38	6.684529287001667	6.782106278165387	110.66725886412377	-0.17743870101253448	-0.3327900061760029	-0.23823855379190442	0.8397626447369245	0.6850719755311782	0.6487756926821492	181	89	196	260	52	572	101	79	9
EIF3F	5.83907186098982	5.882431792280588	59.32912784380394	-0.17771698997622523	-0.24900679707375223	-0.18543581206017137	0.8281833272212621	0.7692629552305983	0.7346401728443442	125	25	106	103	50	306	35	40	12
RP11-266L9.5	0.9004990850477963	1.775323622083357	1.5536067857605242	-0.1777657147791985	-0.4047312368929213	-0.049851430358492065	0.9407575153892427	0.8924889461534731	NA	7	0	3	9	0	17	0	1	0
KLHL28	4.370301290783985	4.564000516665262	22.82136529571605	-0.1779480565777714	-0.5374230665676711	-0.2825203995097311	0.8896799125193853	0.6244029885102494	0.5934846899691675	36	22	45	37	16	161	10	10	2
RNU4-7P	0.6929119827478034	1.6188935404240732	2.5360476326589954	-0.17798335702005444	-1.5429813929274627	-0.16102639929594653	0.9495694759387993	0.6052735805009384	0.5259187433946555	2	8	1	2	0	7	0	1	0
PHTF2	4.395285443612187	4.474037593477704	22.01746103982871	-0.17817306319815351	-0.09698114863240791	-0.06549422836994064	0.8787538596135027	0.9506916671863358	0.9253596134778554	33	14	48	34	12	79	28	9	5
AQP3	4.920038399079889	5.066347333269567	33.788592203519165	-0.17827792711297072	-0.20635818975552073	-0.11660287451017248	0.891636982245883	0.8764464778534203	0.8518603766759474	74	23	60	40	22	217	24	6	9
MUTYH	2.0137227366720527	2.3913693477519167	3.546225194831664	-0.17829368363000614	-0.2269126424472696	-0.05908725000589321	0.9122078767861539	0.9236883244321761	0.9210987835551376	15	1	8	6	2	23	2	4	0
LYST	7.245076422566759	7.343297781892942	162.8450550948826	-0.17835462854556666	-0.29506269565562687	-0.20236575063887827	0.8477844668541149	0.7367815621145473	0.7103983186451457	373	35	510	291	112	851	118	125	22
DMAP1	4.577350406075326	4.673406767049237	24.083612896055026	-0.17850021113266343	-0.1361840711074769	-0.094977482373662	0.8563047210932526	0.9103561174310953	0.8876723420415659	76	10	44	50	11	120	29	14	3
WBSCR22	4.704537956034081	4.836503227946894	26.877250409532376	-0.17876265487760862	-0.14856733608939465	-0.09882192329828274	0.8594871036867802	0.9015208203497292	0.8808378382739921	64	9	53	71	15	131	29	23	2
THBS3	3.7786552795180146	4.017216332146045	14.053201678353416	-0.17878996805761485	-0.2706657695527619	-0.12988445822574568	0.8879072976100165	0.8461239437067513	0.8384698571885391	59	5	27	33	5	103	9	10	1
FAM89B	1.4673604460597591	1.9485547514359656	2.5678276585607565	-0.17888948984343156	-0.4252041303358371	-0.06988094747018953	0.9283543905914777	0.8677114539431103	0.8786364439424905	11	1	6	5	0	13	1	1	1
GPX7	1.8669101082462674	2.3092361084711333	3.3968422727623415	-0.17892908941350155	-0.41609961922877475	-0.09355126104810836	0.926761322425391	0.8573163111862732	0.8523003306767631	3	2	11	10	2	24	1	3	0
CYFIP1	7.022538227844254	7.053470258473839	133.7233335747295	-0.1791841776454334	-0.2373398915150494	-0.1977573157272363	0.7877703820313597	0.7367815621145473	0.6833026098566901	385	68	288	195	75	722	116	85	19
TLK2	6.0427864636518915	6.0882439491886	68.87562826137417	-0.17926302941484262	-0.22510366398480217	-0.16576868625035115	0.830261421937732	0.79526033876224	0.7720221135193307	126	42	109	114	53	276	43	64	12
NR2F1-AS1	3.8183215529588086	3.9413912067667702	14.938173336429077	-0.17945887578804753	-0.3208312941368026	-0.15467890580898855	0.885803131462408	0.8206370103405572	0.7930879970897041	45	13	21	22	5	79	7	7	4
C16orf52	4.4021222368994595	4.475059806763879	21.477648436231473	-0.17956441675541338	-0.25677931581420005	-0.16005518302266525	0.8579369504376758	0.8182166620016195	0.790425725683618	50	16	44	41	7	108	16	13	4
SIPA1L1	6.236493379255564	6.34458893037616	80.37882531548237	-0.179587878968581	-0.2866351285690195	-0.19933096919351212	0.8474259254624864	0.7424815617556304	0.7207798990012797	140	46	200	222	28	445	62	67	7
ZNF526	3.688282076540494	3.966875770631376	14.085311469723454	-0.17999786194414868	0.2158716893569355	0.06960112127130352	0.903326771707865	0.8995731984624219	0.9195991068736217	39	2	24	38	5	45	29	8	2
DSN1	2.264987262043285	2.717943533770245	5.101341727757435	-0.18000006697117707	-0.3051678303483291	-0.08990210047892168	0.9251078851361995	0.8949873824989156	0.8660735378827753	17	6	6	7	2	43	1	4	0
EBNA1BP2	4.987010839547472	5.095806787647679	33.34675230160717	-0.18004910519350922	-0.24887557932406815	-0.14730764112968223	0.8782648148061893	0.8248870466709798	0.8109892770342605	134	16	29	79	14	145	25	26	6
TSTD3	0.7618568286950964	1.366385697234114	1.583891529142181	-0.18030228171451237	-0.39845756037454744	-0.02945212043854456	0.9410327279390832	0.9007648072491437	NA	5	0	1	4	1	5	1	0	1
ASXL2	7.0404987619380774	7.073288086169354	136.2761493633643	-0.18033173154614981	-0.2442663773080525	-0.1989512822115785	0.790532415515984	0.7352156173286969	0.6900813669325617	263	79	299	211	90	606	109	113	19
TUG1	6.672576088150543	6.7498714637224175	106.89798987297685	-0.18037395215956192	-0.22105572958280653	-0.16827314959743866	0.8181262096786305	0.7930669553120769	0.7624486787765626	242	45	244	289	44	569	92	92	10
EIF3I	6.154240668058883	6.205985667220701	75.01927476216099	-0.18042142331547503	-0.2476603363564243	-0.18033976716441727	0.8346937810515052	0.7743214505849083	0.7472031666766077	207	58	92	112	40	326	45	59	15
RNF34	4.479912976398869	4.635404141614804	23.65990735096655	-0.18050790380300039	-0.3626025723229504	-0.19951853571595102	0.8782539366162769	0.7455575341898134	0.7288809608666852	68	19	64	31	6	135	19	12	3
ABCC13	0.24680778619058677	1.2761787522674084	1.2736799671834849	-0.1807600961033289	-1.3176818669971524	-0.09722485674507687	0.953543572955188	0.6733606938472313	NA	1	3	0	6	0	6	0	0	0
B4GALT2	3.0332668584595837	3.7161853054743244	10.331421675343792	-0.1809182196281906	-0.4017092993141501	-0.12170148179639602	0.9310938708303573	0.8342007773999713	0.8311108780080424	62	1	32	22	1	75	11	5	0
CCR1	5.400828843902574	5.714082853519198	52.54723238329033	-0.1809911156905308	-0.617836783704798	-0.33797661440155163	0.8952440697114189	0.5846154510603117	0.5092525850086678	61	70	118	70	22	284	26	41	2
TTC13	3.3627017492986297	3.783697185384134	11.687894126358593	-0.18103627606862158	-0.10812032131851042	-0.04035030042968172	0.9122324185967976	0.9618454649676789	0.9552401998016989	30	2	44	28	2	63	4	18	1
CYP2R1	2.3431210534111138	2.572565986515857	4.875793238870373	-0.18107140187147036	-0.14513934779657162	-0.04713939695871698	0.9150846260403235	0.9538854518864335	0.9386024607066833	6	3	12	13	1	15	4	5	1
PFKL	5.879439519885947	6.012342955189045	63.41504664276436	-0.18135886738410736	-0.15504187454140586	-0.09681109356922582	0.8651344452427661	0.8924749639486005	0.883641702651385	263	19	141	128	15	294	72	35	11
KCNJ8	2.883860668669394	3.1967828705247263	7.741998434028271	-0.18141846227170363	-0.35206325270447153	-0.12373334247545649	0.9069408681748232	0.8485231967547113	0.8334317240791503	21	8	8	18	3	45	6	6	0
RFT1	3.374508900460263	3.6003468083195145	10.882180082416188	-0.18145368879280876	-0.29960812976219575	-0.1209948689768176	0.9030823342304756	0.8568844752979141	0.8402159462104567	40	4	12	32	4	71	5	4	3
CASQ2	1.6353492281188071	2.3736099853646664	4.102328151432788	-0.18156165168940505	-1.1557690774878124	-0.19102652141411197	0.9543567287952847	0.622290250878736	0.584437801930196	5	3	19	0	5	11	4	1	0
ARL15	3.154665567711538	3.496217997314985	10.252489532954066	-0.18156475142048606	-0.5375821451185602	-0.1983254393370901	0.9089818394195402	0.7436195592345903	0.702911029555913	18	6	15	12	15	55	9	5	0
SF3B3	6.781467739523722	6.810535580853757	113.12225713237213	-0.1816487321441661	-0.14381860388102768	-0.13355160455481518	0.795934950332654	0.8642719462202705	0.8132597821431327	312	46	171	287	54	499	85	89	23
SNORA76A	1.7117987227366434	2.5456531758204632	5.54596885966076	-0.1816587379543158	-1.4134766535930257	-0.2251872488672982	0.9602120617349105	0.5596660978457085	0.4737550554432717	0	3	8	11	11	17	0	2	1
RP11-158M2.2	1.0582523383395053	1.748292308665875	1.7478700604998383	-0.18166552771381947	-0.3193736857621484	-0.05717479585977898	0.9376874142370651	0.9155535723791759	NA	5	1	8	1	1	18	1	0	0
RPL6	8.01880760042711	8.070767205924634	275.7784169884348	-0.18171354154504044	-0.25028008578518973	-0.19009686913297677	0.8071776321811797	0.7576903096136034	0.7252295227242926	627	174	315	419	224	1121	208	171	60
STX6	5.663265936638879	5.756379865726956	53.68726814121657	-0.18180602477745172	-0.3889039858884775	-0.2577969405381523	0.8571097662925334	0.6391310756848538	0.6229860509027894	73	40	135	115	26	316	35	31	7
KLHDC4	4.600253872402413	4.6985067559792535	25.270145046886075	-0.18186040006116214	-0.12127044617822204	-0.08639160648345807	0.8685767399577187	0.9301740707557862	0.8976881591080875	84	7	65	34	11	120	21	13	7
DYNLT3	5.026619913085671	5.079035182214988	33.47046547137229	-0.18189554711797676	-0.3260938660496301	-0.21112846242657102	0.841544755498728	0.7146158595736287	0.6974829948829827	61	20	54	64	27	154	26	22	5
DSCR3	5.3305172891073616	5.369552628117928	41.38031537209748	-0.18200000515842388	-0.11506590693990087	-0.10032259799829539	0.8371056470992683	0.9153416601977211	0.872624261066774	82	18	73	90	25	182	42	19	10
VTRNA2-1	2.1612714249655482	2.6913175837134764	6.389855728069728	-0.18208905113422053	-0.6616869927386227	-0.10903174039964357	0.9461236465634233	0.7928863164124599	0.7932223525510185	7	6	1	22	3	23	1	1	3
ZNF667-AS1	2.903280951656682	3.25995123604507	8.46650531914431	-0.182092994445394	-0.05634898374871657	-0.02885951521744073	0.9190393298801546	0.9835311974530003	0.9665718242738374	17	2	18	10	9	44	1	13	1
MPC2	3.638264629527346	3.7951268610717968	14.860830311253093	-0.18233958926887484	-0.38249809479523816	-0.12666854803701766	0.9066991139111014	0.8333457025459012	0.81316121344324	20	11	14	12	17	36	7	9	5
FGF7	7.501153010817616	7.545713345346028	190.02494071931565	-0.18240554292364972	-0.25867956773982614	-0.2048554854342214	0.7996728459964202	0.7333326735959377	0.6900813669325617	383	107	284	347	149	1041	102	152	31
MSANTD4	4.665356406437555	4.786490311051893	28.527369582959626	-0.18249916301027772	-0.05057961573369965	-0.03552556332275963	0.8804616293682093	0.9775689756662099	0.961791165504527	48	13	43	56	18	159	11	9	12
DAAM1	6.573155478949496	6.635874952486521	99.42737737645922	-0.18261493101624005	-0.28423504521843185	-0.2123519401354806	0.813946131050275	0.7123526034265636	0.6814642662395665	218	38	268	149	73	508	88	68	12
MAP2K6	2.4680713545947586	2.6410124637768546	5.2657710798108095	-0.1826915377059995	-0.04744767029563455	-0.025448373044435722	0.9052409631278441	0.9854930314688732	0.9705841073730066	13	3	8	8	3	21	2	7	1
FAM91A1	6.013024103466332	6.095819890359174	68.27079781343166	-0.18270313245599804	-0.3487691611281259	-0.2458390288270868	0.8307359320380383	0.6545685630952368	0.6315517836115211	116	48	122	136	47	354	52	53	6
ZNF260	4.419484881111711	4.6754701172391115	23.76782395216344	-0.1829839873899334	-0.31858075104815026	-0.16477299410126062	0.8930380615448533	0.8052190639606405	0.7850748924482335	32	12	48	79	14	146	29	9	1
SEC14L2	2.2795649316517306	2.950399068654396	6.781965447963116	-0.183080116664083	-1.1728636769030218	-0.22191673651925337	0.9453278116652859	0.5762803650975482	0.54912403829561	3	7	2	42	2	15	5	2	1
HNRNPH2	5.571059329461251	5.741679578398338	52.38706913429204	-0.18315195825776698	-0.31835884361608796	-0.20815436541634327	0.8613567119228477	0.7410467337107618	0.7084337942030231	86	32	107	112	37	297	50	38	2
TNKS1BP1	8.136634891392674	8.177397478500907	292.42870520328404	-0.18317316294796826	-0.19435624242904767	-0.16324399551606292	0.7830924467320857	0.807802812345659	0.7566259372275319	841	111	780	568	111	1365	280	203	45
EVA1C	4.408218084113582	4.561095659327634	22.72482345817786	-0.183198853275152	-0.3563876842163349	-0.18611096149120493	0.881761752628943	0.7667729841108797	0.7465848370924522	38	17	67	23	14	96	15	22	2
TAF1C	4.889018677979546	5.0876468278392295	32.11644046464973	-0.18334178703747833	-0.2511149004952678	-0.14227007479454903	0.8794512888534952	0.8342007773999713	0.8195053858311228	132	16	80	53	6	176	35	19	3
SAP130	4.718826779335382	4.790159960066546	26.511580065069897	-0.183373407904051	-0.22545743319476064	-0.15170685041261295	0.8443859238676634	0.8265355494897669	0.8019593019162535	65	14	67	49	11	146	17	21	4
NR2C1	4.663011180949376	4.715105846432054	25.7487952929863	-0.18360271718827773	-0.1201641197789209	-0.10467117989897717	0.8476055939790549	0.9227635392229563	0.868457580534403	66	11	46	61	10	128	17	16	7
LINC00894	3.138681356151989	3.3779095135759705	9.733737816617618	-0.18361202229445237	0.03106811802644877	0.004915805377508715	0.91125256318443415	0.9917824724951585	0.9949237250293629	35	2	9	27	2	28	8	7	4
FAM216A	2.5736262922545037	2.748308417442212	6.96805024130007	-0.18366085559848197	0.2928535089324803	0.05936774754513182	0.9191483928803719	0.9026685840807345	0.9167750901900411	14	5	8	8	1	14	4	5	4
ALG10B	3.100717242618899	3.294241285105687	8.632447327707784	-0.1837150570659341	-0.4298259187382821	-0.1584414472362615	0.895604699977217	0.7797039166474534	0.7825103845998145	24	7	13	13	6	59	5	3	1
MTF2	4.548754979978576	4.613977876944778	23.624303381045475	-0.18386870690607898	-0.04855424849990442	-0.05869033285321987	0.8549308493396578	0.975745948008553	0.9346046627175416	52	10	55	52	8	93	25	17	5
RP11-288I21.1	1.50558890002261	2.1186332132394043	2.717162229415528	-0.18393182193313243	-0.29075187924423956	-0.041733112067323906	0.9322515243160291	0.9213496157700457	0.9350382924226325	7	0	3	15	1	8	5	2	0
MZT2B	2.644059181023562	2.866502813700436	6.618068150935475	-0.18402455928999642	-0.3779355119239596	-0.11499592592545248	0.9118874743801133	0.8504873699826909	0.8354191635578333	15	3	11	7	7	39	2	2	2
PTGIR	4.133505709491743	4.553756667023143	20.9882154145098	-0.18403454442979594	-0.29192655458291117	-0.11116551347345639	0.9103051338099839	0.8590127230209114	0.8552438480830515	59	2	84	58	4	121	27	8	2
SH3GLB2	4.230252158664749	4.6066243818544	22.668343413583536	-0.18405364296599502	-0.2856896807125132	-0.09995296146773029	0.9122078767861539	0.861801494319642	0.8702968884640856	83	1	86	44	5	96	18	16	5
RBMS2	7.345039988418129	7.440682683407196	174.24108351113716	-0.18409326689705557	-0.25003671084950785	-0.18524224448059032	0.8246667752076436	0.7748356320811528	0.7387865362441686	401	78	478	261	106	966	175	132	12
ZNF552	2.9580516455166004	3.4298198030723466	9.237381149824476	-0.18415433165218986	-0.23147795365836007	-0.0654912919785919	0.9278371775722014	0.9154461314927473	0.9180025972598097	27	2	24	32	0	28	7	10	2
PLEKHG1	6.0089083437565485	6.12536112277572	68.96975555248528	-0.18455201572051586	-0.253769334214185	-0.16141066873719595	0.8571097662925334	0.7994340365588287	0.7872915987788102	180	14	235	105	40	318	64	45	11
ZNF786	1.2131146538559974	2.02564163820375	3.3260365812804453	-0.1845726885593446	0.6899498392164729	0.112259437916146	0.9508278523609509	0.8226589000660465	0.7616690561653574	12	0	3	5	0	4	8	0	2
ORMDL3	4.6958973096849235	5.010728638703083	31.074330162097166	-0.18480596037622243	-0.48516644869453446	-0.23669534771454434	0.9035792111436248	0.6979078317627546	0.6616500127945555	71	30	60	91	2	151	26	18	3
NPLOC4	6.316683254014327	6.355849759382364	81.94200683600847	-0.18481691838426542	-0.1873012759895658	-0.16057789296785951	0.8002653118709535	0.8172419874160163	0.7690976407681753	229	44	165	178	27	419	69	51	15
PAPD7	4.900449017830572	5.014335062699337	30.68455038929861	-0.1849347294514755	-0.25270943022542863	-0.15957809341919496	0.8496327523528501	0.8019982761602469	0.7930879970897041	97	13	74	51	16	191	30	16	3
RP2	4.7206877739930455	4.853579849100556	28.881992295133443	-0.18527780615742254	-0.5363672131597916	-0.29152218984392586	0.8809310152554439	0.6026539678941469	0.5729216779215781	43	23	69	25	26	117	19	18	4
FMNL1	5.714803027943644	5.829021294312482	56.14826759964797	-0.18539192246073333	-0.2584420273935303	-0.15957761506171894	0.8604110635511937	0.801145121592864	0.7915461390937271	138	28	205	66	18	247	57	33	9
GNLY	3.827178699855403	4.295396057521404	17.59163561260297	-0.1854665192411509	-0.7825374720565235	-0.2836077212446853	0.9179989802580524	0.5861094707859025	0.561810614682231	22	7	119	14	7	87	10	11	1
DCUN1D2	3.2275750559234475	3.384455390974071	9.049900300639505	-0.18552199296551997	-0.3448886796034721	-0.14016886831438724	0.881761752628943	0.9538854518864335	0.8180431839759083	29	5	17	14	6	57	6	5	1
RP11-736K20.5	1.7475796130478274	2.5848146019958356	3.8302955382212986	-0.18554489089544585	-0.7460681475893459	-0.13685605861292574	0.9363647208329828	0.7393176966306598	0.7514644864653154	9	1	29	6	0	31	2	1	0
EPOR	2.2214715106724685	2.8243197410837855	4.847178240030986	-0.18555284588729054	-0.46212686986293805	-0.11499096914796098	0.9220435576521994	0.8265355494897669	0.8272511980972006	15	1	8	27	1	43	3	2	0
DNAAF5	3.584789039399446	3.761372903790555	12.278562821642208	-0.18556894225647805	-0.2345206187048495	-0.10430075296280375	0.895228010777443	0.8813247864618934	0.864757583363386	53	4	10	27	7	49	12	9	2
RPS7	7.345550333884461	7.387565238752682	171.4899603287951	-0.1855987239508976	-0.13223945284437227	-0.11208999056174355	0.7998324854540352	0.8855335611338562	0.8526787789708682	425	88	230	262	126	700	99	129	45
CCDC142	2.23793347324147	2.8454560608990174	6.72752995940707	-0.1856979712633115	0.18150343342632805	0.050779763691761765	0.9418040659494902	0.9541922370621513	0.9274950508191315	17	2	18	9	0	26	7	0	4
CPS1	2.3207879223776584	2.8377978953315566	5.987004434281108	-0.18570202089837734	-0.5997582223988833	-0.15900250809177766	0.9315983376023351	0.7797039166474534	0.7321738266805897	12	3	3	12	10	42	1	4	0
ENTPD6	4.929526217213944	5.125743436500186	33.126750624357335	-0.1857505650615346	-0.20121357313965746	-0.107629441937145	0.8797510046819907	0.8760673214675545	0.8660735378827753	143	9	58	92	6	157	29	27	5
SRP54	5.6229828906373065	5.719080907444991	51.30701646657283	-0.18613744164586823	-0.1941515103739609	-0.13974823113857088	0.8377996803141045	0.8423465957848825	0.8185000898785989	140	23	110	135	16	281	34	49	6
TRNT1	3.8378170084515375	4.1738739770259565	16.20624077512484	-0.1861384842594654	0.006082275079272159	-0.012769583756915864	0.8966869462079933	0.9972095102964393	0.9876997805047947	31	8	32	37	9	88	28	9	0
RNF44	4.935429983325607	5.0867152974368235	32.248164329144785	-0.18614403485242922	-0.3053835986309454	-0.18021664745543509	0.8651344452427661	0.7727558403491678	0.761573707654732	55	11	113	72	16	178	31	20	3
ZNF24	6.502715715505094	6.5918628864179585	96.60946680027504	-0.18620925112538783	-0.32740624984196093	-0.22578060835761213	0.8400534892387328	0.6966676458923587	0.6709996904990104	144	33	238	207	82	527	56	77	13
PCCA	4.071514753053289	4.148917967136681	17.375047201904753	-0.18629964852190056	-0.010948091947307314	-0.034140346303091665	0.873508142831325	0.9947570215863206	0.9641653093140654	40	10	26	39	5	64	10	17	5
BRPF1	4.470691442084421	4.675674187224537	24.111131103455467	-0.18634056946238686	-0.20580682452868185	-0.10856341039761176	0.8844405356169294	0.8813247864618934	0.8640881162915551	78	3	69	46	12	135	24	9	5
KXD1	5.180773066469941	5.315925070724754	38.20409312777877	-0.18658376516951353	-0.13541763725718714	-0.09396101631535872	0.8517465504540792	0.9090182289370565	0.88891834000098	123	18	62	92	14	183	51	25	3
RP4-785G19.2	0.8287333628962976	1.7432295245526197	1.6509582469063437	-0.18665474436689586	-0.5574230257309802	-0.04464875183681904	0.9418040659494902	0.8598398982781995	NA	12	0	7	1	0	8	0	3	0
PPP2R5B	3.993695148289877	4.148433521483628	16.289947739958265	-0.1866564146211373	-0.09389382209297986	-0.0617998474477059	0.8772511244169149	0.9541922370621513	0.9311163899816646	52	5	38	32	6	85	21	6	3
THOC1	5.595420447259814	5.626925895875054	48.83333554657686	-0.18673278926804096	-0.16305456219910863	-0.1438631444628438	0.8022083121841088	0.8521576526075234	0.8003373455679317	131	20	93	108	24	238	43	32	9
AFG3L1P	4.206505696657793	4.389457033370422	19.52265700127721	-0.18676030400479998	-0.12678190958863464	-0.07546111753070076	0.8809310152554439	0.9359932693023428	0.9142309028098896	64	6	40	56	3	85	18	15	4
PTAR1	6.928174803869834	6.999941170944799	128.68027500131862	-0.18683824964741302	-0.300412314361026	-0.22466954470282804	0.8137784117046296	0.6995979535796704	0.6611159970029675	197	70	268	290	88	656	100	110	12
AEBP2	5.155176416089805	5.295705532983109	38.243731401513536	-0.18714195212960025	-0.32224954054488275	-0.18939755852189133	0.86977978202614	0.7594638789647932	0.7449614394968124	86	24	128	55	12	245	31	14	6
RP3-508I15.9	0.925037081689246	1.750672914426719	1.6470997041237958	-0.18733000929888163	-0.5907271838528962	-0.07518568213912477	0.9367972786782521	0.8342007773999713	NA	3	0	12	2	1	15	1	0	0
RUNX2	4.178857543114566	4.261149165223709	18.613301596277367	-0.1873646694025342	-0.3381092336493585	-0.18456748097006692	0.8697608161116203	0.7734029256514922	0.7488002289359701	31	13	52	27	9	90	12	10	4
ZNF718	2.973189257662645	3.217197435571333	7.620274941046803	-0.18740092054213692	-0.21100301016441156	-0.08565036526353631	0.8920862369858725	0.9080243529692054	0.8937628785861707	24	3	21	16	2	44	9	3	1
NDUFA2	3.2695886222268253	3.5386878245340503	10.057988869594173	-0.18746293774957498	-0.1972259492665597	-0.0863449393554258	0.8970906419503514	0.9127995175850013	0.8937628785861707	31	1	22	20	8	47	6	12	1
G0S2	7.651801699367707	7.8008347441105	224.3598802638172	-0.18746305357420576	-0.387667457063083	-0.24441395680765604	0.8648068209790588	0.6817322960570567	0.6479762172302094	546	79	765	208	169	1588	140	135	22
NHSL2	3.1575211247047053	3.683730020152305	10.70097181306129	-0.1876817077985023	-0.5553377896352116	-0.16082530493375627	0.9204329688962235	0.74459155144341	0.7618082102816608	72	1	23	24	1	63	6	5	2
RSG1	1.337780267675843	1.9870376063275652	2.84433658335899	-0.18772581400399138	-0.4239182103925338	-0.06802665461894987	0.9407575153892427	0.8821803761550859	0.872624261066774	12	3	2	5	0	18	0	1	1
LTA4H	6.777143809399984	6.91580593315244	122.47562022467794	-0.1878263593471927	-0.46873752196271806	-0.3019780804281499	0.8681628731812542	0.590852512711235	0.5589778484169482	123	92	311	174	98	603	67	101	13
FADS1	6.772357492694555	6.875072079204373	119.31563999196123	-0.1878538034373243	-0.4156067677926226	-0.2790508991862724	0.8390104787317108	0.61588363333643	0.5845500990458438	216	67	145	197	130	574	67	94	16
FAM111B	1.7026515682174685	2.2368874731418096	3.3452507702253946	-0.18794024649005286	-0.4483304003676722	-0.07993159295586853	0.9342830399029703	0.8640523877785963	0.8609832641539035	19	3	1	5	1	10	5	2	0
RRP1	3.6273603441635065	4.113828352106059	15.38184899021792	-0.18795999296314828	-0.16672188451761225	-0.04551064755390013	0.9194921080735445	0.93898709410671	0.9460928294774993	81	1	39	26	3	77	23	3	3
SPTY2D1	6.008090005892713	6.052875887541409	67.31058463338115	-0.18825850752866452	-0.22652623316125423	-0.16749222467358668	0.8292735173409385	0.7983995837472844	0.7684308018428261	95	34	132	136	50	289	40	51	15
MTERF4	5.041414480436658	5.077771237913165	33.556789506692034	-0.1882982015024681	-0.11685097983224504	-0.10398892642094054	0.8319888921476513	0.9164133309684328	0.8673820824324193	71	17	70	64	16	155	18	29	8
LONP2	6.637195693138254	6.6756684954953025	102.13623622311823	-0.18842724627235014	-0.2080249798825176	-0.17231833907499894	0.778714589474176	0.780741447587368	0.7367355180892516	256	40	201	225	61	496	102	71	13
RPSA	7.176749621502439	7.239785347395552	154.39912501303198	-0.1884910814636081	-0.18125940672531587	-0.13200300207556223	0.8234675303591575	0.8486368702451467	0.8279212473728155	420	69	169	249	130	552	148	85	36
EPHA1	0.8287333628962976	1.5719580153141595	1.3989360264502793	-0.18863650081150002	-0.48721001972419076	-0.06139996460872831	0.9342607588760117	0.8696294736532355	NA	2	1	8	3	0	12	0	1	0
DDX6	7.555773053095254	7.611382586532165	199.1107566276449	-0.18878120533153578	-0.2321910801021649	-0.17684597512889605	0.8081334811107286	0.7797039166474534	0.749151713024525	312	109	451	299	149	874	110	190	34
ANO8	3.5026755157382228	3.8321100781844812	12.610970811902991	-0.18891947151002295	-0.30243638555503266	-0.11316008775152331	0.9046223013597389	0.8590127230209114	0.8509689929576201	61	3	27	30	1	61	10	7	3
MRPL41	3.0512418627734315	3.314581240076279	9.133357490639774	-0.1889887196218464	-0.2057005595701238	-0.07562394467887273	0.9130763558936265	0.9222331187826293	0.9036356802597453	32	6	10	9	6	46	11	1	2
TTC7B	4.4386078048918085	4.646931980725522	23.087841503224876	-0.18943410239633865	-0.22563865753305626	-0.12719949890730056	0.8743015865935495	0.8598398982781995	0.8424711727798637	77	10	60	32	12	141	27	13	1
ALYREF	4.035984239426654	4.109819403075648	16.1482571075066	-0.18954645320523933	-0.18785899278096943	-0.11156198722966339	0.8523802535711841	0.8810802512666935	0.8594722382633201	35	9	30	34	9	72	15	13	2
YPEL1	1.6056141072812218	2.119313634778149	2.772541821590604	-0.1896582299558908	-0.29661001056868974	-0.053361943597279575	0.9230582725788219	0.9120820809604918	0.9188371930549293	8	1	13	2	1	12	5	1	0
MALRD1	0.7468482968778304	1.4577697795107576	1.2389363707649454	-0.189770372153221	-0.4899970686973274	-0.04874138559907676	0.932457634089738	0.8708735037360723	NA	8	0	3	1	1	7	2	0	0
CLIP4	5.629240661050669	5.718745625673568	52.479488356943676	-0.18985420247773743	-0.40403901660215835	-0.2707502591179168	0.8307359320380383	0.6167102820108046	0.5941971723642694	105	35	88	79	46	265	39	37	5
LPP-AS2	0.5757279053959037	1.445733252616262	1.071299492455347	-0.1901645390520226	-0.142014725890993	-0.03257856671408694	0.937076135139755	0.975059367987618	NA	5	0	1	4	1	15	0	0	0
MAN1C1	4.772650635174283	4.937900210266107	28.926077572492574	-0.190518986141982	-0.15340029751843035	-0.09213424067093602	0.86977978202614	0.9073642027892106	0.8910031996706826	113	7	37	76	14	124	33	24	3
SNCAIP	1.198060836510077	1.6176826511224829	2.039884368398513	-0.19053853031696705	-0.405679568121574	-0.05842040789449401	0.9322515243160291	0.8881878168940738	NA	6	2	1	2	2	5	2	2	0
WDR13	4.718265707439344	4.908387741339801	28.932084606361375	-0.19089282162429327	-0.160412465169481	-0.07458553439494484	0.8822388721051776	0.913047621623976	0.9142309028098896	137	7	73	32	8	121	30	15	7
RBM5	7.039621162327012	7.115219084248453	138.56184906098625	-0.1910175350452467	-0.22644957691924247	-0.16729819596172407	0.816923346652802	0.7933516146040439	0.7669819431499105	437	34	375	261	69	680	136	89	20
CSNK1G3	5.103659945897796	5.191489072796415	36.43536927999529	-0.19126697462655898	-0.37629690290819434	-0.22727643995844674	0.8602355025339796	0.6992162127280303	0.674952583478535	44	16	70	86	33	168	21	24	7
RP11-156E6.1	3.126367888203496	3.4338566585535766	9.378417651945297	-0.19128935788604584	-0.3686353268485256	-0.14160992823119087	0.8969723466330916	0.8269189753276003	0.8115236959343745	19	10	15	20	4	61	6	7	0
PDCD6IP	7.123760698222675	7.196072436082639	148.36021577429054	-0.19137727856537315	-0.3404317565499562	-0.25517195718800023	0.7999663969330818	0.6494591655436535	0.6051762754641825	295	96	247	236	119	785	107	121	14
CD4	5.7934381761300155	5.9029954466012695	59.6803660344732	-0.19137828095094794	-0.40561140438592097	-0.2681659880837358	0.8430426734664224	0.6313681267301533	0.6065905106840916	180	54	96	82	26	377	37	33	7
ST6GALNAC3	4.236699224217641	4.5188187553361825	21.322081662091232	-0.19142836633393998	-0.42260641168249713	-0.18698641672309438	0.894810068227624	0.7527467346507242	0.7424399027500985	51	3	86	21	18	94	16	18	2
RNPC3	5.109772777115344	5.154733776260112	35.277147908110706	-0.1914422750763929	-0.10323123957131641	-0.0960709745555656	0.8285551904715538	0.9286520280402262	0.8810120374813821	90	19	68	69	13	161	20	32	8
SCAMP4	5.062771297326194	5.14649921755226	34.152823692210454	-0.19161919685106324	-0.24137138788766563	-0.16299435611177235	0.8364310608445167	0.8019982761602469	0.7829109533309011	102	13	48	86	21	171	31	25	4
ABCF2	5.124603559207657	5.392110997255222	39.514465574795246	-0.19167025407193594	-0.2403423061164103	-0.12967115712411303	0.8803267762285717	0.853080655420153	0.8385946320948082	138	11	63	143	11	229	48	24	2
FAM86DP	2.240206111090536	2.745114347431172	4.602654215996304	-0.19170891373302335	-0.40000799717525165	-0.10288538661085858	0.9122078767861539	0.8484733772055876	0.8501496038242587	28	1	12	8	1	32	4	3	0
PARK2	0.9144349077916146	1.6071856541381873	1.4091468397338507	-0.19172116832804875	-0.21657672061127306	-0.03790738362750812	0.9282043892709001	0.9498501080104412	NA	6	1	4	3	0	15	0	1	0
PRKCQ-AS1	0.7173526142969043	1.450913831955954	1.5016692811913832	-0.19180553760727426	-1.012535772064276	-0.1081285353995377	0.9480005176109478	0.711426994581583	NA	0	1	4	5	2	7	1	0	0
ROBO3	2.756153479386658	3.274428402360802	8.017599306682829	-0.19184275192088082	-0.023050922086044714	-0.005527758943361226	0.9259639652422068	0.9930518553170561	0.9931866385053	22	2	24	22	0	23	5	14	1
KIF27	3.433326690981286	3.8631380570496323	12.264568423406308	-0.1918498316542179	-0.400693577094883	-0.1426597607090932	0.9070228712303391	0.8059326670027085	0.807250698476393	27	1	52	39	3	65	13	7	1
FANCE	2.2347703946308335	2.5864386547850526	4.706087436379102	-0.1918994265952919	-0.4649961667353416	-0.11243706099465871	0.9148743356399058	0.8234986649268827	0.8250294173849858	27	3	4	7	1	20	4	2	1
SIGMAR1	4.83051891580387	5.008870104059352	30.90615108446802	-0.19190937610276781	-0.27574618431463377	-0.16066246916985585	0.8660811049422705	0.8122873114429379	0.7921208742099789	88	25	38	78	9	144	34	22	2
LAMTOR3	4.317230652628318	4.509535874851005	21.921403125191045	-0.1919171414333182	-0.5136004188615492	-0.26008490713662663	0.8772511244169149	0.6532029269812397	0.6253880691133159	38	9	36	39	28	125	9	16	2
SULT1A2	0.7591851093654686	1.539049137185692	1.3693693827507705	-0.19204001918413582	-0.6700744556053249	-0.07369477415854357	0.9372384449729897	0.8129198093878185	NA	1	1	4	8	0	10	0	1	0
NDUFS1	6.5696836491666	6.601301255159707	98.30885856916254	-0.19236656277732628	-0.27803117908322145	-0.21927074857219975	0.7810128435726229	0.6961174764404983	0.6555192496073846	199	63	164	164	70	430	83	69	15
ALDH18A1	4.814098898567276	5.03503326908211	32.85956932328133	-0.19239797569910047	0.002248589736882569	0.003676481702279466	0.8900430248413914	0.9988487735650049	0.9969082837399604	85	12	52	97	6	205	9	17	13
HIPK1	7.367732034501077	7.414714592605027	173.16666046175732	-0.192411935974464	-0.20678242408829045	-0.16338669186568194	0.7937810915165154	0.8029461259516677	0.7675865350146115	322	66	492	278	111	882	124	95	39
DNAH11	3.462473261665086	4.080177955679374	14.794935043667078	-0.19241514921173816	-0.4174549650140148	-0.12420686582281987	0.9260093055494458	0.8329718867632447	0.820768213184359	22	5	94	8	5	51	14	17	0
PCGF3	6.260877048104454	6.4064575315125145	83.72815384203211	-0.1924494254811083	-0.21987804410506717	-0.13157739400127272	0.8561597728269432	0.8410896285369557	0.834918333746906	210	24	329	125	30	329	98	61	10
ZDHHC9	5.790929611690507	5.90628200815886	60.26414089902083	-0.1925941889763081	-0.4261133843073847	-0.261489706232791	0.8646369153578467	0.6363205253099529	0.6204907500776692	81	38	64	189	45	267	34	47	9
CHMP1A	4.395448087026103	4.672939363472853	23.909173652253365	-0.192616937110746	-0.23148872766772172	-0.11793117315165197	0.8923811018622303	0.8738714391660222	0.8519130984144759	84	17	53	45	2	101	28	18	2
IDI1	5.381160307846695	5.6797994672272685	51.870649757849066	-0.19266673186893843	-0.72225212575035	-0.3857722121620353	0.8867946704251815	0.518754761812602	0.44985335901494367	69	38	48	69	76	210	25	43	3
DGCR14	2.606694196511995	2.9101550175526625	6.300889661010311	-0.1927514377958774	-0.17458454717871288	-0.05562813324057228	0.9071261211026094	0.9401960537120241	0.9286627098794015	30	2	10	11	1	26	7	2	2
HINT2	1.1893445602350805	1.8189128899937665	2.397095937296488	-0.1928243873275711	-1.0067577131964467	-0.13507332274506667	0.9445073765048466	0.6936332831223903	0.7026398199365381	9	1	0	5	4	7	2	1	0
PSMD3	5.425898331468075	5.561363456855297	46.899497787479135	-0.19290152424246576	0.04286943152254135	0.011634203743960004	0.8646720823572618	0.9785477223141504	0.990353475656515	168	11	80	99	16	189	61	18	13
PDE1B	2.4398896092801428	2.7803430312758532	5.4693253615021415	-0.19305157089611993	-0.16838815952229746	-0.05246622268040342	0.9124343777272144	0.9476251547388408	0.9324605147039238	5	3	17	12	3	21	4	8	0
AP5Z1	4.43748325729914	4.744487764296537	24.372389983471283	-0.19307258128176655	-0.20701361285661843	-0.09661036407381325	0.8879862804257408	0.8890818854767313	0.8835977836355664	106	4	70	52	5	127	30	16	2
GTF2F2	4.730232508905032	4.7853567528248835	26.864034018473976	-0.19328992244016363	-0.31309864053195186	-0.19762701462594995	0.8308876077925461	0.7375886286527561	0.7252295227242926	66	14	45	46	21	136	19	18	4
PPIG	7.9064563225517865	7.949377564463749	251.85616755261054	-0.1934144248150675	-0.24724104517245965	-0.19741469917671564	0.7792330206774424	0.7455575341898134	0.7011508942887152	421	134	495	422	199	1107	157	228	41
KIAA0895L	4.572667418562944	4.88549437282014	28.62106310466989	-0.19341688192834613	-0.14861882444454713	-0.039133898559655135	0.8989207583881739	0.9357266652590154	0.9569267168014622	161	5	44	54	4	120	28	11	9
RBM15B	5.1489955582172335	5.265978568474194	37.08687065913675	-0.19352714293791776	-0.21063274892121506	-0.13475789626615775	0.8518480819010817	0.8472242756914687	0.8307978831631586	135	16	49	102	12	178	40	23	5
THRA	5.696433482175871	5.823202304372923	55.02546509091255	-0.19359913225522107	-0.21873801795028858	-0.14284624054082737	0.8472064988009722	0.8330626972308288	0.8172401785776229	197	12	149	103	24	284	58	34	7
YTHDF1	5.146914053244895	5.213289314232993	36.17407309544919	-0.19433789102668816	-0.2985059285498141	-0.19963726436407334	0.8187141272274286	0.7285787951629983	0.7155471232625772	93	20	53	78	24	188	29	26	4
TRIM33	6.374363086084103	6.402369774464304	84.78794917314205	-0.19440531418250923	-0.25764001714961887	-0.20814236264327046	0.7671806069935013	0.7096920666208829	0.6638668321509192	186	49	173	161	48	440	73	54	12
ARMCX5	2.2023346716382615	2.6507559561173535	4.321312663119575	-0.19444682596292182	-0.24207594311727879	-0.06691586628202215	0.9058208840639203	0.9148117931069913	0.9129880288272118	14	1	13	13	1	28	6	2	0
P2RX1	2.268637977196776	2.8147309604343302	5.247144615460871	-0.1944612173945783	-0.5474005848379871	-0.1293902591994409	0.9218703294258341	0.7918570840286623	0.7985202225111041	19	0	24	11	1	24	5	2	1
SERBP1	7.896960207163853	7.9263639036778715	248.1573093012824	-0.19457038597202145	-0.22512627806696503	-0.19131618051193824	0.7617923164384272	0.76113484942946	0.7018213806376898	521	150	350	509	160	1259	142	188	48
LIX1L	5.443505553120945	5.489631291203265	45.50972930634564	-0.19474239478669875	-0.16307140987849209	-0.12567773296413376	0.8282050215574674	0.8760673214675545	0.8377383903506838	81	20	108	71	30	214	25	28	13
DFFB	1.8901912555910225	2.369933667927688	3.309562246575709	-0.19513442235768427	-0.41629625526877645	-0.09102979587109855	0.910044450576389	0.8504873699826909	0.8582708162024476	21	1	5	7	1	22	3	2	0
POLR2J4	2.9534708161038132	3.4250153092095688	8.97753040692958	-0.19553622744272492	-0.5053010317038168	-0.16669829383175094	0.918501612636198	0.7755162854102173	0.7589160050477658	32	0	31	24	3	46	6	4	2
EIF4E	5.047388901217436	5.170648187080266	35.29915789942845	-0.19566778600239193	-0.44528000397337664	-0.2713073202524014	0.8488256890782367	0.6244029885102494	0.6046236299752462	54	19	75	60	35	179	26	24	3
PHRF1	6.385124471599447	6.562007568839658	93.46834344511538	-0.19568516908647854	-0.1599570729016195	-0.08534136347975745	0.8712663743039731	0.8997429544513355	0.900334798667973	396	19	231	203	20	326	87	89	15
CELF2	6.890072710432938	6.985571737865546	129.4247517679626	-0.19573410740251446	-0.3871794678975584	-0.2659158162769585	0.8188743130896247	0.6361454469688685	0.6050261662928156	233	130	215	164	73	513	95	107	16
POM121	5.713748166511482	5.786051647504608	54.541580474291315	-0.19592613244328372	-0.11724233216068611	-0.09847645218877266	0.8235594784859754	0.9127995175850013	0.8780315904749383	177	16	126	114	19	254	52	32	12
ZKSCAN1	7.132776987481742	7.175400909847097	145.22573027632674	-0.195945073270679	-0.184192233486634	-0.15446586734830428	0.7783330884283286	0.819914848004112	0.7767820953804263	359	48	371	307	72	689	150	85	24
GORASP2	5.845701509511197	5.894751053880622	59.92298859742664	-0.19621780443026499	-0.31321166561613406	-0.2265619873786394	0.8015241257649838	0.6925332925255978	0.662279240359456	136	49	94	104	30	297	49	32	10
MTA2	6.15100172353956	6.205022389694824	73.70013447185045	-0.1962246100926116	-0.09970422832748276	-0.09451411726369792	0.8060078608173789	0.9227635392229563	0.8808378382739921	207	21	172	165	29	314	64	51	17
FAM120A	7.70462707659017	7.736533284169259	215.3970483788759	-0.1964203220900158	-0.23639653442756128	-0.20135314150919748	0.7552446099522063	0.7387953755206396	0.670683092914359	676	93	312	499	116	1079	180	157	31
LDOC1L	4.506523709989213	4.568153422658218	22.92965760449387	-0.19661011048073077	-0.14818149840012693	-0.10927246818021724	0.840329769451014	0.9023399700829906	0.8611742909102185	71	11	38	44	10	109	23	11	5
HIATL1	4.973319933956568	5.184710831106025	35.32308635803545	-0.1967173440740812	-0.3286623394957742	-0.1966030708062554	0.867485756210661	0.7680911196279973	0.7331860058799785	52	28	67	71	23	175	30	32	1
SCFD1	5.96384920431579	6.002049350326644	64.63271503356832	-0.19678038897333333	-0.2872779561879402	-0.21454902384312952	0.7987662474082613	0.7110554734404994	0.6780391317909898	156	37	91	111	49	318	52	34	12
HDAC8	4.146507837614399	4.346885947415775	18.624160340155026	-0.19679791674468203	-0.22346873764396297	-0.12247977189649181	0.8679945525168046	0.8681034436932499	0.8482818917620502	46	12	32	55	5	96	18	16	1
DBR1	3.0616985958511247	3.166420753081034	7.942307574540456	-0.1969480699354853	-0.1846426886661454	-0.0790452084108809	0.877680141931412	0.9181949398030012	0.9037757867939656	19	5	12	14	5	32	7	7	1
TCEAL8	5.355960346350103	5.626560765453078	49.8913487187364	-0.19706096701787174	-0.7212723630158503	-0.4128330013949794	0.8833374729485673	0.48972268847544814	0.4220301348344646	116	61	55	42	40	255	23	33	3
TMED4	5.490698664754004	5.559302497300148	46.13114085850553	-0.19711467404159433	-0.22542243008478544	-0.166613402773078	0.8112380928527604	0.8013064373520754	0.7721463229363372	108	25	92	123	16	228	39	36	6
FNTB	2.689136862071087	3.044096231089933	7.111344231320251	-0.19712983607262816	0.060523380808100866	0.0036346205898256435	0.9150846260403235	0.9825166736182763	0.9961250834898803	18	3	4	13	7	19	9	10	0
YKT6	5.281321790362687	5.339920482528024	39.691440286516645	-0.1972719895162382	-0.20929026474560733	-0.1564129624909056	0.8190152713291786	0.8256612867183464	0.7915461390937271	128	20	58	95	15	196	30	29	7
HAUS1	2.5677858286346975	2.9034945972876147	6.706968684409035	-0.197338401639023	-0.4015336079875758	-0.10446242245530346	0.9179989802580524	0.8571738209358825	0.8394993247130306	21	2	10	3	9	22	2	8	1
FAM63B	6.29884096442904	6.340582021881982	81.29987195903666	-0.19739910268622082	-0.19181681081734647	-0.15397166688484637	0.78949176717034375	0.8176079013128986	0.7847764937732017	227	29	139	143	60	343	84	50	14
RPS4X	8.764201243719217	8.839268733708618	471.60571985680997	-0.19745334417807606	-0.2364638433954382	-0.16646802908881975	0.8015241257649838	0.7994340365588287	0.7736544086173063	643	330	769	724	368	1982	288	267	123
MILR1	3.279940500203387	3.679603136024623	10.653244249792229	-0.19756110521542147	-0.24941341083573398	-0.10622983533853933	0.9010399415076376	0.8864317743205072	0.8633621837664048	33	7	18	31	3	95	5	8	0
TNXB	7.16786255240636	7.294436150037881	156.8498692278311	-0.19776329300946008	-0.3640534229771925	-0.2364361190878315	0.8419760094584232	0.682865651230538	0.6593768611333221	459	52	589	177	77	930	118	103	17
GTDC1	4.260754833739896	4.334796065611426	19.68973366186463	-0.19781857296709401	-0.2854961223812572	-0.16523575636216367	0.8573449551378718	0.8108790522508816	0.780395728662257	34	9	51	33	13	102	10	11	5
POLR3H	3.8549771163508537	4.084337900899209	16.13657543283503	-0.19801463480039727	-0.011424522411785414	-0.010115032325553084	0.8920862369858725	0.9950572946200464	0.990447101967421	68	6	23	32	2	57	20	7	5
SCARNA8	2.4664019368654193	3.0143763689289886	8.888786228998564	-0.19805102826947232	-0.6192976985803016	-0.12387290666375955	0.9376874142370651	0.8128513346008183	0.7653073851954725	7	15	5	6	5	27	6	0	3
MSNP1	1.0840083685810558	1.676043202185533	1.8739178014192466	-0.19812637575386888	-0.4301320371422814	-0.06675251055986418	0.9332819219180828	0.8816617440272112	NA	1	1	6	4	2	12	0	2	0
ATPAF2	2.534282270460201	3.0666799650764776	6.358925769954175	-0.19813194014951205	0.013812078145540018	-0.0045383651380031895	0.9123025094281884	0.9958983706006241	0.9943913488170684	31	2	10	14	1	33	14	2	0
PKD1P6	4.091869206296335	4.5239044762565825	20.456425583384995	-0.19827523569967637	-0.45058421341678984	-0.16692268920509912	0.904275926279725	0.762227268845844	0.7698802225626561	133	4	35	51	2	118	16	13	2
[truncated: 5,939 more rows]
