# Supplementary material for: Genome-wide bioinformatic analyses predict key host and viral factors in SARS-CoV-2 pathogenesis
Source: Commun Biol. 2021 May 17;4:590. doi: 10.1038/s42003-021-02095-0 (PMC8128904; doi:10.1038/s42003-021-02095-0)
Supplement: Supplementary file 5 — Supplementary Data 3 [file 42003_2021_2095_MOESM5_ESM.zip › GSE150316_ValidationDataset/WithoutThreeOutliers/case1/des_Case/unfiltered/controlVscase1_genes.over.DESeq2_unfiltered.tsv]

gene_id	LimmaV_AveExpr	edgeR_logCPM	DESeq2_baseMean	LimmaV_FC	edgeR_FC	DESeq2_FC	LimmaV_padj	edgeR_padj	DESeq2_padj	NegControl1	NegControl2	NegControl3	NegControl4	NegControl5	case1-lung1	case1-lung2	case1-lung3	case1-lung4
C14orf166	6.40171160064595	6.489682849187984	92.52143676152326	0.22176499505421896	0.04562603023667496	1.5523288217125788e-5	0.8079113075725585	0.9761541147241592	0.998507391235801	140	52	98	104	89	382	77	66	24
LOXL3	2.401938510827145	2.909997105328887	5.711973796401279	0.315636866820234	0.044991460426889736	1.3485324504316056e-4	0.8696303649239246	0.9877996951772634	0.9994975530169615	25	3	2	17	1	33	7	6	0
RP11-421L21.3	1.1736596584312682	1.9395552322936047	1.935050289867984	0.49711182889374306	0.056734728374579754	1.47069040921764e-4	0.7812906660099165	0.9875377233696337	NA	8	0	10	2	0	21	2	1	0
WASF1	3.078680923179862	3.477355102030966	10.457060640794879	0.5948888759028752	0.0783612085252496	2.1125253673974655e-4	0.7281549324006559	0.9768858343212824	0.9994975530169615	37	4	7	4	11	87	6	2	3
MOSPD2	4.403856972514454	4.591253072311971	24.75467881497231	0.07851585527048457	0.020097157042326584	2.2377136642819117e-4	0.9592166503380627	0.9925618200789725	0.9994975530169615	28	5	52	25	28	81	12	24	8
EIF3CL	-0.1911308602144007	1.0614421830435907	0.5085550812420123	0.91786826594994	0.42056092857490995	2.311842589271612e-4	0.666643125328737	0.911935337023496	NA	0	0	0	5	0	10	0	0	0
RP5-1099D15.1	0.6001917494055292	1.437718199721237	1.1700842971812695	0.5296515884504969	-0.08457216417579529	3.106700221046433e-4	0.8003793885143776	0.9825166736182763	NA	7	0	0	5	0	6	1	2	0
GLRX2	1.3212320141467748	2.046995664389992	2.584582817484503	0.8052598154731195	0.18078481143035421	3.471378785683334e-4	0.6959373664017119	0.9548531759648378	0.999675104902161	11	1	0	3	3	28	2	1	0
BIVM	3.224587402995279	3.494071813271085	10.809888340199242	0.44724793019454867	0.05047477480151383	3.6839871836844934e-4	0.771693846013975	0.9843434024511754	0.9999103318963675	40	10	4	11	3	57	5	9	3
CA3	4.5236326386971175	5.327233617156029	38.32087834885047	0.5343678746463936	0.0766580678686979	4.050543193318582e-4	0.8143892305444363	0.9787348730504489	0.9983947221454504	229	2	27	14	34	307	4	54	4
SH2B2	1.1429939016845456	2.1152731119219554	2.9783172584620554	0.8669688500425476	0.1978805136868202	4.139716288048861e-4	0.7255935901587	0.9587331496290201	0.9994975530169615	1	3	13	0	1	21	6	0	0
SCN1B	2.6278577410299584	2.9971498093143936	6.6400614441719865	-0.13211302848031029	0.03625960527203138	4.238324897400776e-4	0.945573602961767	0.9899395054398056	0.9998249391240078	8	3	23	12	2	29	13	1	1
JADE1	6.195773999045906	6.266449110770833	76.1081824498937	0.11341955212800438	0.03059693890668889	4.800387713900365e-4	0.897188625915939	0.9798489460169942	0.9998249391240078	176	23	180	117	49	468	81	57	9
MSL1	7.006640699157381	7.079366747249869	136.9542133066275	0.0314038699986619	0.03247786625061693	5.434750961838108e-4	0.9780875782384293	0.9798489460169942	0.9999666560056116	224	35	398	211	87	564	108	118	33
ZBTB12	1.0144601150502266	1.719255130450333	1.7404933818648172	0.6561761026237064	0.16918426490621813	5.800786973813084e-4	0.7437089412080159	0.9593303197664563	NA	4	1	0	7	1	19	1	1	0
MSH3	3.6597078241613357	3.7648143124460756	13.004529414651742	0.15771437371964345	0.043786770388012486	5.98826815829813e-4	0.901179040010581	0.982068600842639	0.9994975530169615	24	4	18	27	10	83	8	6	4
ITPR1	7.116539405993405	7.1985492316419935	146.81518176301782	0.1118904821385261	0.03569549614847057	6.499896976735024e-4	0.9041884079493775	0.9772080011231558	0.9994975530169615	492	40	327	180	81	820	165	117	18
COLCA1	1.1272956616007301	1.8831388664858626	2.62110884346838	1.0081671120699687	0.15147275879750047	6.588555670342633e-4	0.6237931676434791	0.9693711265123611	0.998447059484919	0	4	8	2	0	11	3	3	0
GP1BA	1.750173315123001	2.3039032578915544	3.771349004886073	0.49041916493626664	0.0013434415349230795	7.842824463807195e-4	0.7978708164717898	0.9998079535864318	0.9989000893221504	2	2	4	19	0	14	5	2	1
RP11-521C22.2	0.6107939233031604	1.4584427294167606	1.3727566914226303	0.6059327553188234	0.21850940427520976	7.990342222553062e-4	0.7847604126380633	0.9538854518864335	NA	2	0	5	0	2	12	0	2	0
HMG20A	4.788413708300124	4.845956440795344	27.874674779826222	0.1317268906574469	0.024058650680435736	8.012943363236814e-4	0.8920862369858725	0.9864998915255261	0.9991688307590987	57	13	38	57	19	161	22	25	4
OGFR	5.9447575657142915	6.067646785697433	65.63125400350879	-0.05702617475731278	0.03530898373550423	8.515483474571552e-4	0.9592166503380627	0.9798489460169942	0.9993547436900431	206	20	151	126	23	303	100	43	7
TUFT1	3.801555299745568	4.012134166488292	14.309705840124144	0.17750215067883912	0.035095332664305715	8.995826244718464e-4	0.8875087538387334	0.9847379588922983	0.9991688307590987	35	9	22	37	4	117	10	12	1
CTA-243E7.2	1.1739517759590108	1.6871278620413281	1.7919433398089453	-0.028743206427181315	-0.001400096391796801	9.099760088766124e-4	0.9914126301071515	0.9983091036524745	NA	6	0	2	6	1	6	2	3	0
SEPHS1	3.688564016964718	4.11298932551545	14.714895640723975	0.20878992351408276	0.04021896549554034	9.14105502838502e-4	0.8969479149175176	0.9851060625829482	0.9991688307590987	61	1	34	36	4	125	17	8	1
AC074286.1	2.4805095742969048	2.7242901639800166	6.310601141643916	-0.45647908121025504	0.02646703437429497	9.336435887508214e-4	0.8098483571402054	0.9936047745414971	0.9988075164448292	4	5	11	13	2	8	4	8	2
ZNF143	4.900488056923364	5.044535308302408	32.26581302693011	0.25229462074182757	0.04294001168984973	9.863887474222993e-4	0.8235687849803405	0.9795017908534097	0.9991688307590987	64	8	85	25	29	156	32	28	5
BICD1	5.396431764961208	5.482639472549743	43.69441321580372	0.10868164217525993	0.04104903802917216	0.0010684532728903228	0.9124343777272144	0.9765805668776141	0.9989956652608617	119	25	81	90	10	279	42	29	7
LINC00680	1.977824000272085	2.3979278982428895	3.9014183723589415	0.083915083265961	0.02311870223651186	0.001086598049408967	0.9692916987536377	0.9945701360437516	0.998447059484919	17	1	9	6	0	14	5	3	1
TBC1D19	2.590777868494909	3.0665716641617125	7.102435192003664	0.45120326147228934	0.1195054326665464	0.001156445148367315	0.7913646681127043	0.9651672249788441	0.9985660718005087	16	9	3	12	2	54	3	9	0
EIF4G1	8.899980716103379	8.93441236411968	496.21349237929695	0.04016767354687242	0.03572816589740074	0.001172308921261495	0.960470471134864	0.9761995834278175	0.998447059484919	1701	180	787	1009	184	2352	483	385	97
ZNF821	0.692021054406119	1.5221366052009142	1.2736455221168883	0.2844902608370076	0.023290359234240155	0.0012081533093799472	0.8990839332911681	0.9951930450759396	NA	1	0	5	6	0	9	3	0	0
CCDC137	3.4063518181840995	4.321518150236719	16.974050391950968	0.3966104214725217	0.0404191761312939	0.0012204361635222616	0.8648068209790588	0.9884609423223016	0.9988075164448292	78	2	19	69	0	115	28	11	0
ZSCAN25	3.1679025229537836	3.6207465350809986	11.833196167794997	-0.1299424195370883	-0.01743811149339066	0.0012230269860335388	0.9557738233869222	0.9944893897309814	0.998507391235801	44	8	10	25	0	27	16	5	4
CTB-55O6.12	3.2434405468567196	3.520120859714826	10.831325154285826	0.13344103276863478	0.02989660823762207	0.0012239253697924448	0.9402427795819287	0.9917503584345803	0.998507391235801	31	6	32	8	1	50	10	4	4
P4HA3	1.8847455399397242	2.6187777547602415	5.1457407131594195	0.40750637517945154	0.11143825072957665	0.0012554000257180282	0.8715071928882046	0.9761995834278175	0.9983947221454504	8	0	2	11	8	37	0	6	1
SRD5A3-AS1	0.34219973886248883	1.179675122278693	1.177412571495259	0.08523369897374478	-0.16734622492787565	0.0012737388453265676	0.9765534937865951	0.9678673626204664	NA	2	0	5	1	0	6	0	0	1
WFDC21P	0.4728129630753262	1.4543899653371697	1.321555323962741	1.1676478960544872	0.08793828301463634	0.0012746181727153038	0.5620122802961647	0.9843434024511754	NA	0	0	0	9	1	8	2	1	0
TSIX	1.1200738215088812	2.0726796981314872	2.769450436761791	1.1191937819936457	-0.062444165588807984	0.0012767404998659485	0.5929965974507344	0.9875377233696337	0.9978526213582212	0	0	16	7	0	18	1	2	1
ISCA2	2.3410650803905826	2.651257853870478	4.801016211177721	0.23256551938368034	0.044765049690184334	0.0013541691335887368	0.881064182724173	0.9871259010072709	0.9983947221454504	10	1	6	18	2	33	5	2	1
CENPP	3.00988279861671	3.237601428496484	8.325530420973434	-0.526217196688358	0.03985653803717003	0.0014474832488670082	0.7065889749370102	0.9877997868810466	0.9983947221454504	26	2	15	20	2	16	11	8	2
CCZ1	2.8873882751626576	3.1654211463067043	7.229102785875909	0.19778067402300448	0.04369365798794639	0.0014500771032044065	0.8914852138686522	0.9849221882350213	0.9983947221454504	14	2	15	25	2	54	4	7	1
FAM47E	1.2272375511056435	1.7475309954917855	2.2816111161663817	0.2967838230212194	-0.014308258867417399	0.0014525099883311574	0.885803131462408	0.9951689577924977	NA	5	1	9	1	0	9	1	2	1
THTPA	1.7989092311187076	2.5079621862775863	3.989508047387093	0.39733070414209076	-0.022825339328549712	0.0014693363988898382	0.8477844668541149	0.9941633254333027	0.9980813619307023	25	0	8	6	0	25	1	5	1
CCHCR1	3.4651639767836397	3.691523922678165	11.768052191345747	-0.1432300350584444	0.0359092608238826	0.0016196908589473436	0.9306873312851518	0.9875377233696337	0.9983413343770126	46	4	24	8	6	38	20	6	2
ALOX12P2	1.8718266902095708	2.294679384435518	3.351487462534409	-0.09596528643638777	0.04999210340992972	0.0016308616977708324	0.9599976075435103	0.9871490946118309	0.9978526213582212	9	1	4	10	2	18	7	1	0
ST7-OT4	1.175354843550983	1.8528868074464473	2.099491105962638	-0.35446517012350626	0.016042111576716724	0.0016560669373268716	0.8648068209790588	0.996892721146546	NA	7	1	4	6	0	8	6	0	0
RP11-395G23.3	0.6622462260010809	1.5568035258313857	1.2324354027010294	0.7783017465764989	0.07167492383498354	0.0016878866825159268	0.6820099848536422	0.9855614383599193	NA	7	0	0	6	0	13	1	1	0
ITGA9-AS1	1.752369232325382	2.281258297884102	3.59816768234568	-0.031548394299872745	0.043336521226764124	0.0017000721564474543	0.9914126301071515	0.9902873967543676	0.9977306703147883	10	0	6	7	3	22	5	0	1
GPR98	4.695389845773345	4.832407589956245	27.606343789567518	-0.03080306561365724	0.03979482698552987	0.0017237036341161086	0.9833026134612135	0.9808486823243803	0.9983413343770126	89	5	34	79	11	122	21	25	7
ANKRD54	2.832737092144729	3.14553933167776	7.226858888663074	-0.14453720790931965	0.03881954191724406	0.0017458444984858263	0.9262035760740114	0.9875377233696337	0.9979275534022367	13	2	15	18	5	32	12	6	0
MYCBP2-AS1	1.1637883818521557	1.7339196324939983	2.0226195721175584	0.06494810505911296	0.12969688575816515	0.001890194390671667	0.9804815394354132	0.9695050276825322	NA	5	2	4	1	1	13	4	0	0
WDR74	3.0553814125012546	3.346187682746617	8.371667657714577	0.14695644986230477	0.046955426889473705	0.0019292178974064684	0.9216111624899651	0.9838348530941462	0.9979275534022367	26	3	14	26	1	51	10	6	1
LINC00649	2.607722204147875	2.933143247674028	7.14980077955418	0.5734347846880825	0.06887985588912311	0.001969097813440776	0.6944469841478044	0.980821780168761	0.9976499276072582	14	1	7	4	11	42	3	5	2
ARFGEF1	7.040524253015353	7.076493372509044	135.46617279185514	0.023013400735039193	0.042301928557253385	0.002003877806738323	0.9807163262656776	0.9687567695510058	0.9977695149980523	335	42	326	260	59	652	138	110	24
MOSPD3	1.772463314998375	2.2784008074894024	3.717173828914402	-0.24379695867696907	0.024181421510985616	0.0020778076508079116	0.9122173306713367	0.9944893897309814	0.9969082837399604	14	1	2	8	2	14	7	0	1
GSTO2	1.6110576083852126	2.3644216221358567	4.73571784282358	0.752250354780905	-0.044740735218072494	0.0021036537738749863	0.7733834874868376	0.9920817551162608	0.9969082837399604	0	3	1	20	2	10	6	1	2
PDIA5	4.386158626223263	4.493334501124993	23.181899735393625	-0.39161382304907805	0.02991885292483793	0.0021747146382036808	0.7078453422181165	0.9880318329883302	0.9977306703147883	50	9	56	31	9	68	9	20	10
ZNF454	2.04451696380532	2.373396236665678	3.9673271221073305	0.03320656501649859	0.038431442591514875	0.002178869945735761	0.9879642427743658	0.991378662781613	0.9970369592115	4	1	11	12	1	14	6	2	1
PHYH	3.7579180020721688	3.8761895272373295	14.457890618074142	0.3579963431996281	0.05229313762005742	0.0021865822298215705	0.771089807968027	0.9795017908534097	0.9977306703147883	19	10	10	34	9	82	11	7	4
GATA5	1.359961260967978	2.1195897580385004	2.7055116719579324	0.085781280305086	-0.008564757073856979	0.002218467685974468	0.9740050318454332	0.9972363076897708	0.9969082837399604	20	1	2	3	0	9	7	1	0
GSN	7.996970537814041	8.03850667734572	267.65794572945316	-0.056420767690846495	0.04021478318011438	0.002275541862127208	0.9470431151958921	0.9729430758021835	0.997693143376559	661	108	656	479	91	1229	211	167	76
RP11-61F12.1	2.0801010366446975	2.2793762081804063	3.9793143463821807	0.15724778772287887	0.05254045434493076	0.0023024924545593317	0.9287506283570846	0.9854930314688732	0.9969082837399604	4	2	9	5	3	18	2	4	1
HMGB1P5	1.5949826241639655	2.1592476391027344	2.6162394671016647	0.2496126433591176	0.107401876518741	0.00230257687175282	0.8938487790342238	0.9716183667231358	0.9969082837399604	12	1	2	7	1	31	2	1	0
MPV17L2	1.703766576766995	2.158087739364205	3.554788115562561	-0.15608757772150375	0.032522560519777734	0.0023143768041345215	0.9445333239483826	0.9930292008195625	0.9969082837399604	9	1	4	9	1	21	2	0	2
RP9	2.8208828191690785	3.163612834001863	7.508086512217991	0.2514037517219178	0.056151413213438486	0.002388806049807072	0.8795182750525047	0.9818538816679623	0.9972278513561833	21	1	10	12	8	64	2	7	1
ARL6	1.8997754420980113	2.300296438701801	3.538378247609977	0.19893895499956718	0.046163206196627005	0.0024282484736692467	0.9122078767861539	0.9884609423223016	0.9969082837399604	12	1	9	7	0	18	4	2	1
CEP57	5.263326416569426	5.302367135897239	39.389550636584	-0.03687212773798969	0.06491880499945107	0.0024327746791839872	0.9739277906481569	0.9578772353214037	0.9973752077341653	76	19	91	72	14	172	28	36	10
SPAG6	0.7215712643190177	1.8291919995240027	2.55753652031063	0.3060978973372618	-0.19505188662069559	0.0024567211438374158	0.9254742369485254	0.96567129207777	0.9969082837399604	0	1	16	1	0	3	5	0	1
CTBP1	6.068244624791947	6.157800053428686	71.03132736962809	-0.014454923225270888	0.0412687326814607	0.002510019805558382	0.9914126301071515	0.9765072216930607	0.9973793248598563	232	31	114	160	17	339	89	39	14
EPHB6	1.4174033436951863	2.2235111097170814	3.09833407931768	0.8475953059423912	0.003200255251291666	0.0025354826875302167	0.643178059660901	0.9994686435673594	0.9969082837399604	25	0	2	1	1	25	2	1	1
RP11-175O19.4	2.415288946707876	2.603204332889757	5.491733789060686	0.10578160413694011	0.06342801427748863	0.0025870628348761276	0.9531503611421703	0.9816051608608588	0.9969082837399604	10	5	7	9	1	24	5	2	2
NPRL2	3.1764266817065536	3.4823339397957613	10.716255566308151	-0.39513343113072835	-0.02331279334683851	0.0025915630919334438	0.7986804563032565	0.9925618200789725	0.9969082837399604	33	2	31	17	1	25	6	9	5
VLDLR	3.56176802936298	3.9493534706072606	13.145289970913767	-0.04680914934649052	0.04727915925213751	0.0026017511819471373	0.9798542456393006	0.9819079968684437	0.9972278513561833	31	5	29	38	4	97	20	7	0
SLC4A3	1.2427687351148196	1.898411267224037	2.1809456003195025	0.6346483668337445	0.10016419290263741	0.002626152761960806	0.717683523962679	0.9769835902602851	NA	13	2	2	1	0	17	2	2	0
RTN2	0.6288563247508079	1.4298067631016205	1.2474495756261885	0.6935535368601431	0.041883731442228345	0.0026421707786140284	0.7281549324006559	0.9925618200789725	NA	9	0	1	0	1	7	2	1	0
IPO13	4.066378960043771	4.319455349569388	18.290952485462103	-0.0558644303170105	0.04237172972563242	0.002652468252280395	0.9730467289416085	0.9825166736182763	0.9972278513561833	63	9	30	44	2	78	28	13	2
KRT18P31	1.903345105610229	2.6211255098285364	4.069564936566456	0.3443683045383616	0.02326524176373753	0.002660931501426127	0.8646369153578467	0.9944893897309814	0.9969082837399604	18	0	14	9	0	25	7	3	0
ZKSCAN4	1.0772932737075032	1.8340998877347359	1.8292314104877345	0.15772138902750446	0.14422109304517702	0.002721361081035117	0.9480625406316722	0.9659536885116123	NA	5	1	2	8	0	22	0	2	0
MTHFD1P1	0.7374161971459955	1.4510945080008075	1.7950072603538967	0.17989171261431683	-0.10929808452132275	0.0028101886222807997	0.9480625406316722	0.9776300678712619	NA	1	0	1	8	1	5	0	2	1
UPRT	3.391065502232663	3.4848192189388447	10.199915309542723	0.13832096420706844	0.03786556021868583	0.0028254162616200497	0.9109388615477976	0.9845755232928873	0.9969082837399604	25	7	15	17	4	61	7	8	2
DKC1	5.430951143964937	5.501531570655478	45.106527564064265	0.003778546605935372	0.05145894596217783	0.0028308560265927906	0.997805021295886	0.9695741969874824	0.9973752077341653	128	17	53	124	15	217	37	32	12
EXOSC3	3.0451243538461563	3.4103766511782445	9.803244160620007	0.17953156287407515	0.020085103130093977	0.0028429988765232583	0.9205949178631716	0.9942327129245689	0.9969082837399604	18	4	10	39	1	60	7	2	4
TUSC1	1.8491538332438007	2.4358722610797123	3.6876426838832423	0.5299828281793226	0.09097191639562405	0.002856456755837582	0.7596864823780366	0.9765805668776141	0.9969082837399604	15	0	8	2	4	33	3	3	0
S1PR1	7.097833992968976	7.195058158388528	147.05446602393414	0.09319206338035163	0.03929521974412266	0.0028738958766243734	0.9275602840004495	0.976603848088052	0.9970574218090041	266	46	497	185	74	623	186	118	21
POLG	5.612783853327832	5.83555626464352	55.951676303971425	-0.11712423426282909	0.012849572824070562	0.0029212231957747832	0.9328924357751986	0.9942742757100503	0.9970485367141324	255	12	127	85	12	225	86	24	11
PCDHGB7	3.5339969485960725	3.952788575326172	13.108753734869063	0.14137887228820373	0.06350241902411596	0.002983605682917979	0.93505196684115	0.9765805668776141	0.9969082837399604	44	3	36	15	8	125	9	12	0
DPH5	3.1433870055664572	3.30819737548933	9.279593714273922	0.1432482237306399	0.047694584458410454	0.002989575479371963	0.9261024494349334	0.9838259084686156	0.9969082837399604	16	6	12	17	5	66	6	2	3
ZNF792	2.996171123559764	3.507866227668512	9.826944644838834	0.4237775428726249	0.06414547210145996	0.0030308923223859264	0.8123092075095134	0.9803740449392997	0.9969082837399604	31	8	27	8	0	59	15	4	1
CCDC50	6.974152481285443	7.0357150551275724	131.16193888303832	0.11827225334322217	0.039196374890130246	0.003059115413670391	0.8869662465893898	0.975059367987618	0.9969082837399604	261	50	378	194	63	773	136	108	16
ALPK3	5.731692957488813	5.985098935479885	61.18442959101684	0.11164079020746373	0.033871240884136546	0.0031025747898557453	0.9365661370825685	0.9845755232928873	0.9969082837399604	185	9	226	94	16	322	86	44	6
ZNF561	4.383002289535665	4.584841305561051	22.749695008725805	-0.07758610216590306	0.05000070807214568	0.0031331542250961535	0.9553143570918482	0.9772080011231558	0.9969082837399604	45	14	29	48	13	99	16	35	1
LBP	0.42408480488095623	1.2233564717846401	0.8316191183275289	0.2661817846515987	0.04259464561343363	0.0031450915665482307	0.8993823671744233	0.9925618200789725	NA	2	0	1	5	0	6	2	0	0
UBE2H	7.719767353192403	7.764218538714493	221.3213430341628	0.18968384826610507	0.05168334546857973	0.003176028776018773	0.8026457884007999	0.9631552892184833	0.9969082837399604	267	138	416	360	134	1395	163	172	41
SNORD116-16	2.75185956420291	3.07081063364356	9.59249837657382	0.5281969227839474	0.08007363567690859	0.003237134132287173	0.7727725295502116	0.9808486823243803	0.9960701605827513	5	11	4	4	8	20	6	6	4
DPT	3.726863457054431	4.138069184398772	16.135061948562623	0.47691213861165405	0.05686652044561797	0.0032753991380404623	0.7892597385119625	0.980966366785969	0.9969082837399604	52	4	55	5	8	159	6	6	4
RUSC2	5.726229389749908	6.161267227007285	69.17856995799785	0.3700162639946532	0.03646195857597463	0.003297933470507634	0.8138633919428503	0.9864998915255261	0.9969082837399604	408	3	127	75	27	388	91	55	6
LAMTOR5-AS1	1.6318464015535319	2.17377760394551	2.889310701082154	0.06486252888820274	0.027652940043501478	0.0033458479112886685	0.9780875782384293	0.9941633254333027	0.9954061241841391	13	1	3	9	0	11	4	4	0
SETD7	7.456055037086666	7.492038061604437	182.9371514733702	0.18261186055045978	0.04682178963387508	0.0033897006969566697	0.7942302225863345	0.96567129207777	0.9969082837399604	309	99	232	314	136	1103	166	128	32
CEP164	5.163647095686115	5.413611045141755	42.86772493362104	-0.33755273181392975	-0.03722127190370055	0.0033984768347361674	0.7942302225863345	0.9845755232928873	0.9969082837399604	168	12	89	90	4	121	38	24	16
C8orf58	1.8397869297735023	2.630060552877867	4.413698272666556	-0.45114927877398336	-9.836582384374413e-4	0.0034218086934754027	0.8307359320380383	0.999208211852192	0.9954061241841391	13	1	20	6	0	10	13	1	0
MRPL47	3.530641650266066	3.736070002192148	12.28045794944883	0.18912530595913618	0.04946048452669482	0.00343418996080203	0.8857609537057679	0.9811853697856525	0.9969082837399604	23	4	16	17	14	66	7	16	1
SNUPN	3.231801048031264	3.606925257501611	10.079508204428272	0.043540254182437954	0.04515036446224779	0.0034542201081907225	0.9814730973001781	0.9843434024511754	0.9969082837399604	33	2	13	28	6	70	13	8	0
PIGS	3.922335671793541	4.165818368913017	16.313069399879502	-0.07259245321797388	0.049335956047589405	0.0034718949176546013	0.9612446667757296	0.9797744779252573	0.9969082837399604	58	10	24	31	3	72	15	22	1
MRPS24	0.6325628355226336	1.419853757519447	1.0323048553626326	0.24607596415437213	0.077479845648096915	0.0035956309551132158	0.9046352905416657	0.9843434024511754	NA	7	0	2	2	0	10	2	0	0
SMAD6	6.144540051581091	6.639756154306516	98.05932703590146	0.29212157575660286	0.005446814898758172	0.0035965080590593156	0.8748498034270389	0.9977137989246858	0.9969082837399604	361	11	417	128	5	449	146	49	16
WWOX	2.8904516221638543	3.3809828583638306	8.089196572485289	0.032249259188721936	0.04749223316254151	0.0036153022262947385	0.9876476999954296	0.9847379588922983	0.9968948149636289	35	1	18	19	2	56	13	5	0
FNTB	2.689136862071087	3.044096231089933	7.111344231320251	-0.19712983607262816	0.060523380808100866	0.0036346205898256435	0.9150846260403235	0.9825166736182763	0.9961250834898803	18	3	4	13	7	19	9	10	0
PPP1R26	4.003607268668752	4.301242871917821	18.200902702434217	0.2913955936320054	0.03902326508563874	0.0036735576242033713	0.8455567022027368	0.9854165063031992	0.9969082837399604	89	9	12	39	2	98	17	16	3
ALDH18A1	4.814098898567276	5.03503326908211	32.85956932328133	-0.19239797569910047	0.002248589736882569	0.003676481702279466	0.8900430248413914	0.9988487735650049	0.9969082837399604	85	12	52	97	6	205	9	17	13
FCF1P2	0.3639686510819618	1.3823693801659542	0.9554887084222372	0.7524240094547258	0.22050319373513955	0.0037415131280130365	0.7249662357505637	0.9538854518864335	NA	0	0	3	6	0	13	0	1	0
SYNJ2	4.073940067274951	4.238025465801779	16.965238494436676	0.12489202010689357	0.04214427783352778	0.0037656540980834353	0.9154441338942964	0.9799288145929694	0.9969082837399604	42	6	44	38	5	128	15	12	2
RP11-153M7.3	1.9769713416181494	3.057265210791746	7.417904186953344	1.9222741926763007	0.2024907496936	0.0038230798343495674	0.3557082775775966	0.954337787386865	0.9949237250293629	0	10	2	27	0	52	2	9	1
RBBP4P1	0.493866051837961	1.3174499184942308	0.9345462203392186	0.36632940584562734	0.08709889509104395	0.003835083755632154	0.8579369504376758	0.9829010538865204	NA	2	0	6	1	0	8	2	0	0
CTD-2574D22.3	0.8876562300689708	1.564005703173258	1.5285841554500113	0.7455993351699824	0.22108791802704528	0.0038522098207640692	0.7120445943898344	0.9459336612523183	NA	0	1	5	3	1	15	1	1	0
LRFN5	1.3378432722748608	1.9345486329973272	2.3025238873286034	-0.041125992374179486	-2.307444097590058e-5	0.003976855156511917	0.9876476999954296	0.9988182434786356	0.9938447773943012	14	0	2	4	1	6	4	3	0
SRRM5	1.183193165377611	1.7028003965771092	1.8787920641886535	0.3548443516840492	0.0923983481935225	0.004000200695778483	0.8458549574292819	0.9787185858886049	NA	8	2	2	2	0	11	2	2	0
SYT7	1.3192282449434123	2.374292867907069	3.172741759026781	1.1969156657304119	0.0667626413273623	0.0040253864993672235	0.49040572110765995	0.9866261189411787	0.9943736117106245	3	0	1	26	0	28	2	4	0
LRRC6	2.9698298388766307	3.2337718813115055	8.23113357711505	0.17597960717755964	0.053636800866858146	0.004045891180769512	0.9174247938831388	0.9825594399774868	0.9955029550537723	23	3	24	5	4	50	10	2	2
SNORA14A	1.6743941028027258	2.463096030151427	4.465569266557766	0.5793050531113957	0.3142448953921621	0.004091860204559354	0.8086339164748357	0.9205540786936174	0.9947555187260784	5	3	1	3	7	41	0	6	0
PADI4	1.6074031822025125	2.234662826886629	3.0647564730110837	0.39254750934713434	0.03325590249332577	0.004115545789439128	0.8382131777262253	0.9925618200789725	0.9949321959074093	12	0	8	8	0	26	2	1	1
CX3CR1	0.9279417944450495	1.8559915832354328	2.3961526937846744	1.167297677508103	0.017033159373231112	0.0041394560201497696	0.5543311605348699	0.9966337615937487	0.994939449611859	1	1	15	0	0	16	1	1	1
ATP1B2	2.57274163693885	2.956935309636587	5.909462836303532	0.1562107293109743	0.054956548674524305	0.004183060416899811	0.9250348380884124	0.982371716569871	0.9954061241841391	13	4	16	12	1	50	4	6	0
TMEM150A	2.7827149864182705	3.0886993386731065	7.2007366890224525	0.2691696006485615	0.06013471449033181	0.0042143959895017905	0.8628081321039915	0.9803740449392997	0.9954061241841391	14	7	11	15	1	55	8	2	1
HSD17B11	5.132835389984314	5.338563452662605	40.872870998881396	0.67779844970930625	0.09573252864290788	0.0042343747208075065	0.5696066167693383	0.9561600456507365	0.9960701605827513	19	32	82	40	31	235	24	41	7
BEX1	0.16609279433791602	1.1621425877994056	0.8959896319327514	0.8641057427035123	0.24872067121570696	0.004248041474982358	0.6942333060556645	0.9538854518864335	NA	0	0	0	5	1	6	2	0	0
LRBA	6.905675083897283	6.941297823936648	123.92589697331792	-0.017555577856486638	0.050830002046383896	0.004270918211074621	0.9858919476299468	0.9625463210428418	0.9954061241841391	386	44	255	197	51	564	131	80	28
MTG1	2.4234071091734006	3.004667242066086	5.973587437378188	0.21942544876670192	0.050826852496800995	0.004276023444839483	0.91125256318443415	0.9859683393563003	0.9954061241841391	28	0	16	7	3	37	10	4	0
CDK1	2.729235742231612	3.2112567531716283	8.203572516786936	0.5286749767435599	0.14226115002114206	0.00435064924236655	0.7676763681787674	0.9572245633962563	0.9952727467454464	20	9	2	9	5	51	4	12	0
LPHN3	2.9173022449289325	3.357794094185476	8.898833631649456	0.7409608449502482	0.07420681817753791	0.004388497568133555	0.6756893647640575	0.9779027430312509	0.9952870729381044	16	4	35	1	5	53	6	10	1
PIGC	3.525810842536722	3.939676312359311	13.7359443731296	-0.3300115129328209	0.07282715054634922	0.004389673399968336	0.8188541335436376	0.9761995834278175	0.9951219358463799	29	7	30	21	8	69	4	27	0
SVIL	7.4382606195427785	7.509797343581405	182.68129885725264	0.1013184352989084	0.039778497575460744	0.004406294475139331	0.9102897448950353	0.975745948008553	0.9954819570868	540	44	465	270	92	1046	200	135	26
TMEM185B	3.503891429498253	3.6958033545145312	11.625374092444238	0.09035857430036305	0.05184012227531049	0.004475222873910147	0.9541543708411577	0.9800207017261565	0.9954061241841391	14	4	23	40	4	53	16	7	2
DLG5	5.729529209806874	5.950305670481544	59.90513447114623	0.020960318771976683	0.030636547239597703	0.004563643175612552	0.9894019641929108	0.9854930314688732	0.9955668349116905	217	11	170	120	11	264	73	57	7
PLIN4	2.296331314519528	2.545712461664338	4.632608518232943	0.11591788868556241	0.06493666823536297	0.004621201103045768	0.9480625406316722	0.9809666735993117	0.9949237250293629	6	2	8	16	1	19	5	4	1
SUFU	4.309926053502645	4.418635536733956	20.05766566406414	0.04776026440685334	0.037718305870413055	0.004661330814939434	0.9699023075041211	0.9807473488172415	0.9954061241841391	47	12	29	45	8	105	25	15	2
PCDHGC3	5.869578744707417	5.9636657822983175	62.636812836337135	-0.06339827765164742	0.0405224236903641	0.004679054723847049	0.9561012029148066	0.9769835902602851	0.9954061241841391	227	20	135	92	19	333	52	30	19
MAP3K14	3.829314754392282	4.286892354174676	17.178435320728198	-0.0035846364269761753	0.031176429416721135	0.004706960889074836	0.9993278087986119	0.9893050056125497	0.9954061241841391	80	4	46	28	1	76	27	15	1
FAM157A	1.0400162934331514	1.7844643590314693	1.8559969653973074	0.7514066065693337	0.08226591004298833	0.004779996841227153	0.6987092519370486	0.9827137988392475	NA	6	0	9	0	1	13	2	2	0
RP11-186B7.4	1.8258980378783858	2.255205786386417	3.8175706782454175	-0.02171080707329378	0.049369701746776365	0.004782275367489243	0.9936275330123976	0.9889712126190005	0.9935539653586108	6	3	11	5	0	12	1	6	1
RBBP8P1	1.0255744281981458	1.6042719302778294	1.6928394807977272	-0.04287031670856026	0.1129171946201922	0.004797721640602168	0.9871206054017855	0.9762311966022483	NA	5	1	1	4	1	9	4	0	0
LINC00894	3.138681356151989	3.3779095135759705	9.733737816617618	-0.18361202229445237	0.03106811802644877	0.004915805377508715	0.91125256318443415	0.9917824724951585	0.9949237250293629	35	2	9	27	2	28	8	7	4
ABI1	5.88639767395379	5.94622777400764	61.448924571159466	0.10775214173875478	0.043879723148163415	0.004930135601275156	0.9056741665541707	0.9724946760114208	0.9952753845919519	102	37	97	121	34	329	42	70	8
RP11-972P1.7	1.8370902197127688	2.416171231371772	3.563018209289283	-0.01835426492111984	0.03818772445702922	0.004980230455871706	0.9938516946743954	0.9920817551162608	0.9938447773943012	10	0	14	7	1	15	8	2	0
RP4-742J24.2	0.5951819839023583	1.4821830835427972	1.625049449365717	0.07038168671403991	0.09611171833216067	0.005015649705124644	0.9835391005027729	0.9843434024511754	NA	1	1	7	0	1	3	5	0	0
NDUFA13	3.9944636387613683	4.042310620884517	15.886874125639858	0.062044545693962234	0.0662020786359194	0.005081904728417634	0.9597788878894353	0.9680327964991297	0.9950357577456705	45	8	19	26	8	76	13	12	4
ZNF512	4.680805021097329	4.725079608754546	26.007273980069815	0.08590360799436991	0.05631052976671711	0.00510651069911536	0.9359535017797356	0.9685984808689806	0.9950357577456705	47	9	38	58	18	127	23	19	6
CCBL1	2.145961020123906	2.680741901388616	4.811184605808883	0.01691483892597129	0.028476817054618044	0.005131836132971402	0.9938651560234576	0.9930292008195625	0.993904330471939	16	0	10	15	1	22	9	1	1
GTF3C5	4.225072161499724	4.324437563021365	19.03263481206454	0.04302038181480119	0.0696339924168804	0.005143276945194875	0.9743651008157485	0.9655682060769388	0.9950357577456705	58	6	28	47	6	107	14	14	5
BPIFB1	0.9847767245717793	2.119980056582174	3.0351065962305994	1.7299557626337563	-0.02513307892770913	0.005222778208679949	0.3846453636163841	0.9947570215863206	0.9913688585006629	0	0	22	0	1	17	2	2	1
TIAF1	1.9794502484764926	2.3258131389164975	4.164623607320738	0.2085521246756301	0.06295840425797433	0.005246645538167157	0.9141362430559118	0.9843434024511754	0.9935276912859515	3	2	11	9	1	25	2	1	2
PTK7	5.527863808274898	5.810500691216332	55.25728281966678	0.15553342371687906	0.0041262913421644225	0.005322436558255276	0.9205949178631716	0.9981520173011587	0.9952870729381044	257	11	36	170	12	301	59	23	14
N4BP2L1	4.265769560160995	4.612547233456489	23.022811792476258	0.6479415575796065	0.11031760737621261	0.005363140198556401	0.6303906533453393	0.9548531759648378	0.9949321959074093	15	17	83	18	10	151	27	19	1
TAS2R19	0.5791386606428943	1.4920956069288513	1.3021548227923474	0.16027582569971638	-0.016699654551523096	0.005377438345392167	0.9508812812378633	0.995212277669072	NA	2	0	1	9	0	5	4	0	0
INO80C	1.5948242254860692	2.1029781100991958	2.8189909859944384	0.3129869642621244	0.08094758368843315	0.005392600763141966	0.8672513305055928	0.9800207017261565	0.9931866385053	8	0	2	8	3	17	2	4	0
TMEM87A	5.48407011828961	5.5682567581641855	47.76994584741161	0.2848036737759447	0.057657378195767085	0.00541575667009855	0.7616790193673314	0.9678673626204664	0.994939449611859	54	24	58	91	42	253	31	46	9
TNKS	5.807354045734966	5.911152082744532	58.74971539938746	0.09540876999384175	0.04337108863470268	0.0054158955958782335	0.9259639652422068	0.975745948008553	0.994939449611859	136	12	128	153	28	357	63	43	8
OCLM	0.7994706737415472	1.7496330944223766	1.9269066766538656	0.888233383935971	0.045294103592618706	0.005504642955342476	0.6834376473603017	0.9925618200789725	NA	0	0	1	13	1	8	1	4	0
EIF4E2	5.679192146732815	5.733661483284358	53.17141719920379	0.21793953945393402	0.04173016295922813	0.005530302706483411	0.7862166369727803	0.9755443521735001	0.9949237250293629	93	26	77	77	45	297	44	47	8
FCHSD1	4.254654083243198	4.485367056877388	20.281819080449445	0.03645840726238628	0.04811643581277456	0.005607709714453029	0.9809101492230102	0.9785852346957233	0.9949237250293629	58	4	57	48	5	120	17	23	2
GPATCH4	6.08653634266899	6.208434903836642	74.92104966125012	-0.2644121181234793	0.015695896153517876	0.005651320303163232	0.7963107272176789	0.9925618200789725	0.9949237250293629	305	24	102	149	21	204	62	59	24
VRK2	3.8938503543249343	4.043660232054998	15.188999373998035	0.12189872928520608	0.03456625993995441	0.005670193753140575	0.9205949178631716	0.9845755232928873	0.9950357577456705	32	11	18	33	7	84	16	14	1
HIST3H2BB	0.18786170655738899	1.2238463908143422	0.7543852924732106	0.8786023721134707	0.2824266489701847	0.005701572685547817	0.6543077624979113	0.940574306838387	NA	0	0	1	6	0	10	1	0	0
CTB-58E17.3	0.9845730403652289	1.6966927411256758	1.8402925977829319	-0.3391613768598022	0.013544414067926475	0.005704536823014038	0.8782648148061893	0.9981520173011587	NA	5	0	2	7	1	6	0	5	0
XIST	7.541771343765347	9.73655657902551	863.6212486522519	4.045283296311289	0.11564482030291205	0.005709468017786246	0.29347779674187047	0.9779027430312509	0.9912628717237748	0	400	3106	2988	0	5194	827	727	138
ZNF764	2.0693073225016203	2.356574582640827	4.309089180367221	-0.2637862200395381	0.04664729173750198	0.0057208631385030516	0.8833374729485673	0.9893257874059419	0.9929328901632503	17	1	6	6	1	10	5	2	2
SCARNA11	1.403790608252709	2.4661352623365325	6.735320091461435	1.7045918099344266	0.10994655051535075	0.005728161382299437	0.4723423745722656	0.9819568754601653	0.9899622308105551	0	11	0	3	3	26	1	1	4
NATD1	3.5416208741952584	4.034018628520042	14.487244204106249	0.10681172291773125	0.06853753768481255	0.005814142973563708	0.9570549579277797	0.976603848088052	0.9943736117106245	18	1	35	37	13	72	18	17	0
BIN1	4.5188685635765315	4.597223182160778	23.590407808372248	0.030529516434929394	0.07072110647573641	0.005901438468414864	0.9813313429711622	0.9625463210428418	0.9944063787723482	60	10	46	48	7	147	17	12	7
CARD8-AS1	1.6771524139677463	2.1891558659638894	3.528836826869232	0.18972664229574998	0.10653299644518577	0.005935914996879224	0.9386076215153677	0.9765805668776141	0.9916611017448467	1	3	3	11	2	10	2	7	0
AF131216.6	1.8035416943844058	2.125137356602645	4.058252092411376	-0.2506758665146517	0.020716809599788912	0.00597286650043625	0.9146590080280306	0.9961615441077902	0.9913688585006629	2	3	11	4	1	5	3	3	2
DUSP28	0.708064377665583	1.541288229213003	1.2945270229618089	0.344522836845335	0.09074259708072865	0.005995096719464219	0.87744918628244	0.981917768264907	NA	1	0	6	5	0	10	3	0	0
TMSB4X	9.242293776132612	9.327752333697848	661.4571099404814	0.19407782996449835	0.06171099502730751	0.006006934261420858	0.8138633919428503	0.9628165019502386	0.9939394447290015	896	520	794	792	450	3253	430	515	170
SRSF10	7.094258293421974	7.111093840835033	139.86420076802023	0.08030547855651246	0.044258840905763125	0.006145241726954263	0.9122173306713367	0.9643086250614321	0.9935003318755352	265	71	277	213	82	695	121	128	24
KRT19	7.083572119003361	7.234236002225996	151.32218909654543	0.2803610156349144	0.04607282190928571	0.006145879668412808	0.8048906785810911	0.9765805668776141	0.9944381909907049	539	65	84	445	45	847	149	109	27
SMEK1	6.916341172165726	6.951913289666813	124.73528888513744	0.031930429430392114	0.049130883115742305	0.006178062477319563	0.9732982790334551	0.9636461039483767	0.9935539653586108	270	40	256	229	76	692	77	120	25
SEMA4G	1.2304612318468064	1.8459294468385579	1.9764513054406716	0.019070569336935093	0.012211354083223878	0.00623457301166648	0.9938516946743954	0.9981990255232779	NA	8	0	5	6	0	7	4	2	0
HERC2P9	3.424747477058453	3.932982874444796	13.365497412426514	0.19912041589022927	0.02232737442605456	0.00625439786539294	0.9179989802580524	0.9930292008195625	0.9935276912859515	61	0	37	19	4	63	9	18	2
PINK1-AS	1.0385093544952557	1.707747859795485	2.0072669002505674	-0.4069916146345116	0.08100503282710494	0.006300182258234326	0.849586486473728	0.9843434024511754	NA	5	2	4	3	0	5	6	0	0
DENND6B	1.0614483408805253	1.5856635231390102	1.7790267047058816	-0.030439937704320963	0.08552299357578474	0.006354342231206791	0.9914126301071515	0.9821076190217689	NA	5	2	2	3	0	5	4	1	0
NHP2L1	4.832546870322967	5.034549040524786	31.16171283044335	0.19354623489349032	0.04758081111133048	0.006363291369863246	0.8766726759641175	0.9769835902602851	0.9947198568573667	72	3	57	81	22	195	26	29	4
SNORA23	5.243292877265781	5.4884340173102055	47.58021181717072	0.5509316914738243	0.06996392564860136	0.00640317773978633	0.6352615452122555	0.9752105767867723	0.9935539653586108	36	36	31	47	49	236	20	28	17
RP13-270P17.1	1.8239365640443947	2.1275170156765397	4.087622069439818	-0.40573104307627167	0.010576151412584863	0.006427610504812151	0.8177102196066522	0.9997324540660023	0.9912628717237748	7	1	6	9	1	9	1	2	3
ZNF669	1.70786501792719	2.1394091393268093	2.9191113020569737	0.3627915223542735	0.09190285651694872	0.006452745638879943	0.8319888921476513	0.9765805668776141	0.9916087119964918	4	1	2	12	2	19	3	3	0
XKR8	2.2889785365661997	2.6330954100957547	5.340768598917702	0.04353134352906143	0.05123935899779178	0.006500260593728106	0.9852490269448013	0.9872480779407327	0.9920427808440098	11	1	3	18	3	21	7	1	2
CEP85L	4.707617278411166	4.818740585652185	27.409677428136902	0.007543835767164866	0.06125729172146692	0.00650204354147974	0.9951506193870577	0.9685984808689806	0.9935539653586108	67	11	76	47	6	143	29	14	7
SPESP1	0.6219606616250021	1.736880156272987	2.0362489447333374	1.2119624893874348	0.42286305002262664	0.006559684216772118	0.594905229616053	0.9090182289370565	NA	7	0	0	0	4	19	0	3	0
NSL1	3.822070848984866	3.92925893092879	14.51434741535779	0.1715712297339079	0.058635573370013384	0.006560109571773779	0.8880824073576178	0.9761995834278175	0.9935539653586108	44	4	18	21	11	90	9	9	4
CH17-472G23.4	4.345839395762557	4.759492473288291	25.170535328641026	0.23695911096090247	0.011343500104519517	0.006596127923327619	0.8857773930727875	0.9958680192620785	0.9935276912859515	163	2	45	19	7	110	33	19	4
WRNIP1	4.342385288546616	4.4857514713642255	20.706113787534875	0.10257155323719319	0.052424392989026875	0.00659617349767341	0.9322515243160291	0.9759570587014912	0.9935539653586108	75	5	30	47	9	132	22	14	3
TTC14	6.329933594299796	6.363798554110387	82.40620200442258	-0.015205662347873003	0.05963588472367387	0.006602849502724969	0.9879642427743658	0.953892014774005	0.9931866385053	194	29	170	186	32	366	85	64	17
SOGA1	6.603683467605653	6.719529061216204	105.10766496180727	0.017465046782220307	0.041587724924601	0.006699819252281522	0.9895495554735013	0.9765805668776141	0.9935539653586108	342	26	284	140	43	597	134	44	20
ENKUR	0.8437418947135638	1.391742380825435	1.8611740874657037	0.08569227052940384	0.03386727678362536	0.006705219261276005	0.9768557746169587	0.9947570215863206	NA	1	1	5	1	1	5	0	2	1
PDS5A	7.731175001170066	7.751874419781514	218.07901356037644	0.0952320184054922	0.04384041818341436	0.006758263565084381	0.8909990140671306	0.9653703855762666	0.9927686871120582	459	88	318	467	137	1241	185	187	36
TMEM241	2.479500386494574	2.735043152340509	5.5088119711825305	0.164099379906434	0.07756787745787887	0.006793605881967614	0.917790365138249	0.9765805668776141	0.9927287193612944	17	2	7	14	1	35	3	3	2
TYW5	3.7478192384003077	3.8733999279926095	14.247255383021182	-0.12413150102964775	0.06694727247360238	0.006800136338838611	0.9306751571082521	0.9753394866863158	0.9931866385053	20	3	30	37	7	47	15	8	5
MED4	4.868499270716985	4.9071845186782195	29.70503359564861	0.013500407765902042	0.058567493304067755	0.007000924387279179	0.9918258974016697	0.96560695834625	0.9931866385053	52	17	52	54	15	130	20	32	6
AC067945.3	1.5327807208837105	2.1076997753486917	3.043355704870646	-0.12968735447934743	0.1345536150966999	0.0070023264406292255	0.957410385428177	0.968381147035766	0.9912628717237748	4	3	3	8	1	18	0	6	0
SPRED2	5.310252460146929	5.47191662255058	42.697953995685154	0.006582955501408551	0.04238022342692814	0.007039643106314587	0.9955064369524739	0.976603848088052	0.9938447773943012	104	23	82	90	15	231	49	44	2
METTL6	3.639070381335752	3.8048259953220396	12.799703062560324	-0.03414343778167119	0.060443407250451345	0.00707634943942287	0.9833026134612135	0.9765805668776141	0.9931866385053	35	2	19	25	10	50	17	10	2
COX7A2	4.079252203572262	4.264249001246082	17.79351578338852	0.1876304849969531	0.0489359660498149	0.007113111356515985	0.8804616293682093	0.9779027430312509	0.9931866385053	25	9	39	29	13	118	11	21	1
TPGS2	4.935127547582997	5.029549576281121	31.942036642575736	0.26112711485551676	0.050949371044656425	0.0071392017700787755	0.7769496314475023	0.9731499768545498	0.9931866385053	44	26	55	62	12	193	28	27	4
SMARCB1	4.859474497391257	4.925369276508325	29.455952214655195	0.0400647715059476	0.06393747045764894	0.00714255513607375	0.9737568078214358	0.9625463210428418	0.9931866385053	101	10	39	58	13	149	27	24	6
PLCL2	4.780063494909634	4.938603359362683	29.638620142115215	0.36482301375087994	0.07040117423220052	0.007159603458718503	0.7329638803527697	0.9654449191163085	0.9931866385053	33	21	87	33	13	185	23	30	3
MSMO1	5.718179500500049	6.210533582914306	75.5174900389712	1.3063780329721821	0.14243093090040398	0.007193824950801849	0.21015463613819377	0.9505626087817233	NA	55	18	26	57	136	495	49	70	12
G3BP1	7.785231944884323	7.801711911786915	227.43681641440526	0.09849821608455335	0.05238172621587005	0.0071961581740670475	0.8862811230059026	0.9564279478447382	0.9925281086282146	377	138	363	410	124	1132	218	164	46
ABCG2	1.0560596166926153	1.663284762114937	1.514613261167306	0.3436956242174517	0.1632429663624556	0.0072041627444827	0.8476055939790549	0.9573632474716144	NA	4	0	6	2	1	17	1	1	0
GRAP2	3.014901620808044	3.243609942516942	8.45168990106391	0.0691895799211166	0.0640230710750346	0.0072054015945219934	0.9703983842336577	0.9789007889687448	0.9925064987300871	17	3	25	7	5	43	12	2	2
YPEL3	5.5088912407210735	5.643523843011063	49.44678549993831	0.15433009620122978	0.04794801276122226	0.0072645582710040455	0.8976608558375235	0.9765805668776141	0.9931866385053	81	21	189	45	18	204	48	47	9
PORCN	1.3915538124957512	2.1863939485183086	2.7553538746166466	0.5251024669087314	0.06402000897697326	0.007270596634030182	0.7895887448240432	0.9864813010583219	0.9912264800811843	21	0	1	4	1	19	1	5	0
USP10	5.182008139234419	5.2409617874833785	36.730221361810344	0.08105821576272874	0.03955516057422707	0.007278972921933801	0.9322515243160291	0.9765072216930607	0.9930997475368587	88	13	61	74	23	212	30	35	5
RP11-706O15.1	1.9567093683365722	2.4056204545857645	4.223612866098751	0.19528855797606956	0.0611404554703973	0.0073149209792945785	0.922698374605228	0.9849221882350213	0.9912628717237748	7	0	12	9	2	28	1	2	2
CNOT10	4.093471310837198	4.209140450906731	17.037252982705613	0.1335662774379327	0.040940893895948134	0.007331323017386113	0.904275926279725	0.9798489460169942	0.9931866385053	43	10	26	38	6	115	13	15	2
ZNF831	1.4851488062570575	2.313355887546205	3.1271471501597463	0.7069948508350922	0.041101483022551254	0.00735139935057683	0.6868534891733151	0.9925618200789725	0.9912628717237748	4	0	22	3	0	17	4	4	0
CHURC1	6.255793285023918	6.347659174756142	83.20582543168206	0.1924719750846804	0.06260293764883969	0.007354382215095648	0.8460573330894385	0.9636310581497555	0.9931866385053	111	71	89	192	28	338	72	70	19
PEX11A	2.116137193795252	2.5280342861176286	4.776507897754545	0.4933143780552389	0.11849952530582854	0.007393688524867055	0.8015241257649838	0.969041966498351	0.9912628717237748	1	4	8	8	4	20	5	6	0
ZNF597	2.152681789464887	2.543766697875824	5.005713817162571	-0.21462281169245828	0.07308079197734715	0.007463198878698463	0.917790365138249	0.9811853697856525	0.9913688585006629	8	3	9	11	1	25	6	0	2
TOLLIP	4.528553167058283	4.719721201662551	24.509112307610053	-0.1441188681600903	0.05110713332672849	0.007468573731020994	0.903231237704477	0.9765805668776141	0.9931866385053	84	7	46	49	10	109	42	15	2
CYB561	4.2439002552321785	4.381936611309669	20.059210850251844	0.08474569042164966	0.05718353167490853	0.007524705334133596	0.9549649051809059	0.9761995834278175	0.9927686871120582	59	8	58	15	7	96	12	20	5
FUCA2	4.0690611143330715	4.219907857483277	17.380472395040634	0.08830082997297531	0.039204704674600695	0.007593524616951274	0.9454224168876242	0.9818538816679623	0.9927753539640694	44	11	23	25	11	93	15	20	1
ZNF205	2.022670073253213	2.854487593897227	5.018931131663705	0.48063068160660216	0.0338871483626232	0.007619912156682363	0.8079113075725585	0.9925618200789725	0.9912628717237748	36	0	8	9	0	28	9	4	0
NFRKB	4.626779590977464	4.729291602743366	26.783040331880013	-0.21645870974670137	0.05898661672660584	0.007639784871645955	0.8400534892387328	0.9739738285577372	0.9926506251055035	74	7	42	64	9	105	16	17	11
PSMD8	6.200239572331657	6.224026450405464	74.88053093696716	0.06694643061886021	0.047872734469787	0.007739585892983029	0.9370225251432243	0.9636789397040368	0.9916611017448467	192	33	131	107	45	378	62	70	13
RP11-709A23.1	2.1938321276902193	3.0235120271176696	6.450185247286004	0.16175041553880645	-0.005267812509073372	0.0078028876851641915	0.950709856637886	0.9981990255232779	0.9912628717237748	5	0	38	11	1	20	15	1	1
SDCBP2	3.1421063461597205	3.460845095736378	9.088752251203571	0.1686970237772603	0.06117664590558089	0.00782724945516958	0.9111535996204343	0.9779027430312509	0.9919075758485851	23	3	27	22	1	61	12	5	1
IQGAP3	1.9606435787605088	2.6727360156124513	4.930247648549641	0.10583887275213716	0.02599527296598502	0.007877529598313452	0.9699368049432459	0.9942327129245689	0.9912628717237748	19	0	5	17	1	38	4	0	2
TMEM200A	3.6073566648402897	3.9289702586240214	13.711946266990264	0.21610485586434092	0.06963406262172771	0.007878233757688282	0.8843259157682934	0.975059367987618	0.9921791386608432	20	9	20	24	11	106	9	15	0
RRAGB	3.226815147596903	3.5702618205416576	10.469338835803613	0.1438804678920799	0.07624773168995277	0.00788518602719872	0.9354804311071893	0.975745948008553	0.9916611017448467	37	7	7	12	7	53	13	11	0
DCTPP1	1.7041585071553642	2.144579445141458	2.7876356893459384	0.23308967194715735	0.0876035692911125	0.007901811161912745	0.8933785475034033	0.976603848088052	0.9912628717237748	10	1	9	2	1	19	4	2	0
KRT17	3.884602753826526	4.262977194678157	17.29814651521755	0.37359349283905513	0.08007857237090922	0.007904665275346993	0.8015241257649838	0.9708768389252386	0.9918839570869236	34	2	15	67	12	142	22	5	2
GPATCH3	3.0842185075325825	3.449528028878542	9.33182890795902	-0.01564451811156669	0.06791436105128469	0.008029547290602278	0.9938516946743954	0.9779027430312509	0.9914646086230786	35	4	7	24	3	56	2	15	1
EFCAB13	2.8336356493057844	3.2481820793506895	7.405415706072794	0.21683345741669102	0.0697809363303345	0.008043593142575611	0.8966350936219066	0.9768888868971786	0.991560424068435	20	1	22	19	2	74	7	2	1
LBX2-AS1	1.3437575688974817	2.0599935200375317	3.108531692247749	0.42166435714375294	0.29199025918711724	0.008178392890923149	0.8588220693873981	0.9286520280402262	0.9899374214444371	6	5	1	2	1	23	0	5	0
NME1-NME2	4.259095626277892	4.586964439422294	22.116848568619464	0.2541938698990726	0.08469370422304794	0.008184328697837128	0.8652755998806686	0.96560695834625	0.9917889660640182	110	12	18	25	8	139	35	12	1
PTPRZ1	1.5720436377786957	2.8027666680334695	4.63553157469193	1.2466862040654005	0.13255146141548527	0.008221362068013015	0.5279999360946777	0.9729872770532172	0.9900014083151182	2	0	37	4	0	52	1	6	0
SNX24	3.632340901937728	3.8813316698340414	13.33397016686225	0.36860048870922085	0.06032939355422485	0.008248929673711642	0.7779067388111418	0.9772080011231558	0.991560424068435	25	3	11	55	6	98	8	9	3
RPUSD4	2.7823627010407104	3.114052188688588	6.9672393439112605	0.14889259735388546	0.06249321446992759	0.008280751499431164	0.9282043892709001	0.9795017908534097	0.9913688585006629	23	3	6	14	5	51	5	8	0
PRRG3	2.385798842088151	3.152817732448242	11.014180032881194	0.7531861712065521	-0.030273516501043728	0.00828155680285223	0.773163951772945	0.9941633254333027	0.9899467542683648	10	11	5	0	10	31	3	1	7
PPIA	7.62481980841563	7.692975583067843	212.42266694952647	0.15617799750150546	0.05849134664413895	0.008299309588055017	0.8653339158416246	0.9625076663465126	0.9919075758485851	420	134	166	345	151	903	173	160	54
HOXB3	3.881314454247218	4.040054505872003	14.987853644580728	0.06191239404002828	0.06826930240967262	0.008320027788117107	0.9638332885855446	0.9693711265123611	0.9916611017448467	38	4	44	28	4	86	10	15	3
RARS2	4.321817218203626	4.472991639921501	20.586246372202332	0.0654444903706253	0.045670808226129136	0.008367233741017499	0.9589899578526755	0.9775689756662099	0.9918080953403873	47	9	38	43	11	144	28	8	2
FKBP10	5.986923306133915	6.162414462865302	70.46744606148799	0.32766805004771127	0.06821752936280588	0.008426493442219697	0.7695542778492221	0.9639239376330511	0.991860691668298	319	31	45	111	32	441	79	56	7
AP5M1	4.909963036931582	5.079735165709299	34.90561356314951	0.4348013571753287	0.08253853764591859	0.008463110857816765	0.673027310228683	0.9636789397040368	0.991560424068435	37	39	32	65	9	183	26	19	10
KIAA1462	7.888796427181114	8.165685033583578	290.4862156657347	0.3135197520740635	0.026218331863994297	0.008493882270434043	0.8004304955390417	0.9893257874059419	0.9918839570869236	517	59	1488	199	83	1131	309	178	73
GEMIN6	2.473623954530135	2.708566626886621	5.160080005841068	0.15435532133603805	0.0630021095176584	0.008512523209120555	0.9205949178631716	0.9795017908534097	0.9912628717237748	15	2	7	10	3	41	2	4	1
KANK2	7.692015555193304	7.756452328894565	217.87259307712702	0.06940580862310737	0.04515595007893491	0.00853722820662771	0.9414141726732687	0.969814643124821	0.991560424068435	787	63	511	303	80	1058	192	194	41
DARS	6.403373782339203	6.421020367370225	86.96966265388242	0.05771849470075027	0.06260593549395611	0.008539459697468811	0.9465676259564856	0.9506916671863358	0.9913688585006629	183	51	119	172	40	429	76	59	21
EFHC1	2.638328359712579	3.217024161736346	7.534923655976831	0.58280996526773865	0.05293849453664934	0.008615087017605895	0.7283282348474348	0.9855614383599193	0.9912628717237748	7	0	39	12	3	45	4	10	1
FAM92A1	3.9333544086685577	4.133246175459948	16.92548628225944	0.21901715821308684	0.07606925805647563	0.008623040685952599	0.8871104198120989	0.9701335373449959	0.9913688585006629	42	11	8	34	10	87	6	22	3
GOT1	3.6840364070561	3.8162747414205045	14.29093695112473	0.08850460102534502	0.06475785215945205	0.008663691318868313	0.957410385428177	0.9765805668776141	0.9912628717237748	35	6	8	29	9	64	6	9	6
GSTA4	3.1151868760707697	3.3616826263119726	9.47110428783374	0.4418990962356441	0.07974557415274074	0.008684049339820659	0.7561139562288646	0.975319985937419	0.9912628717237748	27	9	4	18	2	54	6	8	2
KRI1	5.300711493477337	5.544243456111315	44.91877470180455	0.1524655069781182	0.043230839626108596	0.00868911861913085	0.912894168066938	0.9798489460169942	0.9915818019747044	170	3	96	92	20	271	34	44	7
MAP3K13	4.843622155374031	5.0289004509738255	31.62644865950167	0.1744392171480497	0.07408794539225784	0.008729411750967067	0.8920862369858725	0.9646387027421902	0.991560424068435	39	19	34	98	15	156	19	45	3
CTC-479C5.12	1.9996722300034802	2.4336160918409147	4.051565347961847	-0.03575752301423736	0.05636942024320354	0.008825109036233483	0.9879642427743658	0.9864813010583219	0.9904524531543486	12	1	11	9	0	13	7	2	1
ACOT13	3.795694302060493	3.975175112230371	14.162386091876874	0.2112803106913578	0.05628636977968953	0.008830694808846485	0.8648068209790588	0.9765805668776141	0.9913688585006629	28	3	21	43	9	100	9	13	2
ATG9A	5.201931738363783	5.350700125486683	39.96366999746093	0.07703619707406004	0.046208821308757524	0.008857608057342908	0.9549649051809059	0.9768888868971786	0.9913688585006629	123	6	44	116	21	195	43	25	9
PIN1	4.452826491204473	4.721766370678519	24.331865872009512	-0.07736879914720106	0.05644505405960757	0.00898553851066152	0.9578856543330441	0.9762433929683185	0.9913688585006629	97	5	48	34	13	110	36	23	1
SMAD9	4.188116836727327	4.357082959410697	18.834199196400224	-0.010741222362139513	0.058967631718352786	0.008989546872115232	0.9938516946743954	0.9742929899419676	0.9913688585006629	64	6	44	25	8	102	12	25	2
TNRC6C	5.003583893958254	5.114684253958012	33.965717276333	-0.010397555016781948	0.05815455200106477	0.009000034347085111	0.9938516946743954	0.9693711265123611	0.9913688585006629	124	11	79	45	9	174	21	30	9
CTNS	3.5348712928493358	3.8396780621129745	12.587820564972391	-0.010078487048470535	0.049931920800640836	0.009015096762294795	0.9950326189192198	0.9803740449392997	0.9913688585006629	28	5	15	32	9	71	15	13	0
IL17RE	1.3140516272356555	1.8115511046531934	2.053841621932181	-0.025125907749980952	0.07091526336218605	0.009028668146027421	0.9918258974016697	0.9845755232928873	NA	7	1	3	6	0	7	4	2	0
COLGALT1	6.4194017896740005	6.470518539910099	88.67154952126371	0.086902165238949	0.0513726064370761	0.0090615308803696	0.9238561220195703	0.9638006270019213	0.9912628717237748	267	29	103	186	53	435	94	70	15
C17orf75	1.9520990721132263	2.2515386639367096	3.590997379230786	0.2876782926346262	0.08642196688698964	0.009063336405520874	0.8648068209790588	0.9765805668776141	0.990353475656515	11	2	2	9	1	21	3	2	1
UBE2Q2P1	3.9050906653027355	4.048600753950879	15.189164974750758	-0.23700958832490646	0.06965698715827066	0.009162317715961005	0.8403117124597534	0.9688917691458224	0.9912628717237748	44	4	32	28	7	50	16	19	2
ZSCAN31	2.632110391698911	2.990283709231154	6.840044939247189	0.5773657264771308	0.07798737507335111	0.00932551295215807	0.7207554426701227	0.977053306544873	0.9906848254286321	3	4	19	19	1	46	5	3	2
EXOSC7	3.0930310816248427	3.411034061009673	8.769383072351912	0.10841877708662782	0.05420392883074911	0.00935015530820556	0.9465676259564856	0.9800258581069221	0.9912628717237748	22	6	14	20	3	73	7	8	0
ALS2CR11	0.9165424083072602	1.5528701841245398	1.2959682994330006	0.3304082080406203	0.09067649265289612	0.009350239074609733	0.8523109881396457	0.9800207017261565	NA	7	0	3	3	0	10	2	1	0
RNA5-8SP2	1.188174486069284	2.215408722677307	6.1786785951626	1.1849581305116221	0.019753325928803085	0.009405533341260245	0.6644886091032023	0.9970727986012825	0.9797740756778764	0	9	0	1	4	6	3	1	4
DTX2	3.5356744051216675	3.9975175000635748	14.55300429574265	0.27383983125569106	0.03590793225071722	0.009451241210658675	0.8837302760025705	0.9884609423223016	0.9912628717237748	39	4	42	37	0	82	16	6	4
TPP2	6.396912188261132	6.43016818529935	86.71967190764474	0.02331828435402441	0.06066027736151862	0.009508355554181702	0.9813313429711622	0.9538854518864335	0.9912628717237748	188	26	194	146	52	406	68	78	19
SCNN1D	0.5794791800465423	1.4120820625989088	0.9423882372126673	0.3329925097081521	0.2509263804748297	0.009520635147686647	0.8679945525168046	0.9395685825011189	NA	6	0	2	2	0	14	1	0	0
AATBC	1.949503969818157	2.472766564509887	3.883084141861217	0.40705487814221936	0.09819079929112222	0.009548386610317679	0.8145301863357387	0.975745948008553	0.9902854115806231	14	3	11	3	0	27	4	4	0
TUSC3	3.7830703856292223	4.242329435616366	18.646417385283968	0.17506441843486253	-0.0027669487645333567	0.009567890188804398	0.9322515243160291	0.9988182434786356	0.9906848254286321	37	9	77	11	2	131	8	3	8
USP51	1.7666657730337347	2.2318393702164365	3.6504391570101435	0.6030944070546438	0.16208775411467086	0.009592709859133226	0.7382854105783498	0.9583025491833208	0.9890417102956853	1	5	7	5	1	18	5	3	0
ZNF486	3.436208990653757	3.5403681763636787	10.952633430286525	-0.20556642116586646	0.07577778395569074	0.009646582387932055	0.8802733819160382	0.9715736174142472	0.9912628717237748	16	6	19	21	6	31	8	15	2
HLA-DQB2	0.8509378717125865	1.923172380054426	2.0259351919688573	0.808519145701181	0.40734981466761266	0.009652007297941018	0.7426815285010241	0.8989337051393308	NA	0	2	8	4	0	33	1	0	0
ITM2B	8.348209354986869	8.465218734676949	363.3957027438342	0.31870667795798235	0.06985639867215367	0.009715329035599267	0.7305337998326009	0.9600306398206764	0.9912628717237748	317	271	675	338	261	1756	271	286	87
ADCY3	4.961978779824224	5.07804221772049	33.04308689595309	-0.06296605413613912	0.06389621423777526	0.009741150184155372	0.9593454570402994	0.9658739012179004	0.9912628717237748	90	13	65	81	6	147	22	34	8
KCMF1	5.724560783751452	5.776900876791471	54.971045507061866	0.1332809758805816	0.0563218827701789	0.009827472591944376	0.881064182724173	0.9636789397040368	0.9912628717237748	98	16	110	84	45	287	44	43	12
GSTM5	2.0067520971889454	2.5118686623961755	4.493063305105137	0.2966011852739218	0.12922580242178802	0.009893324168149645	0.8809157636606986	0.9671389736250706	0.9893037833924301	15	1	2	4	6	22	2	8	0
SEMA4F	2.3864784061040334	2.7844127383552255	7.053573931288339	0.06667110930651281	0.02264061054936325	0.010006790500391662	0.9789543387817254	0.9950173095323798	0.9884089518397922	6	6	8	19	0	17	4	3	4
ZNF791	5.370526274085012	5.540462129756069	45.06623076518761	0.012683591126970638	0.04561013162912211	0.010062581914504156	0.9936275330123976	0.9769835902602851	0.9912628717237748	84	9	128	132	12	196	41	50	7
VAV3	4.202010352637195	4.346170512729841	18.897061389853054	0.22322932214219018	0.046187660731018015	0.010126903652744566	0.8383558126628261	0.9779027430312509	0.9912628717237748	42	5	42	25	16	128	18	14	2
CYB5A	6.50165955628605	6.634459047140162	102.70336080741713	0.37560479044985323	0.0788872657758029	0.01015971761762549	0.6948393342293274	0.9568628520188776	0.9912628717237748	157	82	70	111	82	496	64	82	27
TTLL1	0.7858716543467369	1.5466720674305807	2.3474857663583837	1.1874161913553856	0.29450729276115917	0.010255051493992334	0.5311772360773478	0.9401960537120241	0.9858150441863699	2	0	1	0	5	11	1	1	1
RARA-AS1	1.3425125183743838	2.0295674295118364	2.621688500540381	0.1385121735119267	0.12055880827582847	0.01028847598794782	0.9561815600180422	0.9729430758021835	0.9871008574354603	4	1	6	9	0	27	1	0	1
RP1-20B11.2	0.18903178072318552	1.1758539560183499	0.7832333388353704	0.5346504589916167	0.06340340551197332	0.010343447146453107	0.8066376606025142	0.9919256885029458	NA	7	0	1	0	0	5	0	2	0
SUZ12	5.597274938818606	5.653201053944573	50.96670508249911	0.09333443416485551	0.061862044520756825	0.01035525849491953	0.9252096142199996	0.9625076663465126	0.9911710423962627	85	18	89	81	41	274	46	24	14
RP13-104F24.2	2.393250324374854	3.1551257339984904	6.892151407845802	0.3880004448645133	0.027039929887217998	0.010355956437318138	0.8589035340655424	0.9933897946449924	0.9899467542683648	33	0	15	19	0	41	2	11	1
KRTAP5-1	0.14503970557528126	1.1507650789642017	0.6733125599170712	0.871197212657447	0.38126910101440037	0.010389354065520221	0.6502039658661416	0.9140701086280709	NA	0	0	1	5	0	9	1	0	0
RP11-519G16.3	0.524032272347071	1.6712121024699977	1.9251940019918026	-0.7889859226787238	0.03023628794471574	0.01045532465137332	0.8127245567649726	0.9961615441077902	NA	0	1	9	4	0	0	6	1	0
RTN3	6.681129144268476	6.799075175250172	112.89934401193157	0.41840594873914444	0.088940417546449893	0.010493686682490387	0.6070957967235769	0.9457550235914355	0.9912628717237748	155	79	133	116	97	653	105	107	13
CINP	2.868083020026298	3.30163219714166	8.277297201158133	0.35649493992511194	0.06819948256168823	0.01052497903814701	0.8382160928154578	0.9793813710263096	0.990353475656515	28	0	7	24	6	42	8	9	1
ZNF85	1.8298319641151857	2.2608432008524875	3.9874519708675513	0.6278933373320886	0.17773280502675215	0.01053103992000462	0.7281549324006559	0.9534486656077311	0.9871008574354603	6	5	1	5	2	32	1	2	1
ALDH3B1	4.694379182078468	4.867245202764244	28.905749275862853	0.05941349035897649	0.06202577545128051	0.010683918728455139	0.9689286950515605	0.9729227556051195	0.9906848254286321	81	21	36	62	3	115	22	28	7
HEATR5B	5.120362003400533	5.204081337377827	35.83103769547368	0.101863820131186	0.056816780058532655	0.010696904321659696	0.9231093682047357	0.96600226550072	0.9908016985488566	107	18	40	75	16	207	24	39	5
AKIRIN2	5.347444525359647	5.385214656918701	41.182788616799904	0.11889243404727116	0.03921317342050689	0.010722910397709222	0.8903027736755155	0.9761541147241592	0.9904524531543486	94	20	62	68	27	225	38	35	6
FAM169A	1.190891490927566	1.7910111120549672	2.786380974773304	0.8353922273181287	0.12433055529324688	0.010777850390760102	0.7102778439289967	0.9765805668776141	0.9839218075628976	0	1	8	1	3	9	1	3	1
ZNF311	0.7239093104925607	1.4232484441842406	1.254057583989595	0.1871499756478116	0.17481873093163836	0.010798865033965058	0.933692586102469	0.9628742496966114	NA	6	1	2	1	0	8	3	0	0
PCSK6	2.4400259061929424	2.848934099480215	5.970595988641505	0.21337540109874578	0.07285723909498974	0.010815596953166536	0.9122669014950372	0.9800207017261565	0.9895275339636446	21	0	14	4	5	21	6	7	1
C16orf70	3.044655187253022	3.488778590576029	10.21788888096625	0.1430832775493358	0.0631873064944374	0.010839612336257996	0.9477219663708842	0.9811853697856525	0.9899622308105551	40	8	18	9	0	32	16	6	2
PCTP	4.768316454607432	4.844499648512134	28.148455607992968	0.056525855806476163	0.0684837499945477	0.010840004027558817	0.9634535744614856	0.9628742496966114	0.9906848254286321	41	14	81	46	10	123	22	28	6
PIGHP1	0.22002910846794282	1.2512008490035649	1.0619631963710976	0.819618596399621	0.2581177532000222	0.010888179753519325	0.7252046625182119	0.9538854518864335	NA	0	0	6	0	1	5	3	0	0
SRGAP2	5.809963384821762	5.965470712074417	60.517803200660616	0.05826067742113623	0.05768255589306621	0.010888839293122997	0.9597788878894353	0.9666130429247703	0.9906848254286321	169	20	155	111	22	403	46	71	4
ELAC1	0.830235008060129	1.4441391262168364	1.3981080235809988	0.26491805659479534	0.11709267735264275	0.010901700641442896	0.9030823342304756	0.976603848088052	NA	1	1	2	6	0	5	3	1	0
ZC3H7B	6.454510126683552	6.587314725927146	95.9890519330352	0.01553996762340062	0.03790067700953129	0.010923393689457864	0.9916797089675494	0.9795017908534097	0.9906848254286321	404	21	177	194	24	468	101	55	23
GAS6	5.97608523406428	6.098164426036529	67.89174954635823	-0.04502127809026465	0.045160804701207445	0.01093987198934228	0.972787281401381	0.9762433929683185	0.9906848254286321	252	14	161	99	26	281	89	40	14
TMEM194A	3.971774488980586	4.103599603508192	16.235886269861318	0.2838628828554149	0.06270206913615085	0.011016433197994398	0.8043372921889307	0.9729872770532172	0.9904524531543486	26	12	27	28	8	136	12	6	3
C9orf172	2.0647331535952653	2.678167254212629	4.698871061750324	0.3519895991763068	0.060659609290134926	0.011022444170993035	0.8611933785872379	0.9847607187098888	0.9874770404373054	27	1	5	10	0	33	1	6	1
TNFAIP8L1	3.5485074479408096	3.8120777789742024	13.481694244798572	0.2513604197942367	0.05571760120797462	0.011081750660137316	0.86977978202614	0.9806431140586863	0.9900014083151182	18	1	45	19	9	74	7	8	5
FGF18	0.8410701753839359	1.526173838174354	1.5012783427453462	0.5287566944573836	0.13946148409749679	0.011083934800891091	0.7841463293958895	0.9724946760114208	NA	1	1	8	1	0	7	3	1	0
KDELC1	1.728584894217028	2.467191468407483	3.4971870315556464	0.5215412446595293	0.1700564274614308	0.01109703199879224	0.7877703820313597	0.9541922370621513	0.9869027562997059	3	0	8	16	2	44	1	3	0
COL27A1	6.459866854020142	6.781673280572182	109.70366168794307	0.2096095886995674	0.03945305151274668	0.011143340264889294	0.8989207583881739	0.9843434024511754	0.9904524531543486	401	41	126	363	6	420	149	73	20
AGBL5	3.1311609779326393	3.3061278892381494	8.378048577608602	-0.039011927995127205	0.07866135020817529	0.011153118751986064	0.9804815394354132	0.9693711265123611	0.990353475656515	24	3	18	16	3	40	12	6	1
HARS2	3.7965676738535405	4.059619403688499	14.548764258430396	0.05133018038244023	0.06339012139552305	0.011159342002907763	0.9739277906481569	0.975059367987618	0.9904524531543486	39	3	30	46	4	85	17	14	1
SUCO	5.685424205142692	5.789364438157497	54.741448290410254	0.23706904150637886	0.05755273925647491	0.011226753860474257	0.7925670608885014	0.96600226550072	0.9904524531543486	92	11	101	107	49	341	47	42	9
EIF3J	6.396922315268399	6.428704407398138	86.02122178774572	0.12065637522846374	0.04480440628162145	0.011271702120173923	0.877680141931412	0.9658739012179004	0.9899622308105551	217	41	118	172	46	555	80	61	13
IL1R1	9.455252790346114	9.521873528233042	753.5007215630023	0.18160684040465358	0.06633801567339306	0.011325790152604587	0.8232749212403128	0.9556654088254475	0.9900014083151182	982	500	747	1575	479	3275	606	690	161
FDFT1	6.562781106538611	6.739328673584913	107.91649256616026	0.5354011632870691	0.09507291282488399	0.011330849629461674	0.5211929647748194	0.9500812988449344	0.9904524531543486	165	35	121	102	137	759	87	86	15
RP11-448A19.1	2.3976900843443016	3.0050129793893494	6.46033760274735	0.20869524506099746	0.023307444295859008	0.011332671681007003	0.9251084073952672	0.9944893897309814	0.9872275332483315	6	1	15	32	0	17	8	8	1
PRSS16	0.4119809858194936	1.2813626935876117	1.0177048089494878	0.567976705078994	0.2490551933242243	0.011367268383030352	0.793417845490355	0.9497629823475836	NA	6	0	0	1	1	8	0	2	0
FAXDC2	4.850774781198803	5.081711691630548	33.34931095674194	0.3198822428625211	0.06017670058311326	0.011431425704172599	0.7937428957026313	0.9759570587014912	0.990353475656515	57	3	93	38	31	204	31	16	8
RP11-390E23.6	2.0881591326871867	2.3045325457230863	4.058976301244288	0.2603312297681643	0.09529477581207134	0.011470996172617308	0.8797510046819907	0.975059367987618	0.9870598906563406	3	3	8	7	2	20	2	4	1
PIGM	3.4398922379988917	3.618413789731507	11.423208106581862	0.13139615569145707	0.07561852098771	0.011483153771725202	0.929287637377496	0.9724946760114208	0.9899622308105551	20	10	9	22	6	46	17	8	1
TP53TG1	1.6583803472454521	2.0089438036023077	2.6051218503810762	-0.09213455414571779	0.09906913398440557	0.011491421446611246	0.9612446667757296	0.9761541147241592	0.9863217498446024	8	1	4	6	1	10	3	4	0
SKI	7.194938272773039	7.247749126963571	152.80693391006804	0.04749008520880921	0.05477535261664936	0.011560675238975169	0.9591450729971414	0.9609115600144068	0.9899849071104991	518	64	234	307	50	747	183	104	26
METTL23	2.1283747664137334	2.721632894032284	4.827420744285904	0.5895949678827735	0.14609335295176426	0.011560890516022604	0.7281306445389527	0.9589549716181095	0.9872275332483315	10	0	4	14	6	49	4	3	0
FAM229A	1.1608836690963522	1.949575918565552	2.269919149632637	0.4052001631618765	0.04021411367807785	0.011599615605504234	0.8573449551378718	0.9930292008195625	NA	1	0	12	7	0	7	4	3	0
SUMO1	5.930094485409018	6.123081860834258	70.75210870748923	0.6781364955494732	0.12074693329008354	0.01161969535855814	0.46192227120510465	0.9383738043495763	0.990353475656515	71	49	47	84	74	389	65	67	9
PSMD3	5.425898331468075	5.561363456855297	46.899497787479135	-0.19290152424246576	0.04286943152254135	0.011634203743960004	0.8646720823572618	0.9785477223141504	0.990353475656515	168	11	80	99	16	189	61	18	13
HECA	6.660587070863938	6.767870106486393	109.1900785290682	0.2890385973255404	0.0695483370211091	0.011714799490524924	0.7451784032191339	0.9561600456507365	0.990353475656515	127	45	287	135	83	634	104	105	12
SH3RF2	2.7734250810201657	3.178123979502861	8.37563794646263	0.19241479341357007	0.043218147159627796	0.011741994485463288	0.9205949178631716	0.9884609423223016	0.9874770404373054	37	0	9	14	4	37	5	4	4
TFPT	2.665114999598718	3.1565419788975824	6.945548492715161	0.4136346022371647	0.073022374388936	0.011746329732129192	0.8013979075754526	0.9778821978106872	0.9893037833924301	26	0	11	23	2	54	4	7	1
HRSP12	3.4467713954141783	3.8226983274615804	14.332154241854044	1.1564151913439737	0.1703466137547745	0.011776432927008564	0.41708552358105627	0.9454984050671127	0.9875684863851888	6	10	3	23	17	71	15	8	3
PRKCI	5.094540788244293	5.160749553764807	34.995571908973915	0.03477314720214115	0.06313533308794275	0.011804378242064772	0.9768557746169587	0.9618454649676789	0.9900014083151182	76	15	57	85	15	198	42	16	7
TMEM55A	3.3891529884756797	3.673021496572544	11.958534919550543	0.34863232968316543	0.10869025934708457	0.011810997169085237	0.7935883644468158	0.9625463210428418	0.9893037833924301	18	3	16	10	17	52	19	7	1
MED31	1.0639272477388684	1.8675088494160752	1.98827247668176	-0.10161458427577848	0.06492123572988506	0.011818881339925646	0.9692916987536377	0.9877997868810466	NA	8	0	7	4	0	11	0	5	0
C9orf84	2.6089981349369404	3.3729123161449373	8.429143343006343	1.2959097648358113	0.11745437324491242	0.011926646053915864	0.4911417645452417	0.9687567695510058	0.9869350256466723	1	0	29	29	5	76	6	6	1
DSC2	4.6761660747067575	4.79624223965009	28.105330303271963	0.43902178875817627	0.0818608883387184	0.011936171757731179	0.6578316045923774	0.9618454649676789	0.9899622308105551	38	13	43	23	30	167	23	14	7
ADO	3.4981627998450735	3.620170791526533	12.076178782805492	-0.05941032403451068	0.08494202801182266	0.011964064062305978	0.9712940841101743	0.968506798196826	0.9893368227584729	26	2	20	15	11	37	11	9	4
THOC6	2.395178130424938	2.6215978600062844	4.989478605965941	0.24627590681445227	0.08012083271028685	0.012004517456778364	0.8748498034270389	0.9762433929683185	0.9873562766509332	16	2	6	5	4	33	5	2	1
HOOK2	4.438087289835405	4.769118623884065	25.361066181619357	0.1568779569578545	0.05622712320776814	0.012039617751624383	0.9206999983146732	0.9768858343212824	0.9899622308105551	98	1	41	57	14	130	34	19	3
YY2	0.6724679797878335	1.5454415739074663	1.1363502071808413	0.39341797887354407	0.3005189695802341	0.012094113534639895	0.8478166723241608	0.9238288454349394	NA	2	0	3	6	0	18	1	0	0
RAD54L	0.47081543630543116	1.359978239408712	1.0197785537041766	0.6473785157104827	0.4206214768134027	0.01209888188286935	0.7516200753465068	0.8922105981573278	NA	5	1	0	2	0	14	1	0	0
EXOC8	4.41635531383227	4.869943256680185	26.863522896285986	-0.15018647072691213	0.07601240167775547	0.012115029677070698	0.9292961840319994	0.9693711265123611	0.9900014083151182	43	9	88	66	7	131	30	37	0
SLC4A1AP	5.607497065418356	5.686285449418624	50.368148248354295	0.14047978955004825	0.04590383540879087	0.012139657603746995	0.8784586906880341	0.9713125902041961	0.9899467542683648	148	24	64	91	28	311	54	40	5
TRIT1	2.8223220316230635	3.221005161836059	7.379738912688305	0.171301690823445	0.07339867021338542	0.012139962200814935	0.9175150088513851	0.9765805668776141	0.9889821177535356	24	1	19	20	1	49	11	3	1
HNRNPR	7.805174573787875	7.811207131679857	228.66363448874944	0.061880479331372695	0.06114323456213627	0.012165407162833366	0.9260093055494458	0.9455748182031822	0.9866137508550596	494	125	401	368	114	1186	190	173	50
CPT1C	1.062955279818421	1.682066971765401	1.8920490744838994	0.22003439876660105	0.11740225849727436	0.012216005470331477	0.9205949178631716	0.9765805668776141	NA	9	0	2	1	2	7	1	4	0
AP3S1	5.293534011251821	5.404347222323612	43.30955272874737	0.41869288351351297	0.08616675863312352	0.012227135260571013	0.6520744202219926	0.9541922370621513	0.9899622308105551	50	27	51	45	42	224	44	22	10
RP11-872J21.5	0.9215521738104311	1.6155676509671113	1.7785559894225949	0.8624385708540507	0.22083685822256954	0.012286127962563727	0.6649208380915879	0.9519220916246588	NA	0	2	3	6	0	10	2	2	0
CNTD1	0.9011863291829302	1.6525156338932379	1.8609134826777844	0.19121288037406967	0.2024252853700384	0.012337669253681922	0.9397618670502882	0.9570227027604058	NA	2	2	1	7	0	8	5	0	0
ZC3H3	4.108155820185965	4.372823853628744	19.199651716652912	-0.07124297453663851	0.048386778825841636	0.012370173553983222	0.9649748430825363	0.9803740449392997	0.9897032307520933	65	4	40	53	2	75	25	14	4
CDCA5	1.7016970469066366	2.4263217666295644	4.253722974713195	0.9004583376812542	0.12146119810784131	0.012497973731577955	0.6756893647640575	0.975059367987618	0.9835710540328204	16	4	0	9	0	23	6	1	1
TCAP	0.6676349501889909	1.3784421470213821	1.528827166516997	0.025774642444331013	-0.08022256202230271	0.0125844592113594	0.9935899152119091	0.9815982115142426	NA	5	0	5	1	0	4	2	0	1
SF3A2	4.950370750004186	5.151383235366437	33.29075442588044	0.09074843620939067	0.062002046096354596	0.012615214567122552	0.9416869894777232	0.9678673626204664	0.9899467542683648	109	12	55	87	9	226	40	26	2
FYN	6.6761690876689865	6.780705279917319	109.92829578985932	0.22177787279141753	0.05797031541006777	0.012697015044206518	0.8175523680109608	0.9655682060769388	0.9897032307520933	135	33	389	188	50	688	86	88	20
STK16	2.606820412193958	2.9379493774538545	6.186448357811156	0.0205977927607615	0.08630720392146153	0.012842138098901057	0.9920164009006529	0.975059367987618	0.9869350256466723	7	4	12	18	2	28	6	9	0
CHRNB1	2.380005455459286	2.6789626748717636	5.968415551588829	0.4576040592199377	0.14226512081479778	0.012859974738612645	0.7894441133540044	0.9606673861922478	0.9846670926097492	8	6	2	6	5	26	2	8	1
PHLPP1	3.7659218958279452	3.9558534729712735	15.244268830305126	0.13898573208315546	0.07043627299565824	0.012934562404451306	0.9247901930784073	0.975319985937419	0.9876988550375988	25	2	41	21	11	87	7	8	6
IL12RB2	0.8531739944453984	1.5797428004603555	1.6379714967508645	0.9321444405231647	0.29577597812734513	0.01296205160979254	0.6271079818412403	0.9288676467717405	NA	0	2	5	3	0	13	2	1	0
LYPLAL1	3.617666770282079	3.737304425628596	12.659869019576023	0.40522780152375243	0.06645278358207735	0.013013362767026356	0.717054782090963	0.975059367987618	0.987962604931062	21	10	10	21	9	79	11	8	2
PHF20L1	6.8484557306303815	6.876542130081764	118.72579406578477	0.08995324433880428	0.06029213106896137	0.013022241008088102	0.9086702505571608	0.9537845432462471	0.9872035944390555	239	40	253	183	80	668	92	89	26
PKN2	6.564392032557527	6.593572623080847	97.7858792926215	0.003882757298942494	0.06464937236042007	0.013086976658734357	0.9968406072553799	0.9506916671863358	0.9872275332483315	219	36	145	180	66	405	73	96	22
EDDM3CP	0.26974677257585633	1.6904914243052853	2.715960833623623	1.0982294252591098	1.1296638449998713	0.013135505128682522	0.7185528787529748	0.7788041791849946	0.9577952683969283	0	0	0	0	6	1	3	7	0
MED1	6.363907797243888	6.3786010626443215	83.9776948147134	0.07746297562065164	0.06440485196279151	0.013179635823448768	0.9205949178631716	0.9473439969627349	0.9869027562997059	204	47	153	120	38	445	70	64	18
RP11-192H23.4	1.973122520219309	2.723186095741531	4.621797667680194	0.2878850266100741	0.057106332559137274	0.013180544238618159	0.8928176770941615	0.9871259010072709	0.9845323288659817	14	0	8	22	0	19	6	7	0
CCDC28B	1.0520965112800562	1.844709786290902	1.68104246938448	0.5090805199890683	0.2012591189306866	0.01322582808809153	0.7761632665399251	0.9505626087817233	NA	7	0	2	8	0	23	1	1	0
BACH1-IT1	1.229402709146185	1.9867402249830635	2.9253694240907655	0.0543480304575316	-0.01648080344588302	0.013247845275185563	0.9856895315081002	0.9950572946200464	0.9799315772267049	7	0	11	4	0	17	0	1	2
GNB1	8.215790438335437	8.245059506592401	311.0209947709827	0.04731987343888335	0.06521084409991112	0.01328120409738354	0.9541543708411577	0.9499687766707189	0.9867037880495039	642	192	500	399	175	1466	219	228	84
RP11-131M11.2	0.38520230809684974	1.3177784881573227	1.0442394206712593	0.8410526696638368	0.10333054258936467	0.013301513251061627	0.6659496037350359	0.9832158002349599	NA	1	0	0	8	0	5	1	2	0
FAM136A	4.178219359406474	4.320939101462149	18.509842798500685	0.13215548735640706	0.056182589947321025	0.013336120077902247	0.9089607944169192	0.975059367987618	0.9885743552498627	52	5	30	31	14	120	12	20	2
LOXL1	2.4464051909632705	3.24169307154672	7.09424365823296	0.2945574861707131	0.0784986900214331	0.013467842843130802	0.8914840278123427	0.9795017908534097	0.9855784066871226	45	1	9	16	0	43	15	3	0
RP11-401P9.1	0.8705205724362076	1.5702955465209556	1.6833669009322318	-0.7387359632911953	0.05200750647125727	0.013486048938985001	0.7376934736890096	0.9925618200789725	NA	6	1	4	2	0	1	5	1	0
DCAF7	6.914417910781956	6.953418939435288	125.6282057333127	0.15295883969341167	0.06230082375060318	0.01348857091165871	0.8441322424389959	0.9538854518864335	0.9872035944390555	189	86	188	239	63	592	133	105	20
SNAPIN	2.5352692378612423	2.954534836758316	6.207747569648309	-0.17028313245026863	0.10488649355406648	0.01351640719681831	0.9252723650187568	0.9684696471528579	0.9859598530452675	14	4	10	12	3	42	1	11	0
DCLK1	3.7179183645804645	3.940390271826083	14.06350299241971	0.250688270566528	0.08152003729410043	0.013557563539900728	0.8631652066683254	0.9678673626204664	0.9872035944390555	61	8	9	21	5	80	8	17	2
SGTA	4.711286251258617	5.056924922332629	31.43444992534111	0.07692076278935127	0.0628098455395664	0.01359238759265929	0.965660352982288	0.9761995834278175	0.9874770404373054	144	14	40	68	2	126	45	29	3
PRLR	0.7820242828901112	1.485902795606203	1.2308010889395244	0.5602582239452365	0.15135522793066328	0.013681277408908078	0.7451784032191339	0.9678673626204664	NA	1	0	4	6	0	9	2	1	0
GSTM1	1.0485199608677507	2.1025262990426103	2.438080775861097	0.8097399043451755	0.3407643150364748	0.013681288257599959	0.7503635559100659	0.9154461314927473	0.9797740756778764	0	0	8	8	2	36	0	2	0
NIPA1	4.425875785726753	4.54882266592722	22.93458570711733	-0.049233460886102344	0.06917374639592054	0.013686443340858893	0.9747376063063508	0.9685984808689806	0.9872275332483315	26	8	38	63	14	80	13	30	5
RDH10	4.792974369082451	5.089352352189507	33.427654579589834	0.5319786701754367	0.1342339159372929	0.01374932648096771	0.6899670631175117	0.9415511479479639	0.9872035944390555	18	31	38	89	12	165	56	17	3
HOXB5	1.4403393880485496	2.012874447062374	2.8858257760953414	0.13139030213330996	0.23681351903357642	0.013758836579354327	0.9581995912616958	0.9400466187004978	0.9807613932951686	2	3	3	5	2	20	0	5	0
SMCR5	1.659001590192637	2.2202162650622626	2.9913673548857584	0.22416770389554935	0.10352099610157889	0.013807791782263426	0.9078861042273706	0.9761995834278175	0.9822062350537623	4	1	9	11	0	15	6	2	0
EIF3B	6.780453958503847	6.847437287593327	116.46087828906289	-0.019647113063836694	0.05702220699479473	0.013903815260135578	0.9867270336689385	0.9629967852520325	0.9872035944390555	340	41	132	302	49	511	127	62	30
RNF150	2.718896246216409	2.997485905792001	6.797801060808407	0.15246952794358393	0.08641342548264207	0.013953422517697598	0.9260091012374425	0.975059367987618	0.9856614364322499	12	1	27	9	2	29	8	4	2
RAB7B	1.5991235343935815	2.0003068650895406	2.9713932974571002	0.28006412070482467	0.1155637649091465	0.013988369458246911	0.881064182724173	0.9731499768545498	0.981089113737326	9	0	3	4	3	15	1	3	1
PPP3R1	5.461780633626656	5.539315794601678	46.71948128324118	0.28063898479309285	0.07164558541457808	0.014013481893030047	0.7695542778492221	0.9570227027604058	0.9872035944390555	58	26	112	45	33	229	49	32	9
TRIM65	3.4487585577849513	3.904237466660809	13.394790847386341	0.41473455995158276	0.08925592887895874	0.014034082108785859	0.8019436663605359	0.9688389066327195	0.9867037880495039	27	11	30	29	0	78	13	14	1
CUL4A	6.618730278811667	6.64834215615328	100.59382747121845	0.04146640633050153	0.05973579958118462	0.014079737356113765	0.9615155337339933	0.9535804889994026	0.9866137508550596	243	32	172	210	58	483	88	95	18
UBR4	8.870784251088352	8.9291450650233255	493.07428720934183	0.08323203205491209	0.04974093422345271	0.014120895840534647	0.922906795061153	0.9665276129814562	0.9866137508550596	1297	110	1283	970	209	2403	496	384	93
PMPCB	4.71563876093586	4.89744077030052	28.934781872390666	0.20409829996373102	0.08465798562048234	0.014179277422949206	0.8577593527938846	0.957839919243938	0.9872035944390555	61	27	49	45	5	142	39	21	3
MAFG	5.909399736115091	6.052736075375407	65.76444240531876	0.17233291025671707	0.0709221959003686	0.014183872244741377	0.8730145431192171	0.9606615170471606	0.9872035944390555	114	15	157	83	59	284	83	61	7
AIFM3	0.7555861245711153	1.519283417532797	1.3532224855595898	0.4260691008409264	0.2925881463455315	0.014262351519921213	0.8418263993369387	0.9284160468412853	NA	1	1	6	2	0	14	0	2	0
PPM1G	6.2336111136157335	6.330906111278855	81.08060284112231	0.09317333255877432	0.05711298182831647	0.014297707979048016	0.9310938708303573	0.9658934182777212	0.9872035944390555	247	14	119	136	61	429	68	50	21
STOX2	3.352693141028069	3.5973841206866366	10.424749438420534	0.09181037956775667	0.07880710294046936	0.014318972737247419	0.9540601759937407	0.9693711265123611	0.9866137508550596	37	5	25	11	3	62	16	5	1
BDNF	0.7790156987883842	1.6650858194844624	1.7002435885877734	0.7355185175440022	0.34171827293932233	0.014339413022520637	0.7353315891604176	0.919294933335467	NA	8	2	0	2	0	16	3	0	0
PDE4C	1.977990156751318	2.3581016286312404	4.042665390602734	-0.39312499363055664	0.0690509918829487	0.014366381942383365	0.8420272844678072	0.9842019778740865	0.9811909338688176	6	1	5	16	1	6	7	3	1
PTPRN	0.5089198691838812	1.4202101402980263	1.5286449366024377	0.6113275860513766	-0.007529429906836141	0.014386997308334003	0.7892597385119625	0.996892721146546	NA	3	0	0	8	0	8	0	1	1
COX4I1	6.7325961185086065	6.793569882815911	112.68729122686447	0.24775481402242036	0.07009553046232332	0.014467295296747253	0.7505949853982783	0.9528779333770149	0.9866137508550596	233	56	134	134	97	718	97	67	23
SDHAP1	3.9995487652289636	4.33573492096486	18.152708041874654	0.013441290389788836	0.07685202966523053	0.01446878158199544	0.9938516946743954	0.9695050276825322	0.9866137508550596	86	3	22	29	10	91	33	10	1
VWA9	3.607812847020493	3.8817392271799407	13.39124931131673	0.41524835921450115	0.08948715339580432	0.014485914020089793	0.7285055401319647	0.9655682060769388	0.9865055750677328	22	2	15	29	16	89	11	13	1
NAPEPLD	3.5466780341658213	3.8719012736187097	13.947027689730087	0.6558784564822886	0.1614489604701896	0.014514066550810932	0.6027411913308899	0.9396073648054514	0.9845323288659817	35	18	11	7	4	75	15	13	1
NDUFS2	5.87192936487784	5.931024559800333	60.18071930048036	0.056137394654527856	0.06254286120592822	0.014538605961174773	0.9550955816609081	0.955000224485408	0.9858163281176591	147	26	152	99	21	312	71	44	9
CEP78	4.3487527333913345	4.421799097878434	21.20556234687011	-0.01948455862276374	0.08548683162357064	0.014645505666087655	0.9894019641929108	0.956381128288685	0.9865481818617021	52	10	47	21	10	90	11	22	6
KCNMB1	2.425513491037815	2.89757714135635	6.485929872325215	0.23429177938245105	0.06927544936071188	0.014675743245155477	0.9081710810301703	0.9819079968684437	0.9823754139526096	14	2	26	4	1	46	1	3	3
GAR1	1.784428451711845	2.519312525987817	3.9632116931524903	-0.02605712801160957	0.17619678710105624	0.014692625844248993	0.993424483242796	0.9538854518864335	0.9813467250021937	12	0	7	7	4	39	0	6	0
RPUSD1	1.6187742692031706	2.2029769541124153	3.267103438104634	0.5132929085330445	0.060135000256877666	0.014767623842770727	0.7762225348351605	0.9875377233696337	0.9805522115346632	22	1	3	2	0	14	4	2	1
CAMSAP1	5.210479354373211	5.4585866770146065	42.40435595469569	0.0018426624664485936	0.037451868651355975	0.014792429694261734	0.9994421193604295	0.9838259084686156	0.9866137508550596	184	5	99	84	8	175	45	39	8
RNF144B	6.484303889633095	6.598179667748896	96.80396406497914	0.13831842181640883	0.07369435607354756	0.01481099346794503	0.894099073550389	0.9540489991819492	0.9866137508550596	181	47	259	94	56	456	146	65	10
RP11-73M18.8	2.3957358720895905	2.8158189547714327	5.876743248536934	-0.1521779731693201	0.07481968864119456	0.014835207002825201	0.9477219663708842	0.9803740449392997	0.9819994403362176	3	1	18	16	3	12	12	3	1
ANKRD44-IT1	1.1321413539585763	2.045890925734566	2.4595111147825786	0.4485644541433926	0.1825951385934489	0.014835408258309915	0.8478166723241608	0.9611351328642661	0.9785751631161699	3	1	15	1	0	17	6	0	0
C6orf163	1.3585558416338477	2.0010326930888978	2.9540682440591475	-0.3436463323073616	0.00706355384173063	0.014837340502610803	0.8920046305025869	0.9998320214519171	0.9785751631161699	2	0	13	5	1	3	6	1	1
HPD	0.39613605299251575	1.424463753154605	0.8728666856023076	0.2770205212052159	0.48725786084259715	0.014852524832703799	0.904275926279725	0.8736664198707597	NA	5	0	1	3	0	19	0	0	0
CCDC6	6.740690121298567	6.814668622712599	114.57199388630684	0.3108058799011179	0.08124914052315306	0.014902662766206203	0.6965297725379008	0.9453288676048612	0.9865055750677328	213	89	97	168	71	609	98	103	19
CHM	4.64716369387356	4.83913377309077	26.859574688915004	0.02491124818167231	0.05669655095668896	0.015106167941599753	0.9858919476299468	0.9720033825232653	0.9865055750677328	53	15	59	56	10	151	29	29	1
RP11-486B10.4	0.4190750393777854	1.310875746382702	1.0651662450529287	0.8253873153418048	0.4211450824628575	0.015129848559143781	0.6894094771117592	0.9008149501045863	NA	0	1	1	5	0	10	2	0	0
MRPL48	3.168147492439894	3.3951430641360925	9.054190800644896	0.3342387809387816	0.0834996112369801	0.01516003976163132	0.8063031547891483	0.9688917691458224	0.9855832152925036	26	5	6	21	5	72	5	8	1
RP11-75C10.6	2.285801996005057	2.781941501923761	5.722727140942338	0.346170434416297	0.08727428925064898	0.015160283524139059	0.8802733819160382	0.9779027430312509	0.981089113737326	1	2	17	17	2	20	2	10	1
PLEKHM3	3.440440296157279	3.795913940742218	11.839593627397427	0.07749961635824074	0.07487713727830715	0.015264679733302111	0.9637292173587948	0.9737757749145565	0.985950143916651	31	1	28	36	4	71	7	17	1
USP43	1.4533579152629648	1.9225440802324196	2.337147129685168	0.3192467790181759	0.1485419793959934	0.01527701178526881	0.8557241214698783	0.9621970854137301	0.9797740756778764	4	2	7	4	0	15	2	3	0
PHKA2	4.137067040986913	4.443908797212332	19.87409897410866	0.17008903922572227	0.06947406746642248	0.01532938656956646	0.9093163005228805	0.971938753672691	0.9863217498446024	60	1	54	32	12	108	20	21	2
CFAP53	1.8713293382624165	2.712155629074056	4.7096361657043255	0.4960118575689859	0.09806136329894823	0.015332245265737251	0.8041168914709667	0.9779027430312509	0.9805522115346632	4	1	30	5	0	23	2	10	0
HDGFRP2	5.061920834075149	5.329051860386571	37.80917636145522	0.057814656181133774	0.06246889117276014	0.015336134054073514	0.9699368049432459	0.9722587607845519	0.9865055750677328	166	6	75	81	9	199	50	34	3
TIMM21	3.55879763603799	3.8551058873538766	12.286241993692268	0.19989751723759192	0.07909275255031148	0.015357918008546325	0.8841619358006135	0.9678673626204664	0.9859598530452675	49	4	21	30	2	98	10	11	1
FCGR3A	7.1619866704242625	7.807510943500505	231.26363518029115	1.4077219049338832	0.21962131734829032	0.01536636713750908	0.2860522895754785	0.9229491833928117	0.9809878098388188	55	372	250	127	37	1999	96	228	34
RP11-13N13.5	-0.12869987270238795	1.1924841683050884	0.6117464997033275	1.1351502489772138	0.8700865770191306	0.015387385622530596	0.5840858448201379	0.7907180580274703	NA	0	0	0	5	0	15	0	0	0
LCK	1.5000262680888792	2.642798690711177	5.193785932610972	1.8551708382437484	0.07150666904177587	0.015438742055864112	0.4058628545561548	0.9872480779407327	0.9772871897198875	0	1	32	0	2	33	1	4	2
PCDHGA9	2.2075106283172303	2.6335072585396215	4.687344769025785	0.43475048389232523	0.13754359069328154	0.015514575582630669	0.7798085172275993	0.9589549716181095	0.981739608318745	15	1	5	4	6	39	5	3	0
WDR83	1.9423690708327084	2.4505113589478227	3.628071347797978	0.29755480742618995	0.11066562561352576	0.015538822598854545	0.8648068209790588	0.9693711265123611	0.981366527365897	17	0	7	6	2	26	5	3	0
ASRGL1	3.8697575321509956	4.307197654590986	19.52639302591498	0.3529742876315178	-0.0017049527286223912	0.015577123254385095	0.8390104787317108	0.9990207432745022	0.9835710540328204	16	8	91	27	1	99	13	7	8
RUVBL1	4.39904845047972	4.544563107782301	22.578388614505112	0.09276155802374518	0.07371673338349201	0.015583684531314168	0.9465676259564856	0.96567129207777	0.9858150441863699	68	7	24	65	7	144	17	10	7
KIF21A	4.844481588321299	4.930456612748721	29.219477672840384	0.11847650256075891	0.06640813951925911	0.015609453418541662	0.9094196836816173	0.9612273313960693	0.9858677580799816	56	11	75	59	12	201	18	26	5
FIGNL1	3.399535401599804	3.604523315134121	11.887432820880072	0.12428184629171159	0.07325576549737825	0.01565875973351546	0.9399790703895611	0.9765805668776141	0.9835925540669298	49	2	11	12	8	52	8	6	5
ACTR1A	6.054178636798015	6.068336266394519	67.3445984001905	0.07103889685242425	0.06640309092943744	0.01572711684922887	0.9309495822110838	0.945943708971266	0.9837602708601181	160	30	122	103	38	358	53	56	14
TFB2M	2.14866152987526	2.5409841121683687	5.152951416647754	0.5077891343846671	0.16663395381639448	0.01581507936504139	0.7830124390933715	0.9541922370621513	0.9805232979396704	2	6	4	11	2	24	8	1	1
IL4I1	1.0671739298405345	1.6633553308408513	1.9946468051541293	0.09157069156214165	0.24910728207157662	0.01581518076935121	0.9730467289416085	0.9411679854393699	NA	1	2	4	3	1	9	5	0	0
AGRN	5.5908002524546285	5.8708891963745184	57.082660085664976	0.32685539732515734	0.057036433277751486	0.01583030685626643	0.810645349865941	0.9765805668776141	0.985644456971071	225	17	37	202	8	340	64	35	10
ART4	1.0170773070478818	1.8091610613705464	2.0628775749797934	0.3356904793071436	0.12087272518477714	0.015863784150715408	0.881064182724173	0.9761995834278175	NA	6	0	2	9	0	19	1	0	1
RP11-1319K7.1	1.0427332982914335	1.6779507314398945	2.1959855444724767	0.1383208154482638	0.07626110672674857	0.015873530458572985	0.9577991538544909	0.9864998915255261	NA	2	1	9	2	0	8	0	3	1
AC005154.7	0.9781948102637753	1.7249004919946571	1.819744821561322	0.5821797723221263	0.15791912191938592	0.01591343468524986	0.7830924467320857	0.9672979173446532	NA	8	1	6	0	0	9	4	1	0
CTB-176F20.3	2.087253989993334	2.6007527760461193	5.038512079327212	0.3377769532777447	0.08434728587245185	0.015956621723564407	0.8841619358006135	0.9800258581069221	0.9797740756778764	1	1	5	23	3	11	8	4	1
DNPEP	4.277089318801918	4.6744566571520245	23.25513642327435	0.28443277412719986	0.06326889129325186	0.015969138443609216	0.8563413667955121	0.9765805668776141	0.9854681073216212	90	5	73	41	1	156	22	20	3
GCSAM	1.98281167607267	2.5701809177549984	4.3537685851801085	0.1352129732535328	0.09506044932674407	0.016000877349649372	0.9556576352727835	0.9769835902602851	0.9802747205219003	2	1	9	21	1	12	7	6	0
DYNLT1	4.716039294639763	4.92335974057572	29.75850166637973	0.43212252329932155	0.10391365634801403	0.01601002281368291	0.7371565858003453	0.9534331485991616	0.9847606574465051	17	24	52	75	10	151	19	37	4
CNNM3	3.73739248850043	3.9798647369959554	14.073905612988181	0.05759156103814225	0.0758654164382953	0.016046026571891244	0.9715875712965649	0.969041966498351	0.9847606574465051	42	2	44	19	6	72	21	8	2
RP11-9H20.2	1.3383338601068602	1.8800987959509097	2.1456748967380297	0.06610430860718075	0.12898031049411282	0.016046587285706345	0.9768840745566862	0.9695050276825322	NA	8	1	3	6	0	10	5	1	0
FIP1L1	6.303338626951013	6.320201443888009	80.64809707054359	0.07782817061547714	0.07103270788854997	0.016053102948850845	0.9230582725788219	0.9414561570346257	0.9829047046859337	142	37	153	157	43	457	67	52	19
IPO11	4.092763832085887	4.306946799471762	18.22588623756131	0.20586449852300803	0.0720971485730194	0.016064979761657973	0.8809310152554439	0.9693441295361358	0.9847606574465051	69	4	13	54	7	98	17	17	3
ZNF71	2.7989410538726593	3.1277176148481622	8.16533085862965	-0.22062427537234852	0.049902159011170365	0.016138841865300586	0.9010739040278422	0.9869002012002912	0.981089113737326	33	2	17	9	1	25	9	2	4
LINC00987	1.4073312579208321	2.111630313743439	3.165634489090118	0.8862781203479916	0.22109715217184636	0.016142216658674477	0.6370560663949592	0.9472508901702033	0.978493342361475	2	0	11	1	4	29	1	1	1
MUC20	2.4045460399026544	2.8830067546800664	6.038271024963598	0.03566385816725477	0.1538099480397901	0.0161765597627459	0.9878149572706273	0.9541922370621513	0.981089113737326	8	6	6	15	2	34	13	1	0
LL0XNC01-7P3.1	1.2097486624878198	2.0224310050125123	2.8512846686511626	0.7322824503605871	0.1757363396761104	0.016223501399016328	0.7545542285835901	0.9645057277630228	0.9762113882231598	1	1	0	14	2	8	2	6	0
MCOLN2	2.0601951818560282	2.549504135105653	4.693163789021049	-0.12271049128466696	0.09372359110998293	0.016235987195206962	0.9577991538544909	0.9765805668776141	0.98062789871597	19	1	7	8	1	29	5	0	2
ABHD10	4.134434774465644	4.269960900235794	18.12798434266555	0.3076681877857037	0.06762426539142864	0.016238012385227426	0.7769496314475023	0.968381147035766	0.9847606574465051	50	8	15	30	15	117	16	15	2
TMEM45B	2.492012482576061	2.93438596380879	6.738554776888731	0.5090629331281044	0.12386002451400327	0.016294569899891434	0.7528385618202008	0.96567129207777	0.981089113737326	9	0	8	11	10	34	3	9	1
NPTN	6.168446516142871	6.206347222130883	74.72644064203604	0.15525043372346709	0.06933047696126918	0.016315036362236347	0.853276516579314	0.9500812988449344	0.9840711902535326	150	50	124	96	39	467	45	60	16
ZNF407	5.579457654061415	5.77147108802184	53.03113863999812	0.08754494186820962	0.053093204692219446	0.016328347603120297	0.9480625406316722	0.9753394866863158	0.9849888479513184	237	8	105	104	13	272	48	51	9
PM20D2	3.7405908650138193	3.980341632615245	14.214799715242703	0.08855301651458372	0.08373985857446181	0.016377268706307523	0.9557738233869222	0.9659255313666644	0.98412456476278	31	5	49	17	5	91	5	19	2
SLC39A9	5.469495528091327	5.546307744715347	46.04249410492309	0.10376034535947579	0.07092107128207004	0.016445848979859665	0.9172727119054325	0.9541922370621513	0.9835710540328204	104	27	59	116	15	242	34	50	7
NCLN	5.272690416672648	5.441120637739193	43.42525647581686	-0.022341942621218247	0.051136593988769415	0.016464966167382796	0.9889719011793296	0.9765805668776141	0.9845323288659817	194	21	39	71	10	165	54	20	12
POGLUT1	3.9751750040718936	4.1470608921077865	16.600655012624966	-0.14151414180477598	0.08190057271868645	0.016466886017102465	0.9124067360727446	0.9639935764326042	0.9841796063594933	41	8	32	23	9	76	6	27	2
MRPL50	4.679795395598106	4.8476527980110395	27.49009823858227	0.21457217161738576	0.07123068631668346	0.016486560108614847	0.8424478190155902	0.9639239376330511	0.984640489815123	46	8	45	51	26	165	21	32	2
RPL23AP53	1.2696882735222637	1.7829143546839685	2.0069025441906123	0.2272780800831818	0.16287775110385444	0.016580833758579383	0.9046223013597389	0.9606615170471606	NA	7	0	2	4	2	11	4	1	0
CCDC65	1.7434582202494484	2.0995549803843976	2.9432751120114458	0.05844449867049868	0.13245725716133122	0.01664303030922516	0.977631959828611	0.9638751448635315	0.9797740756778764	4	2	8	5	1	14	2	5	0
WDR33	5.744465172275809	5.873922251479389	57.70387881062624	0.1387090562886441	0.07232065010906802	0.016672299510387907	0.8969479149175176	0.956381128288685	0.9845323288659817	114	35	121	139	10	291	65	52	7
LATS1	6.232657041686158	6.391650374210842	82.18488255794794	0.12897055316980907	0.06325952943934277	0.01673045694572075	0.9089072265489291	0.963995911956644	0.984630982199075	244	13	225	169	30	504	72	85	9
AMIGO1	2.6238162069679847	2.9662762779097163	6.738737728798055	0.5921038754173015	0.13042483257705534	0.016880881628661866	0.6891090368471652	0.9595375181954436	0.9807814197261892	4	7	10	18	1	43	8	3	1
GSTO1	5.606003816280154	5.696805916077409	50.88370663020839	0.05067923588171348	0.054594869100721956	0.01698910483676038	0.9610187343067085	0.9655682060769388	0.9835710540328204	123	27	79	88	28	247	53	56	4
KCTD21	2.312998328494455	2.6225059345900377	4.911399822780668	0.37972376523663504	0.11847259847901	0.01704459199677858	0.8032796760771017	0.9637498956411665	0.98062789871597	5	4	10	5	4	34	5	4	0
PRR13	4.729448215771916	4.897805527119033	28.638662144334415	0.40738724134102755	0.08741670516650536	0.017069920196399163	0.6993680087318017	0.9541922370621513	0.9839218075628976	27	15	46	60	23	195	26	26	2
CTC-471F3.5	0.9229552414024031	1.595578837970628	1.4787334727084946	0.34312368882427224	0.1300299100684629	0.017094366686451652	0.860277991129798	0.975059367987618	NA	2	0	4	7	0	8	1	3	0
TDRD10	1.1701120846216366	1.8349327273283418	2.014519370356157	0.17416499129306431	0.22398194549398548	0.017108165449153546	0.939523804922665	0.9451360039202493	NA	5	0	6	2	2	17	4	0	0
PAOX	0.8749429066648715	1.6291316490654055	1.830007834037216	0.34665938539968166	0.05239018183738911	0.017170218209157883	0.8782648148061893	0.9923284773299709	NA	10	0	1	4	0	10	2	0	1
CLYBL	1.7308040043124595	2.099748840140156	3.4045884992787387	0.3269215551478087	0.1288334372779137	0.01717089461246077	0.863435454436419	0.9688917691458224	0.9785751631161699	7	0	2	7	4	12	3	3	1
ANKRD18A	1.6566457086554454	2.3646310344216728	3.896729909108885	0.5044292216345083	0.042361577174380126	0.01723116139251793	0.7996705654240303	0.9924730445479721	0.9775658342875122	12	0	3	17	0	25	1	2	2
CHD5	0.6552981377013526	1.4731289423734744	1.275380195603082	0.5707085928866689	0.0931938097882656	0.017270791491364262	0.7862166369727803	0.9843434024511754	NA	7	0	5	0	0	5	2	2	0
HLA-K	0.9729520513344289	1.6215306646338548	1.4602393438027446	0.3256259988440141	0.1364986437745118	0.017301514733938744	0.8610523625409543	0.9701335373449959	NA	7	0	2	5	0	9	3	1	0
LEMD2	5.201511366538566	5.354502540508669	39.34344530388293	-0.12313801080165968	0.06703179522554607	0.017347759042409806	0.9148743356399058	0.9636789397040368	0.9836718640637133	123	8	80	79	19	144	44	48	4
PLAA	4.826003845850649	4.88755980140922	28.552490497285717	0.06398021074365556	0.07583315811493621	0.017348209916674746	0.9525138290796819	0.953325942194486	0.9835702800207946	71	14	51	62	9	154	30	21	5
PTPRA	5.706732552986099	5.780612703834055	55.42825453048314	-0.10996409192969911	0.07376597408424276	0.017381963415311348	0.9150796708872592	0.953892014774005	0.9835702800207946	131	28	136	83	15	207	34	58	15
AHNAK2	5.736507178067897	5.9858999421924	61.95516394657446	0.2119700503393644	0.0494490351692124	0.017386340770802172	0.877680141931412	0.9776018540384929	0.9835710540328204	267	7	72	186	16	411	55	37	13
SNORA35	1.838792907452206	2.431562925017498	4.882686134812238	0.9980737501222302	0.16804190059948051	0.01740584607778464	0.653823714391284	0.9612273313960693	0.9768771159212146	0	5	10	8	1	29	1	3	2
TRIB3	3.7860914931670364	4.5336608152217615	21.66746252078093	1.2991641744460003	0.14949511477913804	0.017440491176111208	0.497925512762922	0.9538854518864335	0.98062789871597	98	1	1	31	23	124	24	21	2
DVL1	4.997264433553234	5.218015015696809	35.696042148474064	0.0486785837830086	0.05158809364319871	0.017441680585381095	0.9748887773266385	0.976603848088052	0.9835710540328204	162	6	51	88	7	164	40	28	7
FBXO27	0.26031467284402154	1.1289084012889194	0.7174052322753137	0.7533490967806853	0.20702829678624943	0.017500183250670095	0.6797502428564455	0.9612273313960693	NA	6	0	0	1	0	5	1	1	0
HNRNPU-AS1	4.732421101531347	4.927025213809889	29.043483538589935	0.3393400194225154	0.09148269218782026	0.01754271899562529	0.7761632665399251	0.9538854518864335	0.984630982199075	24	18	72	61	13	183	23	33	2
SNRNP200	7.838620304594414	7.884520563044286	237.95536475726342	0.10413675097517726	0.059151416218967544	0.017546390350354494	0.894810068227624	0.9548531759648378	0.981366527365897	729	60	461	424	127	1411	232	179	39
ARHGEF35	1.2160366831775504	1.8125179181935251	1.978292289701712	0.423519530063904	0.1496043137382122	0.017577796263780244	0.8170507929474822	0.96560695834625	NA	11	1	1	4	0	11	2	3	0
PROCA1	1.2279303732019788	2.0813630784674406	2.4425617417507977	0.33619329938406006	0.21845899851724726	0.017639711919190115	0.8887453245986706	0.9487284706000114	0.9752285386966609	8	1	11	1	0	25	0	4	0
RFX3	4.478126418918635	4.742834264964755	25.029169156630694	0.4644536672680928	0.10186570896656537	0.017656721203200415	0.7065889749370102	0.953892014774005	0.9839218075628976	39	9	98	16	14	175	31	16	2
FAM200A	1.9687617412260336	2.5223392919304506	4.451876817495673	0.7711406409976768	0.1222181935838629	0.017676478205265477	0.653823714391284	0.9693711265123611	0.9786005250942784	22	0	1	6	4	27	3	4	1
RASGRP2	3.9115582814589023	4.2371497322085085	17.712510229828553	-0.1196536442203127	0.029361041357393387	0.017741719202420736	0.9451884860314854	0.9904970141881593	0.9813587554502167	51	2	69	23	3	56	24	10	5
AKR1E2	1.4980262028064817	2.0539950069929085	3.161660559110482	0.19531306706034443	0.047207440658693665	0.01774831991758302	0.9274207472332181	0.9924656696248676	0.9757383531750402	11	0	8	5	0	13	2	1	2
IZUMO1	1.45437609700444	2.0787749666558692	3.3411975418883912	0.15701231892016346	-0.011308757763074552	0.017769804011582277	0.950709856637886	0.9954645419321477	0.9738915747295767	3	0	9	12	0	9	1	3	2
PGBD5	0.1969915445108141	1.2452785613100765	1.2020539653591495	0.5691056867291796	0.04392978727326468	0.017785400433858095	0.8127245567649726	0.9941633254333027	NA	8	0	1	0	0	8	0	0	1
ATXN7	6.499684991959446	6.568604679585608	94.95139181366812	0.14238779995071302	0.06738426907707457	0.017804937942004655	0.8748498034270389	0.9537845432462471	0.9822062350537623	169	49	241	115	51	463	115	81	11
AAGAB	5.501789066859753	5.535372596500791	46.57458586769868	0.1898621420268861	0.06523975323960472	0.017823659074701344	0.81865055055757	0.9548531759648378	0.9820106293442272	88	31	78	57	27	252	36	39	9
PCED1B	2.3260259856244843	2.7671657331992394	5.64659338774149	0.5661959384417565	0.12276540583898295	0.01786640980595757	0.729671128070506	0.9658739012179004	0.9797740756778764	12	5	18	3	0	30	4	6	1
RP11-229D13.3	1.9379082765817899	2.2973719214931445	4.524528531462813	-0.07688900436544464	0.09483144677669962	0.017938494416843635	0.9739277906481569	0.9793329619712617	0.9764616703316682	10	2	6	10	0	13	2	2	3
ARPC1B	6.133256441237198	6.1776077379112575	72.33257193882699	0.1934397509190186	0.061528274193211996	0.01796441601356259	0.8048906785810911	0.9541922370621513	0.9815582862878708	197	42	87	110	40	475	59	57	11
NRN1	3.4320354082176556	3.7675426607460665	12.358361934462689	0.20850878642057818	0.11054789843234761	0.01800355522944265	0.8976713160391295	0.958940364027592	0.9813587554502167	25	10	23	8	8	68	11	16	0
HIPK2	8.902632392918704	8.925721129424561	494.691237964081	0.04416250273308504	0.06324905232936306	0.01801153265247983	0.9541543708411577	0.9499687766707189	0.98062789871597	917	246	1089	905	216	2207	600	345	88
VLDLR-AS1	-0.031067238949291684	1.1034226938121718	0.6304681267397072	1.1788059441255734	0.6249850783753861	0.018035466566025518	0.5361040074667328	0.8606800237749872	NA	0	0	0	5	0	9	0	1	0
CD53	6.491485968507649	6.836389511482264	116.19612804711662	0.9027439714663541	0.16303102328526412	0.018177571058880664	0.5035636096479894	0.9274595967754647	0.9815582862878708	32	111	179	117	79	786	67	142	12
MPP7	4.494096538387331	4.697071940057087	28.555930115534224	-0.5976774945201879	-0.030395091248734858	0.018226535496344367	0.5635442833869403	0.9893257874059419	0.9806117158974014	44	16	56	32	14	75	7	11	17
LINC01197	1.0842930923663694	1.6375108307370951	2.0415021737418124	0.1299566797312338	0.14309929823418976	0.01826053476083004	0.957410385428177	0.9693711265123611	NA	3	1	6	3	0	11	0	2	1
THG1L	2.8428161285901896	3.093212356904764	6.775588363142107	0.20843339047728476	0.09323850774019828	0.01828986545074183	0.8797510046819907	0.96567129207777	0.981089113737326	23	2	13	15	2	55	6	4	1
GTPBP1	5.973869641911593	6.151408684053024	69.41140569941635	0.0580930227082776	0.07001275482978993	0.018298899334927225	0.9637292173587948	0.9625463210428418	0.9835702800207946	161	17	241	105	25	313	100	60	6
TESK1	4.238210863508861	4.599807816197224	21.94277515427989	-0.0626098963083336	0.07038220654185823	0.018304769167065676	0.9705829077685784	0.969262490921333	0.9828047672362474	57	6	52	43	12	147	22	25	0
SRFBP1	4.707452251163151	4.833079440021474	27.63215905080308	0.1529199873076862	0.07622652686330603	0.018354939963495392	0.8937759169235052	0.9606673861922478	0.9820106293442272	55	5	38	77	19	154	30	15	6
HEXDC	3.7046539486423096	4.084298302848467	15.242724086118496	0.053699188921743746	0.05348666265035886	0.018391178896794765	0.97829904508346	0.980869412963589	0.981089113737326	51	2	51	29	1	61	20	12	3
BRF1	4.62710332186324	4.8939289080561945	28.0975719768953	0.0384843182510647	0.0524862566345841	0.018467287459782312	0.9819631984322762	0.9775689756662099	0.9822062350537623	106	3	68	65	5	141	34	17	6
RP11-33O4.2	0.6728483998987121	1.447373675043043	1.0941509510480296	0.7121979947092468	0.275858667513844	0.01850481965130968	0.6582803840482434	0.9322748985978727	NA	2	0	1	7	0	12	1	1	0
ZNF778	3.3493046576366146	3.7398176364806375	11.366591758811154	0.03947823528548622	0.0877211657218239	0.018523073869741558	0.9840734527584744	0.9688917691458224	0.981089113737326	39	1	34	16	5	65	21	4	1
ANKH	5.162932680263377	5.278664322588107	38.806885690961316	-0.07008760510537179	0.07084009644218373	0.018597609365509644	0.9553279043008361	0.9629466766268472	0.9813418321787343	78	13	92	100	8	177	33	21	13
AC012314.8	1.498305348630594	2.1776311686021037	2.7425280265254806	0.37309677029184257	0.11861199364576303	0.018600992160177278	0.8458195215932148	0.9743204871084633	0.9762113882231598	5	0	11	9	0	16	2	5	0
TLN1	9.559702867843995	9.60152157611393	789.0884713591245	0.09394965318685071	0.06148049145870418	0.01863011755293909	0.9010739040278422	0.9552484562195035	0.98062789871597	2638	328	1749	1077	255	3845	727	671	150
CDH11	7.902140265574974	7.972529214222142	254.65426261029134	0.2016000177289943	0.07356911529523745	0.018683072656422616	0.8079113075725585	0.9499687766707189	0.9811909338688176	988	135	288	285	114	1547	188	222	46
GALE	3.1115046766457737	3.537686961013244	11.28395740351618	0.11519667340772118	-0.019117841541647976	0.01869965511910773	0.957410385428177	0.9942327129245689	0.9789997101719954	49	2	4	32	2	46	6	4	6
MC1R	1.959374927022853	2.3456533359315457	4.19627275884301	-0.06291323778147204	0.09210074752525153	0.01871444085788999	0.9790992490107412	0.9787185858886049	0.9764616703316682	8	0	13	8	1	10	4	3	2
ORAOV1	3.4212628606385476	3.6894915571913804	11.365827872058674	-0.08745883483299297	0.08887612897425254	0.018753424965713878	0.9577991538544909	0.9671389736250706	0.9807814197261892	27	3	11	40	5	42	9	18	1
CAMSAP2	6.945507560746444	7.0046189104898255	128.94774776565575	0.14129782364312937	0.06430333176536052	0.018774268353031184	0.867485756210661	0.9538854518864335	0.981089113737326	340	34	279	162	90	685	132	103	21
RBM33	7.666881654385626	7.699247027218003	210.01295147875206	0.039822134605339385	0.06394573168420747	0.01878365981231167	0.9624971716977088	0.9499687766707189	0.9806117158974014	399	77	518	418	94	925	240	161	38
MRPL3	5.140101706981098	5.2162389717397595	36.78253803764212	0.0766062114086961	0.0793245550952114	0.018791677285829343	0.9477219663708842	0.9538854518864335	0.9813467250021937	68	12	45	117	17	167	34	28	9
ZNF605	4.863819146023431	4.9938299560328865	30.64666040083816	0.10385986466873877	0.07544797683596464	0.018837956970609648	0.9298664587724299	0.9597372818182901	0.981366527365897	69	6	44	103	13	157	30	25	6
TJP1	8.241368046940721	8.28122430003034	316.11456067400894	0.04713717952969787	0.062329649033916724	0.018842505550378006	0.9561815600180422	0.9538854518864335	0.98062789871597	758	87	736	469	193	1505	291	209	77
STYK1	0.31003233695193505	1.2089268931664918	0.8220957611380748	0.9672489335022694	0.31500468743796634	0.018847602235318745	0.5754828204794649	0.9322748985978727	NA	1	0	0	6	0	7	1	1	0
RP11-426D19.1	2.311669571463625	2.6066484837924735	5.165013061215107	0.00961006269584053	0.12586855048185686	0.018870865070536848	0.9963444944445158	0.9632998190726139	0.9786005250942784	9	5	8	8	1	22	9	1	1
RANBP10	4.585575303544788	4.9138891851393955	28.880050940683937	0.1450202604093572	0.05097942888113728	0.019071620041815455	0.9313477059924052	0.9795017908534097	0.981089113737326	76	8	72	85	1	140	27	22	7
TSPYL1	5.994077307052458	6.0738350392843605	68.00116840476142	0.13283490535759457	0.0788221867660141	0.01915819652444206	0.8926686020793986	0.9499687766707189	0.981089113737326	109	49	153	121	15	310	58	58	15
MRPL22	3.44778510488913	3.621629482778541	12.50450374692391	-0.05556351113441981	0.09369016639687122	0.019211650386479286	0.9751909939877262	0.9678673626204664	0.9797740756778764	29	3	12	23	9	58	3	8	6
MYO1F	6.196325245410604	6.395378298780992	83.04137579811804	0.18015008065511298	0.07444899811164818	0.01922105161265623	0.8841619358006135	0.9618454649676789	0.9813418321787343	239	35	277	105	11	390	101	76	10
BCS1L	3.1500885386452007	3.7041698884124528	11.31553017722971	0.06021942983840476	0.042642965493374686	0.019299963789109885	0.9808983455451857	0.9877997868810466	0.9797740756778764	60	2	16	26	0	33	17	10	2
RFTN1	5.729948049521612	5.873164755034668	57.11908798115316	0.0765853184386692	0.07306460436321319	0.019367790244199976	0.9487354023151429	0.956381128288685	0.981089113737326	133	25	138	137	11	294	76	45	6
HIST1H4C	3.365961401495423	3.7609560675214437	11.523177974825826	0.20592693970382878	0.09818573097273191	0.019381410963435916	0.8970669445336868	0.9632674229302851	0.9807814197261892	36	2	25	13	10	92	13	9	0
SLC27A4	3.091768874717671	3.389956488758706	9.312524689566743	0.08628050635107556	0.08534315959711992	0.019387383990075027	0.9612446667757296	0.9729872770532172	0.9797740756778764	43	2	11	20	1	38	10	6	3
IQCK	1.5035694779009612	2.0858862283670923	2.632865487886978	0.5247774319847895	0.16971060381617856	0.01938766216559724	0.7637526675666343	0.9558376596985838	0.9749911162537558	9	0	9	1	2	18	4	2	0
TPPP	3.5649114968055935	4.094029957989961	14.894403446092864	0.27191405232801547	0.08320635063238847	0.019405576982812384	0.8857609537057679	0.972093425053275	0.98062789871597	51	5	28	46	0	78	17	17	1
RGL1	6.525421372034093	6.6539272617860465	101.9093154609651	0.353606850229149	0.10596069586008841	0.01941675608835362	0.7102778439289967	0.9351327218091469	0.981089113737326	213	70	76	127	77	642	57	116	14
BCL9	4.314229930272272	4.482761597809577	21.188667255591835	0.11275312554945899	0.08687371291363259	0.01941705300645421	0.9302566154832808	0.9576597570679404	0.981089113737326	58	15	31	42	4	124	11	26	3
PSRC1	1.8661641058485796	2.4630442341862424	4.180371113179848	0.7811258485172123	0.10309462133883306	0.019570662952392324	0.7017581992121469	0.9765805668776141	0.9757383531750402	17	1	0	14	1	19	4	4	1
RYR3	1.1540196669323297	1.8470124329084956	1.9187962486081491	0.11979840136888546	0.23569774498513146	0.01957285749378506	0.9595461143316049	0.9398589327128737	NA	6	1	6	3	0	20	0	3	0
FUZ	1.8584965394604642	2.100086180142195	3.1889431727325714	0.01680532694431452	0.1479864804568971	0.019583330957789188	0.9938516946743954	0.9564279478447382	0.976258128000698	9	1	6	5	1	12	4	2	1
RAB11FIP3	5.255975489781139	5.483904701588172	43.403095185191766	-0.01509053473948012	0.051537983163344764	0.0196009436983509	0.9932821680752204	0.976603848088052	0.9809878098388188	182	9	96	87	6	191	58	25	9
USE1	2.4806478594362167	3.2371885480239158	6.95031787779693	0.5865471972772429	0.11931722114789485	0.019608737369478053	0.7447088152662343	0.9660640462220922	0.9786005250942784	47	1	12	10	0	60	6	8	0
TMEM106C	3.704524772167395	3.7976616851748477	13.13364144448468	0.13445811532121027	0.09047827250490578	0.01963533030875455	0.9126811705606641	0.9589549716181095	0.9808733159749925	29	5	25	22	7	91	7	7	4
ZCRB1	5.362101411454382	5.463617776505389	45.99862822004647	0.17184777555495068	0.08582090055029318	0.01964518368802018	0.8809157636606986	0.9551345229839071	0.98062789871597	55	30	44	67	37	182	23	39	15
MRC2	6.7224540030053355	6.8462777647151025	113.94238883031123	0.1734884497883886	0.07779182633733908	0.01966312618484141	0.8590349722980144	0.9509595295993677	0.9809878098388188	439	46	142	204	46	808	127	89	9
EFCAB2	2.7916324069031737	3.1392429466848886	7.096313321480305	-0.09306804866442786	0.10327018748664497	0.019691127096947186	0.957410385428177	0.96567129207777	0.9797740756778764	12	3	21	16	2	32	7	11	0
ATF1	4.583211752406627	4.715714333444356	25.846626323588517	0.2528613011097657	0.09250341941812018	0.019784629708666332	0.8298076161371194	0.9538854518864335	0.9806539547259807	75	21	46	19	7	130	18	26	5
C19orf48	2.135369528761239	2.747952706547991	5.081750004341954	0.18156303459844034	0.08935659315525321	0.019854993329384424	0.934292157924247	0.9775325833982664	0.9764616703316682	24	1	5	15	0	24	10	1	1
RP11-290F5.1	0.5115915885135092	1.5563871619216694	1.4539410238030317	0.45984412787234213	0.18620646288595666	0.019908627704784337	0.8622653741120144	0.9680327964991297	NA	0	0	8	4	0	5	5	0	0
PYGO2	3.8377116969778813	4.156264456317943	16.01265567901389	0.30503258355828256	0.08762168626579664	0.019935540933078227	0.8340792041851425	0.9645057277630228	0.9806117158974014	63	6	23	42	1	124	14	9	3
ZNF91	6.424758542905687	6.463970375687994	88.03006428888216	0.0780358505158587	0.06819270547008943	0.01994579746127219	0.9251125029895999	0.9459522758500923	0.9797740756778764	192	40	171	207	30	467	87	75	14
APLF	3.5697907008206853	3.791888920722139	13.321835742647112	0.35384073742412	0.116374350681955	0.019951331276293182	0.7758780610916428	0.9557961398568177	0.9797740756778764	19	3	18	13	18	59	8	17	2
LUZP1	6.8050088134556415	6.87125205283521	117.23148194306805	0.1086394691766803	0.06860170189514944	0.01999730808250654	0.903326771707865	0.952613555665116	0.9805522115346632	250	43	369	181	38	602	120	92	21
ZBTB22	3.3178431480526216	3.57851618468617	10.446558729476061	0.10120333530864879	0.0974362847702751	0.020012192776820346	0.9508278523609509	0.9630180051286269	0.9800878228911789	32	1	27	17	5	60	5	13	2
PTPRS	7.239582698179219	7.294186383300596	157.95183238812433	0.10804816325812817	0.06676552726889258	0.020026751215163705	0.8990839332911681	0.9518671957854681	0.9800410488637036	587	44	258	228	83	828	140	133	30
ATG4D	1.5102221546093197	2.076821755535161	2.3745829374310565	0.3153728458098715	0.18399481100753734	0.020046098231719663	0.8571097662925334	0.9488993899664387	0.9744048032339667	7	0	6	7	1	25	3	1	0
LINC00265	1.8132012095812147	2.2201754550553474	3.0453072768527543	0.11905124762133559	0.15105837268415315	0.02004615462592213	0.9494224012235968	0.9541922370621513	0.9763525247796416	9	1	7	4	2	24	5	1	0
SNRNP70	7.133069575290865	7.23289557316684	151.7684973897336	-0.007574339360537436	0.05567093472597093	0.020094856239257903	0.9946533477773772	0.9660805584799744	0.98062789871597	479	35	387	301	41	706	131	96	42
ULK3	3.7455289690684714	4.216730336139685	16.420040081648796	-0.06097284968358456	0.07117939842395303	0.020128366957362972	0.976968636693992	0.9765805668776141	0.9797740756778764	79	4	20	45	1	57	22	21	1
RP11-2J18.1	0.5412456697723314	1.3666078953330727	1.08158163327555	0.8527269216931912	0.24335054509172488	0.020148305068005308	0.6527494986613632	0.9502756763295291	NA	0	0	5	4	0	7	2	1	0
GEMIN4	3.11035003339881	3.377443326111269	9.655691515705803	-0.22003380658821645	0.08029297414063472	0.020183431830139167	0.8930000241501036	0.9761995834278175	0.9786005250942784	38	1	18	17	2	26	9	7	4
VKORC1	2.367078221537858	2.5626123764667534	5.659771059964039	0.10564876716764668	0.13963674618693608	0.020183993364685664	0.9557273973351206	0.9600874711454837	0.9763525247796416	9	4	5	10	2	28	2	2	3
OGFOD3	2.7981917649774974	3.2298520588582815	7.265721589609159	0.1789938840583362	0.10826211538682073	0.020221501849679004	0.9146471425554882	0.9637498956411665	0.9797740756778764	37	2	8	15	2	51	9	7	0
LMOD1	6.653018837841873	6.750469014992734	107.07813794767279	0.19767236402887087	0.07209003189056433	0.02023213838539006	0.8340792041851425	0.9538854518864335	0.9806117158974014	300	30	299	108	58	677	91	100	14
PPARD	5.619251230558372	5.713394080133231	52.633343635867384	0.17836602237768664	0.08384797964786116	0.02029831090542936	0.8561597728269432	0.9494867859152843	0.9806117158974014	116	41	75	107	10	271	43	44	11
TADA2B	4.51279792624598	4.66841877395525	24.149955844998612	0.07436213221400978	0.0853333380530785	0.020330696533393155	0.9555788208642444	0.956069780764811	0.9806117158974014	78	4	62	45	7	142	20	17	6
RP11-875O11.1	0.8302350080601288	1.421683025335326	1.7567641915362104	0.12098180927202226	0.13122061642338861	0.020365025567421764	0.9625625255074883	0.9765805668776141	NA	3	1	5	1	0	6	0	2	1
CD72	2.3219873057630798	2.8354998081615563	5.21407676732905	0.5689581784637607	0.16083190158763896	0.02043821303095892	0.7174682569051665	0.9509595295993677	0.9777962862391456	8	2	3	25	2	49	5	4	0
ZNF416	1.0085683696109846	1.7390272908751918	1.9500529541866114	0.8360062092695958	0.2881139546101664	0.02051385397964886	0.666714268417553	0.9308543917248061	NA	4	2	7	0	0	14	1	3	0
WASF3	4.351152604216067	4.5839671292172834	21.87037944700556	0.18117905765588	0.08127282769941047	0.020521933476021586	0.8852997624101476	0.9615549104120925	0.9806117158974014	84	3	33	49	11	154	19	21	2
RWDD4	3.0047421323255636	3.16293209989614	9.766960281069625	-0.1287308937735286	0.10723497557312647	0.02063684821018435	0.9407575153892427	0.969041966498351	0.976258128000698	16	6	8	14	5	35	3	3	6
PUF60	5.624669512456697	5.720623591716959	51.15482838514741	0.06448948500816185	0.06641857025520279	0.020648940352660603	0.950709856637886	0.9553441041909754	0.9800410488637036	155	18	88	114	20	290	54	49	5
RP11-196B3.2	0.96197859887131	1.7791870739136906	1.8675535749953465	0.4432345979210076	0.14592788747275756	0.020783281004842804	0.8377996803141045	0.9724946760114208	NA	1	0	11	4	0	7	5	1	0
TRADD	2.5045404765155017	2.997329037697633	5.901714249833886	0.14532828349245663	0.1277610892705491	0.02083853001070728	0.9377851259296864	0.959377978644319	0.9785751631161699	11	2	17	18	1	49	10	2	0
RP11-228B15.4	3.0461207118803264	3.2351094308195285	9.270139097743213	0.06155551524511425	0.12326372685382203	0.02085202070165059	0.9739277906481569	0.9591956508000854	0.9785751631161699	18	7	20	10	1	34	8	4	4
REEP1	0.3127493418102172	1.3317046538190853	0.8982667310339179	0.8835305452185995	0.37298968584188524	0.020898253077043093	0.6429746941799059	0.9165228196842935	NA	8	0	0	1	0	10	2	0	0
PLXNC1	6.490301712023392	6.596553248434044	98.80033812257273	0.3980691715000102	0.09549173219454143	0.02090055417808512	0.6834376473603017	0.9414561570346257	0.9800878228911789	67	65	168	145	74	463	93	79	20
KLHDC3	3.2389376207560296	3.5848794205972028	11.519565810036491	-0.0456567918431575	0.08842958068429482	0.02090164636561442	0.9833825336644558	0.9729227556051195	0.9785751631161699	29	1	20	20	8	71	9	1	5
PDCD7	4.692243739020277	4.760360985830778	26.417917354581864	0.03751231894248098	0.09864098012204033	0.02093933059159254	0.9759952718190298	0.9401960537120241	0.9799315772267049	90	9	46	41	10	139	25	16	7
PDCD11	5.6516398970422514	5.868453847540972	57.2118079341846	0.07133263497947555	0.054250608507569194	0.020960581295313085	0.9612446667757296	0.9761995834278175	0.9800410488637036	207	8	68	192	15	241	49	61	11
SLC27A5	1.3128291278959365	1.8620581200913335	2.386804743129227	0.17720498214713398	0.18658303350078262	0.020963442948491492	0.9374221140285024	0.9564275568164378	0.9692360058601037	9	0	2	2	3	7	5	2	0
TMEM159	3.145153127661506	3.6648793926046044	11.197701066362297	0.513810001066645	0.1788404928993212	0.020979769230975377	0.7366195471369257	0.9394161328242177	0.9785751631161699	13	1	14	21	16	81	7	15	0
CAPS2	1.9681127547161381	2.358610818912301	3.9990586355438205	0.5742953434438667	0.1381949775219349	0.020998031910061745	0.7456271192742145	0.9632998190726139	0.9739029463555892	1	1	14	8	2	19	3	4	1
WAC	7.913827584857048	7.967144917112572	255.00491661459046	0.22858812931491995	0.07706133611732088	0.02107339759237069	0.7482531970538885	0.943799669531889	0.9797740756778764	377	117	471	291	216	1364	236	194	49
NDUFV2	4.589120414495089	4.682857814418601	25.079750621243768	0.2969435160523262	0.07707078363140053	0.021085702960659952	0.7547860681515173	0.9598248395456473	0.9797740756778764	35	9	49	32	24	135	25	19	4
RNF181	3.7390161506619908	3.8203581173659686	13.302158297664043	0.09251438998419906	0.09830514844888825	0.02108634232803027	0.9436944464820907	0.9538854518864335	0.9797740756778764	41	7	21	15	6	64	15	8	3
SLC26A8	0.7518580623810012	1.4204902070156058	1.1375319983930527	0.5044467759420699	0.2206550152700231	0.021101190011903144	0.7617805705082277	0.9499687766707189	NA	2	0	6	2	0	8	2	1	0
TRPM4	5.014256478734982	5.09165704203737	32.70078615434001	0.09857463732489874	0.06672492100363671	0.0211383223560192	0.9179989802580524	0.9568628520188776	0.9797740756778764	80	12	51	80	16	192	32	29	4
IPCEF1	2.4747237835374944	2.7128688881544285	6.217351495753981	0.07020193830222693	0.1342874923414956	0.02116496044831472	0.9748887773266385	0.9628742496966114	0.9748640043077222	4	6	10	12	1	15	4	7	2
ATP13A1	4.959620164173557	5.1939639908826685	36.227201981328726	-0.05749670458231702	0.0465945506733072	0.021194594608144355	0.9729973956886767	0.9803740449392997	0.9797740756778764	173	14	45	60	5	154	44	13	11
UBQLN4	4.617772845275439	4.941078531587245	28.124393502385026	0.20547715421334067	0.08504934358348923	0.021206841665936074	0.8821106017488631	0.9625076663465126	0.9799315772267049	110	3	44	84	8	200	30	25	2
SCUBE1	3.620894520774152	4.0513342408687105	14.58062707199894	0.33635335881975115	0.11641241382699258	0.02124639825340796	0.8430426734664224	0.9568628520188776	0.9786464062034979	63	2	36	7	9	93	25	6	1
MAP2K5	3.5875821195913615	3.957327545037526	13.27739070179852	0.07976250065850739	0.09490957485146004	0.021324366306872417	0.9627984989574998	0.9621429475733231	0.9797740756778764	56	5	26	17	5	100	14	13	0
TTI2	2.909142815414546	3.23209515646907	9.418492060435883	0.9234295276427322	0.21063728679987664	0.02144065155134681	0.5260642934874744	0.933376486338476	0.9754756437450586	5	10	3	11	8	48	4	10	2
VIM	9.548003342172198	9.594279275064055	791.6657328979508	0.14569610420870657	0.07655277361567321	0.021443617640153335	0.840329769451014	0.945192491292061	0.9786005250942784	1719	417	938	976	609	4203	609	543	196
ATOX1	3.8098096135524813	3.993305005000355	16.113470807094487	0.7110702039308799	0.15287242830181924	0.021445607863221708	0.5153777638586683	0.9388089894635766	0.9785751631161699	18	18	10	19	9	106	11	8	4
MR1	5.178267353927985	5.265780182317511	38.94154174417036	0.286358131867062	0.0933947706663936	0.021460220244595648	0.773163951772945	0.9477791296207612	0.9797740756778764	38	33	64	74	14	188	29	33	9
PIKFYVE	6.629399922036223	6.662739992826275	102.52533131929238	0.1325810503646428	0.07179519323230381	0.021633405156119213	0.8648068209790588	0.9448756044632263	0.9786005250942784	203	38	155	164	82	517	82	89	21
NBR2	1.6533019927524135	2.330086516625133	3.7119484672627685	1.0197614240644408	0.1609823329642745	0.021642170696214266	0.6004612276225834	0.9621429475733231	0.9711385047165323	15	0	0	9	3	26	3	2	1
COG6	4.505668216985587	4.570306565077373	23.87987147362661	0.04269617487174456	0.1021282989915219	0.021654801770412235	0.9742794022458084	0.945277956253134	0.9797740756778764	66	14	32	34	9	121	21	10	8
KCTD13	2.903102605867494	3.284430921522574	7.610572703975075	0.11797138195963222	0.1028043036246633	0.02168995485084443	0.9436827969501853	0.9636310581497555	0.9786005250942784	23	2	12	23	3	62	10	5	0
UBE2B	5.671150508970148	5.743665978136659	53.66822236093634	0.2270568886210741	0.0808846512505424	0.021711045615121962	0.8181193172090947	0.9497629823475836	0.9797740756778764	56	21	124	101	36	327	34	43	12
MRPS36	2.7640811160216856	3.127999848491953	8.02477085406171	0.961347838202147	0.20316610884470668	0.021745276650310685	0.49883528015502	0.9342157949022682	0.9757383531750402	7	4	2	13	11	56	5	7	1
RP11-545I5.3	0.8520039202796019	1.7537853525873748	1.7277417498956125	0.7480126479433051	0.36016630054181936	0.021829563649076116	0.7109790602066329	0.9103561174310953	NA	1	1	10	1	0	19	3	0	0
TMUB2	3.659763719575263	3.975431056688851	13.454268064951911	0.2211011255329072	0.09377923866038926	0.02184079854549956	0.8745425547698031	0.9612273313960693	0.9797740756778764	31	2	30	46	4	103	16	9	1
ADPGK-AS1	0.7849396781808794	1.5383618011312215	1.7617731021483947	0.9908438220304462	0.4331557654536411	0.02185587216130782	0.5945021424677593	0.8945559821376827	NA	5	3	0	1	0	10	3	1	0
MIR4435-1HG	4.735695459570493	4.863998422665843	28.224529580127758	0.046348587085861	0.08659140229527017	0.021877129412457185	0.9730467289416085	0.9538854518864335	0.9797740756778764	106	7	59	45	8	169	24	15	8
EMC3	4.683293546066654	4.791342107676313	26.589477142399257	0.2728914756379836	0.0743239657407217	0.021921973913739116	0.7792330206774424	0.9589549716181095	0.9797740756778764	42	18	41	53	14	202	16	24	3
LIN37	0.8531739944453985	1.53775238950025	1.6547721560068263	0.27144953930731114	0.16446874974091832	0.021979428713073738	0.9001100385755623	0.9655682060769388	NA	3	0	4	5	0	12	1	0	1
TERF2	4.728070071184342	4.891918801353111	27.901932412235336	0.10024375546413634	0.0752390317315474	0.021980393296528303	0.9313373732792932	0.9589549716181095	0.9797740756778764	61	15	65	60	7	169	35	22	2
AC073052.1	1.4669495575498024	2.2829011581871854	3.1799190587548263	0.42488580408453447	0.15441564494459747	0.021992302858670258	0.8525058333604753	0.9639239376330511	0.9700287045528829	5	0	14	8	0	31	3	0	1
POLR2L	4.084443974159252	4.2971662225933915	18.578692228646123	0.4241804818756163	0.10205382977895253	0.02207438311705512	0.7545542285835901	0.9551345229839071	0.9786005250942784	64	10	8	46	6	132	11	14	4
CCDC176	2.692219633553736	3.0496007565909315	6.491619523567752	-0.05138779614878087	0.1125010392616727	0.022098710638256684	0.97829904508346	0.9630180051286269	0.9775658342875122	12	2	21	14	2	30	10	7	0
LPCAT2	3.81291798761781	4.114102187721121	16.69400823517152	0.8148188527647119	0.19303119868549426	0.02211361457061108	0.5120469928034403	0.9201709827134267	0.9783860897708029	9	16	27	13	13	102	13	19	1
TBC1D4	4.946113712200661	5.118943317922372	33.23560249752453	0.3275063831991285	0.09149717382587527	0.02213958562883683	0.765631987814081	0.9526747101842566	0.9797740756778764	113	8	26	71	24	246	25	29	4
UBL5	4.315036358181902	4.754230642295579	25.891714124735117	0.48615546836946294	0.18484422537726297	0.02220580749713882	0.7313307755087814	0.9187944289272432	0.9785935048576189	31	14	21	35	30	163	30	27	0
CAB39L	3.3883086063528545	3.73040872773311	11.395857994003176	0.1590575881133428	0.09622479039605333	0.022241873610972684	0.9191950297267245	0.9639843824695913	0.9785751631161699	33	1	41	13	5	59	10	15	1
UTP14A	4.327574712190824	4.480653908379313	21.42614516147715	0.09764420376012582	0.08981153332080034	0.022327972741109092	0.9448465525524526	0.9568628520188776	0.9786666047010746	59	6	23	64	8	138	9	18	6
RGS17P1	0.44585371710042926	1.331735210408891	0.9576142876797022	1.0392276197500978	0.38270692392226924	0.022332327162708127	0.5502387644387692	0.9090182289370565	NA	0	0	2	6	0	10	1	1	0
AC005884.1	0.270916846741653	1.1847460984352143	0.7535313591163171	0.6745491158542715	0.38968755753598255	0.022342222272855483	0.7281549324006559	0.9123723613724206	NA	5	0	0	2	0	7	2	0	0
MLK4	2.692275334864421	3.1899184004518526	7.883153006825353	0.11260190520357215	0.15535960377635694	0.02234281897975132	0.961772763847125	0.9541922370621513	0.9748640043077222	11	5	2	28	4	22	9	13	0
ATG4A	3.996339549424916	4.088298350560398	15.990113907346348	0.2583347519847771	0.06164738315974493	0.02239108802183234	0.7991038895643954	0.9705585112204494	0.9788384229451365	35	9	24	20	12	103	13	13	2
EPHX2	2.119156460431944	2.534418589875994	4.705195114049898	0.5758241843649675	0.13985617020340013	0.022415264679296606	0.7557655700931737	0.9630180051286269	0.9721408093878768	1	1	8	17	3	20	3	6	1
ZMYM6	3.5505610709863107	3.6704020352080677	11.740622791122622	0.23701268538664416	0.08210103391873448	0.02243079840808535	0.8396047194038874	0.9654449191163085	0.9785751631161699	19	3	21	20	11	65	11	9	2
FLAD1	2.9115017648655868	3.458560816451993	8.964119205036894	0.3220173455454954	0.09503398735293836	0.022471604103975598	0.8638267481349002	0.9715167300219393	0.9764616703316682	44	2	22	14	0	49	15	5	1
PABPC4L	0.886171965307302	1.5988747446973117	1.4633089311639367	0.29649957436925434	0.44308842605034765	0.022549679832346525	0.891636982245883	0.871402952940915	NA	5	1	1	2	1	21	0	1	0
CTC-428H11.2	1.1910062364220775	1.938654918004752	2.095872735845564	0.2999039354561212	0.26021383709201756	0.022549733598949042	0.8919036963738998	0.9329026697982967	NA	2	0	6	8	1	21	4	0	0
RNU2-14P	2.2102598324322007	2.505432612908173	6.531420081835304	0.006222909457780566	0.1325092743619183	0.02256137706440871	0.998630450838112	0.9720033825232653	0.9672169825297842	5	7	3	6	3	14	1	4	4
RP11-30B1.1	1.1732204815839904	1.7391140483288408	1.802476383928025	0.3904193630233778	0.21683359201863786	0.022633095016910455	0.826842367405561	0.945192491292061	NA	2	0	4	7	1	13	1	3	0
CNKSR1	2.5336723109389703	3.0064573977534352	6.230195859071694	0.30704510561272325	0.11387212308319135	0.02267999330007912	0.860291090746706	0.96567129207777	0.9752285386966609	31	1	5	17	1	40	10	2	1
ZNF581	2.146200069626532	2.4187598106240995	4.18081078754504	0.09349107476904361	0.13789396993473227	0.022693427916639166	0.9592166503380627	0.9570227027604058	0.9738591287433862	11	1	8	5	3	23	6	1	1
BLVRA	5.456971922232836	5.564072904724913	47.79247229371117	0.3896046917202476	0.11013843332182345	0.02271595047685952	0.6601478331097818	0.9344737190086962	0.9786005250942784	84	42	53	43	30	221	55	38	7
AKIP1	2.242329815950348	2.8129658975499514	5.2517849975770865	0.4411201061098096	0.21854114025669485	0.022880000979415994	0.8183945333376422	0.9316005694578456	0.9736542268783976	11	4	2	17	2	55	7	1	0
EIF4A3	5.47759996278468	5.618059759305362	49.73784948907673	-0.2537618929726565	0.04602048944278731	0.02288560308221435	0.8066501792211123	0.9775689756662099	0.9785751631161699	180	12	108	82	13	174	43	25	19
GPR22	1.3865045935222882	1.8563444937652385	3.193630923589701	0.40405317958189946	0.23666841379225248	0.02293921641451508	0.8543839951746762	0.9488993899664387	0.9631089674200476	2	5	4	2	0	6	4	2	1
CARD14	0.6746744764153099	1.438608755363257	1.1396073977881738	0.30705950500539037	0.2793913440189079	0.022967682700350128	0.8809310152554439	0.9354652588885048	NA	2	0	3	5	0	9	3	0	0
NASP	7.34849028077895	7.365686240154409	167.32110091100637	0.024559649468528337	0.08071113180907839	0.022988242332469915	0.9772891376808527	0.928227177070444	0.9757383531750402	480	65	297	258	84	775	137	136	40
NCK1-AS1	1.428819918621515	1.7647448761799607	2.586495660260962	0.25524160394531276	0.18992781293758818	0.023009552262577802	0.8989207583881739	0.9536175613783188	0.9665718242738374	7	2	1	3	1	9	3	1	1
C4orf29	4.056418702130298	4.2436189201140095	17.342728249599155	0.1247427159458892	0.09239253612065489	0.023009710284264965	0.9259639652422068	0.9564275568164378	0.9785751631161699	22	5	45	49	7	91	13	22	2
SURF4	6.994735229899104	7.034318639038639	133.19755609418863	0.12079103989668771	0.08019327355280628	0.02310623064998623	0.8841619358006135	0.9384649574446023	0.9776447198739161	277	77	142	329	55	668	116	96	31
CMTR1	5.504454245120999	5.688633638846127	50.2889759190622	-0.0038233256740147475	0.0660854518352409	0.023159970449713487	0.9984239543532525	0.9663653350778468	0.9785751631161699	189	8	90	125	14	246	69	25	10
PHLDB1	7.19917532446272	7.380316808065255	166.5109904170421	0.19156730213347287	0.06300266684873031	0.023249167602964277	0.8748498034270389	0.9678673626204664	0.9785751631161699	733	32	391	296	28	851	165	131	32
C15orf57	3.6211840529407007	3.7176226995941835	12.832572478416552	-0.027586331215520263	0.1361801092968903	0.023264184739099327	0.9858919476299468	0.939512651970388	0.9775658342875122	31	6	25	21	3	56	7	10	5
TJP2	7.067775510120041	7.102160768828677	139.08932644976773	0.016450467117528886	0.07600977882413618	0.023306414251777794	0.986868942112155	0.939512651970388	0.9764616703316682	367	48	257	213	82	674	158	74	32
RPL18AP3	1.757378997828553	2.3186145421837088	4.361035796346356	0.15131257482450347	0.23748185448095194	0.023312365197398245	0.9541543708411577	0.939512651970388	0.9679864976273033	6	5	3	6	1	37	1	0	2
SCPEP1	5.616589589708697	5.884686699619892	59.41576600447676	0.6877891749855399	0.18933090143181525	0.023324481385217546	0.5071798927588073	0.9020422463523539	0.978493342361475	71	63	38	71	35	433	31	73	5
ZER1	4.460273915148766	4.640982721016919	23.72908796568501	-0.06975026799101004	0.08697874413431164	0.023327114827556148	0.9612446667757296	0.957459930383818	0.9785751631161699	72	8	55	52	3	92	30	18	5
HIST1H1C	5.897286487159896	6.023817698621043	64.27850850900995	0.18717362149449474	0.08257451870302394	0.023409036955646022	0.8504169330660027	0.9505626087817233	0.9785751631161699	152	13	90	126	55	353	86	41	8
PPFIA4	1.771504885237482	2.6709212284796062	5.591875580429135	0.12906987753902202	-0.10843959232565231	0.023474881833803765	0.9668583606673903	0.9772080011231558	0.9647093667016118	19	0	1	26	0	8	2	6	3
MRPS18C	3.202153346879614	3.5817259867406923	10.917079320849922	0.542455823664196	0.1830059750985527	0.02363418201678755	0.70198644499251	0.9322724466724411	0.9757383531750402	9	13	18	11	5	71	10	12	0
ZNF16	1.3263884397232937	1.8587669247068268	2.556991599292768	0.03189592869339039	0.10625618042053996	0.02369458458882451	0.9914126301071515	0.979062732694784	0.9636203080842014	13	0	2	3	1	6	1	4	1
ZZEF1	7.029013372741445	7.1176164291689705	138.7573311533764	0.08971603711443721	0.06965303005434537	0.023713887580880864	0.9278371775722014	0.9538854518864335	0.9775658342875122	459	32	336	269	42	723	149	103	25
DNAJC8	6.161804904984061	6.180948425262337	73.7492464216917	0.1189950683716129	0.0815037006338801	0.02371797756246495	0.8809310152554439	0.9347894292834953	0.976258128000698	140	39	107	112	49	374	56	56	18
RN7SL608P	1.0334995889920848	1.7635823755264297	2.085985981270533	0.4011116065525713	0.3432466726425441	0.023755602345448747	0.8596919128412467	0.9154269456030937	NA	1	0	5	3	3	13	5	0	0
KDM4C	5.823577295366057	5.951541257365347	60.01791456996344	0.13605887228073352	0.07656128680065485	0.023957407907292647	0.893656227626738	0.9531813806551656	0.9780343363266569	171	13	152	130	21	419	55	51	7
RP11-473M20.9	0.9844643028707553	2.015063672696625	1.9037514442463455	0.36648175988219983	0.3809059063451977	0.024004210124537413	0.8777326337119464	0.8972825199425286	NA	9	0	8	2	0	36	1	0	0
ANKRD37	3.016779471825009	3.93416110559732	14.26492401712778	0.13628748343121969	-0.01882961603802039	0.024009170633321048	0.9612446667757296	0.994967958222772	0.9700426201264079	20	2	85	11	0	43	24	1	5
NONO	7.854867011956191	7.884479368765941	241.0568049150501	0.1235130011378488	0.07753900814479041	0.024099882353785875	0.8653078350969319	0.9372316204361849	0.9757383531750402	579	110	338	304	175	1283	192	172	57
RP11-394B2.5	1.7465659035728758	2.1527929945955813	3.4316210157800926	0.2616938259435765	0.16915387395172976	0.024227724100548482	0.8919829038992537	0.9548871070426199	0.9685352291857106	10	3	3	6	0	15	5	1	1
CENPBD1	1.4748347265891517	1.9559010974759834	2.6436727789146617	0.38404057305691414	0.15985212437555046	0.0242613689094928	0.833110945128794	0.9609263114910988	0.9659644730350111	12	1	5	2	0	14	3	1	1
FAM110D	0.5062028643255991	1.3236453708706097	1.5164502885732163	0.7347042049002657	0.24745260110844142	0.024339311177934267	0.7371565858003453	0.9534331485991616	NA	1	0	6	0	1	8	1	0	1
RGS12	5.15064431979136	5.293024673023312	38.56731686960147	-0.1306322968515092	0.07137466425981448	0.02434243645797818	0.9178157365398731	0.9637745750902342	0.9775658342875122	159	12	84	44	10	121	35	41	9
ZNF133	2.9917304521046684	3.4258368997622863	8.71111057771747	0.04970312538680665	0.11531247286163869	0.024352282626215672	0.9804815394354132	0.9600874711454837	0.9761229491848049	18	4	22	25	1	52	15	6	0
BOLA1	1.0354879080184287	1.7083989166802396	2.2032136434565257	0.8885187615551916	0.2254077153853792	0.024362689020840485	0.6543001299710066	0.9500942441295868	NA	11	1	0	1	1	14	1	1	1
MPHOSPH9	4.901171851797318	4.9724674410136815	30.81065809053433	0.1574203467782938	0.09215127749966714	0.024438207905563128	0.8809310152554439	0.9448756044632263	0.9768771159212146	87	16	30	72	11	175	28	20	7
EME1	0.3693573752698719	1.2128402164085317	1.2675935060948498	0.5177241261319592	0.0882880302041207	0.02452444108526255	0.8220836818411765	0.9875377233696337	NA	3	0	0	5	0	5	1	0	1
HNRNPA1P49	0.2603146728440216	1.1334053876845809	0.7410230285819355	0.9341789328883336	0.408101104215248	0.02456132623684939	0.5864715714595997	0.907707084915294	NA	1	0	0	5	0	6	1	1	0
RP11-19G24.3	1.062057845223162	1.9590003238753297	2.6780723745623964	0.21412656752515472	0.051318049934193886	0.024606911044853002	0.9386076215153677	0.9925618200789725	0.9584779152847362	5	0	1	15	0	8	0	5	1
GGT7	2.7534426009272517	3.4886863092021856	8.656470408576881	0.4401442167985061	0.11979976747291336	0.024613125272400754	0.8187141272274286	0.963902260868371	0.9736542268783976	46	0	23	15	1	63	12	8	0
PCGF5	6.437648587715259	6.489684222419913	90.50977771350504	0.10291809699757316	0.07780242376765308	0.02467182744860718	0.906355196105312	0.9422236466038033	0.9762113882231598	162	50	148	130	61	364	96	95	12
ACACB	4.844034835674967	5.150119193768649	33.30333402144448	0.18261593386967134	0.07832756461466558	0.024673178300689786	0.8979097180865739	0.96567129207777	0.9764616703316682	170	3	67	52	9	181	39	30	4
DOK7	0.4349199722047632	1.3273966660682848	1.3663250097288935	0.638151500200101	0.10156887339699235	0.02474558722334268	0.7711931751398535	0.9843434024511754	NA	8	0	0	2	0	7	1	0	1
RP11-34E5.4	0.5670348415814318	1.5179442536201664	1.318263754522167	0.5941361655603281	0.2901346226238555	0.024843086495201786	0.7736747321462459	0.9401960537120241	NA	1	0	9	1	0	8	4	0	0
CPSF2	6.301174342070862	6.327688584190511	81.1946057799994	0.11025713431847906	0.07907487086441839	0.02485721028733551	0.8920862369858725	0.9373388051445611	0.9750858811833524	176	35	105	145	56	418	82	50	18
KIAA0753	3.8101649524508194	4.3103305978111734	17.35440345520436	0.1555178296454294	0.0930524604957206	0.024882314841968817	0.9313477059924052	0.9660934900420572	0.9754756437450586	64	1	27	63	3	98	13	26	1
FAM103A1	1.9214936747568383	2.3971278951182113	3.8978392675864324	0.7214407273330007	0.18477822950835485	0.0248934409032227	0.6815011858761476	0.9477715286833563	0.969089297288681	1	1	10	12	2	34	2	2	1
CDK18	4.237639402737593	4.559677856370801	21.801657905922156	0.1995476722275897	0.07628863185728921	0.025033195796815268	0.8930308732466713	0.969041966498351	0.9762113882231598	84	3	55	49	2	145	20	13	5
RHOT1	5.165468649049173	5.24155961618571	36.79057143945606	0.20046851754453343	0.06086851984480287	0.02504727726531114	0.8177102196066522	0.9623496811068553	0.9762113882231598	79	16	69	50	27	231	36	30	4
AC069063.2	0.9069119181429394	1.5673851783586643	1.560388142969042	0.7177183697815576	0.2793425606102582	0.025102583576177156	0.6797502428564455	0.9322748985978727	NA	1	1	8	1	0	9	2	2	0
FGFR1OP	3.210961997172103	3.4330601073937523	9.820959254463874	0.2769486098929535	0.11884575280829278	0.025103842023958177	0.844799726190996	0.9548531759648378	0.9744977240485572	21	1	10	31	6	54	7	7	3
TRMT44	3.0556111944661932	3.722842470500353	10.720664034551886	0.2704356740706087	0.11495391697746662	0.025122375171043234	0.8938487790342238	0.9632998190726139	0.9744048032339667	36	0	19	39	3	70	10	15	0
ZNF684	1.5197951150259545	2.1800933196810757	2.561722526019894	0.37600177815231534	0.2455494854394162	0.025170426699611687	0.8399229214477866	0.9277065858464681	0.9668541522265958	10	1	4	8	0	34	1	2	0
DGKD	6.167336450976719	6.402873107566294	82.45292734687784	0.10041414550810153	0.0848220959959682	0.02517497645213672	0.941575389341662	0.9561600456507365	0.9763525247796416	256	15	221	200	17	443	126	58	7
RWDD2B	2.8993675303673627	3.4024162283026156	8.37388345851455	0.4488258041911473	0.1809374605706903	0.02519060240822953	0.7937428957026313	0.9349978022269643	0.9736542268783976	28	3	4	24	5	98	5	6	0
FNBP1L	6.416198130813755	6.463001618454352	89.3277445087769	0.17472070362015135	0.08245912636735356	0.02529140525756399	0.8398705700204968	0.939512651970388	0.975625467393143	116	40	191	125	66	407	78	80	18
PNPLA4	1.7867630512622188	2.161064708327121	3.0756395837218204	0.14656854229358177	0.1747660706865166	0.025354726146266864	0.9386913326153279	0.9505375042218815	0.9677459717200101	10	2	2	7	1	14	5	3	0
RP11-160O5.1	0.057429050596804726	1.030676103853624	0.9968841445776723	0.4804010228193402	0.13332245507339796	0.025387321018421942	0.843830562831538	0.9800258581069221	NA	5	0	1	0	0	5	0	0	1
GTSE1	1.4003382552333101	2.0831108027906016	2.301352221748366	0.49452702769945284	0.25962788685422694	0.025404026695266826	0.7763696692965949	0.9244365025873679	NA	11	0	2	7	1	30	2	1	0
ATP6AP2	5.808131847929457	5.909600102819923	59.81170218650591	0.3629372265029796	0.09360961602361818	0.02541725070253949	0.6448691001425441	0.9399726261187571	0.9762113882231598	92	24	84	86	59	390	55	50	7
TCP11L2	5.285256881904277	5.414122093278576	41.72385198923298	0.37139275340063804	0.09711523997132242	0.02547918090930761	0.7284577142274641	0.9448756044632263	0.9762113882231598	33	21	123	81	18	254	40	34	6
GALNS	4.455416406752308	4.566907181601939	22.855237607610118	-0.07651405160828166	0.10524871065693418	0.025482709973256114	0.9529309288910383	0.9444172241444482	0.9761229491848049	56	5	42	61	8	91	27	15	6
NPEPPS	6.839970876237787	6.861296003870641	118.57967598841253	0.09472753386057384	0.08461795642275771	0.025583503762097642	0.903088443730432	0.9286721324609745	0.9736542268783976	210	61	200	175	77	607	83	92	30
ZSWIM3	1.2014539572577445	1.7634854346255662	2.1145527789525045	0.39945413512314937	0.14689791946948608	0.025586689144605212	0.8277351107433476	0.9678673626204664	NA	10	0	3	4	0	11	2	1	1
FAM3A	3.4327983961867377	3.8636736921067882	12.960356135265235	0.26714102694845	0.09082743256845077	0.025674246681445405	0.8879072976100165	0.9714560587922568	0.9727143083120279	61	4	4	38	2	48	21	9	2
FAM83A	0.6343844397727079	1.8940439151882074	1.754949587040665	1.2961388848180038	0.48749001046222135	0.02582226762464846	0.537416702271885	0.881391502635052	NA	0	0	2	13	0	29	2	0	0
RECQL4	1.8810044261742092	2.602169002065733	4.321008336328857	0.729681344439112	0.11504625228065196	0.02586614054614853	0.6756893647640575	0.9738773615835132	0.9665718242738374	27	0	3	11	0	27	6	2	1
PYGO1	3.931286615720365	4.0363866561998725	17.496357913419647	0.17293117562527047	0.11588209867715672	0.02595189936756602	0.8993823671744233	0.9538854518864335	0.9713113804330361	19	12	17	28	11	77	8	8	8
ZNF728	0.5277387831188965	1.3663984713262316	1.1038356552002702	0.3805696475370632	0.29403917327702	0.025984481417907664	0.86193713140222	0.93898709410671	NA	1	0	2	6	0	7	0	3	0
FIS1	4.802017095799628	4.900322335801522	29.817913662619215	0.10306946230308185	0.0969234106190234	0.026008887135680253	0.9332819219180828	0.9490664417587581	0.9750858811833524	117	16	31	39	9	140	25	19	9
RPL3P6	1.5992012741860788	1.9462635324371125	2.5868976866356843	0.01975265423238332	0.19533559383045276	0.026056275874419346	0.9933828065546112	0.9454984050671127	0.9647093667016118	7	2	4	3	1	10	5	2	0
GNAI3	6.6884247554522815	6.737010917190542	108.92345099379999	0.08264062856993638	0.08457282425425569	0.0261001347433833	0.9279613389409856	0.939248034065915	0.9744048032339667	156	43	183	184	86	475	73	95	29
CTB-12A17.2	0.43491997220476314	1.347787682324058	1.4284776172277711	0.8185225135969555	0.18511155354705353	0.026206558676771362	0.7055132676288998	0.9678673626204664	NA	0	0	2	7	0	8	1	0	1
BRCC3	4.186412115325989	4.265117357421165	17.982393246553396	0.17340565254678417	0.07609604924983158	0.026305644535936496	0.8660982731526664	0.9586565998482857	0.9752285386966609	38	9	32	38	8	126	16	11	3
DUSP12	2.7573111119125704	2.9912975704253624	6.664866444044069	-0.04019078003141591	0.12975426415115132	0.026328553987679554	0.9831737669017314	0.953892014774005	0.9711385047165323	20	3	13	8	3	32	12	2	1
CKLF	1.3090418617324846	1.847994649514416	2.26847035869638	0.4701121881510189	0.23408160211244447	0.026342780429129867	0.8048906785810911	0.9414561570346257	NA	1	1	10	2	1	10	2	4	0
TCTA	3.540403510764448	3.890256785470526	14.101790553938157	0.3950308503917336	0.19804689364516936	0.02636493294912894	0.7725996973257389	0.9228216112393542	0.9713113804330361	25	18	10	19	3	66	26	6	1
ZFHX2	2.678750013139949	3.0088513181778715	6.57984541946482	0.3865209893415016	0.14076334284273195	0.026384575004254875	0.7905679970423272	0.9523780821596088	0.9711385047165323	12	1	11	12	7	64	5	2	1
ZNF343	4.038421392121417	4.298378036223641	18.92502543861753	0.20800759821077966	0.12035918447749318	0.026401759200332577	0.8862811230059026	0.9499687766707189	0.9738279368645121	33	16	42	30	2	110	26	5	4
RN7SL494P	0.5880879303440666	1.3687711073660525	1.2317826791131021	0.9234562660740434	0.39641087411061027	0.026406606510260895	0.6161665295797297	0.9056979348074261	NA	1	1	0	6	0	8	1	2	0
MYO15A	0.8732375772944898	1.651028590025842	1.7161719381001062	0.08600515378939215	0.14955916973685238	0.02641080193553309	0.9768557746169587	0.9746648843954338	NA	1	0	5	8	0	3	2	4	0
PPP1R16A	1.5610193452724574	2.1701926874589033	3.128948729081124	0.737987077132012	0.15174142563369475	0.026423941370468367	0.6640914472069993	0.963902260868371	0.9628948031894826	20	1	1	4	0	18	3	2	1
CBY1	1.8783912276931507	2.4127572545974094	3.3864741507250358	0.3847183329290352	0.16705820223530965	0.026454448654924093	0.8115956186697244	0.9515249164216887	0.9685352291857106	9	0	10	10	1	29	4	3	0
MFSD9	2.497640475427288	2.7325630830323386	5.620425845554291	0.05360581661482944	0.1471593108969325	0.026504557167875947	0.9777761316583428	0.9515249164216887	0.9707571301048369	12	2	11	11	2	34	6	1	2
HECTD1	8.01843128993631	8.050608119609242	268.51707125012484	0.08841237340728014	0.07454639711085365	0.026554821981864752	0.9056800207844989	0.939512651970388	0.9711385047165323	680	70	482	522	165	1440	240	197	57
ANAPC15	1.1740101356389083	1.9877208200189442	2.3062699501755595	0.25445824751389	0.2533244011675201	0.026666044900966537	0.9160576119266355	0.9398126694828399	0.9588319288224355	7	0	10	1	1	18	0	5	0
PCGF1	2.6777332692781783	3.082519709227845	6.901131517524156	0.47476375009862526	0.1745258317088248	0.026790252952499805	0.7598461863445237	0.9397621582421479	0.9707571301048369	21	6	5	15	1	72	5	2	1
RP11-20I23.2	0.7497553613757919	1.6960984361340556	1.445711007721286	0.6360806964256314	0.3929393986903183	0.02681429940639092	0.7480541353794921	0.9007648072491437	NA	3	0	1	9	0	20	0	2	0
EIF4E2P1	-0.11867789392776823	1.0050742890762252	1.0008365258026608	0.8582710976471795	0.23709303454977404	0.02690415189009623	0.7134431206991267	0.9636789397040368	NA	0	0	5	0	0	5	0	0	1
E2F6	2.45930821055104	3.172302505156266	8.770437651327038	-0.5431441775671517	0.026090357058690866	0.026915305312351187	0.8187141272274286	0.9944893897309814	0.9641653093140654	16	0	29	7	6	20	0	12	4
KANK1	5.11959697542812	5.334395660838642	39.073884048651124	0.04070325464313154	0.0711683736157907	0.02692772930440241	0.9794447834048344	0.96600226550072	0.9742528607994188	162	8	94	67	6	198	47	21	9
RNU1-21P	1.8263291375499104	2.596391693839066	8.222610729441813	0.6654064115496178	0.11089193781140957	0.026939953507616642	0.7906478530338845	0.981917768264907	0.953744085397032	2	9	1	1	7	13	1	2	6
MAN2B1	5.296444075633684	5.371655922533947	40.65827502751327	0.20117371332635453	0.08050142715803695	0.026956268587652037	0.8178283511279882	0.9482843539852317	0.9747694956698528	104	29	58	73	12	254	38	31	6
RNF185	4.1508461136882495	4.413614037724267	19.190524436881457	-0.012094627537333506	0.09747123293520707	0.026957486887724726	0.9938516946743954	0.953892014774005	0.9744589064948852	48	6	57	41	4	97	23	22	1
CGN	5.945339133004177	6.107735578148106	69.33406795336687	0.06318465121668121	0.07639241043635168	0.026960028002149923	0.9641444705986347	0.9592702876209145	0.9742524331746104	213	37	106	165	7	284	56	60	18
NRARP	1.2595663418533765	1.9110232822062492	2.3955546308635656	0.7916096258009316	0.41561117271494313	0.026989277024554108	0.6254056166476613	0.8793002503875639	0.9588319288224355	5	4	2	2	0	26	2	1	0
GNA12	6.028614622889873	6.060301015826793	66.8983782700561	0.06474113847795543	0.09053145266183348	0.02703079562480991	0.9442278446619916	0.927576542759845	0.9723470775673007	214	29	100	103	30	337	68	44	15
SDR42E1	1.6020514596099096	2.1436449242801094	2.8635174890124513	0.04085851238620433	0.16613384012595026	0.02706555736923545	0.987051412880335	0.9587179632226972	0.9631089674200476	4	0	10	8	1	9	6	3	0
TRHDE-AS1	0.8489553444232851	1.5696156276038835	1.333664896290391	0.6494602785388341	0.28725270973115163	0.027161480063579647	0.6900916068792601	0.9283115818390203	NA	4	0	7	1	0	12	1	2	0
KHK	0.635467548278437	1.2816686732028297	1.487643795108839	0.3313414713070681	0.2510299812676832	0.027204927222684902	0.8832759450458899	0.9485430981165657	NA	5	1	1	1	0	7	0	1	1
MKRN2	4.534465021110458	4.6036454294961455	23.614009102792235	0.034052910971654145	0.10973915255050642	0.02723467996117542	0.9783142401108489	0.9342924859835975	0.9736611158828984	57	6	42	48	13	118	26	13	6
LMNB2	5.75704165621687	5.956909736226237	60.77838044179624	0.14784779401452888	0.09091511647367999	0.027285795846884356	0.9089072265489291	0.9538854518864335	0.9727774360625099	273	21	59	139	13	319	90	32	9
RBM8A	5.654095150364206	5.694357672828439	52.90164940667882	0.02608280541828791	0.10050250030636754	0.02729225022359803	0.9815113021011522	0.9297176623899365	0.9728666066017752	99	33	80	89	24	260	27	44	16
TTC23	3.6050012667744995	4.000241564657997	13.551370143071107	0.13677723845432524	0.12060201299520085	0.027303637766865337	0.9328924357751986	0.9499687766707189	0.9738591287433862	31	6	30	36	4	137	14	8	0
OPN3	2.373621254295986	2.740701064878969	6.108459358612627	1.0260858995739965	0.2513349427511023	0.027427578676051917	0.48737271500205515	0.9226105721304317	0.965550017677713	2	8	3	10	3	39	5	4	1
NPAS2	4.301675041003135	4.521615234012893	21.835095178105284	0.1606195291309469	0.09768695122547225	0.0274443550179642	0.9071000440559754	0.9541922370621513	0.9733170574362074	70	8	36	58	2	139	18	12	6
GPAT2	0.8620818109658411	1.6443327592628594	1.3368429069256318	0.670945898354816	0.3465802800006552	0.027468998112311366	0.6853847827807277	0.9050334123126378	NA	7	0	5	1	0	18	1	1	0
UBXN1	6.330231022100369	6.435541367670233	87.92265666763089	0.10207260730495706	0.08071752430601216	0.027498322464027048	0.9251078851361995	0.952613555665116	0.9734310273445774	232	19	166	95	72	474	73	43	26
THAP5	4.578559633135322	4.672789624526141	25.270557396880886	0.09834688365812425	0.10729291542797481	0.02752316584900402	0.937076135139755	0.9421790421240429	0.9731131519802014	61	13	61	29	8	158	12	17	8
DLC1	7.673412258810337	7.690560102349591	209.194059621286	0.03732431713160541	0.07803525624143642	0.02757655316951051	0.9615155337339933	0.9298054424191337	0.9692360058601037	563	97	382	349	89	899	221	181	38
PRPF38B	7.726759151832428	7.795309595338615	227.2167818217862	0.08475958325664483	0.08204964222981115	0.027650723732115672	0.9259639652422068	0.943799669531889	0.9727774360625099	377	80	455	281	188	1109	135	176	65
NTPCR	4.2846766375218355	4.363863458222142	20.902713082459396	0.19978648280321737	0.11227002046820317	0.027681179649369066	0.8624011464843435	0.9449580578488352	0.9723896780276589	35	16	24	35	9	118	16	8	7
SKAP2	6.540645960508532	6.5911533064624255	97.1907783259895	0.2178987409609696	0.08644630159170494	0.027704094646021082	0.78368230248923	0.9339427239053482	0.9711385047165323	171	48	212	104	66	592	68	89	17
ZNF423	2.8668901344489144	3.3694598256014294	8.276103274950435	0.5243736815709744	0.12066621953056952	0.027744040279033703	0.7283930608167375	0.9618454649676789	0.9692818300950975	50	1	19	6	1	56	7	9	1
ZNF750	1.9929024627388832	2.5096158596279143	4.603396045501464	0.5017396002059392	0.14594060720132562	0.027769145536115283	0.7775444907152579	0.9630180051286269	0.9641653093140654	5	0	20	5	2	28	4	1	2
SPC25	0.6809067412581998	1.4057861466376151	1.7174997288859821	0.3990953331684674	0.18744171872856832	0.02782726358283828	0.8767712031577078	0.96600226550072	NA	6	1	0	3	0	6	0	2	1
MEN1	4.170940478933589	4.371401786185504	19.479763612347814	0.047353166331063415	0.1007648363325233	0.027859964702811747	0.9765350390972957	0.9538854518864335	0.9727774360625099	69	2	33	46	7	94	22	12	5
SARS2	0.6110269167293361	1.3710267734617876	1.0574141080027903	0.6367186903732143	0.2689407839314925	0.027878518346108633	0.7096149987503374	0.9401960537120241	NA	8	0	1	1	0	7	1	2	0
FAM83E	1.0393399234466054	1.7243836711099045	1.609213330212015	0.5784343640531233	0.36237523740389027	0.027907473356617953	0.7351301621012701	0.8929174449001496	NA	5	1	1	6	0	21	1	1	0
JMJD8	3.388569147032061	3.624300868562734	11.10564362636337	0.23319884925763015	0.11968064778595473	0.027941527322725715	0.8713310751119329	0.9534486656077311	0.9711385047165323	42	1	13	23	6	65	11	6	3
MELK	1.4776401481341694	2.04606461493693	2.918377910145763	0.7815042713926189	0.2766127350627617	0.028051923916005903	0.6897095946939411	0.9276794197630851	0.9593957882326601	5	3	0	8	1	15	4	3	0
CCDC80	8.531329739865665	8.752269825857546	435.31707004794725	0.2703390810024279	0.10299133687770289	0.028055097569080943	0.844915879007224	0.9497629823475836	0.9732072461868615	1556	158	201	1232	170	4058	183	324	76
APEH	4.381149062698317	4.686159896163254	24.328364221561912	-0.14465062276887813	0.07380055340289267	0.02807691598352801	0.9274546683959853	0.9724946760114208	0.9711385047165323	113	5	26	59	5	89	43	9	5
TBC1D20	5.703706300807283	5.753383807582364	54.40442112862036	-0.031205191986004813	0.10053136279911495	0.0281124639068087	0.9775248067789286	0.928227177070444	0.9713600943268711	118	15	112	98	31	243	55	29	16
MTND6P5	0.09222437118120808	1.3499892950104173	0.7765884527918063	0.9755657438981324	0.9622159722543556	0.028151752576598375	0.6441911769594334	0.7455575341898134	NA	0	0	5	1	0	20	0	0	0
SNX2	6.427958728803819	6.538087254480148	94.82115724065632	0.4006742216751101	0.11394086108787504	0.02815359436505875	0.6384475745538961	0.928227177070444	0.9727774360625099	132	53	125	82	92	527	60	91	19
SDHB	5.044292817118259	5.1554139610045615	34.90864664818693	0.28655258310482695	0.09733036944156866	0.02816965628178031	0.7647432033604138	0.9444360716389868	0.9727774360625099	65	11	50	59	32	273	18	28	6
CABP4	0.6269704271281731	1.3126336262457687	0.9841169443514325	0.4860795375034303	0.2757785949474123	0.028203429620869674	0.7780919255710605	0.9368160501042323	NA	6	0	2	1	0	6	2	1	0
PRSS22	0.4632002950912383	1.2518649976491105	1.331673824370234	0.4861245725242214	0.178617721018068	0.02824072109568159	0.8246667752076436	0.969041966498351	NA	1	0	1	6	0	6	0	1	1
ZFYVE26	5.996658516225334	6.0919904199862485	67.38803226255978	0.0638862079206173	0.08464933856263364	0.028245248093993612	0.9541543708411577	0.9448756044632263	0.9723470775673007	235	16	115	105	38	330	51	80	10
TPD52	4.5632353312115495	4.758764828754397	27.753860048383295	0.4393518935374418	0.13586552697332357	0.02826038107282923	0.7281549324006559	0.9398589327128737	0.9711385047165323	32	15	19	48	26	195	19	7	9
NALCN	1.7860435731738318	2.2295038340836144	3.641317063411245	0.23883408373289663	0.16483638757974708	0.028314185167705723	0.8997832060368374	0.956381128288685	0.9628948031894826	10	0	9	6	1	22	2	1	2
ZSCAN16-AS1	1.2722015941739953	1.9116282885335463	2.880648356323496	0.4019133062552429	0.23742575555604975	0.02831748795048489	0.8782648148061893	0.9481434844692955	0.9552831796617417	5	2	0	8	1	11	5	0	1
MAFF	6.691740449430455	6.89400705629407	118.56489376931796	0.09617775998298835	0.09402764873075829	0.0283208170913987	0.9442278446619916	0.9509595295993677	0.9727774360625099	291	16	331	149	81	484	203	67	15
EIF2D	4.560016080500242	4.665332982965037	23.868445223712836	0.135317257123274	0.09408540285557138	0.02837034663438642	0.8977189555514288	0.945192491292061	0.9727774360625099	79	6	47	41	11	159	20	19	4
RP11-139K1.2	0.437001812491606	1.4751812321652813	1.1034069221657241	1.0687186103667876	0.5467637017689965	0.028420451365398565	0.5819013221750933	0.8669131528173802	NA	0	0	2	7	0	15	2	0	0
ALG12	2.745708001581459	3.1386928401983445	7.334740341755424	0.4197585303506157	0.13405141004457544	0.028517891227057012	0.7892597385119625	0.9549139683949859	0.9693488728484501	15	0	19	20	3	51	4	6	2
CLTB	5.473830241057851	5.58077987792148	46.58654812792392	0.1502917844101746	0.09087702891611321	0.028518099877968134	0.8857773930727875	0.9426651473798973	0.9723972716940578	145	19	55	112	18	333	54	22	7
METTL4	3.479297505441682	3.811376886545642	12.376054445633299	0.2875762866875835	0.12773725128627977	0.0285565746965632	0.8460296080826192	0.9487658097214653	0.9711385047165323	18	8	26	16	9	104	15	7	0
MPST	3.9457372683583882	4.0658854424454045	15.904707460175812	-0.00214505500367832	0.11405777897715945	0.02856880418191699	0.9993278087986119	0.9451766262960352	0.9713580268036993	38	8	30	29	5	84	21	5	4
WBSCR16	4.698063536894471	4.859907142514518	27.50550521971605	-0.13469766504730957	0.09610399296756333	0.02858729407521973	0.9111535996204343	0.9499687766707189	0.9723470775673007	91	10	39	64	9	102	46	20	3
THEMIS	2.0619541701913824	2.5957932218195015	4.90403281708986	0.8567321254904328	0.19204005724303863	0.028608625545107524	0.6028860487091663	0.9491444166946404	0.9629491109829127	2	4	20	5	0	26	6	3	1
PYROXD2	1.5885872376784378	2.1023500718611787	2.627806533358713	0.49683211841524	0.2311877094610808	0.028779937408340738	0.7640356890936144	0.9313708317044617	0.9614325558328329	11	1	1	7	1	23	2	3	0
SCCPDH	3.8006933772689018	3.9166816947896272	14.30936195688285	0.2836402476541705	0.10018815607429021	0.028793153372661306	0.7999663969330818	0.953892014774005	0.9711385047165323	31	5	17	22	13	97	7	12	3
RP11-531A24.5	1.2467889947044468	1.7918500568127187	2.1630484432795853	0.429779715433723	0.2625715554136657	0.02880557444784293	0.8184100904374831	0.933376486338476	NA	2	2	2	8	0	9	4	2	0
CCDC97	4.9199494450053844	4.972013519513316	31.0851546247151	-0.13273776136989585	0.11616033772377499	0.028809234584321324	0.8974873315899635	0.9231212878824534	0.9711385047165323	73	13	64	59	10	104	32	27	8
ORAI2	4.376081100345852	4.500286969382446	22.755947387572377	-0.3194196997357145	0.09640050337787283	0.028909020171904668	0.7718969154959542	0.9548531759648378	0.9707571301048369	65	7	34	50	7	69	26	9	9
ELAC2	5.12028975867892	5.298707820906319	38.600775420788416	-0.024581942057969427	0.074605075118578	0.028916038387408232	0.9874348216222204	0.9632998190726139	0.971184251282123	142	5	73	92	10	173	31	31	11
UCHL3	0.7973556150406615	1.6422413794250152	1.3415069131638397	0.41334875192978965	0.3742810777032841	0.02895956128335191	0.8403514867828804	0.9011971702543747	NA	8	0	3	2	0	18	0	2	0
IGF2BP2-AS1	0.3551167464731386	1.6843373936851014	1.536578632985504	1.5845982875196276	0.5262481652432982	0.028993696451655383	0.4327151103099853	0.8861382528204623	NA	0	0	12	0	0	15	4	0	0
LUM	8.978578362365504	9.17334096249816	590.168471388565	0.4740448156160042	0.11549199423931374	0.029025078478959066	0.6339494238662944	0.939512651970388	0.9720662186879739	1062	242	297	733	677	3913	336	533	117
ETHE1	2.1654150986303606	2.673877716983418	4.466357264945644	0.25905454332026534	0.2136597395195035	0.02902619416136743	0.885803131462408	0.9292212625112952	0.9659644730350111	7	3	13	9	1	52	5	1	0
RP11-20I23.5	0.940784649423875	1.9270138602012845	2.7656530811363367	-0.33435619334730093	0.09390938764070965	0.029079265952565297	0.9172822968499049	0.9853559433311231	0.9461001912961916	9	0	10	0	1	2	7	0	1
DIO1	0.09363982805128347	1.2394416562940693	0.8184257228074647	1.3562702945546843	0.7346172073564875	0.029095097487197318	0.465652153361364	0.8289208148265383	NA	0	0	0	6	0	10	2	0	0
GAPDH	9.249639897098934	9.271321163788135	631.543373191095	0.09155770591550691	0.08284268477422205	0.029097475221636013	0.8927602067307561	0.9304863561812478	0.9676751623611102	1616	348	745	1019	346	2848	613	458	143
ARL2BP	2.8721439666467568	3.1133363392996363	8.834507178118507	0.30840759831847886	0.14431506364198105	0.029218999418464186	0.8476055939790549	0.9561600456507365	0.9650095706703093	18	1	6	9	11	33	5	5	4
LINC01128	2.7948928090439615	3.2802716255125572	7.496346325720945	0.18361354966131394	0.13651974378488957	0.029244524492389196	0.9150382190962114	0.9538854518864335	0.9692360058601037	39	1	14	12	2	52	7	10	0
CXorf38	4.481157877645854	4.692270089808833	24.096284781757284	0.18419497294024761	0.1085122500036065	0.029260351429145594	0.884828158740458	0.9459522758500923	0.9711385047165323	29	10	78	50	8	135	37	15	2
CDK14	5.212754538854181	5.2713046950005875	37.80654701645773	0.13105068924134206	0.09200239918102981	0.029271833331377395	0.8896752829787686	0.9372316204361849	0.9711385047165323	74	17	82	83	13	258	31	23	8
LRCH2	4.46751690573141	4.662676239604999	23.60689036340517	0.009196691816338406	0.09066280572143917	0.02936667016123492	0.994377811791337	0.9538854518864335	0.9711385047165323	63	11	51	32	12	125	37	17	1
ENPP2	5.3561564927457885	5.552281525518003	47.01482147257242	0.5904353776349607	0.1582909270432455	0.02939377908680273	0.5899244533386403	0.9148117931069913	0.9709364513296032	109	29	29	41	43	388	21	39	8
ADPRM	2.031728080448859	2.410757986138584	4.479810916542003	0.7094013301019607	0.21406837322043698	0.029408511074921637	0.6603968751925932	0.9394586474548214	0.9612150941499752	6	1	1	9	6	25	5	2	1
MRPS18A	3.2219659013227844	3.652056836596418	10.655384986163881	0.20162179915616968	0.1278617774887202	0.029492523307063707	0.9035792111436248	0.9538854518864335	0.9700426201264079	22	1	14	32	9	67	12	12	0
CWC27	5.2728170095254185	5.35639994085149	39.69367069058515	0.08429678282199023	0.07369805012447665	0.02951547149898864	0.9317233899164737	0.9525528859476575	0.9707571301048369	100	15	64	76	24	215	51	30	4
PMM1	3.7958559027430945	3.8587751043421945	13.643512316923696	0.004587586373852592	0.12708809254555542	0.029579745370391014	0.9974133036477076	0.933376486338476	0.9707571301048369	36	6	19	26	6	57	15	11	3
NTAN1P2	0.22692477159374858	1.2192842142726776	0.9561027995442364	1.0068047523465777	0.6846316694034847	0.02960914590653867	0.6199149692230769	0.8361830160940025	NA	5	1	0	0	0	9	0	2	0
PSMB5	4.399620494408648	4.610298487045939	23.403795827310166	0.3692704221325207	0.11563022296235177	0.02960916849399238	0.7429254892181052	0.9455748182031822	0.9707571301048369	59	3	25	42	24	163	13	22	4
RPS27	7.5296957983621	7.6581624930132115	208.60715591982265	0.20687000508691777	0.10278552342787844	0.029618258444247075	0.841630997433534	0.939512651970388	0.9711385047165323	236	132	290	198	182	836	115	187	62
ENOX2	3.367937130402926	3.5486534920162907	10.02148935607317	0.12105653282866634	0.10609896702963345	0.029618405619586664	0.9254742369485254	0.9538854518864335	0.9707571301048369	31	4	16	21	4	66	13	6	1
MLLT11	3.9983714138698687	4.13918751398111	16.864396363014382	0.18760841229070416	0.10935585460583733	0.02974255797006049	0.8808128978985265	0.9502756763295291	0.9700570715526532	22	4	35	26	16	74	23	10	3
SAMD12	4.430450890053234	4.520823624129123	23.7463481345531	0.213518033891015	0.11445499377592712	0.029764613894298988	0.8628081321039915	0.9454984050671127	0.9695671035666099	24	13	27	49	16	115	17	10	9
SATB1	5.538425515958692	5.603496066986639	48.03282404360449	0.14775127519302744	0.09422678585259163	0.029875946343558762	0.877680141931412	0.9347894292834953	0.970587205689098	80	18	146	78	19	271	44	35	10
CDK6	5.31139847909762	5.5032619929493025	43.61994318887987	0.12685316746028563	0.09747448594556617	0.029884585470522466	0.9112530487766469	0.943799669531889	0.9711385047165323	122	27	76	83	11	268	50	43	2
TXK	1.5186301454339213	2.3423851652633165	3.6403710828034135	0.9637454480521052	0.1362851533368596	0.029938056662229068	0.5770036208278778	0.9724946760114208	0.9560483836843207	2	0	24	3	0	17	2	5	1
ITFG3	4.126958990011805	4.334970481777908	19.58511246115896	0.19220158875675428	0.11426817980710992	0.02994152406220498	0.909389948817316	0.9534331485991616	0.9692818300950975	75	9	7	31	11	64	27	14	4
PUM1	7.133551550982249	7.18576583664895	147.19412346633595	0.06485530061878449	0.08487069809221284	0.030196964851769047	0.9442583795208889	0.9351844242299656	0.9692360058601037	314	38	305	262	97	814	87	135	34
COMMD8	3.1204806973418973	3.3047502583565027	9.685503162082288	0.49880782835416215	0.16533849226498776	0.030257126535503092	0.7225338482072936	0.9421790421240429	0.9658718948772804	7	7	6	16	9	39	6	11	2
PCMTD1	6.62944527075884	6.710898722352339	105.73913389192317	0.2778671153835505	0.0935955691327481	0.030304892408945103	0.751364078611694	0.936117410794179	0.9700426201264079	108	35	254	172	83	598	84	88	21
MICALL1	5.00402431682288	5.241164987580131	35.92936931856348	0.10997634213300507	0.08997641619036588	0.030320557818388834	0.938130633001845	0.9551345229839071	0.9707010652048709	155	4	54	84	12	181	48	27	5
SCLT1	4.960775419387211	4.998516542063641	32.52871730921235	0.06758345339276295	0.11147897245918612	0.030434813693096537	0.9540601759937407	0.9301510336830601	0.9692818300950975	55	15	68	36	21	130	27	23	10
CTD-2231E14.8	0.7847412877483934	1.5966811863997754	2.0194279938532973	0.6754175870356313	0.23345979176246257	0.030458177360576915	0.7678084663442848	0.9541922370621513	NA	2	1	0	9	0	8	3	0	1
ZXDB	2.9305563057195054	3.3026383553556187	7.826303112712497	0.17563798319832366	0.13417122052869937	0.03046236410289288	0.9116027495198733	0.9506916671863358	0.9685352291857106	35	3	10	13	3	61	10	6	0
TAL1	3.974502444762357	4.3770938282621525	18.47293626083131	-0.02194137120053603	0.120186308072768	0.030462549524322976	0.9915752049758808	0.9518671957854681	0.9692818300950975	50	2	60	34	7	104	37	7	1
USP34	7.984285664581549	8.007698560894433	261.07165139458203	0.051268378400053195	0.08270422523683658	0.0304862006302525	0.9478683952438026	0.9282192946380502	0.9658718948772804	622	80	579	443	140	1252	220	210	60
ZNF789	3.026155324789953	3.2762749358698304	8.38874645460955	0.2755172298520382	0.14052374443410012	0.03053924443670262	0.8477844668541149	0.9485217779357101	0.9675871553070663	12	3	17	29	1	43	8	7	2
EEA1	7.330479144953439	7.352837576995295	165.0154395366136	0.09895866222704577	0.07918829162392049	0.0305679972556554	0.8909990140671306	0.9299772449382291	0.9659644730350111	405	68	339	231	91	932	124	157	29
KCNJ14	0.03469374841808563	1.2437899650686497	1.2236807562284413	1.1164231122938981	0.4103052346899874	0.03057056307288111	0.619019759619172	0.9227635392229563	NA	0	0	0	7	0	10	0	0	1
CYSLTR2	0.7455860899706582	1.547862282477229	1.796327637562052	1.259548226080252	0.5606575033311411	0.030584284584963362	0.5347940294994151	0.8640268263895637	NA	0	2	5	0	1	11	1	3	0
PCDHB13	1.5555497184418223	1.8894744905523673	2.9403799821927294	0.4872224764650064	0.2499539267182916	0.030784962141546184	0.7787273076634297	0.9309249064113548	0.9551300603576316	2	3	6	2	1	14	3	1	1
DFFA	5.311675422346421	5.429931809096311	41.83281370181246	0.16940570507752326	0.09249690813268584	0.03081970831655644	0.8726183403141359	0.9436709917816642	0.9699363502591676	121	7	60	105	24	257	38	34	7
MED23	5.356800087399833	5.436870169642931	42.2177747867435	0.060597042309847256	0.09161359691551385	0.030834281339590312	0.9560102396251702	0.939248034065915	0.9692818300950975	113	13	75	88	21	268	23	46	7
DBNDD1	1.4770306437915328	2.1977440856750023	3.2396327691478692	0.46915790032550675	0.11206254137326133	0.030919941476871552	0.8285551904715538	0.9769835902602851	0.9541904409753329	17	0	1	10	0	10	2	5	1
MIS12	4.586852393949109	4.6509438269497725	24.449784273877363	0.06931677321384465	0.09776294292851614	0.030952106838567767	0.9533211982022309	0.9432547774611277	0.9692818300950975	41	11	37	50	16	108	18	29	4
SLITRK2	1.630198601930836	2.1639021788910764	3.080431128864791	0.6099537789087128	0.24965859937970641	0.03100372933915626	0.717683523962679	0.9305965042988641	0.9577952683969283	2	3	10	5	0	19	3	4	0
ERCC8	2.7671178292679928	3.032352604916737	6.925679124979507	0.2826807911981123	0.14709901002575046	0.03101445183879443	0.850502083008748	0.9477791296207612	0.9662013683168134	23	4	11	11	1	56	3	4	2
C12orf10	2.89198149755298	3.265038087859528	7.895303337933686	0.14930115442325992	0.1321082870465343	0.03105196860189769	0.9278371775722014	0.9538854518864335	0.9675871553070663	15	6	16	19	1	48	11	7	0
AL592183.1	1.3836291899861097	1.9112959823613773	2.430797400940925	-0.08442686694900098	0.2278609158550734	0.031074028796077607	0.9714794595847402	0.9447676000200854	0.954267684698738	5	0	6	4	2	8	1	6	0
HCFC1R1	3.365948099340232	3.707673221377467	11.10237800045067	0.3657319691178573	0.13126276392504554	0.03108682483062765	0.7942302225863345	0.9497629823475836	0.9679864976273033	56	4	24	8	2	74	11	11	1
CDCP1	4.736557613973796	4.910917448516219	30.336682818851102	0.20784953868282796	0.08506555430555822	0.031136783953041633	0.8794376909593729	0.9630180051286269	0.9686957256341621	29	11	34	116	12	152	16	20	11
ATR	5.473518170666571	5.587386833709566	46.5271160447177	0.06309874971385097	0.08714979994857068	0.03114873465752817	0.9541543708411577	0.9435102370112881	0.9692818300950975	129	21	80	105	15	255	44	53	4
KCNE1	4.39795489490868	4.707102718373402	23.817317655322874	0.2076964367030357	0.11641526543134269	0.031265510753002816	0.8795182750525047	0.9454984050671127	0.9692818300950975	42	4	40	89	11	153	32	20	1
FOXC1	3.3621706265464852	3.7594247815396273	13.244898430544309	0.5307599770303757	0.15006962643264643	0.03127356519840448	0.787274750630627	0.9530364240781856	0.9634358988002363	3	5	38	18	10	60	19	2	4
ARHGEF12	8.905291227117427	8.938337491073698	498.9466393730299	0.09438992946243101	0.08029105269514535	0.031298883562107506	0.8969479149175176	0.9357266652590154	0.9659644730350111	960	175	1325	697	278	2273	494	379	107
ZNF146	6.435122705372404	6.535867348296453	91.69539149853945	0.13841317092650476	0.08607463715891615	0.03130537886077979	0.8809310152554439	0.9401960537120241	0.9679864976273033	215	22	160	218	55	540	113	73	9
SUPT3H	1.9703086719185192	2.506653549545961	4.251028608359077	0.5497807113122268	0.21755235267463063	0.031305626399410376	0.7485824431265056	0.9390850260584133	0.9601422282336137	3	4	13	8	0	24	4	6	0
SNW1	6.377412359720822	6.503011791198761	89.77347716648323	0.08746713398517206	0.09324547521727211	0.031334292691750705	0.9310938708303573	0.9373388051445611	0.9679864976273033	188	42	176	154	49	515	82	111	5
RBP5	2.535844455640435	2.964077116294506	6.243132300044057	0.4209497991650542	0.1642466362403659	0.03139468247470562	0.8081139621482948	0.9487426124274153	0.9630627106513875	27	2	2	16	2	39	10	2	1
ZNF414	1.3249385249186005	1.8947623262231055	2.309711525973693	0.5455215639342469	0.2643218076093446	0.03147505869271307	0.7552446099522063	0.9309249064113548	0.953744085397032	11	2	1	3	0	12	3	3	0
GLOD4	4.180076609958371	4.387857115894637	19.048027077457512	-0.004895752345504931	0.10117597775199369	0.031478966855993454	0.9974133036477076	0.9499687766707189	0.9692818300950975	45	8	35	48	7	106	31	12	1
SNHG4	0.08420772831944867	1.3193586353534985	0.817537328610255	1.4696312224851436	0.924289862277387	0.031479033692691574	0.42928033201357957	0.7680911196279973	NA	0	0	0	6	0	16	1	0	0
ILDR2	0.8028664512947	1.6269919140975302	1.3852788662801345	0.5027722400198852	0.39033066684293105	0.03149219463486584	0.793134993427688	0.898570390992322	NA	2	0	7	3	0	15	3	0	0
TMEM108	3.1019690863655227	3.347614504895915	8.635286536658086	0.2682419985625351	0.11944624858275102	0.031524635291580366	0.841544755498728	0.9538854518864335	0.9676751623611102	21	1	19	14	7	59	6	9	1
MYH7B	1.814800219837395	2.2707494563036006	3.3000096134095322	0.19351396265319562	0.1945832097564029	0.03154899746882853	0.9174247938831388	0.945192491292061	0.9596120106686825	7	2	10	6	0	15	5	4	0
ZNF230	2.8156370393647316	3.122832780230959	7.890282950973077	0.4340761724439671	0.1869995472853375	0.031555447445637416	0.7898690341464186	0.9384649574446023	0.9630537106284973	9	6	20	3	5	39	3	12	1
TBC1D2	5.774574092098084	5.880807588615434	57.843471814532215	0.16602233646477155	0.09521560680640526	0.031580899309690325	0.8724846467729996	0.9374199386251494	0.9692360058601037	198	26	55	117	26	303	61	59	6
PRMT1	4.9800547796941554	5.069035505552024	32.852255573897665	-0.09580764349599528	0.11045335180514601	0.031586498070119005	0.9322515243160291	0.9311603724548574	0.969089297288681	106	9	60	68	10	124	30	32	8
RP11-324I22.4	0.8597306906410549	1.7550921050132495	1.7952956474676567	0.2021845227890898	0.28081488855678416	0.031645542337757404	0.93505196684115	0.9398691553760906	NA	2	0	3	10	0	8	6	0	0
WDR53	1.5068009999300476	2.1978122872696133	3.401819400832766	1.247859607692578	0.4356695947777961	0.031646952706288416	0.4911417645452417	0.8760942637551209	0.9534017449215993	3	5	0	7	1	29	4	2	0
KIF22	3.1834146755734847	3.4296651022071103	10.929132777228965	0.2985066457233821	0.13794921400404728	0.03168052591011325	0.8563047210932526	0.9541922370621513	0.9629491109829127	36	9	5	13	2	49	5	6	5
ARMCX1	3.788966384305303	4.19242647362347	15.79893551381841	0.1618067438817929	0.12863877998364096	0.03168303910590814	0.9198365848751103	0.9448756044632263	0.9692360058601037	49	4	20	45	8	147	14	14	0
RP11-392O17.2	1.1082906014522604	1.9744181024893577	1.9704225963319129	0.41393322313061637	0.35696106912608916	0.031690006393150574	0.8469598242344731	0.9021781448843949	NA	4	0	8	6	0	27	3	0	0
GRIK4	1.2401832040789478	2.0261778069068956	3.1292763541643747	0.7913857850261059	0.134498915964556	0.031708429801709716	0.6896937730012042	0.975745948008553	0.9457756833077651	20	1	1	1	0	17	1	1	2
PLEKHF1	1.8139009218322464	2.3359555645862486	3.455789921879509	0.3010956848110222	0.22446177932963882	0.03171850062277288	0.8775655323793315	0.9310062747124132	0.9591157491559275	15	1	7	3	1	39	1	1	1
NDUFAF6	2.3018239100533617	2.5411774242592693	4.880906974966337	0.32684801948159303	0.17056983128686662	0.031757041906588915	0.8285551904715538	0.945192491292061	0.961791165504527	7	5	9	6	1	27	6	2	1
RNF25	3.1637886721570636	3.2736241571988334	8.900900255320144	0.012702814589026933	0.13572974042672772	0.03183320801679359	0.9938516946743954	0.9457550235914355	0.9659644730350111	20	4	11	14	6	36	13	4	2
DOHH	1.9803574344624009	2.4012679260022165	3.969473825796714	0.15766525861301542	0.16737316971607852	0.03185356919273464	0.9382148392483513	0.9538854518864335	0.9588319288224355	11	0	5	14	1	13	4	5	1
ANKRD42	3.6254405593135437	4.066656950306194	14.749322407297942	0.23338547888466227	0.16150852006163358	0.031881964774971794	0.8931698938576313	0.9353328788853934	0.9665718242738374	29	9	37	35	1	127	4	20	1
PAK3	1.5635355426355408	2.297893723116857	2.935384131364515	0.7984218528311503	0.2696465389350242	0.03189172595340893	0.6368184181627377	0.9227635392229563	0.9566207743694222	11	0	13	1	1	33	3	2	0
RP3-331H24.7	1.648715254087442	2.077408956788329	2.9187455129665056	0.4124438246641923	0.24784972725074045	0.03207763735775578	0.8152859456806597	0.928227177070444	0.9562947786043704	6	1	7	1	3	16	5	2	0
C6orf57	1.0169441264823333	1.7330779454044627	1.940973539137793	0.2890139513595409	0.37143457210626735	0.03208293364609856	0.8977189555514288	0.9050334123126378	NA	7	2	3	1	0	12	5	0	0
RAB4B	2.901748863519728	3.291887112070545	8.183195717969165	0.3975357243658594	0.13982641953454275	0.03216486589195078	0.7999663969330818	0.9514460204229557	0.9659644730350111	24	5	14	20	0	50	9	7	1
RP4-671O14.5	1.1164087639177853	1.6032104815869208	2.0249710752641525	0.45295502008573885	0.23632923787765828	0.03217552792247636	0.8128082817174471	0.9449555457421372	NA	1	0	4	6	1	8	2	1	1
FLG	0.9049143913730442	1.7550980752060628	1.7606795524892371	0.502803316962792	0.2302946142773519	0.032176405350358775	0.8015241257649838	0.952613555665116	NA	14	0	1	2	0	7	5	1	0
TSPAN32	0.9660563882086232	1.5137734741768887	1.7958932628462156	0.21162574739850298	0.1740005490241865	0.032241942322622494	0.9228050085843982	0.96567129207777	NA	3	0	6	3	0	5	1	2	1
MAD1L1	4.849039094796515	5.076023473954239	32.64224091894377	0.05857994190648072	0.0798364846505369	0.032245674376601724	0.9705829077685784	0.9639239376330511	0.9676922069706627	167	8	59	42	5	137	37	23	8
DNM1	2.2679567567336276	2.9955544693070317	5.839940547699879	0.5757879250505661	0.22569585017559748	0.03225014989993504	0.7571606219454943	0.9318154578932237	0.9603316897678585	34	0	6	6	4	59	2	8	0
ZNF77	1.0815119237296165	1.7877459565468412	1.8322922225167457	0.2603436884374203	0.22652713155334758	0.03225180950563318	0.8993823671744233	0.9488993899664387	NA	10	0	2	5	0	8	5	1	0
THAP6	4.055643827796531	4.131474841752418	17.771984327721047	0.15319092084313427	0.13020535792920787	0.03233523944963833	0.904275926279725	0.93898709410671	0.9658718948772804	24	12	17	40	8	72	17	9	6
MAPK8IP1	0.9568279726833387	1.732347701223407	1.662807442942656	0.5999421775127158	0.2604035517010236	0.03237654132277093	0.7362136691735844	0.9396073648054514	NA	12	0	1	3	0	10	4	1	0
FBXO46	3.59483253862488	3.789707825058438	12.431989869358716	0.08123616032934668	0.12751987797034445	0.03240657643491822	0.9564024286218563	0.943799669531889	0.9670150618274062	38	6	32	16	2	58	17	9	2
EED	4.485764522787368	4.526400078196807	23.082583949419327	0.013966873663412215	0.12527976526439005	0.032479313548573335	0.9918258974016697	0.9265616500897288	0.9679864976273033	36	8	37	47	15	87	21	17	7
MLH3	4.854765758267457	4.927956130387247	29.37000146137848	0.08496918388060505	0.10201583414235359	0.032530002066372445	0.9362431690521931	0.933376486338476	0.9675871553070663	55	8	71	58	16	145	29	27	5
IKBKG	1.9849054451769754	2.6952195524783473	4.2787898073989705	0.33556501733078886	0.21817406430591726	0.03262045470027957	0.8699242896717982	0.9351569102281262	0.9593957882326601	15	0	8	15	1	47	1	6	0
CRACR2B	2.220022493079576	2.6367008749809524	4.762516755088219	0.43335742834377283	0.1700603438718602	0.03265982150566315	0.7913646681127043	0.9497629823475836	0.9596120106686825	19	1	2	15	1	26	3	6	1
MCM6	4.589236815432405	4.631595527018617	24.91857058593421	0.08217745399666164	0.12077346220864785	0.03266992946850046	0.9416704600742829	0.9279425924352298	0.9669475365639784	48	10	43	37	16	131	13	19	8
SOWAHB	0.6733605391490001	1.608164628105657	1.8873464141215963	1.0160949594245592	0.38391823908238415	0.032762428039881136	0.6323001806564091	0.9127995175850013	NA	1	1	0	9	0	16	1	0	1
SPAG7	5.000303430906522	5.159590073595821	35.98319660948838	0.47724250789039807	0.14715616759251668	0.03286989371287799	0.6634775881218842	0.9222331187826293	0.9665718242738374	79	23	22	37	31	221	16	38	7
RPL26L1	2.63821695903603	3.496469272172875	8.359573161756517	0.697532092585896	0.25355398322074807	0.03287774810951342	0.7214824511487008	0.9165228196842935	0.9603282208453763	42	1	4	31	1	124	4	5	0
APOBEC3C	5.3157750979669105	5.41650394462043	43.43804271705365	0.4679075808292272	0.13199998593541434	0.03288528139895447	0.5864715714595997	0.9210481465744499	0.9669475365639784	84	40	41	39	24	248	33	34	9
SMARCA4	7.414521687151945	7.58184036063916	192.54393483571505	0.16635112742637193	0.07900212689620013	0.03288633350093889	0.8862811230059026	0.9564279478447382	0.9675871553070663	882	42	357	375	33	896	188	143	44
GTF3C2-AS1	0.8154141841403841	1.5719134699032438	1.6451083995771214	0.6097438510916465	0.3246980799576595	0.03304734081752336	0.7856311524180591	0.928227177070444	NA	0	0	6	4	1	6	1	4	0
MRPS22	5.267102966697031	5.351184567042257	40.37769549480778	0.27583078820418944	0.10308016367327946	0.03309317338269088	0.7676274665853389	0.9339427239053482	0.9669475365639784	107	23	36	59	27	241	27	42	6
TAS2R64P	0.9810702137999536	1.953120580430208	2.3074656699930594	0.10961167646723673	0.24792000376794396	0.03310776024971991	0.9700202113077133	0.9502609088965681	0.9413995667616292	2	0	4	13	0	9	0	7	0
ASS1	4.305295782218273	4.443807235834913	21.63200783409824	0.36462214604862336	0.12960036901400987	0.03315024052384671	0.7610974798510023	0.9384649574446023	0.9659644730350111	46	11	37	14	17	149	18	7	6
RBP1	2.2824791408203917	2.524497331620143	4.652475851257679	0.1103270763704948	0.17123305752779772	0.03316415017587941	0.9516733136039937	0.9442755836106814	0.9603282208453763	8	2	10	6	3	26	7	1	1
HTT	7.21662757589871	7.263834671855929	154.94258464932688	0.04638191467851892	0.08920633384887074	0.03317590959872063	0.9595461143316049	0.928581836041072	0.9653972242783875	495	55	262	332	49	737	164	106	34
PARP8	5.486704685559259	5.671424077694892	49.253704626207885	0.2679655958753278	0.1109704177790528	0.03317929316073673	0.8020479375164034	0.9373063978393475	0.9675871553070663	73	21	170	97	10	320	43	51	5
CLIC3	0.7617041054002865	1.7088074423957311	1.7083947214982518	0.8768718919684422	0.6077789078328287	0.03324537971509971	0.6833491555987001	0.8370197374393594	NA	7	2	2	0	0	23	0	2	0
TECPR1	5.171762034390737	5.234355527712073	37.76639638794438	-0.14421815674955207	0.1191932815281695	0.03336463845601112	0.8841619358006135	0.9220580110453567	0.9659644730350111	102	13	77	69	12	135	39	24	12
ZNF347	4.897411984975935	5.015739279048955	31.262479570092232	0.10685499882742024	0.10455016145983426	0.03336479966441483	0.9237073976880371	0.9384649574446023	0.9667000621207091	84	20	69	42	7	147	35	30	4
PODNL1	1.3167686320939376	2.2789952273738514	3.1439863198881253	0.9374606281199513	0.22971769846719572	0.03343254211892438	0.6555321380855835	0.9502756763295291	0.9465403300189915	25	0	0	3	1	12	7	3	0
RP11-756P10.3	0.5062028643255992	1.2977617719144305	1.4775228365136277	0.697202850016567	0.3491376500672264	0.03346436470604443	0.7456271192742145	0.9255954121438595	NA	6	1	0	1	0	8	1	0	1
OR7E38P	1.2053878834945444	1.7885550244799662	2.477562154702657	-0.018283564246928456	0.356190774276827	0.03347087737462365	0.9946533477773772	0.9127995175850013	0.9426362054930528	1	1	2	5	3	4	7	1	0
C17orf49	1.433235224946763	1.815534349271341	2.4573232315602804	0.3372373687702674	0.24288948450933975	0.03349498094322887	0.848335048821379	0.9327986993883595	0.9524848764497436	5	0	4	4	2	14	1	2	1
ARRB1	5.315027581448131	5.4910345773917735	42.86074048883404	0.1980019477420927	0.10243598762472603	0.033500206497564834	0.8573449551378718	0.9401960537120241	0.9672311772862607	119	11	134	78	10	322	42	32	5
ANO10	4.513472655658352	4.687315804066556	24.107472631550394	0.14100814198616	0.10051596184937167	0.03350067389741433	0.903088443730432	0.9468186997331544	0.9669475365639784	63	6	38	46	18	153	35	13	2
C19orf44	2.4585832950993054	2.9998199114799897	6.505078996577892	0.5118006993984229	0.13201922747055597	0.03358531938812923	0.7632375330793892	0.9630180051286269	0.9593957882326601	30	0	20	5	1	35	8	3	2
RP11-159D12.8	3.1684371414581953	3.3965475355220542	9.223962643492698	0.28848328072608276	0.13680545523340526	0.03359299399456465	0.8327441857302436	0.9459522758500923	0.965093271222579	15	1	24	19	6	60	5	9	2
RHOBTB1	4.282157499391571	4.701564455177692	23.48944969503455	-0.07136720571318118	0.11784076953586685	0.03361225977186656	0.9682873323339894	0.9477791296207612	0.9669475365639784	89	5	46	44	10	145	35	21	0
ZBTB26	2.4850304860974277	2.674238369513922	5.494006714009308	0.407267716664804	0.16017476526752777	0.03361924763854626	0.770834620111524	0.9460782623286281	0.9602449396452356	7	3	4	11	5	31	6	3	1
HSD17B13	0.9887572765939537	1.5953916264066057	1.9424391202476976	0.31327986073275804	0.2674366439663606	0.03364133891756612	0.8878756958997982	0.9388089894635766	NA	4	0	6	1	1	11	0	2	1
RBBP5	5.355511214815493	5.4422683401826175	42.48798526159551	0.20397795451780767	0.09101699273032417	0.0337408351210344	0.8235303690588455	0.9400466187004978	0.9659644730350111	74	16	56	106	29	246	36	44	5
SYNC	2.646530736483103	3.0951909470763814	6.903846560364207	0.4757624078139184	0.20137117992735065	0.033815423292636565	0.7634087619014153	0.9312615757823157	0.9612150941499752	27	2	7	4	7	53	10	4	0
RAB7A	8.433020456840197	8.518675179308953	376.2985870771565	0.32801680913855913	0.11437331313467541	0.03385695426015802	0.6720366158079999	0.9187944289272432	0.9659644730350111	406	272	440	509	280	1889	300	336	78
DNAH17	1.6725768297761792	2.3516343242338347	3.743006288472635	0.9290400484007701	0.2293341432367822	0.0339132174779993	0.5867765053584701	0.9421742553157814	0.9524848764497436	2	0	2	20	2	25	5	1	1
ZNF318	5.811484760645058	5.885919551901283	58.52953220287906	0.15221977492383498	0.0980570987381454	0.03394855813365717	0.8773099719912313	0.9306403548476077	0.9658718948772804	143	24	171	61	23	298	55	54	10
PAIP1	5.782114967850994	5.836259843339166	57.09228938032373	0.21901754012364202	0.09111175253939108	0.03405908553396533	0.7824546607015164	0.9343887377369544	0.9653972242783875	127	19	85	82	48	350	53	37	11
IL10	1.2227344614853535	1.8740610176595132	2.151858595668666	0.2134482461647981	0.3441239380881384	0.03407511621231217	0.926070019922429	0.9044140392079192	NA	5	1	1	7	1	19	0	4	0
SHANK3	7.266984431918228	7.563258155265329	189.51353520335016	0.21330191542025392	0.08688634509583461	0.03419358479504908	0.8841619358006135	0.9625463210428418	0.9658718948772804	705	28	684	236	26	763	270	100	40
YARS2	2.9714519079925066	3.078149410326925	7.646157608166281	0.12725164551384302	0.15234754688945837	0.03420208335280942	0.9287506283570846	0.9396073648054514	0.9628948031894826	20	4	9	11	4	38	4	8	2
TNRC6A	6.875630708637193	6.923462746310536	121.62168580457904	0.07349529912192042	0.09122077996038079	0.03420780399750752	0.932457634089738	0.9255342262750674	0.9634153964447121	337	34	292	225	46	625	119	96	24
NTN1	2.7191358133670347	3.187894712244788	7.474906361292209	0.0777729626663271	0.16749888130371174	0.03421182779955893	0.9715466880780957	0.9457550235914355	0.9603118572809428	15	3	29	9	1	43	15	1	1
CDH2	1.0629952715730109	1.591074083299528	1.9815290406810315	0.10674107901868111	0.2531312726117644	0.03421413360681545	0.96446610028402735	0.9410891465999334	NA	3	0	3	5	1	8	3	0	1
SDHD	3.856361732012642	3.962866604559978	14.727704207267559	0.29935434180824116	0.10623345558542073	0.03436919770529016	0.7761632665399251	0.9498680037884087	0.9653972242783875	30	12	15	25	7	88	11	14	2
TAF11	4.49150123738873	4.559349850277646	23.874491089714155	0.17561382118714725	0.12439453432769006	0.03438387250993265	0.8773099719912313	0.9316277744524292	0.9652893839024164	37	16	30	48	10	138	12	15	8
ZNF777	4.2615195489925775	4.487152684425695	20.87171717338004	0.15897980561481106	0.10799185266881783	0.03440984430348421	0.9076466576678147	0.9506916671863358	0.9654424866136386	79	4	20	65	5	104	20	20	4
FAM86C2P	1.0063419525847017	1.7819756984558954	1.8827436530285044	0.28041230666812905	0.23153126396628576	0.034417548362546964	0.8993823671744233	0.9505626087817233	NA	10	0	1	6	0	7	1	5	0
CCNY	6.103666945086988	6.144737811748987	72.83129340992565	0.06785339945183122	0.10888511867547263	0.034436159778440126	0.9442278446619916	0.9188328155067568	0.9647093667016118	142	52	110	89	34	294	56	53	22
CYB5RL	0.9216930344952312	1.6302341190921024	1.4662038297620308	0.6277231171249573	0.31996834329492235	0.03444729301910554	0.7045628594339949	0.9174360764418067	NA	5	0	1	7	0	11	3	1	0
KAT2B	5.3032436121207	5.362207886641123	40.36000409563408	0.15015355354654472	0.08656593302273136	0.03446123511535768	0.8660811049422705	0.9401960537120241	0.9648626395129547	91	13	76	59	30	215	38	37	6
RP11-488L18.4	5.776634575825271	5.877429810410625	57.44520422882309	0.14655930668048237	0.08900142581013286	0.03447262129501134	0.87744918628244	0.9396073648054514	0.9653972242783875	128	15	115	115	37	377	43	62	6
CCDC53	3.8603492784482683	4.039855024405823	15.448113118289992	0.20342984337570374	0.1226290517829964	0.034476980985039964	0.8699661808633913	0.945192491292061	0.9648626395129547	28	3	23	26	16	77	10	20	2
STK40	6.0867159161789575	6.145524589602094	70.12613626338837	0.07069399745816268	0.09209241676765699	0.03450307075647589	0.9407575153892427	0.9289400298367074	0.9641653093140654	216	20	142	107	36	336	80	59	11
CLDN23	2.132328189056418	2.3185241936773475	4.237834440145076	0.1791873631231769	0.19663143924482862	0.034519114251973855	0.9174247938831388	0.9394161328242177	0.9558692069711755	5	2	5	6	4	16	6	2	1
PCSK4	0.6499094135134426	1.335547208085937	1.0045120108910381	0.5712328091330653	0.36050713641843835	0.034583103600709084	0.7281549324006559	0.9087204704571853	NA	6	0	1	2	0	7	2	1	0
FAM189A2	2.3041047431195407	2.7271719840559028	4.825592888512424	0.1991139351551703	0.18041732249147147	0.034627874986930346	0.9056741665541707	0.9411679854393699	0.9593957882326601	23	2	5	9	1	29	8	4	0
RP11-196B3.1	0.6823098088501721	1.527684048610207	1.3883806001155587	0.33144918325664074	0.3483285311951686	0.0346296192494327	0.8841619358006135	0.9222331187826293	NA	1	0	4	6	0	8	0	4	0
LRRC23	2.9309386465962395	3.0648566119376075	8.734365157257137	-0.08824147365634712	0.17773824814420847	0.03463810756372077	0.9592166503380627	0.9411087560982098	0.9582035989857239	14	5	17	8	3	29	3	5	5
NCKAP1	7.8233834487417	7.846481692298509	232.94997761345883	0.11371974581495516	0.08236187875069072	0.034681952318579665	0.8681628731812542	0.9276794197630851	0.9602449396452356	454	80	439	431	153	1186	240	189	40
DAPK3	5.560767604213592	5.860817705970315	56.60936752181963	0.19305078664767536	0.08453189229917966	0.03470944260797992	0.8938835688752447	0.9630180051286269	0.9634153964447121	213	6	200	73	9	261	66	44	11
CTD-2047H16.2	2.3416194082472823	2.694179804651848	5.211432186521967	0.21782221183106829	0.18288592535241757	0.034714206067171856	0.903088443730432	0.9423695877857513	0.9588319288224355	15	3	8	12	0	22	4	7	1
RP11-440L14.1	2.5238760077983238	3.2104120298831784	7.654966078179765	-0.02502989475985987	0.19818646262180004	0.03475193931447255	0.9932216447816172	0.9443962996938005	0.9571239007123938	8	5	29	13	0	20	19	5	0
MRPS9	4.5177204697396105	4.601394771090794	24.00055609244708	0.3533071026266768	0.11456066303020786	0.03480031653442467	0.7214824511487008	0.9384649574446023	0.9650536718646356	63	12	26	21	20	133	20	18	5
RNF165	2.129207451368805	2.566836687889369	4.481215768069863	0.352674252569929	0.18108494842250503	0.034969660503178526	0.8391269803880038	0.946640247234769	0.9569267168014622	8	1	15	11	0	22	3	6	1
BMF	3.1943855286939873	3.360236503755158	9.937986440084675	0.2846427037077453	0.15359137301479756	0.03506553382344239	0.8469598242344731	0.9422236466038033	0.9612150941499752	10	4	18	17	7	67	5	3	4
CEP41	3.119321705762211	3.5598619046944378	10.441209863590705	0.5747367789759656	0.1656356466845246	0.03507883989994637	0.7055457513226124	0.9401960537120241	0.9619393539932005	22	10	12	26	0	65	9	11	1
LSS	5.313594645328109	5.488650084098818	45.54167031674613	0.34858350193005594	0.1222759174926374	0.03521439022134452	0.7503635559100659	0.9395042529497455	0.9641276085151107	120	11	50	31	51	187	32	46	11
KLHL17	1.853147156353589	2.418940955838542	3.9887926247785415	-0.07365658707908715	0.16175272672630828	0.03523277997491999	0.9768557746169587	0.9602028336261175	0.9524848764497436	20	0	7	5	1	11	9	1	1
CTD-2313J17.5	0.3033172420783824	1.1864545062609704	0.7822995959664615	1.0917284722306018	0.6070970079257376	0.035235057698457334	0.5023367198298098	0.8465826533956159	NA	1	0	0	5	0	8	1	1	0
CDKN3	1.5547263690075117	2.356436104772265	3.4761337979571243	0.43827826017659394	0.46947330403711474	0.035267081558684826	0.8574975509822508	0.861801494319642	0.9480969214858993	6	4	1	8	1	49	0	3	0
MTO1	4.217538447541615	4.4870249990264375	20.288870730079424	0.01698857941163402	0.11913591685455444	0.035302285534641285	0.9918258974016697	0.9430797788644979	0.965093271222579	66	7	57	29	5	109	33	15	1
ARID4B	7.456255951734761	7.494580565198347	182.8361615133225	0.06893734437101204	0.09311850193196891	0.03530349418500868	0.934144406995904	0.9227635392229563	0.961791165504527	353	64	496	294	84	965	164	113	46
ERVW-1	2.3936322807683625	2.6201564152832653	5.095128284235879	0.16324052261589608	0.18269777066292636	0.03530433523685835	0.9205949178631716	0.939512651970388	0.9577952683969283	7	1	13	7	4	22	3	7	1
VGLL4	5.386496958246898	5.421337137963799	42.769327674643876	0.14010386815718967	0.09759504864157216	0.035356509508489516	0.8754220592127467	0.9284160468412853	0.9632545448562388	75	28	64	82	19	208	35	41	8
RP11-288H12.3	2.8607780997372014	3.088123562081388	7.04827522913022	0.27541634206743065	0.14248174810912423	0.035394890206194574	0.8380474063314225	0.9455748182031822	0.9619393539932005	14	1	19	11	5	44	8	5	1
FBXO44	3.1606054426686216	3.590395927282581	10.515745861868705	0.12859558195095344	0.12847618523050372	0.03540848289486985	0.9508812812378633	0.9548531759648378	0.9614325558328329	40	3	21	24	0	37	13	11	2
BRD9	5.16583563225428	5.408575514851703	40.873036764601515	0.030352903059007192	0.09103448422824653	0.03542255428304367	0.9857865154945392	0.9553441041909754	0.9647093667016118	142	8	77	120	5	165	49	38	7
C6orf62	7.279062503006027	7.31942172243684	162.25924326592963	0.20378772464977696	0.09834184686795505	0.03546148590133344	0.7721832762391833	0.9165475244950896	0.9624881071922881	278	110	194	298	87	823	145	157	26
RP11-415F23.3	1.2601153131056286	1.9296195654668897	2.6690557924890945	1.0828845015868866	0.30558274152749576	0.03546755763011614	0.5597908374692017	0.9227635392229563	0.942580104786463	2	1	12	0	1	19	2	1	1
FZD3	2.940725169001865	3.069379114812777	8.220284236453173	0.010168871672842512	0.18798464480236296	0.0354707327477237	0.9950326189192198	0.9306403548476077	0.9588319288224355	13	2	14	14	5	34	3	6	4
LRRC28	2.129984017426808	2.4629968369417625	4.039096547622408	0.16815456438290005	0.1925281071824716	0.03551975383766973	0.9216111624899651	0.9388089894635766	0.9569267168014622	14	2	8	3	2	21	5	5	0
RBBP4	6.711341036242595	6.739549501756361	107.84897694551084	0.19145379506058988	0.08506318829007758	0.03554113634073335	0.7798085172275993	0.9276794197630851	0.9612150941499752	186	64	195	155	63	609	109	83	17
ARHGEF11	6.2784047322105865	6.374002413492224	81.91135103936446	0.12091905723977324	0.08770393643524227	0.03555888791842888	0.8928176770941615	0.9373388051445611	0.9631616391142344	241	38	129	135	40	481	92	79	6
CBWD3	1.0787949188713344	1.7769881783855135	2.9076892333548323	0.665365279513697	0.3683741419127369	0.035687598609115405	0.7816517097157117	0.9218257388180808	0.9337020629197845	2	4	0	6	0	5	5	1	1
ELANE	1.4955472959481386	2.2009706274039536	5.622654008799996	-0.44451378598796065	-0.019035669042852955	0.03572407371797227	0.8697608161116203	0.9947570215863206	0.9300384595553955	3	5	1	12	1	7	1	0	5
CARF	3.1575660624933457	3.311998344219207	9.270952501538833	0.11993762333783398	0.16650650543621903	0.0359193482277607	0.9390256963270555	0.933703891330527	0.9603282208453763	21	5	8	25	2	38	6	9	3
UPK3B	0.9674594558005952	1.7460604570732265	1.8720268029886467	0.6122046030022217	0.31808262090305456	0.03602444544460803	0.7736747321462459	0.9254706685251313	NA	10	0	4	0	1	8	5	1	0
POU6F1	3.5649926558245544	4.067033154878456	14.398398806896195	-0.05909795606804395	0.13796993723918316	0.03603219763366346	0.976968636693992	0.9487284706000114	0.9620987141683031	42	2	55	19	4	67	23	16	0
RP5-1107A17.4	1.6950039222281597	2.165240480395701	2.909079674200778	0.2578696639368517	0.22961499513055836	0.03612864324363663	0.8832759450458899	0.9322748985978727	0.9528225512550664	6	0	7	7	2	18	2	5	0
CFI	4.698855853877803	5.031187958191084	31.391105990828997	0.7120223377736414	0.23138645807977148	0.03617140970632416	0.5477569186466587	0.8807323351743215	0.9628948031894826	64	25	18	37	24	317	24	24	1
FAM161A	2.2430815146267147	2.5347703168109246	4.423035746830504	0.13290546905718847	0.19253331891417377	0.03624823253876848	0.9372557250880128	0.9347894292834953	0.956739105145769	10	1	12	9	1	22	7	2	1
NMUR1	0.6059173383655382	1.539954274332224	1.4322213086232456	0.9416100112269205	0.3758263542039291	0.03625093401183665	0.6373182200548446	0.919294933335467	NA	0	0	9	2	0	6	4	1	0
RP11-344N10.5	0.4861392814765079	1.3897794746217766	0.9887698964690171	0.8173059067264925	0.5984094190277776	0.03636589061240354	0.6406601287072069	0.8404006558026024	NA	1	0	1	6	0	13	2	0	0
S100A2	0.1539889752764534	1.4826341263554248	0.9263154420580637	1.0275047058102194	1.0452670730851281	0.036410485261107614	0.6271498908729094	0.7225211324522103	NA	1	0	0	6	0	25	0	0	0
GLB1	4.841741920874314	5.032564491876609	32.35814282329787	0.5190791481272546	0.16448989963148372	0.036459511938881806	0.6082099309725376	0.9127995175850013	0.9626001299911688	44	14	24	51	36	194	18	40	4
CYB5R1	4.3140069670927055	4.400955741778754	20.471494651415398	0.1995477205542898	0.11299629501212473	0.03646555525113547	0.8573449551378718	0.939512651970388	0.9628948031894826	50	8	35	20	16	106	25	11	4
RNF180	3.4101691399529916	3.7510455542448735	12.252185300835883	-0.22766881208477682	0.15771969045705875	0.03648018141690131	0.8817293687154578	0.9395042529497455	0.9607756184927876	24	11	20	17	4	37	19	15	0
RP11-423P10.2	1.4672195853749588	2.09381230115568	3.247827701792734	0.6517902397584249	0.2354241460185841	0.036497216825086824	0.7813937861953154	0.9454984050671127	0.9423521944603781	0	1	6	12	1	10	6	1	1
SEC61G	4.69136278709527	4.800734288843029	27.878456316714107	0.44147016722118176	0.12932243497209484	0.036500364280324576	0.6500361614092175	0.9301510336830601	0.9626001299911688	51	12	19	43	28	156	20	23	6
BRCA1	3.9578972190608597	4.178031148077596	16.281826849359604	0.24068822876316123	0.1276797535664303	0.03651899157881034	0.8488855595374141	0.9396073648054514	0.9628948031894826	81	5	20	23	5	100	19	13	2
PRMT7	3.7956312265876884	4.081053355480901	15.786211548855901	-0.14830149215216254	0.11630448085138097	0.03654118596735299	0.9261024494349334	0.9538854518864335	0.9610542470010557	51	2	23	41	6	73	4	23	4
MOCS3	0.42719320184331017	1.392192357298967	1.0063599121555296	1.2802430815516361	0.6121775136098335	0.03660776627743678	0.4294123138865272	0.8422432948798999	NA	1	0	0	7	0	13	1	1	0
ELF1	7.282931390280743	7.354992061878649	165.42991546201367	0.25538660150964493	0.10509093649034455	0.03660900953777393	0.754907125393003	0.9216423572337616	0.9624355980188364	175	77	360	274	114	908	139	174	23
RP11-408P14.1	1.318270277257769	1.844512477343688	2.6117622303991315	0.4920079588715946	0.4035888999565468	0.0366151237081639	0.8048906785810911	0.8900025281047887	0.9390268026140908	5	2	1	1	3	10	6	1	0
SEC31B	3.6927161357024936	3.8851347520956883	13.383651211636112	0.16186790005704263	0.1379645577717177	0.0366733644917893	0.9020895715166923	0.9357266652590154	0.9628948031894826	28	4	38	31	2	72	14	10	3
PIGO	2.993528670285265	3.4798259966421434	9.984265847430828	0.22733830147273265	0.16499290259262303	0.03674220024864236	0.9109155355675027	0.9459522758500923	0.9582035989857239	16	7	23	23	0	48	18	2	2
VPS35	6.712499552763038	6.8010714336328215	113.4736560448464	0.35757676369303626	0.12371842515378716	0.036817061564228745	0.6578161619662941	0.9122208082839633	0.9626001299911688	137	69	152	139	96	653	74	116	20
STAP2	2.0903834003683275	2.6291025305719953	4.417432723208982	0.34075181068257515	0.20218704135271856	0.0368334836820959	0.8504169330660027	0.9396073648054514	0.9552401998016989	13	2	5	16	0	26	4	7	0
TKT	7.524090666994856	7.5479500425426505	190.7547141484224	0.11060624115163574	0.09707201407488161	0.037017849549906494	0.881064182724173	0.9127995175850013	0.9591485385380756	369	94	223	400	115	891	176	139	45
LRP2BP	4.077745624446349	4.213505007814958	17.39025452526565	0.2955971646238888	0.1232529924266005	0.03710129092239711	0.788349726900464	0.9387282883443745	0.962163284439009	24	5	22	55	11	100	19	12	3
BPNT1	3.2822376487098444	3.6492658213796187	11.75253421797181	0.576787382941281	0.22210162005248835	0.03713044137849148	0.6895037750065598	0.9177435651316498	0.9569301365688015	24	3	4	15	16	56	7	18	1
RP11-295P9.8	1.6575492400098049	1.9808378015855905	2.887976641799634	0.2401742451260078	0.2455722896744828	0.03716856324332905	0.8930000241501036	0.9276794197630851	0.9462635198245469	4	1	3	9	1	13	4	1	1
PSORS1C2	0.05742905059680479	1.229303472596482	1.1669525025238003	0.28926196440539703	0.6590890854139202	0.03720030590308402	0.9297323360288079	0.875232044240831	NA	0	0	0	5	1	1	5	0	0
C11orf30	5.3766829214068554	5.47554762448152	43.173840918144904	0.24182885208361027	0.10299553660006538	0.03720380152793879	0.7902568462983134	0.9314584267723267	0.9626001299911688	79	14	133	60	22	302	37	35	6
ST20	1.475860569625736	2.091591112306599	2.468959470408293	0.5298663128024744	0.29546246911053686	0.03723732889900105	0.7471762824067354	0.9120358851351623	0.9466940313820527	3	0	6	10	1	24	4	1	0
MRPL32	4.570053932211911	4.683370081399108	24.59794651160757	0.18238071817287269	0.09647348199965292	0.037237749108259485	0.8629848490815099	0.9454984050671127	0.9624355980188364	52	15	28	46	15	132	23	27	2
LA16c-306A4.1	0.7036420434369189	1.5463715938551015	1.3967800336528104	0.15199554881594432	0.34591157429183655	0.037260041432153605	0.9525787904503664	0.9227635392229563	NA	6	0	1	5	0	6	5	0	0
GSTCD	2.621879029930649	3.211044338642619	6.989811212426938	0.3879561595173129	0.18472161873051451	0.03727403601777692	0.8321348719029449	0.9386949181946519	0.958695800105132	24	0	17	14	4	70	4	8	0
TMEM37	2.2526688065691367	3.1520593671720785	8.213235639603479	1.7874170754190233	0.5087446426551727	0.03727934797568943	0.36432417571215125	0.853080655420153	0.9454733077812096	15	11	1	0	5	46	10	10	0
TIGD1	1.4368639959260914	2.066299275358259	2.593290519281803	0.6619107680348273	0.2776565819060031	0.03734845198482166	0.6867077776793138	0.9252107104102153	0.9437533514122803	3	1	2	14	0	15	4	3	0
SNHG14	5.970407027055098	5.999777943711067	63.85864969756254	0.10596618465456618	0.09671231988661697	0.0373485039442478	0.8983962832132945	0.9186751001619499	0.9596120106686825	158	25	84	134	36	324	67	48	12
RNF122	2.9627802654852218	3.322474948565616	8.018666394113081	0.34916407040225417	0.15576000554174393	0.03735353386811266	0.8001272040633621	0.9401960537120241	0.9596120106686825	17	1	28	18	2	64	10	4	1
MAP7D1	7.046383906337476	7.175734938072495	143.90298698267335	0.1333107752703335	0.10230944455617334	0.03746776789433964	0.8979097180865739	0.9333518165139425	0.9624106869336067	533	50	283	276	31	758	195	112	16
RAP2C	5.265706538002933	5.307066308509123	39.99968888682191	0.044010045574815866	0.11511147666045424	0.03751720397225624	0.9707327082038328	0.9218257388180808	0.9612150941499752	57	26	64	70	20	135	43	34	9
ZNF410	2.782318555103003	2.9427894261612395	6.725000466208866	0.23948522997329622	0.14799043698393913	0.037521171729990345	0.8651344452427661	0.9454984050671127	0.9578159648833059	11	5	10	9	4	40	3	8	1
RP11-1094M14.11	1.323254746966507	2.184445078274911	3.0492059722989473	-0.14934322171137973	0.2735407652872977	0.0375780891776601	0.9561815600180422	0.9385964858352193	0.9389449373739693	3	1	5	14	0	11	0	9	0
BCL3	5.310042162137225	5.424521633599608	44.07513679514721	-0.1503644857097719	0.10555973905163206	0.03764842950275536	0.8970669445336868	0.9432675028013101	0.9612150941499752	65	25	93	84	14	171	49	13	16
SCYL3	2.8599108859384086	3.093172134608049	7.184551738087098	0.20594896556346212	0.15197577055291686	0.03780567624295421	0.8918210967481839	0.9424624954966786	0.958695800105132	14	3	10	15	5	57	2	8	1
FRAT1	1.292998538473021	1.939774067383432	2.6550475862937324	0.3953946006952139	0.3639161469558017	0.03784696835652809	0.8573449551378718	0.9063602180695288	0.9387922145996566	1	3	7	4	0	9	7	1	0
ZNF519	1.8377392062226645	2.1686506259685703	3.37529377726577	0.23348647530737082	0.2256780076266887	0.03793854751086363	0.8989207583881739	0.9329836364502465	0.9472462683292584	15	1	2	5	1	12	4	3	1
CLDN15	2.4636527728422486	3.144996271532237	7.1954795296654455	0.48236711168695756	0.21011488995313132	0.03794585336646448	0.8170507929474822	0.9390850260584133	0.9531709287239732	32	4	3	18	0	45	14	1	1
LTV1	4.9262306841382175	4.986142823914827	31.071657101778413	0.01821755819750952	0.13162639486545688	0.03795620816932986	0.9879642427743658	0.9087204704571853	0.9610290083574545	98	9	55	56	12	146	29	24	8
POMGNT2	2.6780331283482632	2.8254509465604265	5.892324319740352	0.1681846559257558	0.15646905191143912	0.03796182868161508	0.9022280024124053	0.9398589327128737	0.9578159648833059	14	2	10	9	4	32	7	4	1
AATK	3.077186148797865	3.307899778358416	8.3451449674195	0.07273135031495948	0.15248656672171954	0.03801813566258794	0.9628319516267642	0.9390850260584133	0.9591485385380756	27	3	10	20	3	45	14	4	1
AC046143.3	0.3211466500998541	1.2177357461872997	0.8168367577176588	1.1848961007393173	0.6670691527186556	0.03805185516109991	0.4715796000538971	0.8270227158732065	NA	0	0	5	1	0	9	1	1	0
WDR18	2.711208712849851	3.414430129680966	8.502474798745537	0.7732530660003485	0.18667628329127028	0.03806259766214536	0.6604327558325886	0.9430797788644979	0.9545880904425357	45	2	4	26	0	68	13	3	1
TLR4	6.274955171479392	6.57861374346534	97.70722444785584	1.0112677191322927	0.21657014031136676	0.03813060397663508	0.35661514938708194	0.8908553704315919	0.9599787184568866	36	111	150	73	48	565	93	95	13
RP11-98I9.4	0.8826696770263245	1.5881733457500622	1.4283299146363553	0.7345930000956875	0.35579835729236287	0.03817604364186941	0.6441856241751842	0.9086322629908129	NA	3	0	1	8	0	10	2	2	0
UQCRFS1	4.223398175322827	4.405148419875137	21.403609258415504	-0.011908893920634609	0.11737819765828832	0.0382734474767836	0.9938651560234576	0.9499947165972377	0.9590276678013392	51	11	22	57	4	104	18	6	9
CXADR	3.8060333889305586	3.983620448929196	15.282047303495645	0.11770081634737882	0.14733321001355945	0.038347505701253275	0.9402008069460465	0.9376606794886166	0.958695800105132	24	5	11	38	13	56	8	22	3
SOGA3	2.471009895657696	3.0246527996713923	6.055601056468103	0.33016559101164805	0.18607525304330302	0.03839060579099189	0.8504169330660027	0.9401960537120241	0.9552401998016989	34	1	5	14	1	38	6	9	0
UBE2G1	4.592311978846162	4.752031815775237	25.999157156124053	0.3698001113317216	0.13267245926731294	0.03840809129717557	0.7120045280855646	0.9277064907136892	0.9608155149698508	36	14	30	45	23	163	18	31	2
NFIB	8.005400387480996	8.028582127040922	265.2704950699091	0.0974143742526741	0.09430551880105074	0.03842341195354572	0.8930000241501036	0.9148117931069913	0.9566207743694222	701	109	564	311	141	1266	235	221	57
NKAPP1	1.0035781005136986	1.562108547470786	1.8709741388388033	0.31859188621994733	0.32020281230257325	0.03842875247516016	0.880197631154377	0.9186654296509421	NA	2	0	3	5	1	11	2	0	1
UQCRH	5.4837183618907215	5.622921182143721	49.92171892635133	0.5985842166520298	0.15818889756764704	0.03845339136592908	0.5260842458211982	0.9062529403792015	0.9605460676798663	47	35	40	85	41	348	45	26	10
ZNF771	0.7533597075448324	1.6336964498619502	1.3265898982782056	0.5638251457839497	0.5007749629417769	0.038467022192161124	0.7734527739797105	0.8638873124704748	NA	6	0	1	5	0	19	0	2	0
CTB-133G6.1	0.5548964195262795	1.3929049114063836	1.171858096409184	0.6645738786619977	0.3615620997658141	0.03850692132249661	0.7416050546082491	0.9222331187826293	NA	7	0	3	0	0	5	1	3	0
PPAPDC2	2.589973455011802	2.7992686362555532	6.42361963302122	-0.25557603214116564	0.1975914537872883	0.03852168054557947	0.8807257815827774	0.9357266652590154	0.9526195858707105	11	1	15	13	2	14	7	4	3
CEP290	5.930988862668292	5.964996312637247	62.38913111719693	0.013426658367616544	0.11026860429858726	0.03854832459598349	0.990500761474938	0.9077764731054199	0.958695800105132	178	22	93	122	30	257	65	54	13
FAM3C	4.855924772178754	4.953052468470008	29.68957333828748	0.1857120059830325	0.10301242761772955	0.03875276399034873	0.8529739494220481	0.9357266652590154	0.9606328534952103	51	10	53	72	18	198	19	31	4
ZC3H11A	8.05452729891761	8.076584829516305	274.02027292455523	0.14114004502683072	0.09151194411360868	0.03880011093699038	0.8313112675601583	0.9164133309684328	0.9556663554226895	444	128	586	430	163	1386	281	230	46
SFXN4	2.146038759916403	2.52885432727042	4.292717966324786	0.3037318392259796	0.21928546697514117	0.03881921352540949	0.8579369504376758	0.9298054424191337	0.9524848764497436	4	2	5	16	2	22	7	4	0
EMC4	4.784094499400157	4.849315398944959	27.85859913978643	0.16237306247903535	0.10731748548646973	0.03891108574494342	0.86977978202614	0.9298726129006244	0.9603118572809428	56	10	54	60	14	204	18	19	6
PIAS4	3.9366056061204673	4.165063090665307	16.307548032940037	0.14386343943519608	0.12979025208174383	0.039021570531003726	0.9154997439116314	0.939512651970388	0.9599784855001477	47	2	25	50	6	92	22	9	3
GNG11	4.849065117273456	5.003242527782217	31.719523010739376	0.3522771212969917	0.1383783477708183	0.03905176831206243	0.7527443192420306	0.9265616500897288	0.9596120106686825	93	11	35	21	31	132	35	30	5
ANKRD26	5.026574367738505	5.2429404438055	35.8820610226468	0.13772528628250896	0.10931156273285697	0.039066911438589536	0.9129507319494884	0.9421842435178311	0.9606328534952103	143	5	65	87	9	201	42	30	5
TMEM143	1.107800013620261	1.7997689909520462	2.675999083447688	0.2891033092552824	0.10566359084364647	0.039126022562449986	0.903088443730432	0.9826533869085161	0.9274950508191315	14	0	4	1	0	6	2	1	2
ATP1B1P1	0.734597672683948	1.6338310194292698	1.3155140975171173	0.7103583448519644	0.5564540828458299	0.039145906720444955	0.704750882160145	0.8451891075400224	NA	1	0	5	5	0	20	2	0	0
RPSAP58	2.197012297988655	2.5425742395264646	4.5860472635424765	0.5196597667955071	0.21811035831022216	0.03916164901787022	0.7371565858003453	0.9283159000715896	0.9524848764497436	15	1	2	8	4	35	2	4	1
RP5-1092A3.4	0.7413674399485449	1.4845090231610085	1.2175232994616692	0.8062561191141785	0.4362455315581127	0.0391895875468538	0.6050902822789839	0.8816617440272112	NA	2	0	7	1	0	11	1	2	0
ENPEP	4.213360107166535	4.350857124395187	20.11616272206805	0.25443919711175816	0.13459073224884313	0.03923131571758458	0.8543839951746762	0.9357266652590154	0.958695800105132	56	8	47	10	11	101	11	18	6
HOMER2	3.608391850452237	3.8405585835493037	13.878604713965627	0.263908396244549	0.14954173058972314	0.0392374909264288	0.8720329125974792	0.9408101993180426	0.9569267168014622	31	6	7	40	6	84	13	3	5
GRB7	1.1488553116524514	1.792809765257161	1.8568828874339973	0.24687900213072	0.2907515960327954	0.03934267835123791	0.9001100385755623	0.9254706685251313	NA	5	0	6	5	0	9	5	1	0
BAALC	2.460817270013301	2.687405825155136	5.529651915652885	0.24878800556499348	0.19766967007915842	0.039355059444849926	0.8809157636606986	0.9327998134756935	0.9524848764497436	5	3	13	6	4	25	9	2	1
IDH3B	4.334106117438531	4.468414206388424	21.001705088798875	0.267943393546683	0.1259814361861205	0.039386350077044184	0.8110921368384841	0.9319314334639343	0.9598561492543439	76	6	31	22	14	146	12	19	4
CXCL9	4.99591601761186	7.6877978909753075	213.00268434486824	6.229668520219951	1.1153820449726652	0.03945556625728509	0.002761813642155546	0.7155622399434511	NA	4	335	29	0	0	1561	273	278	38
STARD8	4.614853220420815	5.089072362262499	31.5796704400579	0.3473957544932138	0.13648614310793672	0.03945904288838845	0.8324865608717945	0.9442755836106814	0.958683055372614	88	7	121	57	1	195	48	20	3
ILDR1	1.3251659403835747	1.7293657279517518	2.4300877804389547	0.37845084512187405	0.300018038832288	0.03952941443314098	0.8430426734664224	0.9210143624074718	0.936335545138797	2	2	4	5	0	9	3	1	1
SLC44A3	2.083302617146919	2.3760705885809674	4.819979643195708	0.1290861461153413	0.22809683580049572	0.039556275872184056	0.949902724458634	0.9343912547278055	0.9445881808859323	7	1	4	11	3	24	2	1	3
PLBD1	5.173807715861391	5.363656647586304	41.17902030786023	0.6429928138253478	0.18867541664652857	0.03965242945373187	0.51047791912094	0.8937417683553895	0.958844163437508	37	28	54	39	39	271	23	48	5
CMAS	3.140451387974448	3.4357371040387177	9.015751575704737	0.05758906810861828	0.12712878035899183	0.03967133391269104	0.9730467289416085	0.9499687766707189	0.958695800105132	26	3	16	15	6	58	12	8	0
NBPF9	4.458960614874874	4.645057274004068	24.63445770128584	-0.15661944367079236	0.10269120835311167	0.03972765823849362	0.9054269484679097	0.9538854518864335	0.9586183371564286	74	4	67	44	5	85	21	18	9
CUTC	3.2402858971762556	3.390264821361264	9.363171939066302	0.031593348841214106	0.15075687066574744	0.0397487120657637	0.9849212104225206	0.9357266652590154	0.9571239007123938	28	6	12	12	4	38	9	12	1
SBF1	5.78695089373649	5.971346013141894	61.91918091683246	-0.07345367242163371	0.09154187396831867	0.03975822541075881	0.958197309948038	0.953020137476823	0.9595199936554096	235	11	165	94	15	197	83	48	13
ANGPTL2	5.354852602889479	5.534297711745658	46.416828808080666	0.4697573608839033	0.14141060715586468	0.03979604717119413	0.6131196559444595	0.9227635392229563	0.959020817876004	89	8	46	68	55	305	43	25	10
SMIM20	2.6917033745080965	3.1444018638286124	7.227123508856883	0.5651806966319222	0.2245170307197393	0.03984281184287034	0.7362136691735844	0.9218257388180808	0.9542061404559323	17	3	2	19	6	57	5	9	0
CHSY3	1.5876950306497903	2.0002594914758407	2.762375611982205	0.4660779483955069	0.2727221539872857	0.03999641927629896	0.7736813385323551	0.9154461314927473	0.942580104786463	12	1	2	3	1	21	2	1	1
TSEN15	4.8106227474372	4.946324302449159	30.761381039779003	0.5842700566595592	0.16778367718330991	0.04011659785311012	0.49317905772060555	0.9026331365331309	0.9569301365688015	41	31	31	34	17	183	29	26	4
PDLIM4	1.433235224946763	1.7768301224473533	2.5166370980599626	0.4747302562732616	0.3049780475445721	0.04014360574982961	0.7807788142954455	0.9098550144738342	0.9386968898621276	4	1	1	5	2	14	2	1	1
AC093818.1	1.5789792926590913	2.1642751731486296	3.9580787519510645	-0.03415150453316972	0.17601380526156782	0.04016618966876046	0.9913686117633035	0.9628742496966114	0.9346636626383061	5	1	8	10	0	17	2	0	3
TROAP	1.1574546731291566	1.834566122461567	1.907091705198072	0.809482721335038	0.37151809248895684	0.04019618153047562	0.6070957967235769	0.8928711353042101	NA	12	1	1	2	0	18	2	2	0
MED16	4.599486345996638	4.8422351175971	27.489388668059874	0.2720693299947529	0.1265551237262239	0.040231023826857434	0.8398705700204968	0.93898709410671	0.9577952683969283	108	13	61	34	2	168	21	23	6
TMEM154	4.470444780409828	4.639090126044129	24.582080302269734	0.3445272731756845	0.14541452290970866	0.04028842002389152	0.8047782314224641	0.9289400298367074	0.9577952683969283	13	16	58	49	10	96	34	15	5
RALGAPA1P	1.8477611849972844	2.2009205211320104	3.0662186720698608	0.09998724210804952	0.23434854052867968	0.04030366744472098	0.9557738233869222	0.9236883244321761	0.9470009404744293	7	1	7	7	1	16	3	5	0
GRAMD2	2.193024232915097	2.7165908250944333	5.017994215583296	0.423132068400582	0.23595188976885223	0.040427658519121674	0.8292735173409385	0.928581836041072	0.9473664381966705	11	2	1	20	2	22	9	5	0
REPIN1	4.9457622665259215	5.195536113794698	35.326418771487354	0.17198572256539627	0.10994170341611521	0.040455134694215064	0.9033294897243214	0.9477791296207612	0.958695800105132	155	12	44	83	3	166	37	31	7
TMEM183A	4.627913858129678	4.732082500641069	26.512878972929293	0.05705511932169254	0.13214431119697098	0.04045882054546471	0.965660352982288	0.9274595967754647	0.9582035989857239	60	12	30	74	7	134	14	21	9
PSD4	4.569592972101774	4.765208176866856	25.19475249626715	0.19970566208211726	0.12340429617345765	0.04046273283208251	0.8660982731526664	0.9319016964529598	0.9588319288224355	85	6	55	59	5	199	22	17	4
HOMER1	2.8736825680660263	3.172962982642694	8.11865548590329	0.1585748738812182	0.17235798196160965	0.040464844137003506	0.9286256226169618	0.9401960537120241	0.9536991666611133	28	1	6	19	4	40	10	2	3
EEF1D	5.741748285389745	5.849148610428618	58.64884913923316	-0.1479885585613893	0.09712827238712801	0.04056783354036137	0.8841309584611097	0.9437494611180277	0.9582035989857239	196	16	101	112	19	277	38	29	23
NOMO3	1.9645747521657035	2.451152288739045	4.052166102675447	0.36503047909213504	0.20948947299796547	0.040583002744813135	0.8400534892387328	0.9398589327128737	0.9454733077812096	19	1	4	9	0	20	2	6	1
NEIL2	3.4839692230498387	3.7477733118989076	12.150067669012184	0.3170392047530493	0.14926913662947788	0.04061549204553076	0.8209485000862987	0.9394586474548214	0.956739105145769	13	1	32	28	9	58	16	9	2
SEC62	8.239738218262499	8.289216323577552	319.62989441258384	0.16399581486772025	0.10802260021223545	0.040617866955927784	0.8340792041851425	0.9127027333906346	0.9567936347051569	427	164	571	461	230	1746	192	292	74
BMX	1.3814948280191173	1.8667382091958862	3.106794167533728	0.5239932989042227	0.3432918723068376	0.04070665442873663	0.7956461694567711	0.9164133309684328	0.9300384595553955	3	0	1	4	5	7	2	4	1
FOXK1	5.9063237529363795	6.125813814743068	67.67406937297591	0.07915574307865786	0.11749066438020539	0.04071435836916594	0.9540601759937407	0.9332505372293076	0.958844163437508	215	16	163	159	14	342	102	57	5
ZNF14	1.9027733383936822	2.3300580970532954	3.958104028903642	-0.33950708755621506	0.2717438205830536	0.04076867103424979	0.852318817237828	0.9222331187826293	0.9423521944603781	7	3	5	6	2	11	1	10	0
RP11-352M15.2	3.6081341599947807	3.8075101555492	13.110614835300812	0.2608152185118483	0.15143232797657966	0.040832628716817615	0.8505978291576264	0.9333787851091616	0.9569267168014622	27	3	18	27	10	113	7	4	4
FAM229B	1.0572296908584118	1.6284502932316394	2.1085206501013225	0.39544354684377825	0.36406572884243316	0.04084714782126822	0.8557241214698783	0.9063602180695288	NA	2	0	5	2	2	13	0	2	1
IKBKE	2.4060258589066383	3.096199432976369	6.716685421185557	0.5806077541256759	0.2268799028759505	0.04091490263653804	0.7505949853982783	0.9319016964529598	0.9482531565433007	41	4	4	7	0	34	9	9	0
RP11-4O1.2	1.8621253104397926	2.233491325272942	3.311478029903003	0.20623968263882494	0.2490400627378938	0.04094123513182076	0.9084740575288709	0.9222331187826293	0.9440588308893534	3	2	9	7	1	15	6	3	0
PGM2	4.259459116378375	4.593425848357273	22.939120545361696	0.4925162929576367	0.1948098976669059	0.040948986328118046	0.6772034409938295	0.9099015601794469	0.956739105145769	33	4	19	45	29	120	29	24	1
AC011284.3	0.8853413963559523	1.7084374693512525	2.4133509240095044	1.0771900806160217	0.6350436676701529	0.04099042360622452	0.5864715714595997	0.851178341475301	0.9193115958174489	3	0	1	0	5	7	2	5	0
ZNF292	7.07305766014602	7.170657613945438	145.46380474833555	0.11892307147348857	0.09913104288627848	0.04106304353393247	0.9043315442932547	0.933376486338476	0.9578159648833059	251	46	519	223	45	647	144	102	36
UBL4A	3.486877437377777	3.797560932046599	12.069185968593285	-0.0279022719531999	0.14533305217048634	0.04108079011403352	0.9879642427743658	0.9401960537120241	0.9566191743125861	56	2	14	25	4	46	17	14	1
USP14	5.946488501925878	5.984815236241076	64.92537803809704	0.05807898860455543	0.12255040861901954	0.04118996770377259	0.9531503611421703	0.9050334123126378	0.956739105145769	115	44	98	116	24	282	51	44	20
STX10	4.634048099378595	4.740538747737615	26.248552543951707	0.09812248760105127	0.13220767696898447	0.04119607696683623	0.9388069962605565	0.9236883244321761	0.9577952683969283	80	16	55	25	6	107	25	24	6
PEMT	1.16167332315127	1.8496493006299042	1.8078017510349422	0.6831252631759538	0.3451188021690678	0.04122918926695719	0.6577908765880884	0.9019434173324342	NA	10	0	5	2	0	18	2	2	0
SLMO2	4.948956065283186	5.070211015848214	34.08663508410252	0.5975252263607052	0.1623640934634279	0.04137439191090234	0.5187900547797664	0.9073765038840593	0.9569267168014622	46	28	21	48	25	197	27	26	7
ACADVL	7.555916803846163	7.620827700421433	199.0931443477061	0.09347454483432642	0.10040198064911111	0.0414386172832498	0.9178157365398731	0.9230526254943057	0.9566207743694222	699	79	443	260	55	900	175	171	45
PMS1	3.455616632919024	3.752968047867465	11.815354110216374	0.378715811218766	0.17315292672817287	0.0415251784427663	0.7928049937382422	0.9264966044217092	0.9558692069711755	33	5	6	34	6	83	18	5	1
RNF38	5.810438058858955	5.851637266615462	58.45564061304279	0.1960244873636286	0.11224890694994455	0.041555060224496385	0.8138633919428503	0.9146774763606286	0.9566207743694222	83	24	100	99	44	335	47	36	15
NOS2	0.6998023520995447	1.4928992238900847	1.3291197448502905	0.011909583247570184	0.3846404163979624	0.041598435787652585	0.9965026104943997	0.9105082024807628	NA	5	0	4	2	0	5	5	0	0
CPSF1P1	1.385002948358457	2.0790486826707597	2.505961474109642	0.21046264116090035	0.2710447487382882	0.0416126506635698	0.9191950297267245	0.9295791559808767	0.936367153996295	7	0	8	7	0	12	7	1	0
LIPH	3.8019925028571127	4.251978061512773	17.103114020785632	0.5487591468568463	0.21996261583625143	0.04161904640000934	0.7264252562882124	0.9023399700829906	0.9562947786043704	32	8	8	48	13	161	14	16	0
IGHV3-13	0.08420772831944859	1.1325601272328125	1.2040655210091524	1.084523618423007	0.4087321710220811	0.04177133540616609	0.6161665295797297	0.9279425924352298	NA	0	0	6	0	0	5	0	1	1
TIAM1	3.906369866899228	4.117740296765394	17.369727418343967	0.29629970827935026	0.12915330008016335	0.0418392715878404	0.8377996803141045	0.9499687766707189	0.9541904409753329	14	3	59	22	11	80	10	11	7
PIGK	4.429575481851383	4.646549574787971	24.42481854434434	0.5233626222184463	0.1964808205340638	0.0419006587904503	0.6555321380855835	0.9007648072491437	0.9562947786043704	55	17	20	20	20	181	9	29	3
ZNF772	2.727254264437218	2.99215982479214	6.630210119890615	0.025736260011877347	0.18783315698464045	0.04217630033751899	0.9894019641929108	0.9304863561812478	0.9524848764497436	11	2	13	17	3	35	2	11	1
LIMK1	4.5157338325587	4.6694642449869965	24.16050260304108	0.1456740503816309	0.12548763032062224	0.04217930741732474	0.9001100385755623	0.9294624698917647	0.9569267168014622	68	17	27	47	7	119	28	25	2
TRA2A	6.188098455588799	6.257625644536944	76.54206145208616	0.2871997910841506	0.10987791625336785	0.042277762158867215	0.7110392388529865	0.9153416601977211	0.9562947786043704	128	45	153	83	50	446	76	70	9
MAP1LC3A	1.7732007181950062	2.467032171418088	3.6012722798097903	0.1993594547868205	0.3555496150537228	0.042322269333893124	0.9324528434076572	0.8861854106505155	0.9419009728234092	4	1	6	13	2	46	5	0	0
ZDHHC5	6.595570847943939	6.627350162627866	99.80109881618085	0.10497977330179521	0.1093369301546643	0.04240079954131885	0.895500851460385	0.9028827960473905	0.9541584561258623	208	56	151	230	33	479	89	86	21
CTA-228A9.3	1.1327312330013612	1.6672163858672133	1.7989978945365366	0.0412602206377173	0.3373905817740672	0.04240877138089313	0.9867270336689385	0.909026894788236	NA	5	1	3	4	0	6	5	1	0
RP11-530C5.2	1.5346627861584206	2.0153954318787086	2.99596617557386	0.7994225216000977	0.3985587522981873	0.04246175714400443	0.631739734315196	0.8813247864618934	0.9341679137861306	1	4	6	2	1	16	4	3	0
MRPL54	1.7753082187106517	2.4831023446076355	3.750122172371469	0.6550492071557206	0.3980673431556831	0.04252466259830871	0.715038011433969	0.8736664198707597	0.9405790562000321	12	0	4	4	5	52	3	1	0
UBE2Q2	5.7108900381203815	5.770809584603831	55.082637000023325	0.08966211855675642	0.11824726394669818	0.042561901502856665	0.9322515243160291	0.9140701086280709	0.9560661019434755	124	29	98	68	30	324	60	20	14
MAGEE1	0.6491182980323851	1.3900674740042485	1.4756342766137922	0.5430619013105952	0.38236288748315833	0.04262567055011478	0.7892597385119625	0.9097628537240836	NA	1	0	5	3	0	10	0	1	1
ZNF655	6.6782960431059175	6.715212512672638	107.29557943264834	0.005307701434540837	0.11506121232296734	0.04272370975872459	0.9955064369524739	0.9039967654926095	0.9545386191062175	183	60	243	161	43	391	98	82	30
PTPDC1	4.000537862541341	4.465797770814498	21.17339001063611	0.03751723310919604	0.0695216977543888	0.04280200361286613	0.986868942112155	0.9768858343212824	0.9524848764497436	78	1	57	45	2	102	23	6	8
ING2	3.5922156485731134	3.8667398501680093	15.8002183824081	0.44296680549926526	0.19444190037740403	0.04282395526726556	0.7399521906223465	0.9317541721181932	0.9471313813946629	23	20	14	13	2	66	6	10	7
FLII	7.3101699261854565	7.434035470961055	173.50973653825486	0.15864099549760655	0.10609242863813152	0.042861790450772534	0.8795351338515397	0.9315302288201057	0.9566207743694222	749	56	325	269	37	888	217	108	32
TMEM258	3.097237991155281	3.5231591596454157	10.889203234122908	0.6093835452517792	0.18075761301386914	0.04286258720455384	0.7006385837656165	0.939512651970388	0.9506436937072797	15	0	26	14	11	78	5	5	4
UGP2	7.280032639305576	7.316584374222138	162.1826426496636	0.1965716708066999	0.10908686079540264	0.04300616044123224	0.7918957607695746	0.90603223675566	0.9541584561258623	201	91	243	356	91	823	136	138	34
STX8	4.089801632067337	4.158293554672116	17.613096572600636	0.15865823702637882	0.14280448778143073	0.04300989807732422	0.8976888316726178	0.9250011062800423	0.9551300603576316	46	10	17	19	12	67	19	14	4
SETD4	3.5999869597052854	3.709587766283898	12.509543938434007	-0.1450502030189031	0.17556849537253255	0.043045604856251724	0.9148743356399058	0.9165228196842935	0.9541584561258623	25	4	20	32	4	39	9	14	4
ZFPM2	3.5894438144369696	4.154305513874071	15.796316120603962	0.5566791172601977	0.15354862871029049	0.04306147212636008	0.7471762824067354	0.9448878858354	0.9530547521796178	62	4	52	19	0	123	19	6	3
GLRX5	3.9629015047516707	4.052231754566243	17.339665135357468	0.19482891142119876	0.15682773108104087	0.043150052504464714	0.8779108511242729	0.9298054424191337	0.9528225512550664	21	6	22	22	17	66	12	10	7
PCDH1	6.60197456894882	6.7296815206434895	105.6314205097874	0.14522287434792297	0.10372988020289663	0.043157251540329955	0.8920862369858725	0.933325343638959	0.9560975812293013	290	24	286	247	21	605	87	88	22
FAM57A	2.1176095297394584	2.5375345915895777	4.882108155514406	0.5813995105835402	0.25028074027108255	0.04316016374713977	0.7286540178844513	0.9252107104102153	0.9419009728234092	10	5	2	12	0	20	6	4	1
RP11-696N14.1	1.6001238634895465	1.9939636597531372	2.5225625247603554	0.4007243734232329	0.30355524583065463	0.04319313108974145	0.7949481147433205	0.9007760775700033	0.9388690462952358	8	1	2	4	2	20	2	3	0
MFSD11	3.8848258026235523	3.9383576165523446	14.814112986940994	0.011004967913093985	0.16438454687879633	0.04325024808644808	0.9938516946743954	0.9090182289370565	0.9551300603576316	33	8	29	21	5	57	15	12	4
KRT10	3.115634909981152	3.2709261614513303	8.493204882704315	0.2955452995972596	0.1591930421783142	0.04325145037885648	0.8063031547891483	0.9317541721181932	0.9541904409753329	14	5	17	19	2	58	7	5	2
VWA8	5.140486994539267	5.215405361153625	36.696021355150656	0.0750833506191149	0.1314789092612533	0.04327386376686009	0.9461236465634233	0.9094285110548808	0.9556663554226895	106	14	52	89	10	199	33	23	10
UMPS	3.4610585978796493	3.8458218629425316	12.294024699412272	0.2725874550326857	0.17083424070041747	0.04340266446624045	0.8648068209790588	0.9274595967754647	0.9551300603576316	39	6	9	33	5	101	11	13	0
DTX1	0.30331724207838234	1.235747806020956	1.408020965988453	1.127988878097385	0.5831721457479075	0.043428238044852574	0.5987598735676938	0.8736664198707597	NA	0	0	5	0	1	8	1	0	1
ACVR2B	4.107528607952585	4.231138355520559	18.904191990701296	0.2481483197534518	0.1504161375813393	0.04343783289329258	0.8551624138185216	0.9286416729364637	0.9541584561258623	15	10	35	44	8	98	16	7	7
ASXL3	1.8597066053808506	2.403747188325732	3.480332294346916	0.5133530752425315	0.25877476252522036	0.04353303062372746	0.7464870295688855	0.919294933335467	0.942580104786463	16	0	8	3	2	27	5	3	0
WDR48	5.05310074953252	5.357150615250359	39.15766134832199	0.3886738823465301	0.16965234814335065	0.04356659122868957	0.7527723408248288	0.9086374535672103	0.955979485733602	38	11	68	101	32	272	47	37	1
ZNF574	2.9564573340571076	3.241389814328768	8.318755822557275	-0.05680768737104859	0.1801230199836266	0.043577350237895586	0.9768122165968137	0.9333518165139425	0.9507944670449361	24	1	17	12	5	35	15	2	2
SHC2	4.204275358143187	4.702998745586283	24.272739577254328	0.33714549535104893	0.1387152160151228	0.04370116159222917	0.841005681697478	0.9514460204229557	0.9512683643227398	44	2	128	17	6	104	45	10	4
CTD-2262B20.1	1.8558016076703117	2.4258495836728815	4.052420173759763	0.1430461233104512	0.22167707621786076	0.04370670219139696	0.9511674173593264	0.9412640002661277	0.9376058398974045	4	0	10	15	1	13	9	1	1
SLC25A19	1.8740772248205033	2.4045332276185127	3.437435422261802	0.4047338114205677	0.2461455542476332	0.043706886860751575	0.8004304955390417	0.9227635392229563	0.9426362054930528	8	0	11	9	1	26	3	5	0
MAL2	5.586994980465763	5.683539813148958	52.44399372255497	0.3860309336296459	0.14050846679144427	0.04374074524180983	0.6915420122167181	0.9105082024807628	0.9551300603576316	77	37	33	108	32	270	36	44	13
RP11-142L16.2	0.9568279726833389	1.8485116529818475	2.1540883304247362	1.3253734940815884	0.5234399966338761	0.04387429608653637	0.4872634169371341	0.8677875684314086	NA	0	0	10	1	2	17	1	4	0
ORMDL1	4.55179551395152	4.732624958460678	26.19344985185998	0.2850721458646699	0.17359683395569944	0.04387730016104436	0.7999417328473449	0.9088121736584784	0.9543154215668392	31	26	33	47	8	110	19	37	3
POP4	3.619799799859404	3.7593312057106174	13.528045561464213	0.37553245332486107	0.1699688550463253	0.04389149793068001	0.7752869139384109	0.927576542759845	0.9527526612279626	33	9	7	21	7	81	8	6	5
RP3-370M22.8	0.6152455667514495	1.6296465605608734	1.5064012730817589	0.7887771621748461	0.527668721934229	0.04392475640045113	0.7102778439289967	0.875232044240831	NA	4	0	8	0	0	10	5	0	0
RP11-17M16.2	1.029077254763421	1.6878296181537964	2.3767696590537115	0.14429334234008406	0.33486284985132553	0.04395394862353259	0.9615155337339933	0.926372824823832	0.9191331534396676	6	1	0	5	1	5	5	0	1
SMG7-AS1	0.9390793200534933	1.718405870736488	2.0462094288661117	0.7044339877851733	0.45181539950479466	0.043992119258602615	0.7410759873597625	0.8891759005406106	NA	9	2	0	2	0	8	1	5	0
SETBP1	6.615069879490108	6.753202928042643	108.12029677747246	0.1145011013180021	0.10277161864012137	0.04401448298833517	0.9205949178631716	0.9384649574446023	0.9552401998016989	421	32	256	169	18	542	83	90	27
RCC1	4.48012651960384	4.948860540565824	29.386479574879424	0.8676899925206278	0.17174689686565298	0.044041804179627095	0.538214505878243	0.9343912547278055	0.9512683643227398	39	3	10	149	15	234	29	13	6
KIF11	2.7414860368658855	3.025962142946539	7.111919401376572	0.6103773867889548	0.23765191185459034	0.04404807253244481	0.644993544006336	0.9099553216382502	0.9470326747295765	14	8	6	7	3	65	3	5	1
IL1RL2	0.4190750393777853	1.3416692428170354	1.1392823104456453	0.9929249200704738	0.5234036977299176	0.044174850419528414	0.6068079876719462	0.8813247864618934	NA	0	0	1	7	0	5	1	3	0
EIF4ENIF1	4.882437414361892	5.032684501255984	32.02643871915633	0.044228362176408194	0.12270309184365986	0.0442028770657783	0.9749218709962948	0.9319016964529598	0.9552831796617417	73	10	98	57	6	164	36	15	9
RP13-270P17.2	0.7052487952354417	1.4566267077081663	1.6026318637706378	0.8435502728108457	0.31941411175091566	0.04433264919807882	0.6572978572718594	0.9307848818865927	NA	7	0	0	4	0	8	1	1	1
HECTD2	4.341665972518528	4.451113470497568	21.002765232975122	0.3361096690761413	0.1291113652772335	0.044360429032619476	0.7362136691735844	0.9286520280402262	0.954952804400734	57	7	25	27	18	153	13	16	4
KNOP1	4.674249138240258	4.775791908352899	26.027859307777078	0.044712433301866736	0.13076910817664417	0.044407885160054034	0.9705829077685784	0.9150468550734729	0.9550007396325587	69	10	57	53	7	130	23	29	4
ADNP	6.68919628564016	6.741425778597978	107.21960736817373	0.12924354079559477	0.10508027400923765	0.044410822668017665	0.8787436090649806	0.9128155966360563	0.9526756334095537	266	30	259	148	61	591	121	69	20
RFX7	5.647949677954629	5.6939358210189734	51.24043487935902	0.13335394013923496	0.11567307168998026	0.044432933694134855	0.8807257815827774	0.9077764731054199	0.9534017449215993	162	21	77	90	21	340	37	38	11
AJAP1	0.4119809858194936	1.3015435745693855	0.9815942363927177	1.215119239224133	0.6420776889065085	0.04443905929925195	0.4677289072379237	0.8375729059739294	NA	0	0	6	1	0	8	2	1	0
STXBP5	5.0261859439992636	5.174482474872747	34.39909781654037	0.16570725584041024	0.10003612893808114	0.04448000637359264	0.8719275547611284	0.9390850260584133	0.9551300603576316	85	11	60	61	24	225	37	32	2
DDX39A	4.834995378830416	4.971335253974946	30.57328205652801	0.07636012795272239	0.12732930767596642	0.0445280963407021	0.9552385245467743	0.928421811183679	0.9543247052340998	122	6	34	53	16	138	21	34	7
MICU3	2.254987227442828	2.722226763791641	5.867239718110391	-0.12372936033687179	0.15184813815266193	0.04452896390776302	0.9579367656540115	0.9623182792243741	0.938217489810245	27	0	7	10	1	11	6	4	3
SP6	1.7897895374159496	2.2873397738377212	3.2610728423253814	0.4511843635301993	0.26946069185939114	0.044599078838626106	0.7812906660099165	0.9164133309684328	0.939991437707533	10	2	10	3	0	21	4	4	0
EHBP1	5.660057792382084	5.749815282026768	52.95051760992796	0.12532447298728572	0.11322317492416739	0.04468243494415519	0.8989207583881739	0.920448479336192	0.9541584561258623	157	10	104	84	33	265	58	44	9
WNT11	0.5542474330163839	1.5533337114168668	1.2799065583990203	0.8918115205078091	0.5952139852162674	0.044704816811734174	0.6574464444995848	0.8504873699826909	NA	8	0	0	3	0	14	0	3	0
RP11-1094M14.5	1.0772155339150058	2.0812971670771794	2.9809677682977984	0.8450053797706645	0.5822100698205999	0.04473005949419195	0.732815257677044	0.8586303002274297	0.9186210503698935	0	0	8	3	4	15	9	0	0
CASC1	1.3209472903614614	1.7850754614894493	2.8725279383654163	0.4726770999614682	0.313674240711147	0.04476075046527624	0.8112380928527604	0.9222576644009939	0.9220906753397202	2	1	9	1	1	12	1	1	2
FICD	2.8942105458747434	3.1174009569923973	7.53970154737885	-0.04962819253725142	0.19721750854958467	0.044828667237728576	0.97829904508346	0.9227635392229563	0.9482531565433007	21	1	13	17	3	27	12	4	2
PPP2R2D	5.386872990674184	5.504877053090883	46.04585890880675	-0.1757024552678406	0.10841397305100936	0.0448383075032535	0.8694507045647883	0.9394586474548214	0.9538382782199472	116	10	109	93	15	192	24	34	18
ROM1	0.22692477159374855	1.1932016581921274	0.7702831604679639	0.9483145493176302	0.8062879276979541	0.04487068357044391	0.6016445889573697	0.7892708273835884	NA	5	0	1	0	0	9	0	2	0
ARMC6	2.3062462442820255	2.8005954103318396	5.2373092779408505	-0.05292832802671704	0.21492617925109428	0.04498974062703228	0.9813313429711622	0.9322748985978727	0.9426362054930528	17	1	5	19	1	17	7	9	0
CTA-363E19.2	1.4570384214343401	2.0910287436081636	2.883611327017756	0.4413599734723921	0.3559575378884724	0.04504179302021721	0.8398705700204968	0.8948220093389784	0.9317770993401984	6	1	10	1	1	30	2	0	1
PGM5	3.40829509870682	3.9222337139996655	13.0200366944851	0.3726709517615021	0.20662222425698354	0.045044374518670736	0.8199497424499507	0.9160254489425279	0.9523492224252688	48	1	20	15	12	112	9	16	0
YY1	6.63967143137439	6.6813075481672275	104.06444274296246	0.022588817292505822	0.1158850747143296	0.04510536103935797	0.9832096078526117	0.9021978367017093	0.9523492224252688	220	47	226	164	46	572	107	45	28
PRELID1	4.036710042368263	4.266327951793846	18.08701000452055	-0.10559032666670591	0.15974983219352556	0.045308032993117434	0.9508418483528147	0.9276794197630851	0.9524848764497436	72	8	13	26	9	50	33	14	2
ING1	4.330811825351706	4.473025221582525	20.649372445263083	0.12003972493137284	0.13345137716818903	0.04539217359764976	0.917790365138249	0.9236348100846347	0.9541904409753329	41	7	58	40	7	122	29	11	3
SNORA11	3.3150522819302566	3.5612192200959747	12.152087059314203	0.6599722131686171	0.2568911582114895	0.045465557695119715	0.6397388497895671	0.9044291423818842	0.9426573353369976	5	15	14	11	5	39	15	8	3
BARD1	3.568545065866935	3.698632540228421	11.912683284100275	0.26322796113321006	0.15576986061046377	0.045516020883199476	0.8307359320380383	0.9254706685251313	0.9524848764497436	13	7	31	22	4	60	13	10	2
CROT	3.0622440129609854	3.3251943127628625	8.445458281675158	0.15511656195978063	0.17307086338478797	0.04557140083106706	0.9154997439116314	0.9289400298367074	0.9508596494865466	23	1	14	20	5	49	5	12	1
MYZAP	1.467818690285314	2.1652067731313815	2.9178563583913024	0.30841466126491834	0.4194706482136319	0.04559460650319672	0.8961964695389567	0.8757496271241142	0.930545896333518	6	2	9	1	1	29	0	5	0
TNFRSF21	5.133828077653629	5.249233398153602	37.89037864242683	0.304946887446338	0.13386533945697485	0.045610269715441694	0.773163951772945	0.9218257388180808	0.9532063563917005	51	17	35	130	16	221	25	29	10
ADAM28	1.7234535872765342	2.5088047160723455	4.24514585293012	0.9602476549271363	0.22324450181587457	0.04568199688827905	0.6055770024319467	0.9467884984787027	0.930633295413397	1	0	11	21	0	16	5	5	1
NUP50-AS1	1.6839910529603495	2.184089619863512	2.8884178190510275	0.35194941844246647	0.27371803204974693	0.04569734134114086	0.8369748012595934	0.9164133309684328	0.9361706871354647	5	0	10	7	1	16	4	4	0
CMTM1	0.6138424991594773	1.7164982756224554	1.262519705634795	0.3001410422182891	0.8106856376528901	0.045797046286092956	0.9013683387839896	0.7609950326238663	NA	5	0	3	3	0	32	0	0	0
C1orf56	1.23467988186892	2.0013215915411773	2.604960798397698	0.9275681221998908	0.4511414351004344	0.04581298948108899	0.6366582584793813	0.8786109382176522	0.9242329470443484	5	0	0	8	3	16	6	1	0
SMTNL2	1.850951889824763	2.162456272868393	3.5735453019659515	0.217888080315117	0.28086340046084773	0.0458273505728341	0.9086878985506646	0.9127995175850013	0.9341811922325247	6	1	2	8	3	14	6	1	1
KANK3	3.123136989089383	3.7154337954511263	11.061969878077214	-0.06277085416526029	0.18266107621763328	0.04588494402165472	0.97829904508346	0.9395042529497455	0.9442047823020736	39	1	40	13	2	51	27	2	1
ITPKC	5.541940348515745	5.6114595993622265	48.19371957411078	0.0342707078545992	0.12168389427466113	0.045913631339725515	0.9767842592578635	0.909287661143153	0.9524848764497436	113	22	72	124	15	198	50	50	8
ALDH1B1	3.8255924985439633	4.022036423069623	14.485877366162628	0.10826490198230294	0.1429556447026502	0.04598090790076522	0.9353926902177414	0.927739162537886	0.953163922500317	48	6	34	17	5	80	16	16	1
PLP2	5.550064559637013	5.618135427791093	48.765117982447904	0.2651538823626994	0.11250782144180173	0.046023532792881745	0.7429254892181052	0.9177942720940355	0.9524848764497436	79	32	88	63	29	278	40	51	6
SRSF11	8.045525426065238	8.058581109240498	271.531356170718	0.04586620050199891	0.10827930412588531	0.04602630566063571	0.950709856637886	0.8933863538342408	0.9426362054930528	649	106	502	442	147	1280	220	206	70
RP11-472I20.2	0.969164785170977	1.7619848703437213	1.7438505458491242	0.877960023134158	0.4278291658382954	0.04604371155729412	0.595504441630621	0.8861382528204623	NA	1	0	3	10	0	13	4	1	0
REV1	5.142549830575862	5.306484044781318	37.92526618882416	0.162360535323268	0.13139316273393073	0.046110411190894526	0.8837302760025705	0.9188328155067568	0.9536991666611133	115	12	48	72	24	262	22	49	3
ZNF490	2.075720155596763	2.592948085556882	4.2994680950517035	0.499103654032493	0.2819929949609271	0.04612743570982918	0.7557655700931737	0.9076557537660994	0.9389449373739693	4	2	5	19	1	32	8	2	0
PCDHB5	1.1975470557850274	2.095022653414065	2.3352903991192475	0.33809495093011893	0.6005902128709124	0.04617034328609648	0.8841619358006135	0.8141825686714701	0.9250027262501701	3	2	6	5	0	44	1	0	0
TSR3	4.063346549487037	4.321835143623001	19.258355970987726	0.011472944284784231	0.12073054241785365	0.04621129699320942	0.994377811791337	0.9505626087817233	0.9496731374682703	88	4	28	34	3	91	21	7	7
PFKP	5.199693632234221	5.469825224050468	42.638669646455305	0.2709913097897249	0.13111567828167509	0.046237163953567764	0.8439582530675528	0.9368160501042323	0.9524848764497436	180	10	32	131	8	237	60	24	7
THSD7A	2.920084264421762	3.1612362896530115	7.9271186221466445	0.2788110697152373	0.19572825728004534	0.04624740082882393	0.8517036294507012	0.9236883244321761	0.9462635198245469	14	2	11	24	3	61	3	4	3
HOPX	6.869386579879414	7.034755711989614	134.33187455237837	0.25405290490488747	0.12273643830268985	0.04627148087179981	0.8322720963811127	0.9310062747124132	0.9524848764497436	183	78	79	466	49	506	104	104	41
C4orf27	2.052101605195611	2.4634671222642472	5.4100997132425075	0.13966061750032413	0.2818779536677195	0.04634612813763338	0.9561815600180422	0.9227635392229563	0.9311423217261993	11	3	5	2	4	27	4	0	3
MORC4	4.693184468171661	4.837366376177893	26.915113346964944	0.29505214524920953	0.1277118861046901	0.04641527472358698	0.7681402888516127	0.9228216112393542	0.9533432106338612	44	8	47	71	17	225	18	23	3
CH17-189H20.1	1.0988291925008005	1.6903078685173114	2.044719682493686	1.0036281915323486	0.5121966115676286	0.04643866604855	0.5930873235592339	0.8583925907769201	NA	0	2	5	2	1	12	3	2	0
KIF5A	0.8017510009671033	1.5888736561648396	1.4517122619436134	0.19978080129857725	0.44257235954156343	0.046482140560273194	0.9295235302267452	0.8872724698148614	NA	5	0	5	2	0	8	5	0	0
COA6	3.4225114088182162	3.7909249122530535	11.860356661043369	0.34997315999656425	0.18326846237450364	0.04653159690710343	0.8095336489884235	0.9212440229219953	0.9511336968264459	19	6	12	39	6	103	11	11	0
ZFP69B	2.1646662992598382	2.5388856172727654	4.603891378821116	-0.1337396514350299	0.23085558163955414	0.04655310313928767	0.9511674173593264	0.9289400298367074	0.9387125460656864	14	0	9	9	2	10	6	6	1
PINX1	1.9212470953268614	2.67095752823011	4.309702962786483	0.6127061956942154	0.24406677525595508	0.046580761808594724	0.7298481205533299	0.9304863561812478	0.9373006856361639	23	0	5	13	0	26	7	5	0
C1orf228	1.5936088657916183	2.040959743618316	2.5559233239516006	0.3114817857940079	0.3218675372841532	0.04662847632463571	0.855584651117113	0.8946894447545737	0.9333380015301249	3	1	7	6	1	19	5	1	0
IQCH	0.8460799408871067	1.4411072195484582	1.607070679300941	0.5861992611658898	0.3584422769603841	0.04665388520279059	0.7361950633126161	0.9112834397679181	NA	2	0	6	2	0	8	1	1	1
NFATC2	4.127547153333214	4.254074830259321	18.902522744028175	0.22288933498629956	0.1548524414092757	0.046656579656277834	0.8647070956502031	0.9238288454349394	0.9496731374682703	28	10	61	15	6	79	17	13	6
CD300LF	1.9727820008156611	2.397169674875778	4.723480319508139	0.08328328584126506	0.28531963102405666	0.04667699270642699	0.9748887773266385	0.9186242827986564	0.9328269441008796	4	4	9	6	1	25	0	5	2
PAQR6	1.006341952584702	1.7636260728197275	2.0772204599501265	0.2536309901853064	0.38381323525048144	0.04679822822066937	0.9170612987417579	0.9092747532177148	NA	1	0	2	10	1	5	1	6	0
AC005740.6	0.8386776018784201	1.6992593791522157	2.8662855683274846	-0.2578561082211932	0.045294690558299606	0.046798510854199386	0.9237073976880371	0.9951896058202431	0.890260041057134	4	0	9	3	0	8	0	0	3
GNA11	5.80906662056426	5.9258765367382145	59.44437639590269	0.07224929548516942	0.11990269678825922	0.04681794915349704	0.9487786529457696	0.9165228196842935	0.9524848764497436	214	21	89	121	19	291	87	43	7
OCIAD1	5.8969250241836715	5.978743604468824	62.73716498237414	0.2799061042413735	0.11876049314945991	0.0468313217240954	0.7281549324006559	0.9123602647019744	0.9516216570620825	100	30	78	118	49	361	54	67	7
NCALD	3.327357017365283	3.677265232693264	11.37096978519636	0.5543531046310218	0.18953810406435848	0.046839023119792225	0.6977325293527733	0.9274973759133813	0.9454733077812096	21	2	47	5	6	71	6	14	2
ZBTB41	4.808968061513196	4.979157757348911	29.96297453392462	0.13212217621213443	0.12953668377618277	0.04684546394944817	0.9122078767861539	0.9250011062800423	0.9524848764497436	64	4	76	80	11	156	31	28	5
ZNF135	2.6469002179166794	2.995921192566612	6.652611824427892	0.39781522982401674	0.2040424913880715	0.047005800645822333	0.7884295781023943	0.9289400298367074	0.9423550798933757	36	1	7	7	2	38	8	3	2
NRIP2	2.6964923538670527	2.8515061653847735	6.263533666364625	-0.09897267063212893	0.21535030362394533	0.04700967346431985	0.9541543708411577	0.916368635854738	0.9426362054930528	11	4	10	12	2	18	7	8	1
PIK3C3	5.621912787293329	5.651421858561021	50.07816677863657	0.11246564648838683	0.1098570636511893	0.047012605681848924	0.894099073550389	0.9099015601794469	0.9480880371881701	102	25	79	89	28	257	36	53	9
ATP11C	5.097949322792883	5.164178409840979	36.40363706080069	0.16069042062528507	0.13910696005005868	0.04705639740676128	0.8799074067968357	0.9100461401127493	0.9521807165282656	65	20	88	37	16	207	23	21	12
TGIF1	4.715057975537188	4.912032967904835	28.291866674112836	0.12404840830681849	0.11127888612033777	0.04709411023143583	0.9150846260403235	0.9364788339654342	0.9524848764497436	59	10	49	59	19	176	36	25	1
FAM127A	6.12991854695673	6.152648523210128	72.41339862467125	0.06826985742372967	0.1275896784525726	0.047169914485057196	0.939548318702464	0.8883193442341113	0.9461001912961916	182	36	97	106	40	324	69	46	20
IMP3	3.0511639851889196	3.1702125386583733	8.359880019923743	0.1453409484801969	0.212555185339856	0.0471910287061616	0.917790365138249	0.9090182289370565	0.9454733077812096	13	4	13	21	2	36	7	6	3
ATG12P2	0.04740707182218494	1.2300442952872233	0.6908838674150504	1.413011545950487	1.2372445377003825	0.04724892474590601	0.42340679730036995	0.657181269165473	NA	5	0	0	0	0	15	0	1	0
C12orf49	5.7744470995660375	5.8278558453818645	57.31392950992525	0.17220436798760935	0.12612377335020317	0.04727060567399076	0.8578057305367983	0.9055318045143776	0.95007148517969775	130	23	50	136	34	293	46	42	15
PHOSPHO1	1.413662229929671	2.06081469368941	2.6074577563091488	0.5957877778622693	0.33048006371761524	0.04728913665473996	0.7377795718621334	0.9090548391751547	0.9265383611185541	5	0	13	1	1	12	5	3	0
URM1	3.734699331876109	3.9204626968865823	13.941303289784425	0.2330440660288141	0.1572501168639097	0.047304015770395655	0.8608161775949449	0.9250011062800423	0.9496731374682703	39	8	23	10	9	71	12	18	1
TIGD2	2.083940727982072	2.287698183272776	3.79219175542431	0.2268232999802659	0.25631395627158554	0.04731266208696572	0.881761752628943	0.939512651970388	0.9386024607066833	6	1	6	9	2	18	3	4	1
KIAA0020	6.213766547495866	6.267688112872289	77.30086986050553	0.09667335064726364	0.1169048265236754	0.04731871373124028	0.9150239953838973	0.9062529403792015	0.9482531565433007	191	18	116	160	51	357	68	69	17
SLC13A4	1.7666313592403462	2.4866534304071792	3.6285692938687397	0.5952518395587199	0.3249650006172888	0.04733898780593774	0.7348821027384835	0.9008149501045863	0.93406544933384	7	1	4	18	0	34	7	1	0
DHX58	3.0577122256162603	3.4024675878311563	8.947162520021074	-0.036205701269936455	0.17839138424423925	0.04737028593726791	0.984698361100004	0.9302112821864077	0.9473664381966705	19	6	17	19	2	45	7	15	0
ARF1	7.918504913398057	7.937883786774413	250.8231682814075	0.0796281837320668	0.11389146091248799	0.047407605712195544	0.9111535996204343	0.8919944764660914	0.9437086372134161	447	147	459	390	121	1141	221	174	66
CECR2	4.1614607326952875	4.415404718040163	19.942927822331782	0.03093666764437609	0.14230473591702858	0.04745797316717717	0.9858919476299468	0.933376486338476	0.9497772759054789	51	2	60	34	8	100	9	28	4
SLC16A1-AS1	2.423861359882359	2.944943233468197	7.690567520153652	-0.3414757278737843	0.09085175984681618	0.04747778095342567	0.877680141931412	0.9798489460169942	0.930312909256491	16	2	7	27	0	12	7	2	5
C19orf66	4.2480208901798555	4.78999734385489	24.992755273359816	-0.07874058172664149	0.1687629765324684	0.047533376877388143	0.9692916987536377	0.9280907390775541	0.9496731374682703	66	6	58	78	3	130	27	38	0
WDR81	4.911295005272847	5.0877768377729184	32.34039364156272	0.11326432623756491	0.13706196971054008	0.04757518096702629	0.9295959387791023	0.920654153552298	0.9516216570620825	119	10	30	75	14	151	47	28	3
PRKCDBP	2.722317400895681	3.078513607541822	6.948793121003719	0.2964210574003185	0.21108487177846025	0.047667366944712145	0.8503656680079373	0.9222331187826293	0.9432343279444522	25	6	7	7	2	42	9	7	0
RP1-168P16.3	0.9884710913825006	1.6604606469618057	1.939542346950698	0.4715767326419616	0.4353656328972982	0.04769560758929605	0.8187141272274286	0.8790208232408273	NA	5	1	5	1	0	18	1	0	1
COL13A1	2.154962020184216	2.638209471688188	4.602596377864948	0.2796768407248871	0.24135070047557955	0.04772576921109801	0.8782648148061893	0.9227635392229563	0.9398223015398376	15	3	11	6	0	24	5	7	0
HMGN3	4.855946665949943	4.993033877800635	32.78671331334147	0.6236432578398464	0.1904846230927394	0.04773302120970777	0.5042950084743216	0.8952677509617964	0.9481312964950122	41	32	21	38	20	169	31	20	8
TYROBP	5.883594765462532	6.1909548165699455	74.59166232263219	0.8982429294136021	0.2481158343434572	0.047750248275134737	0.44837562375637	0.875864677462174	0.9473664381966705	39	71	109	43	53	568	29	79	13
TPBG	2.462960066374731	3.2362219507762453	7.088924257589287	0.9730521561999074	0.35652588925964035	0.04778131851468746	0.6086146979509713	0.8785032863026518	0.938217489810245	14	2	1	33	3	96	3	6	0
RP11-707O23.5	1.5778360022625566	3.1315625977413606	6.789781821231171	2.984397382576007	1.0701283077795172	0.0478347678928807	0.11829884376562302	0.6824786923836343	0.8552438480830515	0	0	38	0	1	46	14	11	0
DBI	6.371143998295916	6.516988537514061	92.87972893295492	0.46376603267707533	0.1737173264454768	0.04786659534595967	0.6068079876719462	0.8864317743205072	0.9503881035947377	138	58	85	98	85	591	49	109	14
RP11-815J21.1	2.053642957926895	2.536809181497046	4.248648128359573	0.6715495121624924	0.29219873268875596	0.04786982078118531	0.6756893647640575	0.9050334123126378	0.9354409117312822	2	1	5	17	3	28	5	5	0
RCL1	2.9595964456102797	3.2101151005815254	7.682777530202019	0.08178179409576983	0.1908948053951461	0.04791961257336031	0.9584603585237494	0.922157054730736	0.9454733077812096	15	2	17	22	2	36	13	5	1
ZNF793	2.2661171306786505	2.7092046029232644	5.241183750297118	0.5098414333568859	0.2253477173418415	0.04792595457597837	0.7433752469978052	0.9286721324609745	0.9389307289399951	12	0	8	19	1	33	3	4	2
RP11-81H14.2	0.44585371710042926	1.3697543147409919	1.3059440680425676	1.2837782348143316	0.7190689218087297	0.047946554652920075	0.5074529248927908	0.827823339906812	NA	0	1	0	6	0	7	1	3	0
RP11-273B20.1	0.9069119181429394	1.5648540322854452	1.9225358682883469	0.8238593640701661	0.3647119404394053	0.0479665279254406	0.6708863222390606	0.9127995175850013	NA	9	0	0	2	1	8	2	1	1
MAL	1.6204459031941596	2.1117945950338175	3.1342120466862	0.5783813788082403	0.30446120754632927	0.04798018146738533	0.74271773732028	0.911146278641587	0.9274950508191315	16	1	3	1	1	18	1	4	1
PGLS	3.0861460823127946	3.4641273037720004	9.325448695969161	0.22825077687975287	0.19687656162847958	0.04798329072450298	0.8900430248413914	0.9253215355378728	0.9427673176438335	49	2	7	13	4	48	18	4	1
PTMAP5	2.774193003608173	3.026164014809894	7.370782147497482	0.6615530770537812	0.23987209376065452	0.047988926769662266	0.5973231984236116	0.9103561174310953	0.9405790562000321	6	9	13	7	2	44	8	5	1
WDSUB1	2.319246311163809	2.7708005068744495	6.960625743994662	0.028615049023563852	0.27038636075009975	0.04805760812957249	0.9921374732940936	0.9244340482291915	0.930545896333518	5	6	11	8	2	41	0	3	4
CADPS2	5.899154447971949	5.928412946003805	61.07678735036833	0.08938335684426986	0.12119077261062164	0.04812372017987257	0.9194921080735445	0.896166796061306	0.9461001912961916	164	26	114	74	33	274	66	46	13
TUBA1C	5.039912229709566	5.164923141435585	35.21683976274844	0.17227627426638975	0.13608534879201353	0.04813109363798613	0.8842046666963816	0.9186751001619499	0.9480969214858993	96	14	28	110	10	161	32	32	8
KIAA0100	7.096762553170796	7.187281821849243	145.24334376750807	0.15884136700619603	0.11454827558242285	0.048163352078815155	0.8585143640818438	0.9127995175850013	0.9482531565433007	482	52	243	328	39	857	146	142	17
RP11-701H24.4	2.9372346318202203	3.1187771978171877	7.807567571265522	0.3225545989325837	0.2003548944478254	0.048181910869768085	0.8244844889413103	0.9222331187826293	0.9426362054930528	8	5	6	20	5	32	9	8	1
KDM5C	6.772915017469704	6.899538704019223	118.56518564760339	0.18552194872231237	0.11685218736926278	0.0481981637399577	0.8557241214698783	0.9218257388180808	0.9498522162580659	290	32	300	313	23	664	127	101	18
FDX1	3.625368795119876	3.8166614179248137	12.753119608355188	0.3742064179563546	0.1597291804558375	0.04830918842676039	0.7561139562288646	0.9244340482291915	0.9479795303756151	12	6	23	29	9	83	9	15	1
C5orf15	5.217173530197533	5.287058769070708	39.32956229710011	0.3559507717008338	0.13954470750466141	0.04840552795076552	0.6787461106790166	0.9067216964106763	0.9484478988668039	50	27	56	47	29	191	32	39	7
TRAM1	7.869633766254046	7.947104049676709	252.88321934810455	0.35312472812820683	0.13885361548071273	0.04842334824913616	0.6313457112038596	0.892353003883395	0.9482531565433007	425	180	227	299	185	1321	250	184	52
PURA	6.918489850547953	6.950442395117072	124.51274784509333	0.1448933749336089	0.10603827379172526	0.04856655907111896	0.8436870261168924	0.9044291423818842	0.9426573353369976	247	42	276	187	80	644	131	98	22
HEBP1	4.913136188530692	4.96830729316767	31.65625143654736	0.2785114715682362	0.13863000800009453	0.048578777971783275	0.7635925842094902	0.9109965841214246	0.9480969214858993	50	16	32	60	23	183	24	18	9
NDRG1	8.242682588002843	8.28934938314585	318.57808303719406	0.0869716783690337	0.11011121549029292	0.048699346059825975	0.9178157365398731	0.9090182289370565	0.9454733077812096	422	127	775	629	162	1332	353	204	77
GPC5	1.3557826027004545	2.0714048582591693	3.6582335992114854	0.1806349345115173	0.10206446274290086	0.04870842668342034	0.943410315183964	0.9829010538865204	0.9092094753120367	20	0	3	3	0	8	2	1	3
EIF2S3L	0.955122643312957	1.5286302515043175	1.9949251679510085	0.37041988577926527	0.4254077800781828	0.0487429800416607	0.867485756210661	0.8922105981573278	NA	5	0	1	2	2	8	3	0	1
RP11-313J2.1	1.8425281925583017	2.373469007155833	4.03222129096867	0.4912033911632443	0.3952651414865507	0.04882964520775938	0.7830124390933715	0.8785032863026518	0.9278330916450053	5	1	2	6	6	23	9	1	0
LAMB1	9.154922211249605	9.175560176949407	587.6764375322839	0.08681364163582034	0.10355689125761598	0.048845844211301045	0.895500851460385	0.9063602180695288	0.9389449373739693	1422	230	937	1341	257	3460	401	494	129
ASB16	1.2789166890475478	1.847777859621646	2.129216789202209	0.2645459201259307	0.3643910246011983	0.04884738971882219	0.8918210967481839	0.896711826618293	NA	7	1	2	6	0	11	1	5	0
COG8	2.978709660064696	3.572899940230738	9.637976142010196	0.608464642735238	0.18531569083057778	0.04892816866538225	0.707987200377725	0.9343912547278055	0.9426573353369976	46	1	17	25	0	68	11	9	1
RPAP1	3.9479390422600846	4.476837689992957	21.809521802594592	0.23774559837224962	0.0699230668768366	0.04893460618829136	0.9025853674070079	0.9787348730504489	0.9400683815200034	86	3	16	78	1	127	12	7	10
E4F1	3.688750534265976	4.0382884363310785	14.43008622843345	0.17786457947141	0.15491683077367197	0.04900678915525676	0.907788743955528	0.9327998134756935	0.9465403300189915	57	1	36	28	3	75	21	11	2
RP11-296O14.2	0.5680243474949753	1.3460151520214674	0.9225508841376889	0.8990930638773992	0.6506839173683802	0.04902159713348287	0.537416702271885	0.8073729275775469	NA	6	0	1	1	0	12	1	1	0
CTA-963H5.5	0.9724692213037662	1.7134745885386666	1.778953870962023	-0.008109821156635805	0.3601731636282597	0.04902388189913258	0.9980283420111049	0.9127995175850013	NA	8	0	2	5	0	4	6	1	0
EEFSEC	2.6580095372537618	3.0599803886678405	6.609617426240845	0.5128374590361112	0.20068159311827916	0.04902894030406488	0.7275487314487834	0.9270823515117335	0.9426573353369976	24	0	10	14	4	52	6	5	1
IRX5	1.0640762595543747	1.7690019371433376	1.6186671949456182	0.6857827365181665	0.4628266482833613	0.049080291776754034	0.6572884849370649	0.8624750384390675	NA	4	0	3	7	0	20	1	2	0
ARL6IP6	2.797327807642945	3.054411533134756	7.423993203113	0.2330655530343583	0.21315663129039927	0.04932039553924932	0.884828158740458	0.9206142693631557	0.9411975673401426	12	2	18	11	4	61	2	3	3
FASTKD2	4.234941935718736	4.442086619847196	20.28773372439318	0.09253372492857144	0.15311007675255528	0.049335947333207626	0.9480625406316722	0.9221937777423426	0.9473664381966705	49	4	22	54	14	94	15	30	2
ATXN7L3B	6.066873253919262	6.108421743083316	68.92631790043566	0.14059979864512953	0.10745073288210799	0.0493462419966106	0.8656605607702068	0.9101789049077561	0.9459551399188244	114	32	110	139	43	318	80	60	10
MAP1LC3B2	1.252036604110396	1.9077676798737842	2.436668672732252	0.537572321770088	0.5466314858118474	0.04946231913327917	0.7959671030938147	0.8404006558026024	0.9179287837018845	1	1	3	4	3	21	5	0	0
NSMAF	5.416721822286587	5.471598403741023	44.29619856716059	0.17354948222856242	0.1269380271610002	0.049491284841003486	0.8477844668541149	0.9065568718260384	0.9471376396116645	84	12	93	67	32	259	32	33	11
COL25A1	1.2855676201426298	1.9794331248113337	2.382446268268033	-0.08694992901007896	0.31269441138340714	0.04951078008822297	0.9739277906481569	0.9221937777423426	0.9191331534396676	7	0	5	8	0	5	7	2	0
SLFN14	1.2986818320636584	1.983105546463493	2.2742046096420023	0.3852774065423478	0.46937861744979764	0.04951591380762739	0.8571149106068531	0.8568844752979141	NA	6	1	7	1	1	26	4	0	0
IL2RB	2.4527893154561715	3.1480407843521556	7.84462197435651	0.7502300059511509	0.25767078723315007	0.04954862537838415	0.717865940058991	0.9286520280402262	0.9297935155476603	6	3	39	1	2	38	1	13	2
RP11-3K24.1	0.06686115032863944	1.1877944448064983	0.875510303498384	1.2827887143106842	1.0200838012261848	0.04955349384427574	0.5074529248927908	0.7566097930602058	NA	0	0	5	0	0	7	0	3	0
FAM134A	5.433849857285613	5.46890355453404	44.69898972565063	0.10927475837312482	0.1345205283979486	0.04960912408095584	0.9082503406884885	0.8969836170461118	0.9454733077812096	97	21	53	84	26	232	26	40	12
SMPD1	4.15965590675472	4.342823758829321	19.560114748127354	0.31716208946812985	0.15987453493877393	0.049755091463815536	0.7978708164717898	0.9222331187826293	0.9454585889177046	90	9	20	21	5	131	13	11	6
C1orf116	6.20824482915603	6.35760055035462	82.57709673582069	0.31608064342168807	0.15802323268362328	0.04977426723965117	0.7588836199375104	0.8988528253383266	0.9473664381966705	237	67	57	146	21	341	88	89	12
RPS4XP16	0.2603146728440215	1.1595687644532944	1.2234877189381281	0.9028305107808823	0.5250395244829617	0.04982290335146425	0.6671186654487844	0.8878836542422972	NA	0	0	1	5	0	6	0	1	1
GSTZ1	0.9845730403652289	1.6596887826461362	1.930085803161464	-0.4477079952108205	0.38835620726374337	0.04983131835999708	0.8474224244098005	0.9087204704571853	NA	5	1	2	5	0	2	1	6	0
NCOA1	6.997567348193272	7.05481256573565	133.7114925936573	0.17742900861114105	0.11598555294510769	0.04986923747810259	0.8292735173409385	0.9050334123126378	0.9445881808859323	302	44	393	153	63	733	115	116	26
CKAP2	4.201324737007228	4.340979012432509	19.594257485450008	0.38508197205365985	0.16284093952930498	0.04993848969481461	0.7318719134398357	0.9144443985323654	0.9454733077812096	39	9	12	37	17	100	26	12	3
ECI2	3.6083314373846367	4.036184148879937	14.401440252136245	0.010178589370251004	0.20255491826297517	0.04995682252338076	0.9955064369524739	0.9116358271883408	0.9451071298150905	36	8	35	19	5	111	5	24	0
RBM48	2.9787774245342833	3.1873195891319486	7.829554992281673	0.29092625938026623	0.1969142219726671	0.05006111386580788	0.8244844889413103	0.9164133309684328	0.9426573353369976	18	1	21	12	4	50	5	7	2
ZNF524	1.6501700520385518	2.2686000991264046	2.9247838053865047	0.5042943837344211	0.37858640767841634	0.05029770281545487	0.7647432033604138	0.874779581364232	0.9295406228227255	11	2	5	5	0	38	3	1	0
PCDH17	6.372884324564064	6.457909653141176	88.963534070823	0.31815620423225127	0.1322813068204384	0.05044473236859025	0.7329638803527697	0.9050334123126378	0.9458599253744	78	37	240	131	57	502	73	64	21
RAB32	4.12657253707619	4.388451397002068	20.133933163806475	0.5129886234251321	0.20642162257882082	0.05048281135999413	0.681726232565423	0.903163904971711	0.9426573353369976	39	5	10	40	22	115	31	8	3
LINC00921	1.555415964884804	2.4019790304427278	4.248836025985895	0.10991728079194273	0.2083594443567382	0.05057208702426464	0.970653798404231	0.9548531759648378	0.9167750901900411	5	0	20	6	0	12	8	0	2
POLR1C	2.473331539127944	2.780734003638491	5.846289510165315	0.1777901256106132	0.23933431253162663	0.050584988733345465	0.9216134076703798	0.91622466467568	0.9357432290933563	20	2	4	12	2	32	8	1	2
SCUBE2	1.101733905256604	1.6847102142376549	2.01684073410319	0.2811561579074528	0.4472420552253374	0.05058684437968616	0.8944265680534131	0.8793002503875639	NA	5	2	4	1	0	7	1	5	0
IFFO2	4.200701401491507	4.307635428815333	18.696595901764507	0.23476891723405868	0.14355336910907168	0.050730979033719245	0.830261421937732	0.9165228196842935	0.9461001912961916	31	9	36	44	7	138	18	8	4
WSCD1	1.45000448120656	2.0353129153599956	3.0476458048037145	0.3812310851932691	0.37202018092191297	0.05073557115651009	0.8650706988549296	0.897574407620478	0.9196530634916202	3	0	3	8	3	20	0	4	1
CTA-305I2.1	0.6125285618931674	1.484380026133661	1.4724040114655501	-0.33036039515281684	0.407743121666277	0.05073687531993294	0.903326771707865	0.9153416601977211	NA	4	0	1	6	0	1	1	5	0
SFRP4	3.491527098794887	4.006458437956556	13.79749667798604	0.5954036856384726	0.32190198524770114	0.05075090006562324	0.717683523962679	0.8655718957901168	0.9402171970189679	24	9	9	47	4	206	6	4	1
ERN1	6.266389863418977	6.341690543291274	80.70863825821587	0.08892859833585662	0.12211166198547042	0.05077345351814017	0.9287506283570846	0.9052754181347792	0.9445036242414191	123	32	200	185	30	336	104	70	12
CCDC142	2.23793347324147	2.8454560608990174	6.72752995940707	-0.1856979712633115	0.18150343342632805	0.050779763691761765	0.9418040659494902	0.9541922370621513	0.9274950508191315	17	2	18	9	0	26	7	0	4
C1QTNF6	2.461094784817931	2.88313959531921	6.054247253858909	0.6276364273397703	0.28640739041847907	0.050788383569483425	0.6925210789142716	0.9007760775700033	0.9344931206764968	7	5	2	18	3	37	8	6	0
ZWILCH	2.0439317123709486	2.3458422588971137	3.987249419629153	0.2883321732070277	0.2790102068797527	0.05082881887214046	0.8684436613088394	0.9050334123126378	0.9311241512193267	13	2	5	3	2	25	1	5	1
MRPL16	4.326607965294829	4.441875506637538	21.566643365758118	0.3316219506976209	0.16898309130785652	0.05094587330479817	0.7736813385323551	0.9098550144738342	0.9435826745421642	46	13	13	30	17	91	16	25	4
KIAA1033	7.02264350020848	7.0805251725752445	136.6221706362512	0.24357579430185444	0.12031539938083749	0.05095142764889573	0.7351301621012701	0.9009302120003618	0.9426994306489805	223	57	175	252	110	711	132	136	19
AIDA	5.901716897156235	5.975046270271527	64.06043833752217	0.28521786443075686	0.1475977616547315	0.050983160700157557	0.7362136691735844	0.8921240773491976	0.9445881808859323	128	54	84	61	30	280	53	64	13
MRPL28	3.7769432896412005	3.874890231394289	13.715575284084846	0.08150537145440417	0.17456376459747677	0.0510229532168336	0.9529309288910383	0.9063602180695288	0.9440515239862854	45	6	15	25	5	59	16	11	3
ZFAND2B	3.6466824372214313	4.184699855538156	16.03333657393076	0.2019869025376093	0.17042409116370774	0.05109626688839781	0.9179989802580524	0.9330490725557373	0.9426362054930528	57	0	43	27	7	70	28	14	1
RBM18	4.389640592842558	4.534133004462307	23.872928677735338	0.6830856338839563	0.2087005499447497	0.051114032188097624	0.49167038382822753	0.8946894447545737	0.9423521944603781	29	19	14	23	21	117	18	19	6
NKX3-1	2.1007361607977955	2.4840996922727325	4.002382864551992	0.2897574733986732	0.2703236353579672	0.05116192201617985	0.8598702183779717	0.9050334123126378	0.9341811922325247	11	2	3	10	2	29	7	2	0
RN7SL566P	0.3651387252477585	1.2805299302544724	1.9433016244025458	0.5594753162242825	0.44658073973558815	0.051371995605940766	0.8375490444642372	0.9165228196842935	NA	0	1	5	1	0	7	0	0	2
PLEKHJ1	3.4253128211698396	3.7047959941780726	11.33546832246373	0.2907622142001757	0.1800265488924942	0.05140214078539565	0.8318063737976968	0.9218257388180808	0.9426362054930528	54	2	12	23	3	70	8	13	2
TBCE	3.830423034489078	4.2046351401597875	16.363095023835957	0.04501891311139703	0.16719192492140086	0.05143668050841769	0.9808983455451857	0.9227635392229563	0.9445881808859323	54	5	38	17	9	101	15	23	0
EEF2K	5.406589310964774	5.517457962881114	46.08943912240721	0.00206470505269949	0.12916359234937003	0.05158722015270265	0.9993278087986119	0.9218257388180808	0.9440515239862854	186	18	76	58	11	191	42	29	15
UTP11L	4.676465286192342	4.76672852491826	26.300815743751734	0.16089491830616134	0.12764617144443366	0.0516393219926025	0.877680141931412	0.9203778171492966	0.9442047823020736	62	12	31	43	19	128	23	31	3
RNASE2	2.355202306739023	2.885996079904314	6.785674109230629	1.5570615936747498	0.4654008826555403	0.05164444546869502	0.29812208688009034	0.8507844975347962	0.9257179476736254	1	3	5	4	11	54	6	4	1
AC004951.6	2.133624207636268	2.654209351055143	4.711753267750246	0.2687104662342206	0.2506590740768506	0.0516638515677113	0.8885100290221486	0.9211331113846434	0.9324605147039238	15	1	12	10	0	27	9	1	1
RP11-214O1.2	0.5694791454460855	1.4603627700390538	2.146237222594036	0.5415942276970894	0.45478884163051453	0.051686904209350126	0.8429566988197593	0.9064409335856438	NA	0	1	3	5	0	11	0	0	2
FSTL1	8.269653375678491	8.32816881495273	327.7333278544313	0.212667992623898	0.1317543057761289	0.05174205759662323	0.7807788142954455	0.8908553704315919	0.9426362054930528	808	223	319	553	142	2304	204	249	70
CPSF3L	5.565315780577782	5.844265880225551	55.17556455112501	0.12743844090765408	0.15186010264192795	0.05177753458618288	0.9278160096023047	0.9165228196842935	0.9438661194126542	198	15	111	136	7	279	88	45	4
ZNF391	1.9806657084288706	2.3466721949992864	3.9049302868561497	0.38730185288115326	0.3078919381941115	0.051787071204718496	0.8152859456806597	0.9001558924583515	0.9276683122180494	3	4	5	9	1	18	5	5	0
RASSF8	6.653287974665049	6.682988900233107	103.47922437992322	0.18734538815607202	0.11219338361553771	0.0518127747822553	0.793134993427688	0.898549503624045	0.9400683815200034	215	49	222	120	61	563	105	81	18
CLCN7	5.3081149319862515	5.392588880218163	40.950522732162234	0.08077762133132456	0.13231965546509952	0.05183757581642593	0.9407426424968962	0.9044291423818842	0.9438661194126542	110	17	52	106	14	185	44	42	6
RASGRF2	4.329002307993144	4.630970480382748	22.573132706184868	0.368666789098883	0.16322686699566147	0.05184165798366202	0.7647432033604138	0.9212440229219953	0.9426362054930528	121	3	28	40	6	169	20	20	3
RNF214	5.144590278985967	5.285587986809712	37.41064612573864	0.2218974387978486	0.12941240523794403	0.05186511108678438	0.8233383010914672	0.9153416601977211	0.9445881808859323	123	11	63	46	25	232	39	37	3
ATG101	3.2675582790781497	3.6348110763847195	10.617460936872087	0.046189964231658304	0.18290907224119032	0.05187439301520572	0.980498156269824	0.9232778360528296	0.9426362054930528	32	7	16	21	2	62	9	16	0
SRM	4.620321533708264	4.863769053397059	27.011825507003095	0.23701699175132454	0.15652745065246992	0.05188936966861557	0.8526320362320206	0.9148117931069913	0.9445881808859323	114	8	24	66	8	161	30	29	2
TRAPPC2L	3.1329158381971802	3.3884245168589424	10.459875697113969	0.018529616640572236	0.1929873576254978	0.051978273749577836	0.993424483242796	0.9322748985978727	0.9346636626383061	34	1	11	11	8	35	11	3	5
RPS14	6.110653626196474	6.166491052731498	73.7620987597537	0.16709042876140848	0.13801423767618856	0.0519852041399673	0.8579369504376758	0.896166660395416	0.9426573353369976	167	43	100	69	48	353	46	58	22
RP11-666F17.1	0.4780211190109831	1.4782492605296145	1.3134278102906136	0.8049024436507365	0.6804613774481446	0.05204370626269618	0.7103190964442144	0.8368544891494195	NA	0	0	6	3	0	7	5	0	0
SLAMF1	0.8193012631644628	1.699708388891197	1.6566993106695955	0.9943884077997397	0.7949905758386144	0.052089691764908776	0.6351256386365389	0.7663252171751701	NA	0	1	5	2	1	25	2	0	0
KIF20A	2.432298659926586	3.044742115249808	6.350547039522703	0.8449357129475455	0.3855251072599622	0.05218425214935811	0.6197790881994254	0.8636067605536526	0.9323598792952994	27	5	2	5	3	82	5	3	0
C11orf98	1.9069109488370326	2.373981466995744	3.6920360806024384	0.4820307997711768	0.32443891382073325	0.05219389479738725	0.7824546607015164	0.8923601435287339	0.9274950508191315	13	2	1	7	2	24	7	2	0
YIF1B	3.112251392682388	3.4064947949693227	9.864438212257332	0.01242470745089698	0.184142169465334	0.05220371175976845	0.994679440721505	0.933376486338476	0.9360439971614878	34	2	8	27	2	37	13	3	4
KIAA0922	4.699589010522212	4.8190462411664825	27.862972331664647	0.30811459338725117	0.15287803217296064	0.052296017408303516	0.7792548794459051	0.9120820809604918	0.9426573353369976	28	8	64	50	21	165	30	12	7
ORAI3	1.8798941731144498	2.4855533642627785	3.7030357280225834	0.41353223286595214	0.3187124635452643	0.05243512726878946	0.8162845267965096	0.8960454086652303	0.9295406228227255	7	0	7	13	2	34	7	1	0
PLLP	2.249663416872208	2.761009114449083	4.788139711010129	0.4068240205415534	0.2424315809029899	0.05249248532434105	0.7995528722356251	0.9164133309684328	0.9357047056242078	14	0	14	10	2	37	6	5	0
LRRFIP1P1	2.4076004339716612	2.6277247200357556	5.018240648393919	-0.03741113006223174	0.25893785882013476	0.052495741505269304	0.9849212104225206	0.9021978367017093	0.9339335776843686	14	2	10	8	1	16	5	7	1
DNAJC3	6.926481285252543	6.969534528182895	125.76719755860645	0.1988398447929704	0.10876612065789448	0.05251308123305736	0.7760873483398913	0.9036658796102753	0.9388690462952358	291	57	244	156	77	785	114	117	16
YBX1	9.186588167638343	9.228058214519065	613.9925011176574	0.18358693538302048	0.12322404741420524	0.05252176839639043	0.7837356752553656	0.8960298696144667	0.9404421096045665	1304	333	810	685	443	3010	470	510	148
AP3M2	5.007124988295408	5.079635735024413	33.28391176631665	0.11529431519740961	0.14528091760540376	0.05256793692183915	0.9140203514034503	0.9007760775700033	0.9426573353369976	79	10	91	37	16	156	35	24	8
SLC16A2	3.690559649325743	4.123131843588877	15.611481539649304	0.23385233925962973	0.19686018490573587	0.05259315959039174	0.8833374729485673	0.9140701086280709	0.9423521944603781	42	2	28	17	16	94	20	17	0
XAB2	4.48922428001097	4.830640589917127	26.538841016970313	0.06366625588986158	0.1550371571445528	0.052761203684764585	0.9730467289416085	0.9288676467717405	0.9423521944603781	92	3	66	57	6	185	40	6	5
SRI	4.113883238960218	4.497844914831438	21.067731365921365	0.26838283314816425	0.2011017953629382	0.05279558392100516	0.8559319755124184	0.9021978367017093	0.9426362054930528	35	20	40	27	6	138	26	21	0
SLX4IP	3.670676634792928	3.983538873467878	14.58969880206006	0.7815398837390471	0.2121102062565771	0.052854906462776734	0.5673196010206766	0.909026894788236	0.9389449373739693	26	4	4	54	9	111	11	10	3
OPA3	4.079586846543235	4.215413494623073	17.501012449894127	0.08349805159677882	0.1635899061414776	0.0529370683463572	0.9508812812378633	0.9103561174310953	0.9426362054930528	44	10	21	43	4	76	25	12	3
DDX10	5.716440753223323	5.835958173024115	55.80260954418052	0.07643555466091818	0.13491810887612163	0.05294139760405007	0.9456731689582033	0.9050334123126378	0.9426573353369976	173	21	103	87	25	349	30	76	6
MRPL34	2.3254796216954134	3.1283738308998217	7.42159831025528	0.5264852677755583	0.3786777778768751	0.052990440960581225	0.8259657910858997	0.8819968414541912	0.9258098467580399	6	0	7	20	9	57	14	0	1
FAIM3	1.1846753141355575	2.057409090997458	2.979674056636594	1.495918305233831	0.3841131307576173	0.05302824634561616	0.41763431586524086	0.9089884817857317	0.9054344621277693	0	0	17	1	1	14	4	2	1
RALY	6.455755370304504	6.499205026426542	90.21903137992336	0.12001773494051263	0.12039516423817438	0.05306948931564624	0.881064182724173	0.8921240773491976	0.9389449373739693	265	35	200	140	31	491	93	72	16
FBXL18	2.2711013809472305	2.906889653499705	5.686959903674135	0.6324404188175321	0.2288804636338721	0.05311863306151298	0.7103387325783426	0.9301510336830601	0.9311473301756447	21	0	20	9	0	31	9	4	1
MSC	2.226753751769074	2.6011120817784676	4.5304233127537605	0.23694729828080144	0.25788865097567987	0.053218362725693094	0.8862811230059026	0.9073791991985038	0.93256154962384	16	1	7	10	1	32	7	1	1
ZNF740	4.651947702472672	4.706756021155677	25.700004319732756	0.17092997310877994	0.14528021894392376	0.05328742219657062	0.860897092623773	0.9026215042405208	0.9423521944603781	57	17	43	41	8	144	17	23	6
PSMC4	5.756471793497135	5.80147259479248	55.35542821553877	0.15103277943760682	0.11919907559700366	0.05334622130270628	0.8588797234738766	0.9021978367017093	0.9402171970189679	134	20	69	111	36	276	54	52	9
OGDH	6.451664454671922	6.501092775352634	91.70204427812939	0.07239720764208804	0.1288174990647947	0.05336029153444738	0.9399237960276174	0.8934336583297905	0.9404421096045665	308	30	117	141	50	422	88	59	25
ZNF22	3.2681553192963437	3.476378526744968	10.136432412151645	0.20251042647369197	0.19866341210364635	0.053445018151662964	0.8903208635158515	0.9153416601977211	0.9388690462952358	26	2	22	8	8	49	5	14	2
NUDT1	1.5825062262795475	2.1704689782216313	2.856618694800951	0.5471995899497053	0.39646265679199233	0.053467922880192156	0.7448784339246763	0.8744666085674281	0.9221080782159427	10	0	4	3	3	29	1	4	0
NFE2L2	7.410599040320816	7.466942589535964	179.7973860613399	0.22688039575592264	0.12604080521108302	0.05349189874632667	0.7560483004594941	0.896166660395416	0.9400683815200034	283	63	349	222	153	833	172	157	36
NARS	7.475282599092567	7.532642430309538	188.73801760138105	0.29061969125577986	0.13490840445990143	0.05350255993362884	0.6860819404378384	0.8874965530595545	0.940629804392037	321	108	180	297	144	980	155	181	35
RBM12B	4.984750706193587	5.1347929616734085	34.80991130081269	0.09496483383780831	0.14336917919670403	0.0535638108460997	0.941575389341662	0.9165228196842935	0.9423521944603781	83	14	58	98	5	195	31	17	11
PRKCD	5.4393569485581965	5.551387534545444	45.6722381356042	0.10411056670503019	0.12945344473265516	0.05361897482463114	0.9170612987417579	0.9088696497715205	0.9424152600178145	103	25	75	93	18	261	32	61	4
CHCHD5	1.1433334068989927	1.8286546392208043	2.5493291117137953	1.1216179759712623	0.6390151124109803	0.05362008357512864	0.49721856048968044	0.8289208148265383	0.8998818304853515	1	0	3	1	5	12	5	2	0
RP11-124N14.3	1.7777871255689948	2.19629177921581	3.179561935906628	0.5051607909187792	0.30156720597037134	0.053702429000308645	0.7351301621012701	0.9012778794458653	0.9257179476736254	11	0	4	8	1	22	3	2	1
ALG13	5.276701090964199	5.324899090661043	40.1939118229858	-0.020870437303157713	0.15625777590653386	0.053706887987838535	0.9858919476299468	0.8813247864618934	0.9405790562000321	91	12	93	64	18	165	30	36	12
BRI3BP	3.076306347198601	3.3433198526242496	9.449353075405984	0.35487296109531097	0.21433170436587	0.05372044153348256	0.8319888921476513	0.9201524168276547	0.9341811922325247	34	5	3	20	2	39	6	10	3
TRIM23	4.214922181828507	4.337197789537332	19.98814639575582	0.15064184877832557	0.1669719581594656	0.05373714818022443	0.9027701146505648	0.9116358271883408	0.9405790562000321	51	3	27	29	17	87	14	18	6
A1BG-AS1	1.4993869872855128	2.015045887639889	4.502288076264488	-0.8768540585155166	0.17963516872433938	0.05381860247416496	0.6897208308914403	0.9693711265123611	0.890260041057134	6	3	5	6	0	2	2	1	4
SHOC2	6.775179755930837	6.838126602258012	116.98846320035184	0.149856278155497	0.13481689070728506	0.05381891107456176	0.8730145431192171	0.8952320180806265	0.9409233876611562	153	55	216	147	91	449	85	119	29
ANKS1B	1.4484575505140744	2.0579074878367285	2.609995585828277	0.5618213696779754	0.4069874941784702	0.05389694910272115	0.7435373466528415	0.8767679256919194	0.9173185686982908	4	0	10	2	2	20	1	5	0
UBE2J2	4.091292948976519	4.211146265832876	17.668192412424034	0.11196530172861573	0.17344610599083335	0.053904524271402895	0.9278371775722014	0.9021978367017093	0.9417752776077983	52	3	36	27	9	91	19	10	5
ZAP70	2.517969207119927	3.4934355775719137	10.15520788892001	0.8050964801288805	0.1458881978825547	0.05394775270177594	0.6952306985283719	0.9658739012179004	0.9202803139550658	17	0	60	5	0	36	16	2	4
CTD-2095E4.3	0.6499094135134426	1.3792952034135135	1.5426150938206842	0.5188189054888163	0.44036410456840797	0.05395873029215122	0.8024463330706009	0.8987058338213545	NA	2	0	1	6	0	7	0	2	1
PCMT1	5.024802433404514	5.0845129233055175	33.677667293851776	0.29217223282406873	0.13180878687757944	0.05397049447951334	0.7394848046516947	0.9099553216382502	0.9426362054930528	58	17	54	45	25	234	19	27	7
ITGB4	3.7773357620663988	4.152230477897178	15.507389026483773	0.36192445485125024	0.18808371724948061	0.054099599865338625	0.7937810915165154	0.9148117931069913	0.9400683815200034	31	2	36	56	3	134	20	6	2
ZNF257	0.7953037540785718	1.92323781161186	1.9331494107848881	1.1646662016559388	0.7867814070124248	0.05411563969220121	0.5856694727596523	0.7797039166474534	NA	2	1	0	10	0	34	0	2	0
IGLV4-60	0.17552489406975072	1.4025569603666017	1.0000194772475905	1.6484138553376273	1.1931179649438715	0.05417299176521638	0.3688044924267236	0.683677845004658	NA	0	0	6	0	0	17	0	2	0
NARFL	3.0519983102920993	3.4001993014417886	9.613816824431536	-0.05119433020984611	0.19210459377837888	0.054198787902200736	0.9813313429711622	0.933376486338476	0.9323631527665516	46	2	16	6	3	29	17	3	3
RNVU1-19	1.5893902157695048	2.5253537273977216	7.797773266348279	1.7045346839216595	0.8235128186419757	0.05420714216224071	0.4492314871785161	0.8194333962818388	0.8552438480830515	2	7	0	0	6	13	2	4	6
TXNL1	5.544695251118879	5.61986796567384	48.72725713572924	0.33047224528463437	0.13102020411889229	0.054247808558747106	0.6824389693369923	0.9040282776263023	0.9410769974971801	83	21	98	53	39	310	39	45	7
KTN1-AS1	0.42981039384096537	1.2954882694974759	1.3125846982822758	0.8653431422715842	0.5466132961139	0.05427737193119491	0.6604327558325886	0.8724566562046128	NA	6	0	2	0	0	9	1	0	1
EP400	7.079571849293532	7.207614892573822	148.0429043614214	0.14621720799776872	0.12303303308162267	0.0543170312451838	0.892703963925974	0.9176230182144411	0.9418335900830688	560	41	297	307	26	663	149	136	29
VPS9D1	2.5987353454680835	3.0431568635002826	6.6552762879894045	0.4036058375615447	0.2327780254005819	0.05438560931550012	0.8065605490159783	0.9174360764418067	0.9341679137861306	29	3	13	8	0	35	11	4	1
OTUD5	5.664515281778397	5.732390858014681	52.618481183998185	0.07604661540840736	0.13297530562641838	0.05439577435177579	0.9411035839465648	0.8984433902430559	0.9404421096045665	137	23	119	74	20	281	71	26	10
MANSC1	3.629062379419291	3.7305941845093415	14.023735525487542	0.10621312767319846	0.20422491826287967	0.05440220385998196	0.9494224012235968	0.913047621623976	0.9341811922325247	17	10	9	27	7	39	11	9	6
GOLGA6L10	1.4384355717394548	2.0281309392232583	3.1082768909623693	0.5448522664011468	0.3250913926739097	0.054441130481652306	0.7667372526445969	0.9127995175850013	0.9104814018515652	15	0	3	2	1	20	1	1	2
VAC14	4.859922629496861	5.05296592307736	31.70627431274933	0.11259522794799931	0.1419278967766161	0.054463991809328614	0.9322515243160291	0.9218257388180808	0.9417526499187607	131	5	42	76	9	151	40	24	6
YBX1P1	1.8377839701014775	2.443776656755858	3.643079141820139	0.6078163352683479	0.3791238666698543	0.05446872591211703	0.7354223252234416	0.8744666085674281	0.9242329470443484	14	2	9	1	1	37	6	1	0
SNAPC3	5.801931781610952	5.910090008106554	59.77642002648616	0.3165491433517308	0.13854839050307544	0.05452158801203948	0.7207554426701227	0.9044291423818842	0.941107730618399	84	12	93	147	49	354	59	44	11
NOL7	5.7962339585511	5.849331710067166	57.71742687840869	0.11253114458385509	0.13085636820096488	0.05453090807408411	0.9041884079493775	0.8970485702105393	0.940065381570152	155	22	83	81	38	288	74	30	12
DIDO1	6.0153774020482045	6.161222896721071	70.31313450880228	0.16630798378852113	0.1314673311223889	0.054537921338520215	0.8799074067968357	0.9143282795533737	0.9419009728234092	287	14	158	102	21	393	88	46	12
PREX1	7.558785483429288	7.641355678426685	201.38404340594363	0.19488556787981284	0.12358789254257693	0.05463920648247108	0.8181193172090947	0.9064409335856438	0.9402171970189679	439	68	683	248	64	1026	178	178	41
RP11-455O6.5	1.0510498511894444	1.739155850944885	2.1082068833139966	0.9185872792033747	0.4002787063559981	0.05471048758124871	0.5814689578696836	0.8963840074414204	NA	1	0	10	3	0	13	1	2	1
C21orf33	0.2469883544428398	1.478413012315885	1.2928106258953187	1.4522935594912725	0.941130497834763	0.05474506242060217	0.4635229585560792	0.7774047639180938	NA	0	0	0	8	0	9	5	0	0
MEF2C-AS1	0.5548964195262795	1.564799542829083	1.2698880202063532	1.1638000904871217	0.8254966242971078	0.054817582641167185	0.5411886073958496	0.7730128863345828	NA	0	0	4	5	0	17	3	0	0
TSEN34	3.245420835105505	3.4996332872432756	10.455769261193684	0.5059028134074551	0.22981109486087514	0.054854157973311585	0.7134431206991267	0.9036941896330236	0.9352179264126221	36	8	7	12	3	88	4	6	3
MYH9	11.429909889221424	11.498233850839258	2939.3900927854197	0.17779458267036116	0.1131449253798998	0.054860854216318124	0.8127245567649726	0.9242283813927308	0.9389449373739693	9491	921	7886	3727	928	14053	3114	2086	631
E2F3P1	0.8734823093252135	1.6276323121705212	2.066296167870591	1.2490940791071463	0.49117279885430953	0.05487945335843927	0.5018143233416942	0.8783634797621958	NA	0	1	9	1	0	11	2	1	1
IL17RA	6.368223348018916	6.42981336995812	87.10842467531853	0.21699264124133544	0.13562345975366102	0.0549217273503181	0.7937810915165154	0.891327393683317	0.9400683815200034	152	52	238	101	28	470	77	64	20
ECM1	4.1687698413688965	4.568317481310659	21.664050274836324	0.6952783420346695	0.22153755553207738	0.055008371709614305	0.594905229616053	0.8989375985405956	0.9387922145996566	108	2	13	28	16	188	19	18	2
CD320	2.258029012858433	2.785722379269629	5.592164947382906	0.4714563590940578	0.2388944707479097	0.05515934475594408	0.7891975063722461	0.928227177070444	0.9257179476736254	25	0	4	15	1	27	8	2	2
CCDC71	2.1583755724040414	2.7847417905796616	5.098736366054073	-0.08436384310976762	0.25892772528004243	0.05522564104120923	0.9720656102144954	0.9222331187826293	0.9261118719027878	16	0	13	13	1	16	4	12	0
C8orf44	1.0896300861951413	1.5653999065291546	1.6938836285676693	0.3810152499613517	0.49980274725604945	0.05522681611462933	0.8369748012595934	0.8486368702451467	NA	5	1	1	2	1	8	4	1	0
TES	5.218281792387715	5.349576092502525	39.32561616473106	0.22897992369999182	0.13588388713272745	0.05524825685238722	0.8095336489884235	0.9078329772337357	0.9405790562000321	86	23	53	86	17	289	27	44	3
TTF1	3.950395402155687	4.097322733371217	15.45010170484925	0.11037519398846983	0.1610352014888043	0.05530681732608552	0.9259639652422068	0.9087204704571853	0.9405790562000321	46	4	34	28	6	87	20	12	2
CA8	0.6907177996747738	1.5953134532609925	1.4832615454655438	0.9637685056985865	0.7606734484558398	0.05531110947258905	0.6440797356575628	0.7885520770938172	NA	0	0	3	5	1	17	0	3	0
SYDE2	3.5985923045028394	3.956621739729935	15.620956560404926	0.5021609604304472	0.1956825876779734	0.05535334519226346	0.7596864823780366	0.9298726129006244	0.9307415893649845	58	3	5	18	13	103	8	4	7
PDCD2L	1.3714728492444974	1.9718823473181046	3.4942388395439368	-0.043002495113712444	0.28786391411039985	0.0553950941214483	0.9879748184498701	0.936073002502367	0.8974359296441575	4	0	7	7	1	15	0	1	3
AC004967.7	0.8287333628962976	1.6356191197597512	1.4132541570114836	1.048458772867119	0.6084782667711709	0.0553969894680744	0.48997025104330916	0.8238017652750422	NA	1	0	2	8	0	17	1	2	0
DEXI	1.6777203488363686	2.1962541610131163	2.9508971788490856	0.28278118310351374	0.32476144423919806	0.05540287821278265	0.8777020410428978	0.8992529849018125	0.9207505934814583	12	1	7	4	0	14	6	3	0
SLX4	3.8064207799305945	4.416001845290614	19.405495849659907	0.5274647272421239	0.15516771557639294	0.0554111900303219	0.7653183506048536	0.9448756044632263	0.9350382924226325	100	2	35	41	0	106	25	13	4
NEDD4L	6.9547920188457	6.99102410433872	128.35778295781125	0.11557317832318484	0.12584145804408992	0.05548595959537938	0.8832759450458899	0.8849434807783625	0.9356677150082783	278	53	182	347	48	631	114	109	28
SLC23A3	1.291491599535125	1.7791638583545066	1.9856707299052438	0.3698167236058384	0.40911018145528777	0.05549712310416221	0.830261421937732	0.875864677462174	NA	3	1	5	5	0	10	4	2	0
UNG	2.9036019117874137	3.2987670917909484	8.078583192260773	0.34277995982498066	0.2361865525289281	0.0555722484720681	0.8307359320380383	0.9065568718260384	0.9346046627175416	31	5	5	14	3	60	6	11	0
PITPNA-AS1	0.9566242884767884	1.703379669320427	1.6688346261011509	1.0171152062311737	0.571654512086573	0.05558403509447698	0.5517977348318607	0.8342007773999713	NA	5	0	0	6	1	16	3	1	0
C8orf59	3.592950714626287	3.811214597186345	13.953891972785234	0.3247837025731572	0.24053461015694114	0.055619658990482254	0.8309201099445879	0.8989375985405956	0.9334929075666	9	13	17	24	6	54	5	21	3
FANCI	4.019743126000978	4.1543342253455275	16.977281152508645	0.47973821117747434	0.17566744126734823	0.055624702190818776	0.6514054534550586	0.9063602180695288	0.9389449373739693	35	13	11	37	7	117	14	12	3
CFAP69	3.0863065993391894	3.4196801250164124	11.521089186184541	-0.2720367957822548	0.12742427230796466	0.0556321669603774	0.8763839974705677	0.9645057277630228	0.924206817463327	18	5	32	14	1	35	3	4	8
UBAC1	3.9896495254789306	4.347238760961018	18.250597061793464	-0.05227408524131919	0.16162768656175777	0.05563323409460559	0.9767483157417285	0.9222331187826293	0.9404421096045665	34	6	51	36	8	97	25	21	0
MSTO1	1.6863290991338926	2.2052898575963993	3.5338036648877553	0.2509479224529573	0.31570539867791514	0.055635352875652244	0.9122078767861539	0.9127995175850013	0.9129484569976238	19	1	1	3	1	8	7	2	1
NXT2	2.449603144004755	2.8555796153444026	6.232667106273155	0.8768547814628969	0.3673157980457264	0.055676957702456745	0.538599810910014	0.8721675841126566	0.9257179476736254	4	6	4	7	6	47	6	6	0
CMC1	3.4357156978667462	3.742692482314067	11.63158430351106	0.19105478103952206	0.16001789219502438	0.05580070073218552	0.8938487790342238	0.9293693574484009	0.9389449373739693	28	4	18	18	10	84	13	11	0
POU5F1P4	-0.0918992162051242	1.2373250941167637	1.0982324789923397	-0.3010991106803229	0.9923093919710275	0.055873226291147896	0.9324528434076572	0.8022475731176693	NA	1	0	0	5	0	0	6	0	0
ZNF830	3.329388798199743	3.4890854342635587	9.877804410119472	0.2557800271224643	0.19023795166889948	0.05589244488466367	0.8319888921476513	0.9086322629908129	0.9387922145996566	25	2	13	26	5	61	8	9	2
TOMM22	4.559714855970066	4.711930819393931	24.90247966288496	0.31481893411542267	0.14887722126407288	0.0559002546014942	0.7426815285010241	0.9101789049077561	0.9400683815200034	63	20	35	36	8	171	29	18	2
TRPV4	0.6594823739300776	1.495871066861811	1.8253731800302582	0.9905167407049341	0.5803273163159083	0.05590234119684033	0.6359567171599694	0.8629824462185476	NA	1	1	7	0	0	11	0	2	1
EIF4BP2	0.58284517141472	1.4348814805028471	1.4859681128442996	0.6872742457546833	0.8226928095587175	0.05598430096089847	0.7503772851174311	0.789339199465756	NA	2	0	0	3	2	7	5	0	0
EZH2	3.3046262789585645	3.498310683969759	9.882959173759117	0.2873359382670875	0.1989564601004677	0.0560172036015705	0.8187141272274286	0.9073642027892106	0.9375468344426625	32	3	9	27	3	59	11	7	2
CNOT7	5.313128982669041	5.362806316039964	40.962442785941825	0.3250090836919036	0.12754118214234844	0.05604726514522205	0.6779326116784864	0.9050334123126378	0.9388690462952358	65	27	53	69	25	264	32	33	7
LMAN1	7.941889594268657	7.981395572520971	258.8204515119525	0.1513729260626295	0.13112044448440952	0.056115915396009214	0.8399229214477866	0.8829762049329025	0.9357047056242078	582	148	311	328	166	1291	175	213	68
PARG	4.844615380698386	4.959660499064788	30.1354924361449	-0.08754118916661398	0.15331073631467954	0.05617605324016361	0.941575389341662	0.9023963173795184	0.9389449373739693	79	7	65	61	12	119	20	41	6
NDUFS4	5.058724797035617	5.224529263905746	36.85402809218281	0.6067983820291484	0.19168950234679027	0.05617908752222038	0.465575326045445	0.8842045497508604	0.9389449373739693	60	11	43	40	44	271	32	28	5
TNFSF13	2.504255752730188	2.9258841354514624	5.853577743974505	-0.06855781836918505	0.24650458708396267	0.05626554223664543	0.9720656102144954	0.9111321692506551	0.9307415893649845	18	2	12	13	1	27	4	12	0
CRK	6.592155421110623	6.619033827928475	98.63807334784669	0.1363736385129002	0.1165759026783016	0.05638705819112875	0.8518480819010817	0.8888021222186164	0.9326290435338657	235	52	144	201	40	517	93	92	16
PRR33	0.347925327822498	1.5052971925846372	1.505348841703983	0.3354206253087297	0.638578630717981	0.05643775084354661	0.9131574389986026	0.8684047058971147	NA	1	0	9	0	0	1	6	1	0
KIAA2026	6.462911731859053	6.5032708623011555	91.93868972677699	0.10023222018176263	0.13689354418504812	0.056508248133112844	0.906355196105312	0.8810802512666935	0.9357047056242078	172	44	239	133	33	461	79	62	25
ADI1	5.319521021148451	5.423905291364724	42.949398842625264	0.34238686178498445	0.1565808403265866	0.056562451945284344	0.7200327785364676	0.8989969319225136	0.9388690462952358	63	15	38	99	37	226	51	24	9
GOLGA6L9	2.1300010146181405	2.4991668716099085	4.560605462500273	0.3670310325949682	0.2834218537691434	0.05656904429505665	0.821492439145377	0.9062529403792015	0.9249932567239111	13	0	8	11	1	22	4	3	2
DCTN6	3.5274504880645017	3.8978935905486045	13.759252428564555	0.3449858295109327	0.24423204201447848	0.05657643964508022	0.8204741945007799	0.8950199094490757	0.9346046627175416	13	7	26	13	14	67	15	19	0
DOC2A	1.0464613604815476	1.7488634163060723	2.2720635900578254	0.6478057366555946	0.4630268566500228	0.056595320883566363	0.7557655700931737	0.8793002503875639	NA	1	1	9	2	0	14	0	3	1
COX7B	4.2821756286215065	4.490480771449186	21.64934309990536	0.5773319046134154	0.2224861764950093	0.05663515352378639	0.5938718497369686	0.8813099131025891	0.9375468344426625	33	14	15	33	19	158	11	26	2
OCLN	4.591006624752761	4.662319413178135	25.38577247185812	0.1390126989481329	0.17033752001574962	0.05665936975946185	0.9021700587966338	0.8940051456519074	0.9385524864767214	34	9	47	60	12	138	19	13	9
RBM15	5.302848450516325	5.419932696877567	41.29796381132451	0.06704578578698264	0.13941183373748536	0.05668731251590527	0.9541543708411577	0.9026215042405208	0.9389449373739693	126	9	87	90	14	200	47	40	6
CDK5	1.198024961290549	2.0077924363314397	2.7752145302254965	1.506706591880128	0.6073603331466128	0.056694009582601033	0.43583479768307515	0.8342007773999713	0.8974359296441575	11	2	0	0	2	18	3	4	0
BBS12	1.5237807716218925	1.9642662452293425	2.965806189332575	0.5996953943267059	0.47346033133808335	0.056830264759868576	0.7448784339246763	0.861801494319642	0.9065516845964843	1	3	2	5	2	11	3	5	0
RFX3-AS1	0.7088554931466404	1.3746272270623645	1.1266682735413904	0.6199474467481001	0.5460934090062003	0.05683361599304214	0.7071582848293345	0.8509812320177303	NA	6	0	2	1	0	6	2	2	0
AP2M1	7.363012420913796	7.408858447211195	171.1687078975061	0.20148686805079022	0.12402835550828835	0.05685726353374968	0.7782396580042907	0.8888596666420417	0.9341811922325247	539	85	198	293	76	1071	145	161	25
GPATCH11	4.344372569282779	4.759203848080394	24.980026926034803	0.16703285698884288	0.19878047555327133	0.05688226623489468	0.9170612987417579	0.9009302120003618	0.9389449373739693	49	7	56	35	20	201	16	34	0
PRR11	2.49202139831186	3.052662850396166	7.884299021023914	1.2087711015313656	0.3537610445918171	0.056886932935749486	0.5533411862746186	0.8878035338516074	0.9202636781990553	13	4	0	14	7	64	4	2	3
SUPT6H	7.73808619689925	7.765064202604529	219.68920366970204	0.10284616374715991	0.11886306888559058	0.056954063552390216	0.8841619358006135	0.8857077635643537	0.930312909256491	624	83	420	431	76	1138	196	194	43
RP3-368A4.5	4.867758832793501	5.070996702887121	32.28654562481028	0.3001069612596588	0.16089820700445742	0.056973199490471686	0.793417845490355	0.9090182289370565	0.9388690462952358	40	4	83	69	24	160	35	34	4
KIAA0226	5.8197733817701325	5.985147178178265	62.22342925405581	0.1460960058516279	0.13759987450770392	0.05698546958324208	0.903088443730432	0.9127995175850013	0.9389449373739693	152	7	154	136	30	329	85	36	11
MEIS1-AS2	0.7899494436840502	1.4674044679434928	1.3289876947980752	0.5142412973178662	0.5083208238883619	0.05702918879625287	0.7807358929347941	0.8677114539431103	NA	3	0	1	6	0	5	3	2	0
NDRG3	4.697483290344751	4.912647782330252	28.959108458633114	0.5076688298063396	0.19027623229279414	0.057208952214785384	0.6441911769594334	0.8955945732513622	0.938217489810245	85	5	51	22	27	253	18	20	5
PCDHGB8P	1.833719609892844	2.542495412720246	4.408766770377983	0.706121267926633	0.28303809302966815	0.057229798847528754	0.702036440558547	0.9216872114390796	0.9167609150313243	20	0	12	4	0	36	1	3	2
AREL1	4.96784565694923	5.104327308571412	32.75902807306757	0.0635739729980078	0.14545314203971785	0.057268516922223324	0.957410385428177	0.9044291423818842	0.9388690462952358	105	7	63	65	14	168	28	41	4
RP11-1D12.1	0.7614310227976362	1.5337552961970504	1.450504978198903	1.1346247980088102	0.639082659512464	0.057379164825165856	0.5005823312824179	0.8238017652750422	NA	8	1	0	1	0	11	2	2	0
LCOR	5.683139479172141	5.766480910370186	53.60115334281005	0.16775549279210056	0.1363130417099847	0.057442761992784544	0.8566577506113456	0.896166660395416	0.9374686362203114	117	30	121	76	20	340	33	63	7
STARD13	5.636281150357772	5.811894165691781	54.14564589887059	0.1361384761295052	0.14367345651965538	0.05744787368784526	0.8992667147162554	0.9028827960473905	0.9388690462952358	157	22	120	99	16	355	76	41	3
CLDN5	6.206879097721546	6.284992219296107	79.19165844278777	-0.12363498172946623	0.1328434705686127	0.05759363673625108	0.9001100385755623	0.9036477604140642	0.936335545138797	174	22	185	135	38	283	94	37	25
TRMU	3.9197486637378134	4.267692355358385	17.366910398418206	0.07092819130120818	0.17433999529096356	0.05767042996450305	0.9692916987536377	0.9213496157700457	0.9357234938769503	63	5	43	33	1	71	27	16	2
ALKBH1	2.672171550027696	3.189729083234201	7.272147217651118	0.6410594722558502	0.2868333358529255	0.05768662122730927	0.6989011514804285	0.8960151478933477	0.9274950508191315	3	3	29	14	2	48	12	6	0
RP11-444D3.1	2.16502928448749	2.50339702942189	5.209781172739759	0.33171329989311343	0.3009168554311764	0.057711992728813506	0.8527365053229955	0.9056979348074261	0.9195991068736217	8	3	11	8	0	24	3	2	3
ING5	4.598981757268799	4.798420231055844	25.971895812101025	0.03928942799600986	0.15705115859765317	0.05773803808539599	0.9788435988533284	0.9097914641732606	0.9386024607066833	96	7	55	50	5	118	32	28	3
FAM63A	3.6733757657306234	3.9264618591904594	14.63120086177606	0.13932236117876332	0.18116179303620003	0.05777477753278302	0.9298664587724299	0.9222331187826293	0.93406544933384	54	1	28	20	6	76	7	11	6
RN7SL752P	3.532603901670488	3.8787466577809537	15.584656963598693	1.1658069805938147	0.3452312301928828	0.05778290197374602	0.3280241063507777	0.8713364691809872	0.9249932567239111	6	22	8	18	4	80	11	10	5
TIMM44	4.351031661154095	4.798958348633353	26.720900538066225	0.4248554110237947	0.15747116355287644	0.05778881648402207	0.8032649410683628	0.9319016964529598	0.9364070318022695	98	0	36	54	17	131	23	26	6
PPP2CB	6.224611219853948	6.284289799521361	77.65785292531557	0.22660838397386135	0.1201323223922858	0.05779817255441187	0.7616790193673314	0.9007760775700033	0.9344931206764968	123	34	144	131	54	443	74	78	9
PSMD5-AS1	3.458336714335588	3.9561575069653867	13.898653809376732	0.8592050524413299	0.2091090251001892	0.05783465050208754	0.5427119513286754	0.9228901993315911	0.9295406228227255	7	3	26	69	1	87	16	9	3
PBDC1	4.879696560757618	4.897676006002211	29.89902266480518	0.16450519473107833	0.14941717701234514	0.05784029121521529	0.8559894803567037	0.8890086797672462	0.9354409117312822	57	15	43	48	18	151	24	22	8
SLC25A14	0.6311890771502864	1.481274117846404	1.7344226507108864	0.5938956202963088	0.4313625964986038	0.05787189135980525	0.800056607922116	0.9087204704571853	NA	6	0	0	5	0	6	0	3	1
HHAT	2.077606053219398	2.399159766382108	4.022355699682346	0.27814524778187705	0.29917164059653534	0.05787915961546465	0.8696510179814384	0.8922105981573278	0.9235479330205869	12	2	4	8	1	28	1	5	1
UNC119	3.9383935158445387	4.025181976095588	16.873868935267375	0.09202587131517055	0.1989743806187633	0.057888031042428574	0.9468442759100651	0.9015208203497292	0.9340748511229215	27	7	23	28	10	88	8	7	8
RP11-362K14.5	1.0013321870815308	1.6346131570935996	1.4602151748836425	0.622554317822282	0.5120047434934223	0.057912290485710484	0.6788579403627257	0.844871864795728	NA	4	0	3	5	0	13	3	1	0
RP11-274B21.2	3.6414705706159842	4.0019965898267085	13.666176040669136	0.2767136659315731	0.18662472761933377	0.05792899118386798	0.8430426734664224	0.9127995175850013	0.936367153996295	46	2	34	34	2	100	13	15	1
L3MBTL4	3.16677655933217	3.418719398741839	9.367327295162248	0.40879577274451817	0.20149710567180307	0.05795511584059056	0.7410759873597625	0.9127995175850013	0.9341811922325247	15	8	21	16	1	59	9	9	1
RP5-1059L7.1	0.08420772831944862	1.1079581608050022	1.1628100529215943	1.2239246396558106	0.7550792390800805	0.05809311842391139	0.5451006609937076	0.8385335431962241	NA	0	0	0	5	0	6	0	1	1
CCDC138	1.9104483783959973	2.323065899829443	3.3275704235392607	0.42914578507692186	0.33136909864671893	0.05810448764767953	0.7739346395671478	0.8809972047790144	0.9220906753397202	4	1	8	8	2	32	2	4	0
CAPN10-AS1	0.7215712643190177	1.3762913113740123	1.7287013567693073	0.42144289843873767	0.5302701917561743	0.05814510207705228	0.8571097662925334	0.8736664198707597	NA	1	1	1	5	0	5	3	0	1
NCBP2-AS2	2.1284446970632653	2.4277962577489953	4.479405570286477	0.41889163309065225	0.31572113075392144	0.05818761667650914	0.795934950332654	0.8921146332666052	0.9193115958174489	8	4	2	10	1	20	7	2	1
RP11-157P1.4	1.009058957442984	1.6863047522415129	1.6921122939604596	0.5269635451409829	0.44897323308834175	0.058278368727690925	0.773163951772945	0.8785032863026518	NA	8	0	5	1	0	7	3	3	0
APOPT1	2.5320693914883723	2.994955988518267	6.35924855122204	0.5083056137771121	0.2511509213101789	0.05829060954126158	0.7482213396641341	0.9120820809604918	0.9274950508191315	24	0	5	18	3	38	4	9	1
MRPS7	3.775596169219517	3.932095163356874	15.47612944603158	0.16149668051506055	0.20214915534979364	0.05833535282221203	0.9089072265489291	0.9076557537660994	0.9324605147039238	41	10	16	23	4	94	8	5	7
PLCD3	3.186397258227635	3.714276268123839	11.49887541161377	0.5405201878177054	0.20229397813325514	0.05838063729984849	0.7451784032191339	0.9286721324609745	0.929274552421567	68	0	15	9	5	50	13	13	2
SSPO	1.7780168927761273	2.3104194726059815	3.216297357083503	0.3284412493211989	0.3304997353214937	0.058394740682898336	0.8505978291576264	0.8921240773491976	0.9190537473847141	9	1	9	7	0	20	7	2	0
RP11-174G6.5	2.8007029399916297	3.174493273461377	8.307641067417752	0.7875628135107864	0.323823925701792	0.05845427094618239	0.6351256386365389	0.881109818473132	0.9243307343322361	15	7	1	12	6	41	14	4	1
RP11-344N10.2	0.48885628633479	1.3890029699836701	1.1395309883288718	1.0733393103442856	0.6691883725356222	0.0584587858931576	0.5351098245222342	0.8329718867632447	NA	8	0	1	0	0	7	1	3	0
HM13	6.947714534275211	6.961244281753155	126.07178094898691	0.11830284845314978	0.12412050479970348	0.058485800476676196	0.8659986960200685	0.8755234664869695	0.9274950508191315	261	56	186	264	66	645	128	89	27
RP11-146F11.1	0.8983031678454152	1.6331973779456483	1.80461808052682	0.6084835271993928	0.4655001510674128	0.05856830942705279	0.7464870295688855	0.8760673214675545	NA	9	0	2	2	0	14	2	0	1
C9orf114	4.137305669429414	4.509076659673422	21.29801223692031	0.31570856921803536	0.1522125555978744	0.058787429736649306	0.8321348719029449	0.936163991836171	0.9334929075666	91	2	28	62	2	128	19	14	6
WDR70	5.078624213958635	5.145248791100944	34.79033743196602	0.08450873694848558	0.16199911024101996	0.058828390574160075	0.93505196684115	0.8793002503875639	0.9346636626383061	79	8	68	81	15	177	31	27	9
RAD9A	2.8669662163768503	3.3564615357364027	8.3538477858223	0.5016072838011609	0.2314315222591389	0.058856746021519205	0.7528151228672173	0.9127995175850013	0.930312909256491	38	3	18	11	0	54	13	5	1
TSPY26P	0.910618428914765	1.7117886081045768	1.7367179018868486	1.3277996100938128	0.650830931931084	0.058867473826200147	0.4377658233291211	0.8136248064337231	NA	0	1	2	8	0	17	2	2	0
KIFC3	5.247103740588863	5.463586519413568	42.354190503357	0.17920506204657516	0.1608189217557104	0.05888658198497592	0.884828158740458	0.9065568718260384	0.936335545138797	186	15	85	55	7	219	64	30	5
THNSL2	2.2692633310501575	2.665060629913858	4.901114103733436	0.586348642025105	0.27630912876971475	0.05889956643680689	0.6860819404378384	0.9019434173324342	0.9257179476736254	19	3	8	6	0	36	4	4	1
POGZ	6.689208122852237	6.73468488288169	106.38904070771754	0.14063556840418073	0.1261360000015079	0.058933195152446514	0.8589035340655424	0.8864317743205072	0.9311241512193267	329	31	222	164	48	608	96	93	19
CFLAR-AS1	4.816885601548474	4.984902069437294	30.869450675889283	0.37820709770864624	0.1714026312809774	0.059042425449531075	0.7527723408248288	0.9028781333868728	0.9346046627175416	22	15	96	66	8	146	33	27	6
LLGL2	4.9808092475543875	5.180446412874359	34.52580116881752	0.19225533688662394	0.15451762082707554	0.05906059326705929	0.8772511244169149	0.9101789049077561	0.9362473936420032	144	5	42	79	13	183	44	28	5
TIMM13	4.636686379171874	4.821292618841923	28.57526637728714	0.5840671582189394	0.2139471629096651	0.05906808965177343	0.6254056166476613	0.889143021248235	0.9332556523241617	72	16	25	11	26	114	27	28	6
NUDT2	1.7592648954511878	2.1287738545777586	3.160784689935502	0.23733119479246356	0.3632255594283042	0.05913161189132862	0.8977189555514288	0.8813247864618934	0.9129484569976238	9	1	4	2	3	12	4	5	0
KLHDC2	4.235559265220567	4.278621463493385	19.40684156436561	-0.019349635169776523	0.20484515420580168	0.05915036884221847	0.9886817941780462	0.8736664198707597	0.9341811922325247	41	8	33	36	7	76	14	16	7
RAB3D	5.145310213578445	5.2565067585911835	38.228617942242415	0.16985768285467734	0.1628090541665834	0.05919175825451694	0.877680141931412	0.8946894447545737	0.9346046627175416	113	28	52	54	7	166	44	26	9
CBFA2T3	4.014783110126646	4.348144203834047	18.242326867913125	0.0016299549796721321	0.15312643641147122	0.05921629866142809	0.9994818309143362	0.9231212878824534	0.9364070318022695	45	7	40	33	9	119	27	15	0
CCDC96	0.9993594504915851	1.622173131875492	2.1797101908005594	0.9779270765415324	0.5219516107687663	0.05924230327951163	0.5978663574135288	0.8644284974428749	NA	7	2	2	0	0	11	1	2	1
ACADM	4.5549489310702125	4.619218532172636	24.740518069332218	0.3176241133718982	0.16724038069303143	0.0592470915371965	0.7448602726037733	0.8989375985405956	0.9344931206764968	42	12	44	22	19	138	15	19	7
RFX1	3.3804573931319357	3.5609407442038385	10.910622144713688	0.265154254771845	0.21119093156636143	0.05925004637178003	0.8419760094584232	0.9023963173795184	0.9326290435338657	25	3	30	13	4	80	6	5	4
BTBD3	4.241159807070397	4.413844172812423	19.444902479275367	0.18555012801116805	0.16051629120938296	0.05934140469658846	0.8713198088403588	0.9055318045143776	0.9362754580248491	68	8	36	34	5	132	25	13	2
FAM216A	2.5736262922545037	2.748308417442212	6.96805024130007	-0.18366085559848197	0.2928535089324803	0.05936774754513182	0.9191483928803719	0.9026685840807345	0.9167750901900411	14	5	8	8	1	14	4	5	4
C9orf85	2.876893277103559	3.3747129423324225	10.469823599875374	0.6865839108713926	0.26455003358261403	0.05939186465389882	0.6821239802356007	0.9164133309684328	0.9193667755665658	25	0	10	7	13	64	3	5	5
SREK1IP1	4.952927570940657	4.997204618791967	31.511125145026977	0.24086239876656773	0.14513425329213528	0.05939637511972096	0.78368230248923	0.8928498243533306	0.9344931206764968	44	17	56	69	14	189	27	22	7
UHRF2	5.4654023038528035	5.533640246087048	46.37026612417975	0.16192481044982093	0.1525033593143914	0.05940986948576117	0.8697608161116203	0.8869262391619783	0.9344931206764968	76	23	117	79	15	303	36	24	13
MTRF1	2.6016585599156334	3.1180465886787356	7.923015888969295	0.7950085800012255	0.30013674865205286	0.05941037661078691	0.630941010874168	0.9011971702543747	0.9210987835551376	21	0	4	12	9	67	3	3	3
KATNAL1	5.0137693881379	5.089857129299939	33.61496637657845	0.2127429365683913	0.14840844431307573	0.05941450171696037	0.8164708633801024	0.897574407620478	0.9344931206764968	75	7	59	54	26	196	27	25	8
TMEM242	3.3374272172019954	3.788883013180053	12.52680946449671	1.1144973165696432	0.31155926608842494	0.05953778271601222	0.5009257688136264	0.8736664198707597	0.9274950508191315	28	5	1	26	12	97	11	12	1
PWP2	0.6231307357907987	1.4179142702597498	1.240881562131991	1.240656183300015	0.8069477226743068	0.05958926802235387	0.4648246855453735	0.7699054884819275	NA	0	0	1	5	1	12	1	2	0
CUTA	4.274732469116751	4.397534500480471	20.157557842371073	0.477327001122351	0.16992806818260311	0.059589392035255886	0.6159630358260196	0.9021781448843949	0.9346636626383061	38	11	23	27	17	170	16	11	3
LARGE	3.7293244029229227	4.035455355247585	14.739144240397547	0.38892373304749595	0.19079392285899152	0.059590891236425136	0.7664600341744461	0.9115877331991199	0.9339818867237436	70	5	23	23	1	99	13	12	3
PCOLCE	5.276873290119105	5.542554368954835	44.575664613280324	0.4910750050138846	0.1869851495040854	0.05960246045328968	0.6756893647640575	0.8989375985405956	0.9362473936420032	247	12	33	59	16	363	32	44	5
VOPP1	4.256424201425957	4.425379951859826	19.681111179676467	0.14522063188979406	0.13692222897877615	0.05960454902634537	0.8976888316726178	0.9205320414565585	0.9357092462915182	43	8	46	33	10	126	21	20	1
NBPF25P	0.43351690461279097	1.4526202845318972	1.0438187525908313	1.1065929093924054	0.9533989178030992	0.059701728622957945	0.541976789142707	0.7275289338286987	NA	6	0	2	0	0	17	0	2	0
WDR5	4.166066992260392	4.308090312747434	18.72969978061171	0.11754071749846452	0.17976638272257267	0.05975385098828963	0.9250348380884124	0.898570390992322	0.9346046627175416	50	5	29	51	5	105	22	9	5
WNT3A	0.4849167821367888	1.6144886659123137	1.617820400202095	0.6565350958743992	0.7223295378772311	0.05989895393079721	0.7824546607015164	0.8342007773999713	NA	2	0	9	0	0	5	7	0	0
NUAK1	4.989540889374274	5.1322634788891985	34.55252819716485	0.22022896632671587	0.1574422449212507	0.059935347011513734	0.8515167462884732	0.9061365185727106	0.9344931206764968	114	6	80	33	19	225	23	22	10
SRRD	3.273529171890819	3.504322518692159	11.734651166542863	-0.09765438503881145	0.1982832327451596	0.06003082601983205	0.9558457467820511	0.9287049540600578	0.9242329470443484	23	1	15	28	6	40	5	6	7
HS3ST3B1	2.39656644104094	3.0608665728656943	6.071415630615962	0.586272686946392	0.28534036544686486	0.06004030331914762	0.7281549324006559	0.9011971702543747	0.9250027262501701	12	1	18	21	0	52	10	4	0
RP11-65L3.2	1.5888835398866241	2.084376972683516	3.4171952663904186	0.3201412716514864	0.40277191579535204	0.06005767417812047	0.8821200909973993	0.8863148094861859	0.9009500454003632	2	3	4	9	0	9	7	1	1
TSKU	3.2096554393884085	3.628707342970116	10.46543832629508	0.21315296111631116	0.212165148019271	0.06006802430038212	0.8956427795519663	0.9108633839960993	0.9324605147039238	20	7	21	27	1	66	15	10	0
SRPX2	5.0646847283919545	5.140739045876222	34.62014146161884	0.19999518695107113	0.14503440249438745	0.06008517589736702	0.8371056470992683	0.898549503624045	0.9341811922325247	74	10	65	59	23	255	30	16	8
DDX24	7.397082259208162	7.4346812829219875	174.46442512706633	0.12967787601592404	0.12465849789760185	0.06017132390659472	0.8646369153578467	0.8842402610093891	0.9291721378100198	299	68	331	390	90	968	123	192	29
RSU1	6.030709223984931	6.133200624732774	71.47240544992648	0.4800292761802441	0.18300716583707863	0.0602221532796347	0.5431389303592379	0.8716026176971451	0.9341811922325247	142	65	69	67	35	424	74	45	14
SAP30L	4.890431209740307	4.959044527393958	30.37317053444785	0.2517205590417757	0.14769077004571524	0.06024342477395783	0.7816517097157117	0.8962803025384027	0.9341811922325247	55	17	75	40	12	198	31	17	6
PRNP	7.207952652558166	7.284635153378113	159.91663648466272	0.2441874965926012	0.15777479112814877	0.0603082039595627	0.7695542778492221	0.8760942637551209	0.9341811922325247	233	116	212	199	97	978	80	136	41
PPT2	1.3267649506397547	1.8663009656452136	2.5545735707820025	0.3289284952188672	0.4278784688434108	0.06031549008075649	0.877680141931412	0.8769009836187648	0.8989482296849339	6	0	5	2	2	15	4	0	1
FXYD5	5.932941020745546	6.002570264739859	64.95170423002138	0.3923854964871791	0.15779095785938882	0.060355920374968876	0.621767063602929	0.8808004928246442	0.93406544933384	110	37	102	57	51	428	48	46	14
DDX26B	3.436180509176658	3.6530093179425083	10.946378505618826	0.32135274032537475	0.1970715630435714	0.06046902517364299	0.7910426205127823	0.9046416265013318	0.931617063950158	18	4	32	15	6	84	6	13	1
ADK	4.47278868428024	4.588213011030738	24.16557010312558	0.16040323301011225	0.1756810140772485	0.06067763387616461	0.8928176770941615	0.9021781448843949	0.9324149463896306	56	4	25	46	20	103	20	17	8
ZNF592	6.000342629542895	6.084686444493495	67.4095836755326	0.07911153899168834	0.14142855734283835	0.0607038226673027	0.939523804922665	0.891327393683317	0.9326890515464662	208	16	146	135	21	359	72	42	16
RPS20P31	0.8141916848006651	1.729605287036655	2.1497504469457853	1.0549907108891883	0.6836744337977925	0.06074806626947202	0.6514054534550586	0.8342007773999713	NA	0	1	9	0	1	5	6	2	0
LRRC37B	3.44371401769925	3.9034293927715837	13.04008516133326	-0.0030119139127341016	0.22950391606779635	0.060756997050114614	0.9993278087986119	0.9033438156162495	0.930545896333518	32	2	35	16	9	73	7	25	0
B3GALT6	1.903783897762536	2.577004855654765	4.157213419953755	0.8566224850286437	0.3759982439552542	0.06083189212630345	0.6156859998097635	0.8793002503875639	0.9144382763727437	19	0	9	1	3	33	7	3	0
TMEM126B	3.5610020032078964	3.7461831347225503	12.591910350340271	0.4604134271078776	0.22017622444266163	0.060854348198438685	0.7094482440001241	0.8967752832933604	0.9300411899591785	18	7	9	26	10	84	5	15	2
RNASEH2A	1.8494949449055431	2.666629545660837	4.479456769762714	0.448394161531888	0.36791714407421877	0.06091330076285831	0.8523109881396457	0.8878035338516074	0.911282307870868	25	0	4	8	1	50	0	5	1
AMOTL2	5.61726020789865	5.886150283627493	57.326486967617534	0.34002144206244383	0.16053598989786091	0.06094188206995929	0.7769496314475023	0.9148117931069913	0.9339335776843686	310	11	110	67	9	341	70	42	9
KRT8P39	0.5291418507108687	1.4535787832547233	1.1029761284533224	1.3547656789530331	0.7940733540143412	0.061024597352316065	0.37676892014953256	0.7755162854102173	NA	8	0	1	0	0	13	2	1	0
PDE6D	3.148609117421044	3.491420028616999	9.435339421783537	-0.030818022211570838	0.20873022196233124	0.06102622619031253	0.987051412880335	0.9114146646676147	0.9305731508998563	26	3	12	23	5	48	18	7	0
NFAM1	4.269080109621107	4.445081968466747	22.594888097923004	0.22426391797104	0.18881140936053897	0.0610376967179221	0.8657863161536439	0.9111273380699045	0.929197621174503	27	19	52	27	3	88	15	15	9
FBXW11	4.9801767861148605	5.085410345095349	34.04615545300793	0.1064079464793969	0.16503029172256764	0.061087371678926916	0.9266987678063018	0.8957132280826204	0.9340748511229215	70	18	88	48	7	178	32	16	11
NUDT16P1	0.8275218355497717	1.7259363302025064	1.7620201918173195	1.4018901545814288	0.7186234664119823	0.061128752539848265	0.41307201979170877	0.8008343627221227	NA	1	1	0	9	0	18	1	3	0
SRP14-AS1	0.6334154941765692	1.5066013315815683	1.2353776315978071	0.7640318112717501	0.7568562062136232	0.06124215082905375	0.6756893647640575	0.7856453953359932	NA	2	0	1	6	0	14	0	3	0
ERLIN1	5.121041700889733	5.191836760238722	35.65783415163752	0.1521875148709779	0.1324047601698998	0.06128211663327785	0.8726183403141359	0.9023528976713653	0.9320978818445217	91	19	47	56	20	174	38	37	4
THRAP3	8.100616608318923	8.11012467966715	280.5825088676803	0.11582125670873071	0.12155703332943271	0.06130422804720307	0.8505978291576264	0.874779581364232	0.9187188856000935	759	132	468	450	124	1470	269	214	58
HIF1AN	6.059898422393568	6.096082396452172	69.15805732398768	0.07035698707301931	0.15282864476682628	0.0614625461638644	0.9388069962605565	0.8681034436932499	0.9297887484487772	155	29	98	167	26	346	57	47	20
HDHD2	4.362668565929696	4.422501267855455	21.660538618589335	5.871339548281356e-4	0.19321707774584942	0.06149176180504596	0.9999372839636632	0.8824350865868626	0.9309030613406158	42	7	46	28	12	84	22	11	8
DLGAP4-AS1	0.3693573752698719	1.2968484876427686	1.0961068997348744	0.3159788514131766	0.76774741891005	0.061503169711698134	0.895849428215994	0.8168437140346371	NA	1	0	1	5	0	3	5	0	0
DTL	1.9010204926211092	2.3431771153986407	4.00630411850655	0.789296075010399	0.37313923527795995	0.061680955891257	0.6320946042898371	0.8805504478474984	0.9076712410086546	18	2	1	2	2	23	2	5	1
DIS3L	3.996754733392866	4.384878463459555	18.67373224252846	0.30075620571832895	0.22966832923802863	0.06176631969350796	0.8430426734664224	0.8880342807487928	0.9308339541932158	66	10	24	43	2	165	8	25	1
TMUB1	3.247872911170972	3.6839860910789053	10.826045519187375	0.06350776168523993	0.2169600886426394	0.06178472076204494	0.9743651008157485	0.9120358851351623	0.9274950508191315	41	2	21	27	1	52	23	5	1
TPD52L1	2.696176190206876	3.18300278833059	8.979524638216532	0.5146676433943151	0.2556577664448926	0.061819298457925755	0.8099829180045485	0.9227635392229563	0.9129938793307814	20	3	1	25	4	53	5	1	5
RPL14P1	2.033062131253753	2.5918739830071043	6.303453076269876	0.5336147314585995	0.32248381109250945	0.061845690311278755	0.8034318436090591	0.9176230182144411	0.8962467679585778	12	6	1	11	0	22	1	4	4
RP11-582J16.5	1.4634115549993678	2.0326426898049714	2.6575363786131923	0.6528234668255223	0.3813308659016757	0.062010771781110086	0.6797502428564455	0.8824955823644232	0.9040748241617212	6	0	5	9	0	20	3	1	1
MRPS21	3.906539818671167	4.037732030306376	15.920944506831376	0.26497532937043544	0.19625061995512	0.06210024947706136	0.8327441857302436	0.8992529849018125	0.930312909256491	25	5	18	41	10	104	6	13	5
WASF2	7.862085999666382	7.880784724429726	239.7338592315431	0.15263935648564375	0.12618473150490725	0.06210421919754407	0.8115335469588736	0.8755234664869695	0.9239356633610868	420	127	488	335	130	1129	253	194	46
ASB7	3.926278062696704	4.0884032233736685	15.897477180781289	0.06695133914431067	0.1960655092174912	0.06218043980301002	0.961772763847125	0.894016109530762	0.9309162094851897	45	5	28	38	3	80	9	19	4
BATF	2.3044302999535846	2.9549601943837733	5.8314160094781755	0.873846296419396	0.37466615522418867	0.062220297652910025	0.5950365811592917	0.871402952940915	0.9188844329261074	4	0	14	14	6	64	7	3	0
RP11-331F4.5	2.1723857381134675	2.772195202266119	5.175397939213499	0.5709938327132276	0.2944389817071943	0.06222683212897657	0.7417347855038197	0.9065568718260384	0.914991245690082	23	0	16	3	1	28	10	2	1
SYNE4	1.0466275169607806	1.6526572666720452	2.3074100518677527	-0.4077698426672899	0.4230109202244655	0.06222801022822	0.8841619358006135	0.9011971702543747	0.872624261066774	5	1	1	6	0	1	4	2	1
KLHL11	2.8912919444921283	3.002184424939471	7.158865394457425	0.08597845153241646	0.25559031578024705	0.06228330134679455	0.9557738233869222	0.8863199295298299	0.9255520719237492	14	2	11	14	4	28	9	5	2
CRAMP1L	4.1198649596013075	4.377165372397117	19.17993162285842	-0.1376292645543903	0.17604833279506768	0.06239768931515173	0.9260093055494458	0.9127995175850013	0.930545896333518	58	4	53	37	3	60	31	17	3
CTD-2619J13.8	2.6566841767490237	3.122879043035842	7.371409921029402	-0.05927220906777388	0.2557636246830237	0.06240128869353764	0.9807163262656776	0.9127995175850013	0.9199437238070082	13	3	20	18	0	18	6	14	1
SCARNA22	3.076612853330898	3.6656068180526917	15.222027488072268	1.1983676077895804	0.3883554042261452	0.06245847642832839	0.5043700884208405	0.8921660008537186	0.9026349916152839	2	15	4	5	14	30	8	10	8
FILIP1	5.717127436394015	5.841860255809887	57.01652069726122	0.3149719277685397	0.16191711819001747	0.0624980485211757	0.7736813385323551	0.8919293728878978	0.9317361589348189	154	19	145	32	35	261	59	55	10
C12orf43	3.253189163381187	3.645904920330347	10.998733571077695	-0.002877884538103625	0.2443186176317804	0.06256879385948778	0.9993278087986119	0.8992078333301061	0.9272463223538325	37	8	10	17	3	48	9	20	0
UFL1	6.03856125375643	6.091663260490724	69.64920464696354	0.038322986188292996	0.15472343142705106	0.06258241109166864	0.9730467289416085	0.8770718853760918	0.9297935155476603	157	38	84	121	34	346	32	65	21
SEPT11	7.893177148969547	7.925661955316093	246.92031518059702	0.206525116869161	0.13268741755607266	0.06264679383202598	0.7567820683705079	0.8758912845967726	0.9257179476736254	724	131	395	258	123	1397	215	209	47
NRROS	3.030570514965364	3.3328013971212203	9.1428277677685	0.2846836177041224	0.27840157943813537	0.0627751937235274	0.8730145431192171	0.8895218471593503	0.921923580613452	19	7	20	3	4	33	18	5	1
ANKRD36C	5.359359385824908	5.600068446476989	48.29955107160049	-0.04720430375502897	0.12223875661837377	0.06283468519333885	0.9772973824009409	0.9401960537120241	0.9301804010907232	187	8	119	86	6	171	44	36	16
TMEM70	2.9278236142212584	3.313501866011164	8.40139913042035	0.43339553656269986	0.3074319475143752	0.062867003555379955	0.790532415515984	0.874099016075853	0.9242329470443484	16	4	7	16	7	96	8	1	1
SESN3	6.849662873838702	6.935692677022598	122.59961463439357	0.3020727803345764	0.1547134253871649	0.06288513798439434	0.7055132676288998	0.8758973416766928	0.930545896333518	319	58	142	166	85	1070	87	97	15
C14orf37	2.1703383093533573	2.733272884474768	5.144307383446705	0.2926802474862824	0.3766545656415734	0.06291982451265836	0.8862811230059026	0.875232044240831	0.9129938793307814	10	3	16	2	2	34	1	11	0
CTU2	2.4299463527047656	2.9384896671511953	5.631602468031542	0.33260188061888707	0.28276423445269583	0.06301884563509436	0.8398705700204968	0.8966224961729037	0.9210987835551376	30	1	7	10	1	36	10	5	0
ELF4	5.443801196894209	5.493910424217248	44.38360057155791	0.19724126185012064	0.1258385397486772	0.06308348603241853	0.8060078608173789	0.8996394372800822	0.9285807235474607	80	23	67	89	25	245	53	33	6
FIBCD1	0.513296917883891	1.4091584154746752	1.162196201515022	1.0201201589376574	0.9492569694190462	0.06310127926585334	0.5806866989970366	0.7277851234473525	NA	5	0	0	1	1	13	3	0	0
SPRED3	2.4431868505158594	2.67229714220746	5.5907288720798975	0.4254438791158902	0.29498720935385864	0.06311155254732849	0.7635925842094902	0.8891759005406106	0.9184902522355984	18	4	4	7	1	30	5	3	2
PI4KAP1	2.325125488910409	2.8900453165507147	5.6521696636047825	0.8604688285505137	0.30642055533780554	0.06315360280847969	0.562882854480551	0.8950199094490757	0.9172640046244799	14	0	25	3	2	46	7	3	1
ESAM	6.227878433668224	6.2907686093535835	77.84729992425842	0.13803320592624913	0.13831416755498888	0.06320876662830766	0.877680141931412	0.8829762049329025	0.9284754964307168	130	26	171	182	36	418	102	48	13
MB21D2	1.4427557413653334	1.8673350264981783	2.5802761659639364	0.16137757188030305	0.4234784567338191	0.06321241559898096	0.9407575153892427	0.8702269833281935	0.8974359296441575	6	1	4	3	1	15	4	0	1
CTC-444N24.8	1.2509679371591074	1.8427652408770563	2.3214389019553834	0.5359142575694471	0.5375191624656777	0.06323051039781104	0.7668678031168142	0.8451746332932464	0.88891834000098	5	0	4	1	3	11	6	1	0
MEX3A	1.348987808504859	2.0344312918151566	2.295236945470022	0.7938453671075341	0.45243754325436014	0.06333144663647881	0.5957521731235095	0.8633080771912218	NA	4	0	4	11	0	20	4	2	0
MND1	0.5373117435355315	1.5049858194144474	1.6445747879523132	1.0975029962260645	0.5813463230130544	0.06337323571928684	0.5819180094678056	0.8660557967541671	NA	10	0	1	0	0	11	0	2	1
AC124312.1	0.6944136279116346	1.4303752926565785	1.3658904512742316	0.30163751968074554	0.7091281286947158	0.06338500839984039	0.8919829038992537	0.8081886693612897	NA	2	0	1	4	1	6	5	0	0
ACAT2	3.055688745009315	3.36114588460912	9.42174512133282	0.8406520914848051	0.29863205785569874	0.0634184609600334	0.5451095935718648	0.8794727168149974	0.9210987835551376	18	5	13	2	10	58	8	10	1
CAP2P1	0.9350590604638659	1.6313708052536642	1.4010577990211515	0.8150311363884115	0.6244232871024481	0.06351696803929947	0.5774376618829172	0.8029583475005432	NA	2	0	4	5	0	17	1	2	0
PRORSD1P	1.1461835923228234	1.8804217577508626	2.4982249644637538	0.1818692223125791	0.41453433376403315	0.06354603156201118	0.9436944464820907	0.8970485702105393	0.8808378382739921	3	0	5	9	0	8	6	0	1
SNORA55	3.131019792710623	3.4404092670282806	11.73408785780866	1.057455496636618	0.377731173654945	0.06356251984700999	0.4381030578244961	0.8684047058971147	0.9117845110458858	8	11	3	6	11	43	9	9	4
RPS16P5	1.96040548076057	2.435100621796551	4.3249881435158075	0.7352099284107411	0.38026088513679895	0.06357485935970768	0.6359731448218425	0.8760673214675545	0.9090074360952557	7	0	4	6	6	34	5	1	1
EXOC1	5.834553883594645	5.928653791870427	60.20561571535392	0.2411535930832134	0.1433370969611715	0.06370342130184559	0.773163951772945	0.8921146332666052	0.9295095980667931	125	14	90	117	49	326	72	49	8
DDX55	4.701709454255555	4.883297599414912	28.023502856867644	0.08530956162334978	0.16707820262632195	0.06370342677715837	0.950709856637886	0.9021781448843949	0.930545896333518	99	7	42	74	5	126	30	29	5
TSSC1	2.9562357011881595	3.2093765201158804	7.9620170314418575	0.18059222354741963	0.2445312810307149	0.06370863338637757	0.904275926279725	0.8958895639969298	0.925086823247338	21	3	19	14	1	43	12	3	2
RP4-583P15.15	0.654128063535556	1.4434493559888302	1.3363957646512783	0.035126015276282924	0.5764298326518094	0.06373171737589212	0.9914126301071515	0.861801494319642	NA	6	0	3	1	0	2	5	1	0
AC008079.10	1.6574025799364567	2.3456559404131374	3.769099896567865	-0.13029491610979477	0.32207904607952026	0.06384853244415742	0.9597788878894353	0.9147455135088225	0.8974326691138924	9	0	9	11	0	7	10	1	1
SGK494	2.633015313273644	3.128284420517732	7.403484079123622	-0.16049288360382252	0.27335838075129865	0.06388603377487963	0.9469063050724856	0.9036658796102753	0.9193115958174489	24	2	12	14	2	55	0	10	2
C5orf51	5.339487141898886	5.452395739228068	44.45838812326737	0.5770714327579415	0.20371017847630307	0.06389227263155639	0.4924136741848914	0.8690540791720708	0.929274552421567	50	35	39	55	34	227	49	33	8
SEC16A	7.107332029272527	7.223322113410689	149.75319023945627	0.08146013535328862	0.13723679755692156	0.06399895631920145	0.9425554852843895	0.9026215042405208	0.9297935155476603	451	28	320	355	47	635	203	97	30
FKRP	3.4033826052924483	3.672419147432179	11.787039781190362	0.10399941688087021	0.21452416786935105	0.06400576612527838	0.9525787904503664	0.9090182289370565	0.9249496061669584	51	2	17	15	4	60	16	3	4
CD8B	0.26031467284402154	1.3401008328966038	1.219810225681921	0.7404148883014858	0.8927722694230592	0.0641766095627911	0.7471762824067354	0.7978657699118051	NA	0	0	6	1	0	4	0	5	0
ADAM20P1	1.2168427160461113	2.0770556774090867	3.998376583956968	-0.6946888112139848	0.21826063771173496	0.06418735584472013	0.7978570203562858	0.9632674229302851	0.8611325883203107	7	0	1	14	1	2	0	5	3
PNPLA6	5.7459730108749	5.950601646230176	60.258296618231654	0.24554675482890267	0.15390570428442737	0.06421809845960216	0.833110945128794	0.9087204704571853	0.930312909256491	264	10	128	107	11	374	63	45	11
RBBP8	5.7676531957599035	5.788923720530352	55.480453151249556	0.1524068667495584	0.14108260235628708	0.06426794155592298	0.849586486473728	0.874779581364232	0.9250027262501701	125	25	71	101	33	277	57	40	12
CTD-2179L22.1	0.5722429975170887	1.4311499125143021	1.303976494459881	0.7918558714574484	0.6787345765525339	0.06429199490586848	0.6867077776793138	0.8329718867632447	NA	3	0	0	6	0	5	1	4	0
USP5	4.641235341747846	4.870680562747084	28.95198556877406	0.15583019268843834	0.18494607059886772	0.06431343053809004	0.922698374605228	0.9079169582746729	0.9274950508191315	107	13	18	58	9	175	34	6	9
INPP4A	5.5220090873016545	5.633770265510469	48.82982167967234	0.16728394978159472	0.16166175358942528	0.06431900137443168	0.8763839974705677	0.8863148094861859	0.9297935155476603	68	23	146	81	16	225	40	62	7
TXNRD3	1.8032569705990922	2.2136030713630257	3.416209514201932	0.2729212006996621	0.39809851539225977	0.06434520847349075	0.8809310152554439	0.871402952940915	0.9040748241617212	7	3	2	7	1	16	2	7	0
UBR1	6.387606785814687	6.414453893810202	85.39480006085526	0.1561254692832119	0.129021774430145	0.06447088257341181	0.8298814906333535	0.8760673214675545	0.922723946669563	208	43	173	125	35	491	91	61	15
KDM1B	4.9405641527682755	5.0339991063058465	31.976547438357212	0.30621138702639855	0.15404520851704578	0.06447407069550354	0.7204014595640236	0.8933863538342408	0.929274552421567	57	25	44	61	11	194	27	32	4
FPGT	2.702328794403891	2.9472430634383633	6.893501172357875	0.6010563450396088	0.2795898018004412	0.06448588270342102	0.6624417734459068	0.8922105981573278	0.9185451014855556	23	2	3	7	6	42	6	4	2
AKAP13	9.61701773217608	9.62443688282699	805.1845609002992	0.11036284623479994	0.12234749938173496	0.06449689764185598	0.8432288473113158	0.8802982898730667	0.9116532959078761	1567	397	1611	1300	392	3822	732	662	177
ARG2	1.5104393100236149	2.317267243940216	3.158551572721854	0.9254327242702944	0.42626362565554526	0.0645052246406407	0.5647852351500526	0.8764464778534203	0.8961881901241929	6	0	2	18	0	21	3	6	0
LMBRD1	5.028074776314675	5.144192677740081	34.59275987924646	0.43351429195697716	0.1666167651226315	0.0646115368828543	0.5985201759495417	0.8891759005406106	0.929274552421567	53	13	49	49	34	229	29	33	4
RPL32	7.711340118791088	7.815331930818263	232.48229785503074	0.23005395290629727	0.16647703893844992	0.06479913506742387	0.7970944287738709	0.8799132992304854	0.9284754964307168	398	154	219	249	175	1051	134	188	73
TUBB6	6.066663748068917	6.322726054613976	79.61546383289271	0.38877869677542093	0.17794597930860676	0.0649650429223419	0.7541738157655965	0.9011971702543747	0.9274950508191315	367	40	87	132	6	397	95	61	15
CDCA8	1.1379446827110826	1.89455547664736	1.9531526772907835	0.52636417520063306	0.6924412936239402	0.06496970914007741	0.7907757255135625	0.7727558403491678	NA	7	1	1	3	1	32	2	0	0
CTBP2	5.9624652411902686	6.000292754317728	64.28096323765558	0.03134205767258777	0.15535429962563355	0.06502389564913008	0.9759952718190298	0.8658861802275909	0.9253062647371207	165	26	134	102	24	283	75	40	16
ZSCAN20	3.040937607981776	3.287057282380574	8.125727715369653	0.15196502677762275	0.2386338599670661	0.065087292638668	0.9150846260403235	0.8921146332666052	0.9249932567239111	32	2	15	13	2	40	9	10	1
FLT3LG	1.1970713305965335	1.9370869362455834	2.198398938517038	0.7012786223937412	0.4741005773022404	0.06509336099286377	0.6863625127853676	0.8684047058971147	NA	8	0	9	1	0	12	2	5	0
CBLN3	0.654128063535556	1.6572388595640821	1.4396214776636693	1.0618513633923121	0.8248724724516737	0.06513161745475438	0.5777108658225538	0.7701961399740385	NA	6	0	5	0	0	17	4	0	0
POLK	5.8655878430418795	5.909399542144249	59.75240104136029	0.24062643175336404	0.13198640423807875	0.0651974073330594	0.7448239728197878	0.8855335611338562	0.9253062647371207	96	35	97	127	27	370	52	53	9
VTI1B	6.135162663875049	6.160965403564013	71.44001867168534	0.1791681207643697	0.12711287151386194	0.06528561019276428	0.8004304955390417	0.8802306685232058	0.9223963429049193	175	36	106	131	33	468	67	48	13
NUFIP2	8.329592289284781	8.35816381139936	333.2327203890583	0.19803198605465383	0.13180869107110896	0.06530199667232174	0.7557655700931737	0.875232044240831	0.9202803139550658	455	154	607	697	189	1907	275	310	59
CDC37	6.853487903222657	6.943701566705954	123.22966707936374	0.16033530615473904	0.14315507036119632	0.06537729830153537	0.8653078350969319	0.8891759005406106	0.9274950508191315	478	30	206	211	46	802	124	67	27
KIF13A	7.007921407145175	7.118557560976651	138.2533683966978	0.22164011707062348	0.1497129706124565	0.0654654707412515	0.8026431881275053	0.8864317743205072	0.9274950508191315	472	44	344	163	47	829	169	117	15
ECHS1	4.788361309085177	4.91358196788919	29.60175628934742	0.34166267363294595	0.18757186904601433	0.0655923277404676	0.7417686623150845	0.881750556598037	0.9272463223538325	93	21	24	46	9	179	35	15	6
PNISR	8.701002196208707	8.733475666894684	433.1676951931245	0.1218381061049762	0.12979230494661512	0.06563499292615466	0.8645726676022284	0.881109818473132	0.9208771778885768	746	148	1090	686	241	1965	373	365	103
OR2A1-AS1	0.7899494436840502	1.4552326488209233	1.309258985055619	0.49438402069084936	0.5769570310520462	0.06563615677832421	0.7877703820313597	0.8427599785216491	NA	6	0	3	1	0	5	2	3	0
MYADML	0.9568279726833389	1.7431086850868809	2.1523952080149096	0.5105586950988228	0.7434691606719728	0.0656639115200422	0.816271566772311	0.8007079983393715	NA	1	0	4	2	3	10	7	0	0
DLL4	5.384495088789819	5.6109147754753534	47.62671804357522	0.38289919354441165	0.1957061806289204	0.065711658913363	0.7429254892181052	0.8880342807487928	0.9274950508191315	82	20	188	33	14	240	75	31	6
ENO3	1.0429316887239195	1.981144401737246	2.042339504379932	0.6988922739658288	0.6122936019988156	0.06572209848989531	0.7209506823787463	0.8234545106773798	NA	13	0	2	3	0	24	5	0	0
RALA	6.807039294010441	6.924000716151989	122.88185725017027	0.4634435250695528	0.18311449677184566	0.06576824654992884	0.5633962303064711	0.8681034436932499	0.9274950508191315	243	58	154	92	116	686	111	129	17
CTH	1.2682320141450139	1.9015803736440315	2.4655073196142205	0.9110502206411377	0.621498214717339	0.06577218376701678	0.5673196010206766	0.8136248064337231	0.883641702651385	3	0	1	4	4	18	5	1	0
CD14	5.106983365839321	5.406927962706961	41.55977269573871	0.8615584969953416	0.3067223163014921	0.06578722737408842	0.4087443095862194	0.8270227158732065	0.9263223378367633	32	40	67	38	23	391	36	35	2
RP11-134L10.1	1.292515708442358	1.892022134021519	2.077345261971855	0.6694391778592187	0.5158336787996562	0.06584921500605177	0.6642690255916657	0.8342007773999713	NA	4	1	8	2	0	19	4	1	0
MANBAL	3.262416160751956	3.60188868290467	10.821906935073484	0.3434108463880915	0.23956690765938865	0.06585421207317306	0.8249398686200108	0.9020846528427283	0.9208771778885768	49	1	7	16	7	49	18	6	2
CCDC136	2.1057531955403244	2.541291151532222	4.24256279421659	0.6692925307817204	0.33913359096275525	0.06585625866879612	0.6477579979042621	0.8760942637551209	0.911456803374315	16	1	12	2	1	38	4	2	1
GOLGA7	4.78657714012041	4.960403537528831	30.211541224920275	0.45186229217569984	0.20805605872534216	0.06591579983812475	0.6989011514804285	0.8769885207660246	0.9274950508191315	26	13	78	45	20	243	12	31	5
DHCR7	3.9844030124943806	4.217755920184355	19.382396974168575	0.779397146027895	0.2843427488113611	0.06594098867480498	0.5394019774739569	0.875232044240831	0.9191331534396676	19	15	6	27	16	96	8	19	6
DXO	2.3968105521765084	3.1112138599605594	7.16848256127524	0.4366569571321155	0.2478575293700083	0.06598346448341297	0.8372480831994542	0.928227177070444	0.9076650725985171	25	0	8	27	0	24	14	3	2
TESPA1	2.2736829780008767	2.5995922610187776	5.6228711352892224	0.6273599814418034	0.366065867416004	0.0660125162587656	0.7134431206991267	0.8783634797621958	0.9040748241617212	2	2	8	7	6	29	7	1	2
HEATR5A	4.74623871627258	4.825411540906209	27.239441600976388	0.19570680061464804	0.16501293438401657	0.0660215399946944	0.8402270673769693	0.8821803761550859	0.9274950508191315	63	10	35	74	11	161	22	26	5
VANGL2	2.5796989351932402	3.0813554798553726	7.3103268317022545	0.9568381956336617	0.30268880147475336	0.0660217752361826	0.5130597548496911	0.8970485702105393	0.9128557392304747	5	4	32	7	0	45	6	6	2
INO80B	0.9819013210356009	1.5946926685452447	1.9722521023293984	0.5348904546017473	0.46390654198141446	0.06602874748056381	0.7816517097157117	0.8813247864618934	NA	2	0	8	2	0	6	1	3	1
USP4	6.051834098933186	6.107969020409411	68.64093967193972	0.11234971887771987	0.14905450468124923	0.06606310932345891	0.8989207583881739	0.8736664198707597	0.9246397652098645	192	16	128	136	33	376	53	63	15
SMEK2	6.754950060790235	6.792189842787539	112.07146388667255	0.21223952921117328	0.13865267182019494	0.06608829711842266	0.7619208639111505	0.874779581364232	0.9235479330205869	184	58	173	175	76	595	84	120	19
EHHADH	2.865632303882292	3.2909984453392194	8.531401840722058	0.7580752477476045	0.28935001856095965	0.06611134209133082	0.6271498908729094	0.8913381354234474	0.916644736230506	21	1	2	27	6	59	11	3	2
PDZRN3	4.740679198675742	5.267670985635843	35.18542289059878	0.4654954172780158	0.24999607661035822	0.06612155489223137	0.7567478876338095	0.8813247864618934	0.9249496061669584	195	3	51	61	8	358	29	35	1
CENPO	2.5020923403029234	2.9558756908012227	6.492306930438621	0.9096746275539814	0.3401249927193979	0.06615368090053127	0.5336035207659745	0.8786109382176522	0.9114136014027054	32	5	2	4	1	40	7	6	1
XKR6	1.888046749373363	2.208818220234337	3.514587366764101	0.3786746893020438	0.3691633904511507	0.06617827584382642	0.812690995647613	0.874372123398776	0.9023162686561889	4	1	12	4	1	16	2	5	1
CNN2	6.926941774857783	6.972615369446421	127.81169224054905	0.22296766203236965	0.15164988699681262	0.06621522110079961	0.7516200753465068	0.8677114539431103	0.9242914725046874	300	94	189	177	41	721	101	101	29
SRSF1	6.374909711243418	6.427968203711185	86.72962857826674	0.020098664947692725	0.14939322736683017	0.06623307022942339	0.9857119139763472	0.8744666085674281	0.9249496061669584	187	29	147	226	32	349	100	58	22
PAPSS2	6.77911331460287	6.797892451520583	112.5923552150473	0.18505560003446994	0.13071467543826026	0.06633458635307299	0.7799971690990304	0.8734677923676786	0.9191331534396676	235	59	191	145	68	573	107	97	21
TSEN54	2.383427350444354	3.0411350794454055	6.324151717025144	0.6575511687972267	0.27458225967632893	0.06634193502002593	0.7016497260342329	0.9097073064148572	0.9142309028098896	27	0	12	17	0	36	11	4	1
DOK4	3.6087618584236036	3.952984570560009	13.994818558181226	0.06838716368176685	0.21717082107518704	0.0663473529519378	0.9715466880780957	0.9054850602866964	0.9230163997295268	44	4	17	42	2	76	25	3	3
C15orf62	1.1715151522136087	1.9797608475220605	2.5772835729556167	0.3737762612412072	0.5270097438377622	0.0664495962921075	0.8780633107476381	0.8647216464764085	0.8753881356472181	2	1	13	1	0	5	8	2	0
NDUFB9	4.861611350443758	4.909690866305168	30.451599631686193	0.08274596183188733	0.18934886204231077	0.06649597211867203	0.9386404186887881	0.8685809163062298	0.9255332124162603	61	15	49	58	11	167	18	19	11
CDADC1	3.45783643296182	3.653537598930653	11.961584318986374	0.27939772951091	0.23150676758239755	0.06649732667808683	0.8409565296107663	0.896397873673325	0.9214782772681683	26	2	9	24	11	55	6	15	3
N6AMT1	2.9511503630868874	3.1830831566194453	8.02808056021096	0.2819649380869134	0.2509037714675402	0.06650015976085417	0.8436183933669237	0.8950199094490757	0.9198049920238507	11	7	16	14	1	35	8	10	1
UBALD2	5.532032577885448	5.696612019031941	51.518132305093246	0.5352946806107294	0.19697674428519094	0.06655862910172317	0.6401973597848352	0.8769715426747762	0.9270993737527017	28	20	109	112	36	321	65	27	9
MAD2L1BP	1.9354118317303506	2.396405271165203	4.195070952041795	0.11391692473440064	0.380841881986129	0.0665624762007471	0.9612446667757296	0.8760942637551209	0.9034355953096397	5	3	10	5	1	24	8	0	1
C2orf43	2.8521445312999707	3.1029250214703548	7.384851915726146	0.279387499551063	0.2601958079542041	0.06658688381947299	0.8504071876767945	0.8924749639486005	0.9189760703418518	14	2	6	18	6	39	13	3	1
POLR2H	3.8436407611586056	4.118229265952229	15.686804805915536	-0.0059741532718865335	0.2033331491723233	0.06662448636122696	0.9974133036477076	0.9021978367017093	0.9249496061669584	27	3	33	53	4	58	29	11	2
KLHDC1	1.4439884814619468	2.1160690213743805	4.624049491021085	-0.1651278792120491	0.42408850478660237	0.06662610964371972	0.9556576352727835	0.9029389318673964	0.8604014044445649	8	1	3	2	4	21	0	0	4
ABCF3	4.631030825353574	4.855054523389505	27.393806496001602	0.20898241889468164	0.17230127486086289	0.06666746775677232	0.8687298993248457	0.9050334123126378	0.9272463223538325	94	4	43	81	5	158	28	21	6
RFC1	6.0784787436424415	6.105565862109207	69.34235079798214	0.1839760573014657	0.13971342052553984	0.06668738997406584	0.8063031547891483	0.8745986912052671	0.9223963429049193	126	33	92	133	44	351	77	47	14
RP1-151F17.2	1.6863290991338926	2.288901555951193	4.005665452356859	0.5421100827475965	0.43095130422913613	0.06679764676407358	0.7996705654240303	0.8786109382176522	0.88891834000098	1	3	12	6	0	13	1	8	1
GPR153	2.745476329131725	3.212823271024407	7.343168664221307	0.516621056441054	0.2728044889358366	0.06680701315427662	0.7205329322503072	0.8956184533413061	0.9171725921266851	43	1	9	10	1	49	12	4	1
CTD-3157E16.1	0.6499094135134426	1.5133665773243345	1.2653194620465595	0.772473509291281	0.7975434254968204	0.06698359778055973	0.6640914472069993	0.7730128863345828	NA	2	0	1	6	0	12	4	0	0
KRT18P4	1.0427332982914335	1.709721630776083	1.7307314991105065	0.6718436221861227	0.5407079195966801	0.06708331488730024	0.681726232565423	0.8457402612631824	NA	2	0	3	8	0	9	4	2	0
HMCN2	2.572252545944667	2.923334079383542	5.857617010232751	0.5483502293512919	0.2862366145641017	0.06717234766468341	0.6782892904479545	0.8821803761550859	0.9180166748262939	25	2	5	13	1	52	5	4	1
COPG1	7.027608661757118	7.052360091181554	133.90298096102043	0.16828438378895563	0.13497102347456355	0.06723139104369487	0.8051691115130919	0.8694022641676081	0.9184902522355984	398	60	172	226	65	767	134	96	26
KCNJ2	3.173070396044905	3.4418388303795298	10.47654995188546	0.27320178449340493	0.2996677748982563	0.06733709434958388	0.8797510046819907	0.881109818473132	0.9140084961638476	5	10	19	16	3	28	19	6	2
FIZ1	2.047759541098313	2.4243394559862708	3.7834494174489586	0.17285652024763298	0.33557494539098043	0.06745571865384865	0.9163957269716836	0.8764464778534203	0.9091491226157723	11	2	6	7	1	23	8	2	0
ARAP3	5.354822550080488	5.759749624162384	51.95747603345125	0.22941536040118143	0.20175239457124972	0.06749408578191056	0.891173195207489	0.9039967654926095	0.9235479330205869	169	4	174	87	10	389	81	14	8
PI4KAP2	2.5075951595303905	2.9682162327398904	6.0802962500683115	0.4239653457238921	0.29647709445908094	0.0675764566212342	0.7877703820313597	0.8891949875804194	0.9131542359738372	29	1	14	5	1	40	11	2	1
NOS1AP	2.0868344687446823	2.563304969406135	4.327400619984395	0.43468015078113453	0.3933615462389889	0.06758185114769244	0.7892597385119625	0.8614044584172472	0.9075658036154313	9	1	5	6	5	42	7	1	0
MPG	2.4051066097258147	2.8197563009884394	5.132290209478991	0.24491172963592975	0.2844038505295153	0.0675967999950109	0.8772511244169149	0.8893842446443836	0.9172640046244799	16	1	12	12	1	34	6	7	0
KLHL29	3.544877601600688	3.9973328575432614	13.97542862347921	0.24372765825875506	0.20553507598143464	0.06765957081696307	0.8844487229849733	0.9140701086280709	0.9210987835551376	59	1	27	35	1	61	20	14	2
ING4	2.772408729914269	3.2620195948981343	7.755788519194152	0.1705427412658962	0.2967059702871263	0.06775158703537941	0.925635110770636	0.8843608033531725	0.9172719768696117	27	5	16	8	1	49	17	3	0
LOC100421166	1.7327807871312717	2.2897792501406817	3.3744447382094878	0.5057924947882683	0.4375184436202465	0.06785354767331442	0.762502812225215	0.8601854031191349	0.8983667742643339	7	0	6	4	4	26	7	1	0
SWI5	2.29754469677086	2.977395791413206	5.9538401232584555	0.53338253483924	0.32929310042470894	0.06786183120082605	0.7696151470297035	0.8921146332666052	0.9076102866558964	17	0	3	26	2	28	11	7	0
LRRC20	2.261439768105424	3.0814455290706033	7.066505797225334	1.4235791424368514	0.3267374212077982	0.06789049938579986	0.462338308343725	0.9036941896330236	0.8989482296849339	25	2	0	27	0	42	9	4	2
SCD5	3.414231264115588	3.6962219138217782	12.020001140546512	0.40606123270708777	0.25087839011254204	0.06792345274254338	0.7615913640103826	0.8884141480736174	0.9195991068736217	34	11	10	20	1	59	18	7	2
SCO2	1.4037265845078788	2.160520169253291	2.70108161545522	0.4528806788543997	0.4513832336121458	0.06792491171801068	0.8112380928527604	0.8697038565769233	0.8880924281400131	11	0	3	9	0	15	8	1	0
ZNF507	5.469323025392886	5.5555561886453475	45.988586618303394	0.15172951436952684	0.1590862089585187	0.0679761572074374	0.8754205340776856	0.8769009836187648	0.9249496061669584	129	19	74	111	11	259	39	46	8
HSPB11	3.443662034965216	3.604837544729459	11.295467707757657	0.23143651700579293	0.23476394254235744	0.0680267551034407	0.8622653741120144	0.8857077635643537	0.9214782772681683	27	6	11	30	2	54	8	12	3
RAB29	4.297859542369556	4.506560279388337	22.494638560211282	0.6318325306257707	0.25656118869484096	0.06807940387628221	0.5363921122745493	0.8681034436932499	0.9216622739437917	24	24	46	19	5	131	14	25	4
RP11-120K24.4	0.4983294338907981	1.6444376660971962	1.5818631417323026	1.2587524242096424	0.9091603358810908	0.06809524589006197	0.5300495120504938	0.7712538340116146	NA	0	0	9	1	0	11	6	0	0
EBLN2	2.3460827903001196	2.677124688759415	5.776768834711886	0.2963608915316201	0.32274950156682386	0.06814585081398862	0.8681628731812542	0.8900025281047887	0.9070154633743185	11	2	9	15	0	22	4	4	3
SRC	4.751340626110182	4.834186332471833	28.309249431468572	0.08688864294119612	0.18699904724193878	0.06815751115883753	0.9416506042426707	0.8760673214675545	0.9243811539389176	79	15	33	59	7	124	32	17	8
PTRF	8.562916382716775	8.63059822191519	402.71438319131096	0.12113927676589545	0.13944532353056807	0.0681579586969657	0.8879072976100165	0.8872724698148614	0.922723946669563	1395	165	830	577	103	1770	430	270	99
KIAA1958	4.060105255528576	4.267340892920214	17.548248529249896	0.2993328449816869	0.19948809403436904	0.0682483741322789	0.7942302225863345	0.8891759005406106	0.9249983294654984	26	8	34	54	4	116	25	10	2
GLTSCR1L	5.3575239978990155	5.440658975933016	43.06877275988975	0.19117974628078502	0.1663795053617056	0.06825820246249499	0.8492349806132168	0.8809780860830875	0.9249496061669584	75	13	131	51	22	211	49	28	10
ATG16L1	4.577681808267106	4.802544097962256	25.6737801474224	0.13948269816809764	0.18137286741716693	0.06827819355576249	0.9089607944169192	0.8919293728878978	0.9257179476736254	83	6	59	50	8	172	40	15	2
EXOC3L4	1.6922530785263876	2.028367246879995	3.060078895667073	0.10339514913344784	0.40942975845733	0.06829330962416227	0.9597788878894353	0.8677114539431103	0.8909816626831097	10	1	4	3	1	10	6	1	1
MTDH	7.502141040639824	7.540733031521038	190.45528770587413	0.2488912945964498	0.1548643626771553	0.06830061419463529	0.7005195397754176	0.8601854031191349	0.9200386725319669	320	144	255	276	89	956	175	150	42
ECI1	3.071845420224394	3.3829629667117453	8.968136525975703	0.2632072456449773	0.2560280176583734	0.06831120251225604	0.8651344452427661	0.8913381354234474	0.9186210503698935	39	5	8	14	1	39	12	10	1
FZD10-AS1	0.9741745506741479	1.5781146749887611	1.7699668951681604	0.7624411035142086	0.5418774408936704	0.06836724921037686	0.6279903051290301	0.8423156291434815	NA	2	0	3	6	0	13	1	1	1
RAD54L2	6.0561161517355035	6.122819501034316	70.29591701610559	-0.031825582795175104	0.15847209596849773	0.06841341240495485	0.9776076541252698	0.8751422644075088	0.9232166838418011	183	24	132	153	21	297	78	38	21
GSKIP	2.850854696097873	3.022097940435838	7.2087139540997995	0.39863752095339416	0.25932973251328684	0.06845672937406629	0.7562161310638106	0.8910370095452115	0.9163671977711749	8	6	7	16	3	35	9	6	1
RPS15AP10	0.7065627325017516	1.650316529001288	1.6003688738429709	1.2534632128093357	0.6615409239795702	0.06852488524643195	0.47058293159113146	0.832767863587136	NA	12	0	0	1	0	8	3	3	0
MCM3AP	6.315345740739998	6.4878828335821135	88.75089033757939	0.20472950739794193	0.15550679249191773	0.06853990816685263	0.8604434433453099	0.900454044693426	0.9249932567239111	345	10	170	175	32	454	110	65	16
TMEM185A	2.259247928737215	2.7049448630277295	4.944127800970458	0.2805411862515406	0.3488877644804963	0.06856150642751169	0.8766121712147831	0.875232044240831	0.9076650725985171	19	2	7	3	3	30	11	2	0
UBXN2A	4.341888020231371	4.499800502207787	24.735379405352152	0.08260776142788341	0.19638358119275626	0.06857590004316874	0.9577991538544909	0.9127995175850013	0.9166543695114066	34	16	15	40	15	87	15	8	13
GNA14	3.7332841314374976	3.9017196468977007	14.278247114787483	0.38754114639395415	0.2265326823749593	0.06857888011333907	0.751237768552441	0.8878035338516074	0.9210987835551376	19	8	43	13	5	88	16	5	4
CCDC107	1.3801162737063226	2.3386213659814667	3.0386708331664494	0.5101065802487924	0.5308437212555438	0.06877643192534245	0.8188743130896247	0.8451891075400224	0.8831967998564788	12	0	11	3	0	30	8	0	0
XPNPEP1	4.852024308147006	5.1606742401202546	33.29915731679579	0.17929130187245673	0.1916431631997687	0.06883301996249785	0.894099073550389	0.8939647978927556	0.9249932567239111	93	7	103	69	5	192	37	41	2
CCR7	0.7560767124031146	1.7259214816629902	1.954252591369765	0.5625387984779598	0.6289798148552782	0.06883404988976219	0.8327321037530467	0.853080655420153	NA	0	0	8	5	0	3	2	6	0
FGD1	3.065539381399252	3.368835918090494	9.087584738208056	0.27426676904731556	0.251367476658219	0.06883676434180354	0.855715232686382	0.893092530297142	0.9184902522355984	29	1	18	22	1	45	10	6	3
CCDC92	5.493864477884374	5.609681628715857	48.43753296732872	0.18809375024386757	0.16909908488868647	0.06883746433334444	0.8672513305055928	0.8846165809173199	0.9242368934159346	171	13	88	44	28	259	62	23	11
LSG1	5.064508760272721	5.153476926907025	34.24344833298736	0.19510173789709395	0.15908475049990142	0.06884889884760993	0.8340792041851425	0.881109818473132	0.9242329470443484	96	8	56	79	16	228	31	27	6
AC034220.3	1.0159149130013367	1.6046739120349507	1.9698402162929822	0.4805245664655695	0.5511514695440412	0.06892826543097426	0.8085881675189089	0.8453115821356978	NA	4	0	1	5	1	11	3	0	1
ALG11	3.698675779423526	4.023262906691143	14.904592668107382	0.022989872512855374	0.21934076441967182	0.06893915900725349	0.9905849189708128	0.8970485702105393	0.9220906753397202	22	8	21	27	11	67	14	24	0
HTRA1	4.859714322994076	5.083722867833232	34.06757036832292	0.6523781933095754	0.2532224322609389	0.0689488245194707	0.5606814396160029	0.8677114539431103	0.9210987835551376	80	13	21	27	37	258	13	30	8
DBN1	6.017863116147659	6.1328619680422465	68.77490917078627	0.22697405686468175	0.15873035970668467	0.06894959240194402	0.8026431881275053	0.8809972047790144	0.9235479330205869	276	21	115	123	18	452	67	59	10
TMEM230	5.6239105706896995	5.698092652542219	52.271067607865604	0.33207006134170336	0.17609133199593208	0.0690528195029964	0.7013961039675375	0.8698882412311126	0.9235479330205869	88	37	56	89	28	372	27	45	11
SPDL1	3.5461491276748665	3.6552034298260496	11.648475118963797	0.250712171121046	0.21759699168502508	0.06919174926192616	0.8251727929832147	0.882921155869634	0.9223963429049193	21	6	19	28	3	67	12	7	3
TEX30	2.116037953926095	2.5459813390716923	4.393590170776709	0.695215995140307	0.3847140548621386	0.06925045097276447	0.6555321380855835	0.8659830777920912	0.9037757867939656	2	2	5	14	3	31	4	6	0
CYP21A1P	0.08420772831944862	1.0793022360042865	1.0993960914433594	1.1707530865564868	0.8907588280239611	0.06938704091084835	0.548959207428096	0.797491704276958	NA	5	0	0	0	0	6	0	1	1
DECR1	5.166382278225639	5.191367011770054	36.39292097924361	0.20252070998900873	0.1499759009655366	0.06946417517335524	0.8019436663605359	0.8786109382176522	0.9202897933400889	72	19	62	51	21	201	37	23	8
IWS1	7.086816796203288	7.107204322263487	140.3181229752131	0.06861775226677949	0.15100933125636912	0.06948539523274029	0.928253670563555	0.85114940206866	0.9142309028098896	356	52	229	220	79	651	117	103	39
PNPT1	5.0662242614901825	5.180208439479945	36.13541961940721	0.04789305801372608	0.17644624415532065	0.06951245556407434	0.9726187219626845	0.8872724698148614	0.9214782772681683	100	13	37	100	10	154	42	19	11
IMP4	4.358780622764448	4.458308683301559	21.13518422473866	0.2844463909844412	0.18806042133521314	0.06951600620661547	0.7775444907152579	0.8813247864618934	0.9235479330205869	70	12	25	33	6	142	18	13	5
ATP6V0E2	1.760096002686835	2.350493459938695	4.912743727280679	-0.5205071945105394	0.3057703631987254	0.06956653148004646	0.8400534892387328	0.9298726129006244	0.8712624521100742	8	2	2	16	0	3	2	6	3
SMARCD1	5.1303607562435936	5.215857120517317	37.37213695868189	0.009389239803716745	0.1791215025757863	0.0695969667732589	0.994377811791337	0.8809972047790144	0.9223963429049193	98	19	31	84	14	118	46	27	10
ZNF526	3.688282076540494	3.966875770631376	14.085311469723454	-0.17999786194414868	0.2158716893569355	0.06960112127130352	0.903326771707865	0.8995731984624219	0.9195991068736217	39	2	24	38	5	45	29	8	2
SEC61A1	7.389772861691192	7.438698866485744	175.2901993925022	0.19235410014998475	0.14706384893607044	0.0696244252379636	0.7937428957026313	0.8684047058971147	0.9188371930549293	499	99	196	326	67	878	213	140	27
ARFRP1	5.465709149903547	5.577172952183058	46.7575970893095	-0.09110854290553093	0.16510121595311034	0.0697214566282429	0.9371701016340507	0.8819450208031148	0.9235479330205869	130	14	76	105	19	155	77	35	7
MALSU1	2.7514829074792906	3.0910513920325706	7.166507952870895	0.12274719247623442	0.28852606595074587	0.06976490618210618	0.9480625406316722	0.8844590957963453	0.913205907504099	19	2	14	7	5	44	14	1	1
ODF2	5.495087084589679	5.629593092688246	48.63709863946918	0.15119171685461508	0.16453938157556242	0.0698122967157432	0.890337405961571	0.8883193442341113	0.9235479330205869	141	13	89	132	9	294	47	30	12
B3GAT1	0.9049143913730442	1.608403508925558	1.5643670842215673	1.0986909673850545	0.7114322420932748	0.06996929155082375	0.5008274036047643	0.7838561655114602	NA	4	1	5	0	0	14	2	2	0
FAM13B	5.443968183999561	5.549181159905171	45.61331073017403	0.2218768440137508	0.1566395369783839	0.07001306105391687	0.8066376606025142	0.8836781910695478	0.9226627983674571	100	10	117	64	29	253	50	42	6
UNC45A	5.187815142082111	5.4921873156142045	42.78867658411418	0.25773055000738726	0.19270454799963765	0.07004497572398194	0.849586486473728	0.8940051456519074	0.9232166838418011	155	11	64	127	4	229	55	44	4
RP11-1334A24.5	1.7722422093862753	2.5769581864605735	4.120086334953823	0.812919318760885	0.4019095501909656	0.07007570181110147	0.6437045536605347	0.8810802512666935	0.8912361538332605	3	0	20	10	0	20	6	7	0
DPF3	1.2807367023426839	2.034208407019293	2.4445105500028563	0.4559346996644962	0.5895162847683412	0.07008556866007705	0.8285020232593464	0.8206370103405572	0.8789623347765843	10	0	3	2	2	23	6	0	0
ZNF286A	3.1670781467204834	3.339288717508808	8.652340865997967	0.21187265867250452	0.22219759199487757	0.07012858119246272	0.8650706988549296	0.8921146332666052	0.9199437238070082	18	4	20	15	3	54	6	11	1
TOM1L1	3.9715025151612853	4.119859463099151	16.83964859410597	0.570975536477537	0.22899435404857194	0.0701522445278728	0.5925056711975086	0.8784901400708386	0.9195991068736217	35	15	9	28	7	104	13	15	3
NDC1	3.202516854431745	3.488334914395721	9.490222559397957	0.1731876224463583	0.2014177297555941	0.07017464994067693	0.9042161262545597	0.9090182289370565	0.9208771778885768	17	5	16	21	5	65	13	8	0
STAT4	2.8196447343322344	3.6586612534201004	10.81598626128223	1.2358124203609482	0.3636281907312553	0.07018257628244402	0.49845120231640266	0.8808519680087792	0.9012277263931624	2	4	52	19	0	66	5	20	1
SMAD5	5.919714369910305	5.950273460677203	61.86552382492481	0.13711663766737237	0.15501568108854555	0.07018704062811963	0.8651344452427661	0.8601854031191349	0.917590653598083	127	32	101	137	21	309	59	52	13
CSAD	3.513799389105997	3.9593043053655905	14.152219095054347	0.4037095334566269	0.2068374114475398	0.07023567272731873	0.8066501792211123	0.9153344574044582	0.9184902522355984	47	0	26	40	3	73	11	14	4
NPEPL1	2.3749910687773506	2.8211251025375814	5.751836229758382	0.4218875455746676	0.30449097656257107	0.07032760719296663	0.7999790347871006	0.8922105981573278	0.9076102866558964	18	1	13	12	0	32	8	2	2
BRAT1	3.738728350373429	4.010905802890044	15.149218350746807	0.07861614318309726	0.20186040446131878	0.0703500936487022	0.9628319516267642	0.9090182289370565	0.9184504808429633	52	2	43	21	2	57	16	12	5
FASTKD1	3.194945415214666	3.5509382084574295	9.829884010270314	0.3399904733258916	0.2468368649307709	0.0704398340816729	0.812690995647613	0.888625986808451	0.9191331534396676	37	6	13	10	4	81	12	8	0
ZNF583	2.06033445158589	2.32116665959463	4.2281140836021525	0.6029007975338211	0.38759485526885545	0.07052701586496804	0.6904952257903317	0.8669223816366245	0.8947364705513556	4	3	2	8	3	23	2	5	1
PDCL3P5	0.90273325987541575	1.7431648774849573	1.7834825411806865	0.16853086583599414	0.6201831720029002	0.07053476475504682	0.9451884860314854	0.8342007773999713	NA	8	0	3	3	0	8	7	0	0
ABHD17B	2.3613872355715384	2.525462093452035	4.573965846664414	0.3163636014420524	0.2956554483290173	0.07054994169281524	0.8022083121841088	0.8760673214675545	0.9100124950044541	9	2	8	8	2	28	4	4	1
HSPBP1	2.793880549400416	3.521649120140413	9.350730174458915	0.7637605961409858	0.2868257526350103	0.07059333847384744	0.6555321380855835	0.9021781448843949	0.9070154633743185	50	0	5	28	1	51	18	6	1
IL4R	7.319045539231218	7.4469044982129855	176.01050540636317	0.08407506517412157	0.15106966477831688	0.07067567408727515	0.9427722634939885	0.8962814915238173	0.9210987835551376	338	36	579	328	59	620	227	119	42
CATSPERG	1.0896300861951413	1.6598731204343142	2.2655056811011343	0.42012242664996996	0.5150977968904752	0.07069163836498556	0.8523109881396457	0.8677114539431103	NA	1	0	2	8	1	5	1	4	1
NRXN3	2.3212744013991435	2.756040330022153	5.164590152194781	0.6177594092263912	0.35802169924656374	0.07070142099716961	0.6708863222390606	0.8677114539431103	0.9070154633743185	15	5	9	3	1	46	6	4	0
RASAL2-AS1	0.8531739944453985	1.4680000755205065	1.5699664628341659	0.8635300588577115	0.7434651990310704	0.07070254887199477	0.6395859898462685	0.7830076012741385	NA	5	1	0	1	1	7	3	2	0
VILL	2.163208602002884	2.6483438257531224	4.533508424213457	0.6626670758105393	0.3320144639547071	0.07071676368674908	0.6462608545588912	0.8793002503875639	0.9070939939632281	18	0	6	12	1	40	3	4	1
SSU72	6.34700645339935	6.374437919254992	83.58946446506694	0.11524605201806032	0.15577574391082008	0.070724510626215	0.8842046666963816	0.8530447408603783	0.9163833193889668	191	32	112	197	39	413	69	72	20
WNT2	2.551820428463236	3.126510058167372	7.925092473663192	1.0117445326822982	0.3186529279685762	0.07083952519203804	0.5319240177801933	0.8988240325346726	0.8984879687735913	41	5	2	7	0	45	5	6	3
SNORA14B	4.813688136783361	5.186431868427445	40.3030952203662	0.7014799724248002	0.27353755425132587	0.07084672064245115	0.5980842004010324	0.8936881795766054	0.9080375661317358	18	39	22	25	32	99	22	27	19
DTNB	3.4640000843461793	3.715406564897167	12.176497012412911	0.4610785727223583	0.27206341482753377	0.07088556817527754	0.7072281741671889	0.8760673214675545	0.9162048333550749	12	4	20	14	14	61	21	7	1
NMNAT1	3.3478324402977564	3.5183612117683953	11.223199337794723	0.25178450951990494	0.256272156572087	0.0709471305114709	0.8752613696286133	0.8891759005406106	0.9128557392304747	36	3	5	16	8	39	9	10	4
ZSCAN9	2.6209413159460007	3.24641018203216	7.933341692470712	-0.3200715303180157	0.3577769403257751	0.07103426175250412	0.8681628731812542	0.8760673214675545	0.9040748241617212	24	5	14	11	1	34	1	21	0
ZNF169	1.9061173855876972	2.5487385347686495	5.58374179884512	0.7637248476061211	0.47336505335421347	0.07114606282456346	0.7192365067228361	0.8721675841126566	0.8770208166597282	1	6	3	15	0	12	10	2	2
FHAD1	2.8387921493756885	3.629871951256715	11.022020317560383	0.9967430779071932	0.2319630813614328	0.0711479934280088	0.5580950859614363	0.9298726129006244	0.9014053364557568	25	0	55	10	0	63	12	5	4
AF131215.9	1.4807264720283937	2.0256007888552	2.741004680722105	0.5286788682342225	0.42271544063614447	0.07116754689624938	0.7539997701739435	0.8728657945089594	0.8839537060524494	7	0	7	6	0	16	1	4	1
AP2B1	7.393342573068578	7.413679987576622	171.93368168759557	0.1817773388714823	0.12625152034500453	0.07130954129124413	0.764765027810931	0.8736664198707597	0.9075658036154313	376	79	253	342	91	1121	150	144	27
ANKLE1	0.8762461613962167	1.5410347062029905	1.5447015886843052	0.8295501891237612	0.7144028217846157	0.07136119309431344	0.6170456200380355	0.7879017843978271	NA	1	1	1	6	0	9	4	1	0
TTC7A	5.210124282253998	5.406725238620024	41.32879040488411	0.20120807873002872	0.1782358868169421	0.07143104960574222	0.8748498034270389	0.8919293728878978	0.9210987835551376	163	17	68	76	4	201	39	42	8
PDRG1	2.294283285905363	2.654159492848007	4.538203346608195	0.3816009336440713	0.30629515228852405	0.07146193361932075	0.7830124390933715	0.8793002503875639	0.9091491226157723	8	1	9	11	3	40	4	5	0
PIP5K1C	6.043776973895299	6.1787409163515505	71.12950608119056	0.14646875624242792	0.1622432461130801	0.07152753053800559	0.8896799125193853	0.8825782272768677	0.9210987835551376	207	13	186	108	32	344	101	57	9
ATXN2L	7.185761559324234	7.242019637065098	151.4976808109053	0.1686660306065428	0.13745997124929163	0.07159177479271699	0.8188743130896247	0.8764464778534203	0.9151982920394266	442	47	241	272	83	858	169	140	18
EGFL6	5.049169763374605	5.273292714672815	38.0184867604993	0.6662334230151954	0.2637582302406831	0.0715921745116348	0.4665309294611857	0.8432095730599094	0.9197249069701756	68	40	31	65	8	301	29	36	4
TRAM2	6.700101581733904	6.7595658742394935	109.20608950385302	0.3045934674197733	0.15936152451196742	0.07162262853407632	0.6846131615432307	0.8643031870438964	0.9186210503698935	248	65	102	187	63	706	125	68	17
MYL12B	8.06399029211329	8.101643588820593	280.6804156151973	0.24127859801252896	0.15457045965409386	0.071678393989202685	0.7065889749370102	0.8590127230209114	0.9163671977711749	478	171	358	380	188	1370	233	269	57
GABRR2	1.5947459640437305	2.3123653299267204	3.3103511352758863	0.268305665720593	0.41119272825744374	0.07168076745423493	0.9035792111436248	0.881109818473132	0.8839537060524494	9	0	14	4	0	9	6	6	0
RGS7BP	0.9847767245717793	1.7111662582774003	2.094183723356141	1.0682588777818214	0.51999711989515085	0.07175270430714574	0.5458174566885566	0.8670008310011247	NA	7	0	7	0	0	10	2	2	1
GPRIN1	0.40425421545804047	1.3699114696582835	1.5121672266156452	1.279403871360405	0.914317581145405	0.07176603598933953	0.5286553852955239	0.7675281563240277	NA	6	0	0	0	1	13	0	1	1
RBM41	4.618475102131505	4.70937824223771	25.503770130622463	0.24329363371941196	0.1828944704754333	0.07180565635354763	0.8130781597021207	0.881109818473132	0.9199437238070082	50	10	58	25	17	136	34	13	5
GDPGP1	1.492916624442684	2.2226387131457095	2.849812384711833	0.822159682804109	0.5182805641175889	0.07195234956296204	0.6268981656444691	0.8344922202619861	0.883641702651385	9	1	1	11	0	27	6	1	0
CYP4B1	5.53069242620926	5.619378462460697	49.94728030992522	0.1696634242986868	0.1881710599671966	0.07196892787687706	0.8706705416532198	0.8698882412311126	0.9193115958174489	67	39	85	82	16	210	29	59	12
TMEM63B	5.710097515384679	5.744718206911959	53.82681492290817	0.2098351909739944	0.16049670674161923	0.07197941368186363	0.7847604126380633	0.8633080771912218	0.9163671977711749	140	34	72	82	20	305	45	42	12
DAP3	5.270785380686977	5.370356402295082	39.79711523472528	0.14887059967322155	0.1595049263429238	0.07200256670589708	0.8772511244169149	0.8784901400708386	0.9202636781990553	117	14	71	89	12	236	38	41	5
TCFL5	3.1591035390222255	3.3614482790151134	9.172899840517626	0.27857719935606573	0.2442200394222302	0.07203276341839399	0.8371056470992683	0.8908553704315919	0.9142309028098896	21	2	16	8	9	41	11	10	1
C11orf95	3.5442236702028875	3.7691592059715213	12.658456784194414	0.5059765103330051	0.2511962381999982	0.07209476774411816	0.6836032108560541	0.881750556598037	0.9151982920394266	43	3	7	14	12	64	15	11	2
ARNTL2	4.7320343377754135	4.789379225614976	27.17800490851521	0.22494609273376243	0.1732622217891734	0.07214943574847671	0.8051405838627481	0.8769885207660246	0.9191331534396676	52	17	56	37	10	156	30	15	6
TADA2A	4.085211721104181	4.199277377354352	19.695046044818493	-0.014429670698204222	0.22727384337390472	0.07218581021600452	0.9936061101460165	0.8919293728878978	0.9121577295354469	30	17	21	28	5	52	15	12	9
WHAMML1	2.7831419045373136	3.1050507198489212	7.638578313522099	0.32529286537619817	0.2885081176787703	0.07227325946508432	0.8400534892387328	0.8886948290596687	0.9072011716594073	34	1	7	10	3	43	9	2	3
ZNF544	4.018794286982957	4.304961852826069	18.5893296877411	0.13968418621588258	0.21450357893624655	0.07231146297801114	0.9299611928724991	0.899406135921169	0.916644736230506	42	7	19	68	2	72	31	10	4
PIF1	0.9977747717611922	1.8610259653681749	1.9388229985760885	1.2624184405716585	0.6263041352846023	0.07232708827081666	0.44837562375637	0.8250760733191269	NA	11	0	0	5	0	15	3	3	0
ADAM23	1.79969432292778	2.1844856868616263	3.3657556472645442	0.5573521101015809	0.43141106323665507	0.07238916574785438	0.723950852454934	0.8485231967547113	0.8910031996706826	9	1	3	3	3	32	1	2	1
MNS1	2.753857663964275	3.1730874725850704	7.3751953619727155	0.34196877694436445	0.27589374687711765	0.07240531936478341	0.8396047194038874	0.892353003883395	0.9114136014027054	31	0	13	12	3	34	8	10	1
C8orf76	1.5946022040530865	2.147217580788241	2.7720367307041562	0.5209096005540131	0.4469294634799192	0.07242282941920643	0.74271773732028	0.8541492642376991	0.8884983686634715	7	1	3	10	0	18	6	2	0
ZNF180	2.573566483210977	3.124314991878595	7.267951411532433	0.3349693385317122	0.359602176353843	0.07242508866952817	0.86977978202614	0.8748630808962669	0.9014803787356527	16	5	24	2	1	25	10	12	0
GEMIN2	1.569458106742824	1.9057617393498762	2.60170508835227	0.48856633336422084	0.45000090184404495	0.07248215323451006	0.7421622050344778	0.8410896285369557	0.8860360215867783	4	1	3	6	1	20	2	1	1
WDR60	6.180722502543289	6.2878019417459194	79.36895696833724	-0.1008799251312752	0.1517277569364131	0.07249929938122306	0.9278371775722014	0.8963840074414204	0.9190089574729473	217	23	220	104	24	254	79	51	27
GABPA	5.303803658536248	5.446684435058506	42.926158771385666	0.5195889131215534	0.2023313612928969	0.07254546993242054	0.5269792638559816	0.866118907264249	0.9194453719216995	55	18	56	61	43	281	48	36	4
RAD21	7.98782163252973	8.026417518609147	265.38895632694613	0.22090166055445132	0.14840519654918605	0.07255539187464782	0.7421622050344778	0.8658861802275909	0.9139400859720065	404	107	598	336	182	1469	216	211	60
GANC	4.956272682045696	5.083697962634865	33.21670151483514	0.08323213724685369	0.1874390902508392	0.07256844522260818	0.9477219663708842	0.8766643138312302	0.9188371930549293	98	15	67	57	6	180	17	38	8
VPS45	4.447177628812048	4.749485166804272	24.759280128745896	0.26810653243267624	0.20782152284413843	0.07266593887416213	0.8369748012595934	0.8819450208031148	0.9202636781990553	78	14	52	41	3	172	31	23	1
GALNT18	5.836230687586988	6.13203524260272	68.81746353687666	0.2818132185000083	0.18059071554153006	0.07266601734535677	0.8340792041851425	0.9063602180695288	0.9184902522355984	188	9	280	85	11	312	99	46	13
SNORA5C	1.8513899559766127	2.203718779854938	5.061494545778599	0.8007036875366987	0.5292107705836757	0.07268121926446473	0.660973508931003	0.8537071935194518	0.8609303118274401	2	5	1	4	3	15	2	3	3
EPHB4	5.5839139818752574	5.705429060952149	50.92671030683789	0.16086862700581153	0.16691040362949963	0.07269111906469547	0.8775655323793315	0.8793002503875639	0.9193115958174489	156	12	101	125	12	304	56	35	10
ZC3H4	5.701794952021002	5.86113207862452	57.474383434892445	0.3200016774005326	0.18318705138425473	0.07274332057037096	0.7647432033604138	0.8819450208031148	0.9193866944608858	280	23	47	76	17	284	71	42	11
SAMD5	3.688036751397235	3.9961949259548892	14.253847316317458	0.5283576920515679	0.2568372758919493	0.07293167547491677	0.6961030870866931	0.8758912845967726	0.9164409386103547	56	8	6	29	4	92	17	14	1
USP28	4.491788877975324	4.677639450326706	23.718057321847713	0.2395400716999445	0.18960509230239714	0.0730357169480757	0.830261421937732	0.881750556598037	0.9199888293648263	70	9	43	59	4	170	18	25	3
ZNF221	3.423691247927072	3.608068621894226	10.976517007374621	0.3225377369909591	0.22956206360978784	0.07307520013169885	0.7991989507512396	0.8865370018620612	0.916644736230506	15	6	19	24	5	83	14	3	2
NFIL3	7.2039995195229585	7.2506607192143955	155.13649495136775	0.1983716109854179	0.15461289817251792	0.0731136886402485	0.783747764346379	0.8659830777920912	0.9150673847779549	285	53	272	193	127	717	137	125	38
RP11-5C23.1	0.3889303702869638	1.3100719746992284	0.8553981289374517	1.3888075373212627	1.1402979998333376	0.07327552377467174	0.34053218410058134	0.6416696516073886	NA	5	0	0	1	0	14	1	1	0
RP11-157K17.5	1.8061616833548957	2.019994825853684	3.1536806737080614	0.27332467988840803	0.421599213678378	0.07327613009105234	0.8682964298657316	0.8735033440034383	0.8863597135490663	5	1	5	4	2	13	2	4	1
PRRX1	7.575229362111885	7.690415586363816	210.38756457176905	0.4555002490500231	0.19801364526646603	0.07332027733082383	0.5643703353941107	0.853080655420153	0.9188371930549293	325	128	158	279	178	1055	215	223	29
PAF1	5.7308575097643475	5.7651672250793	54.277708797000756	0.17047635879764564	0.15758038612382047	0.07332256496135954	0.8340792041851425	0.8633080771912218	0.9142309028098896	139	19	92	85	31	360	41	36	13
FAM105A	5.015150779493552	5.18192143592468	35.08763431091521	0.33112019515036106	0.1901246291039762	0.07333522393131604	0.7337314994615001	0.875232044240831	0.9191331534396676	50	24	77	45	17	210	48	29	2
FAM207A	2.622301788481223	3.2545208104935703	7.193006109377524	0.5490616200519242	0.3116248306323969	0.07335401466396523	0.7451784032191339	0.8813247864618934	0.9091491226157723	28	2	12	20	0	65	11	5	0
PTK6	1.7133869226806486	2.1539047140066554	4.63251310653824	-0.4648881654979387	0.33219767563894514	0.07341193076919339	0.8298477352041101	0.9227635392229563	0.8566272921171398	6	0	6	9	2	5	3	1	4
ZNF418	2.661228912689821	2.931981466500133	6.1759664784226604	0.14469919686772617	0.2966579160579938	0.07349835117910451	0.9260093055494458	0.8758912845967726	0.9080375661317358	20	2	13	10	1	28	11	4	1
GRAMD1A	6.143531049846281	6.2527724748735745	76.10733568129692	-0.032639692768742845	0.1645690788599783	0.0736668452255539	0.9799554877511268	0.8809780860830875	0.9184902522355984	154	25	186	172	22	285	120	40	16
ZNF277	4.481876051858263	4.596931253449277	23.427806522977594	0.2767536278318165	0.1921201036041166	0.07367395803771314	0.7841463293958895	0.8810802512666935	0.9183437670760662	40	13	33	33	17	139	12	31	3
C19orf25	3.2984397321628296	3.532638190450188	10.147292748638462	0.2331658765009918	0.24707769687061204	0.07372068918177972	0.8653078350969319	0.8810802512666935	0.9157728018370628	30	4	17	24	1	53	14	7	2
ZNF222	1.2593241976245713	1.941830310798129	2.222259951976317	0.6736909929075043	0.5252481217865839	0.0737787520530232	0.6797502428564455	0.8454495732749218	NA	3	0	10	4	0	13	2	5	0
OMA1	3.835133800066082	3.972158856395579	14.383178124789064	0.4013486498919727	0.19781073076363626	0.07385116970831802	0.7014546439901964	0.8884424116783849	0.9183437670760662	21	8	23	30	8	123	8	12	2
CTD-2368P22.1	3.3366272140022892	3.797410044162694	12.549283575636114	-0.26021760965093443	0.23292309713801637	0.07388494698580217	0.8842046666963816	0.9120820809604918	0.9072011716594073	33	2	29	34	1	36	28	3	3
CYB561A3	3.629843762320766	3.7149297603608082	12.614405139971437	0.2851602564857941	0.22166163312271847	0.0738880969371822	0.8004304955390417	0.8816617440272112	0.9163671977711749	27	6	22	14	7	83	6	9	4
SENP7	4.922386842168299	5.007591182110965	31.427898105062962	0.27881229714089495	0.1813338700314536	0.07393220695255479	0.7676844805345135	0.8744666085674281	0.9188371930549293	56	11	90	37	16	209	20	27	7
PRRX2	0.35933539649525204	1.411204538227654	1.0475513233828553	1.4239386892502022	1.2459578306503327	0.07398440390458082	0.41109520375679376	0.6363205253099529	NA	0	0	5	1	0	15	3	0	0
CMC2	3.7745276176968474	3.9621948657167816	15.563457128650693	0.804009977794064	0.30608813519761874	0.07400016788922756	0.42619445254222965	0.8541438498237862	0.9097053611654685	16	18	10	18	7	87	17	10	3
C1QTNF1	4.5640800792216565	4.722668246003042	26.055940381885296	0.4250660449594442	0.2220712978025212	0.07406908658381886	0.6867077776793138	0.8736664198707597	0.916644736230506	26	22	36	64	5	120	27	24	5
SPATA7	2.3156094572706483	2.662995835961924	5.177348741826634	0.5148128969624038	0.35656656322838254	0.07412788575066764	0.7429254892181052	0.8724088341802441	0.8960301962028315	23	3	6	2	1	22	7	5	1
RP11-391L3.3	3.9714773535165975	4.074105302677756	16.804621017710836	0.42355127155078104	0.22937290538549235	0.07421632293180187	0.6860211898675783	0.8760947707337826	0.9142309028098896	22	14	32	17	6	100	9	13	5
DCTD	4.989324262938461	5.072256615380162	32.646402321803855	0.15332792767287048	0.16168998951268623	0.07426571684441068	0.8763839974705677	0.8813247864618934	0.9167750901900411	69	11	64	46	23	152	41	30	4
ZFHX3	7.751180168995181	7.775668950408095	222.38399781885673	0.12864247039172846	0.14688690264165116	0.07426752884387176	0.8543839951746762	0.8557888184543584	0.9070154633743185	626	100	454	295	86	1123	217	161	51
SLC7A7	4.306957667681233	4.678048214651609	25.265468473942693	1.149130354907071	0.39503224010164306	0.07430254045229089	0.3477638690623483	0.8119359827897105	0.9090677365542197	8	28	31	26	13	163	17	35	2
ZNF614	3.078751274504239	3.4448607151078527	10.593397003959348	0.08430483354155474	0.22732388381057161	0.07431689810007518	0.965660352982288	0.9205839894206507	0.9009500454003632	30	1	16	29	1	44	4	7	6
PCDHGB2	1.962046646352481	2.615617150199832	4.5273204125029185	1.0788596826090908	0.3892243480154974	0.07433866708049959	0.48910696895732453	0.8758912845967726	0.8884847454402938	27	1	8	1	0	31	4	5	1
LSM2	3.266374605670348	3.502024891423646	10.067630718608717	0.36658071381361096	0.2633226339063341	0.07459689837860761	0.7841463293958895	0.8786109382176522	0.9114136014027054	36	7	6	15	3	50	12	11	1
CTD-2014D20.1	1.0532957646216121	1.7841318352189675	1.7993701172542256	0.8824274688954029	0.5966810691864969	0.07466101417296249	0.5661901652368457	0.8255055583891819	NA	11	0	3	1	0	12	4	2	0
PA2G4	5.678863585709765	5.717572604976806	52.535337301264725	0.09301085211304232	0.17685128022750174	0.07466128281804142	0.9167019534784742	0.8451891075400224	0.9129938793307814	151	22	92	91	17	262	42	47	13
PRR26	4.222687810967377	4.383731344881008	19.581510724351617	0.18691795884519316	0.2058371457812532	0.07467423834149518	0.877680141931412	0.8793002503875639	0.9171669118642994	45	3	28	61	8	96	21	18	4
PRICKLE2-AS3	1.343524097356057	1.9751494936881464	2.3458369157502377	0.8162693971877313	0.5309874304746066	0.0746787233107439	0.6028860487091663	0.8342007773999713	0.8701821645902351	13	1	3	1	0	15	4	3	0
SMIM4	1.7354977919895538	2.1727380241146257	3.6670656261707135	1.0806561079280936	0.5270794887155846	0.0746998681682537	0.48672455334498144	0.8281400465635145	0.875238902012434	1	4	2	8	1	26	2	3	1
TIAM2	2.7924186049611035	3.2455409768701164	7.644624867336508	0.4527209302761102	0.3056993844692102	0.07470102638973952	0.7668678031168142	0.8783634797621958	0.9076102866558964	7	4	26	16	1	49	9	10	0
FARSA	4.698710411598178	4.845874400333533	28.11392818401456	0.1746756426223374	0.19455093361120587	0.07470365431125002	0.8867946704251815	0.88341941263065	0.916644736230506	121	9	27	48	8	142	32	15	8
C1orf132	6.686806156198754	6.816140948847641	114.38269291212546	0.3046662527357075	0.17454103405774432	0.0747056295512762	0.7830124390933715	0.881109818473132	0.9167609150313243	77	50	325	257	40	499	100	92	31
PSMA1	4.851677876218944	5.064013333304828	31.743583657148985	0.2110827068711321	0.1739882281521689	0.07473980254006755	0.853030534268909	0.8900025281047887	0.9184902522355984	50	12	60	63	22	195	36	35	1
ANXA11	7.141720765178941	7.168295216113093	144.9925919490591	0.10135630350738059	0.1458601755491372	0.07485349651669733	0.8903208635158515	0.8568844752979141	0.9056147058765531	338	50	272	288	69	730	174	94	29
XPO7	6.069217921077151	6.124634887581626	69.87940773255976	0.284823344750429	0.16175732999625111	0.07488302088636707	0.70198644499251	0.8633080771912218	0.9140084961638476	135	47	78	148	28	403	62	66	11
SF3A3P1	0.8849624376712133	1.4799554943804423	2.276333257618976	0.2732840436160757	0.5632155851962188	0.07493916620911467	0.909178239806214	0.8670720649489774	NA	6	1	1	2	0	6	2	0	2
RNPEPL1	4.9754668591553814	5.186671481566535	34.751766804539464	0.19498150345178802	0.19147021128766428	0.07495704914585145	0.8782071032992752	0.8865370018620612	0.9172640046244799	154	9	37	79	7	163	39	38	5
TMEM9B-AS1	1.0671739298405345	1.6656320591124367	2.019184039636181	0.7109696064529901	0.5331288146345279	0.07497958310661103	0.6756893647640575	0.8509812320177303	NA	5	0	1	7	0	9	3	1	1
DHRSX	2.6177383971629897	3.028323504573957	7.279073313601151	0.28117486261215424	0.296792145727656	0.07502706067585427	0.8797510046819907	0.8962803025384027	0.8983667742643339	13	0	13	23	2	29	3	9	3
AC002366.1	1.2606274523559164	1.7975670516893067	2.0203626956460563	0.23740760527948385	0.5431795701520902	0.0750388366259756	0.9001100385755623	0.8319578097462654	NA	5	0	4	4	1	9	6	1	0
WAS	4.584615378860415	4.831913677444298	27.060784701418232	0.43134596444282597	0.24651069681599452	0.07515170207307437	0.6961651965148745	0.861801494319642	0.9164409386103547	41	21	72	31	6	196	16	36	2
ZNF117	5.744644750081941	5.880892951071818	57.64573727352204	0.23704792971222885	0.17119559800275047	0.07520171677278316	0.8095336489884235	0.8786109382176522	0.9167750901900411	138	9	86	175	27	323	66	48	9
SOCS5	5.202911571210425	5.259609963351525	37.55713538160057	0.14308245506236716	0.17395818979151917	0.07521823759290007	0.8782071032992752	0.8633080771912218	0.9144682514532099	112	15	70	57	14	217	43	22	8
PHTF1	4.478228734970381	4.534631073410122	22.17380735387779	0.23844024982836934	0.16380657708291044	0.07522182184145626	0.7877120970193947	0.8842045497508604	0.9164409386103547	53	9	32	40	13	145	17	19	4
C19orf24	1.957071298360097	2.8166995528263996	5.658284583202418	0.5490550758436721	0.38293870743985875	0.07523934081675036	0.8183945333376422	0.8900380059673578	0.8786364439424905	32	1	2	10	0	35	10	0	2
SNN	3.5955592362303057	3.8581464368493843	13.075736917348827	0.31481685253670477	0.25842532375760346	0.07524861549981657	0.8239296734015099	0.875232044240831	0.9128265322256863	16	6	40	19	5	93	21	3	2
CTD-3092A11.1	2.3665953915071953	2.9152045345889928	5.671871403625698	0.37321919940266424	0.34534439733159616	0.07527464523381172	0.8352962224212517	0.8762897913772303	0.8974359296441575	22	1	19	3	1	27	9	8	0
PRKCA	5.008357697077445	5.112648558219413	33.5556577874964	0.38119521357950886	0.18620273653627736	0.07537934780546868	0.6794956192857159	0.871402952940915	0.9167750901900411	120	17	34	40	17	239	27	29	5
TRIM17	1.961359402217347	2.3669642310276204	3.497613514039592	0.45617804422500147	0.3866178818805807	0.07544297415631421	0.7503635559100659	0.8598398982781995	0.8932701029479957	4	1	9	10	1	24	5	4	0
CAMK4	2.4337711850710932	3.008824760944756	6.866231968834761	1.1715470297415478	0.35925914622233013	0.07544721949191303	0.46982553387096276	0.88152165794856	0.8890062781905617	1	1	34	7	2	37	9	4	2
BRK1	5.280049491898318	5.372868913908878	41.70312395623086	0.40324095206541904	0.20385565530768746	0.07546755307331897	0.6485206516991039	0.861801494319642	0.9157226345684705	52	29	41	67	29	200	31	49	7
MLEC	6.95229165913879	6.988567079094798	128.7583204917129	0.11162287805982561	0.15943357955469534	0.07548127759960818	0.888759320995884	0.8509812320177303	0.9078215353044817	344	67	175	241	47	654	145	72	31
PEX12	2.586694411179673	2.7295326412149823	6.087600336155999	0.44409252306681934	0.32479779303421014	0.0755194769552103	0.7528385618202008	0.8735519764600662	0.8974359296441575	4	3	8	12	4	27	6	4	2
LINC00997	1.86234391091709	2.414618877963133	4.322512585060542	1.200861677063632	0.6352615777806874	0.0755399433646699	0.38852993806716246	0.78838396987373	0.8751002693702452	5	7	2	2	1	34	5	4	0
TNFRSF4	0.635467548278437	1.4159443854847649	1.3647228907328566	0.5584874033621607	0.9096512727144173	0.07556019487242124	0.7828598076423667	0.742462999220516	NA	1	1	1	4	0	7	5	0	0
UBA52	6.877698694738366	6.9557982728891	128.00938889461187	0.16180656960846784	0.17803425464240513	0.07556119183423192	0.8601031654801413	0.8645552788230614	0.9142309028098896	203	70	147	181	94	693	67	86	43
TERF1	4.809758072365163	4.929847233037931	31.143342665866236	0.11268079306709722	0.20136520127674562	0.07564731202375867	0.9260091012374425	0.8790392421537561	0.9136589089935921	48	19	60	65	5	142	23	18	12
BOC	3.1504616904960745	3.5101456642655666	9.455283578630567	0.4219751622224513	0.27176295716143933	0.07570704118234277	0.7566968298405106	0.8775528074703095	0.9105931238146788	40	1	17	11	5	77	14	4	1
LPIN2	6.425093045748359	6.50635150254751	90.54273169242052	0.23294641167910693	0.15907438906453925	0.07571249998390435	0.7596864823780366	0.8677114539431103	0.9133636997242682	171	57	151	187	30	529	94	93	9
RANBP2	8.209597582431307	8.221641674680447	302.31028064314455	0.14928804436195475	0.13271632056602503	0.07576663502384061	0.7924689686485492	0.8631196940270573	0.8911338488457097	650	124	643	503	146	1716	285	257	53
IGLV6-57	1.734824263902087	3.189601278670366	7.1092870598839575	3.459177141922208	1.208920398619899	0.07583337136492249	0.04925283150151979	0.607664492461812	0.7930879970897041	0	0	0	37	1	87	9	8	1
SCAP	4.994595863216635	5.267326201077143	36.30599756450666	0.060605782386958164	0.20339107687257446	0.07583610919593124	0.9682873323339894	0.8828647645503379	0.9164246348423385	127	6	62	93	10	176	68	23	3
AP4B1-AS1	0.7310033640508524	1.7287696320751393	1.3620466791555543	0.7718988883673522	0.9925441109384325	0.07586056509872234	0.6830509844049816	0.6823805019644069	NA	2	0	3	5	0	31	0	1	0
LPPR4	0.6552981377013527	1.5784036908046928	1.8926404632758989	1.125358855906888	0.9352361865226332	0.07586960934263094	0.5992210304783591	0.7667653033653774	NA	7	2	0	0	0	5	2	5	0
TMEM128	1.3612728464921298	1.991625689429245	3.471566725567262	0.6672715634591713	0.561155116188114	0.07594439092780154	0.7557655700931737	0.8509812320177303	0.8543971309171313	1	3	8	3	0	16	4	0	2
SMYD2	4.060067564263205	4.181961454834988	16.70160118263135	0.291503448633234	0.18532279251769085	0.07598269239649245	0.7721836144369141	0.8865370018620612	0.9164409386103547	46	6	18	35	10	111	16	15	2
ATP5C1	5.4365437971345125	5.482184913650675	46.1747695466998	0.1716464227247759	0.18914770488862123	0.07601640455455277	0.8526320362320206	0.8625844053189567	0.9129938793307814	84	23	55	61	33	214	32	30	16
ACAN	2.207712816401076	2.5913631560365076	4.917194260789964	0.8406879599550017	0.39353884836641845	0.07613136512441894	0.5723505312906809	0.8613343497603789	0.8906198064000843	18	4	1	6	1	31	5	4	1
NSMCE2	3.3429820304624354	3.4572365696595604	10.3329080991627	0.2570609842802977	0.26344508263633154	0.07616681836951114	0.8430426734664224	0.8727422702178833	0.9091491226157723	28	6	20	8	3	47	9	9	3
ADA	2.1979486401865937	2.7216047113466475	4.738958933248881	0.6671129538389496	0.35926213219288783	0.07633372310727533	0.6600973140237217	0.8681034436932499	0.8983104773519794	14	1	13	10	0	51	4	2	1
CNPY4	2.991786091658224	3.2837971317575243	7.927935069889688	0.46820361742097594	0.2791662923473701	0.07633812436419057	0.7090809500344395	0.8735033440034383	0.9091491226157723	31	4	10	12	2	80	7	4	1
TARBP2	2.542705852778032	3.044633028074507	6.5095653753489024	0.3383591210648846	0.3414273560060398	0.0763665962642372	0.852318817237828	0.874779581364232	0.8983667742643339	30	3	3	13	1	30	10	9	0
TTC28	5.9393993082324705	6.11667826088948	68.31323293552573	0.2692506385687557	0.17383867545487533	0.07640753557140108	0.8045460636185372	0.8872724698148614	0.9160662256855927	207	8	212	95	24	413	70	49	14
ATAD5	2.930993821969844	3.1532870284977563	7.456983035695131	0.22282637060298888	0.28031766269368896	0.07642174019897577	0.8761832690233189	0.8745986912052671	0.9075658036154313	25	2	7	17	3	37	7	10	1
NNT-AS1	3.9708959992553527	4.178131095724192	16.163142291518422	0.2043757100852317	0.20168253182635015	0.07656459008160484	0.8648068209790588	0.882730060538007	0.9163617325607023	53	5	36	21	7	108	15	19	1
RS1	0.22351401634675783	1.2914998817980403	1.2032669815003028	1.0501410929002035	1.106499283967213	0.07659937302015857	0.6057321880441418	0.7048360228880418	NA	5	0	1	0	0	15	0	0	1
EFCAB12	2.0499348161355875	2.600969214188454	6.38460625692087	0.42745460478191694	0.30376030652361086	0.0766137344475021	0.8432288473113158	0.9268045856964601	0.8591680308463576	2	2	25	3	1	18	2	2	5
NOTCH2	8.006142585304033	8.045426379814138	266.0606254429971	0.16446941299246978	0.14192804267943118	0.07675492469425871	0.8074257131504502	0.8680326889794117	0.9034355953096397	729	79	587	480	109	1564	255	239	42
TRIO	7.974118387707816	8.169384433059863	288.649642148412	0.33111328888448377	0.18147425118260568	0.07682256724127536	0.7505381158743618	0.8878836542422972	0.9151982920394266	1428	46	427	505	74	1364	375	256	42
LRFN3	3.0961361144688	3.356302320869924	8.765680733226048	0.39564744652106293	0.27045646235898857	0.0768389232974572	0.7545542285835901	0.8760942637551209	0.9080375661317358	31	1	9	23	3	54	8	8	2
ASTN2	0.9761972834938802	1.7238119921330188	1.811899162739075	0.4260652110131983	0.7052978300758475	0.07686222111132866	0.841544755498728	0.7921360326276565	NA	6	0	4	1	1	14	0	5	0
SNX14	5.68651112184268	5.7385514318739075	53.13375229071455	0.26961098317785565	0.15239930570065396	0.0768632866047596	0.7173118054211788	0.8736664198707597	0.9110499306918903	95	35	72	90	28	289	54	50	7
HLA-DMA	5.3499501393030675	5.624078924724894	51.43795301673285	0.9785121220667234	0.319362205119685	0.07692252601048337	0.3425675452362953	0.8353718673090734	0.9076102866558964	28	55	42	43	31	348	45	20	15
POLR3B	3.5697903105398856	3.8540541172981015	14.261986281896688	0.3291000258390821	0.2349314207989739	0.0769273824218447	0.849586486473728	0.9052305711211188	0.9016398429522086	48	3	4	36	6	58	7	13	6
DDX41	5.606825505501101	5.7302993335823755	51.78935184840648	0.17183003723560877	0.17674932199879706	0.07699708882194511	0.8696510179814384	0.8736664198707597	0.9142309028098896	179	16	67	131	13	261	61	47	8
CEP72	2.1770116936666715	2.806192325817476	5.436418196399546	0.2214779637524607	0.3316307672947996	0.0770358701735325	0.9215671650082422	0.8956184533413061	0.88891834000098	20	0	11	14	0	14	11	5	1
PKM	8.996152606529174	9.037606018245183	535.9393892067903	0.16785208720132994	0.1518480791394695	0.07706364483102342	0.8139498313794713	0.8669131528173802	0.9072469030041866	1593	254	513	1069	236	2570	483	401	133
RP11-47A8.5	1.427783496159835	1.8244758072312837	2.4646819906786277	0.6895505567310298	0.5292242517251714	0.07706762845393735	0.6512587907197095	0.8218106539195134	0.8660735378827753	2	1	2	7	1	18	2	1	1
MPZL1	6.697574759519574	6.793485553521618	112.67650277571748	0.4794349417423186	0.19901513303627608	0.07707469515507684	0.5634501734370357	0.8470412532938141	0.9129938793307814	216	75	67	182	75	660	98	102	20
SLCO4A1	6.6530711400575475	6.924302201130164	120.4477735762446	0.3571332062524726	0.2026412520973896	0.07709288234078829	0.7603594709889611	0.8874965530595545	0.9131542359738372	240	24	531	145	21	529	187	92	17
TEX41	0.5506777695041661	1.4402766211879678	1.2940534848012573	1.2934195664047041	0.8940767215756968	0.07719313668565503	0.4368280205753671	0.7605896177911453	NA	1	0	7	0	0	7	2	3	0
KLRB1	1.0476208552222488	1.7162417265238143	1.689427641577344	0.9707111957562978	0.7149129350850079	0.07728316112252397	0.5124362486757181	0.7690433824226105	NA	2	0	7	1	1	18	3	1	0
FST	2.6412402296523365	3.0266244945110095	6.980424767991313	0.6754681482443641	0.3803018624922551	0.07736585425483354	0.6266377955569928	0.8543232357086105	0.8968168353270434	15	8	6	4	3	49	7	8	0
DLG4	4.415292285757876	4.685792377693707	23.33341266670941	0.2575564153427248	0.20785484291901224	0.07737074082503614	0.8321348719029449	0.8770276550028656	0.9159858971789258	69	9	61	39	5	195	21	24	1
ANO2	4.646167137538214	4.9644558577726725	29.92820432554908	0.5547108328674314	0.23845989844651197	0.07740638467075239	0.7010964969826501	0.8819450208031148	0.9090677365542197	76	10	116	9	8	141	45	21	5
C20orf144	1.3520854787910188	1.85684227040571	2.5293676231923845	0.5427498558369047	0.5088872390516401	0.07742458200910315	0.7615093404031951	0.8486368702451467	0.8592344323355156	9	0	1	5	1	11	1	4	1
ERLEC1	5.343999551231784	5.400753379482682	41.70624954035971	0.3054961276625377	0.15562955821368146	0.0774427289402081	0.6855113965466741	0.8758912845967726	0.911456803374315	85	29	68	56	19	271	35	37	6
RP11-319G9.3	0.8514686650750168	1.569593791939128	2.4002045023541165	0.5663580547603623	0.5783215189474927	0.07753029973213703	0.8138633919428503	0.8677114539431103	0.8235070523756829	5	0	0	5	1	8	0	2	2
BUD13	4.316401552317136	4.487621329129392	20.7531886893052	0.20472744127645817	0.17263079450859523	0.07756986689529972	0.852318817237828	0.893092530297142	0.9142309028098896	42	10	46	31	11	136	19	24	1
RP11-426J5.3	1.5797471956796243	2.149416093949467	3.638658509626399	0.1030541968107833	0.43736413528011403	0.07759515780098367	0.9697221702244285	0.8765980322779924	0.8627491155119381	7	1	4	10	0	15	0	5	2
DNM1P47	0.7173526142969043	1.4402974354315923	1.3920161861006572	0.8811397028001353	0.8394482447704142	0.07778943080012689	0.6250078031569303	0.7571809617855624	NA	5	1	0	2	0	7	4	1	0
RP11-211G3.2	4.506775807059708	4.626793219155085	24.31521425699903	0.24602077800967123	0.20603885413524062	0.07779178080018989	0.8221905935317196	0.8760673214675545	0.9116532959078761	33	4	49	44	20	108	20	24	6
DGUOK	2.9397139080156345	3.207101938255071	7.5620415284116005	0.38070271313564347	0.2808584742889884	0.07780872202069883	0.7617805705082277	0.8737925801271157	0.9070154633743185	27	2	7	20	2	48	9	7	1
PHF3	8.237673178966537	8.279701440616941	316.4967927522316	0.2232399457887903	0.1554593740653823	0.07784812309647243	0.7362889373010212	0.8609011292523777	0.9070154633743185	485	115	687	413	232	1622	276	256	72
RP13-516M14.10	1.7621150808750186	2.260465714393147	3.6170574189267235	-0.046017483924765894	0.4213093892521955	0.07790728449040346	0.9858919476299468	0.871029791654601	0.872624261066774	10	1	8	6	0	9	9	1	1
SNORD116-1	3.6651122974774344	3.860577375301502	16.358742475613244	0.4601535273999634	0.311074420373436	0.07797696830206653	0.7448784339246763	0.8783634797621958	0.8918712791277799	13	13	8	14	13	44	10	10	8
IRF8	4.987714471668524	5.233816129443873	36.251774591065015	0.4543670440398829	0.23283604077085393	0.0779807327992945	0.6639019932246728	0.8562385290268216	0.9133636997242682	57	27	67	38	20	280	38	35	1
RWDD3	1.3570541964700165	1.981454666207153	2.6860580553673037	0.3467046377242608	0.5650508264194704	0.07801440618924502	0.8741484328753522	0.8353639313980903	0.8574787018994402	10	2	4	1	0	8	2	7	0
FUNDC2	5.01368949937415	5.05013087980199	32.4001901488027	0.18858536675588036	0.16427678637697982	0.07804182982210496	0.8181193172090947	0.8677114539431103	0.9090677365542197	73	17	62	51	13	186	29	28	6
NFYB	4.9660999511332475	5.092912150060604	32.967379251842765	0.3692389125237331	0.1851766488799354	0.07808345995303191	0.6802690341468814	0.875232044240831	0.9129938793307814	70	7	71	41	27	240	34	21	5
C15orf40	3.063613390387486	3.561797716467957	9.548666315815705	0.41493906331721375	0.29602482888628906	0.07812429817950345	0.7830124390933715	0.8758912845967726	0.9070154633743185	21	2	10	41	2	70	11	12	0
KDM8	0.9000162550171337	1.5948980643758432	3.133085188882002	0.526383621614618	0.6346427233208756	0.07812564853918987	0.8424270174278858	0.8644284974428749	0.8025180954231025	6	2	0	1	1	8	1	0	3
UBE2A	5.466275107442565	5.531767190306393	46.383418276474714	0.41120359396407524	0.18196868814687414	0.07814042781517572	0.5961098008618755	0.8636154646307059	0.9114136014027054	70	24	55	69	38	314	32	38	9
ARPC5L	5.378703953371521	5.517414106538999	44.31993800358718	0.23061212597115108	0.1754344165534981	0.0782131378920154	0.8063108362055761	0.8739654980951506	0.9129484569976238	103	23	54	100	20	281	63	32	3
CNOT3	5.63462094955431	5.809008292355459	54.47025256638116	0.23065751096358558	0.18114644448816133	0.07825835407870427	0.8342402313293323	0.8809780860830875	0.9131542359738372	215	8	124	87	16	326	47	56	9
GPR89B	2.149667530895732	2.5848299237414403	5.2329393561749535	0.823414217742579	0.4584664275814319	0.07827132322145591	0.6194220326159912	0.8423156291434815	0.8808378382739921	2	5	10	7	1	46	3	1	2
CELSR2	3.2047132694270677	3.3841262246577544	9.021493397354893	0.34496665131036586	0.2463560257467792	0.07829406235957354	0.7617805705082277	0.8767291474629718	0.90955572469373	22	4	16	20	2	71	8	5	2
MIER2	4.086288835097388	4.316760314614082	19.38876094832927	0.12920274572303989	0.2148496597124742	0.07842488571746362	0.9322515243160291	0.8934643135409295	0.9076102866558964	57	6	57	22	2	85	21	10	7
ZSCAN22	2.529830171833318	2.813304758933252	5.7201161191911565	0.37901542893675877	0.32016772428413326	0.07845790259352968	0.7841463293958895	0.8700200982299765	0.900334798667973	15	1	12	10	2	49	4	2	2
PHC1	4.209597652551001	4.3912178044524675	19.205150699585772	0.17614105232598437	0.1810923865260017	0.07851707224156239	0.8782648148061893	0.8901579007155748	0.9129938793307814	54	6	36	28	12	118	22	20	1
KB-1674E1.1	1.1606799848898017	1.760066476317253	2.294496420153468	0.24368243316466434	0.5150640032480486	0.07856605937446155	0.9150535480157022	0.8631196940270573	NA	6	0	2	7	0	5	5	1	1
DDX59	3.869823790316758	4.0104441052673225	15.615639262671772	0.5909476586904198	0.24570777173004102	0.07867895857213103	0.5854681903232232	0.8730873567343819	0.9076102866558964	13	6	26	25	14	117	9	10	4
NCOA3	7.396004767614243	7.452114726721815	177.51208445722943	0.2558878016831955	0.16509015274034905	0.07872208512445945	0.7376934736890096	0.8568844752979141	0.9076102866558964	345	75	448	161	104	988	193	114	37
PCDHB2	1.825025882818565	2.335731124984846	3.3794167549285885	0.7576438619189421	0.4988521063207631	0.0787284383499392	0.6102385724765218	0.8194333962818388	0.8808378382739921	13	1	3	2	3	37	4	2	0
SLC39A4	2.274246754847952	2.914932664190054	6.154299427237326	0.5320014546226216	0.3468556382989025	0.07874898866027497	0.7805985662289643	0.8880342807487928	0.8839537060524494	30	1	14	4	0	33	11	1	2
CCDC93	6.49833593216832	6.576423195697226	94.61103298593018	0.12962255366812966	0.157713991154563	0.07880469895564621	0.881064182724173	0.8677114539431103	0.9076102866558964	254	25	191	185	44	490	131	72	12
RABGGTA	3.304255000393077	3.5568592263681453	10.150344622782598	0.31300383985617203	0.26124982425638804	0.07882425243418699	0.8079113075725585	0.8749477218585063	0.9075658036154313	42	5	17	10	2	57	12	11	1
PIGB	2.2149290785317235	2.5676180800608726	4.467450188508904	0.458584019522777	0.3600773315194301	0.07884693638025055	0.7429254892181052	0.8648006338825234	0.8921480635726216	10	4	4	9	1	32	5	5	0
PDPK1	5.0973721012347895	5.148089493600646	34.8713717839093	0.10489461781632638	0.19188381301832935	0.07885739248870632	0.9124343777272144	0.8472630747858785	0.9090074360952557	104	14	59	58	12	175	27	35	8
FAM110A	1.525094753029432	2.3934920617965942	4.064033727717153	0.528225172309034	0.7285559564097235	0.07888242639212684	0.8292735173409385	0.7872475560693434	0.8552438480830515	2	4	11	1	1	20	13	0	0
AC073410.1	1.1708279080784747	1.831000578055047	1.990883728045131	0.6869908949200668	0.5815390083544129	0.07889416788102031	0.6725800407435323	0.8273253248328902	NA	4	0	9	2	0	10	4	3	0
CRYBG3	7.162744206914968	7.222927042372223	149.60638236618772	0.19219386270228092	0.1521460631019732	0.07894473109078	0.8001272040633621	0.8673792028673385	0.9055559756359319	374	32	313	293	80	853	151	132	24
RPL24	7.484840760710879	7.5215973135221805	188.32608971539221	0.16414174980670287	0.16672221015765626	0.07905822801853357	0.821492439145377	0.8464041514915003	0.9056147058765531	317	100	249	276	130	817	144	161	51
EXOSC10	5.387307961920723	5.596845676861973	46.40043199068632	0.14507321260914632	0.1961288187011391	0.07917460465163174	0.904275926279725	0.8751422644075088	0.9126453832440938	170	15	93	89	8	234	69	42	4
TMEM205	2.7199973855138606	2.930312052005073	6.433008566559075	0.31003990744585935	0.3186373377719607	0.07919759990834302	0.8123092075095134	0.8625286948573034	0.9012277263931624	21	1	11	11	2	36	5	6	2
UCP3	0.5791386606428944	1.4080158857463807	1.1764979337282897	0.6116063839260635	0.9062731175600166	0.07921369731270778	0.7429254892181052	0.7387953755206396	NA	5	0	2	1	0	9	0	4	0
AC009948.5	2.4894334673843037	2.9247101036651837	6.364882939375347	0.7521734560397259	0.34472147310272105	0.07922102807551078	0.6120553522127327	0.874372123398776	0.8937837814943865	13	0	5	18	5	55	4	3	2
EXOC5	6.667425210957508	6.703403579764818	105.61115262813566	0.3105484588305502	0.16234492459822664	0.07930776704794315	0.6338556232769126	0.8497132829638615	0.9057097857438844	193	67	144	138	65	689	89	79	20
BAP1	5.647121496295945	5.786283078119464	55.149925983286515	-0.004833744218696909	0.1714310486798926	0.0793205330418673	0.9973540431327537	0.8871466610369394	0.9097286430071762	177	8	108	119	18	221	59	35	17
PTPN22	3.0325006886309134	3.5757814816187796	10.80534941131634	1.5481753122244741	0.4566399517468882	0.07933450412163076	0.36495947870046797	0.8261315483500828	0.8898771470241325	1	7	34	7	6	110	5	8	2
PI4KA	6.7683756755673246	6.819503906985069	112.94892495101503	0.15972893714736963	0.15843786049408823	0.07937511935092767	0.8398705700204968	0.8568844752979141	0.9056147058765531	379	38	220	171	41	606	104	108	20
TRAF3IP3	4.1654035180841396	4.4818765182772875	22.416893993745553	0.5577841887982883	0.23768652046108216	0.07942886222163767	0.6972571930827676	0.9007760775700033	0.8989482296849339	18	10	96	10	6	86	26	11	8
ZNF165	1.8446183742415418	2.2137937335655784	3.458100394422298	0.5601762868343096	0.4570250933969855	0.07943683659506601	0.7240642831995361	0.8337545702043235	0.8797634451727359	7	2	2	6	2	34	1	2	1
TOMM34	3.6914249883477273	4.008852781416188	14.457357302203404	0.46666989798216013	0.2528881238292086	0.07946995723577659	0.7207554426701227	0.8764464778534203	0.9075658036154313	45	7	12	44	1	87	16	14	2
KIAA1377	4.2645781231394295	4.488507150424701	20.52029364625478	0.4360438906395592	0.2389331190625182	0.07947692018075665	0.702036440558547	0.8633080771912218	0.9114128510126288	55	10	56	18	7	201	12	18	2
AASS	4.407830099165572	4.9123025204896	27.940837988963573	-0.10977093781656896	0.2610496885354977	0.07958367816148912	0.9541543708411577	0.874779581364232	0.9076650725985171	97	4	57	33	17	116	30	49	0
ZDHHC14	4.597785430277775	4.997499569594566	30.24910006960322	0.2724204943490606	0.25372395229472827	0.07960401361548017	0.8573449551378718	0.8633080771912218	0.9110330285185048	47	22	68	34	13	212	30	38	0
ARHGAP44	4.211608973028162	4.3530486338852965	19.753422260025683	0.23135634175387948	0.22545305652480652	0.0796478816194711	0.8466550132274897	0.8713364691809872	0.9084358144585235	44	11	22	54	3	92	18	18	5
CTC-523E23.3	0.8624024099706828	1.7979882742868003	4.653624838178034	-0.0011889478582651728	0.5101858319676617	0.07965590239914391	0.9999372839636632	0.9165228196842935	0.7840318794385751	0	2	6	1	3	5	0	0	5
BSG	7.247597068127423	7.302455300849699	159.53460726343593	0.27219012257030734	0.16709301378344243	0.0797370440599175	0.717683523962679	0.8509812320177303	0.9060460667091794	423	80	137	295	89	893	189	115	26
MX1	7.0510784497862264	7.335396275750426	161.66926411032378	0.4261290212703423	0.21321154279149163	0.07977049422710718	0.7205932269308377	0.8846481442465872	0.9076102866558964	275	35	125	775	36	561	190	184	27
ZNF444	3.699106165456124	3.9015807039090062	15.330769082919039	-0.2290933900000211	0.2659021193483594	0.07978012934581433	0.881761752628943	0.8813247864618934	0.8983667742643339	22	9	21	24	7	46	24	2	6
CD33	3.5216153053072854	4.000512868480995	14.08137077343814	0.5447211539594661	0.33516551981205656	0.0798004156318256	0.7329763440833984	0.8504873699826909	0.9040748241617212	31	9	41	6	5	119	9	20	0
RP11-87H9.2	3.551181651456386	3.740309716749851	11.909190780104556	0.3065723975772242	0.24292437958844593	0.07984050962901214	0.790532415515984	0.8727422702178833	0.9090677365542197	37	2	24	23	4	90	8	9	3
ZC4H2	2.236339276807834	2.6467574428135947	4.666847798421999	0.4127937330820719	0.3807873004454933	0.07984358495100788	0.7824546607015164	0.8567210804832078	0.8910949322796347	11	4	5	9	1	39	8	2	0
SOCS1	1.5862624386945512	2.4321315539698087	4.013554268696892	1.2879984360687742	0.6103429332966546	0.07995427925827615	0.5245201528394527	0.8234545106773798	0.8591680308463576	0	3	5	15	0	18	9	4	0
RB1	6.606190190594974	6.635557872077585	100.60047699264838	0.27079701832812314	0.156835048740255	0.07999156903032939	0.6816441356887505	0.8509812320177303	0.9023250467568794	192	51	165	121	69	616	85	78	20
TMEM99	1.2413949767424726	2.0105246165255433	3.42397452598963	1.5960698178487613	0.8278010416506894	0.08004410210917046	0.3544941291945324	0.775384476381645	0.8376988429860579	2	0	0	3	6	19	1	5	1
RABEP2	3.15922144784392	3.8417535794288966	12.143073565625775	0.4458003055513182	0.29925674829738763	0.08005290946274628	0.8126469666936207	0.8874965530595545	0.8953425631912112	69	2	16	21	0	56	27	7	1
RP11-665C16.1	0.4780211190109831	1.4507125102136755	1.8037635176300024	0.40205779938797087	0.7396923222860753	0.08011517402063406	0.8920862369858725	0.8399185608342462	NA	0	0	3	6	0	2	5	0	1
RP11-81A1.6	4.019842936991429	4.434928446764294	19.81708219695773	0.09544884947468454	0.25854296558642703	0.08013304943377665	0.9581212629463558	0.874779581364232	0.9076102866558964	20	5	46	44	14	90	26	28	0
PLXNA1	6.109281972653061	6.451424808688737	85.22527398367463	0.36269364307927776	0.23213550404341463	0.08013408577712876	0.7801673509490031	0.8760673214675545	0.9076102866558964	453	17	116	151	11	462	142	66	7
KIAA1683	2.404436812200296	3.088099121949695	6.677831343141001	0.8148449254815281	0.3362012658027698	0.0801737055914971	0.6197790881994254	0.8864317743205072	0.8890062781905617	9	0	22	23	0	34	11	6	1
NCAPH	1.589769174454244	2.073865485379575	3.050015389942393	0.8870919988812428	0.6140675227604558	0.08018313006339205	0.5507417744885433	0.7937540197782315	0.8604014044445649	5	4	1	3	1	22	5	2	0
C7orf60	3.4366039864232114	3.775858989632819	11.65922587066354	0.2956811921299149	0.24298885109559665	0.08021035740708007	0.8352962224212517	0.8809972047790144	0.9083509174631539	20	6	25	22	6	112	14	7	0
NCAPH2	3.3821344366153134	3.815305441030806	11.744429823015984	0.2801095906881311	0.2727367478060873	0.08021646610371251	0.8579076564554908	0.874779581364232	0.9072011716594073	56	3	17	16	4	94	11	15	0
MFF	5.374605961810796	5.441189041745372	42.71659390779908	0.29397141428338386	0.15680954201000907	0.08022729712447546	0.7034482276364921	0.875864677462174	0.906756641475366	85	23	55	71	28	265	37	43	5
KIDINS220	7.925517517319604	7.960662776875263	252.14901552910678	0.18253784613936974	0.15048707124897914	0.08023220496451047	0.7792330206774424	0.8581575680285943	0.8974359296441575	474	84	507	396	170	1236	246	253	41
HERC2	6.9722834219379815	7.095597840247289	136.66912561192484	0.2331201071271494	0.1707616962914446	0.08023590253022733	0.8079113075725585	0.8755245150989543	0.9076650725985171	539	23	259	247	45	857	137	89	29
FIBIN	3.3952587390640026	3.9795181446417898	14.473362942099085	0.8549782798657359	0.30299658221744313	0.08033599423980912	0.6131196559444595	0.8815394843735582	0.8955922459344579	41	0	47	6	9	115	16	4	4
SAAL1	2.7850010907288603	3.017820876686385	6.789955457476794	0.39097431578108127	0.310286912698794	0.08034205003163894	0.7625950291883616	0.8677114539431103	0.8974359296441575	11	3	6	23	2	35	7	8	1
TYW1	4.658697047210459	4.930381671106264	29.603106049418663	0.28192051202252943	0.20116210535096188	0.08037833071903926	0.8420272844678072	0.8901579007155748	0.9093523603998398	83	1	46	66	19	139	33	23	7
HIVEP3	5.44044892262647	5.799263114838309	53.589933204298646	0.35512422282537615	0.21848785675328664	0.08039998702130079	0.8004304955390417	0.8842045497508604	0.9076102866558964	234	11	108	110	3	315	44	68	7
MIR99AHG	2.5489857313797417	2.902960111393242	6.3072103391143415	0.8285514713927407	0.42178108750510057	0.08042719001572839	0.553284545707052	0.8336551897443306	0.8891121692842202	9	4	9	3	6	70	3	3	1
PSMD9	3.1132530631518303	3.309483363979172	8.77026194127827	-0.23181430659185873	0.29022038718126947	0.0804614323181522	0.877680141931412	0.8702269833281935	0.8990987733241483	20	4	12	19	3	22	10	14	1
[truncated: 4,696 more rows]
