# Supplementary material for: Genome-wide bioinformatic analyses predict key host and viral factors in SARS-CoV-2 pathogenesis
Source: Commun Biol. 2021 May 17;4:590. doi: 10.1038/s42003-021-02095-0 (PMC8128904; doi:10.1038/s42003-021-02095-0)
Supplement: Supplementary file 5 — Supplementary Data 3 [file 42003_2021_2095_MOESM5_ESM.zip › GSE150316_ValidationDataset/WithoutThreeOutliers/case1/des_Case/unfiltered/controlVscase1_genes.under.edgeR_unfiltered.tsv]

gene_id	LimmaV_AveExpr	edgeR_logCPM	DESeq2_baseMean	LimmaV_FC	edgeR_FC	DESeq2_FC	LimmaV_padj	edgeR_padj	DESeq2_padj	NegControl1	NegControl2	NegControl3	NegControl4	NegControl5	case1-lung1	case1-lung2	case1-lung3	case1-lung4
LRFN5	1.3378432722748608	1.9345486329973272	2.3025238873286034	-0.041125992374179486	-2.307444097590058e-5	0.003976855156511917	0.9876476999954296	0.9988182434786356	0.9938447773943012	14	0	2	4	1	6	4	3	0
FGFR1OP2	6.432573784366368	6.508788383465824	91.04315532308895	0.165523129187334	-1.3910335958781153e-4	-0.022521211183572244	0.8648068209790588	0.9998320214519171	0.9775658342875122	101	34	230	182	61	508	81	78	13
FIBP	3.0488042594001485	3.6253127206196787	9.734613523132793	0.0719092937866227	-2.627092568113424e-4	-0.013153086161113447	0.9739277906481569	0.9999079392777694	0.9865055750677328	43	1	18	30	2	85	5	12	0
MCC	5.631299652504357	5.718199467939575	52.3928382682717	-0.052065394304936875	-2.627398262647637e-4	-0.021811135147589117	0.9641444705986347	0.9998079535864318	0.9785935048576189	100	10	123	115	33	218	56	34	12
NF1	7.479324633598549	7.486802266182691	181.69614748688568	-0.01673399894432766	-5.861890165354335e-4	-0.033437807604755516	0.9833825336644558	0.99936425971415	0.958695800105132	395	79	343	352	98	869	151	155	35
PDHB	5.126117718750679	5.213695091209986	37.58297564241817	0.30171816789839756	-5.991403548489047e-4	-0.024875881662063358	0.7579314640131793	0.9997499923446567	0.9754756437450586	83	24	39	32	33	197	30	25	8
KIAA0101	0.8540965837488663	1.6927317231155403	1.7539120234134644	0.3752414403854529	-7.032685625405757e-4	-0.028510066448087908	0.8830283547151746	0.9976027742424658	NA	8	2	0	2	1	20	1	0	0
CTPS1	3.922545923897819	4.27604762803661	17.42014800666815	-0.15238135515995452	-7.131939182820434e-4	-0.010185296934206204	0.9251078851361995	0.9997322711299501	0.990353475656515	54	7	21	63	2	62	23	20	1
C8orf58	1.8397869297735023	2.630060552877867	4.413698272666556	-0.45114927877398336	-9.836582384374413e-4	0.0034218086934754027	0.8307359320380383	0.999208211852192	0.9954061241841391	13	1	20	6	0	10	13	1	0
SLC38A2	8.418007009808324	8.463862619475387	357.40001585979377	0.06621810575013151	-0.0012858288846363955	-0.02494422486029749	0.9385773267197659	0.9988403735550355	0.9738279368645121	987	120	875	410	211	1948	297	321	56
ZBED5	4.421237542025944	4.546660304001678	21.981896861334178	-0.0522651764906429	-0.0013929882432955776	-0.01723367625695689	0.9665723792275305	0.999208211852192	0.9828047672362474	53	9	32	51	13	111	15	28	2
CTA-243E7.2	1.1739517759590108	1.6871278620413281	1.7919433398089453	-0.028743206427181315	-0.001400096391796801	9.099760088766124e-4	0.9914126301071515	0.9983091036524745	NA	6	0	2	6	1	6	2	3	0
LRRN3	2.5041970773833726	2.8415858611124567	5.591352297947814	0.06889188715423827	-0.0015074309879521892	-0.010908417691782342	0.9723792190885997	0.9997499923446567	0.9891364435711337	23	3	10	4	3	31	6	6	0
RPRD1A	6.027713183611956	6.093396231705095	67.76001383234886	0.02637781742186317	-0.0016006967069322861	-0.02526659489834594	0.9813313429711622	0.9988182434786356	0.9745559128426183	143	17	195	120	35	364	55	55	13
ARHGAP6	5.022036422199779	5.18173859866959	35.982432268213955	0.03188286689232213	-0.0016252587862607105	-0.009427323366221305	0.9836591560153797	0.9988580751920795	0.9912628717237748	64	9	135	36	18	166	39	15	10
ASRGL1	3.8697575321509956	4.307197654590986	19.52639302591498	0.3529742876315178	-0.0017049527286223912	0.015577123254385095	0.8390104787317108	0.9990207432745022	0.9835710540328204	16	8	91	27	1	99	13	7	8
TEX10	4.52788188685204	4.586999302116488	23.117774685079677	0.03494917983408437	-0.001829526516671932	-0.02558929948214533	0.977137997000456	0.9988182434786356	0.9749911162537558	66	8	47	34	13	138	17	16	5
NARF	4.987760776306168	5.229839733726448	36.09015303738835	-0.07316526393954552	-0.0018628289079574347	-0.010278454670514445	0.9616475163354928	0.9988403735550355	0.990447101967421	109	14	111	62	4	163	55	16	6
FERMT2	7.159645507565716	7.191891593330831	147.47473758486979	2.0621061181376712e-4	-0.00195941452540584	-0.029831954480150646	0.9999372839636632	0.9982830141183112	0.9670845070285844	457	62	328	198	62	765	111	126	29
CSDE1	9.094154502628594	9.149140536211712	580.5794256099728	0.057748609266838516	-0.00204190320123074	-0.02540946301568405	0.9487354023151429	0.998439917282675	0.9738279368645121	1249	246	1016	605	489	2812	383	466	138
RTCB	5.2182981177798	5.275763820646583	37.8811347222875	0.03591541959981546	-0.002194079079069939	-0.021837184382177428	0.9740050318454332	0.998439917282675	0.9785751631161699	78	12	76	73	26	206	28	36	6
RPUSD3	3.758905522719572	3.9329544658043463	13.78531988454964	-0.04140384377362076	-0.002480346836262197	-0.01664950843931522	0.977631959828611	0.9988182434786356	0.9835710540328204	39	9	20	30	4	69	12	16	1
CTC-459F4.3	1.5024953842478665	1.9942407018956636	2.730490949196532	0.2524757491826265	-0.002535554535687111	-2.3969326752830474e-4	0.8977189555514288	0.9981990255232779	0.9991124477296304	13	1	2	6	0	13	3	1	1
TUSC3	3.7830703856292223	4.242329435616366	18.646417385283968	0.17506441843486253	-0.0027669487645333567	0.009567890188804398	0.9322515243160291	0.9988182434786356	0.9906848254286321	37	9	77	11	2	131	8	3	8
TULP3	4.999104599032009	5.255278984888435	36.053200220625186	0.09223844759392015	-0.002783457277829778	-0.030938995869552666	0.9480625406316722	0.9985835163554992	0.9692818300950975	91	22	80	57	15	350	23	28	1
ABT1	3.1080671564536635	3.1913968726809183	8.389520488965728	0.08527058925374299	-0.0028399206600967573	-0.014835622353343757	0.9542706261605785	0.9988182434786356	0.9849888479513184	13	5	17	12	5	42	5	7	2
MBD2	7.173228565551329	7.272433791869299	158.37116458967182	0.16409336026483992	-0.0028788263448587285	-0.030211908216732718	0.8760428692135617	0.9981520173011587	0.9692818300950975	177	125	304	173	98	821	82	153	33
ARID4A	6.350685219117338	6.381010667322076	84.12165796847275	-0.054916065694440526	-0.003069700799321992	-0.03675707534336017	0.9528798731989153	0.9975500919757578	0.9598561492543439	163	42	206	158	30	376	72	61	20
TRIM4	5.5327228623436016	5.60324135123648	48.0066961655862	-8.03909839797858e-5	-0.003285051480842586	-0.02164339319953296	0.9999811145743276	0.9977137989246858	0.9786005250942784	93	19	103	77	33	236	65	25	7
PHF23	5.121013805406672	5.160814423436786	36.42871532916093	-0.05964801661427552	-0.0033439017908967065	-0.03470225314410842	0.9557738233869222	0.9977137989246858	0.9634153964447121	81	26	55	59	13	155	27	23	11
RNF217	5.704808964655292	5.750769251910941	53.22921375990611	0.06852078335783067	-0.0034993277299154996	-0.024554514610727475	0.9442278446619916	0.9974626882734827	0.9762113882231598	89	23	113	119	28	338	36	44	9
NIF3L1	2.2029722389180253	2.5472890582038143	4.287056815628768	-0.010393271310902969	-0.0035802189610978745	-0.009738636734971573	0.9953856183616664	0.9988403735550355	0.9899622308105551	10	1	5	14	3	21	6	4	0
SHC1	6.59686605619987	6.688290055088598	102.57303598088001	0.034223558400385094	-0.0037753907169999195	-0.023814379807204918	0.9767483157417285	0.9974375025514403	0.9763525247796416	328	45	165	260	24	527	115	79	14
SNORA71A	2.609964968562977	2.920358812966473	7.633217670746162	0.676654155268394	-0.0039833265566566935	-0.01930909323002913	0.6497605332944282	0.999208211852192	0.9761229491848049	5	3	4	6	13	31	4	6	2
TCF7L2	5.989666131482931	6.065026565386427	67.80819440661594	0.17982517262011852	-0.0040598664825468025	-0.030568074915057752	0.852318817237828	0.9973958665746386	0.969089297288681	131	56	134	66	29	428	42	48	14
ATP6V1E2	1.1514515693645175	1.6635964357051987	1.6139211864545102	0.13896240042550928	-0.0042052931626875515	-0.006986936756264078	0.9418838646187437	0.9990180568571678	NA	4	0	4	5	1	12	1	2	0
AGT	1.6758728904948248	2.2757072121427293	3.3800503061223095	0.35696165010930614	-0.004255449225875764	-0.01806913768526207	0.8573449551378718	0.9998079535864318	0.9763525247796416	5	0	3	10	5	27	1	4	0
CEP76	2.4784515070594075	2.677664339284518	5.151056961506263	-0.10467455135456907	-0.004493068225835932	-0.015846688346559504	0.949902724458634	0.9980404533264342	0.981366527365897	18	2	7	10	2	21	7	3	1
TSPAN5	2.84228013216953	3.141804952539416	7.7634330719237	0.03966825286228955	-0.0046706700436558325	-0.010202440123820348	0.9843140067899633	0.9977137989246858	0.9899622308105551	26	1	9	24	2	40	3	6	3
PPP6C	5.401960910221726	5.485251163377069	45.22231010419125	0.06815168052736854	-0.0047056209284429724	-0.025438296895122895	0.9549649051809059	0.9972363076897708	0.9747396119660434	67	23	57	69	42	167	32	51	8
MED30	1.2557150519450944	2.1195009739069537	2.6499522930673303	-0.0116025180738385	-0.004720889939473793	-0.0012205636519342761	0.9968406072553799	0.998439917282675	0.9972688344788327	15	1	8	1	0	13	7	0	0
ANKRD24	1.183442235370743	2.0711266026492883	2.495635615944637	0.9927407670153079	-0.004753705484837078	-0.006947388859251234	0.6084102594350442	0.9988403735550355	0.990353475656515	4	1	0	17	0	18	3	2	0
TBC1D10B	5.8027162467492515	5.954717282863753	61.797066089953645	-0.07090841444061591	-0.004784110734301024	-0.01564774062564074	0.9578856543330441	0.9972363076897708	0.9845323288659817	216	33	121	111	8	232	77	38	13
AP1M1	5.2720498011764985	5.4005649541328635	40.948461551718964	-0.030719863985617067	-0.004846912350314246	-0.022930675038017708	0.9815113021011522	0.9970998689553358	0.9785751631161699	146	19	72	86	8	196	51	28	6
CLTC	8.819632112797883	8.85504687097103	473.40675012644743	0.058947371821744934	-0.004856644480412478	-0.03284400452100007	0.9419296611944926	0.9961615441077902	0.9641653093140654	1081	268	529	733	331	2547	315	382	101
ZNF626	3.281220540304224	3.5217080852791764	9.8691678042454	0.017183044821245153	-0.005201257237432294	-0.015498466197650282	0.9921374732940936	0.9977137989246858	0.9839218075628976	20	2	14	36	5	48	8	12	1
VPS41	6.178740047951213	6.248153837461821	75.724062945527	0.13960587383723932	-0.005252761804449743	-0.023989325835056183	0.8763839974705677	0.9961615441077902	0.9762113882231598	145	30	95	166	60	435	67	68	9
RP11-709A23.1	2.1938321276902193	3.0235120271176696	6.450185247286004	0.16175041553880645	-0.005267812509073372	0.0078028876851641915	0.950709856637886	0.9981990255232779	0.9912628717237748	5	0	38	11	1	20	15	1	1
FEN1	2.6960132629240556	3.138903533774546	7.1195314649596515	0.2531620285010107	-0.0053077660615483985	-0.010163674742704892	0.8885100290221486	0.9977772663369248	0.9899622308105551	36	3	10	14	0	36	7	7	1
EPS8L1	3.5218185288076653	3.809887503558501	12.284345409880023	0.2416841356263627	-0.005392502094894265	-0.013635645014863999	0.8648068209790588	0.9976781851692214	0.9865055750677328	21	4	19	54	2	79	13	7	2
MAST3	4.812693099761123	5.099061340409264	31.970158919315388	0.09780159749923321	-0.005491527994338652	-0.014728077095421508	0.9482778445782705	0.9973637119993172	0.9858408554831446	100	8	117	54	4	186	35	28	3
GFM1	5.611551316804894	5.69737003442152	50.947188162165446	-0.0657559773690835	-0.0055150863424389225	-0.02408130103910849	0.9508812812378633	0.9961615441077902	0.976258128000698	119	26	73	124	23	209	54	55	5
TRIB1	5.864727910919761	5.987634902430897	63.52956838788309	0.18729680406169866	-0.005694508128130047	-0.018211329443222846	0.8797510046819907	0.9966337615937487	0.981089113737326	51	26	210	133	26	346	48	43	15
SELENBP1	4.410889459889299	4.7458676645571805	26.932952718505764	0.14939585620786863	-0.005701915377058102	-0.009504957964041948	0.9322515243160291	0.9975500919757578	0.9905453562609126	81	24	31	48	1	132	10	24	8
CBL	6.544829551508599	6.625884740087058	99.12692875084325	0.19702738421347607	-0.005704013609134882	-0.030021636651863335	0.8270788952476781	0.9961615441077902	0.9692818300950975	131	56	236	124	68	573	99	81	11
GRSF1	5.840183416932356	5.870136822466184	58.712272658606075	0.08690181469939626	-0.00574856128478599	-0.02693521241957139	0.9224082417337699	0.9959960540625837	0.9711385047165323	116	28	75	122	40	337	46	40	12
EIF2B3	3.637642539016214	3.788997316546459	13.014267596974678	0.04621236102831891	-0.005907072866597331	-0.019891583956647897	0.9777536554162278	0.9973637119993172	0.9797740756778764	51	9	13	18	3	55	13	9	3
MAN2A1	6.46748069699586	6.52123947574479	93.36118287079003	0.17003329455943467	-0.005994028173587808	-0.030730144668751874	0.8469598242344731	0.9960199812322127	0.9679864976273033	148	57	100	166	72	508	65	77	18
DST	10.466043382639239	10.539677572518777	1511.5890903049954	0.0774500350171209	-0.006117394029368028	-0.02038286369657224	0.932457634089738	0.9961615441077902	0.9797740756778764	5113	438	4284	1674	611	6896	1460	1158	293
PPAP2C	0.8003135195817427	1.4945675326290344	1.3390592910510302	0.10872011809468106	-0.006272619365219031	-0.010687854914109047	0.96389096028525445	0.9993644992356782	NA	2	1	6	2	0	11	0	2	0
CTSF	2.3456641505235747	2.6655359417195	5.304818930340375	0.537660881710568	-0.006583711703795249	-0.01337185121625093	0.7456271192742145	0.9982830141183112	0.9839218075628976	2	2	16	7	5	33	3	4	1
TRIP12	8.488556932035381	8.501080720506806	369.01898863142566	0.00617968655337279	-0.0067028553513923395	-0.035677302378815626	0.9938516946743954	0.9946192037679965	0.9569301365688015	633	202	718	723	185	1706	317	317	69
UTP23	4.20786042854062	4.265623901396126	18.399469393014456	0.043464177040616885	-0.006971860415677049	-0.019447720701983563	0.9728396493213597	0.9961615441077902	0.9806117158974014	34	10	28	38	11	93	13	18	3
SYK	5.572208446396298	5.667702954094467	51.64547396371449	0.31529429400882625	-0.00712584116509656	-0.034504555601679525	0.7278614070457853	0.9961277996811927	0.9642847001048979	72	50	84	52	26	310	39	33	10
CERS4	3.0981293950281485	3.4467102807515215	9.242310312749474	0.06284801593695122	-0.007225354635075677	-0.011095717940085239	0.9739277906481569	0.9969864717059068	0.9897032307520933	38	1	22	21	1	43	8	9	2
PTPRN	0.5089198691838812	1.4202101402980263	1.5286449366024377	0.6113275860513766	-0.007529429906836141	0.014386997308334003	0.7892597385119625	0.996892721146546	NA	3	0	0	8	0	8	0	1	1
ATPAF1	4.865725713894626	4.939999567398435	30.416161419250955	0.12357311636923848	-0.007915018884445773	-0.026920966095650513	0.9071573039265403	0.9954645419321477	0.9728768417923921	57	24	35	71	10	154	24	24	6
SH3D19	7.563874545803764	7.648216940607942	202.009652619889	0.13797363342464258	-0.007976074587000398	-0.027622000367721073	0.881761752628943	0.9947570215863206	0.9711385047165323	604	54	424	210	153	1298	157	169	29
DDR1	5.1348480909047884	5.195680004208646	36.232326360125725	0.013408390482356227	-0.008097684050501324	-0.030372111535020615	0.9918258974016697	0.994967958222772	0.9692360058601037	79	24	51	86	11	169	37	25	7
TRAPPC3	4.134316840391614	4.3375636467880145	18.4479725807115	0.09564067515793345	-0.008150801827868403	-0.01826982279805847	0.9442278446619916	0.9961615441077902	0.9813587554502167	32	9	35	44	11	140	23	8	1
CCSER2	6.775983595658662	6.842063616821121	115.62934204911777	0.18335308577410175	-0.008247363128095967	-0.030376550984089267	0.8369748012595934	0.9944893897309814	0.9685352291857106	197	56	282	113	85	683	103	89	17
FBXL19	3.763143865130141	4.030714128821696	14.516252958046065	-0.11723759490199084	-0.00831295437723818	-0.01376964333178348	0.9379592060411223	0.9961615441077902	0.9866137508550596	57	3	41	23	3	63	22	9	2
CLEC16A	5.725933941582865	5.8594294766181045	56.464251569816746	1.1162414764771674e-4	-0.008350812602795733	-0.0215501666283705	0.9999811145743276	0.9950173095323798	0.9791908849742706	199	13	104	150	16	297	64	42	8
GATA5	1.359961260967978	2.1195897580385004	2.7055116719579324	0.085781280305086	-0.008564757073856979	0.002218467685974468	0.9740050318454332	0.9972363076897708	0.9969082837399604	20	1	2	3	0	9	7	1	0
RAC1	7.457037726775181	7.499956950644991	183.88937772055255	0.12922163175180304	-0.008598289240244533	-0.03367351970877063	0.8725554264524212	0.9941633254333027	0.9634153964447121	304	117	361	218	119	966	174	151	27
RP11-925D8.5	1.8997699559643002	2.8526356745961747	5.077414908534662	1.119334531031067	-0.008715208854922636	-0.008324762373927	0.5429598356443486	0.9977137989246858	0.9899622308105551	1	0	36	8	1	39	5	5	0
FBRS	6.308163437058599	6.382948880167184	84.58256905935863	0.014369140697776344	-0.008738300068857755	-0.03071318787206641	0.9908374832734971	0.9944893897309814	0.9685352291857106	200	66	151	136	20	364	91	52	18
LYRM5	3.0359489223254634	3.393995655509137	10.037927786563252	0.5063971592292373	-0.008801646851686747	-0.030851366010658746	0.7482213396641341	0.9975509108835255	0.9623523140693825	11	6	13	4	14	53	3	13	1
SDC1	5.984928303638794	6.185739778989708	73.74634466113064	0.4144162822754735	-0.00892094775902749	-0.027819774236748744	0.7329763440833984	0.9958484401885178	0.9707571301048369	99	64	33	228	26	329	74	56	13
E2F4	5.373694220388608	5.5932621797875	46.45183009305037	-0.1128632394567629	-0.008963817073379017	-0.01371106872479221	0.9324741853972541	0.9953921136748	0.9867037880495039	191	11	96	104	9	201	73	26	6
ACLY	6.789761504289852	6.811893992264475	112.85586004521086	0.004873476535452867	-0.009293691932644073	-0.035995968717271454	0.9953856183616664	0.9930292008195625	0.958695800105132	307	41	178	240	61	627	98	82	21
DSTNP2	1.9094760439891316	2.427037754931288	4.329969340253082	0.6546923304613131	-0.009327105662946398	-0.008333288242517067	0.759011277341209	0.9974901911996477	0.9902388061384861	13	1	0	11	4	20	5	2	1
LAPTM4A	6.432286564198002	6.562783415173998	94.8509961869738	0.1973536769664995	-0.00943119348635226	-0.03862768483999833	0.8460573330894385	0.9946358308336193	0.9596120106686825	122	56	151	141	80	601	60	107	8
THOC5	5.111232991414638	5.25984820010423	36.40116107757966	0.014706705176769912	-0.009440590621991032	-0.024008839426832636	0.9918258974016697	0.9947570215863206	0.9763525247796416	121	15	60	91	10	217	37	33	3
PPP3CC	4.736682480331538	4.895258454224748	28.215768153218512	-0.005946347891092254	-0.009517906350011237	-0.022641850524920185	0.9965314749672081	0.994967958222772	0.9785751631161699	59	15	75	41	13	157	42	15	2
ARFGAP3	5.705760532965632	5.931836316912016	61.65746648808575	0.24028491877806654	-0.009692008926193763	-0.015191150430317775	0.8474259254624864	0.995212277669072	0.984630982199075	110	5	120	83	71	279	48	46	15
KIF1C	7.9653471576865185	8.100979456376825	276.9185290109064	0.13756665948182525	-0.009977605532712444	-0.01751251922794898	0.8976379326645266	0.9944893897309814	0.9815582862878708	1463	82	467	311	81	1320	274	203	53
DYNC1LI1	5.759380196533939	5.818043901736091	56.84112585277428	0.007260800954624211	-0.010041588148901662	-0.02994184647941206	0.994679440721505	0.9941633254333027	0.9692818300950975	111	33	80	99	36	310	65	21	12
YWHAE	8.4942400152764	8.531809514168735	378.93371294894695	0.07330133570320334	-0.010320165642226268	-0.03686160619386078	0.9261867153494826	0.9930292008195625	0.9593957882326601	704	239	442	594	268	1848	276	312	80
C14orf1	3.4139149212750146	3.5404470933123484	11.22106126340169	0.29456452000264804	-0.0103637092427742	-0.01770270399783842	0.8273399373977884	0.9961615441077902	0.9808733159749925	22	6	7	20	10	65	7	6	3
NUP98	7.051959200573381	7.1080301257087015	138.64678335775847	0.05929879564326506	-0.010401832900133533	-0.03131200620577053	0.9508418483528147	0.9930518553170561	0.9665718242738374	252	65	410	257	44	807	109	112	24
RP11-730G20.2	0.9647424509423131	1.7179694709968283	2.542668309923762	0.6270004942857702	-0.010511504620760429	-0.01777727943466978	0.7999790347871006	0.9993162065170882	0.965550017677713	6	1	0	1	4	16	0	1	1
FAM60A	4.9530098507615525	5.052832968985043	33.07182147278492	0.03514156005169368	-0.010553703329425797	-0.024406093462767932	0.9794447834048344	0.9944893897309814	0.9762113882231598	46	9	64	57	31	138	20	35	7
TMEM170A	4.142369430308474	4.254913502665669	17.920118129111067	0.16798414811818058	-0.010623781865086841	-0.015486657444792641	0.881761752628943	0.9947570215863206	0.9847904399359794	26	8	34	35	14	113	12	17	2
ZHX3	5.90838309810508	6.017659247942274	64.03472140784324	-0.02550682027122126	-0.01064559943518511	-0.02258912937711622	0.9845032509273529	0.9941633254333027	0.9785751631161699	264	15	133	94	25	335	40	62	13
BAIAP2-AS1	4.258889285059774	4.36853754231057	19.81390015879214	-0.002412424172992097	-0.010700232662635891	-0.02433920431503823	0.9993278087986119	0.9947570215863206	0.976258128000698	62	12	33	25	8	109	24	7	4
EMG1	3.3433845379420095	3.519578883697526	10.662404163201197	0.2113025921154287	-0.010741426269542175	-0.018733370394266185	0.8763839974705677	0.9960775752152551	0.9805522115346632	25	11	15	15	2	62	6	9	2
ZNF561-AS1	1.2180594159972826	2.0582260993982557	2.465676435146959	0.6178044967996631	-0.010746458584311919	-0.002907329939072125	0.7810128435726229	0.9972363076897708	0.9951158138488021	11	0	0	11	1	14	5	1	0
RDH11	5.389740834730533	5.496375580900616	44.349625283885516	0.2115070851753597	-0.010878716515604825	-0.027146904246496736	0.830261421937732	0.9941633254333027	0.9728666066017752	59	25	65	94	33	278	35	42	4
PCCA	4.071514753053289	4.148917967136681	17.375047201904753	-0.18629964852190056	-0.010948091947307314	-0.034140346303091665	0.873508142831325	0.9947570215863206	0.9641653093140654	40	10	26	39	5	64	10	17	5
CUL7	4.309768371290635	4.614900397061164	22.235812687310123	0.07281857887939579	-0.010972873227080826	-0.02012604779550632	0.9647791550606424	0.9951689577924977	0.9797740756778764	106	5	24	53	8	161	31	8	2
DPH1	3.210830206349919	3.3797416545489147	9.543921549884631	-0.20736605044742432	-0.011189127641975358	-0.024466877771444698	0.8809310152554439	0.995214420306286	0.9743490480590327	28	2	19	16	5	38	12	3	3
NRP2	6.638285933325079	6.654751162982936	101.46074641944594	0.010723103571937781	-0.011205037461595296	-0.0360916235366181	0.9914126301071515	0.9925618200789725	0.9586183371564286	232	54	152	218	48	518	86	84	18
IDS	6.98110863395409	7.007824861961786	129.99143050188246	-0.001963317320322435	-0.011211477720019078	-0.03345052315242265	0.9988918112289632	0.9925618200789725	0.9626001299911688	230	72	277	225	66	560	124	122	20
ST3GAL2	4.540639985730099	4.630143596529656	25.2393245419489	-0.21684745541668454	-0.011256572697866996	-0.02951517590363765	0.8400534892387328	0.9944893897309814	0.9692818300950975	50	14	54	48	6	97	18	12	10
IZUMO1	1.45437609700444	2.0787749666558692	3.3411975418883912	0.15701231892016346	-0.011308757763074552	0.017769804011582277	0.950709856637886	0.9954645419321477	0.9738915747295767	3	0	9	12	0	9	1	3	2
POLR3H	3.8549771163508537	4.084337900899209	16.13657543283503	-0.19801463480039727	-0.011424522411785414	-0.010115032325553084	0.8920862369858725	0.9950572946200464	0.990447101967421	68	6	23	32	2	57	20	7	5
CELF1	7.4026566037764345	7.414210669450363	173.7338758898661	-0.05031774793928808	-0.01148514020527578	-0.04307168933688955	0.9480625406316722	0.9923651505526094	0.9480880371881701	323	90	333	316	94	748	162	117	40
PHC3	8.03191992977899	8.063919239944184	271.8410327346272	0.061290653747818315	-0.011489298602392065	-0.0346706798973172	0.9407575153892427	0.9925618200789725	0.9612150941499752	415	129	646	404	175	1318	244	236	45
HOTAIRM1	2.3618442345990496	2.5179464266693663	4.7877629518317315	-0.023238228811972978	-0.01153919513473614	-0.012843506025378046	0.9907141324411559	0.9961615441077902	0.9858150441863699	10	3	8	6	3	21	6	2	1
CNST	5.378733648587132	5.52231796495209	45.726030101407915	-0.019823437090809092	-0.011696117052002838	-0.02395138958875607	0.9894667344935292	0.9942906034285085	0.9763525247796416	90	12	62	105	38	265	55	12	10
SUGP2	6.21499538550333	6.405808126727277	84.12520093842625	0.032186156073044446	-0.011696980416311087	-0.008727050725926678	0.9833825336644558	0.9943007510553312	0.9912628717237748	303	17	226	187	12	453	62	62	20
C20orf24	2.7900628634575524	3.148621827238448	7.321282957595395	0.22702006498354432	-0.011703722253670727	-0.018354190946382958	0.887546110772915	0.9962116223140406	0.9800410488637036	10	7	9	22	2	52	7	6	0
BOD1L1	8.179445130092128	8.223320013697759	301.90340623754366	0.0027487032231731665	-0.011711809573864392	-0.030279970431437625	0.9980941387965768	0.9925618200789725	0.9665718242738374	714	87	834	556	136	1422	308	235	52
ASH1L	8.136182375293437	8.1843249065933	294.48305804490496	-0.043416185315752275	-0.01173212203895019	-0.029296461572853007	0.9612446667757296	0.9925618200789725	0.9692360058601037	811	90	786	513	115	1324	310	183	63
TRO	1.5205108830437561	2.3880601372440493	3.003328671806732	0.4792521736578309	-0.011796618059107495	-0.010433609067638709	0.8079113075725585	0.9971242327875951	0.9865055750677328	23	0	5	6	0	35	3	1	0
GPR89A	1.74643153688522	2.1547180174951706	3.2263403987216397	0.18849918280273215	-0.011801253307301541	-0.0212200206303904	0.9206999983146732	0.9982830141183112	0.9715689707328182	6	4	3	4	2	26	1	3	0
CHST12	4.238104575541532	4.432270153435195	21.075959852992852	-0.27252405780287364	-0.011823464836416027	-0.014285922881967207	0.8392134080440218	0.9947570215863206	0.9858163281176591	34	9	62	38	7	85	30	4	6
LIMD1	6.146981109098023	6.226723656762687	74.80617738036646	0.05833021716736481	-0.012201431375368128	-0.03242354093991882	0.9555788208642444	0.9925618200789725	0.9659644730350111	149	54	138	160	19	358	72	69	10
ITGA2	7.452525446173826	7.5529044533971605	191.5172567498148	0.16463640474693675	-0.012579638607760782	-0.033005160393382346	0.8660811049422705	0.9930292008195625	0.9659644730350111	255	157	242	517	53	894	186	136	37
ABCC4	5.456721712121352	5.512455618238958	47.357614252074406	-0.05171145172929082	-0.012720407439940976	-0.03128728596649055	0.9629534565994987	0.9930518553170561	0.9674084134103116	80	35	78	57	25	191	28	30	16
RAB23	4.158647281095824	4.3228889430407245	18.12324086534488	0.07454765888426496	-0.012747847074621182	-0.0212093725829764	0.9552385245467743	0.9941633254333027	0.9797740756778764	61	5	41	30	9	139	12	15	2
EXOSC1	3.567635094871714	3.751812498982255	12.631565162622714	-0.08518010493638103	-0.01280157275654104	-0.021701107621964193	0.9577991538544909	0.9947570215863206	0.9785751631161699	21	4	29	32	5	74	3	11	4
SETX	8.172512923288267	8.20367630941428	297.9036321148072	-0.006396445002736597	-0.012995571749609256	-0.03338286580667377	0.9938516946743954	0.9916703039335799	0.9612150941499752	709	112	625	526	170	1466	319	261	37
PDHA1	5.821742392373266	5.9069830843250815	61.22089510213685	-0.07359234566050217	-0.013001175461471165	-0.02347538750751327	0.9480625406316722	0.9930292008195625	0.9764616703316682	193	17	86	76	47	272	39	37	20
HNRNPUL1	7.574932583114365	7.586226106336205	195.38254238277136	-0.008376929984410923	-0.013078266380822878	-0.041591286838256504	0.9921374732940936	0.9904360268636682	0.9496731374682703	451	115	355	312	91	958	190	129	39
SUCLG2	5.249324403118472	5.330975581549219	39.98089738924833	0.237155140337854	-0.013111073321698004	-0.02823798969039757	0.7963107272176789	0.9930292008195625	0.970889339078362	69	31	72	41	25	225	35	33	5
PROCR	3.007174850446591	3.270283659035942	8.244850334519292	0.21985100712139172	-0.013224998109194985	-0.020369526000503062	0.8844405356169294	0.9958600844024259	0.9786005250942784	14	7	12	17	4	82	4	3	1
A2M	12.047530448148015	12.07325345022489	4415.99391104662	-0.03732311926645523	-0.013305243390837131	-0.03652925071638012	0.9577991538544909	0.9925618200789725	0.958695800105132	10823	2698	6075	7223	2289	19864	2910	3428	1115
ZC3H7A	6.089258883819654	6.12596111237423	70.44911143503398	-0.09751033163802729	-0.013319582084408128	-0.04110430095147796	0.9116027495198733	0.992451271144395	0.9552401998016989	155	24	172	108	40	309	47	59	18
EMILIN2	6.275693999332733	6.47009377859358	88.49833021391406	0.29881664153761073	-0.013471986580576693	-0.04880813230895748	0.7837356752553656	0.9934234665841719	0.94757190569761085	115	66	182	86	63	717	63	77	5
EIF3M	5.6312758522633555	5.679896712471182	50.95791979963124	0.10770740627503719	-0.013549098614965673	-0.02733263269338672	0.9060589740894801	0.9925618200789725	0.9728768417923921	109	25	67	93	37	313	33	45	8
TRNP1	3.321261832244167	3.5997182046522402	10.697045096142556	0.1138140926159159	-0.013724113523054488	-0.018556063294685052	0.9461236465634233	0.9947570215863206	0.9806117158974014	41	6	12	26	1	59	13	5	2
DEGS1	5.49934097331705	5.547983776275466	47.8352289836817	0.11254571794815625	-0.013789131560460808	-0.032673937320244935	0.9112530487766469	0.9925618200789725	0.9658718948772804	98	32	50	61	35	213	38	32	12
DPM3	2.0560011176390227	2.546224228291605	4.537291347145435	-0.1248581489660429	-0.013802725741874943	-0.014664054766964614	0.958197309948038	0.9962116223140406	0.981366527365897	12	1	4	11	4	37	0	4	1
NIPSNAP3A	3.585863707155255	3.8465896380891254	13.800714161479046	0.5455830616359651	-0.013904815192383187	-0.0365583327604308	0.6555321380855835	0.9951896058202431	0.958695800105132	15	9	14	12	18	84	8	14	1
PLAGL2	4.074635698140856	4.262006632138424	18.001171319806712	0.07898233337159412	-0.014047367840126355	-0.0237867012282648	0.9577991538544909	0.9942327129245689	0.9763116868482764	20	13	48	37	5	84	26	10	2
AKR1C2	3.192916853077564	3.4368442946119253	10.014639949373125	0.17787338328456784	-0.014115000515795548	-0.018261551777858726	0.9116027495198733	0.9950173095323798	0.9805522115346632	29	2	12	13	10	75	3	5	3
PLEKHF2	4.540899153638027	4.621054139046702	24.406826494957944	0.21009023331301718	-0.014141807655888083	-0.02550407572763134	0.8504169330660027	0.9933444083357923	0.9746462487389436	30	13	44	34	21	137	13	21	5
FAM47E	1.2272375511056435	1.7475309954917855	2.2816111161663817	0.2967838230212194	-0.014308258867417399	0.0014525099883311574	0.885803131462408	0.9951689577924977	NA	5	1	9	1	0	9	1	2	1
C14orf2	5.56328626259219	5.704703916081917	52.07063471440748	0.32459018301223713	-0.014442281343753617	-0.042885675049953394	0.7390450611278938	0.9930292008195625	0.9556663554226895	96	41	49	65	41	343	33	51	5
MTMR12	5.350005566908525	5.365459641788792	41.26392323563256	-0.054931110275163564	-0.01446403429489369	-0.04743086755192422	0.9545685589551649	0.9917503584345803	0.9461001912961916	97	22	75	70	19	196	33	29	10
RPA1	4.858067292619447	4.953465810139073	30.323049164473012	0.009202617308179261	-0.014590136913521607	-0.02963395334912633	0.994377811791337	0.9925618200789725	0.9700426201264079	93	17	48	48	12	222	12	21	7
HECTD3	5.008767973248153	5.157191380758738	34.30626376159079	0.05465653224936547	-0.014830486414586562	-0.024749797785352953	0.9679236692135911	0.9927190574239673	0.9762113882231598	154	14	46	64	8	203	37	19	6
C12orf66	2.6748845258554783	3.045934285081542	6.37264741402699	-0.09547380256453056	-0.014857938144577481	-0.015271842093009153	0.9563125687335498	0.994967958222772	0.9835710540328204	24	2	8	19	2	33	9	6	0
MCTS1	3.574197692423934	3.8015738910015013	13.454815487844606	0.4368500254844628	-0.014888102117784833	-0.03205423688757314	0.7362889373010212	0.9947570215863206	0.9642847001048979	24	13	8	12	12	64	13	12	1
STK24	6.185280512356978	6.230248465356568	75.35140791322291	0.03673318938759185	-0.015046760516797299	-0.03350468608022949	0.9707648805385197	0.9911046297126704	0.9641653093140654	138	23	145	137	60	353	68	61	14
ZCCHC8	4.882206093141698	4.979623925031824	31.813684928988714	-0.2363737782496655	-0.015264626921105423	-0.029658649975092093	0.8121487097704595	0.9925618200789725	0.9693488728484501	84	8	71	55	15	142	25	12	12
C18orf25	5.599019770813752	5.649499017739858	49.29933004615608	0.03893789400793744	-0.015299956162468792	-0.030703654292122413	0.9699368049432459	0.9911046297126704	0.9679864976273033	93	22	90	127	23	277	43	42	7
MSL2	5.4306849845580825	5.4582145561283975	43.84125990312536	-0.025556226835225192	-0.015336661728677387	-0.03901084878717	0.9813313429711622	0.9913223847358561	0.9581896045473003	91	22	103	59	23	193	39	35	9
RP11-736K20.4	2.1918168685173534	2.8574066963609273	5.331121364707557	0.6988865387886163	-0.015375628577722464	-0.008527563978976077	0.6793542418755912	0.9958680192620785	0.990353475656515	5	0	30	11	1	48	3	3	1
ITPRIP	6.85194152900756	6.89677753982153	119.0988066330249	0.03818260391140486	-0.015437651831145227	-0.032706879212868266	0.9665723792275305	0.9893257874059419	0.9641653093140654	237	39	296	240	64	697	119	86	17
ARMC5	2.164860288603433	2.801215347410084	5.145539614164749	0.4850843694418677	-0.015646071394923584	-0.01613060270594171	0.7928049937382422	0.9959960540625837	0.9805522115346632	30	4	3	8	0	36	6	4	0
FAM76B	4.017316319467413	4.218416374776599	16.86677293187229	0.09259304721278008	-0.01587127657379064	-0.022655237919001245	0.9465676259564856	0.9930518553170561	0.9785751631161699	31	9	56	24	6	103	16	16	1
CHCHD4	3.280577439975077	3.5516312179236005	10.319462513627286	0.31547556278336747	-0.01590853011837275	-0.02318716354057227	0.8183945333376422	0.9944893897309814	0.976258128000698	28	10	23	9	2	81	7	7	1
VEZT	6.013201872932182	6.028353278865856	65.34149611743672	0.004084096736869836	-0.01596325904422321	-0.039188518225667296	0.9965314749672081	0.9884609423223016	0.9558692069711755	148	32	116	123	34	374	48	49	13
PAM	7.353027992913507	7.382520892238491	168.5504171028253	0.02670559886248319	-0.016003130661874348	-0.035602445519684923	0.9753503694542768	0.9884609423223016	0.9591485385380756	327	101	324	315	76	845	167	149	22
PHACTR2	7.282190807810191	7.330688769833385	162.32210007465162	0.07505497254277836	-0.016016762313752923	-0.03564234635482503	0.9322515243160291	0.9893050056125497	0.9612024393010292	386	87	390	175	83	869	152	144	21
AC004453.8	1.3345291533721975	1.9987145521548841	3.632189681098217	-0.10144716814223452	-0.016038222260643185	-0.014647342246521105	0.9746040640045682	0.9973637119993172	0.9772871897198875	5	4	4	1	2	23	0	0	2
EVL	5.878041688075008	5.996971770203867	65.188728116188	-0.2521933599783739	-0.01609105687814893	-0.009238679294806271	0.797255658062039	0.9925618200789725	0.9912628717237748	140	21	214	83	24	228	35	47	24
GFOD2	4.000951129690442	4.147148871250107	17.355253487517096	-0.4098338826497721	-0.016149749156933343	-0.02062005212458237	0.7233677589019246	0.9932203000648366	0.9789997101719954	46	7	41	33	3	45	19	10	6
CCM2	4.770190256104797	5.004930222700176	30.892858586202	0.07240962753714274	-0.016316556789947503	-0.025998362397481566	0.9616475163354928	0.9930292008195625	0.9739605967764624	97	22	41	73	3	150	42	18	4
NAAA	2.8706462404015887	3.2431863070307934	8.345632308743895	0.19620835410412688	-0.01646676030067191	-0.025210386715765743	0.9046352905416657	0.9950572946200464	0.9711385047165323	15	11	14	8	2	47	6	10	0
BACH1-IT1	1.229402709146185	1.9867402249830635	2.9253694240907655	0.0543480304575316	-0.01648080344588302	0.013247845275185563	0.9856895315081002	0.9950572946200464	0.9799315772267049	7	0	11	4	0	17	0	1	2
MFNG	3.495953134347936	3.6857064558658137	11.691196428376797	-0.04142598007152827	-0.016615188744985687	-0.021779437656495825	0.980498156269824	0.9934892979852172	0.9785751631161699	31	3	39	14	4	55	14	5	3
SUB1	6.748809260805179	6.805780377654994	114.97738801867044	0.0981384782688655	-0.016641366033650573	-0.03754067435502231	0.9160576119266355	0.990311426725915	0.9600883309695034	156	88	193	141	71	530	90	74	29
TAS2R19	0.5791386606428943	1.4920956069288513	1.3021548227923474	0.16027582569971638	-0.016699654551523096	0.005377438345392167	0.9508812812378633	0.995212277669072	NA	2	0	1	9	0	5	4	0	0
EXD3	2.6616585182779016	2.987403385104367	7.153703636978264	-0.3906416048810016	-0.016969522215360765	-6.339857542079111e-4	0.8181961434350268	0.9944893897309814	0.9984217864141316	17	1	25	11	1	14	5	7	3
GMNN	2.9074021330200392	3.045018709281861	7.182247364778201	0.054960422187811546	-0.017271539345355653	-0.022685433713889477	0.9729286901831694	0.9941627883689096	0.9763525247796416	15	3	11	19	3	42	5	4	2
TMEM115	3.9113343478395466	4.173557510474485	16.596947968652255	0.077409600733859385	-0.017306177500163847	-0.02390807434536096	0.9658151432072387	0.9934234665841719	0.9762113882231598	61	8	8	35	10	71	24	13	1
ZSCAN25	3.1679025229537836	3.6207465350809986	11.833196167794997	-0.1299424195370883	-0.01743811149339066	0.0012230269860335388	0.9557738233869222	0.9944893897309814	0.998507391235801	44	8	10	25	0	27	16	5	4
ATG12	5.649504640778538	5.711338502682493	54.06329735602588	-0.10067923133530142	-0.017440001827877107	-0.03286636844446048	0.9224082417337699	0.9914507979660537	0.9658718948772804	79	34	85	95	31	230	46	21	18
SSBP1	5.404107756711287	5.47600132508104	44.9823032378907	0.11326281029222059	-0.017470419711847388	-0.03347229851428081	0.917790365138249	0.9916703039335799	0.9659644730350111	82	24	41	87	36	227	24	41	10
MEAF6	5.381389991930273	5.495698516138465	44.038274973023164	0.12915329272566461	-0.017546488877403742	-0.025319947750879274	0.8966350936219066	0.9911046297126704	0.9752285386966609	99	25	71	63	31	279	50	31	3
B3GALNT1	3.574287865376799	3.7260953342754544	11.956985167924389	0.03360856937891898	-0.017654722325551764	-0.024663827380443516	0.9831737669017314	0.9930292008195625	0.9758448915273467	26	2	27	23	9	61	13	8	2
WDFY1	6.880084638818954	6.966630369508729	126.59833381241383	0.19103580646018925	-0.017701101352027324	-0.04204183129912397	0.8285020232593464	0.9895670483863849	0.9558692069711755	169	96	202	178	83	673	128	112	13
KIF3B	6.030559231329533	6.076050474719135	67.46356106245945	0.03095014823260715	-0.0182220535643246	-0.03271435885589758	0.9759952718190298	0.9883827176424089	0.9654968413790408	155	26	108	109	52	336	78	41	11
CNOT11	4.992768880642823	5.0602016966362715	34.52101943645282	-0.17485570880749435	-0.018443875745078588	-0.030406649220636635	0.86977978202614	0.9920817551162608	0.9685352291857106	56	26	48	69	12	110	22	25	12
SKIL	7.067089512729387	7.15216850936798	143.00314354720854	0.12684778573164548	-0.018550202799875966	-0.03452673702503522	0.8900430248413914	0.9888510932430169	0.9638978054821274	216	45	347	213	119	741	146	125	17
SMAD7	5.142026475273402	5.42863967705319	40.88667466594312	-0.08053522120248703	-0.01865633005307206	-0.025311195542794727	0.9568263502148355	0.9925618200789725	0.9752285386966609	96	7	145	65	20	190	68	27	2
NUP85	4.525314797723022	4.695450393642427	25.992206716381514	-0.3368941940640887	-0.018689499086568164	-0.007326209782537676	0.7570128623668176	0.9925618200789725	0.9916611017448467	69	5	64	60	6	89	17	15	11
LINC00847	3.3165121411847474	3.5071152808224366	10.402981940598309	0.2504497186639079	-0.01877852466701304	-0.019323361874125797	0.8572059485893154	0.9934892979852172	0.9797740756778764	16	3	13	22	11	74	4	8	2
ANKRD37	3.016779471825009	3.93416110559732	14.26492401712778	0.13628748343121969	-0.01882961603802039	0.024009170633321048	0.9612446667757296	0.994967958222772	0.9700426201264079	20	2	85	11	0	43	24	1	5
TUBB	7.993657435302387	8.037470907145618	268.9508494964197	-9.753132512553169e-4	-0.018990210740205272	-0.04013504656734287	0.9994818309143362	0.9875377233696337	0.9566207743694222	764	181	298	421	123	1306	187	186	68
AKTIP	4.48347452487899	4.527492558294077	23.639159303709977	-0.253604794399312	-0.019024123598246585	-0.04060412928952576	0.7950380078782219	0.9920817551162608	0.9566207743694222	48	9	43	36	15	77	18	13	9
ELANE	1.4955472959481386	2.2009706274039536	5.622654008799996	-0.44451378598796065	-0.019035669042852955	0.03572407371797227	0.8697608161116203	0.9947570215863206	0.9300384595553955	3	5	1	12	1	7	1	0	5
BOP1	3.1006409215273614	3.7102743489646013	11.156628707631276	0.2511303099970461	-0.019050025865701137	-6.365613454761507e-4	0.903088443730432	0.9942742757100503	0.9983947221454504	65	2	15	25	0	55	18	4	2
CTD-2373N4.3	3.079985710428301	3.7100478634900464	11.184052627682204	0.047432131872629506	-0.01907183266349359	-0.0018946627925710878	0.9858919476299468	0.9943007510553312	0.9969082837399604	38	2	24	38	0	56	20	2	2
PDE4DIP	6.490822105985135	6.544286658121995	93.21138298208797	0.07298163348185792	-0.019089937213224183	-0.03486697694909165	0.938354761866233	0.9875377233696337	0.962768160915927	317	35	162	113	57	538	89	68	14
GALE	3.1115046766457737	3.537686961013244	11.28395740351618	0.11519667340772118	-0.019117841541647976	0.01869965511910773	0.957410385428177	0.9942327129245689	0.9789997101719954	49	2	4	32	2	46	6	4	6
RAB9B	0.4248006283377945	1.45620681671542	1.0048136915138735	0.5727848533664793	-0.019148264515652828	-0.008930591881913112	0.7922752588864795	0.9968119217936543	NA	9	0	3	0	0	13	1	0	0
PPP5C	5.69845073104182	5.740890660390554	53.31799889836725	-0.005264696567432571	-0.019185969265984544	-0.03964886484492115	0.9962711408020828	0.9880246336889723	0.9575453261735057	166	26	64	104	25	283	35	46	11
TMEM120A	3.442810195145351	3.6147987733715117	10.840262442858787	0.08019530054265991	-0.019189178505602922	-0.02391854919193485	0.9561012029148066	0.9925618200789725	0.9762879858506717	38	2	20	17	7	68	7	9	2
RENBP	3.856526390113693	4.2349676125499665	17.16260708902026	0.2150692955287127	-0.019254073122733216	-0.0290220984237457	0.8926686020793986	0.9930292008195625	0.9696679584946222	65	15	25	26	1	104	22	11	1
CIDECP	1.9071809645996787	2.4082554739163746	3.9359859421154484	0.16826334270407817	-0.01933934728214012	-0.0018250269442312828	0.9354580201806557	0.9944893897309814	0.9969082837399604	6	0	6	19	1	14	6	2	1
XRRA1	3.9656149293594907	4.244599698404399	17.190984603481745	0.11556408110299836	-0.01942553795146979	-0.021740010374674764	0.9410908836956572	0.9925618200789725	0.9786005250942784	40	1	47	49	7	100	17	12	3
TDRD3	4.448871138006634	4.5670133427948265	22.431056781613844	0.11854091401982783	-0.019473321817581615	-0.02460021463159217	0.917790365138249	0.9916703039335799	0.976258128000698	40	7	55	37	17	149	13	21	3
CPSF3	5.0869375475801055	5.170103022281283	35.1771824908398	0.086435964917865	-0.01952513867623138	-0.028638317555620768	0.9357312836619647	0.9893050056125497	0.9711385047165323	67	23	45	80	18	194	25	37	4
NDUFAF5	3.0436546128400583	3.287924017426162	8.410547140759705	0.19191573617336186	-0.020288573722801143	-0.017832753826139445	0.897858542941786	0.9933444083357923	0.9807814197261892	28	2	7	15	8	52	10	4	1
CCDC47	7.035129736348123	7.069818382352697	137.64476657011028	0.036617691285238396	-0.020564909413383497	-0.043007213896585385	0.9692916987536377	0.9862309363412213	0.9534017449215993	235	91	219	183	90	669	97	96	34
UNC119B	4.309366194843755	4.366046305798897	19.86182447442057	0.10050167563799191	-0.020623614729155314	-0.023453830835765015	0.926761322425391	0.9900395106412978	0.9775658342875122	40	10	31	37	13	125	17	10	4
ZNF582	1.5108418198370799	1.9621244530969695	2.424451734272353	0.1286655262776627	-0.020660232763231336	-0.011316858176236098	0.9480625406316722	0.9947570215863206	0.985950143916651	5	2	6	6	0	14	2	3	0
MPPE1	3.6839291477696468	3.929607024724742	14.399176351357017	0.1052847281923882	-0.020936004737344045	-0.02001548376118888	0.950709856637886	0.9925618200789725	0.9797740756778764	22	8	26	49	1	63	11	11	4
TMX2P1	1.8746730432854768	2.3486388774026405	3.81959631522873	0.2794673643371697	-0.02120482775634637	-0.015099651508537978	0.8803267762285717	0.994967958222772	0.98062789871597	9	0	4	6	6	19	4	4	0
CBLB	6.5777268235224255	6.630418559709431	99.82716664147645	0.06958669742489215	-0.021228714097228044	-0.03696834023523064	0.9449589364796316	0.9864251925203605	0.9603282208453763	128	37	254	189	65	525	94	63	20
CLASRP	5.0014645093338705	5.2975027691052325	36.89625730137683	-0.019368495027310563	-0.021262655823608482	-0.018930915727780485	0.9917922521018393	0.9919978833706938	0.9807814197261892	151	5	106	69	8	182	48	32	3
RP11-568G11.4	1.095122681728975	1.8340312822032065	2.2687360096720783	0.553213237177703	-0.021499336190728625	-0.006209927576045684	0.8188743130896247	0.9951573703152474	NA	0	2	5	9	0	7	4	2	0
APPL2	4.663002475994828	4.795099862500708	26.12703251841971	0.025489836567710564	-0.021655696499874925	-0.028666455825948386	0.9849212104225206	0.9889712126190005	0.9711385047165323	59	13	66	54	8	173	31	13	3
STMN1	4.90060954550414	4.9682231623548185	31.034172755045738	0.16084257653710782	-0.02179502526316642	-0.03173908000624624	0.8809157636606986	0.9884609423223016	0.9676751623611102	89	18	36	34	22	176	20	25	6
ABL2	6.6825445087133035	6.746247847567704	107.91985956391808	0.1061952128638397	-0.022166480953019055	-0.03826679620425839	0.9095720960565619	0.9857666078479663	0.9592743382024793	177	57	128	300	60	614	119	65	16
VAMP8	5.275655435971679	5.536386285161395	46.96991562511386	0.6829850964733396	-0.022218552565435215	-0.05961597814452331	0.5005823312824179	0.9923651505526094	0.9309162094851897	39	58	46	43	30	284	39	40	4
ABHD15	2.578725421583965	3.111678709854898	7.127205550836205	0.41420195583228947	-0.02237880388318673	-0.012310012319323221	0.8292735173409385	0.9941627883689096	0.9863217498446024	5	4	26	20	0	35	11	3	1
RADIL	2.033832288902786	2.3396370501944284	3.769473838607895	0.033476242691050324	-0.022609730485557554	-0.013657222581986097	0.9871206054017855	0.9930518553170561	0.9835702800207946	14	1	10	4	1	18	2	4	1
CLUAP1	4.47505023216366	4.58070495501681	22.80661956058657	-0.07832623372992288	-0.022635352090741974	-0.02760000000614858	0.9474635635334472	0.9887572325303959	0.9715689707328182	45	15	48	38	10	95	25	23	2
THTPA	1.7989092311187076	2.5079621862775863	3.989508047387093	0.39733070414209076	-0.022825339328549712	0.0014693363988898382	0.8477844668541149	0.9941633254333027	0.9980813619307023	25	0	8	6	0	25	1	5	1
PCDHAC1	0.8494674836735729	1.4594218368384093	1.7050732685414713	0.1367523820328759	-0.02286846051328138	-0.0013483955975805352	0.9561012029148066	0.9944893897309814	NA	4	1	1	5	0	9	1	0	1
MAP2K2	5.893452609026997	5.945839034369445	61.149610724689715	-0.03990685901037165	-0.022887594329314028	-0.04044107054098404	0.9700202113077133	0.9852200591904542	0.9566207743694222	218	25	85	119	25	287	64	44	11
RHOC	6.301577905491347	6.328343320340864	80.26729542112143	-0.024588344697117893	-0.022904812669502825	-0.03936468774286819	0.9789543387817254	0.9832158002349599	0.9556663554226895	198	39	156	138	40	392	90	57	12
ROBO3	2.756153479386658	3.274428402360802	8.017599306682829	-0.19184275192088082	-0.023050922086044714	-0.005527758943361226	0.9259639652422068	0.9930518553170561	0.9931866385053	22	2	24	22	0	23	5	14	1
NBEA	4.653419972628366	4.7394770904454155	25.85203888757402	0.13050518377673795	-0.02306155536377764	-0.03165307679839454	0.9084502523061884	0.9884609423223016	0.9679864976273033	38	12	79	37	13	157	17	20	5
LAMTOR5	3.810870594636003	3.9061120119957597	14.725231522414179	0.15570333668401906	-0.023103947246001094	-0.026219982091832156	0.9046352905416657	0.9919388994765834	0.9727774360625099	16	5	28	24	14	69	9	11	4
GALNT5	4.054642648254874	4.343413054569625	19.977708295535212	0.6831392722764338	-0.023264083770919215	-0.04629219953741937	0.6004612276225834	0.9925618200789725	0.9454733077812096	50	21	9	11	15	116	14	18	2
NPRL2	3.1764266817065536	3.4823339397957613	10.716255566308151	-0.39513343113072835	-0.02331279334683851	0.0025915630919334438	0.7986804563032565	0.9925618200789725	0.9969082837399604	33	2	31	17	1	25	6	9	5
NCOR2	8.733316903163551	8.870335528324091	471.6710402142212	0.07707234428956862	-0.023539634394074093	-0.025962397717465373	0.948122754976963	0.9877997868810466	0.9739029463555892	2108	124	952	894	104	2284	584	318	68
FAAH2	1.2042178093287477	1.6517213969646236	2.0370328594343494	0.15172918804085628	-0.023619624937676102	-0.0038806059204795893	0.941575389341662	0.9936047745414971	NA	3	0	4	6	1	10	1	1	1
DESI1	5.431185522108222	5.552708298360615	46.084296398019475	0.12961668327405984	-0.023818213664147173	-0.03568916519456535	0.909875324440236	0.9875377233696337	0.9631616391142344	103	29	43	137	16	271	30	47	6
AC016739.2	2.0138461507472374	2.4833704566320276	4.086112206504431	0.12986175431344354	-0.02384899598945743	-0.024382674357476396	0.9517913812696781	0.9944893897309814	0.9693488728484501	15	4	3	5	2	37	1	4	0
ZNF841	5.25066638069969	5.5700616290500395	46.23712471955217	0.06868616747460796	-0.024030034046036493	-0.0028249032090063393	0.9692916987536377	0.9913223847358561	0.9968948149636289	142	3	114	148	8	262	32	32	12
GNL1	5.560339147754977	5.735584976089291	52.95064624885364	-0.09806135110804172	-0.02407843755954776	-0.013799738441219938	0.9416869894777232	0.9884609423223016	0.9866137508550596	193	16	146	87	7	221	42	38	15
RP4-773N10.4	1.7197872258502318	2.093891904814809	2.726138517183072	0.0398665617901154	-0.024175361712428463	-0.011876644220055837	0.9843925014120463	0.9936047745414971	0.9855832152925036	5	1	10	5	1	15	3	3	0
WIPF2	6.239280879994656	6.292128988091734	78.09985475409634	0.022400021004118035	-0.02433711262353826	-0.03663769828922438	0.9831429288238659	0.9838259084686156	0.9601211451528161	149	48	160	151	32	389	84	66	9
SDE2	5.694810702752999	5.771722996258904	54.349215448172515	0.13100271008028305	-0.024589350486749945	-0.03505738590113916	0.8970669445336868	0.9855614383599193	0.9634153964447121	74	19	146	77	42	276	53	40	9
PRPS1	4.407078061724183	4.4445375113178764	22.01884011786895	-0.21155703457865002	-0.024613197433999052	-0.042569031653847664	0.8409565296107663	0.9884609423223016	0.9545386191062175	40	9	34	41	15	70	15	18	7
ARNTL	5.020004597677388	5.216157726176631	35.63514066592287	0.1697500897977611	-0.025122053489927427	-0.030338319884187576	0.9005534917995931	0.9884609423223016	0.9692818300950975	96	14	126	24	15	205	46	20	4
BPIFB1	0.9847767245717793	2.119980056582174	3.0351065962305994	1.7299557626337563	-0.02513307892770913	0.005222778208679949	0.3846453636163841	0.9947570215863206	0.9913688585006629	0	0	22	0	1	17	2	2	1
SMIM13	3.0857150026245597	3.2177615170522627	8.252566545848707	0.0176910607741341	-0.025216077785816082	-0.02604017830019012	0.9918258974016697	0.9919789552224602	0.9728768417923921	20	2	15	15	6	44	8	4	2
RND1	2.6573060827008725	3.06773766520189	6.43529191318889	0.06857343916661653	-0.025225871098897745	-0.01902915488720719	0.9715505159515939	0.9925618200789725	0.9797740756778764	17	1	10	19	5	53	8	3	0
ZNF431	5.066012231136888	5.285972740632894	37.27533887870813	0.10734047797681079	-0.02564736559568047	-0.02562044752281867	0.9386076215153677	0.9884609423223016	0.9748640043077222	107	14	49	139	5	206	38	30	5
DCDC2	2.236241763412528	2.5989040814916247	4.447998796143114	-0.2179646846617277	-0.02583625085145983	-0.01585133779190611	0.8927133601732457	0.9925618200789725	0.981089113737326	15	2	7	12	1	18	4	7	0
RP11-45M22.2	3.043244439173818	3.3555351965288547	8.80562187579348	0.02212289974211805	-0.02607567015238469	-0.018107063780195887	0.9918084684281476	0.9924656696248676	0.9805522115346632	18	3	16	33	1	44	12	3	2
MRPS16	4.9127328484591235	5.076198264678714	34.062521475983395	0.09800809636968034	-0.026100669390970554	-0.03668931396169375	0.9508812812378633	0.9888748933267252	0.9605460676798663	69	28	18	49	25	93	40	31	5
ATF6B	5.7184050783199405	5.825618316330245	55.34097198539718	-0.03586657782730157	-0.026115283981689132	-0.03362854818110794	0.9743651008157485	0.9843434024511754	0.9653804532967388	152	28	105	106	23	297	72	41	4
ECT2	4.518647502791826	4.72672176899158	25.533242149462286	0.2008685536423186	-0.02620821309970419	-0.03652869154733058	0.8730145431192171	0.9887021835698239	0.961791165504527	38	16	27	44	24	134	25	26	1
SDCCAG8	5.686357229562507	5.76590592788562	53.01566583715567	-0.018398387645381886	-0.02669185554100806	-0.03442536601003433	0.9867270336689385	0.9829010538865204	0.9634153964447121	146	20	108	104	26	299	48	52	5
UNC13B	6.5927138957220315	6.6547051965535395	100.3313944624437	-0.04079129962892564	-0.026711401865175195	-0.0411139226817949	0.9679236692135911	0.9820858220151056	0.9557488365741632	337	27	209	206	39	487	94	84	17
ANKRD9	3.850520251226676	3.9868165880193533	14.723955623240062	-0.06911064275531258	-0.0267170313979976	-0.02993624427201515	0.9611049374976757	0.9888395953217517	0.9692818300950975	24	4	26	48	7	61	18	9	3
P3H1	4.209131781358062	4.546425278596524	20.875097315853026	0.0609487013645551	-0.026881468806682296	-0.026899846508795497	0.9715466880780957	0.9893050056125497	0.9730890180997797	101	7	44	36	3	143	24	16	1
SLC39A6	5.472262969846914	5.576836615741391	46.742941144015546	0.10619604319815566	-0.027124913848476758	-0.03530940181340441	0.9179989802580524	0.9846277903917794	0.9635116678930405	94	19	82	78	38	339	25	45	5
USP1	5.011014271337005	5.11012490813119	32.96356273394361	-0.011565669917069926	-0.02740188833234699	-0.03904854819202228	0.9930337436653306	0.9845755232928873	0.9593988472300624	101	11	78	69	10	202	29	25	5
RBBP9	3.760902085553585	3.9879463558286226	16.735349628775825	0.33026053742452033	-0.027538260251080506	-0.022873649394032452	0.8152778701308225	0.992247521480665	0.9743490480590327	29	21	23	8	4	69	8	10	6
CARS2	4.897395118155168	5.000981598127293	32.48219776254922	-0.3103998395960851	-0.027733490252285487	-0.0225101966148963	0.7668678031168142	0.9872480779407327	0.9777980530154312	96	10	33	85	14	96	26	20	12
RPRD1B	4.814466696037124	4.87049183133945	28.67147873613062	-0.011570088552692424	-0.027835739349292586	-0.04083249848068707	0.9932999121866137	0.9845755232928873	0.9569301365688015	53	15	41	79	12	135	29	18	6
AC137932.4	2.271779053823167	2.7496356925743104	5.253840977536705	-0.13837978187018005	-0.027946403206886142	-0.005704469282223488	0.9503021385093454	0.9925618200789725	0.9927686871120582	12	0	16	16	1	14	4	8	1
PIGT	5.761120942737694	5.817526531898224	56.67136124019659	0.09237536063980402	-0.028031216991232243	-0.03993284324828584	0.9263944923067362	0.9829943778962702	0.9577952683969283	143	27	79	72	44	371	32	39	12
PGBD1	2.1150786710946305	2.565138817665352	4.327793278614049	0.2654886449303843	-0.02823379076044357	-0.012532217437618152	0.8809310152554439	0.9925618200789725	0.9858150441863699	20	1	7	11	0	25	4	3	1
ZNF780B	4.251992250253976	4.48772041368302	20.72450208913689	-0.042804933565270084	-0.028356381718710584	-0.02945118794964441	0.978725121574694	0.9883571803421802	0.9703518041767487	45	11	47	58	3	112	12	27	2
OAZ1	7.408865664681959	7.420859924149075	173.42965049652474	0.028434528966384827	-0.028423295638712532	-0.045036626199878214	0.9715505159515939	0.9770041721111145	0.9426362054930528	362	92	305	304	100	999	148	132	28
TXN	5.683498753971155	5.897523246265797	60.77070473302233	0.5109677020886635	-0.028475955784307692	-0.04428756263343059	0.6268981656444691	0.9883792420832934	0.9524848764497436	64	32	38	81	78	305	36	61	10
ZNF101	3.4379913475733237	3.589586939426787	10.557482812135904	-0.10868218474099144	-0.028520632168907465	-0.028629613137943603	0.934144406995904	0.9884609423223016	0.9707571301048369	20	4	23	27	5	47	12	10	1
MBTD1	4.726145779942267	4.8131235746868875	28.171154851997365	0.18901381918229265	-0.028630275812920814	-0.03643345189200626	0.867485756210661	0.9864251925203605	0.961791165504527	66	25	47	22	12	139	22	20	6
ACYP1	2.6623445104898114	2.9010061150845123	6.09746595098881	0.13536366163209948	-0.02879456046073097	-0.019928769347454304	0.9328674677934443	0.9919789552224602	0.9786005250942784	15	2	21	5	3	34	4	6	1
PPP1R3C	4.095303322423425	4.3667148199796815	18.604823170486018	0.1469011415607266	-0.028995942071975516	-0.02656621170300846	0.9179989802580524	0.9884609423223016	0.9736542268783976	71	2	53	22	10	124	19	13	2
UBE3A	6.9682030772889085	6.993144152221385	129.17965971719923	0.06519593411167371	-0.029071569648901733	-0.04539765504551764	0.9367972786782521	0.9787185858886049	0.9473664381966705	254	77	165	238	83	662	121	95	22
PTMAP2	2.4017920774786976	2.897597104024132	6.708238218798151	0.13625080961054964	-0.02915578919916902	-0.02498087692611566	0.9591413859147174	0.9930518553170561	0.969089297288681	3	4	14	10	6	54	4	0	2
TTC5	3.5245720486681384	3.6265201257531525	11.742370600565025	-0.00888522666437342	-0.029291370344456162	-0.027016494602874017	0.9952107720893655	0.9888748933267252	0.9711385047165323	20	10	25	12	5	42	12	10	2
PYCR2	4.343450415214062	4.509153807263241	21.583371389705285	-0.11971914936125039	-0.029591292493811167	-0.027692249939000897	0.9278160096023047	0.9872480779407327	0.9714337357501687	75	4	28	65	7	87	19	19	5
NUP155	5.011825993286926	5.070684192639103	32.85639372571352	-0.024046169838164256	-0.029638364242480723	-0.041816216211325884	0.9847623902333169	0.9829010538865204	0.956499327850152	115	14	39	58	17	152	30	27	6
NANS	4.683804299283888	4.8155311137770855	26.47834303369745	-0.033181400787107726	-0.029726835870722897	-0.032823612781123564	0.9794447834048344	0.9843434024511754	0.9665718242738374	83	13	40	59	10	145	27	25	2
TXNDC15	5.699064036705118	5.729255644153132	53.069292406976174	0.010184662031426372	-0.02991904480026765	-0.04675847086502093	0.9932216447816172	0.9800207017261565	0.9480880371881701	152	26	99	62	30	270	43	39	11
ARHGAP25	5.501008010805726	5.573046916363579	47.12149002027667	0.139448703821518	-0.030118052029160756	-0.03933483075022574	0.8885100290221486	0.9819568754601653	0.958695800105132	97	31	121	48	21	275	39	37	7
SAP18	5.990936942157027	6.072075324040718	68.04618619958089	0.11703823251773555	-0.030187566525418572	-0.04212760116647916	0.9087752973940458	0.9827137988392475	0.955979485733602	105	33	98	100	63	390	33	64	13
PRRG3	2.385798842088151	3.152817732448242	11.014180032881194	0.7531861712065521	-0.030273516501043728	0.00828155680285223	0.773163951772945	0.9941633254333027	0.9899467542683648	10	11	5	0	10	31	3	1	7
MPP7	4.494096538387331	4.697071940057087	28.555930115534224	-0.5976774945201879	-0.030395091248734858	0.018226535496344367	0.5635442833869403	0.9893257874059419	0.9806117158974014	44	16	56	32	14	75	7	11	17
LTBP2	8.289257495253286	8.410562580730971	343.0533762774963	0.08420645927098928	-0.030403817918370962	-0.03257768269590751	0.941575389341662	0.9836960275329009	0.9659644730350111	1464	78	780	379	157	2423	294	175	63
SPATA2	2.8274595993397313	3.236204797539588	7.666074982713104	0.23610078092368555	-0.030450875033848475	-0.020885851282963237	0.8920862369858725	0.9914507979660537	0.9785751631161699	22	0	13	26	4	44	7	7	1
MARK3	7.306801204475186	7.325668215397208	161.49512667459902	-0.015079658077616055	-0.03047360580200574	-0.049343077088077614	0.9858919476299468	0.9765805668776141	0.9386024607066833	372	65	305	358	81	860	142	136	25
USP31	5.504101895323606	5.701603364490504	50.739897979672556	0.006222427439422566	-0.030587664822773204	-0.03741013181200969	0.9965145260852887	0.9849221882350213	0.9612150941499752	142	11	66	96	46	222	58	54	3
SYMPK	5.999102633505746	6.168182945456677	70.79544562584438	-0.005993524197265796	-0.03061279067451848	-0.02476216176051161	0.9968257515680389	0.9843434024511754	0.9757383531750402	257	19	156	180	10	332	70	56	13
CEP120	5.43394230966378	5.48561259812804	44.41214435364525	0.12943983851780222	-0.030916806365567442	-0.035315995853163966	0.8888884777331624	0.9807473488172415	0.9639701482733649	80	25	76	71	31	300	28	34	7
RP11-574K11.32	1.4124921557638745	1.9421338117511187	2.35818030634681	-0.16492399011320108	-0.03113067275994249	-0.0031495301911084335	0.9395978237110139	0.9925618200789725	0.9954061241841391	5	0	10	4	1	6	4	3	0
SMDT1	2.5847430122321744	2.8591601881642927	6.005172231569172	0.04366486360162482	-0.031247022340514647	-0.016523204300873003	0.9813313429711622	0.992247521480665	0.981089113737326	11	6	10	8	3	33	8	4	0
ATP2A2	8.076583340312164	8.113673490140371	281.75158400160797	0.07554203614507346	-0.031533877865110645	-0.05135839439788234	0.9222284260512476	0.9774890736466713	0.9400683815200034	526	180	387	471	181	1664	215	253	39
RP11-383H13.1	2.685338261893926	2.9735482259318142	6.921901066603111	0.4047469732475764	-0.03171408325920302	-0.025597852874671447	0.7986804563032565	0.9924656696248676	0.9700426201264079	18	5	6	4	7	51	6	2	1
SLC25A17	3.055796689526759	3.2195155470093204	8.470831978037374	0.06731946054431201	-0.03205058709234122	-0.01997842936472194	0.9679236692135911	0.9897763802743625	0.9786464062034979	15	5	14	8	8	37	12	4	1
RAF1	6.574011474714615	6.6308245592295165	99.10610897992643	-0.033239605459709116	-0.03205550474932891	-0.045477538876015966	0.9747376063063508	0.9787348730504489	0.9501753724998548	259	27	283	166	43	502	85	74	20
DDX54	5.089932999379595	5.2789034294641395	37.53817041381248	0.0035672795676359188	-0.03225573830240593	-0.029696045788318703	0.9987427718800431	0.9847379588922983	0.9700426201264079	163	17	64	65	6	225	44	15	7
CHD2	8.346383600873478	8.390148895493882	340.4024238074309	-0.007536299759373384	-0.03231656914524739	-0.04396666056104775	0.9938516946743954	0.9775689756662099	0.9506436937072797	648	92	890	649	206	1694	293	229	74
CCDC43	4.548373339022993	4.683620918502424	24.32400610878501	0.19173509033890287	-0.03242589449370496	-0.03057496865624292	0.8642267754530736	0.9843434024511754	0.9692818300950975	50	15	28	56	15	183	22	15	2
BIRC6	8.222762609092339	8.24692718719687	308.15525932429597	-0.07588110604070035	-0.032550992359670405	-0.05257017921572817	0.9154997439116314	0.9765805668776141	0.9344931206764968	777	99	666	664	144	1427	238	240	69
GTF2H1	5.61662810337817	5.654977797568661	50.28984576519139	-0.03917401712994659	-0.032812503582269836	-0.04258310093569641	0.9699368049432459	0.9787614245702159	0.9543247052340998	107	24	84	78	36	206	42	51	8
CSK	5.156950221964397	5.249346638214619	36.57284880275659	-0.02239853366512509	-0.0328569837264535	-0.03343515905623402	0.9846550402170489	0.9800258581069221	0.9655479689778701	95	17	77	64	18	200	39	32	3
GMEB1	4.116947695292933	4.389994062936054	19.160224457309987	0.08147008378240217	-0.032878031557941674	-0.03631976176740482	0.9581995912616958	0.9871490946118309	0.9621467538820689	45	6	48	23	16	157	7	21	1
OSBPL2	5.697212168498974	5.747722416794751	53.43315979667653	0.00670197382538716	-0.032912678176184755	-0.04511729953775561	0.994846093698118	0.9793813710263096	0.9524848764497436	84	25	155	89	24	250	50	41	10
TRAPPC1	4.4435729071977965	4.623278682878284	25.19325634197194	0.5162039124855666	-0.03292756851235201	-0.042795259568344284	0.6588994666290402	0.9875377233696337	0.9528225512550664	41	27	11	29	17	117	22	16	5
CLINT1	7.130470713885814	7.1541077334042775	143.65502102724133	0.029627223605343353	-0.03310587969658839	-0.045263311766171224	0.9728396493213597	0.976192951884855	0.9451173139778053	262	72	281	260	87	761	132	122	20
NAPSA	6.367965937512293	6.531495069703799	96.28834040454888	0.2163931592997069	-0.033174030220844114	-0.03251390244710615	0.8648068209790588	0.9845755232928873	0.9658718948772804	145	82	47	146	71	352	68	62	29
EID1	6.41817894683577	6.488260349248048	89.87983694959235	0.10435006239998114	-0.03341712006168743	-0.04607738393051751	0.9046352905416657	0.9780966854928208	0.9501753724998548	177	68	178	141	34	559	73	79	10
TRIM14	5.091726598502621	5.2803009139559265	37.30647800685973	0.12494357767023602	-0.033480136717883927	-0.04002583422931067	0.9191950297267245	0.9838259084686156	0.958695800105132	50	22	58	120	15	218	38	35	2
PPP1R13L	4.874058497470489	4.983912514274356	30.585230613666425	-0.00908621175267875	-0.03352666944737714	-0.03665698677927934	0.994377811791337	0.9827137988392475	0.9621467538820689	123	10	34	61	14	161	34	16	6
SSRP1	6.7495788107016494	6.784399792950123	111.22421604259104	-0.06236479492131895	-0.03384040665425508	-0.052926318553378975	0.9439231729359875	0.9765805668776141	0.9386968898621276	350	41	170	207	59	623	95	59	26
DGCR8	4.713240459296242	4.886307160576542	28.2250040393369	-0.22543255868044942	-0.0339433395999135	-0.028467175885734244	0.8522516851856086	0.9843434024511754	0.9711385047165323	114	9	57	56	5	97	27	30	5
RIC8A	5.5582081193306365	5.806672928991032	53.725766288287026	0.018854545783508637	-0.033990688485354185	-0.03358930204908257	0.9914126301071515	0.9843434024511754	0.9658718948772804	255	14	61	125	18	282	71	45	3
ACSL3	6.965242890342333	7.064079764812965	134.6412694000812	0.20586770964821263	-0.03430615352568736	-0.04668968712543754	0.8340792041851425	0.9798489460169942	0.9506436937072797	180	64	140	391	95	951	108	94	18
MALL	2.962151114049412	3.4297633426876897	11.561553218865539	1.0677002641485507	-0.0343354359580472	-0.029539761316753774	0.5407908958191908	0.9925618200789725	0.9600883309695034	6	14	1	15	9	57	6	4	4
GARS	6.653538327386577	6.743996733583166	107.9087672895772	0.14940682753107143	-0.03442261950645957	-0.04333159610414165	0.8730145431192171	0.9795017908534097	0.9543247052340998	262	32	122	173	107	575	87	97	16
STX3	5.648445249551284	5.721923371726786	52.12823916937875	-0.034485098264832224	-0.03444151401140196	-0.03961105783941965	0.975128118630942	0.979062732694784	0.9578159648833059	129	19	96	81	38	250	70	29	7
MAP6	1.8127183795505522	2.3890412039129902	3.816953850240384	-0.07173890190807114	-0.03452891960042248	-0.012681105825482807	0.97829904508346	0.9925618200789725	0.984079605539995	13	2	10	6	0	25	5	0	1
MVB12B	3.9987914009377232	4.202603540952947	17.701624793120047	0.11215964397124835	-0.0345352164510289	-0.03225838382784978	0.9407575153892427	0.9864251925203605	0.9659644730350111	44	13	41	27	2	120	10	8	5
GOPC	5.2429702667466564	5.314353579336022	38.938247155867046	0.1412794194909106	-0.034665029859465804	-0.03481677712526947	0.8815507343849759	0.9795017908534097	0.9640577733853117	75	26	58	80	20	281	32	24	5
GOT2	5.234331917378592	5.34677240557771	39.367378202617616	0.024251916898779872	-0.03475327410440204	-0.03703839933792299	0.9846550402170489	0.9800207017261565	0.9615721726542511	95	22	50	99	18	212	40	37	3
ARL6IP4	1.2014539572577445	1.7705609390919919	1.8410408247699521	0.1369027333315994	-0.034981635867087114	-0.0071879196065993915	0.9480625406316722	0.9925618200789725	NA	10	0	4	2	1	11	1	3	0
GPATCH8	6.729024781155706	6.805318498499782	111.25162940655039	-0.04436760214682633	-0.03501618299496537	-0.043346710676750215	0.9641444705986347	0.9769835902602851	0.9531709287239732	325	37	263	183	54	581	85	126	12
SNORA60	2.638313128161485	2.871428942609389	7.727796983421361	0.37895370747906776	-0.0350548905858471	-0.018767303293485717	0.8400534892387328	0.9923668762249437	0.976258128000698	3	6	5	10	8	23	6	3	3
FAM174B	2.7940464702572205	3.2318764205748156	7.278484206164386	-0.05697768298326767	-0.03524167126152952	-0.021757061543918054	0.9768557746169587	0.9888748933267252	0.9777757845042145	23	2	24	16	1	43	7	9	0
MLLT6	7.111147554898526	7.225255495586714	150.13261948157358	-0.03920044242683364	-0.03526509563367134	-0.031925983480723195	0.9748887773266385	0.9798489460169942	0.9671485210086976	404	43	473	305	33	626	167	100	30
ZNF573	2.43575865042487	2.907499978564218	6.5255657407695	0.21337215009794835	-0.035353571151801	-0.006124646193024811	0.9146471425554882	0.9913223847358561	0.9918792763000011	10	0	26	12	2	34	2	4	3
IL1RAP	5.2099435123774365	5.3223635755620995	39.38622175653192	-0.08926614414946292	-0.035427048496786254	-0.03542569922429256	0.9400078110377188	0.9811853697856525	0.9631089674200476	83	11	131	67	14	194	41	18	10
XRN2	6.717542381315162	6.752349033498961	110.43359801916705	-0.10253146763687387	-0.03566766412765912	-0.0524665366328211	0.903088443730432	0.9765805668776141	0.940065381570152	239	57	217	131	70	460	81	69	32
WDR24	1.504455112468581	2.0611929572561154	2.809618024987041	0.34937300022006085	-0.03572360904939541	-0.006130705614589808	0.8573449551378718	0.992247521480665	0.9913688585006629	16	1	2	5	0	18	1	2	1
AF131215.2	2.704218070939842	2.8923087567360355	7.354143952743731	-0.13509274764924645	-0.03577006665484932	-0.02008686911774035	0.9399237960276174	0.9893257874059419	0.976258128000698	7	4	16	15	2	26	3	3	4
ZDHHC4P1	2.399054883017114	2.9290696429322076	6.305906842534423	0.666993453587694	-0.03578844191921128	-0.018027103004114534	0.7017581992121469	0.9919388994765834	0.9786005250942784	3	5	11	26	0	36	4	6	1
ZSCAN29	5.1389366723693195	5.178443354400239	35.32275618613636	-0.01698837037243241	-0.03579157357499191	-0.04763701152291026	0.9876476999954296	0.9769835902602851	0.94757190569761085	78	17	71	76	15	195	29	28	6
CCDC25	4.898213112310909	4.979133443816916	30.672582543919187	0.14372996139622568	-0.03591395335665916	-0.03301946434305545	0.8838892908249191	0.9800258581069221	0.9659644730350111	71	12	39	53	27	183	27	23	4
ATL2	5.222464211094539	5.275400583184556	38.7417734701604	-0.15613522500083543	-0.03595768935322052	-0.0489180856700252	0.8774170337194838	0.9795017908534097	0.9461001912961916	61	15	91	82	20	153	23	37	10
C5orf42	6.183115796019516	6.260401852766315	75.59834358205252	-0.020208674731247107	-0.03597368752552946	-0.044097726576795296	0.9858919476299468	0.9768858343212824	0.9531709287239732	279	24	158	125	30	393	79	61	10
ANP32B	8.206892247901337	8.30616719511968	325.05463866061854	0.17129546122602393	-0.036144404953420604	-0.04542941222818514	0.8531522548289733	0.9795017908534097	0.9524848764497436	519	189	353	347	325	1583	218	251	74
U2SURP	7.234011597509319	7.258565218879019	155.67146787449985	-0.13408393444464695	-0.03637827709907843	-0.05805504356130843	0.8567060215261794	0.975059367987618	0.930312909256491	391	78	235	355	64	583	128	126	37
URI1	5.52626316795878	5.556138379790593	46.738409496909696	-0.058943161312879216	-0.03644046410275854	-0.057385357881142525	0.9508812812378633	0.9765805668776141	0.93406544933384	115	16	79	98	28	234	35	37	10
CEACAM5	1.653014174240921	2.2729007192365827	4.640648963451383	0.5049521462826676	-0.03665186136567306	-0.017622389391239137	0.8348418439013691	0.9932203000648366	0.9730890180997797	1	1	3	6	8	23	3	0	2
TCAF1	5.100613882420066	5.16868057812877	35.38801424047833	-0.12330283141776613	-0.0370191594946498	-0.04572197511593356	0.9064986448854834	0.9792680561849589	0.9524848764497436	92	17	96	43	13	134	38	27	7
KPNB1	7.764517876717801	7.778533222273931	222.28351881142513	-0.025088929117237934	-0.037153375298759624	-0.05568643233833867	0.9748887773266385	0.9698993276576814	0.9274950508191315	578	96	369	405	129	1163	170	200	37
CEP164	5.163647095686115	5.413611045141755	42.86772493362104	-0.33755273181392975	-0.03722127190370055	0.0033984768347361674	0.7942302225863345	0.9845755232928873	0.9969082837399604	168	12	89	90	4	121	38	24	16
MAPK14	6.2892591871459045	6.351767967062146	81.65779852474806	0.10405892564006554	-0.037407222574394855	-0.044235248443962205	0.9056992424365294	0.9765072216930607	0.9524848764497436	134	42	126	157	61	467	67	77	9
RNF43	2.9236880495028936	3.1674363819751687	7.499651106322385	0.1793141275155104	-0.037481496395589405	-0.023483141610015225	0.904275926279725	0.9876006955097941	0.9752285386966609	14	3	7	30	3	43	8	5	1
C5orf28	2.358660169297138	2.6355908219211805	5.249401922384689	0.30222101932233414	-0.037561666841259736	-0.018560732498339363	0.8573449551378718	0.9902873967543676	0.9785751631161699	4	1	7	14	6	26	3	5	1
SCYL2	5.948398319044029	5.9921787382778335	64.3924801526117	-0.05217678118987289	-0.03765182203356592	-0.050924580618257824	0.958197309948038	0.9765805668776141	0.9426362054930528	120	44	113	112	29	316	33	62	14
NOTCH4	6.405814104691796	6.758127946467494	108.69408909689334	0.09380465408923189	-0.03766091208429881	-8.008153100727155e-4	0.9570964934833057	0.9855614383599193	0.9979999532305245	262	10	532	122	23	417	106	53	33
DUSP10	3.436258473975671	3.997263316973057	13.551561544410244	0.4121035052646197	-0.03774752359404957	-0.02767224477875663	0.8188743130896247	0.9877997868810466	0.9707571301048369	39	0	54	20	7	122	9	10	1
ZNF358	3.886995881336147	4.026147827653706	15.729263720212163	-0.0281382386337752	-0.03796874792451751	-0.030189289972319896	0.9871206054017855	0.9845755232928873	0.9679864976273033	60	6	35	11	6	66	11	11	5
DHX29	5.870927362559278	5.91921730400118	60.397306075793395	-0.09727080123616573	-0.03837940995752365	-0.05553432738882744	0.9146471425554882	0.9761995834278175	0.936335545138797	150	30	116	136	19	307	36	55	13
ZCWPW1	1.963360583618791	2.5646256651249173	4.4339533316488415	0.04366063840127077	-0.0384035943368732	-0.018313298310048888	0.9867270336689385	0.992247521480665	0.9777286945674276	5	0	10	12	5	24	1	8	0
RIN2	6.24190339858844	6.289013331980795	77.87512287191446	0.03126545026121762	-0.03841535506732466	-0.044741075467886395	0.9747376063063508	0.9748663841940631	0.9506436937072797	153	45	164	146	35	465	85	48	10
MAPK9	5.037508594123341	5.252151671567994	36.91348722041791	0.06776250536068475	-0.03864329209836341	-0.044144033532782255	0.9589899578526755	0.9808486823243803	0.9550440660685667	79	25	55	51	26	219	31	41	1
USP7	6.977846666924047	6.992274072773214	128.91514084153917	-0.11201555948590197	-0.03866919019915443	-0.06749596137170918	0.8763839974705677	0.9694693691263937	0.9142309028098896	286	58	273	259	57	552	102	104	29
PXK	5.60762242152012	5.68761867425872	51.928713679596456	0.18297729276954255	-0.038741260948502894	-0.044452664359482925	0.852318817237828	0.9785852346957233	0.9534017449215993	69	23	82	78	51	295	31	43	10
TFEC	5.081203255271932	5.313406074537688	39.581423140401114	0.2783033411891188	-0.0387916207442478	-0.05716392641121137	0.8229251994784408	0.9841602628042784	0.9350836702666153	47	32	46	47	36	234	16	51	3
ACAP1	4.3657595877197455	4.658153808658454	23.803840512639503	0.1409457583422478	-0.039179116279805255	-0.015129516895388285	0.9256277386575341	0.9847607187098888	0.9845323288659817	42	3	116	29	7	108	26	16	5
IKBKAP	5.011002960081583	5.17377580024547	34.25310723192063	-0.03692727943178049	-0.03947211945682776	-0.03779911580539459	0.9787756946707634	0.9798489460169942	0.961791165504527	123	8	74	83	9	211	22	34	5
SPHK1	3.4460348178686844	3.982666474154806	14.105545481274202	-0.02304496234290727	-0.03999327792473121	-0.008460639729896096	0.993424483242796	0.987581789644048	0.9912628717237748	73	5	16	34	0	40	20	13	2
UBL7-AS1	1.3853345193564917	1.7891489139028647	2.331438172129732	0.07056944315790821	-0.04000654737821166	-0.00867674223199012	0.9747376063063508	0.9895782387312022	0.9867037880495039	6	1	6	4	0	10	2	1	1
CFL2	5.151319871792989	5.219037287779721	37.66562980336031	0.06409627697515016	-0.04015637384488569	-0.0432679898612719	0.9580077471648337	0.9787348730504489	0.9543247052340998	75	23	65	32	29	152	25	36	8
TM6SF1	2.3242507571883437	2.666406294046529	4.797079107542864	0.007660245054523782	-0.040226620469163595	-0.019538434424356144	0.9968406072553799	0.9888748933267252	0.9785751631161699	12	2	12	5	4	32	7	2	0
DENND1B	3.6678829728850832	3.858217585393346	13.049839228948384	0.07904337949027307	-0.04032543861287306	-0.029203041722648013	0.9568263502148355	0.9842015129368391	0.9700426201264079	26	9	32	18	6	92	6	14	1
NCK2	4.961490635123165	5.145869368467147	33.81118225067899	0.1021973698641161	-0.04042123385519684	-0.03988462853485923	0.9366536664486029	0.9801498307445929	0.958695800105132	85	8	89	39	27	218	43	17	3
ST6GALNAC4	3.8427118277240706	4.202427003030757	16.427069407595777	-0.2927740398274098	-0.04065827409034021	-0.03273491448234964	0.8346076865195757	0.9843434024511754	0.9659880518136713	59	7	21	36	8	78	28	11	0
INTS8	4.972021508290909	5.026883617327123	31.60768083603748	0.008944048735769018	-0.04089346487833623	-0.0469472781099468	0.9938516946743954	0.9765805668776141	0.9497772759054789	66	11	68	70	17	198	24	21	6
SMURF1	5.575278473894298	5.637901913224398	48.519557887489256	0.012698228140503453	-0.04104072082847602	-0.04275648419620125	0.9914126301071515	0.9746648843954338	0.954267684698738	118	19	110	94	24	312	48	32	6
TTLL9	0.5212684202760677	1.5454364777013696	1.985089598558775	1.0373016032998814	-0.04105307806052996	-0.004960814114116126	0.6692742159437001	0.9934892979852172	NA	0	2	9	0	0	11	1	0	1
GOLGA5	5.659869866466991	5.727708550506783	51.94056394393722	-0.03024045753419988	-0.04119226648889737	-0.04511725447957145	0.9772973824009409	0.975059367987618	0.9517909107727133	132	17	91	109	33	265	45	52	6
OSGEPL1	2.2249038173377476	2.6311809229022036	4.299421009946443	0.015191965844515749	-0.041215343002490225	-0.019403482154636543	0.9938516946743954	0.9883571803421802	0.9786005250942784	14	1	9	14	1	28	5	4	0
GALNT11	4.73116625047411	4.818311247024716	27.734451421229785	-0.01862519111309574	-0.04137019049746541	-0.04090734801559165	0.9889719011793296	0.9787532891467338	0.9569301365688015	64	20	43	42	13	144	35	10	5
NDUFAF3	2.771455112996495	3.2050936807347887	7.569515029698504	0.22589174918247887	-0.041385481696340536	-0.02680159364640129	0.895500851460385	0.9883571803421802	0.9700426201264079	29	1	10	7	9	51	7	7	0
BCL7B	5.374230047202814	5.488185326451833	43.52646674021481	0.039865045610114676	-0.04150566817375764	-0.04316629102079502	0.9743651008157485	0.9765805668776141	0.9552459895740172	170	22	66	58	19	239	48	35	4
SFT2D1	3.847621371486076	4.110621802722783	16.255092692827958	0.43791163432995783	-0.04154945984839338	-0.042176512544755046	0.7240970806442552	0.9847607187098888	0.9541584561258623	16	6	16	34	21	103	12	15	1
ZSCAN12	3.4667490942134633	3.726739340792119	11.974173069965055	0.02753657840051592	-0.04182741142010917	-0.027182271697041065	0.9880243491789406	0.9847607187098888	0.9711385047165323	48	1	17	16	10	50	15	8	2
PPIL1	4.032835618001767	4.274125980855719	18.31019946990806	0.35589465438131745	-0.04185108075675859	-0.0320454653700126	0.816271566772311	0.9843434024511754	0.9658718948772804	58	11	7	53	6	131	11	10	4
UCKL1	3.9212037509113356	4.302411683488729	18.60680020660639	0.02278735641807356	-0.04191493966341775	-0.0031013332557868435	0.9918258974016697	0.9854165063031992	0.9960701605827513	100	4	35	28	1	84	19	8	6
RP11-263K19.4	1.5662403090261894	1.9953354886997845	2.448089760748455	0.14347072837627212	-0.04194597917102485	-0.014733758702686114	0.9395978237110139	0.9900395106412978	0.98062789871597	6	1	2	10	1	15	3	2	0
XPO4	5.215737272701153	5.341844541540546	39.544109631859	0.027668821076082265	-0.04200369147640168	-0.0432413592260365	0.9833825336644558	0.977053306544873	0.9552401998016989	86	24	41	96	22	191	34	45	3
CTA-228A9.4	1.785560743143169	2.054453224723981	3.1594665968365367	-0.33391149700385603	-0.042125958888161265	-0.01327772017206891	0.8497362026577497	0.9883792420832934	0.981366527365897	6	1	6	8	1	7	2	4	1
RP4-740C4.5	0.7173526142969043	1.3068171053265853	1.0787827802174845	0.23067432676444172	-0.04218877713266173	-0.010232330537103398	0.9055580014112852	0.9969864717059068	NA	5	1	2	1	0	7	1	1	0
GMFG	3.980610738766676	4.209688448170729	18.368292595050438	0.3280862697475104	-0.042438269601895305	-0.04301273210618949	0.8185404790674455	0.9849221882350213	0.9512683643227398	14	20	36	13	11	64	15	21	2
PRG4	7.973639178105359	8.165843553874007	294.1624587742287	0.2608488436817425	-0.04246124678776258	-0.04783069494096523	0.8319888921476513	0.9798489460169942	0.9483997294351465	853	290	157	393	107	2198	149	187	58
ANGPT2	4.033952831253025	4.41173557316646	20.39395622631672	0.5794293217637531	-0.04255103724242465	-0.05235688409251618	0.6226886695660837	0.9855614383599193	0.9385524864767214	29	4	15	28	34	128	17	18	1
ZNF738	2.641933980041045	2.8513174762083393	6.918077760421507	0.022560077198274808	-0.04280016225514815	-0.022680679931575715	0.9918258974016697	0.9883571803421802	0.9727774360625099	7	8	9	13	1	19	5	6	2
ANGPTL4	5.115826190342705	5.282485523974635	39.79670905540426	-0.04863729084673378	-0.04281484206410914	-0.030599057263276115	0.9740050318454332	0.9805307174379457	0.969089297288681	78	33	51	95	6	172	35	15	13
DIP2B	6.390780649596963	6.408944860429724	85.73510520003757	-0.047629451222290564	-0.04291979282865573	-0.0574419008434603	0.9561815600180422	0.9674370423668722	0.9307415893649845	186	40	132	158	57	362	84	66	16
PPP1R12A	8.107580988734576	8.137151742480004	285.30545083706255	-0.0284459219267873	-0.042958976054571454	-0.05684661961083148	0.9740050318454332	0.9678673626204664	0.930545896333518	605	105	745	450	159	1492	197	254	53
SCN3B	0.7102907946918656	1.6398476135331943	1.4098702933967953	0.40932077763258196	-0.04298186780686573	-0.009462386965785195	0.8571097662925334	0.9925618200789725	NA	1	0	10	3	0	14	0	2	0
BCAS3	4.772026537233126	4.842573960453642	27.698596750185168	0.05798041685205008	-0.0431459133430284	-0.041643093334870415	0.9593426360763545	0.9765805668776141	0.9567329318250624	81	16	57	31	13	155	25	21	4
COPRS	2.975765684149517	3.257847610284246	8.176088772446752	0.3334176450228039	-0.04320074109661619	-0.027219638756171533	0.8307359320380383	0.9862936043143601	0.9700426201264079	35	6	4	13	3	56	7	5	1
LINC00339	1.8074756206212057	2.0873641820383124	3.311983137992333	0.06541759339133085	-0.0432567259249792	-0.0164589141047686	0.9766525691347663	0.9888748933267252	0.9790096844185117	10	2	2	5	2	16	1	3	1
DCUN1D4	5.0527738988006705	5.118911327458553	35.621547231993475	-0.15385434524629674	-0.04359924814567518	-0.04361706557644362	0.8895127737270612	0.9775689756662099	0.953744085397032	44	19	63	79	19	136	17	28	12
CNOT6L	6.368753455768035	6.449580321558082	89.01561443014498	0.06135561849537636	-0.043825736614034674	-0.04461728662282189	0.9580308201136147	0.976192951884855	0.9524848764497436	104	43	244	108	61	454	51	65	23
DCLRE1C	3.6063679027861064	4.085637494762282	14.345492989958505	-0.060612394816948224	-0.0438261305815797	-0.03063114134847801	0.9753503694542768	0.9843434024511754	0.9685352291857106	41	2	50	34	4	104	12	16	0
STRAP	5.8854052904559255	5.971387374242052	63.10622812920174	0.014432473140750794	-0.04384481643650581	-0.04561500292504567	0.9918258974016697	0.9762311966022483	0.9524848764497436	133	27	58	166	42	350	29	57	14
ITSN1	6.459224184306249	6.524537356299005	91.93076992657849	-0.009953231749172606	-0.044185616402770085	-0.051025600821849745	0.9936061101460165	0.9719382405052085	0.9426362054930528	362	39	175	132	30	504	68	76	17
DERL2	4.019493471060918	4.102948768964312	16.586973486556374	-0.015805768894003192	-0.04423799029087249	-0.043450560853828236	0.9918258974016697	0.9798489460169942	0.9551104526163307	44	7	32	24	9	105	10	7	5
RAB11FIP5	4.633475771074139	4.6997256757150145	25.087419153243452	-0.11829526232621283	-0.04429408531724819	-0.052435961127275256	0.9114388422809668	0.9765805668776141	0.9426362054930528	91	10	42	38	11	107	25	19	5
FAS	5.98165316586492	6.019843116182696	64.74571646766742	-0.03684468996014544	-0.04430732282706419	-0.051773632552031844	0.9700202113077133	0.9687567695510058	0.9404421096045665	173	39	108	99	31	285	63	59	9
BCL7C	2.9176890429282585	3.325265395633577	9.197546732314644	0.05716200074495869	-0.04438556918412486	-0.01834906900298516	0.9807163262656776	0.9872480779407327	0.9797740756778764	36	6	11	17	0	35	11	3	3
CETN2	4.4303728230764605	4.555059838171746	23.849752020152295	0.15852725896661155	-0.04451975645944082	-0.042587716477534836	0.8994883181243799	0.980966366785969	0.9541584561258623	34	24	32	25	13	107	10	25	5
SH3BGRL	6.574448229788462	6.664039553536609	103.70886669637332	0.2038789387735303	-0.044626300519664694	-0.0512703695044215	0.8398705700204968	0.9761541147241592	0.9426573353369976	111	68	194	115	85	596	66	70	23
RRN3	5.029344800290988	5.226404539928436	35.897174264650644	-0.13676659034142788	-0.04464335218787127	-0.03499077549984238	0.9143194258614548	0.9787532891467338	0.9641653093140654	93	5	58	109	21	137	31	45	4
KMT2B	6.379570142942655	6.570264010617672	93.90570441932078	-0.03299543079363636	-0.04464563156935762	-0.028192458551897528	0.9832096078526117	0.9776300678712619	0.9711385047165323	315	17	270	218	18	421	120	56	16
GSTO2	1.6110576083852126	2.3644216221358567	4.73571784282358	0.752250354780905	-0.044740735218072494	0.0021036537738749863	0.7733834874868376	0.9920817551162608	0.9969082837399604	0	3	1	20	2	10	6	1	2
RPL12	7.924651497808586	7.994502620470652	261.61417604268524	-0.04249109433181733	-0.04522853450149561	-0.048565505272017036	0.9665723792275305	0.9726556010158792	0.9461001912961916	517	124	283	431	227	1084	148	215	70
ANKRD32	3.479060525998423	3.8128711535229214	12.460350457637206	0.11959961696044902	-0.04576569355590245	-0.03582816005131661	0.9439231729359875	0.9842019778740865	0.9614325558328329	17	8	18	28	10	95	15	6	0
CD177	2.1260941131454234	2.9623331074989476	6.549049162661969	1.3900647414218663	-0.04618337753990672	-0.03789875989531467	0.5375366509015038	0.9913275767179823	0.9440515239862854	0	4	2	25	7	44	5	6	0
SNORA66	3.844455889227296	4.198378553573027	20.701901504951447	0.6099112198681185	-0.04627647325901089	-0.019529697076364115	0.6797502428564455	0.9875377233696337	0.9763525247796416	8	28	16	14	11	68	8	10	9
POLL	3.4663989917854043	3.746474111984329	11.66084496859068	-0.11516733213276428	-0.04628572685551231	-0.02896952358685594	0.9407575153892427	0.9825594399774868	0.9700113305758433	38	2	30	28	3	63	17	4	2
KCNQ1	3.1419795817362135	3.4000711513393567	8.943514243178853	-0.11797345616771877	-0.0463245964850683	-0.02750212892640318	0.9407575153892427	0.9841602628042784	0.9707571301048369	34	3	25	9	3	39	14	5	1
MATN2	3.600823995786619	3.7544823453430127	13.170829967388647	-0.12021595032944654	-0.046381032122071356	-0.033948400549104224	0.937393329865602	0.9825594399774868	0.9628948031894826	46	6	20	14	6	65	11	3	5
PYHIN1	1.6220168464961635	2.559326157314093	4.23220580084784	1.069180135680671	-0.04664789670387453	-0.01835208426158057	0.6359500492316976	0.9914507979660537	0.9739605967764624	0	3	23	7	0	25	7	2	0
CD226	3.610868766380305	3.9742574764971743	14.133813494847487	0.3304948221893028	-0.04669316704410359	-0.032945814770625075	0.8387950976478004	0.9843434024511754	0.963287384940617	22	9	62	7	4	76	20	8	1
RASAL3	3.8692110399511157	4.324989422092757	17.968909134815558	-0.15117131652612803	-0.046699071851022504	-0.015115840032521753	0.9326750091774402	0.9843434024511754	0.9835925540669298	61	3	77	18	3	72	35	6	2
DNMBP	5.427798339049319	5.483665642324265	43.81153523554032	-0.11519315834570051	-0.04695493977626015	-0.056988343619889574	0.8993823671744233	0.9695050276825322	0.9354409117312822	106	16	80	113	19	190	47	35	7
ANKFY1	6.370782174603949	6.460369540268235	87.00138357379744	-0.009363586847480716	-0.04697892613499823	-0.04936763373082516	0.9938516946743954	0.9695741969874824	0.9454733077812096	313	29	127	181	42	476	103	63	9
PSMC1P1	1.2699977320141012	2.000011392597734	2.514640598390171	-0.04028536627551355	-0.04703395790511239	-0.03876261647273274	0.9889719011793296	0.9925618200789725	0.9386024607066833	8	1	2	2	4	30	0	1	0
KLHL36	5.243640803612496	5.401400945087803	42.33444446056504	-0.3130895339020611	-0.04705788251974973	-0.02182158225226355	0.7631374776699403	0.9775689756662099	0.9785751631161699	128	7	92	106	13	152	38	20	15
ISPD-AS1	-0.048896646970763444	1.0540732563171236	0.6244160451374663	0.48458357369026483	-0.04712845258515002	-0.02024098858618895	0.8466510132390178	0.9950790373969713	NA	5	0	0	0	1	8	0	0	0
RNF24	6.093552254414347	6.1514600785130265	70.75336960712346	-0.10402065809672272	-0.04714716739343676	-0.05329595045210246	0.9101598940938919	0.9687824811972185	0.9404421096045665	153	23	196	118	37	283	83	51	12
MAP2K6	2.4680713545947586	2.6410124637768546	5.2657710798108095	-0.1826915377059995	-0.04744767029563455	-0.025448373044435722	0.9052409631278441	0.9854930314688732	0.9705841073730066	13	3	8	8	3	21	2	7	1
MAP3K7	5.879532320354159	5.914966830901838	61.549698177369116	-0.14563978278414708	-0.048033253078647475	-0.06306272864621373	0.8648068209790588	0.969041966498351	0.9274950508191315	115	26	100	128	39	274	46	32	19
PLCL1	2.9681243500323564	3.1141824732776278	8.003192674494644	0.17722931751975118	-0.0481380488911348	-0.026445184564302702	0.9054269484679097	0.9843434024511754	0.9707571301048369	14	3	17	6	8	39	7	4	2
DVL2	4.0487804389952835	4.294245371786324	17.59810960752736	-0.03530554147417927	-0.048182265518460984	-0.03641907621599666	0.9831418348971255	0.9795017908534097	0.9624881071922881	53	7	22	59	5	98	23	13	1
NDUFAF2	4.04394739412521	4.119063150202397	16.562456308764503	0.13271124955439434	-0.0483057943551662	-0.03344633427867148	0.9079124184468675	0.977053306544873	0.9658718948772804	38	9	19	30	12	102	14	9	3
KLF13	6.489508574664972	6.552646588846802	93.1143688616644	-0.053150120928216096	-0.048351292421093685	-0.05283176471011477	0.9551264433905586	0.9658739012179004	0.9389449373739693	282	35	166	196	43	468	108	74	10
SLC35A3	4.403178226352755	4.577976948603094	23.2494742775121	0.020467141027838205	-0.04836219329961979	-0.044594390217345514	0.9892753235728079	0.9792663967892595	0.9526133680385781	40	24	28	42	8	89	33	16	2
MTF2	4.548754979978576	4.613977876944778	23.624303381045475	-0.18386870690607898	-0.04855424849990442	-0.05869033285321987	0.8549308493396578	0.975745948008553	0.9346046627175416	52	10	55	52	8	93	25	17	5
DCP1A	5.8568393986284	5.9129505115675025	59.65153424750945	-0.058654475585780595	-0.048739349636420654	-0.05198911919239617	0.9529309288910383	0.9671389736250706	0.9417139496823836	113	29	139	115	29	282	76	37	8
MPHOSPH10	5.5523493867594045	5.609059257737294	47.95561704856508	-0.027907192562648696	-0.048762522711449596	-0.04953916822156221	0.9794447834048344	0.9678673626204664	0.9442256989763754	116	23	73	105	26	257	34	50	6
KIAA2013	4.611090512041429	4.748570797138747	25.62223916404414	-0.14879437985464028	-0.048799409525846056	-0.0417646782657178	0.8970669445336868	0.9765805668776141	0.9567329318250624	68	13	32	66	11	113	40	12	3
PUM2	7.216921341667999	7.237534116403005	153.0687647915451	-0.06930129180385149	-0.04909972825076067	-0.06619530188364535	0.9283543905914777	0.9612767259106783	0.9184902522355984	301	81	364	249	71	686	112	136	31
NRSN2-AS1	1.4722491955532797	2.125132415608782	2.825054406007917	0.41184564264300993	-0.04912195398970876	-0.020839867097039985	0.8400534892387328	0.9895782387312022	0.9707571301048369	14	3	1	5	0	20	4	1	0
ITFG2	4.051223952759399	4.23382899019961	17.01770775360945	0.04379139046184792	-0.04913809677237061	-0.039036657193824716	0.9766552145115834	0.9775689756662099	0.9596120106686825	70	8	27	33	4	112	17	11	2
ZBTB20	6.172007260336301	6.288334295830239	76.89557034164399	-0.023602834960204076	-0.04922861177609676	-0.04605783331338138	0.9854058619434208	0.9719382405052085	0.9524848764497436	259	24	203	151	18	413	86	52	11
NXF3	1.7015413151577092	2.153705427809195	3.2436900429359214	0.05470358856279142	-0.049334210470941636	-0.006492301294038477	0.9820408254402209	0.9875377233696337	0.9912628717237748	4	0	13	7	1	10	2	4	1
RPS6KA5	3.460490049187996	3.730410035230412	13.668478955470974	0.4196229718442424	-0.04967156999295256	-0.01674848674524135	0.8187141272274286	0.9849221882350213	0.9805522115346632	4	8	41	10	10	42	11	7	5
C1orf50	1.8882820945416967	2.3050177784780876	3.50220194090663	0.1746675623031615	-0.04989270600485697	-0.017273867406433784	0.924881364859768	0.9864998915255261	0.9797740756778764	13	1	7	9	0	20	3	2	1
APBB2	6.294495444641289	6.411005776695244	83.70654802556328	0.03939939529664322	-0.04992688085934548	-0.048919450354483696	0.974117806366432	0.970128076495563	0.9473664381966705	332	27	203	109	30	506	76	73	9
NOA1	3.2473094863029823	3.540340087258098	9.840999689252769	-0.02787163391381027	-0.04997656464785053	-0.026812720469299573	0.9876476999954296	0.9816051608608588	0.9728290696851557	21	4	16	25	7	68	8	10	0
CDKN1B	5.7260227500499985	5.810416432508563	55.07615322076975	0.07648589458703876	-0.050096654262945225	-0.04768748426367045	0.9397618670502882	0.9678673626204664	0.9480880371881701	90	31	132	104	27	346	51	45	5
ALKBH4	1.286102875347215	1.8265378556628835	1.9618627191855738	0.16704055307059826	-0.05017765012705806	-0.013525073399213479	0.9322515243160291	0.9884609423223016	NA	3	1	6	7	0	13	3	1	0
SH3GLB1	6.947421826878885	7.02625790722129	132.5335061332267	0.09688146909570641	-0.05031500401739154	-0.059088820350826715	0.9224872704046649	0.9687567695510058	0.9341811922325247	202	102	266	147	76	734	74	134	21
MIR181A1HG	3.249093213819815	3.5939556272093944	10.963108420912782	0.08039986119487741	-0.05038143273861424	-0.03828894859424357	0.9637292173587948	0.9842724776145642	0.9569267168014622	17	13	21	11	4	54	15	8	0
NEAT1	14.261960313600857	14.385745002223038	21956.747594673394	0.07975872681067342	-0.05040469321297836	-0.04783905997721854	0.9445333239483826	0.9779027430312509	0.9475762081774508	18877	11633	46403	27291	19561	66914	24555	16368	4429
PTGR1	5.35903174648403	5.5056697624723885	44.273759988423556	0.1342671622713251	-0.05046271464170002	-0.04759450099045053	0.903326771707865	0.975059367987618	0.9497772759054789	89	12	52	111	40	260	35	44	4
DDR2	7.228824367424938	7.328925423895021	162.09609657462093	0.09158299525064188	-0.050488323373779204	-0.05586691158348526	0.9278160096023047	0.9693711265123611	0.9386024607066833	445	65	232	178	143	956	106	174	18
STT3B	6.978893952943526	7.01055433605339	131.12529787335248	0.06569954587716338	-0.050572657839870964	-0.05979607751224002	0.938354761866233	0.9628742496966114	0.9297935155476603	237	73	187	198	103	653	114	97	24
MSANTD4	4.665356406437555	4.786490311051893	28.527369582959626	-0.18249916301027772	-0.05057961573369965	-0.03552556332275963	0.8804616293682093	0.9775689756662099	0.961791165504527	48	13	43	56	18	159	11	9	12
POLR3GL	5.374248865607683	5.4557158902600555	44.5124949753507	0.14909167101147658	-0.05064736658992571	-0.04978026848863673	0.8879072976100165	0.9746648843954338	0.9452164151067923	91	23	49	58	41	279	25	25	11
UBTD2	4.3549499920918535	4.4392805103420905	20.853833816651324	0.07604560307705477	-0.05077344942663384	-0.039096269734176424	0.9508812812378633	0.9761995834278175	0.9591485385380756	34	11	45	30	15	116	12	21	3
NFX1	5.887979355977169	5.939508944743022	60.5489143984899	-0.0512873419524182	-0.0508392424910333	-0.056639073057592706	0.9568263502148355	0.9639239376330511	0.9346046627175416	154	27	149	99	26	304	52	58	8
LSM14B	4.379088632939449	4.448576415408153	20.753449067240783	-0.026726901804046792	-0.051077466109030543	-0.05190283607131976	0.9833026134612135	0.9746648843954338	0.9437449542753971	67	10	39	33	8	118	15	16	4
SNORA71C	0.966056388208623	1.8489309546748836	2.7874524936578844	1.2855133137216326	-0.051278498044091674	-0.0456695906358925	0.5498701190121038	0.9934892979852172	0.9121577295354469	3	3	0	0	5	19	1	2	0
FBXO21	5.0637528369112585	5.149929260498437	34.28884333898446	-0.018206763554438166	-0.05138554418477062	-0.05116340433607622	0.9884192673299916	0.9697570168020873	0.9440515239862854	111	16	66	65	11	228	32	17	6
MRPS34	4.284256397571445	4.531972075533881	21.26055797928401	0.04884167254330093	-0.051405785597490095	-0.040112499958563204	0.9768122165968137	0.9775689756662099	0.9583363943898628	90	7	18	42	13	121	19	23	1
APOO	1.6176401865501873	2.3211110868210962	3.624085031683231	0.0626140821758946	-0.051467266103329905	-0.029503990750790805	0.9836591560153797	0.9897763802743625	0.9569301365688015	15	2	1	3	4	28	0	5	0
PDIK1L	2.2070953556643755	2.7759705056731145	5.9359481586991425	0.1038906032198975	-0.051491410825069174	-0.027781618591329136	0.96446610028402735	0.9884609423223016	0.9631616391142344	9	9	12	5	0	17	5	9	0
POLR2G	3.650003997910644	3.8100914043578538	13.3285171122372	0.3823551069186139	-0.05149479523597277	-0.03654380851167544	0.749878939249602	0.9803740449392997	0.9601556146687903	29	8	16	10	14	90	9	8	2
ADRBK1	6.311534585003563	6.429027987846944	84.88977684882524	-0.010867895253593206	-0.05166726295401039	-0.04651148656270254	0.9936573695670247	0.9693711265123611	0.9508004435650775	294	18	234	139	33	434	91	68	11
PPIE	3.8631515906666314	4.106892312419815	15.630327210771696	0.20058223070907713	-0.051722433367847015	-0.0393587902938435	0.8920862369858725	0.9795017908534097	0.9583363943898628	42	7	10	43	11	110	9	16	1
AXIN1	4.668697652836529	4.926538082363421	28.519250742196572	-0.031651175608424426	-0.051774288501359546	-0.030323601352945342	0.9852490269448013	0.977053306544873	0.9692818300950975	104	3	69	74	7	158	34	15	5
RPL37A	7.674589701959692	7.7193257676198055	216.1595485879499	-0.056180520624744414	-0.05192488541183829	-0.05881013446232758	0.9508812812378633	0.9637498956411665	0.9323002937734233	379	115	264	405	163	911	147	152	58
PHC1P1	0.4684530858819945	1.620143767760763	1.305886533221658	0.2570399281551354	-0.0520352950555402	-0.024384787799140238	0.928253670563555	0.9925618200789725	NA	11	1	2	0	0	20	0	0	0
CHD7	6.463392188761021	6.569789010564899	93.99516305520429	-0.0669670857715723	-0.052040455569926605	-0.04834690661939414	0.9516569910245191	0.968381147035766	0.9472462683292584	237	21	261	209	39	442	75	104	12
HNRNPA3	8.58780898242318	8.606186915373437	396.8199508353822	-0.012988951912686801	-0.05219169805115577	-0.06765888426885333	0.9876642283310879	0.9577098018382031	0.9129938793307814	669	194	799	700	256	2077	285	341	72
IGSF9B	1.6650675585226535	2.3775576966458742	3.1554426165873495	0.38829555790640985	-0.052388547504729155	-0.014278640345973924	0.8397261847326115	0.9875377233696337	0.981089113737326	8	0	10	14	0	26	4	2	0
GNS	8.109278321378275	8.244989183266975	312.80041872649883	0.27596512631252373	-0.052391560303799274	-0.05739323137986465	0.7670015480019577	0.9734960380821626	0.9360439971614878	353	311	328	339	211	1654	206	242	64
SH3GL1P1	1.4308955380959625	2.191249406591348	3.0295209994126955	0.2793184076039738	-0.05250910360128444	-0.006295603591334735	0.9054269484679097	0.9884609423223016	0.9912628717237748	21	0	2	4	1	23	3	0	1
RP11-274H2.2	-0.04889664697076347	1.0568495237732995	0.5279561798740201	0.4819746058224215	-0.05278260045870427	-0.014523838857736927	0.8383558126628261	0.9941633254333027	NA	0	0	1	5	0	8	0	0	0
EIF2B2	3.6505892445254706	3.841546055079917	12.777833916883123	-0.006757683692646672	-0.05294447652987359	-0.03832167512506366	0.9965314749672081	0.9779027430312509	0.9599784855001477	37	2	29	25	8	76	15	6	2
CMB9-22P13.1	0.8324614250864117	1.7353926911012982	1.6954332946831547	0.8600468625392087	-0.053064874358384945	-0.0031864491556392247	0.6277982402289718	0.9895670483863849	NA	1	0	1	14	0	10	2	2	0
RP4-639F20.1	1.5869976422639893	2.0342714645587585	2.7966412865920973	0.1531089702439015	-0.053074268033449196	-0.013792399974812339	0.939523804922665	0.9866261189411787	0.9811909338688176	6	1	9	6	0	17	1	2	1
SIGIRR	2.8077884001331004	3.1007540898821557	7.358299501237658	0.247921169560965	-0.05309881968352034	-0.023870110193091824	0.8841778754208143	0.9836960275329009	0.9733122777879065	28	2	22	3	3	40	5	5	2
EZR	8.167562784873489	8.183292826333533	296.14752554694593	-0.09546129456156557	-0.0532619241308989	-0.07149896837603913	0.8867946704251815	0.9556654088254475	0.9070154633743185	544	139	577	664	150	1290	220	233	68
ARID1A	7.877754771690378	7.899016519292218	241.73562752371473	-0.015357819296819472	-0.053341364788752156	-0.06553198741190569	0.9858919476299468	0.9556611758705496	0.9167750901900411	639	113	511	320	135	1217	233	190	37
PSMD1	6.428502747705927	6.465684107580546	89.55327656744898	0.04591136633872334	-0.05334394679573636	-0.05996285545204467	0.9615155337339933	0.9622160286293144	0.9305800882668539	199	57	103	145	59	440	64	80	16
VPS33A	3.29399261219424	3.6315988284392677	11.178257111744506	-0.1491441386380084	-0.053381456369015305	-0.029572881241859927	0.9322515243160291	0.981917768264907	0.9676922069706627	24	8	23	27	1	53	18	2	2
SERP1	6.657455554761	6.726889371015847	108.18570336754506	0.15144215157124827	-0.053422088512301354	-0.06024347336228405	0.8726183403141359	0.96600226550072	0.9324149463896306	145	84	141	162	75	592	103	57	21
PPP1R15B	6.77013245296032	6.799278966602635	112.4413258981432	-0.07586859597127894	-0.05360954848677769	-0.06574867097205835	0.9259639652422068	0.9589549716181095	0.9202459090757142	242	38	244	193	75	495	114	73	23
MTOR	6.172730731461297	6.297746688721773	77.23261849885364	-0.02216629703691829	-0.05361039941896696	-0.05106382355745102	0.9858919476299468	0.9681409203453081	0.9440515239862854	303	31	125	164	22	404	86	67	7
CEP44	3.9016813052978923	4.0776420850325295	16.116519131031314	0.1454850290920627	-0.053614313916597066	-0.03972472453672529	0.9205949178631716	0.9789007889687448	0.9568591884817816	16	11	19	41	11	81	7	20	2
STARD3NL	4.834083300414638	4.999794204099571	31.346241517652253	0.23364381066459936	-0.05361775365895148	-0.05229571417985545	0.8377996803141045	0.976192951884855	0.9426362054930528	58	22	28	46	28	163	34	26	2
ZNRD1-AS1	3.7091045036943115	3.889503771407165	13.314013680786381	-0.016913908312323603	-0.05363301781996126	-0.03661534154381457	0.9918258974016697	0.9775689756662099	0.9615721726542511	32	6	13	41	7	64	15	12	1
MAEA	4.933131280636425	5.00903459449094	31.50833181153319	-0.15473453210056584	-0.053658063524310066	-0.062445759074856125	0.877680141931412	0.9695050276825322	0.930312909256491	95	12	67	65	9	151	30	17	8
UBA6	6.03628879563911	6.109014812873993	68.41124666895594	0.04827615749888651	-0.05367605292381763	-0.053198129049470536	0.9634535744614856	0.9645057277630228	0.9404421096045665	98	26	152	151	46	361	59	65	8
RNF111	5.678302072184833	5.74243889003335	52.3917345880505	-0.0632401062857177	-0.05368726292737357	-0.058061201791480443	0.9485098662510771	0.9637498956411665	0.9341811922325247	137	19	137	93	22	263	50	46	7
FAM213A	4.71981407390215	4.947794241272817	31.53257439776021	0.4006828353932667	-0.05380864729569923	-0.048607288199117506	0.7464870295688855	0.9795017908534097	0.9427537099730201	25	18	30	37	40	144	12	35	6
RAB28	3.525087369452978	3.629668503199219	11.824133200860846	0.10914579179915138	-0.053919203418417806	-0.03195511289816512	0.938354761866233	0.9795017908534097	0.9658718948772804	17	7	14	19	11	52	14	6	2
AGPAT6	4.981831814868236	5.162961918386265	33.786172896790134	-0.11565258062599959	-0.05400032858455144	-0.04470407543207436	0.9206999983146732	0.9735692184299652	0.9541904409753329	104	10	82	86	8	165	42	28	3
PES1	5.414642617065135	5.603153728404113	47.03330947266096	0.09958852879437047	-0.054015885684125416	-0.04136869917832659	0.9418838646187437	0.9752827050836465	0.9569267168014622	202	19	42	129	10	259	41	43	6
ERCC6L	1.2601153131056286	1.7182830165107463	2.367878065758061	0.027175027652442587	-0.054023534251938704	-0.013722066919215003	0.9921020453356981	0.9884609423223016	0.9785751631161699	6	1	1	4	2	12	2	0	1
SPAG5-AS1	2.4316443877656595	2.5600076459029943	5.259771901790585	-0.1353946129123687	-0.05403017948146638	-0.03142824798403162	0.9341490128674361	0.983713426078259	0.9612150941499752	8	3	8	12	2	18	4	3	2
SEPP1	6.6572271283892865	6.814605932603601	112.57382392718705	0.22822521542454488	-0.054126029080425464	-0.04779241125453873	0.8488256890782367	0.9729430758021835	0.9491852256492784	525	40	72	154	73	627	92	102	15
TATDN1	3.909826744474812	4.124568781578167	17.357593190040706	0.4180359726961619	-0.05419374113613209	-0.03748473665077116	0.7563810082231305	0.9803740449392997	0.9577952683969283	36	6	7	26	22	88	9	14	4
KIAA0355	5.609103949948903	5.722499200353373	51.326401349261644	0.0036399121861150864	-0.054273697846784805	-0.05025312253286468	0.9980941387965768	0.9681788241317411	0.9454585889177046	116	11	139	131	21	323	49	32	8
SFSWAP	6.227681337609525	6.305173476016358	78.0865932896297	-0.1135084247498581	-0.0543917672902232	-0.05592557805695938	0.9010739040278422	0.9636789397040368	0.9364986827377206	235	23	180	164	31	335	80	75	10
CXorf56	3.6491988204049504	3.9570507248367934	13.679565015793639	-0.01906001130192551	-0.05441180351726301	-0.03477038818359946	0.9918258974016697	0.9787185858886049	0.9651467073293736	43	7	16	27	9	96	13	12	0
RBAK	4.77116095521971	4.959730205042017	30.060766154527034	-0.16680826372444252	-0.054807435526244334	-0.04294550650239768	0.8946410029056572	0.976192951884855	0.9552401998016989	76	20	69	59	4	112	21	39	4
UBP1	6.558747729517342	6.589355225032392	96.85381792038699	-0.035244927635567996	-0.054901073734048456	-0.06240114610539619	0.9687458859995333	0.956381128288685	0.9249932567239111	225	62	168	174	41	438	93	85	14
DCXR	4.074549199114068	4.170200713504194	17.710197836214068	0.10031872785993833	-0.05508180493694495	-0.0411407519239501	0.9415734875774148	0.9765805668776141	0.9560661019434755	36	14	14	28	12	73	12	18	3
DNALI1	3.893708967220053	3.9652059235320283	15.3951535925355	0.08870743419797442	-0.05511374160115556	-0.04287675876386848	0.947181309355001	0.9765805668776141	0.9541904409753329	20	13	26	28	6	72	12	9	4
ZNF543	3.229403916177366	3.390754506176161	9.458809616811065	-0.03494030448110243	-0.055215459103724246	-0.04213738500105664	0.9833026134612135	0.9795017908534097	0.9541904409753329	23	2	28	15	4	49	7	5	3
CDC42EP1	6.044506647304492	6.181064468577985	72.12011561372071	-0.041175965093945825	-0.05523607838669367	-0.044638747422253607	0.9765350390972957	0.9693711265123611	0.9536991666611133	274	35	147	128	11	343	82	40	14
pk	7.152386960566175	7.174982767733298	145.24923954395848	-0.009401157449328788	-0.05537482477497077	-0.06134634786277012	0.9918258974016697	0.9538854518864335	0.9210987835551376	359	66	291	253	78	866	136	105	20
FGD2	5.546368870127964	5.7632340812185285	54.031647569122406	0.19427372937819842	-0.05552290241021575	-0.04089899333352677	0.8886366028974932	0.9761995834278175	0.956739105145769	189	40	134	38	7	279	36	49	10
SART3	6.204209369316956	6.257776506761254	75.98892145252528	0.007204127611031731	-0.05552463654394984	-0.057756429148303694	0.993930549804411	0.9606615170471606	0.9332094013896468	167	22	137	177	51	422	65	63	11
APMAP	5.724749045023842	5.75762749614455	53.91541852109725	-0.0018292259187998009	-0.05575845952645196	-0.05703758275001935	0.9993278087986119	0.9606615170471606	0.9341811922325247	120	25	88	100	35	315	52	28	10
THOC7	4.655118162803255	4.7759406614883755	27.909698105438277	0.2560861267170693	-0.055802495896025685	-0.049335201183693764	0.8285551904715538	0.9765805668776141	0.9440515239862854	29	23	32	31	25	102	22	26	5
ADRB2	3.6334280720971663	4.004465121593462	14.257341643846686	-0.3256581914675779	-0.05588592174028134	-0.015319363560314643	0.8364310608445167	0.9803740449392997	0.9835710540328204	78	2	19	30	3	39	24	10	2
KIAA0586	4.619732350336642	4.788679462571325	25.631537758718174	-0.06749019506120389	-0.05594673750223396	-0.04655144730255501	0.9568263502148355	0.972470680952524	0.9524848764497436	81	8	43	73	9	143	27	23	2
GRK4	0.9887572765939537	1.6853350123728816	1.9046283640632344	0.2525442336615884	-0.05606274221575008	-0.0084430069401681615	0.9132852498774412	0.9884609423223016	NA	11	2	1	1	0	6	4	1	0
SH2D3C	4.672295081409745	4.921494305016266	29.375063034370616	-0.10131626363721152	-0.05620690109212089	-0.020995568676661247	0.9480625406316722	0.9768858343212824	0.9786587275438199	74	8	118	38	5	134	35	10	8
KRT8P46	2.3456847716701104	2.981196632066378	5.536479495527822	0.23512748921802934	-0.05620696732397614	-0.026132272645020185	0.9054269484679097	0.9845251178628714	0.9700426201264079	25	0	10	18	2	56	5	3	0
ZNF667-AS1	2.903280951656682	3.25995123604507	8.46650531914431	-0.182092994445394	-0.05634898374871657	-0.02885951521744073	0.9190393298801546	0.9835311974530003	0.9665718242738374	17	2	18	10	9	44	1	13	1
TRIM13	5.568164503361154	5.680931889623641	50.53505161705715	0.1466040625241301	-0.056388510654439526	-0.052601456935909875	0.8847545525038509	0.9671389736250706	0.942580104786463	67	25	93	92	42	289	50	43	4
WTIP	3.6645005959882035	3.999767467130553	14.480923474536636	-0.33067608680359	-0.056515171779289455	-0.01792099781658875	0.8187141272274286	0.9798489460169942	0.980634350875101	38	2	51	30	3	48	25	5	3
AGBL2	0.9878253004280961	1.5977092603472944	1.694206621602587	-0.016880199687542972	-0.05666156572727177	-0.016053032893761806	0.9946533477773772	0.9888748933267252	NA	1	1	6	3	1	10	0	3	0
AAK1	7.6952535047723805	7.714743340672576	213.00933108104732	-0.0404773087305735	-0.05671154834559356	-0.06800161629015457	0.9583807001714685	0.9538854518864335	0.9133636997242682	403	100	465	356	129	962	226	155	35
CHTOP	5.612934519304764	5.686057631404269	50.98740614190057	0.09959301649604471	-0.05675036882463073	-0.05517301875189086	0.9194921080735445	0.9639281442655555	0.9389449373739693	77	36	126	87	19	293	47	37	7
PSPN	1.0896300861951413	1.5584981225536723	2.0297045739582114	-0.02958955945522043	-0.05677707769261641	-0.008594073466559847	0.9918258974016697	0.9875377233696337	NA	4	1	1	5	1	8	2	0	1
GAS2L1	3.116917187155283	3.5791553621219045	10.509360539956685	0.09687978552968854	-0.05696798355339367	-0.007991713980126687	0.9625625255074883	0.9825599521962811	0.9912628717237748	61	2	8	24	1	48	14	3	3
C17orf59	1.5986186312947892	2.097347911123556	3.134497976208698	-0.4628233928105191	-0.05698214207780617	-0.0016774086579732547	0.8177102196066522	0.9855614383599193	0.9969082837399604	12	1	6	6	0	5	6	1	1
MORF4L1P1	3.6369129186597515	3.8016403131629857	13.46798954485719	0.25326876498056017	-0.057173590537663216	-0.03911515864351012	0.8503656680079373	0.9787185858886049	0.9569267168014622	33	14	22	10	4	78	11	6	3
BMPR2	8.36671069504362	8.447016729317522	353.8350767995871	0.08556254819172436	-0.05725331149513822	-0.058620412954828983	0.928238698406408	0.9636461039483767	0.9341811922325247	584	185	1200	401	147	1907	370	246	51
MGLL	6.54494810639111	6.652552049778268	100.63358196174767	0.041620814940200604	-0.05744237892649743	-0.051855654576879746	0.9739277906481569	0.96567129207777	0.9426573353369976	426	54	111	192	25	473	101	79	16
ZNF720	4.55932112313317	4.638804937605592	24.126040177139473	-0.09312034508998665	-0.05750252882608264	-0.05832451864433766	0.9353926902177414	0.9695050276825322	0.9352179264126221	44	8	62	56	10	123	14	20	6
BTBD2	4.528958451427323	4.7243024521504395	24.751062996169722	-0.07047008324340434	-0.057817480360130284	-0.04052269572831225	0.9597788878894353	0.975059367987618	0.9578159648833059	98	8	35	65	6	142	32	10	4
SERPINA1	8.405464766188151	8.544948978844864	382.9347453220077	0.14203106273681831	-0.05791929984924677	-0.06039447635022192	0.899901389484269	0.969041966498351	0.9326290435338657	361	365	549	668	183	2408	171	365	65
PTBP2	4.5165392830155024	4.635420587904501	23.2563292065699	-0.07034605005754697	-0.05808804371549742	-0.05352647269124009	0.9531200001183584	0.969041966498351	0.9423521944603781	63	10	57	51	6	124	23	19	3
KIAA1731NL	3.3175432865692143	3.5812456085394335	10.365759065748827	-0.08424046245049041	-0.05813932048729185	-0.03248264703526149	0.9580308201136147	0.9787185858886049	0.9653804532967388	47	2	24	17	2	46	8	11	2
ZFAND1	4.698834199349645	4.861139188410469	28.234070333150488	0.2650820360961814	-0.05816711382693072	-0.053464621489845286	0.8048762495589646	0.9740645477515932	0.9413995667616292	38	28	42	63	8	187	21	22	3
RUSC1	3.4813353648759944	3.6977294499120066	11.27021147090738	-0.031506666103504534	-0.0582404450651554	-0.036088472250592266	0.9849212104225206	0.9768858343212824	0.9620987141683031	36	4	15	28	6	76	5	13	1
DOCK2	6.722703827326795	6.793534265832536	111.71254148387094	0.031218434620303177	-0.05841234625274126	-0.058224271636641435	0.9796749082329007	0.9618454649676789	0.9346046627175416	319	57	291	92	52	517	89	103	19
PARVA	6.101045766669986	6.176904343764037	71.75455046370324	0.05957690631730775	-0.05842761354224299	-0.056761780164025805	0.9541543708411577	0.9606673861922478	0.9357767655558068	229	39	101	98	42	418	64	64	7
FNDC3A	7.4024067212783615	7.425668996674124	173.7198858124278	-0.012030584315550884	-0.05847755657537756	-0.0656696712937398	0.9890493259248924	0.9522271982681508	0.9169949221784911	342	87	343	303	105	914	141	161	24
ELK3	6.357408691644355	6.400362079732303	85.1396858565798	0.0773480119193972	-0.05859813021787888	-0.06113254127081563	0.933145851493918	0.957296400824768	0.9297887484487772	221	43	96	133	64	497	63	63	15
DYRK1A	6.893239915598015	6.9232903773886445	122.41022754980116	-0.003455084088474726	-0.058758185001308874	-0.06661665403290316	0.9969060182093262	0.9538854518864335	0.9189875427020883	251	42	257	207	89	678	95	90	23
ZNF836	2.905454105605985	3.3116114244787083	8.20085421840692	-0.27713644470968124	-0.058879480179134185	-0.02818520390026503	0.8648068209790588	0.9812534301092698	0.9692818300950975	19	1	27	12	6	29	13	8	0
PCNXL3	5.120855193925131	5.366930278015653	39.49614805975956	-0.13015988753242416	-0.058899696783506525	-0.03398941227172309	0.9260093055494458	0.975334111176776	0.965093271222579	176	11	68	92	7	205	59	14	6
RP4-605O3.4	1.2972171884951342	1.7866801030339972	2.2291892594481504	0.04125296841397615	-0.05914793769401238	-0.01741104024233062	0.986408062190782	0.9875377233696337	NA	5	3	3	4	0	9	4	1	0
VPS37C	3.9920150818449898	4.153619469105117	16.07940477282274	-0.14127179254457778	-0.059216045717698805	-0.044633445286454604	0.903088443730432	0.9730714020577376	0.9541584561258623	53	7	28	32	7	80	17	16	1
TSSC4	3.130881125471568	3.5234598901714174	10.222442801013024	-0.21624724372732596	-0.05923832439451536	-0.016601684908372216	0.9066991139111014	0.98146821724885	0.9808733159749925	48	5	7	24	1	29	18	4	2
PRDX2	4.449607983950382	4.601489792355575	23.075711249249526	0.05847382786982065	-0.05945052571665458	-0.044099277004526156	0.9644340306572192	0.9725834810953634	0.9542061404559323	65	7	26	39	22	115	21	23	2
SERPINE1	9.833946158327214	9.909084944014266	974.9059385724594	0.006979732143636826	-0.05947360093611309	-0.05293332886089891	0.994377811791337	0.9631552892184833	0.9350560360107055	3833	336	1110	2229	405	4884	1136	637	142
ZNF263	4.323423071356525	4.635567644145736	23.646544258051723	0.011203959154756273	-0.059516335927973583	-0.02971399000349531	0.9949221382110387	0.9765805668776141	0.9692818300950975	84	1	40	58	13	134	25	8	6
KLHDC8B	2.162085098774996	2.6319422382565687	4.577673423246762	0.1634861108785511	-0.059722587092553965	-0.0237815057122123	0.9322515243160291	0.9843434024511754	0.9723470775673007	15	0	9	7	5	28	4	5	0
ORC3	3.9313656968863393	4.125855247107906	17.208157753286482	0.11008523714681752	-0.060023418707486606	-0.03430655736152931	0.9436944464820907	0.9769835902602851	0.9626001299911688	22	3	25	47	15	101	10	6	6
DDX17	9.758681115726107	9.787324272309132	902.686860814001	-0.021935262325735796	-0.06016136485526174	-0.06894222253212168	0.9796318624559518	0.9548531759648378	0.9144682514532099	1364	420	2093	1423	611	4041	740	681	191
NPIPB5	3.8091537932037243	4.170930273927332	15.70757685759292	0.06800181856213994	-0.060607967449497965	-0.031555851737837946	0.9699023075041211	0.9769835902602851	0.9665718242738374	88	3	37	16	4	89	18	14	1
ABHD17A	4.336142312598394	4.895978231204744	27.34415066644629	-0.5014139644105992	-0.060669337721323706	-0.039654935286408496	0.7351895876364737	0.9787518460746554	0.9566207743694222	125	11	62	35	7	120	60	9	0
DAPK1	5.402026506390467	5.448030572309315	43.34962813040981	-0.0122206701225348	-0.06071557363865145	-0.057445643729998136	0.9918258974016697	0.9606615170471606	0.9350560360107055	107	27	66	67	24	228	26	43	7
HIVEP2	7.054363913712149	7.180003376903128	144.33418600641642	-0.018754725259302565	-0.06090439422400509	-0.05543421245611588	0.9879642427743658	0.9636789397040368	0.9389449373739693	283	49	470	284	54	763	188	104	12
CPEB4	7.633124684216819	7.6744076552611515	208.2916654671747	0.03253738699637096	-0.060949685387011295	-0.06657875616973509	0.9731775486234424	0.9541922370621513	0.9216622739437917	305	104	383	309	170	955	159	178	40
NBEAL2	6.854634471687071	7.136619425217397	140.39171881788073	0.12431847736759548	-0.060978515797990705	-0.028779622932733753	0.9415063691786715	0.975059367987618	0.9705841073730066	454	37	464	304	9	606	157	95	26
EPS15	7.537714604675676	7.569507186260109	193.2845817525563	0.020716954909799926	-0.061072002175987225	-0.06927733360629812	0.9833026134612135	0.9537845432462471	0.9167750901900411	328	99	421	257	135	1093	136	138	39
ZNF329	2.6316814556085277	2.8069488603974544	6.236842011119235	0.0071646982643386965	-0.06121433107177236	-0.03430051472843962	0.9968406072553799	0.980381972415799	0.9597305946570249	12	5	13	10	1	28	5	3	2
MICALL2	5.342309311459391	5.719096626486696	51.60157029738758	-0.030046509045903072	-0.06133287307205172	-0.014318774422884284	0.9889719011793296	0.9765805668776141	0.9855832152925036	227	13	98	134	2	200	65	26	12
IPO8	6.042985701063455	6.0675453049473065	66.77370575460375	-0.03685240027313859	-0.06145637811244657	-0.06932569179481751	0.9677039379777453	0.9517406665556429	0.9152643155898025	172	26	133	119	38	384	53	48	12
UNC50	4.524151879419954	4.683488579026986	25.746460995372185	0.032765104794342845	-0.06150625508280786	-0.04335986654022159	0.9833825336644558	0.975745948008553	0.9534314756532516	45	8	30	40	29	125	8	27	6
SHFM1	5.096887304758662	5.322665305803514	42.07866432844842	0.5578259849345931	-0.061567611690381975	-0.04699634418864783	0.6388667742592369	0.9765805668776141	0.9461001912961916	25	39	29	52	39	183	31	21	12
N4BP2	4.711495482560342	4.888582442990513	27.97819665297761	-0.06656219737371943	-0.06157196016262791	-0.04415197836116419	0.957410385428177	0.9678673626204664	0.9543247052340998	68	14	59	44	17	154	34	23	1
NAA15	6.056918530643846	6.120098764302214	70.09840888519268	-0.152761925281894	-0.06161049776173966	-0.06324480052193188	0.8653078350969319	0.9605172758850266	0.9274950508191315	157	29	129	196	22	346	52	38	20
MTFMT	2.2279899492428865	2.65315710767006	4.805747250874623	-0.30796601077632274	-0.06205149658630622	-0.024214559022587078	0.8573449551378718	0.9836960275329009	0.9709065025200158	10	2	6	15	3	24	1	9	0
PCMTD2	5.084451761119597	5.143961153665508	35.912456437196255	-0.0012511730973407736	-0.062159386778911384	-0.05618337024088116	0.9994818309143362	0.96567129207777	0.9375468344426625	59	18	57	54	29	181	31	14	10
LGI2	2.303929843100705	2.6215664202373885	4.884081879190774	0.2131415367749295	-0.062175697307584904	-0.026394236468497628	0.9035792111436248	0.9825166736182763	0.969089297288681	8	2	15	4	4	41	2	2	1
ZNF785	3.0567380745176016	3.402143233108247	9.102653939649459	-0.45542655277931426	-0.06233734748499804	-0.023261147385893455	0.7617805705082277	0.9798489460169942	0.9745780839966788	33	4	11	27	1	21	8	14	1
TSIX	1.1200738215088812	2.0726796981314872	2.769450436761791	1.1191937819936457	-0.062444165588807984	0.0012767404998659485	0.5929965974507344	0.9875377233696337	0.9978526213582212	0	0	16	7	0	18	1	2	1
TAF6	4.0146290542676875	4.404262534073527	18.691426041615316	-0.0463485995320901	-0.06259841235594367	-0.032669558701112426	0.9804815394354132	0.9765805668776141	0.9658718948772804	101	4	30	41	3	103	28	12	1
SSC5D	5.6666388479202885	5.842459981122504	58.82217216506108	0.2887411049530316	-0.0626169277107442	-0.0595358808387471	0.8092912456558085	0.9721697254518905	0.93256154962384	112	56	45	57	41	384	50	18	13
EIF3E	7.306449588485547	7.366207560856293	169.11978175236834	0.07654474404787483	-0.06284804270709926	-0.06556904063934414	0.9359535017797356	0.9568628520188776	0.925086823247338	260	112	191	263	135	801	114	134	37
SBF2-AS1	1.3570541964700162	2.0722497355639113	2.3441575775613286	0.28482921944629264	-0.06287201315425389	-0.011201046752896543	0.8843259157682934	0.9855480369670813	0.984630982199075	8	0	12	4	0	17	4	1	0
TPP1	8.028313685494416	8.257948738604345	314.4338286852962	0.44251726730501734	-0.06300774545966079	-0.06054066244913131	0.6961030870866931	0.9724946760114208	0.9309162094851897	222	317	232	462	238	1934	188	305	41
CD247	2.752598222512148	3.3365262053563307	8.173978036148819	0.7886548361047322	-0.06305698954488545	-0.024645455733284815	0.6068079876719462	0.9827137988392475	0.9705841073730066	6	2	53	5	2	66	5	6	1
UXS1	5.4142782808598255	5.571717657565433	46.24841917764765	0.11297021988671598	-0.063228208349485	-0.05693960266843426	0.9194921080735445	0.9655682060769388	0.9385524864767214	125	17	57	79	41	321	32	45	3
RP11-521B24.4	2.113025715192819	2.620853190123398	4.444794269530234	0.33465403201474514	-0.06326874352458949	-0.01865603921753501	0.8518480819010817	0.9825594399774868	0.9785751631161699	25	1	7	9	0	31	3	3	1
TPRN	2.85727426190116	3.5308444831153167	9.748803521047465	0.47284154972216075	-0.06327369343921843	-0.011705160740436343	0.8335710075800685	0.9829010538865204	0.9865055750677328	50	3	1	34	1	39	6	15	1
CHEK1	1.9391746323527874	2.7946102879309214	4.984274608807145	0.5248759625752054	-0.06332583451506806	-0.03159905074188603	0.8232749212403128	0.9855614383599193	0.956739105145769	18	4	1	20	0	50	1	5	0
KIAA0391	5.227060469072792	5.260535162753409	38.47798391937749	-0.0032404597169457057	-0.06334418587074857	-0.06227776165647535	0.9981489731204609	0.9602977771606906	0.929274552421567	82	19	52	67	28	201	23	29	9
WHSC1L1	7.555833697443463	7.57695066824425	193.45248824287305	-0.061879464785767634	-0.06337506544317939	-0.0769412655891576	0.9355405308836556	0.948035888191171	0.8983667742643339	377	69	432	394	115	1010	148	136	41
SPIN4	2.838989412084408	3.0256536543745853	7.276173872501614	-0.24515762610606753	-0.06339794427323299	-0.03329957949733934	0.8722981722772213	0.9795017908534097	0.9610132263490292	13	2	22	10	4	24	3	9	2
AGPAT9	1.931919293827409	2.511014601268029	4.339576401161742	0.5047174074274461	-0.0634896406871481	-0.02205201966730636	0.8001272040633621	0.9847379588922983	0.9711385047165323	2	0	11	14	4	34	1	3	1
CD63	7.926294188555683	7.991098776964637	260.78652039315693	0.05595545552676093	-0.06357935430714112	-0.06577652397150578	0.9553143570918482	0.9564279478447382	0.9249932567239111	513	165	291	323	216	1195	168	228	55
SBNO1	6.693317807860549	6.716017059246137	105.78394456791222	-0.06303077312196088	-0.0636166136445332	-0.0749332663803107	0.9386913326153279	0.9485430981165657	0.9056147058765531	251	43	159	259	57	511	99	74	20
LDOC1	3.0351975725423346	3.4800473829039142	8.85045162310429	0.16193528514053526	-0.06372922727404184	-0.03110100736424016	0.9262035760740114	0.9787614245702159	0.9659644730350111	41	1	16	25	2	86	4	6	1
ZNF672	3.944497935029252	4.184254549980213	16.41818546206488	-0.00391583970209058	-0.06382280042720126	-0.03981246229261506	0.9986630058753951	0.975059367987618	0.9582035989857239	68	2	27	44	5	91	13	14	3
ZNF267	5.99078618376156	6.1189858103789465	69.47359259817698	0.21399297508355924	-0.0638524089624567	-0.05588245851363758	0.8523839591252071	0.9652929421864935	0.9388690462952358	84	38	241	63	38	402	45	62	11
GMEB2	3.5486626694647447	4.157341363186025	15.990571863066368	0.11842432729001126	-0.06392248370052737	-0.009066894331850331	0.9588507901699079	0.9798846942218222	0.9906848254286321	39	2	42	63	0	60	25	8	3
SUSD6	6.637569875920817	6.687394031260745	103.31993939678092	0.014582313290844166	-0.06401902386541564	-0.06552968361989141	0.9889719011793296	0.9532713038239432	0.9238778248013305	171	59	267	187	43	540	108	75	14
COL4A1	10.379917072577463	10.409293530100696	1387.8235273063112	-0.01593801676218934	-0.06403294839034705	-0.0768251357897421	0.9847623902333169	0.9538854518864335	0.9013946411730763	3889	918	2413	2087	512	7067	1372	1030	213
MRPL33	4.434702738186926	4.669086677858985	24.981262383337782	0.5603121172938489	-0.06420441241684312	-0.06562590445287451	0.6161665295797297	0.9761541147241592	0.9242329470443484	32	19	17	32	28	175	17	19	2
KIF24	2.3152949214872685	2.6674504380282293	6.799904205601106	-0.4905053957127186	-0.06461670968672631	-0.011789384431726165	0.8002653118709535	0.9845755232928873	0.9839218075628976	11	5	9	4	4	18	5	0	4
EPB41	6.72542506360988	6.758054880161851	109.74990481804184	-0.11150614255382153	-0.06469532104735906	-0.07413044819110175	0.891173195207489	0.9514460204229557	0.9100124950044541	205	48	275	182	59	540	64	86	27
MPRIP	8.417902203696844	8.538481862677598	375.0881503343457	0.002360540284789252	-0.06469782205584379	-0.047776723968059126	0.9993278087986119	0.9628742496966114	0.9480969214858993	1505	105	836	800	76	1575	408	277	65
GCLM	5.09687850280487	5.184335009695937	37.272109905098944	-0.023998612210481766	-0.06475530953534203	-0.04863437891016817	0.9871206054017855	0.9678673626204664	0.9460928294774993	76	18	29	59	35	117	34	25	10
SRPR	6.691446991495772	6.7541616089754335	107.40849538852606	-0.02318511494626589	-0.06480074787717008	-0.06370126419910596	0.9821615339320146	0.9535279884788189	0.9251355804487277	260	29	234	235	63	580	109	86	13
KIAA0319L	6.0109305024595825	6.057184148937696	66.16713785665628	-0.08499270526671747	-0.06484248439066202	-0.07399432760214765	0.9237073976880371	0.9537845432462471	0.9121379142678894	195	20	149	126	30	374	52	43	14
C18orf8	4.541368616196182	4.773912014308373	25.311534096882898	0.0032115770678085354	-0.06526419399325983	-0.049951176956224926	0.9988342413390603	0.968506798196826	0.9470785689783887	57	15	65	56	6	173	27	19	1
ZNF518A	5.343522174108448	5.372000947362085	41.05149216177207	0.006796953056870116	-0.06527801788502836	-0.05916633768409193	0.994377811791337	0.9538854518864335	0.9320978818445217	89	22	62	76	26	214	39	27	7
AIM1	6.068096525261508	6.18854714526279	73.68384945328049	0.02354562952539856	-0.06546240337931064	-0.05529926659267432	0.9875981952116529	0.9638006270019213	0.9389449373739693	75	52	130	196	28	383	31	75	15
RPS8	8.113255874949184	8.142596346255608	289.72239427548135	-0.09478498762078927	-0.06563706180615918	-0.07352570696454305	0.8974221763053363	0.9497629823475836	0.9097005065573719	651	166	409	426	195	1189	215	198	75
LYPLA2	3.4966233670577154	3.8123118161843195	12.960655643219757	0.23303914515301355	-0.0660540202096601	-0.03776995008504547	0.9035792111436248	0.9775689756662099	0.9569301365688015	46	7	3	23	10	50	12	15	1
RP11-274B21.14	2.486675697918205	3.0967145738728323	6.714669508786408	-0.0036502261313568337	-0.06632723661939068	-0.012251850559103388	0.9993278087986119	0.9816051608608588	0.9863217498446024	25	0	26	11	1	27	13	2	1
ROCK1	8.375489714364756	8.389429163260548	341.5488403808225	-0.063105841943053	-0.06668827418475155	-0.08102289283926263	0.9272113898210569	0.9432547774611277	0.8888446084341481	751	159	777	484	200	1636	271	250	72
PATL1	6.575526233577039	6.645273815630733	100.3309396719047	0.07596123840418348	-0.06672240311436671	-0.06382399451504413	0.93505196684115	0.9538854518864335	0.9274950508191315	170	42	205	149	84	538	103	80	11
CENPC	5.354941147735844	5.418613874959677	43.009398693772184	-0.09120236793740326	-0.06690870434837573	-0.0576226149091754	0.9382456148022255	0.9609885442955015	0.9354409117312822	68	22	47	113	28	140	41	36	9
RFXAP	2.1580389572160503	2.4625092262486934	4.478324629332489	-0.12088608702427535	-0.06724424595965856	-0.02048821874360943	0.9541543708411577	0.9811853697856525	0.9746462487389436	20	3	6	3	1	12	6	3	1
XPC	5.923800530959312	6.0063487071127515	63.671626475805205	-0.14432204815036348	-0.06725000102225177	-0.06258107599361967	0.8809310152554439	0.9557961398568177	0.9294194601273468	206	14	121	154	27	275	49	58	13
CPPED1	4.255176933151612	4.508586358703027	23.046380705573718	0.35036675148409185	-0.06734318305878763	-0.05168758018632961	0.7874612071248162	0.9765072216930607	0.9389449373739693	35	29	39	20	5	163	13	7	6
SNORA20	5.526745484344987	5.939869230140597	66.01765496868467	0.45301976018251594	-0.06736346712540521	-0.023146877892230786	0.7830124390933715	0.9786938263671733	0.9739029463555892	19	70	66	49	55	170	26	46	26
RBFA	2.7645444557465897	3.1982215043123148	7.920485288013334	0.33948105318278754	-0.06736827203930655	-0.02650490153347532	0.852318817237828	0.9800207017261565	0.9697892755598165	39	5	7	14	0	43	5	6	2
CAND2	3.204055848907702	3.751215821464203	11.95920437074563	0.31569296415609704	-0.06741088888205628	-0.030125854989986312	0.8730145431192171	0.9798489460169942	0.9658718948772804	17	9	52	13	0	48	17	9	1
MPDU1	3.7765579971825836	3.966519467111724	14.856048993390882	0.13762124426455416	-0.06747509886152875	-0.04345138676821464	0.9261867153494826	0.975745948008553	0.9524848764497436	50	14	10	20	5	67	10	16	2
CEP95	5.355561110817763	5.421917257369172	42.118901563248	-0.12398162735968678	-0.06776538364032751	-0.0707775611821294	0.8969723466330916	0.9558998550637052	0.9191331534396676	96	11	88	114	19	194	36	32	9
PRPS2	4.2484685305461305	4.433867803173311	22.595792621394967	0.05626740067706808	-0.0678182666130976	-0.040126481219009684	0.9729189320183248	0.9761541147241592	0.9551300603576316	39	25	24	28	7	105	18	5	8
C22orf46	5.212610279057994	5.338512569310277	39.76492308362737	0.11066862350465928	-0.06798659834975757	-0.05940481825035215	0.9205949178631716	0.9630180051286269	0.9344931206764968	112	34	46	76	10	229	29	36	5
ATAD3C	0.9496924659443177	1.7827393252457318	1.598552629276251	0.13229271145186883	-0.06804325355295245	-0.016121641946618488	0.9561815600180422	0.9864251925203605	NA	4	0	4	9	0	18	2	0	0
SNF8	4.997355248246024	5.0699411232002145	33.0458443624151	0.050362138330168504	-0.06806374884734004	-0.05548212541111077	0.9665692589948942	0.9606615170471606	0.9389449373739693	86	20	51	45	20	218	31	13	6
TACO1	3.145286589118696	3.4248378388510723	9.324015510566003	0.17504417180274554	-0.06826066281799881	-0.033100390367755465	0.9154997439116314	0.9768888868971786	0.9628948031894826	19	3	5	36	6	45	12	6	1
PPHLN1	5.2890258721429335	5.323446453170051	39.57261685297648	-0.048513225608624484	-0.06827433388670277	-0.06904643661539261	0.9612446667757296	0.9538854518864335	0.9199437238070082	86	19	92	64	20	214	37	22	8
MICE	0.38893037028696376	1.3813707362192893	0.8815705366454293	0.05887212465052042	-0.06834328828411024	-0.020358489137150198	0.9833825336644558	0.9892490650804157	NA	1	0	4	5	0	14	0	0	0
CAPN7	5.203745470654392	5.328700889876292	38.56085850369676	-0.07539563803360248	-0.06843388444787442	-0.05753022415727854	0.9480625406316722	0.9606615170471606	0.9371630930597509	87	12	108	99	11	199	32	38	5
JPH1	2.288449070213807	2.6536801603089555	4.687697123203415	0.15417559186704968	-0.06848179927570487	-0.028904871010210054	0.9322515243160291	0.9803740449392997	0.9659644730350111	14	3	3	12	3	38	4	3	0
FPR1	4.807392251221082	5.1948242836557235	35.7215002206016	0.7809540493406655	-0.0688747251592148	-0.061804878793552134	0.6186040568425115	0.9765805668776141	0.9263195978051258	11	31	125	33	17	274	19	31	3
VWA1	4.410417954372729	4.549938529164082	22.37153023046835	0.009794902904902328	-0.06889178105278963	-0.04920685417942771	0.994377811791337	0.9672979173446532	0.9462947442369645	44	11	25	72	10	126	27	8	4
PSMC5	5.534236684025582	5.587874948213494	47.10772336053802	-0.07475808045313279	-0.068968572445177	-0.06898460385247225	0.9370405335729172	0.9520610741401329	0.9199437238070082	153	17	86	84	24	242	38	43	7
ACE2	1.1490589958590016	2.0914689020636117	3.43919717712827	1.1859418874414824	-0.06898464104446139	-0.03898478113012631	0.5487015483693307	0.9893257874059419	0.9274950508191315	2	0	0	4	9	17	5	1	0
NUP93	4.03391436904735	4.282421655699137	17.3970189842718	0.023908105183976527	-0.06904985871083506	-0.042241466996037605	0.9884301326105208	0.9701335373449959	0.9560975812293013	64	4	24	59	4	104	17	14	2
ABCD4	5.0298896111679925	5.17779824511167	34.58602117553367	-0.016511957005208033	-0.06910886398804812	-0.05453716415392087	0.9914126301071515	0.9625463210428418	0.9405790562000321	117	6	53	80	22	183	37	27	4
RP11-2N1.2	1.881386431415891	2.4299268877936973	3.8085733325999485	0.004862465504064044	-0.06913935380977082	-0.01674497180089177	0.9991820032783026	0.9828799483908102	0.9794184473222081	20	0	3	7	3	13	6	4	0
ZNF430	4.54569459013652	4.753502762004997	25.11831509970715	-0.11598277874616669	-0.06925780418712658	-0.05090896734863333	0.9259639652422068	0.9656868178139518	0.9452164151067923	49	10	43	79	12	125	25	28	1
LL0XNC01-237H1.2	1.3057118618771202	1.8706514511830794	2.4100788136149256	-0.06950182071112766	-0.06927500894379522	-0.011529125416264968	0.9787756946707634	0.9843434024511754	0.9813933467893544	9	1	4	5	0	15	0	2	1
ADAL	2.57040045999471	2.9181229558015462	6.798664048817102	-0.416398057913704	-0.06935665537018255	-0.022850226205693627	0.8364310608445167	0.9811853697856525	0.9711385047165323	17	4	2	15	5	11	13	3	1
TMEM260	3.5938430327113364	3.8179818815754096	12.424274683901354	0.14241533919780458	-0.0695056408045417	-0.04127500006529325	0.9205949178631716	0.9735692184299652	0.9566191743125861	25	4	17	45	6	104	9	5	2
TNRC6C-AS1	1.8067162418255878	2.2200552450115385	3.9739143206956786	0.4610532583793002	-0.07015407099458666	-0.024683426554929774	0.7937428957026313	0.9843434024511754	0.9658718948772804	3	6	6	6	0	18	3	2	1
ZKSCAN7	1.9477086524633989	2.2382901421601096	3.664449559986873	-0.22030061151373237	-0.07022953126999842	-0.021838856248842506	0.901590928288122	0.9803740449392997	0.9714021701361052	9	1	4	10	2	13	1	5	1
S100A6	8.334443480248282	8.359883243404473	335.9073842975477	-0.13982788448805847	-0.07049042905816211	-0.07753012008207824	0.8390104787317108	0.9435102370112881	0.9014803787356527	756	166	446	734	197	1263	263	243	85
POGK	5.96770324698751	6.078093972660665	66.31807127030584	-0.05076916627933335	-0.07049606430939297	-0.06157405348437219	0.9615155337339933	0.9538854518864335	0.9305731508998563	137	21	153	136	43	341	60	71	5
DNAJC5	6.302607346015657	6.370147246055897	84.06048890242009	-0.21261580689059206	-0.07056185853411195	-0.06463338999141055	0.8015241257649838	0.9538854518864335	0.926285884395172	237	48	176	145	21	316	75	47	24
STAG3L3	2.0249244723823434	2.3819652377999945	4.258475630543095	0.11114052664566232	-0.07056309351171444	-0.018618030402681313	0.9615155337339933	0.98146821724885	0.976258128000698	10	3	14	1	1	12	4	4	1
PATZ1	3.4378286886834264	3.621130404535059	11.116586608511462	-0.203520703639623	-0.07063287195834048	-0.04365656205517572	0.881064182724173	0.9746648843954338	0.9524848764497436	21	6	32	23	2	39	15	7	2
ZNF384	4.7711567649182	4.986850347983006	29.771225630952042	0.05197970167223093	-0.07065409686102002	-0.053217279439029826	0.9705829077685784	0.9636789397040368	0.942580104786463	87	12	53	46	22	237	29	19	1
SAMD4A	6.499441903375513	6.603188230541248	96.2551911522144	-0.0987749215301601	-0.0707187092009688	-0.061452942437734207	0.9194921080735445	0.9538854518864335	0.9307415893649845	282	35	266	162	34	452	131	64	10
NME7	3.729772773184403	3.8947950360206156	15.297202114631704	-0.20474620659207382	-0.0707570560604193	-0.0361896924348084	0.888175179749979	0.9761541147241592	0.9588319288224355	39	7	22	17	10	78	3	7	7
AVEN	3.067228281719558	3.2633317502586214	8.390597082233162	0.22831326141229039	-0.07080321514097399	-0.03274563181069457	0.8758470833648033	0.9765072216930607	0.9644625381446595	21	6	7	15	6	65	6	4	1
NAE1	4.6065933198081455	4.693918739065737	24.740558730455717	-0.0752215638801327	-0.07086073333946032	-0.06379538831097303	0.9480849780196943	0.9606673861922478	0.929274552421567	56	8	46	72	10	135	16	21	5
CHD1	7.398916506728026	7.435900931155101	174.56355295485926	-0.026094017473540336	-0.07092818705017236	-0.07446626061136662	0.9781415400301966	0.943799669531889	0.9076158037724186	301	69	479	365	80	934	138	141	30
LYL1	2.9930990535921778	3.3014084992183705	8.128485284117996	0.05548365324410356	-0.07097317641504632	-0.03492415617689633	0.9768840745566862	0.9765805668776141	0.9612150941499752	35	3	8	17	4	64	9	2	1
LMTK2	5.729846624121239	5.82461965843347	55.5435805236372	-0.08316125670053494	-0.07105058523385652	-0.06438753723595748	0.9348707143624668	0.9538854518864335	0.9274950508191315	167	30	103	120	15	260	62	47	6
RNF146	5.4221689087299145	5.49345332525087	44.54779257740057	0.06655032416304373	-0.0710517040916126	-0.05965054432181277	0.9508812812378633	0.9538854518864335	0.9337020629197845	70	29	99	62	27	221	41	40	5
MSI2	5.688630674013863	5.746314495034327	53.867396572145026	0.09282868698010872	-0.07111228081290823	-0.06443822386671565	0.9326750091774402	0.9538854518864335	0.9274950508191315	57	29	122	107	33	294	41	36	11
ZNF639	3.9814872108278587	4.100216438188017	15.902415213839813	0.015257947584118973	-0.07121857876570598	-0.04799645829331152	0.9918258974016697	0.9659536885116123	0.9484147849873343	26	10	32	39	6	90	10	16	2
SECISBP2	6.215648273661022	6.258132837344652	76.14438404251487	-0.05217891645675161	-0.07130563970943984	-0.07320921943479813	0.9550955816609081	0.9448756044632263	0.9117457263468086	177	39	136	189	28	385	68	65	11
CLASP2	6.123444167931708	6.153298285207566	71.45980784826062	-0.09934805653579938	-0.07149695094280362	-0.08254765891058195	0.9045914231136784	0.945192491292061	0.8967850431002281	145	29	164	150	34	396	53	42	17
CALM1	8.579723343509626	8.617413731033649	401.8626152216438	0.024026418034948923	-0.07152930243421934	-0.07975115319011992	0.978725121574694	0.9453288676048612	0.9014803787356527	750	317	679	536	202	1892	333	338	69
TRIM44	7.910411600020753	7.929287289223144	247.9485872207101	-0.022935820132131562	-0.07154049316982605	-0.08068612683843164	0.9780147011455631	0.93898709410671	0.8919921060023239	512	159	472	381	126	1223	250	173	40
TRUB1	3.5524354743751885	3.8740232973329074	13.160821472667363	0.11892990276536917	-0.07158070600156091	-0.04494260950695007	0.943410315183964	0.9752898271100721	0.9523492224252688	29	8	12	25	12	95	10	12	0
MARVELD2	3.7743812761424045	3.9270146532038908	14.255237909454623	-0.06446976482673787	-0.07181947537196286	-0.05348866271490217	0.96446610028402735	0.9693711265123611	0.9402171970189679	35	2	23	41	8	68	10	10	4
APBB1IP	5.008220765330105	5.234440273538227	36.95952306019837	0.37185984411046635	-0.07185230389358939	-0.06575050640811098	0.7505949853982783	0.9678673626204664	0.9255332124162603	32	38	97	49	11	228	30	32	3
DSCC1	0.3516318385943237	1.406926259933734	1.4162125881849097	0.7806850189342355	-0.07187597896220162	-0.032826784742734816	0.7448602726037733	0.9917824724951585	NA	6	3	0	0	0	12	0	1	0
GOLGA2	6.927364072555005	6.9636582581341635	124.945464126193	-0.053169651576246285	-0.07187742612450425	-0.07645683089661139	0.9508278523609509	0.9404965966233214	0.9038141385256383	378	50	284	218	50	679	118	92	19
B3GNT9	2.717121267751709	3.1629094852104336	7.697621392872545	-0.023354374471031916	-0.07200176451443877	-0.017777403189215224	0.9928126980370406	0.9793813710263096	0.9797740756778764	42	3	11	11	0	22	9	6	2
STARD13-AS	3.2036485472129614	3.4725530364218993	9.901211113181	0.04382579531711206	-0.07218987569085236	-0.03493753335338673	0.9807163262656776	0.9762433929683185	0.9619393539932005	19	8	13	13	8	55	9	10	0
MMP2	9.304616763000643	9.490751611520395	735.8727979460624	0.3327624831028581	-0.0722374761073906	-0.055828148293104604	0.7433752469978052	0.9645057277630228	0.9381984413965619	1641	280	434	769	927	4044	623	515	129
LEMD3	4.782924673854986	4.8661841556009335	28.016006702631046	-0.09443860979362372	-0.07237605738282776	-0.057231842730483935	0.9260093055494458	0.9561600456507365	0.9364586262408479	72	14	48	51	16	140	19	32	3
MYEOV2	1.5214266756656338	2.2450026902511633	2.7219613280452335	-0.42014812345354907	-0.07262758643412841	-0.034075920876372776	0.8307359320380383	0.9836960275329009	0.9524848764497436	10	1	7	7	1	39	1	0	0
ANAPC4	4.502104211775693	4.619406827426988	22.953077627559644	-0.09724290308267018	-0.07272635177666603	-0.060506593231541325	0.9311193580833417	0.9606615170471606	0.9340748511229215	85	8	46	43	8	121	20	21	3
MAPK3	4.956066213545051	5.088018959234328	32.80478651177796	-0.019727733780634197	-0.07274934342894086	-0.05410997113020234	0.9889719011793296	0.9612554704029006	0.940629804392037	92	10	111	45	10	198	29	17	7
SPATA5L1	2.998684948813366	3.2544442896934433	8.324710711502489	-0.2836020252012826	-0.07291700508094044	-0.03499988615565268	0.8490128720330953	0.9765805668776141	0.9601556146687903	19	1	13	21	7	25	6	12	1
AGAP3	5.663935150468807	5.8346076060165295	55.34866417727436	-0.06546473474443522	-0.07300502645935086	-0.05233517044830222	0.9592166503380627	0.9606615170471606	0.9426573353369976	168	17	169	113	11	294	72	31	7
LACTB	4.978783935878348	5.10122929448663	34.43408703439665	0.16304108995661667	-0.0730127562204768	-0.0549683278548931	0.8833374729485673	0.9638450191103903	0.9389449373739693	50	11	55	45	40	176	18	31	7
CTD-3092A11.2	2.743770999761343	3.1211224632329975	6.853044668910807	-0.010239746463172673	-0.0730998754534518	-0.03255457101068264	0.9953856183616664	0.9768560809548396	0.9641653093140654	13	1	22	14	5	42	9	5	0
ESCO2	1.1085804739525669	1.8077210408629427	2.345509263731119	0.542197607537871	-0.07318219561679781	-0.04101855733266827	0.7774831543921419	0.9877997868810466	0.9305731508998563	4	5	1	3	0	20	1	1	0
CNIH1	5.397109575096192	5.461716271380392	44.54909561618721	-0.0020372056702340287	-0.07326321125803813	-0.06267592778308403	0.9993278087986119	0.9556654088254475	0.929274552421567	58	21	68	97	34	221	22	37	11
RPL31	7.846709167970046	7.959280713169318	257.60944091983504	-0.008731060465544825	-0.073277287556812	-0.05835211994720939	0.993930549804411	0.9568628520188776	0.9346046627175416	315	203	279	375	195	894	178	165	77
COL6A3	11.158348897156063	11.371731744718177	2714.340128610735	0.28088106752551073	-0.0735734558594919	-0.04845211109488433	0.8424270174278858	0.9673900137276717	0.9461001912961916	10435	1416	788	3669	2007	12968	1838	1885	655
CXorf36	3.425599150460266	3.8066675872520603	12.253058811745715	0.2007967397175661	-0.07364951301385952	-0.04311894153947303	0.9071000440559754	0.976192951884855	0.9524848764497436	40	1	29	15	11	121	6	4	2
BNIP1	2.1380490103743734	2.6379251027851893	5.070874274414904	0.25600110771755785	-0.07364984002647443	-0.023770094270114138	0.9010739040278422	0.9812534301092698	0.9700426201264079	12	0	3	14	6	26	7	1	1
GPANK1	3.2788827751597758	3.515629824688295	10.475274852750779	0.20153975492569098	-0.07386270697346364	-0.03434481153359162	0.9010399415076376	0.9761541147241592	0.9612150941499752	8	5	26	35	2	52	7	7	3
RP11-755F10.3	0.9178456630386054	1.6926869361032022	1.576201018139632	-0.06922950586000898	-0.07392170130147255	-0.005214653130856161	0.9787756946707634	0.9843434024511754	NA	6	0	3	7	0	9	4	0	0
LINC00861	3.0527049139197717	3.873474609678859	13.697971852565615	1.464687911724522	-0.07399049417497333	-0.0033131586789873334	0.5286335674218792	0.9811853697856525	0.9950357577456705	0	1	70	23	7	60	11	9	4
ABAT	2.611799993485188	2.901308429672181	5.94463538909307	0.10048103111077872	-0.07410978502012334	-0.03132892603913326	0.9555788208642444	0.9765805668776141	0.9646535043552052	24	2	5	14	3	42	6	2	1
SURF6	5.232666176692616	5.415578895200475	42.073258968288414	-0.07497560375891293	-0.07426112097221882	-0.04808852058380713	0.9584603585237494	0.9630180051286269	0.9482531565433007	122	23	68	119	4	166	37	35	9
HIST1H2AC	6.038905221659191	6.175442047976443	71.49085470957239	0.1718803382168878	-0.07441227959033689	-0.05958657747249724	0.8782648148061893	0.9568628520188776	0.9341811922325247	97	18	99	250	51	464	56	53	10
GRPEL1	4.426522685071669	4.472146850948272	22.08652903091034	-0.1263256129655462	-0.07442962083943745	-0.07177978658050775	0.9046352905416657	0.9606673861922478	0.9184902522355984	52	10	33	44	12	109	16	10	7
CHCHD2	5.458357432500906	5.671042254860636	49.77857796381812	0.19218325110379253	-0.07450356752475694	-0.07004434543489314	0.8797510046819907	0.9619293470433055	0.9223963429049193	130	30	38	93	38	350	45	41	2
CIAPIN1	3.6018101665859277	3.8775927671207757	13.340047734098068	-0.1747058640437561	-0.07463010133141428	-0.04029001596801982	0.91125256318443415	0.9735692184299652	0.9562947786043704	50	8	16	28	3	74	3	18	2
EFTUD2	5.74583189739184	5.819419881432673	56.45783048446385	-0.10964882917023462	-0.07477566066171007	-0.07176401484668436	0.9122078767861539	0.9525450027146365	0.9183437670760662	159	30	102	130	13	299	35	40	14
TANC1	7.582828482809641	7.638307916380049	200.35669217746963	-0.04778984387082653	-0.07481927302573894	-0.07140188478288036	0.95859352514161	0.9447676000200854	0.9151982920394266	630	57	527	353	78	1055	187	139	35
RP11-334C17.5	2.7975924303580375	3.204590473808965	7.3475079561211105	0.3213589507997291	-0.07484581737208985	-0.03000872322800013	0.8385875940057669	0.9765805668776141	0.9659644730350111	10	2	14	36	1	53	7	4	1
LDB1	5.5689268270110315	5.662165890861944	49.6934717402798	-0.0811732658708316	-0.074889382756744	-0.06442083879818819	0.9411035839465648	0.9538854518864335	0.9275697916455129	173	12	132	74	20	251	45	34	10
BRWD3	6.403554271353041	6.4714961769409	88.8983732082756	-0.009224016919516824	-0.0750675798010053	-0.06864539255713509	0.9938516946743954	0.9485430981165657	0.9216119643417079	148	47	282	144	30	411	78	75	15
TXNDC9	3.8445166252756175	4.002689613163988	15.034856671601027	0.06257518678977186	-0.07508150813564116	-0.048599710538490055	0.9641444705986347	0.9678673626204664	0.9465403300189915	40	14	24	23	3	78	11	14	2
RP11-507K2.6	2.2627752567900226	2.690557676532597	6.303587636770363	0.049008229466077045	-0.07516888315464446	-0.022249713046959156	0.9849212104225206	0.982068600842639	0.9700426201264079	10	9	5	9	0	14	8	2	2
PPP2R5D	4.771943769652075	4.939339776581691	28.88077841531053	-0.10138007224849259	-0.07521577574498778	-0.05537420992265387	0.9335618633894716	0.9607909417611642	0.9400683815200034	105	7	53	58	15	175	15	34	3
RP5-1074L1.4	3.8339036231389665	3.9597612003789515	14.918744892345442	-0.05141969106000612	-0.0754703782218171	-0.04978537593802838	0.9730467289416085	0.9681788241317411	0.9437086372134161	24	12	22	37	4	63	8	16	3
GMPPA	3.9120629822227873	4.051220461322283	15.56707232566732	-0.08350215484284144	-0.0755935781512549	-0.05124312569905595	0.9541543708411577	0.9662204617819663	0.9426573353369976	60	5	18	32	7	81	16	6	4
TRAF7	4.826147913395994	5.024380473945784	30.403257058746686	0.006290433306026791	-0.07576076110960425	-0.0522364731710472	0.9965474365377716	0.9618454649676789	0.9426994306489805	142	8	45	68	9	188	30	24	3
OTUD6B-AS1	4.799803659314711	4.861879222293758	29.33898466323038	-0.0744106020714391	-0.07580808972647596	-0.06284015939671937	0.9522252873790628	0.9590362150241237	0.9292056313777445	45	18	61	43	17	140	12	25	8
FAM126B	5.753689472009555	5.840901958078761	56.959030738230624	0.10108516112414706	-0.07584500719685168	-0.06482649686521594	0.9260093055494458	0.9530364240781856	0.9274950508191315	68	29	154	82	39	275	56	48	7
WDR82	6.855021048689998	6.8943671663568935	120.14315768388028	-0.008270046823957418	-0.0759455041936687	-0.0734360879318562	0.9937637613850214	0.9396073648054514	0.9116532959078761	235	63	190	197	89	537	131	94	16
LIMA1	7.3340842107530975	7.357183468296278	166.61318682941285	-0.042936492462857856	-0.07600485361467328	-0.08298149990246548	0.9592166503380627	0.9357266652590154	0.8920278876321597	362	84	387	205	99	832	127	120	35
SNHG10	1.293073514830322	2.146423338578686	2.625737078070391	0.6938116497117948	-0.07604887464347827	-0.019430232854441086	0.717054782090963	0.9843434024511754	0.9711385047165323	3	1	1	19	0	23	1	3	0
RNFT2	0.7879235153088268	1.7218194278259464	2.0910343661010584	0.23210012776913522	-0.07616806028604145	-0.013172472681103675	0.939625474745312	0.9867869695186033	NA	8	0	0	5	2	18	0	0	1
AC005042.4	1.7019178260741703	2.231066088128178	3.749701854844397	-0.0846834077060492	-0.07637104243564151	-0.012838417089850528	0.9740050318454332	0.9816051608608588	0.981739608318745	5	1	15	4	1	22	2	0	2
ZNF330	5.322547841176628	5.523687286314967	44.914500309570606	0.1282079326669686	-0.07642864520306784	-0.06599083476030157	0.9124343777272144	0.9606673861922478	0.9272463223538325	70	17	74	75	47	266	37	47	2
ATP5L	5.730661505168558	5.855560769684788	59.604922674879795	0.32022112552993576	-0.07652631497575291	-0.06649794032319632	0.7470206203454703	0.9606615170471606	0.9249496061669584	99	55	57	49	46	308	41	39	13
ZNF346	3.139672125131168	3.4264231769378473	9.019193343173763	-0.08390803786099224	-0.07673304619857915	-0.035658982395242185	0.9597788878894353	0.9746648843954338	0.9604618943199238	40	2	25	9	3	39	12	7	1
CCDC125	3.771137401505094	3.8876059494813333	14.242879666012017	-0.17500211198995155	-0.07679095009120032	-0.045701522974635755	0.903088443730432	0.9687567695510058	0.9483997294351465	15	9	23	40	6	40	16	11	3
FAM20A	5.627511059864334	5.8220642700669325	56.029409790630154	0.0817820358740258	-0.0768775713001167	-0.05597702258637056	0.9553143570918482	0.9612273313960693	0.9388690462952358	203	41	78	107	6	299	36	54	9
SLC12A4	5.9806436478358425	6.195896003741345	71.90568980621804	-0.08072258308483798	-0.07693315867826167	-0.03940349112132695	0.9561012029148066	0.9619822176987048	0.9588319288224355	270	12	201	164	12	281	73	65	12
KHSRP	7.158045639869072	7.181895723203608	147.47736853715796	-0.051069133470835915	-0.0769904818403154	-0.0841183514854853	0.9529309288910383	0.9348071224809824	0.8911380806493526	403	89	180	289	69	700	125	104	30
PGRMC1	5.441102042426044	5.569300830591844	46.71237468026368	0.19850148431908346	-0.07699410150387796	-0.06979573381850777	0.848852929500001	0.954337787386865	0.9226267199422614	76	36	66	82	30	381	33	30	4
MCAM	7.39570635498762	7.417139552562998	172.65076514067914	-0.08152192635391359	-0.07715734266533482	-0.08752064650097922	0.9114388422809668	0.9319016964529598	0.8807975537213166	448	71	432	276	78	856	142	131	33
EZH1	5.919315275522157	6.009522826304674	63.40728792181402	-0.10460123007500498	-0.07720922757171111	-0.06757672656306485	0.9155086193164806	0.9497629823475836	0.9236498832801563	169	14	166	133	30	308	46	64	10
WIPF1	7.213551888390876	7.3169358755401115	162.55888327586948	0.15391171468819137	-0.07722177609385186	-0.06825336379072894	0.8888884777331624	0.9537845432462471	0.9235479330205869	146	117	426	208	90	960	96	124	32
CHCHD3	5.492672535774358	5.644640132457147	48.75923200832967	0.049982980775636746	-0.07724156270206164	-0.06260773627668935	0.9665723792275305	0.9541922370621513	0.9305731508998563	105	15	72	101	44	279	44	48	3
FMOD	6.858761936986096	6.964281584983607	126.10864821344812	0.2046111026852433	-0.0772459946140141	-0.07177111006430828	0.8380474063314225	0.9530364240781856	0.91908398560985	258	60	233	99	120	850	98	88	17
RP11-166D19.1	4.865196749256637	5.081351120705494	32.16648972189275	0.18802377400310635	-0.0772498753014072	-0.06326337628956782	0.8809157636606986	0.9625463210428418	0.930312909256491	45	10	65	70	30	275	29	16	2
CAPZA2	6.743175983037959	6.841769384795186	117.70420982930692	0.1552758803395776	-0.07751557480551974	-0.06823685347490732	0.8833374729485673	0.9538854518864335	0.9232166838418011	118	89	199	134	93	497	81	104	24
SNORA22	3.6412226506457066	4.145519550528066	20.485957797352935	0.6942099846553824	-0.07783512632346351	-0.013274543141410524	0.6759595696409179	0.9808486823243803	0.9821346733807408	9	16	7	9	27	58	5	10	10
ZCCHC17	4.959505964391004	5.098045526116277	33.6298978793145	-2.8711886248313764e-4	-0.07784208443182439	-0.06265966910293348	0.9999372839636632	0.9589549716181095	0.930545896333518	80	30	55	39	14	152	23	41	3
RPE	5.245489458321877	5.3144114940444265	39.22465138622166	-0.011994572185934818	-0.07823343588408986	-0.06388602006083982	0.9921020453356981	0.9502756763295291	0.9277343980308266	72	27	67	74	20	205	24	42	5
VDAC3	4.726932354048995	4.809221253647964	27.293988448135735	-0.1316274270659133	-0.07837202839251761	-0.06425598353462421	0.9054269484679097	0.9556654088254475	0.9276683122180494	109	10	35	45	13	117	19	25	6
TMEM14E	1.6670620951332658	2.2611772527720597	3.116693210949043	-0.2458892723139295	-0.07842759737081885	-0.028110923149873148	0.9089072265489291	0.9811853697856525	0.9619393539932005	4	1	9	9	2	28	0	4	0
SERPIND1	1.4594459678007847	2.001887080013523	2.430566241407929	0.11749819682342438	-0.07851708322074728	-0.01520141262984626	0.9563886115169139	0.980966366785969	0.9797740756778764	3	1	10	7	0	11	4	2	0
RP11-343H5.4	1.5762622878008092	2.0416417841711634	3.3219872436698306	0.2755107636200259	-0.07853756716818304	-0.028052688439634883	0.9043655845536726	0.9843434024511754	0.9569267168014622	1	3	2	6	4	10	2	5	0
GLUD1	6.321170787561887	6.4026219224737915	84.5439282988934	0.04558410997214206	-0.07868135510639583	-0.07090787656464934	0.9641444705986347	0.9454984050671127	0.9189760703418518	152	42	152	130	68	470	63	88	8
SYS1	3.868752516122645	3.9812161044901817	14.58249569711171	0.12967734421740298	-0.07875969780938144	-0.04267579729801934	0.9142369924955599	0.9630180051286269	0.9558692069711755	29	9	22	30	9	110	10	8	2
CD248	5.885335702596172	6.253685101066457	75.68217407296572	0.6567240409938357	-0.07881565046066553	-0.051032470850437064	0.6938413106024561	0.9693711265123611	0.941107730618399	394	50	13	112	25	500	65	54	9
TAOK2	5.880582401911626	6.018905207297186	64.01684388255696	-0.08960514785193763	-0.07884846596418181	-0.052935420004155534	0.941575389341662	0.9541922370621513	0.9423521944603781	233	20	184	104	12	286	65	43	13
SNX29	5.709464716068073	5.790810332922576	54.41973416928495	0.007453157905210504	-0.07891015003619492	-0.06712350316201811	0.9946533477773772	0.9485430981165657	0.9249496061669584	227	22	81	75	26	301	54	37	8
TMEM81	0.6152455667514495	1.5369253449145384	1.5594568169399743	0.20392732682392234	-0.07892652982827997	-0.002384483324132749	0.9464695292420919	0.9854165063031992	NA	0	0	3	8	1	5	0	4	0
RAB35	5.157793957296118	5.311696362044437	37.903743393561676	-0.026921199462779113	-0.0789934464580527	-0.06234676462235918	0.9836943115297937	0.9538854518864335	0.9311163899816646	122	20	70	87	9	232	42	27	3
AMFR	5.369164933533879	5.523598102792834	44.32557934967954	-0.06573509528826812	-0.079079707071276	-0.06075687435709562	0.9547838045127046	0.9528618047721849	0.9324605147039238	110	22	86	89	23	268	56	30	2
SERPINF1	6.486570699958856	6.791492010877084	110.71619076307162	0.2551492686550468	-0.07913608607651129	-0.07421022844035706	0.8648068209790588	0.9648204553166743	0.9142309028098896	283	70	57	168	98	913	65	108	4
C1orf35	3.416102602714104	3.7213458329065956	11.379631103370235	0.0052397835747480664	-0.0792231289939799	-0.04341785429345068	0.9980941387965768	0.9697764990455049	0.953744085397032	47	6	17	27	1	60	11	11	1
MRPL11	2.695333871034774	2.9878236715253874	6.74027213939316	0.31624285673678065	-0.07925581045938357	-0.035634014954458164	0.8478166723241608	0.9765805668776141	0.957929642421455	23	3	4	8	7	53	3	4	1
SNORA37	3.2378845422207014	3.947221072136938	17.659938474222027	0.9722942915844776	-0.07929758127402867	-0.020480735654369746	0.6351256386365389	0.9827137988392475	0.9711385047165323	2	16	4	11	23	40	3	16	7
NT5C	3.0600129123835127	3.375592210456686	8.49096469234911	-0.05779773926840632	-0.07935623336710128	-0.03982750337117457	0.9740050318454332	0.9725505490480207	0.9566207743694222	30	1	23	21	2	42	10	7	1
GNAI2	8.39244503577796	8.428489790499052	352.17256226151466	-0.009788230355135054	-0.0794221988020417	-0.08226650766026995	0.9920164009006529	0.9374807434195059	0.8971116661446507	651	225	811	397	196	1781	287	225	75
SOCS4	5.381745646213857	5.4751198404641555	43.53045453115526	-0.11312385252781328	-0.07980976519373767	-0.06837666859429525	0.9124343777272144	0.9505626087817233	0.9235479330205869	93	21	89	124	11	196	33	44	7
INO80D	6.868969992272201	6.928316476903197	122.41508315600088	-0.05547453883064835	-0.07995864893220359	-0.07325357687323056	0.9552385245467743	0.9403956649238228	0.9140424914750225	245	42	330	180	80	584	82	128	19
LUC7L	6.050960946504937	6.133241292010384	70.3467055252534	-0.21491207994970585	-0.07999259379608657	-0.06503597394126219	0.8112380928527604	0.9491019469658721	0.9264202384743443	161	17	194	146	32	279	74	36	18
RNF130	6.00277977923126	6.082103380028839	69.94562300208592	0.09143881408931073	-0.08012180541075022	-0.06789185657028111	0.9322515243160291	0.9531813806551656	0.9232445441725229	95	61	98	81	45	305	44	50	18
TCAP	0.6676349501889909	1.3784421470213821	1.528827166516997	0.025774642444331013	-0.08022256202230271	0.0125844592113594	0.9935899152119091	0.9815982115142426	NA	5	0	5	1	0	4	2	0	1
PRPF19	5.024035334330321	5.203828030940258	35.10887460046481	0.04564466595686854	-0.08029511213272124	-0.05397310730935906	0.975128118630942	0.9583025491833208	0.9413995667616292	137	12	39	108	8	217	27	29	5
RAVER1	3.730979230717688	3.961703025582982	15.16636361622868	-0.3613062367992615	-0.08040712342133699	-0.03554726767401357	0.7892597385119625	0.969814643124821	0.9604618943199238	44	4	21	39	6	68	15	2	6
GRAMD1C	2.420105754680691	2.669177994202826	5.606927593457634	0.029591148109775516	-0.08046242377160356	-0.027244921068122173	0.9889719011793296	0.9768888868971786	0.9659644730350111	7	1	5	20	4	19	5	3	2
MCF2L2	0.9000162550171337	1.5319208559386368	1.3113029932325577	0.17132659084835367	-0.0805120852829451	-0.006688955072749487	0.9322515243160291	0.98146821724885	NA	4	0	6	3	0	8	1	2	0
SMG6	5.799879245331722	6.01885282940079	62.8801360051099	-0.05935593902299665	-0.080572360491849	-0.048894253970833655	0.9676752139803204	0.9589549716181095	0.9473664381966705	274	15	150	128	11	301	84	42	7
TAF10	5.321377410043972	5.394523731994245	41.72367367231741	-0.06391905221600692	-0.08064636358245143	-0.06634388729306892	0.9557738233869222	0.9502609088965681	0.9255332124162603	63	28	100	65	20	163	52	28	6
TSN	4.556973717237866	4.628140122661439	23.762568280709907	-0.10271656888263736	-0.08087709225717166	-0.061712443670879136	0.9209892354994711	0.9538854518864335	0.9309162094851897	58	15	36	47	11	104	28	17	3
STARD4	5.352253485003573	5.455862198615846	43.738635009092995	0.19356355375918624	-0.08088578810741916	-0.06528018077382217	0.8518480819010817	0.9538854518864335	0.9274950508191315	56	19	87	53	45	219	37	37	6
UBAP1	6.203530815918667	6.245507550686018	75.8532184418581	0.0016427177022497093	-0.08091420617577359	-0.07477424340090524	0.9993278087986119	0.9373388051445611	0.9104814018515652	129	29	154	152	55	412	56	65	12
VASN	5.606018252489297	5.662072856663729	50.06571216009165	-0.020484269360905197	-0.08096495838540681	-0.07131973481456912	0.9858919476299468	0.9432675028013101	0.9184504808429633	161	29	78	77	22	286	52	27	8
GBA2	5.109387679043935	5.455890068154723	42.080446217275174	0.01855027110307292	-0.08104226116734259	-0.026760236241670055	0.9927489337073168	0.96600226550072	0.9723470775673007	167	3	137	85	6	194	40	34	8
C1orf122	2.380546785203487	2.951257352103348	6.613937643262847	0.5212766839005701	-0.08112759402620605	-0.02920411345960834	0.7841463293958895	0.9798489460169942	0.9626001299911688	15	0	2	18	9	34	9	2	1
ZSWIM1	3.2668637293749954	3.694045887917894	11.254061505003257	-0.29028948849550695	-0.08125308799792426	-0.03894676427558788	0.864007874344543	0.975059367987618	0.9566191743125861	35	7	8	36	3	41	9	18	0
B4GALT6	1.772915645205136	2.1478087521434452	2.9126572605628382	0.058644221802992585	-0.08130744634584074	-0.02670679220829327	0.9768122165968137	0.9789007889687448	0.9658718948772804	9	1	4	5	3	24	2	2	0
UBR3	6.353698131417103	6.387702056457662	83.52138429982857	-0.09814267030210432	-0.08172884353997086	-0.08827380438358348	0.9027701146505648	0.9317541721181932	0.8848806172459641	212	26	181	180	43	412	73	64	15
M6PR	6.2914440690570625	6.379669112242428	84.82711679373027	0.17381844932731344	-0.08174566385739701	-0.07601289191765326	0.8573449551378718	0.949670477732031	0.9131542359738372	111	76	102	127	54	403	63	78	13
ATP5J	5.5687486765831435	5.6889139886687	52.279312588510805	0.2740004204464593	-0.08178080626425287	-0.06694837947962086	0.7830924467320857	0.9551345229839071	0.9249496061669584	103	27	51	53	58	301	45	27	10
YWHAB	7.846156419113002	7.866243584221971	238.2155036738785	-0.047515644228921135	-0.08185508862462924	-0.08906423416621875	0.9525787904503664	0.9286520280402262	0.8808378382739921	512	135	359	366	162	1210	162	178	51
C10orf32	2.6725687860933807	3.101216529257872	7.225806295854778	0.1753475386943802	-0.08241426062066075	-0.04073718846210045	0.9216111624899651	0.9765805668776141	0.9523492224252688	24	9	7	9	1	44	5	8	0
LINC01278	5.398296857621328	5.528245889265034	46.02221069919446	0.17345843990395488	-0.08282604041986177	-0.06788900498778502	0.8802733819160382	0.9541922370621513	0.9242329470443484	84	24	39	83	45	261	24	48	6
FAM129B	7.439614931573698	7.558019686915669	189.8447775571599	-0.02304681760548851	-0.0828511362023469	-0.06153994555229405	0.9861490186107019	0.9499687766707189	0.931331247293028	743	85	234	487	40	829	221	117	33
TATDN2	3.253670986525534	3.6563715721256633	10.531439544781165	-0.010523888400151197	-0.08288127104136916	-0.03623120309835791	0.9953856183616664	0.9720033825232653	0.960123261896805	31	3	20	40	1	63	16	4	1
APBA3	2.9782502379059173	3.654702742518436	10.15076061308145	-0.034865153522401486	-0.08305005339515038	-0.027975709621920544	0.9890944702978616	0.9761995834278175	0.9692818300950975	35	0	30	32	2	47	14	11	0
LINC01089	0.6676349501889909	1.3649539146685068	1.2221723237423079	0.35306143533481943	-0.08328775623914075	-0.007558984932265956	0.8782648148061893	0.9829010538865204	NA	5	1	0	4	0	5	2	1	0
GXYLT1	5.339484062742596	5.428729889692036	42.13702568981604	-0.029107178680731326	-0.0833854688208236	-0.0653541552408974	0.9806413401793848	0.9461603692403782	0.9268698085339242	78	18	64	98	31	198	38	43	4
LCP1	8.33507492981243	8.701715021273671	427.090067078766	0.6160714061429915	-0.08364603485870062	-0.05621817960461105	0.6900034129107169	0.9680327964991297	0.9341811922325247	122	396	998	266	315	2727	206	437	56
CCT6P1	1.4394514017387714	1.890755232945421	2.316705845346375	-0.20248150938054027	-0.08369435621457944	-0.016910370695268444	0.9154879345894809	0.9798489460169942	0.9785751631161699	4	1	9	3	1	8	5	1	0
PRKAR1B	2.787612760204351	3.1839076406933544	7.822243396331711	0.04763551531176474	-0.08372718329514585	-0.03380743827309676	0.9833026134612135	0.9762311966022483	0.9607252835884342	28	0	11	12	8	28	7	9	1
LDHA	8.675729693333363	8.707198097222435	428.00079040003976	-0.08879246797385164	-0.0838651806913574	-0.08688717282849431	0.9023693327282104	0.9315689496745191	0.88891834000098	771	299	852	762	173	1907	300	310	102
FOXQ1	1.0304180372220837	1.8802534449067796	1.8828386380168542	0.08895992608218278	-0.08386808700607415	-0.010314891992983946	0.9738812887517773	0.9822430176712161	NA	9	0	2	9	0	14	4	0	0
GLA	3.5530503929161323	3.765966666614773	13.044798369041574	0.48890986076020126	-0.08409973474265896	-0.052238853897858026	0.6853847827807277	0.9701335373449959	0.9386024607066833	15	6	18	12	18	91	8	7	2
CD47	7.016425848872278	7.131724823646213	142.48754450885932	0.18684168592922257	-0.08412534498756785	-0.07964427154238729	0.8534338038046949	0.9489074134723681	0.9080375661317358	143	128	217	252	77	725	140	122	15
PHIP	7.770855384023197	7.814487884345506	227.09688992785834	-0.019238109743910596	-0.08417072328933098	-0.0810840117603315	0.9839823243457319	0.9315689496745191	0.8974359296441575	433	73	592	411	144	1190	207	186	32
CD86	3.796367833656115	4.400865566059818	20.702180522762603	1.0555688158007392	-0.08422060766235474	-0.0767462961877545	0.505039705945494	0.9765805668776141	0.8921480635726216	5	35	22	34	4	159	9	18	1
RP5-1099D15.1	0.6001917494055292	1.437718199721237	1.1700842971812695	0.5296515884504969	-0.08457216417579529	3.106700221046433e-4	0.8003793885143776	0.9825166736182763	NA	7	0	0	5	0	6	1	2	0
RP13-554M15.7	3.955199000641457	4.373459984321228	18.73887256188559	0.0847246744920617	-0.0846592840064169	-0.02872426293217833	0.9637292173587948	0.9688917691458224	0.9692818300950975	53	3	80	35	1	92	14	20	3
RP11-477E3.2	0.0574290505968047	1.0366972340381395	0.5968827343021716	0.5275787887607531	-0.08489236776868948	-0.005432810156196798	0.8041961017413446	0.9855614383599193	NA	1	0	5	0	0	5	0	1	0
TSPAN15	3.5875348078105382	3.9900670679800188	13.681581853966355	-0.27645093211494715	-0.08491322655602598	-0.045917746339106696	0.8518480819010817	0.9678673626204664	0.9512683643227398	34	5	27	49	3	65	19	13	0
MDN1	7.2588180921260905	7.4318855876266685	172.06092054012151	0.05905628995960591	-0.08492173531945897	-0.054684748293520144	0.9665723792275305	0.9538854518864335	0.9400683815200034	617	19	371	458	65	912	154	148	24
CHKB	2.064131400519216	2.459597064027573	4.577206790498242	0.045741786622673565	-0.0850021155157558	-0.027227513666029116	0.984698361100004	0.9772659685979277	0.9658718948772804	14	3	7	9	0	24	3	1	2
ERCC3	4.857651964269848	4.93284157019578	29.28093386876766	-0.06789585680848	-0.08527709088130901	-0.07310946653620032	0.9508278523609509	0.9459522758500923	0.9180166748262939	98	12	61	51	11	171	27	18	5
ARHGAP12	6.069919960699579	6.103849488620062	69.63775340959947	-0.018146756145420134	-0.08529991206123326	-0.08094791971053066	0.986868942112155	0.9348071224809824	0.9023162686561889	119	45	135	107	40	384	40	53	15
RP11-677M14.7	0.327332067730023	1.3784025589349156	0.9565701399097601	0.6927461951963277	-0.08536660646038596	-0.01444942598892375	0.7481277962976319	0.9855614383599193	NA	0	0	2	8	0	11	1	0	0
MLLT10	5.749356950484629	5.804855851931277	55.70582597741231	-0.14485417937678322	-0.085446167673245	-0.08496090519247422	0.8734109055490141	0.9396073648054514	0.8974326691138924	164	16	114	110	28	314	33	37	14
CBWD5	2.851218172265982	3.2494185274176943	8.51711142908449	-0.11824474820117153	-0.08546710855364698	-0.03549057031656824	0.9561815600180422	0.9761995834278175	0.9577952683969283	24	5	7	22	3	75	2	1	3
MTPAP	4.6284747518734735	4.662250639521875	25.344906954595896	-0.03634874864902833	-0.0855742220813137	-0.06814753684913766	0.9768122165968137	0.9516837934819541	0.9223963429049193	46	13	34	44	20	105	19	19	6
ZNF506	4.9496396115720165	5.077078283316234	33.61400588714376	-0.15584984767643542	-0.08563589793918001	-0.050748194822573804	0.895849428215994	0.9553441041909754	0.9431553698201808	47	8	89	98	13	143	23	20	11
EVPL	4.980821450225799	5.080277221149568	32.72060094155194	-0.08025309136694858	-0.08581772063215783	-0.06655381066730927	0.9464695292420919	0.9502609088965681	0.9257179476736254	141	12	42	62	12	155	29	26	6
C2CD5	4.943125955608167	5.041580765979721	32.61869601046305	0.2029177581455705	-0.0858477556017961	-0.06644932768844963	0.8398426684789592	0.952613555665116	0.9257179476736254	64	31	46	38	17	189	26	25	4
TTC6	0.7149600407913886	1.4225164793521732	1.358687290352053	0.19856571956606534	-0.08591532642794875	-0.020444530029391107	0.9400078110377188	0.9843434024511754	NA	5	1	3	0	1	9	0	2	0
PANK1	1.8753704316712778	2.2707444769946017	3.0923064727049328	-0.03129861010870871	-0.08594022181499676	-0.025921491892772337	0.9875981952116529	0.9765805668776141	0.9679864976273033	13	1	6	7	1	21	4	2	0
ZFYVE21	5.169879315424457	5.278734805637934	39.02040990038907	-0.15435274881395006	-0.08594784348513433	-0.06241890651708258	0.8938487790342238	0.9538854518864335	0.9300384595553955	85	19	47	70	30	179	49	10	9
CTAGE5	2.5427023360317684	2.683794835146611	5.555908892372669	0.08744654361637912	-0.08596791506090158	-0.03129160862212351	0.957410385428177	0.9747884034827434	0.9633824949313319	12	5	6	8	3	28	4	4	1
IRF3	4.779965635737876	5.044036884430334	30.660498480183154	-0.14729832365314385	-0.08608275089813211	-0.05220768270566258	0.9111485419941766	0.9586565998482857	0.9426573353369976	90	5	71	98	9	146	31	34	2
ZGPAT	3.3531727566790983	3.6184834980863134	11.232725031491992	-0.01211461932522624	-0.08609556767116172	-0.03397478114290285	0.994377811791337	0.9693711265123611	0.9618678283717592	58	3	15	18	2	58	8	5	4
ZNF320	4.443877862499637	4.546086781612234	22.609310326954564	-0.1564097148757549	-0.08615663389130362	-0.06272299892601534	0.8930380615448533	0.9548531759648378	0.9297935155476603	53	9	28	65	11	105	10	24	5
METTL9	5.982700836877025	6.039021704370355	66.70799660989067	-0.005876880483653164	-0.08617054228123437	-0.07413379366166922	0.9955544995925396	0.9414281563924863	0.9142309028098896	106	28	150	84	55	324	41	50	16
PCDHB3	0.8734823093252134	1.6827344111349076	1.7721002612808832	0.17886152265365804	-0.08623729706668089	-0.014088652742460595	0.9451884860314854	0.9836074125086083	NA	11	0	1	1	2	9	4	0	0
PUS10	3.3773147771838747	3.609779484811839	12.854489708191892	0.17392572759811786	-0.08625215647462121	-0.026133795689743968	0.9251125029895999	0.9752898271100721	0.969089297288681	14	7	5	33	10	52	6	4	6
MBIP	4.796750162491688	4.870812517788623	29.247699651189375	-0.02522396989279823	-0.08630739468426435	-0.06364363425635661	0.9867270336689385	0.9538854518864335	0.9276683122180494	71	15	21	68	19	113	26	20	7
MTIF3	4.594522490465753	4.866303428496539	28.315501250619242	0.30562807795740266	-0.08640320584268713	-0.07242057406764964	0.8112380928527604	0.9630180051286269	0.9169424923611992	64	18	25	26	31	172	21	29	1
RMND5A	5.796116471800408	5.842535554586824	56.805475860849164	-0.07695679246581495	-0.08647150999148169	-0.07556503702252508	0.9313373732792932	0.9322748985978727	0.9090677365542197	143	25	108	90	37	256	58	49	7
HNRNPH1	8.761386288571929	8.78311011999182	449.39823661960673	-0.0802593335408002	-0.0866666277377282	-0.09157671609657698	0.906355196105312	0.9250011062800423	0.872624261066774	822	190	909	792	316	2235	307	328	100
TP53I13	3.237057743516531	3.841214055524459	12.139716107362437	0.0699949666502375	-0.08677575852218682	-0.021698776607200435	0.9768557746169587	0.975059367987618	0.9762113882231598	64	1	17	37	1	79	18	2	2
API5	6.014518479411077	6.0505645187993276	66.46385736496187	0.03636866448699571	-0.08686751967679802	-0.07626163765151825	0.9704661389757195	0.9304863561812478	0.9091491226157723	135	45	100	115	38	375	63	42	10
PHEX	2.758011736426691	3.079282542226836	8.354712259308688	0.06099348244281786	-0.08724964388994018	-0.02724216519052009	0.9794447834048344	0.9765805668776141	0.9658718948772804	29	6	8	4	4	47	2	2	4
SF3B6	4.566790240591654	4.760404935354221	26.454076576044155	0.2607586309519401	-0.08728364305588233	-0.06365003642174455	0.8346937810515052	0.9612273313960693	0.9274950508191315	46	9	27	45	32	201	10	20	4
TCF19	3.077765067815776	3.488082759045585	11.828320639400744	0.026500943154928232	-0.08743731938468835	-0.011429692797453242	0.9929256544372084	0.9765805668776141	0.9863217498446024	34	9	2	19	5	44	8	1	6
THAP8	1.515521792612797	2.1817650930174612	3.309436538532937	0.25686250851555253	-0.087584151317651	-0.015496938737855416	0.9174722668527753	0.9803740449392997	0.9785751631161699	20	1	1	2	2	19	4	0	1
RPL36	7.097439842172267	7.129377574384547	141.87915174729167	-8.523359169865904e-4	-0.08773164657375813	-0.08722325017397267	0.9995143166187241	0.9254706685251313	0.88891834000098	333	91	165	313	68	773	119	98	25
STX4	5.339783408104664	5.4560367790162365	42.36916235905554	0.015407454486226614	-0.08789410264684094	-0.06741434676817289	0.9908175680753145	0.9449555457421372	0.9255520719237492	94	13	114	69	28	271	46	26	4
GOSR2	3.7151515487003817	3.975054976499745	13.766467864745554	-0.20050774496509063	-0.08816758212194063	-0.04931383111220396	0.880317814099519	0.9630180051286269	0.9457235944432948	31	3	36	44	4	59	15	15	1
PEPD	4.72647340816177	4.985603999945385	30.05913912900816	0.0561974589085265	-0.08824203185890697	-0.05601128373890523	0.9739277906481569	0.9606615170471606	0.938217489810245	138	8	23	45	23	140	42	21	2
WRB	3.110644041029811	3.322362223446514	8.371077604853408	-0.05800224258945806	-0.08825078925922751	-0.04595268694859913	0.9707450277204829	0.9659536885116123	0.9496731374682703	28	3	23	12	3	49	5	9	1
CA2	3.62600054779563	3.8623065882620007	13.622617149575083	0.044452405369960674	-0.08830727630125178	-0.049508712962728504	0.9813313429711622	0.9671389736250706	0.9426362054930528	11	13	21	35	5	49	19	10	1
SRRM1	8.011639125932284	8.034819028538426	265.7688802890203	-0.11587123491612715	-0.08841800797913626	-0.09340738762312421	0.8672513305055928	0.9218257388180808	0.8681912834101488	584	92	636	535	142	1149	212	228	51
KIAA0825	2.226662571647142	2.5415292151451596	4.346816336051612	-0.060115424848722794	-0.08844080596069917	-0.030625034819926646	0.9748887773266385	0.9761541147241592	0.9631616391142344	14	3	4	10	2	23	6	3	0
SLC26A6	3.7624157716711766	4.030775779331097	14.204228107794087	0.06388435798335886	-0.0884761284536115	-0.05088771905928271	0.9682873323339894	0.9625076663465126	0.9442047823020736	53	3	19	38	8	118	9	11	1
C11orf24	4.735187800182367	4.914114327074646	28.734225391663788	-0.06255282664017467	-0.08867102899775395	-0.06412910363950491	0.9628319516267642	0.9538854518864335	0.929274552421567	79	19	59	64	4	136	27	28	3
TMEM194B	2.827473024297453	3.0327866746152212	7.3727061833397896	-0.04545040050569834	-0.0887257613286597	-0.037885177876945876	0.9813313429711622	0.9724946760114208	0.9558692069711755	8	2	19	13	6	31	9	2	2
RAP1GDS1	4.796360848340374	4.9131244431598216	30.769093262114126	-0.21513358148008366	-0.08884417704117346	-0.05182520138334832	0.8488256890782367	0.9561600456507365	0.9417526499187607	58	8	81	41	21	137	13	17	12
ZNF766	4.844430964758236	4.975905473584253	29.93570357345407	0.03288967580427333	-0.08901852043827241	-0.06422850585547545	0.9807163262656776	0.9499687766707189	0.929274552421567	51	13	48	99	14	183	21	29	3
ESYT1	6.10153249487263	6.163375250099569	70.83093817901208	-0.04915463525654181	-0.08911761442335653	-0.0789516684519314	0.9589034500733256	0.9304863561812478	0.9064728431193083	240	33	107	135	32	375	68	60	8
TOP2B	7.2049038564654015	7.2437323078924525	154.06773123692068	-0.029078166451038227	-0.08927664634654046	-0.08781217152698936	0.975128118630942	0.9270823515117335	0.8896128728508242	302	117	310	237	59	675	140	125	26
PRKCQ	2.243941931081987	2.8249311958254637	5.373768419619631	0.35101597919911015	-0.08932429739074232	-0.03150264772164703	0.8557241214698783	0.9768560809548396	0.960713567753111	6	4	25	8	0	31	6	5	0
CD99	6.672435172924823	6.732248160628938	106.83125898031733	0.02696762531237278	-0.08955331989302379	-0.07889533324273067	0.9800389821783675	0.9319016964529598	0.9070154633743185	325	34	163	145	88	570	93	80	17
TNRC18	7.7178748066848515	7.857426810627069	234.14706073263713	-0.08131608597848988	-0.08957918926458383	-0.059066127298655395	0.9494224012235968	0.9482145569814545	0.9344583946744157	903	98	480	490	37	977	287	117	46
ABCD1	2.613244108901333	3.1415745879724897	7.031062550403947	0.1327682511156144	-0.0902354531176966	-0.038969818993207915	0.9508278523609509	0.9753394866863158	0.9556663554226895	25	6	16	11	0	43	9	5	0
GLTSCR1	4.392903139368913	4.519893810599764	22.134003724369613	-0.06739101158472098	-0.09032213836725786	-0.05928528854295912	0.958197309948038	0.9541922370621513	0.9341811922325247	52	6	37	37	20	110	28	8	4
PLEKHA2	6.630131804146368	6.660858325268453	103.110272093546	-0.0883609586901311	-0.0904029234396716	-0.08931963623471133	0.917790365138249	0.9274595967754647	0.8880924281400131	157	60	222	173	59	475	65	78	25
NTNG2	1.945537809628104	2.617591483028525	4.696362992718937	-0.6026311483436185	-0.09045519642873441	-0.0021552332496861744	0.7647946478973839	0.9783740335025193	0.9969082837399604	25	0	6	11	1	7	11	1	1
ESCO1	5.211304467520416	5.244227316680817	38.11275839785007	-0.010353001345435422	-0.09049273690641449	-0.07809891588390862	0.9936061101460165	0.939512651970388	0.9080375661317358	57	23	71	69	23	192	31	21	9
C1QA	6.685359478020877	7.37192227357467	170.66494037095902	1.303050881493428	-0.09056784537580499	-0.0405234161092122	0.39094387492661303	0.9753394866863158	0.9375468344426625	34	276	72	144	91	1514	81	136	12
SPECC1L	5.176017004911145	5.273213864062644	37.587591307939945	-0.12515859300444893	-0.09057372342270839	-0.07186841329647732	0.9061634239181772	0.9448756044632263	0.9191331534396676	138	12	62	74	17	219	18	36	7
TIGD6	2.0704415214478886	2.5010858580180364	4.229908791333448	0.17543030292424414	-0.09071802741513016	-0.027302279816100894	0.9274207472332181	0.9762433929683185	0.9659644730350111	18	2	5	11	0	24	2	4	1
SP1	7.502948166237311	7.532331117109953	187.73767408452602	-0.04527240532523644	-0.09092733219427843	-0.09019283224830563	0.957410385428177	0.9218257388180808	0.8815481222987831	328	77	457	295	128	901	144	154	35
ZNF442	1.9692828288819348	2.3707417824576473	3.54708768501371	0.03134725575743613	-0.09097776006373094	-0.02845156596728004	0.9879642427743658	0.9762433929683185	0.9646535043552052	8	2	4	14	1	22	5	2	0
KIAA1429	6.399139129323776	6.4271717955264815	86.97497086054545	-0.06734814884773548	-0.09112485587392374	-0.08854215481393167	0.939523804922665	0.9232778360528296	0.8880564628991121	175	47	153	152	54	504	47	68	18
ZNF570	3.6813350840266867	4.049210372489654	14.735988116022684	-0.07908230891244683	-0.09119012508226125	-0.054932941455331445	0.9634535744614856	0.9645057277630228	0.9389307289399951	29	11	45	19	5	92	21	8	0
TNFAIP2	6.909600043290834	7.006596443822219	129.63177283124637	-0.07199343012511487	-0.09121374950211464	-0.06803048674370364	0.9508812812378633	0.9401960537120241	0.9235479330205869	543	62	273	128	40	478	116	113	25
TAF2	5.03584837763076	5.140118528345544	34.17293331951157	0.0715679820529116	-0.09126447922530062	-0.06400160109240374	0.9506459091218208	0.9442000109659939	0.929197621174503	87	19	46	55	25	216	37	20	3
CABIN1	6.264707300242077	6.434135002301628	85.2764343355922	-0.047963285962018515	-0.091266069233555	-0.05608292615722228	0.9730467289416085	0.949670477732031	0.9388690462952358	374	23	152	210	15	375	90	69	13
CAAP1	3.391040089041889	3.57974513735609	11.947610403026813	-0.3847580518948831	-0.09128474613056788	-0.038472326544088435	0.7619208639111505	0.9680327964991297	0.9554234953901244	28	5	28	22	2	41	4	7	6
ENTPD1	6.0377823489988796	6.2064560551310155	71.9079434163823	-0.019948865695487268	-0.09139214436935907	-0.07216673737256561	0.9879642427743658	0.9449751143268683	0.9191331534396676	143	25	223	162	27	462	77	57	4
KCTD4	0.5183066833870618	1.262213461278576	1.035178196804989	0.5502635238772826	-0.09139225929787166	-0.013074343085010149	0.7962626185064208	0.9829010538865204	NA	0	0	2	5	1	6	1	1	0
CTD-3138B18.5	2.953324060138054	3.2565945733107022	7.999070911860285	-0.002570738982210218	-0.09171043495329129	-0.04094003095962081	0.9993751531211446	0.9688917691458224	0.9541904409753329	13	4	26	20	1	42	4	10	1
CCDC66	4.615308713846493	4.752620141931087	25.157757928004646	-0.05553910888148579	-0.09174689088028323	-0.0651390381345997	0.9637292173587948	0.9488993899664387	0.9283781136288202	59	8	67	60	10	162	28	13	3
XRCC6	7.147160349135759	7.178279689931645	147.0426775126505	-0.1080316989887079	-0.09184122618299184	-0.09280299344811965	0.890337405961571	0.9222331187826293	0.8793799327063858	347	64	209	312	94	832	82	104	34
CHD4	8.086695415206641	8.10041535269866	278.55140617996705	-0.10824231664910261	-0.0918507726190434	-0.10300231015805969	0.867485756210661	0.9127995175850013	0.8478018361663523	860	120	477	518	134	1356	218	208	56
SRPK1	6.191109605576584	6.248186491347043	75.52514948065838	-0.04210303657851458	-0.09202150815415422	-0.08183404534567414	0.9672180920950352	0.9289400298367074	0.9013946411730763	130	24	168	203	41	385	72	55	12
RNF26	3.2473292065746615	3.74330882630572	11.659126030090688	0.36708835665183287	-0.09217271804195767	-0.03476398535406157	0.8414286491593433	0.9698274521235062	0.9607252835884342	39	5	11	47	0	70	8	10	2
ZBTB7C	2.3934046068208232	2.7815723719150918	5.100758888250774	0.046831613102964645	-0.09288272272409781	-0.03561265740136143	0.9813313429711622	0.9729956594509536	0.958695800105132	19	4	7	11	1	41	5	3	0
RP11-465N4.4	0.538370266236153	1.385330975417327	1.0222739645708958	0.6008826671826709	-0.092896571968562755	-0.006590939184908557	0.759011277341209	0.9811853697856525	NA	6	0	5	0	0	8	1	1	0
ZFP3	3.1353778938254013	3.2350859415745097	8.418518907220921	-0.03928135840721267	-0.0929409533152802	-0.05275938294372054	0.9802671223604376	0.9635751454996292	0.9397521493948253	14	4	19	18	4	42	7	5	2
GPR126	6.185331111259683	6.223099628735017	74.96206665494734	-0.033331834662231205	-0.09301632507762404	-0.08602726201864595	0.9747413839354762	0.9253215355378728	0.8937628785861707	109	34	192	142	43	360	67	53	14
MCFD2	6.841998429275884	6.8645861973463544	118.15014472829945	-0.03133057469014699	-0.09307734330354571	-0.09081233362482741	0.9728396493213597	0.9165228196842935	0.8808378382739921	236	66	163	224	80	562	91	99	21
TRAPPC6B	5.453583185686289	5.483899560397621	44.88839134458414	-0.014132069499554364	-0.09321350819197946	-0.08013931945059576	0.990500761474938	0.9316051705040531	0.9055559756359319	74	27	87	73	28	220	42	26	9
CNKSR2	2.06405945899851	2.8054915246354697	4.8288262595799	0.4229842416228572	-0.09322376009941401	-0.02108467140714871	0.830261421937732	0.9765805668776141	0.9739029463555892	34	0	13	3	1	32	4	6	0
RNF182	0.9174743844731178	1.6358251142872298	1.9118337895088156	0.20799311423963265	-0.09328289644858458	-0.0064707372127456135	0.9324741853972541	0.9801498307445929	NA	11	0	1	2	1	12	0	1	1
HELZ	7.612459060842621	7.623245875359673	199.53572482247162	-0.07424886829436766	-0.09337553693006041	-0.10018697043998259	0.9114017893286386	0.9080243529692054	0.8486600045604379	444	87	399	371	119	1007	168	159	33
THUMPD2	2.981852861815003	3.385108970432745	8.344341118191778	0.11224159462368637	-0.09351396187054342	-0.039113481914486235	0.950709856637886	0.9680327964991297	0.9566207743694222	21	1	20	32	2	66	9	3	1
B3GAT3	3.462810631921798	3.8028738989734165	11.832111328983219	0.07337669796956468	-0.09358430982791752	-0.04634259284019972	0.965660352982288	0.9636789397040368	0.9497772759054789	40	1	18	42	5	76	12	9	1
CCDC39	2.782376084850689	3.041144385161925	7.911116605919224	0.2223426040717303	-0.09379918417902736	-0.031574566713666694	0.9089072265489291	0.9746648843954338	0.9606328534952103	13	5	24	2	4	31	6	3	3
FLCN	5.517777696806421	5.65656923512787	49.50436061066094	-0.16359495302434302	-0.09382493670005478	-0.06567891504328677	0.8841619358006135	0.9454984050671127	0.9274950508191315	133	7	105	110	33	184	62	34	8
AMZ1	1.6148425228065062	2.093674432047178	3.0740940158057604	-0.1475861810420568	-0.09385264393882897	-0.011240273491599456	0.9478319616230335	0.9768858343212824	0.984630982199075	5	0	6	12	1	8	5	1	1
PPP2R5B	3.993695148289877	4.148433521483628	16.289947739958265	-0.1866564146211373	-0.09389382209297986	-0.0617998474477059	0.8772511244169149	0.9541922370621513	0.9311163899816646	52	5	38	32	6	85	21	6	3
UCK1	2.899302222186537	3.1629800888249684	7.551692655243262	-0.0214919517686574	-0.0941266169311224	-0.04169376050261727	0.9918084684281476	0.9676897811858807	0.9540938811004319	27	2	14	13	4	62	4	2	2
RBX1	3.668686392663349	3.800252291218354	12.43825955884719	-0.08999875023780143	-0.09450294151772633	-0.053092973437121285	0.9417214689144545	0.9541922370621513	0.9423521944603781	34	6	24	22	7	67	14	9	1
JUND	7.318624211545959	7.389743834728078	171.90457760221778	-0.03720956684247738	-0.0945124471802168	-0.07920727916576444	0.9740050318454332	0.9333518165139425	0.9075658036154313	220	105	338	228	130	744	173	79	41
RCHY1	3.8083161782586137	3.93984911686707	14.7921045476978	0.20001638022615312	-0.0946031856512035	-0.05363794366150553	0.8809310152554439	0.9602028336261175	0.9389449373739693	20	11	15	33	10	92	13	5	3
GOLGA7B	0.7173526142969042	1.3213084425468913	1.0906421276171767	0.25122852134475143	-0.09469922892629985	-0.015121186619439151	0.8988840197381317	0.9969864717059068	NA	2	0	1	5	1	7	1	1	0
DAZAP1	6.382585265072472	6.437988317724582	86.26922179907412	-0.1119117911853117	-0.09475756182684444	-0.08854638825480346	0.8956427795519663	0.9236883244321761	0.8896128728508242	238	36	196	196	26	416	89	60	14
SUDS3	5.8746535947300496	5.914807174553375	61.82661739281979	-0.16009327475401894	-0.09487512190845214	-0.08363908791095173	0.8551624138185216	0.9333518165139425	0.8985813306433096	112	28	109	90	49	228	45	40	18
JMJD1C	8.087997569184541	8.122380021875983	283.4393765490577	-0.08554335263722505	-0.09489147515988976	-0.09175949220463694	0.91125256318443415	0.9203168019448202	0.8793799327063858	555	99	697	458	192	1479	206	178	65
RNASEH1-AS1	0.3889303702869638	1.3852774965021035	0.9899835427465501	0.1237576825047734	-0.09489938020856224	-0.02704621750845534	0.9658162516451003	0.9845755232928873	NA	5	0	0	4	1	14	0	0	0
LAMC1	9.092416803242108	9.112295646335127	563.278483013507	-0.06467222928527575	-0.09492949308463997	-0.09993793755625287	0.9251865627109558	0.9153344574044582	0.8557739860665461	1649	247	820	939	362	2967	404	469	99
MED13	7.511195553948193	7.52743537847318	187.04857426616823	-0.10501171259642783	-0.09493720240522803	-0.1035785518659689	0.8797510046819907	0.9101789049077561	0.8518603766759474	366	89	443	370	87	915	138	144	38
YIF1A	3.0222112220859882	3.4922532585822528	9.372910170045566	0.35220755457368547	-0.09509166486255298	-0.02972176339002532	0.8398705700204968	0.9697570168020873	0.9659644730350111	53	2	6	27	1	71	5	6	2
MAP4K4	8.619159018512248	8.662702537581948	411.6411774743286	-0.022142619345154237	-0.09517870211311398	-0.08843500472665279	0.9813313429711622	0.9227635392229563	0.8874759557994679	1174	127	548	767	322	2026	362	308	72
REST	6.445960002074414	6.564811623127582	93.76561701236099	-0.06068768659052477	-0.09542643563690402	-0.08116399567745908	0.9541543708411577	0.9326924306053586	0.9045089775429842	193	49	196	196	47	553	86	93	5
PGAM1	4.762063411239033	4.91021164534805	28.239580173841045	-0.12396650965141486	-0.09547886386982495	-0.06958229351292664	0.9076466576678147	0.9448756044632263	0.9232166838418011	68	12	60	76	10	152	24	30	2
RTKN	3.1491184635776137	3.5016279579173135	9.617269010353773	0.16587388321081148	-0.095943561772711	-0.03730666642553585	0.9193956822979605	0.9671389736250706	0.9578159648833059	24	2	11	44	2	67	4	8	2
ERMARD	3.2220148367797496	3.458311271060208	9.3395147383554	0.025305492604343473	-0.09620324731952004	-0.04596821316796726	0.9884041706282052	0.9628742496966114	0.9501753724998548	24	6	15	24	3	75	9	3	1
KIF20B	4.330088396764321	4.41888656411705	20.888605176086163	0.027494122962187187	-0.09632960098408913	-0.06558588197738763	0.9843140067899633	0.9505626087817233	0.9262550241303978	58	18	26	31	7	102	20	12	4
TMEM199	3.0158643561357414	3.3131547061556703	8.53314997872126	-0.06445344253914287	-0.09633742490530116	-0.04248113340296212	0.9715491308505141	0.9671389736250706	0.953163922500317	25	7	9	13	5	47	12	5	0
RTN4	8.66485250423059	8.691751294998042	422.70821823355806	-0.049501298511626	-0.09644759519818391	-0.096259312159025	0.9503643282569789	0.9160854774952445	0.8686560009795349	744	213	786	616	325	1950	346	289	90
MCRS1	3.2964496753937915	3.635424616532124	10.594711317479106	0.0542998546024201	-0.09650669556593879	-0.041886631889658736	0.9768557746169587	0.963995911956644	0.954307450756975	50	2	25	21	1	60	8	9	2
MRGBP	3.3688257734246636	3.5180437313614816	10.143251171495775	0.028665577739615703	-0.0965981642900928	-0.05124702591685749	0.9857119139763472	0.9592313639906158	0.9426573353369976	23	6	23	21	3	71	7	5	2
QKI	8.578561133654038	8.607240935369257	397.7365545429904	-0.009244466748998469	-0.09669052713846885	-0.09770273343060798	0.9918258974016697	0.9153416601977211	0.8660735378827753	672	233	808	547	270	1993	326	328	64
MCL1	9.197907653486725	9.262892110732967	627.1000660887851	0.026582577331948683	-0.0967388555714882	-0.09128753832028892	0.9804053898886599	0.9298054424191337	0.8876723420415659	715	419	1216	1096	398	2992	615	549	76
PPP2R5E	6.159138650366787	6.184726741508702	73.2214753884883	-0.027813266749575724	-0.096789694677616	-0.08809513075753661	0.976968636693992	0.9168994659602807	0.8884847454402938	147	34	122	123	56	352	66	52	13
TBC1D17	3.812096751917398	4.2134155919963	16.637517307600067	0.0896042051006503	-0.09698001679043639	-0.033931507596548595	0.9616475163354928	0.9639239376330511	0.9628948031894826	81	1	51	17	5	92	21	7	3
PHTF2	4.395285443612187	4.474037593477704	22.01746103982871	-0.17817306319815351	-0.09698114863240791	-0.06549422836994064	0.8787538596135027	0.9506916671863358	0.9253596134778554	33	14	48	34	12	79	28	9	5
LINC00852	1.5373797910167026	1.964832507864999	2.4405597164190556	-0.21628339035610525	-0.0970533542033451	-0.021130569074953146	0.9039655064500064	0.9765805668776141	0.9711385047165323	7	1	8	3	1	10	5	1	0
CYSTM1	4.981574788077564	5.150872830660968	34.54642971895126	0.032166898481055604	-0.09705872215948451	-0.07115833727228123	0.9820408254402209	0.9485430981165657	0.9201776970608736	47	18	67	57	30	179	23	42	2
UBR7	3.8881254560676997	4.139592331124366	16.194346526783306	0.23739051939096267	-0.09710324091766105	-0.05917921457862657	0.8766121712147831	0.9598248395456473	0.9328269441008796	46	8	35	9	14	111	18	8	1
MYCL	0.4030317161183215	1.271567599246917	0.9804875310264114	0.4612517282570389	-0.09731593137188498	-0.023084158053982062	0.8466510132390178	0.9843434024511754	NA	0	1	2	5	0	9	1	0	0
LPCAT3	3.32284302985605	3.5078735451833363	9.769772912784	-0.0017655002909767615	-0.09746611555944076	-0.05091367306272776	0.9994421193604295	0.9593578835365526	0.9426994306489805	18	5	24	26	3	60	7	9	1
GIT2	6.172936038828738	6.2051016232642	75.07422484483321	-0.018233334251161307	-0.09751202930991025	-0.0893839068554609	0.9867270336689385	0.9227635392229563	0.8890062781905617	148	48	138	89	49	369	52	52	17
RP11-43N16.4	0.4849167821367888	1.2807693764706276	0.8302231905280362	0.16595508342442214	-0.09752333335260627	-0.014745450118675701	0.9396223969678655	0.9809948431991512	NA	2	0	5	2	0	9	1	0	0
NAT10	5.516644913378209	5.6862919907525065	49.988820260108895	-0.22397115899664582	-0.09781964721320241	-0.05846023147070377	0.8448835947352289	0.945777531097187	0.9354409117312822	175	11	84	154	14	172	62	42	7
RP11-345P4.9	0.6541280635355561	1.3768251157517	1.2394253288381805	0.3846701676427687	-0.0980758611139816	-0.0074750150403999766	0.867485756210661	0.9800258581069221	NA	3	0	0	6	1	5	1	2	0
NAGK	5.781093300165126	5.831090566463421	57.72026866891387	-0.05749445323362161	-0.0980825062734875	-0.0824706126423404	0.958197309948038	0.9314584267723267	0.9020043122648032	121	35	141	55	31	244	49	36	14
KLHL9	4.863467524719526	4.974332287889417	30.306417621661033	0.0028195594923067437	-0.09819715931238696	-0.0693147921896959	0.9987427718800431	0.9401960537120241	0.9232166838418011	76	23	49	56	11	177	35	17	3
BCL9L	7.265559887086145	7.4085043249867955	169.4149316573866	-0.03494327602178349	-0.09844254339233431	-0.06934136713268763	0.9790210134143005	0.9396322365481704	0.9232166838418011	603	52	310	490	36	820	206	123	19
ZNF559	3.048072320610208	3.3221985230263087	8.56655645026143	-0.14541574997035758	-0.0984835131705669	-0.045973387799502635	0.9261867153494826	0.9649573861897414	0.9462635198245469	22	1	25	23	2	34	6	9	2
ABHD14A	1.306649288226969	1.7874680297681678	2.53462654987045	-0.04164737088220969	-0.09850467588913073	-0.016729817319170417	0.9879642427743658	0.9779027430312509	0.9728768417923921	9	1	3	1	2	10	3	0	1
GPR65	3.4497108792146425	3.9402990795614956	16.739287648950295	0.8590137757087546	-0.09858039861782648	-0.04139348814690954	0.6070957967235769	0.9761995834278175	0.9426362054930528	5	26	23	4	7	51	6	15	5
RP11-709D24.8	0.05742905059680482	1.0335544202033602	0.5778334156997146	0.5400641746661908	-0.09909812164380645	-0.007367845716004882	0.7959224523664966	0.9835311974530003	NA	1	0	0	5	0	5	1	0	0
CCDC84	5.510259068676162	5.608659758439602	48.34901421903449	-0.16576562950105034	-0.09917520572772257	-0.07759616945070218	0.8748498034270389	0.9373388051445611	0.9113670132724121	146	32	93	86	10	174	49	42	8
STX12	6.5492344802215925	6.66241619436424	103.54967839806234	0.1053301289973033	-0.09948373896536454	-0.07381176995419471	0.9326750091774402	0.9398589327128737	0.9167750901900411	84	83	270	139	49	398	82	84	22
PPP3CB-AS1	2.72101854119855	2.8830733548170926	6.610429912390817	-0.035144904598659855	-0.09951393667550168	-0.03829261538486574	0.9857119139763472	0.968585231862547	0.9543247052340998	14	3	5	11	7	23	5	7	1
NIPA2	4.09172817682445	4.194504538840369	17.396288097867245	-0.07111260530039756	-0.09957052077342245	-0.06466230597484851	0.9577991538544909	0.9505626087817233	0.9274950508191315	49	11	17	41	7	77	20	10	3
MTA2	6.15100172353956	6.205022389694824	73.70013447185045	-0.1962246100926116	-0.09970422832748276	-0.09451411726369792	0.8060078608173789	0.9227635392229563	0.8808378382739921	207	21	172	165	29	314	64	51	17
NOC3L	5.161562529967987	5.27859261485063	37.47379450591686	-0.0700038760154976	-0.0998815804388653	-0.07470778081236254	0.9539855580629507	0.939512651970388	0.9164554095474977	107	8	65	117	15	211	32	25	7
RPL7P52	0.8799526721680424	1.4709874838068762	1.3760738120892433	0.2495027880300422	-0.09990888118526833	-0.014686503457763622	0.9035792111436248	0.9786938263671733	NA	1	1	6	3	0	7	2	1	0
PLB1	2.069585255846222	2.682153617973904	5.414074881627402	0.17504978061740184	-0.10001357652393121	-0.034657300357407654	0.941575389341662	0.9768888868971786	0.9524848764497436	12	8	12	2	0	15	8	5	0
C20orf85	0.16108302883474507	1.1818678996811918	0.8040201286663353	0.3125566077943182	-0.10014143841503406	-0.028278221626303276	0.903088443730432	0.9859204512282616	NA	1	1	5	0	0	10	0	0	0
ULK2	3.7705019591357383	3.975330369390173	13.89188223152104	-0.024250606602396856	-0.10050506339872252	-0.057844169591270686	0.9878451833547759	0.9538854518864335	0.9364070318022695	41	3	40	27	6	98	14	6	2
EID2	2.418394895901952	2.7686317741131283	6.378177989954997	-0.20309752802321698	-0.10053084911355799	-0.03341302522012629	0.9150846260403235	0.9761541147241592	0.9556663554226895	12	9	7	6	1	15	2	10	1
PAWR	5.666247068699525	5.743966590348836	52.86383945890343	-0.09865564509294805	-0.10059121780397767	-0.08561193841880947	0.9205949178631716	0.9298054424191337	0.8974359296441575	119	12	147	114	26	278	40	38	11
DDX56	4.460153868368457	4.758853701810268	24.62266508072123	-0.04603547448815275	-0.10075071558977403	-0.05557404950816311	0.9779406962609121	0.9538854518864335	0.9389872227449536	82	3	65	72	6	146	23	23	2
SSSCA1	2.6797979458791197	3.0588899371304112	7.238744452842208	0.041896714652367495	-0.10078168462132148	-0.04078965933743731	0.9867270336689385	0.972470680952524	0.9496731374682703	3	5	17	13	6	24	11	6	0
TUSC2	3.161335902939082	3.2958037280871078	9.243303547192227	0.012218127417616357	-0.10092664616899272	-0.04737985337803291	0.9942387560409415	0.9637498956411665	0.9428637817939749	16	8	7	22	4	35	10	5	2
HEXIM1	5.112957106497129	5.160371240742878	35.086867100649144	9.820043335781853e-4	-0.10105767992298177	-0.0742871110086608	0.9995143166187241	0.927984117175095	0.9142309028098896	75	20	70	51	22	190	35	22	5
RIOK1	4.683948952657099	4.76158658565427	26.032753396409504	0.005104813705886174	-0.10106839893630162	-0.07147171006261782	0.9966602062821578	0.9379505095085782	0.9195018989243853	64	8	54	42	20	155	20	19	4
EIF2S1	5.892583314631032	5.939695603570892	61.14548728665917	-0.11043176411512677	-0.10110233513085397	-0.08985931699438732	0.9030823342304756	0.921669536000413	0.8896128728508242	145	29	95	142	32	346	31	57	11
EEF1A1	10.497016920110855	10.54294128583473	1531.990600437753	-0.049173904658154494	-0.10114756584354138	-0.09369580275737623	0.953543572955188	0.9254698310307327	0.8808378382739921	2934	1001	2225	1902	1143	6135	1145	1179	346
GGPS1	3.8161930632220122	3.9302071826263623	14.216700208078368	-0.2702168484373563	-0.10116950851027902	-0.06299676551851072	0.8098152237936502	0.9538854518864335	0.9279695281541338	30	8	38	20	6	48	11	17	2
RP11-295D4.3	2.9602927710153266	3.3510380650439457	9.667576674622275	-1.50321100067929	-0.10120994356659867	-0.008197058372713928	0.3846453636163841	0.9729430758021835	0.9906848254286321	11	3	29	23	3	4	7	13	3
DIRC3	1.6739922866462544	2.1838324393638766	3.032967685999416	-0.1769472832755342	-0.10126014430894505	-0.021783114517179528	0.9313373732792932	0.9762311966022483	0.9711385047165323	12	2	8	4	0	10	6	2	0
SSBP2	4.8059035852776795	4.9125577449413855	29.215823966516513	0.18135121520760827	-0.10132117560697648	-0.06816486258612636	0.8660982731526664	0.9401960537120241	0.9246397652098645	40	17	47	56	24	197	22	21	3
NDC80	1.8020868964332957	2.442382448546096	3.5335273863522363	-0.36488456459559404	-0.1013353920961589	-0.037573750464370025	0.8589035340655424	0.9761995834278175	0.9496731374682703	10	2	6	12	1	40	0	3	0
ARAP1	7.3062835200307275	7.326729323993682	162.04688963098866	-0.08567720070048178	-0.10136528147075706	-0.10075237901718545	0.904275926279725	0.9026215042405208	0.8552438480830515	434	70	330	247	96	761	158	124	25
SEPT9	7.400837443711587	7.433181361213979	173.922904444044	-0.08849727121297284	-0.10156223981173293	-0.09990974301838286	0.9056992424365294	0.9077764731054199	0.8604014044445649	463	74	351	413	64	944	167	114	28
RP11-489G11.3	0.5680243474949752	1.3228649177025003	1.1178040257150554	0.5425847671900798	-0.10156990521101025	-0.015525203234222946	0.7913646681127043	0.9804313730168003	NA	2	1	6	0	0	7	1	1	0
LMNA	7.2482661669127735	7.326569329446134	160.81842305790872	-0.05296320096450045	-0.10160842510082428	-0.08283119198192107	0.9578856543330441	0.9236883244321761	0.9013946411730763	671	56	240	332	57	794	171	115	23
MTAP	4.994886326217896	5.046483157022467	32.4124793261399	-0.09233601609634784	-0.10190309485818407	-0.08896930580261643	0.9259639652422068	0.9309249064113548	0.8921480635726216	82	10	52	73	21	170	22	24	7
RPS29	5.474493333665716	5.55370227748219	47.713877913084644	0.08953357879302236	-0.1019197800911765	-0.07490656401138669	0.9382456148022255	0.939248034065915	0.9142309028098896	58	22	59	95	46	219	31	36	11
RSF1	7.669671212761704	7.7054192998895745	211.88297676850007	-0.02546923011337282	-0.10193198158406622	-0.09563284571241149	0.9787756946707634	0.9120820809604918	0.8732110609475944	367	93	544	289	145	1081	159	166	39
CA5B	3.299632746227941	3.6851313822993546	11.30796584620439	-0.039791002248176256	-0.10203465867902556	-0.04175929402682291	0.9856895315081002	0.9647647994690317	0.953163922500317	21	1	41	20	7	74	2	13	2
PDGFB	4.791876494171394	5.2288112877526745	35.3790861358337	-0.23425245774194692	-0.10215264903197271	-0.03653121559140729	0.8900430248413914	0.9618454649676789	0.9593957882326601	181	9	102	39	4	142	67	10	4
RFXANK	2.7804409232145297	3.1186463676648097	7.175602781288008	0.055299748029511424	-0.10230163312855532	-0.039425747142817914	0.977990898171389	0.96600226550072	0.9551300603576316	34	1	10	14	3	53	5	2	2
RBMS2P1	1.6432796826868108	2.172703726571967	2.774306747109087	0.15354841359792878	-0.10233646639495107	-0.02962178650749091	0.9382456148022255	0.9759570587014912	0.9604618943199238	11	2	4	8	0	24	2	2	0
FNDC3B	8.595640777776172	8.604942404387716	396.3216341521719	-0.07826817356973245	-0.10240683597435338	-0.1103537721855502	0.9010739040278422	0.8995731984624219	0.8311108780080424	766	199	856	689	230	1936	343	295	70
DUSP19	1.7209207355117455	2.2305255221947666	3.1951649822416095	0.07509937522936001	-0.10243177460809101	-0.029551446002024515	0.9738686652589229	0.9762554631443238	0.9603316897678585	6	0	6	8	4	20	5	1	0
CMSS1	3.7648527102226232	3.9605005931736534	14.290868699376091	-0.10128343660288351	-0.10244868098341493	-0.05750297058408427	0.9477219663708842	0.9546527375224162	0.9354409117312822	45	7	35	19	5	95	15	3	3
TTC22	1.104071951430147	1.7003716746201838	2.0737571851427243	0.22849131400739486	-0.10252703881949497	-0.0014724176251630595	0.9165207181783335	0.976603848088052	NA	2	0	6	8	0	7	2	1	1
UBXN10	2.062039780956272	2.568030885015449	5.232459054170548	0.43285702616377353	-0.10269102948238908	-0.016566572897523064	0.830261421937732	0.9765805668776141	0.9785751631161699	3	4	23	4	0	17	4	3	2
DNAJC11	4.5721804647971505	4.905795405242653	27.704969016608093	0.032203246513724915	-0.10271346085797214	-0.05919581762326009	0.9861490186107019	0.9541922370621513	0.9341811922325247	150	6	25	49	15	155	28	28	1
STK31	0.09363982805128342	1.273456763418662	0.8507824605374481	0.8698723668969489	-0.10304581701543458	-8.730991356941787e-4	0.6850283935708233	0.9818538816679623	NA	10	0	0	0	0	6	2	0	0
MTUS1	7.258698525434467	7.306905323209457	161.573452677379	8.980623117976979e-4	-0.10305477140277976	-0.090973165055517	0.9995143166187241	0.9175320344697426	0.8876723420415659	227	89	199	371	120	727	129	116	34
PPP1R10	5.541521026215923	5.708861071096936	51.48592177363735	-0.2696995199380765	-0.10316345173362	-0.054125858122820586	0.812900204650318	0.9447359544921313	0.9403764251988163	205	15	135	88	9	159	48	47	11
PLEKHM2	6.502403930702289	6.618036049359244	97.0855459809472	-0.14185059138567693	-0.10317433712717193	-0.07900637147661677	0.8833374729485673	0.929171574796357	0.9084854036057995	367	33	205	184	33	416	120	82	9
RBM28	5.800014848976774	5.869990472723153	57.26586198488798	-0.13380376792252255	-0.10318698506535288	-0.08942723613168418	0.8782648148061893	0.920654153552298	0.8898771470241325	165	20	134	117	24	274	62	45	7
RNPC3	5.109772777115344	5.154733776260112	35.277147908110706	-0.1914422750763929	-0.10323123957131641	-0.0960709745555656	0.8285551904715538	0.9286520280402262	0.8810120374813821	90	19	68	69	13	161	20	32	8
TUT1	2.643914937424296	3.165678911222757	6.728712264165793	-0.010772759057786418	-0.10327052470960012	-0.03739227701132126	0.9955064369524739	0.9678673626204664	0.9569301365688015	17	1	20	25	1	44	10	4	0
TTC8	2.6563057856028047	2.851725702954119	5.988333356462097	0.0774883085439837	-0.10352380245721697	-0.03830708030979093	0.9612446667757296	0.9645057277630228	0.956739105145769	15	5	9	11	2	42	4	3	1
RN7SL151P	5.326071283182996	5.993061914363663	68.52613304730365	1.1853794096978245	-0.10359397935105966	-0.02147452159435532	0.45995872165417695	0.9729430758021835	0.968434969994919	13	83	16	52	66	231	21	50	24
RPL27	7.8317685255263205	7.89565722140308	244.55325079380174	-0.07175696943638792	-0.10373325160878814	-0.08579456395270088	0.9401559444800461	0.9227635392229563	0.8966247895715648	541	138	261	340	205	940	162	187	62
CTD-2373H9.5	1.4134147450673422	1.9212475473855628	2.5432755219236114	-0.20663830272032926	-0.1037541733416974	-0.023860762790199386	0.9230582725788219	0.9765805668776141	0.9653972242783875	8	1	3	6	1	20	0	1	1
SGMS1	5.005690238691183	5.1279867802768315	33.39380912695364	-0.017636595783357332	-0.10377096358368977	-0.07264338296969419	0.9889828683839497	0.9343912547278055	0.9190089574729473	109	11	57	56	23	209	37	20	3
PQBP1	4.445464828718769	4.534747839474411	21.859745984470194	-0.1396354433776072	-0.1038021460964717	-0.07776129828267654	0.8938487790342238	0.9394161328242177	0.9117457263468086	61	8	57	32	11	100	22	18	3
RNF40	6.016440714712006	6.280484932818689	75.34770969016391	-0.12214528640836567	-0.10403095868198672	-0.06745386784563225	0.9274207472332181	0.9454984050671127	0.925086823247338	286	13	155	190	29	380	93	70	3
TMED10	7.616618475795917	7.649924375015678	203.51244230012404	-0.04795519766624133	-0.10406989379735068	-0.09889647297225607	0.9537621287866822	0.9061365185727106	0.8643346436601599	471	123	336	317	121	1023	166	195	25
CTD-2286N8.1	1.5088190870173475	2.212333661945258	3.1306947008347117	0.1676339660085328	-0.10407633473469587	-0.014533682331321518	0.9464695292420919	0.9768888868971786	0.9797740756778764	6	0	17	1	2	10	2	6	0
B3GNT2	4.1863563904290055	4.308202667618919	19.125965679026717	0.11423373976326096	-0.10408734082689777	-0.06377927049425886	0.9328924357751986	0.9501354765505137	0.9276683122180494	23	13	52	29	9	118	17	7	4
WDTC1	5.234097735560955	5.302600013710373	38.241767996462016	-0.09938476728251518	-0.10433289553829582	-0.08583749816036958	0.9149159269976203	0.9232778360528296	0.8974359296441575	109	19	78	77	14	205	41	25	5
FGF2	4.819797444443197	4.971260282053506	30.137811096442938	-0.006270627095083671	-0.1043732134783317	-0.07001092933406688	0.9966422564770794	0.943799669531889	0.9219797454874367	96	9	50	47	23	237	26	9	5
RPL18	7.014908268326984	7.044085697225565	133.75435164510304	-0.08093522807506748	-0.10441388064892618	-0.10175835533401832	0.9205949178631716	0.9073791991985038	0.8617130603171844	413	75	169	249	63	705	92	96	28
ZNF362	4.57480953671672	4.750674629858842	25.984263915039122	0.02837969196337873	-0.10482510900283128	-0.07050447857993122	0.9852490269448013	0.948035888191171	0.9202636781990553	66	24	52	24	9	119	33	18	2
BNIP3	5.575248499508483	5.699960478587005	51.050312957049464	-0.07628279408501903	-0.10485868224735401	-0.07036902367418828	0.950709856637886	0.936073002502367	0.9210987835551376	119	10	80	183	23	237	50	34	10
BMP1	4.470372202241086	4.644985757130688	23.525221678874765	-0.03254359158056186	-0.10499677066640409	-0.06407864593788233	0.9833026134612135	0.9472508901702033	0.9286627098794015	93	10	27	64	5	129	25	13	4
AC093616.4	1.9306443504896253	2.3524212896993255	4.6801386823527	-0.34749565004921046	-0.10516122493898175	-0.00933860255584099	0.8640940502257596	0.9759570587014912	0.9872275332483315	15	2	9	6	0	11	1	3	3
ATP5G3	4.777734887058617	5.051319661260435	32.97904601925574	0.39181404723862995	-0.10524380638135095	-0.07756679841098327	0.7862166369727803	0.9551989471943736	0.9072011716594073	58	30	12	57	26	179	15	39	3
ZNF212	2.4024460917290504	2.692997923373203	5.297542855218708	0.16536327550687518	-0.10579789396295282	-0.036015500036016175	0.9259639652422068	0.9687567695510058	0.9566191743125861	5	1	10	15	5	31	2	5	1
SBDSP1	4.132841906067981	4.240374891374055	17.834401962076157	-0.027670944426330526	-0.10591903064417356	-0.06697377504014065	0.9850001726913894	0.9454984050671127	0.9255332124162603	48	7	42	20	12	101	9	17	3
SEPSECS	3.3049740178792515	3.514276063934689	10.459305279626246	0.3036008055828375	-0.10600925848269172	-0.05341610913946407	0.8235687849803405	0.9607909417611642	0.9379495655384936	21	11	8	17	6	76	6	7	1
NDUFA4	4.890230761469728	5.095210078046057	33.98571164044715	0.32577308085814993	-0.10603608803777198	-0.0826056347797915	0.7780505813783574	0.9506916671863358	0.9014449355427065	43	26	34	42	35	208	16	36	3
KANTR	1.1782302470871613	1.7145909459061783	2.088124471062221	0.03989336654038835	-0.10620829202667001	-0.004292164231989517	0.9876476999954296	0.976192951884855	NA	7	0	4	6	0	7	1	2	1
WBP4	4.483355698431563	4.566589188427381	22.948525943891962	-0.0149326940792771	-0.10631036835492845	-0.0701088473195139	0.9918084684281476	0.9398589327128737	0.9210987835551376	44	8	43	39	20	118	25	11	4
CMBL	3.4452214886612804	3.82925532004263	13.157174518773129	0.5264211830436721	-0.10641901049455123	-0.049782897978927834	0.754907125393003	0.96560695834625	0.9388690462952358	61	5	4	10	13	86	5	12	2
GIPC2	1.7713742924738518	2.331956923648419	4.111890974896816	0.5472750932670375	-0.10658189487475024	-0.056435709243672874	0.7736813385323551	0.9775325833982664	0.9095669962319108	3	7	2	4	3	34	3	1	0
HPCAL1	5.364905604978498	5.6147223569049025	46.94621400305624	-0.07600636830543188	-0.10691236930264494	-0.06258120404551777	0.9584635554604463	0.9459336612523183	0.930545896333518	180	17	146	69	7	227	65	31	4
RPL39	5.276750170433379	5.563622072921623	48.932571925060024	0.6699335553775343	-0.1069521657772515	-0.07138151955990525	0.5582334880843566	0.9570227027604058	0.9133636997242682	40	36	28	43	64	266	22	39	10
HEMGN	2.3851863288893282	2.8105331576669896	5.100306764866711	-0.21424657024026936	-0.10696152175328555	-0.03702820025048884	0.8938487790342238	0.9674309715242749	0.956739105145769	17	1	12	14	2	30	9	2	0
GYS1	4.974308100814824	5.306016550150217	37.597903430762045	0.00228526250220168	-0.10699796079892201	-0.04688865084058094	0.9994421193604295	0.9530388000523281	0.9494835203434154	131	2	70	129	12	201	46	19	6
LINC00998	3.5746703782039293	3.9228924573966486	14.408241225258152	0.5457539228190796	-0.10701905311099436	-0.06548934845071192	0.7281549324006559	0.9639239376330511	0.9185114280230157	8	12	9	37	13	87	6	16	1
DNM1L	5.733105005557783	5.795733046524238	54.41260065399729	-0.06392182885294335	-0.1071372060903574	-0.08715338136519854	0.9462769097448589	0.913047621623976	0.8920278876321597	143	23	90	130	28	305	55	40	6
ZCCHC3	3.4080601929313206	3.544456067501092	11.488844492627056	-0.07118961722236523	-0.10736901921335093	-0.04922119182769964	0.9658162516451003	0.9609885442955015	0.9405790562000321	14	5	13	21	12	38	14	4	3
EBF1	4.3588831082470145	4.426677460079914	21.349205654367783	-0.024931264810788563	-0.1075687044993232	-0.07367855460291832	0.9858919476299468	0.9435102370112881	0.9164409386103547	54	10	34	26	16	120	10	13	6
FBXO42	4.714492931150665	4.804897091229055	26.40757699410217	-0.1027154584655215	-0.10763682021581797	-0.08165496952342542	0.917790365138249	0.9294391446499854	0.9070154633743185	75	11	63	49	11	145	24	22	3
PGGT1B	4.870218122983307	4.934187622229939	31.263241981149015	0.0510260868503335	-0.10768185547678058	-0.076696962581157	0.9665723792275305	0.939512651970388	0.9110330285185048	44	29	43	49	15	135	22	20	8
EPN2	4.563285850356513	4.772540684580009	25.418755384844076	-0.12067668142214	-0.1080082281078358	-0.06521792039003291	0.9254742369485254	0.945192491292061	0.9274950508191315	70	9	53	81	5	141	34	12	3
TTC13	3.3627017492986297	3.783697185384134	11.687894126358593	-0.18103627606862158	-0.10812032131851042	-0.04035030042968172	0.9122324185967976	0.9618454649676789	0.9552401998016989	30	2	44	28	2	63	4	18	1
AP3B1	6.454660039510762	6.485559990202723	91.1296119856989	-0.10080983239870857	-0.1081695079004713	-0.09945080563620477	0.9047120094570377	0.9090182289370565	0.8693980643380594	218	45	110	164	66	395	62	71	21
SAV1	5.4311784079812115	5.471074035710414	45.19247930767482	-0.03243112840273045	-0.10827963535523202	-0.08821791635348547	0.9780875782384293	0.9255342262750674	0.8924902248727351	64	26	81	72	33	211	32	26	12
WDR19	4.385149072944622	4.585491049585806	22.448086418608387	-0.06826908791201335	-0.10835845528050844	-0.06425894762725935	0.9615624816462748	0.9465900367830073	0.928442475114999	82	3	45	61	7	133	17	14	5
PPFIA4	1.771504885237482	2.6709212284796062	5.591875580429135	0.12906987753902202	-0.10843959232565231	0.023474881833803765	0.9668583606673903	0.9772080011231558	0.9647093667016118	19	0	1	26	0	8	2	6	3
GJA1P1	1.2103976489977153	1.880163411911453	2.0613739988192554	-0.09468402939780612	-0.10845222653507744	-0.005483386011018219	0.9692916987536377	0.9765072216930607	NA	12	0	4	5	0	6	2	4	0
MANEA	4.191105671386455	4.341944810928033	19.526594239257456	0.2828683400640269	-0.10851894006623365	-0.06644765969295147	0.8048906785810911	0.9497629823475836	0.9249496061669584	44	12	24	17	20	122	15	14	2
GRHL2	3.566207416749893	3.742750297471525	11.869328510189122	0.07098937769606667	-0.10861118772531768	-0.055818512419232136	0.9612446667757296	0.9529514286882045	0.9384360609097466	16	6	21	38	6	71	10	10	1
DOPEY1	5.214488521482535	5.3702565687241854	39.53665868493619	-0.11633981996740726	-0.10865113003455756	-0.07834587586284497	0.9122078767861539	0.9304863561812478	0.9110577710260186	102	14	100	71	22	218	37	40	2
MYCBP	3.290022360270605	3.487230081877856	10.524768305454847	0.06473731968981737	-0.10882154369632856	-0.052007839039098426	0.9684301141120432	0.9607807229676977	0.9386024607066833	16	13	17	13	3	41	12	8	1
ARID5A	4.994539217095527	5.260485832916027	36.946507405801846	0.06038174653679873	-0.10888878661916254	-0.04964538540549026	0.9713396508818634	0.9505375042218815	0.9445881808859323	63	4	164	56	17	190	43	17	7
WAPAL	6.621615922215855	6.676590343605887	102.12792799974929	-0.055959749776023554	-0.10889379162678178	-0.09391628923143433	0.9526861048522768	0.9086374535672103	0.8806544593263299	182	45	268	196	54	533	82	98	12
CYTH2	4.6870092353495325	4.984908399836541	29.054328716290613	-0.03240426161510554	-0.1090118939287653	-0.06154235924704795	0.9847623902333169	0.9487284706000114	0.9324605147039238	137	6	64	63	6	195	34	18	2
USP54	5.570127384747395	5.657249540479047	49.47105501217209	-0.20546673532219428	-0.10914684593751427	-0.08383904407750924	0.8259865233889839	0.9236883244321761	0.901800986158925	99	17	101	148	21	181	57	41	7
RP11-158K1.3	1.900096041102853	2.1441809448277005	3.3139810604331137	0.008850493430014154	-0.10929509612935137	-0.031522009215323284	0.9965026104943997	0.9687567695510058	0.958695800105132	5	1	6	9	2	17	2	2	1
MTHFD1P1	0.7374161971459955	1.4510945080008075	1.7950072603538967	0.17989171261431683	-0.10929808452132275	0.0028101886222807997	0.9480625406316722	0.9776300678712619	NA	1	0	1	8	1	5	0	2	1
CHERP	4.9949466713728885	5.1542690893363226	33.87449307856622	-0.1558144218973808	-0.10942681290198138	-0.07276686626131824	0.890337405961571	0.9373388051445611	0.9189760703418518	115	8	87	81	8	161	29	32	5
ISOC2	2.6235468768738692	3.1955537133143865	7.321198620997552	0.06473571696359814	-0.10950864911283995	-0.03942954932105066	0.9790992490107412	0.9689587472690075	0.9524848764497436	34	5	3	20	1	39	13	3	0
CSPG4P12	0.8316380756521011	1.43882754150555	1.6854078534598382	0.07290255694574574	-0.10962500096171741	-0.009060441900992233	0.97829904508346	0.9768710354184384	NA	4	1	5	1	0	8	1	0	1
CDK7	2.671848038111401	3.2742835076785006	8.074271255096203	0.38781386781715427	-0.10964939162867408	-0.04878109544227742	0.8390473930621752	0.9693711265123611	0.9388690462952358	27	0	8	11	12	55	8	6	0
ZDHHC6	4.839317918565074	4.892959787826295	28.782103726824833	-0.0315344262665775	-0.109739625635044	-0.07780099344605498	0.9780875782384293	0.9233720173635563	0.9099988928818298	55	16	58	56	16	156	29	18	4
PGAM5	3.6217514148001544	3.8454977399726324	12.419601407399805	-0.09208916940136529	-0.109867306975368	-0.06069782716975872	0.9478683952438026	0.9505626087817233	0.9326371700694017	41	3	21	37	5	72	14	9	1
BICC1	5.211925100619361	5.409846598458706	40.56205900062448	0.004138035471892462	-0.11020233982698228	-0.0719973123746759	0.9981698502479643	0.939512651970388	0.9195991068736217	194	10	49	72	22	226	43	34	3
RASGRP1	2.941209203684688	3.501816719910879	9.984559732391828	0.29738427557956837	-0.11069614898396797	-0.023755256896257775	0.8900430248413914	0.969041966498351	0.9711385047165323	4	1	50	17	5	46	2	14	2
DLGAP1-AS2	1.4271145892511332	1.8910839148603857	2.4402947220521867	-0.10095287326360912	-0.11080570962097058	-0.02256859694547672	0.96446610028402735	0.976192951884855	0.9679864976273033	2	1	3	9	2	8	5	1	0
FYCO1	6.662906389727059	6.816433927460592	111.778439570413	-0.010791338908317865	-0.11082241163393645	-0.0698489192213655	0.9938516946743954	0.9319016964529598	0.921923580613452	406	28	352	197	22	609	87	93	18
MCTP2	6.409824811618016	6.476181188385294	88.88684018779108	-0.0774874616342066	-0.11085055414118276	-0.0922395281217612	0.9367972786782521	0.9127995175850013	0.8876723420415659	150	44	259	178	33	424	65	88	13
POMT2	3.736662873980115	4.035251961277198	14.341837328813316	-0.2480684557336263	-0.11085591832319369	-0.05511237339257945	0.853276516579314	0.9538854518864335	0.9388690462952358	61	4	25	32	5	77	24	5	1
GNA13	7.341567350948999	7.449517701318307	177.77546155864536	0.18660348594443382	-0.11094200740301209	-0.0876474803720726	0.8559894803567037	0.9270823515117335	0.8957321370249717	250	90	397	142	170	1027	143	125	28
RNF208	0.6219606616250021	1.3353823979247428	0.9782767402910675	0.33162644361393984	-0.11105627481015384	-0.00908747150894086	0.8628081321039915	0.9765805668776141	NA	3	0	1	6	0	7	1	1	0
PCDHA4	1.1244254067795447	1.8027826590104723	2.269908798171955	-0.27203402386834113	-0.11110413296573035	-0.02419547632082543	0.9089072265489291	0.9768888868971786	NA	4	1	2	8	1	20	0	0	1
GAB1	6.033897439494833	6.087188918000539	67.78610980314491	-4.979918471309833e-4	-0.11120053015872353	-0.092387853426057015	0.9999372839636632	0.9101789049077561	0.8863597135490663	152	40	169	82	34	402	46	56	10
DSTN	8.549677492141093	8.595372831420622	396.4827510205338	-0.03577592475672885	-0.11136238301214052	-0.10036663463171899	0.9696386576109449	0.9088121736584784	0.8688644129515737	799	248	656	432	297	1901	266	284	89
APTX	4.30654129401349	4.477376312056623	20.62893417635584	-0.008864621933141713	-0.1114073213012735	-0.06623572043299748	0.9946533477773772	0.9396073648054514	0.9274950508191315	44	10	28	56	13	126	20	17	1
TRIM8	6.6688286438297455	6.727524617822239	105.78828312953436	-0.09561949512558883	-0.1114878885610357	-0.09487431523073188	0.9093607350263531	0.9063602180695288	0.8793799327063858	214	48	205	262	53	541	130	65	12
PGAP1	5.168901364675235	5.2947949063566	40.4552329619083	-0.29879630510187466	-0.11156372507558439	-0.060188335136814985	0.7877120970193947	0.9423695877857513	0.9307415893649845	53	20	86	76	24	188	10	27	15
RABEP1	6.8790863946987475	6.8992150704595145	120.25604934336481	-0.04987727945395378	-0.11159973015731472	-0.10268512902393268	0.950709856637886	0.8903627358777643	0.8548140794669278	270	60	235	193	76	648	111	84	18
MTND1P11	2.2601911676590274	2.828490626748045	6.346057238227733	0.6936413914549737	-0.11173304737639779	-0.052604819625513694	0.7329763440833984	0.9758545130364046	0.9232166838418011	1	9	4	13	4	30	9	3	0
FAT4	7.055992860075802	7.1850820483877715	145.72563624530582	-0.03196172001786846	-0.1118276714578265	-0.07201867681182647	0.9808983455451857	0.9286721324609745	0.9189760703418518	679	38	344	180	47	762	147	78	28
RP11-43D4.3	2.742824106207982	3.2236854436708327	7.864154396423835	0.27792706599989786	-0.1118740886940507	-0.04417608737680196	0.88652666451342	0.9678673626204664	0.9438661194126542	4	2	31	9	8	37	11	6	0
TTC17	6.959079739708263	6.992704015010874	128.36865973891997	-0.11052104251691418	-0.11195007363822859	-0.1067506106978836	0.8851692593893196	0.8996889495632143	0.8543971309171313	336	38	274	223	85	606	115	87	25
LDLRAD4	3.782158773943545	3.966796930194383	14.418919081302995	0.2262981554871487	-0.11203911851495893	-0.060600590614531005	0.8687298993248457	0.9517406665556429	0.9307415893649845	24	10	49	12	6	95	12	8	2
ZNF44	4.363972268160913	4.469942493451704	21.095999017858336	-0.16539966598617617	-0.11205446452402074	-0.08300355797854293	0.8809310152554439	0.9390850260584133	0.9040748241617212	44	6	59	52	7	97	16	16	5
TOMM7	5.352735952906659	5.475209025056282	45.81043518642955	0.09685154053098281	-0.11227420996714906	-0.07300302993307932	0.9410908836956572	0.9401960537120241	0.9163671977711749	54	29	71	48	44	219	18	37	12
CASP2	4.79686715464534	4.846268449331584	28.001493387616044	-0.14308154563218906	-0.11229023174977741	-0.09650037221231507	0.8809157636606986	0.9236883244321761	0.8823714008163649	73	11	47	65	14	144	17	23	6
BOLA3	2.4849210367903027	3.0888517169683882	6.793329096661134	0.3850051416007642	-0.11255777143191247	-0.050269208081830455	0.8400534892387328	0.9693441295361358	0.9354409117312822	16	0	7	16	10	60	5	4	0
NME4	4.425212693578977	4.656667309150492	23.932981131091623	-0.0762138098704087	-0.1129397163393272	-0.06798336758392308	0.9599976075435103	0.9457862753180504	0.9239356633610868	79	17	45	47	2	100	25	21	3
TCF4	8.01017296571845	8.045310988773192	268.4118158109563	-0.14603132032844518	-0.11307343468678725	-0.10371550921199559	0.8397626447369245	0.9007648072491437	0.8590336035419117	583	101	745	428	142	1175	252	154	60
IQSEC2	3.3065574574977497	3.6187968975585822	11.487268357086293	-0.20735000023607056	-0.1132640550371877	-0.03924531464720765	0.8989207583881739	0.9606615170471606	0.9552401998016989	32	3	22	33	2	70	6	2	5
SND1	7.151602144272219	7.188421807075907	147.90339714920808	-0.11981890972612315	-0.11339774957647189	-0.10461357609039576	0.8809157636606986	0.9012947219870301	0.8603252910344613	542	68	217	223	73	718	113	94	34
L3MBTL1	2.616330954445399	3.2264544594247884	7.1393546217683115	0.025636466011851166	-0.11340789139144025	-0.03853064899427691	0.9918258974016697	0.9658739012179004	0.9557488365741632	25	2	17	25	0	40	11	5	0
UBN2	6.336421285560474	6.395869500126345	83.71467785094924	-0.04493563455330892	-0.1135512815779413	-0.09299894147416285	0.9612446667757296	0.9028781333868728	0.8808378382739921	165	41	192	149	49	451	82	70	8
NEXN	7.347893362356318	7.450620221906016	176.1380055310129	-0.004170305243938007	-0.11360326896948898	-0.08178717467545464	0.9974133036477076	0.9222331187826293	0.9055559756359319	770	57	373	169	83	1132	116	109	35
WTAP	6.48176134104377	6.526616842595515	93.35913831254705	0.016729509085955933	-0.11393152466499258	-0.09619233971165275	0.9876476999954296	0.9063602180695288	0.8789623347765843	146	46	160	146	81	440	74	76	16
SUPT7L	5.610353714155375	5.7765458249932315	53.32758076130218	-0.08819519610275815	-0.11413012335784886	-0.08533145918915189	0.937076135139755	0.9246572428556727	0.8995040177558843	146	29	85	105	29	317	46	55	2
PPME1	5.644186533137662	5.726589588647962	51.724423765091686	-0.047039645346408844	-0.11419359182474798	-0.0879579668578898	0.965660352982288	0.9148117931069913	0.8953425631912112	138	22	82	135	24	367	48	25	7
EIF2B1	4.765814661688843	4.908720800509222	28.464546320193367	-0.1082111093735014	-0.11420264334405437	-0.07515308659126822	0.928238698406408	0.933376486338476	0.9164246348423385	106	9	32	69	15	134	35	20	3
P3H2	3.749440983837504	4.053977860135921	15.207453266985558	0.3057499401417468	-0.11424403299372791	-0.05079854476279044	0.8648068209790588	0.9553441041909754	0.940755079281877	47	5	4	53	9	75	16	11	2
REEP5	6.796663208206291	6.837836269747105	116.2126167242914	0.020456291258667585	-0.11445044499101804	-0.1005049984127729	0.9839823243457319	0.9021978367017093	0.8692410025917156	191	82	195	165	78	546	98	96	18
WRN	5.025800130267476	5.190101576846622	35.18550088939675	-0.2490411926586295	-0.11457909017125328	-0.06696486711068288	0.8243649611658014	0.9366314003293146	0.9251355804487277	133	6	73	89	10	130	35	29	7
HCG18	5.411691217612623	5.5123311058293725	45.787170915364065	-0.35392991290584225	-0.11462077254367746	-0.072662362248509	0.6948393342293274	0.9302514623770818	0.9173185686982908	96	15	136	97	14	149	44	24	14
VPS54	5.716978335180011	5.803043985977817	54.63987370004197	-0.07467527793029473	-0.11471904035549184	-0.0899511901202471	0.941575389341662	0.914434943639706	0.891757674874617	103	22	160	108	25	287	43	54	6
MED10	3.811910228113815	4.024611020994557	14.489017187031285	0.06689606159681111	-0.11505045401143858	-0.06304428113345423	0.9641444705986347	0.9459522758500923	0.930312909256491	46	9	18	31	7	126	11	7	1
DSCR3	5.3305172891073616	5.369552628117928	41.38031537209748	-0.18200000515842388	-0.11506590693990087	-0.10032259799829539	0.8371056470992683	0.9153416601977211	0.872624261066774	82	18	73	90	25	182	42	19	10
ABCB8	4.0033035289553585	4.293834378485381	17.83467635627401	-0.14368704046377853	-0.11522782792082893	-0.05009584454763578	0.9260093055494458	0.952613555665116	0.9426573353369976	98	7	19	34	3	67	24	14	2
LOXL1-AS1	1.0171771199085087	1.6883036407237098	1.764869854874109	-0.26748764356062843	-0.11547559534478256	-0.012755486001471052	0.9021700587966338	0.9765805668776141	NA	3	0	4	7	1	8	0	4	0
TOM1	5.785154133101936	5.9049377208227405	58.60142209204491	-0.08018851886503284	-0.11549160724965044	-0.08095077167319435	0.9436944464820907	0.9228772313432205	0.9072469030041866	148	17	210	92	20	275	59	48	8
CTDSPL	4.980236113263204	5.039769554895059	31.883466742124455	-0.024352516430611214	-0.11565620116397425	-0.08174139972046891	0.9833026134612135	0.9153416601977211	0.9044822164976348	82	20	53	59	15	185	29	22	4
LEPROTL1	5.583712863371749	5.696198601958079	51.07892286333733	0.12529623257052633	-0.1157563729997492	-0.08643931071753037	0.9122078767861539	0.9231513548366368	0.8985813306433096	55	29	132	90	33	304	52	34	5
SYTL1	3.655898867722113	3.793890753734205	12.497167018696913	-0.2768473140705696	-0.11580875273982245	-0.07198610376756302	0.8004304955390417	0.9457407135269505	0.9183437670760662	41	5	28	23	4	49	16	8	2
SEL1L	7.550555873814808	7.590722877671463	196.7938887585738	0.013094368236184574	-0.11581866784417626	-0.10442723161229335	0.9894667344935292	0.9007648072491437	0.8611325883203107	332	122	307	272	155	985	177	125	36
KDM7A	6.719783090524536	6.809560588315453	113.24094898134119	0.02619204757410907	-0.11608392866130957	-0.08566174606866019	0.9839823243457319	0.9179144890746428	0.8983667742643339	117	39	309	214	86	514	116	69	21
SSB	6.439507634235548	6.495276289974428	90.79584690583886	0.023546002989216934	-0.11610509194947849	-0.09723301773408825	0.9831737669017314	0.9050334123126378	0.8781106896351544	190	56	106	173	63	512	61	83	12
RIC8B	3.312054609487037	3.4698858302389994	10.13517884452711	-0.03784086428167633	-0.1161302579311447	-0.06021770436300679	0.9819631984322762	0.9538854518864335	0.9297935155476603	24	8	26	12	2	45	7	9	2
CTD-3065B20.2	1.0543542873222336	1.8978779243532373	2.511359970536282	-0.16683894458088303	-0.11613453801577799	-0.016761915957047107	0.9589916305760368	0.9779027430312509	0.9739029463555892	0	1	6	8	2	5	7	0	0
BCL11B	1.627434749859833	2.5507993030086116	4.270958358422344	1.0340608914042242	-0.11615013291996709	-0.037079659349026135	0.66770854149238	0.9765805668776141	0.9418279162944113	0	2	24	2	3	34	1	5	0
CALU	8.449516378056419	8.491281371628299	367.48074286167264	-0.04528284601532302	-0.11621965347266791	-0.105141077713187	0.9578856543330441	0.9011971702543747	0.8595224546603478	886	182	467	541	299	2027	229	265	76
DDX50P1	1.9604729500147526	2.451995540439147	3.8267720374753527	0.19117245140716896	-0.11626014286867417	-0.030335979080476163	0.9191950297267245	0.9678673626204664	0.961791165504527	14	0	7	13	1	29	2	2	1
UBTD1	3.204966917865508	3.634134596647854	10.364852931794854	-0.1527076207791398	-0.11629022033009154	-0.03872549968984583	0.9310938708303573	0.9592313639906158	0.9566207743694222	53	2	17	27	1	43	17	6	1
GALC	5.122060155640503	5.215249648628099	37.83996978797513	0.20672145008901793	-0.11647513008933139	-0.08060660554228667	0.8488256890782367	0.9337329966837429	0.9065033276012814	45	25	50	47	37	188	23	28	8
CHST11	6.087407359404997	6.203467810688053	74.76168320426189	0.24428375386183776	-0.11671190417472102	-0.08983887981646775	0.8250735992806086	0.9277065858464681	0.8922734732657865	63	60	162	90	51	414	51	59	12
ARL4D	2.638524461045331	3.2532388188967736	7.596486079923158	0.37031930763737764	-0.11684322683568514	-0.025890019463903045	0.8420272844678072	0.9660934900420572	0.9692818300950975	17	0	43	10	1	36	7	8	1
MTERF4	5.041414480436658	5.077771237913165	33.556789506692034	-0.1882982015024681	-0.11685097983224504	-0.10398892642094054	0.8319888921476513	0.9164133309684328	0.8673820824324193	71	17	70	64	16	155	18	29	8
FBXO33	3.5573919263833815	3.6888849590712742	12.286286451631739	-0.11851990583323273	-0.11689784636037141	-0.07100325610251064	0.9317425979023377	0.9506916671863358	0.9172640046244799	25	2	28	23	9	55	7	8	4
VPS26B	5.033264246751265	5.103014769541847	33.3593270540693	-0.06930971581896268	-0.11692460764273185	-0.09101159743639016	0.9480625406316722	0.9165228196842935	0.8903980651696772	102	20	51	70	11	178	30	24	5
TRMT61A	2.0051034100773952	2.8372577621755717	5.030390283157884	0.20946225638640648	-0.11694260344804426	-0.01872400182105479	0.928238698406408	0.9724884493364259	0.9764616703316682	21	0	7	24	0	24	3	9	0
RP1-5O6.6	4.077215892660396	4.405007274701927	20.784831352045032	-0.30672667851292945	-0.11696647512874951	-0.02498172967583916	0.8518480819010817	0.9552484562195035	0.9728290696851557	36	1	81	31	11	48	22	12	7
CAMK2D	6.625171998107403	6.658832747749133	102.15701189440978	0.011809414606042104	-0.11719328454992757	-0.10134248577500715	0.9914126301071515	0.8952320180806265	0.8660735378827753	197	58	161	156	78	553	78	80	16
POM121	5.713748166511482	5.786051647504608	54.541580474291315	-0.19592613244328372	-0.11724233216068611	-0.09847645218877266	0.8235594784859754	0.9127995175850013	0.8780315904749383	177	16	126	114	19	254	52	32	12
TLK1	6.840180865602942	6.915273476685979	122.8276080735514	0.0950392798345722	-0.1172440924219563	-0.09357886806404388	0.9230582725788219	0.9129486146150855	0.8863597135490663	146	61	199	194	119	606	114	77	22
GNL3	5.851074345034903	5.884096226217752	59.23170453263538	-0.16686235279152017	-0.11735963264546163	-0.11136069797663638	0.8398859336007504	0.9026331365331309	0.8543971309171313	167	25	81	141	29	271	43	42	14
ANAPC1	4.53142015090125	4.672431875536247	24.907041245041196	-0.2850220324493606	-0.11737729172440639	-0.07353220749474935	0.7892597385119625	0.939512651970388	0.9164246348423385	68	4	56	66	9	98	18	16	8
CYTH3	5.036756780023987	5.335365748858326	37.96866861729011	-0.21463005430072968	-0.1173991756638561	-0.07447292135679436	0.8677716961188086	0.939512651970388	0.9173185686982908	135	15	93	83	8	196	52	30	1
RP11-500G22.5	1.0536670431870996	1.5803790688114205	1.5306869254493978	0.08932107720415997	-0.11740168752614309	-0.019146316690894942	0.9665692589948942	0.9747616780152879	NA	3	1	6	3	0	9	1	2	0
FGFR1	6.677642162062984	6.839466410870516	113.0192065974007	-0.023866760953358535	-0.11741850715122935	-0.07637530210572922	0.9867270336689385	0.927576542759845	0.9140084961638476	407	26	270	300	24	625	115	87	13
CCDC88C	5.813306789649647	6.017156582348167	63.53902462504275	-0.08491312179603641	-0.11747214534765339	-0.06117572554507003	0.9541543708411577	0.9348071224809824	0.9323002937734233	210	6	194	134	22	275	58	51	12
RP5-894A10.6	0.6649632308593629	1.5402403822070736	1.5050093683140542	0.34777629676502825	-0.11753208288966106	-0.013102130227679596	0.896642047816072	0.9779027430312509	NA	0	1	4	7	0	8	0	3	0
KIAA1841	3.302415194818732	3.4275364226519756	9.479964090088357	-0.07088233490327434	-0.11781698347923596	-0.06524782943578715	0.958197309948038	0.9490664417587581	0.9258098467580399	26	3	21	18	5	55	8	5	2
RP11-44M6.7	2.1539611678787374	2.7890315382865003	5.420629581620285	0.3264406314563481	-0.11814122915412172	-0.01989796806790689	0.8775970753648763	0.969262490921333	0.9762113882231598	20	0	19	11	0	31	2	4	2
AFMID	4.088703545507446	4.263609896419833	18.072527087974294	-0.055031635525187056	-0.1182675879594651	-0.06723497910838792	0.9724975430924941	0.9448756044632263	0.9239356633610868	21	13	49	40	5	76	13	21	2
CLIC1	7.5451967966609885	7.57428937743564	194.69944883971579	-0.061764634710210056	-0.11862502067925343	-0.10996437252060993	0.941575389341662	0.8919293728878978	0.8520899363241154	286	122	381	319	124	873	164	129	41
KLHL20	4.067678580902776	4.131876134408122	17.305882222998218	-0.025413186160449755	-0.11877642178792919	-0.07065072075995642	0.9858919476299468	0.9401960537120241	0.9188371930549293	27	8	28	26	16	71	17	9	4
ARPC3	7.455860288001076	7.564832965933078	194.61428655536753	0.017395169245642023	-0.11905912933343368	-0.09068407784826102	0.9894388205258329	0.9221937777423426	0.8910031996706826	253	156	280	233	147	992	83	174	42
NUP188	5.7404977011352125	5.967969419586511	60.51659254404347	-0.08126177578972142	-0.11925204893006039	-0.06737626010474275	0.9552894531788654	0.9347894292834953	0.9250489574772337	225	8	113	188	19	284	56	63	6
TRPT1	2.4823531888065986	2.7087532950824897	5.694867009202212	-0.36763961532076517	-0.11928043139512262	-0.04387218652425223	0.8051405838627481	0.9630180051286269	0.9426573353369976	19	3	10	9	1	16	7	2	2
METTL1	2.078494039529176	2.5169744533016933	4.366003739528235	0.10488190378075686	-0.11944214046389551	-0.031021413752611457	0.9597788878894353	0.9671537660745193	0.9602627062650736	12	2	5	17	0	20	2	5	1
ARHGEF7	6.348489679724	6.4154272564173365	84.48981592211088	-0.09465811454732775	-0.11948147817916757	-0.09972812203227163	0.9135133133415524	0.9009010674825425	0.8708059719521609	189	33	231	182	33	435	87	65	10
STK10	6.775286637013453	6.927018432623661	121.95207673958399	-0.04871953219153963	-0.11949730874388872	-0.06990762072684092	0.9721469460963446	0.9276794197630851	0.92147169821810615	336	44	454	186	20	511	107	92	25
SET	8.40065981309099	8.437825985286283	355.5221071952046	-0.17147985701916238	-0.11960541629309665	-0.1064662562901593	0.7963107272176789	0.896166796061306	0.8569013369174794	752	186	511	605	258	1506	214	246	95
LRRC1	3.083041839601454	3.4239865151105624	8.782658599625446	-0.08534200939582601	-0.11972948240685109	-0.05301322888871513	0.9595923842232148	0.9541922370621513	0.940065381570152	29	3	26	10	5	59	7	9	0
KMT2E-AS1	1.4468244315278331	1.8110180846819754	2.167153269464064	0.018750942296911603	-0.11980578429157379	-0.02715860513539157	0.9936061101460165	0.9961615441077902	NA	7	1	2	4	2	12	2	2	0
UBE2E3	4.018122063437668	4.445872078272606	20.802832987484738	0.0750015957367589	-0.11982299703299057	-0.07949962141650577	0.9699368049432459	0.9541922370621513	0.9030796852203895	36	13	33	14	24	109	12	28	0
SEC24C	5.456276513534374	5.629808904922369	47.58039715750857	-0.11266601524496284	-0.12010085607425204	-0.0853679693165555	0.9196470254847122	0.9236883244321761	0.9014803787356527	134	22	116	114	11	259	55	38	3
NR2C1	4.663011180949376	4.715105846432054	25.7487952929863	-0.18360271718827773	-0.1201641197789209	-0.10467117989897717	0.8476055939790549	0.9227635392229563	0.868457580534403	66	11	46	61	10	128	17	16	7
SRSF9	5.025685862163434	5.105095211717323	34.46758219955523	-0.1081991341138342	-0.1202556384925327	-0.08764141418075021	0.9205949178631716	0.9259525439740628	0.8954161908007333	65	10	55	82	26	184	24	15	10
FBXO25	4.527355213442325	4.589170173339072	23.247211331199825	0.010060296911375171	-0.12037837004929404	-0.07998598078691586	0.9938516946743954	0.9242283813927308	0.9076650725985171	46	10	55	32	17	129	18	16	4
FADS3	5.184509506540932	5.610724416969481	47.21301082634656	-0.07176189816386262	-0.1204565579596895	-0.029635176235752916	0.9720656102144954	0.9528779333770149	0.9679864976273033	242	4	107	109	4	188	61	23	10
FANCD2	2.8472804012598436	2.996451996463806	8.407206612150135	-0.05996689072030987	-0.12047519575117062	-0.041022450217217475	0.9767625739026573	0.9639843824695913	0.9452164151067923	9	7	6	15	5	27	3	4	4
ACSM3	2.185378868618825	2.4713921047115868	4.8449568557775375	-0.5629504621568421	-0.12059460611302156	-0.031505963078897053	0.7278614070457853	0.9680327964991297	0.9576206202439107	10	2	6	6	5	9	9	1	1
DRAM2	4.239059051069485	4.355465721595911	21.046368606137484	0.08129369044849413	-0.12082471882107171	-0.06344561722914129	0.9553143570918482	0.9460782623286281	0.9253062647371207	23	8	35	28	23	92	14	9	7
SEMA3G	4.963077172070747	5.487832563955678	43.8579131460541	0.207718545139198	-0.12084084972626354	-0.01837867726551557	0.9112530487766469	0.9570227027604058	0.9797740756778764	60	2	247	70	8	239	39	14	13
CNRIP1	3.663658675991427	3.8433451870115296	13.227668023431617	0.15653423584976106	-0.12095059106377827	-0.0604830455875266	0.9071000440559754	0.9482862420621031	0.930979519924023	25	4	28	17	14	95	11	5	2
VPS28	4.319093142034682	4.440741543671749	20.309089638189835	-0.041843211117751765	-0.12095787750956312	-0.07756172051291257	0.9759952718190298	0.9317541721181932	0.9128557392304747	76	6	24	44	12	111	19	14	3
RGS6	1.1471730982363668	1.7260609198760968	2.1910051068744862	-0.46135506481225713	-0.12101917161786074	-0.019944933164915572	0.8257760223367246	0.9762433929683185	NA	2	2	6	3	1	6	0	5	0
AKAP7	3.1651456461308594	3.3450382203112583	9.560085780950638	-0.24673639429649744	-0.12109646674125459	-0.052937414354111326	0.8684436613088394	0.956069780764811	0.9350560360107055	29	9	13	11	2	27	6	11	2
KLHDC4	4.600253872402413	4.6985067559792535	25.270145046886075	-0.18186040006116214	-0.12127044617822204	-0.08639160648345807	0.8685767399577187	0.9301740707557862	0.8976881591080875	84	7	65	34	11	120	21	13	7
RAB25	2.3280151565014986	2.9045466965749442	6.303623996289249	0.5622862455090052	-0.1213200269580005	-0.030855744424289164	0.8156017055306154	0.969041966498351	0.9596120106686825	19	4	0	22	2	24	9	3	1
ATG4B	4.803990760660683	5.043741441225631	30.78373362706962	-0.12072136070605793	-0.12151622999789431	-0.06804366091852708	0.9271419816895711	0.9372316204361849	0.9249496061669584	87	5	102	75	8	155	27	32	3
TRMT10C	3.099049272095097	3.598973384867502	10.302199794968269	0.1316444744129713	-0.1215718003802497	-0.03973383927136429	0.9508812812378633	0.959529406897513	0.9552401998016989	31	2	28	34	0	51	13	5	2
PPP1CC	5.955132876504913	6.003019680039927	65.09492902541041	0.05616481855019774	-0.12179310863046149	-0.09715251045813979	0.9561815600180422	0.9063602180695288	0.8793799327063858	116	40	101	80	54	340	50	41	13
MEMO1	2.648791767678917	3.037081301967801	6.893996196994569	0.07053502402227174	-0.12183998007620887	-0.050668853558676265	0.9739277906481569	0.9636310581497555	0.9360439971614878	10	6	18	5	5	44	10	2	0
CLCN6	5.017107376465008	5.20998799039625	35.18274130383108	0.005864696090200482	-0.12185902313000688	-0.08094029202763635	0.9968406072553799	0.9294624698917647	0.9076712410086546	131	10	74	39	25	213	34	30	2
EPC2	5.474849502652357	5.563101109646459	46.34686951279755	0.01685288983047649	-0.12189988795234723	-0.08719182193570757	0.9885463738505266	0.9094285110548808	0.8956389743007527	92	31	96	74	25	284	48	30	4
RBM4	3.9066156516025776	4.128707681017515	16.38965585608977	0.036893504090014066	-0.12205032731601942	-0.0631102268376666	0.9833026134612135	0.9482843539852317	0.9274950508191315	18	13	52	30	3	70	12	18	2
CTD-2647L4.4	3.274768132799828	3.4577686067208333	11.133826015410175	-0.2666443273791567	-0.12229862597295989	-0.03945440410376055	0.8650706988549296	0.9587331496290201	0.9524848764497436	12	2	31	15	9	28	6	7	5
PACSIN2	6.692253973098966	6.722081495015344	106.26358329546689	-0.1591160303335273	-0.12239726467653642	-0.11478593990735639	0.8246667752076436	0.883872463045574	0.8425869999731286	254	61	206	220	41	430	93	96	17
APLP2	9.707661119549222	9.785975315172346	904.5655699191168	0.07498860192433264	-0.1224031501079709	-0.1054753445956726	0.9362034122649393	0.9122192274187177	0.8658619530673837	1278	633	1284	1088	772	5270	659	710	137
NEU1	5.252690064515423	5.296547933821725	39.171034239389535	-0.10316659343901553	-0.12261437654568126	-0.0968301087676903	0.9160576119266355	0.9109965841214246	0.8805592692440386	77	16	52	92	29	163	37	26	8
MSRA	2.249896410298384	2.669475387085919	5.144770273345751	-0.22723671040163204	-0.12261678573666754	-0.042717999549421404	0.9122078767861539	0.9658739012179004	0.9454585889177046	14	4	8	6	3	43	4	0	1
MLXIP	7.073873926254804	7.197296915487547	145.9188126080064	-0.07650498244727041	-0.12264978973286178	-0.0880404244500061	0.9454224168876242	0.9144443985323654	0.8956389743007527	437	44	373	378	36	729	157	121	15
SLC39A7	6.477637739038486	6.508654153482423	92.40391500318547	-0.1613209201845364	-0.12290845105694596	-0.11348002660177897	0.8397626447369245	0.8921240773491976	0.8490597216502949	275	43	177	114	54	412	64	63	23
SNORD66	3.5168445690547476	4.100284353977111	20.66863893635724	0.4247641157340841	-0.12300427262499031	-0.007614227789722548	0.8285551904715538	0.9724946760114208	0.990353475656515	13	27	6	8	14	54	4	5	12
ZNF563	1.4032637402385904	2.1794551444626094	2.51212744570487	0.18841871278879682	-0.12304464590575925	-0.03281375904672726	0.933145851493918	0.9722823973070418	0.9524848764497436	10	0	2	13	1	31	1	1	0
VPS53	5.967145578544007	6.023801928733589	64.15822174259876	-0.11281587699923415	-0.12307201570424248	-0.10592557399513906	0.8966350936219066	0.8966043445061054	0.8604771294425267	225	21	120	128	29	341	55	49	10
ITGA7	4.89976941567348	5.031335029523008	31.17271044146229	-0.16766529813489076	-0.12362808674819853	-0.08659183071190314	0.877680141931412	0.9227635392229563	0.8985813306433096	90	6	85	57	17	137	32	27	4
CLTA	6.107370697336241	6.177586389596846	74.35330364821476	-0.20255142243530216	-0.12387524492615044	-0.09018532230986374	0.8190152713291786	0.9127995175850013	0.8901745732093357	185	36	90	119	55	365	35	40	24
LRRC37A16P	2.92906647116648	3.1312693827806815	7.604870674515564	-0.29847720222229557	-0.12402112435624357	-0.05099603587674468	0.8309201099445879	0.9548531759648378	0.9388690462952358	12	2	18	16	6	24	12	4	1
NTHL1	1.3157338406517398	1.8582271682636171	2.2449377185469586	-0.5496701466161469	-0.12402256395480007	-0.02090331562241544	0.7521458011823615	0.9724946760114208	NA	7	1	5	4	1	9	0	5	0
POLG2	3.296934076951951	3.557887469681457	10.125810666203478	0.009053181221612826	-0.12426073570440432	-0.055282180967685925	0.9955064369524739	0.9514460204229557	0.9360439971614878	15	2	18	39	6	52	13	6	1
OXCT1	4.4316924659784265	4.5293831477347934	23.102666257051993	0.08072908360263777	-0.12426480308376271	-0.07486393985304826	0.9561270514175537	0.9368160501042323	0.9129938793307814	61	18	14	37	14	94	18	17	5
ZNF704	5.296796597881516	5.453949571830236	42.40242116933919	0.04826684789024553	-0.12432440705989051	-0.08274507580312618	0.972787281401381	0.9251620537499156	0.9060275493637079	89	14	147	43	27	237	49	27	4
ZNF225	2.8047907880245666	2.9797332049309473	7.294445961756617	-0.2646873290964079	-0.12437950462538665	-0.05877922635647028	0.8575872542410211	0.9568628520188776	0.9257179476736254	18	4	16	13	1	24	5	4	3
SQLE	4.83929866344234	5.259274482385309	38.05316527120188	0.6757032780534954	-0.12452082329746174	-0.08468734311266975	0.5550183435329399	0.9540721087811108	0.8901975495329472	43	9	36	30	69	268	17	36	3
ZMIZ1	7.622808056063763	7.643235551117115	202.2735070894851	-0.11375477718742316	-0.12519807365804647	-0.12318618679849007	0.8681628731812542	0.875232044240831	0.8185000898785989	589	104	425	337	82	1032	185	134	35
BCL2L11	4.678377658882478	4.841122333342607	26.976655242073754	0.034409603056462935	-0.12520043346825677	-0.07933857228285945	0.9813313429711622	0.9276794197630851	0.9104814018515652	37	11	54	85	15	165	29	18	2
ZNF253	3.3304476952572735	3.5442635635320325	10.614061302164552	0.12167013800600321	-0.12524452859375193	-0.05874843424026374	0.9322515243160291	0.9509595295993677	0.9315561497053033	21	12	18	17	2	59	8	9	1
ZNF770	5.3983326346555245	5.455460500820722	43.65497909291265	-0.27293991404425894	-0.12532113544667672	-0.10721172659748236	0.7389170919921243	0.9090182289370565	0.861728801018151	98	16	94	111	17	178	26	38	11
DIP2C	4.617810249705857	4.703336925460707	25.089767788312464	-0.14066495563817577	-0.12557952996649077	-0.08513651212304045	0.8930380615448533	0.9222331187826293	0.9009259126874419	72	10	45	39	17	123	31	11	4
RELB	3.3836592359019226	3.7940040605813063	12.175727254102611	0.13832289403958656	-0.1257268327215851	-0.05710296425630877	0.9436944464820907	0.9538854518864335	0.9345364486433082	41	0	36	21	7	65	9	11	2
SYTL3	3.4307155528327455	3.9711133328150194	13.757228506561853	0.3701153414404881	-0.12576146839003716	-0.03554961353793731	0.8396047194038874	0.9605172758850266	0.9577952683969283	9	3	80	24	2	77	20	4	2
ZNF880	4.070747520724413	4.2731357930672775	18.563026588642074	-0.24554470607485787	-0.1257745732856508	-0.05674049062725891	0.8529739494220481	0.9448756044632263	0.9346046627175416	64	6	56	25	3	73	18	8	6
CTSZ	7.521934349075315	7.651817223410841	205.36636396731382	0.20673335918572525	-0.1258472506747137	-0.09988856216012695	0.841268807533764	0.919294933335467	0.8781106896351544	287	157	190	279	186	1471	134	135	29
KPNA1	6.108453735640113	6.165975272683078	72.27227602998695	-0.24250329330161574	-0.125891148952154	-0.1078421104209178	0.7551193522623928	0.9015208203497292	0.8594722382633201	225	20	159	130	36	325	55	40	20
CROCC	4.364930252680413	4.597894488804659	23.202733528630944	-0.42689589029787145	-0.12589716503702472	-0.04833817862088849	0.7318719134398357	0.9435102370112881	0.9454733077812096	94	6	60	41	3	61	20	22	6
ARHGAP23	5.819294311961279	5.962663450502337	61.2929299724809	-0.13360977563468263	-0.1259035148630489	-0.08617648462696086	0.9044809337221994	0.9187944289272432	0.8990520828050697	236	34	100	122	13	268	82	38	7
EXOC3	5.345861573207609	5.566202875192262	45.13361039590011	-0.1616381997602434	-0.1260039230512986	-0.07766261510638056	0.8928176770941615	0.928227177070444	0.9129938793307814	183	13	98	106	10	219	44	48	3
HSPA12B	3.8206900594637134	4.130681575845418	15.522929268655941	-0.11471155941192356	-0.12600450744806466	-0.05554405832090346	0.9418838646187437	0.9469019556208116	0.9375468344426625	65	2	48	22	5	80	22	7	2
PAN3	5.801515043278007	5.847052258063398	57.81811986182169	-0.17227894180827066	-0.1260640789453815	-0.1037803127792312	0.8478536915298506	0.9011971702543747	0.8663022414378788	94	30	151	100	29	230	37	55	12
GSE1	6.510233448574699	6.584501771427978	95.94938141360879	-0.13628505151695688	-0.12618935842338255	-0.10040695675528997	0.881761752628943	0.9011971702543747	0.872624261066774	336	38	183	221	25	509	84	54	20
SPAG17	2.5909130612017863	2.9870113352386793	7.671078098590264	0.41089251703013147	-0.12632469494106774	-0.0254725351143686	0.8368824898912605	0.9666130429247703	0.9661736249409562	5	6	31	2	2	25	4	5	3
H2AFJ	4.673832745149101	4.803129644948062	26.60347233038071	0.08621644158303068	-0.1266693118563171	-0.07772079448567824	0.9416869894777232	0.9222331187826293	0.9129938793307814	50	17	49	46	18	199	23	15	2
AFG3L1P	4.206505696657793	4.389457033370422	19.52265700127721	-0.18676030400479998	-0.12678190958863464	-0.07546111753070076	0.8809310152554439	0.9359932693023428	0.9142309028098896	64	6	40	56	3	85	18	15	4
DUSP23	3.1703077876832912	3.4190797997877347	9.34567466378336	0.022632625714305913	-0.1268210737810894	-0.05082997138193316	0.9914645978147415	0.9537845432462471	0.939991437707533	44	3	6	23	3	43	7	8	2
ITGAV	7.654292770411092	7.691177331244006	210.4816001335029	8.033371131046466e-4	-0.1269119795389163	-0.1144834501487056	0.9995143166187241	0.88341941263065	0.8468065337235732	362	143	398	277	138	1075	179	162	32
RP5-1142A6.9	1.6900571613240067	2.3100139124053523	3.2581753576953294	-0.0350970667064363	-0.1271521081564892	-0.021533537613800512	0.9889719011793296	0.9687567695510058	0.9711385047165323	14	1	13	3	0	13	2	6	0
ERLIN2	5.0280205384937835	5.139687228593058	34.959662437184214	-0.03385732751086106	-0.12735910833649322	-0.08083047969589315	0.9810760422217204	0.9250262698105275	0.9070154633743185	77	9	36	106	25	186	20	23	9
RP11-33E12.2	1.1651023191184657	1.7251007888116223	1.7880745154214035	0.11181779451721974	-0.1273694360939276	-0.031407901263673106	0.957410385428177	0.9720033825232653	NA	7	2	3	3	0	16	1	1	0
DDX46	6.922062754898824	6.96010843557465	124.75124484698684	-0.11539541972312617	-0.1275312415281253	-0.11319818506147941	0.8777326337119464	0.8793002503875639	0.8426292502929711	349	49	236	236	72	646	93	120	16
BST1	2.267411005590534	2.9228434795405147	5.502957937852776	0.17834063332804784	-0.12784070147051288	-0.04650731262934823	0.9386076215153677	0.96560695834625	0.938217489810245	4	2	29	10	2	57	1	5	0
FAM127C	3.215241858043618	3.4740491598033616	9.438445112542487	-0.05533249056329932	-0.1279166008179429	-0.055465473430983736	0.9747376063063508	0.9503200193315655	0.9353575962269502	49	2	13	13	5	45	9	9	1
VDAC1	6.736674885087616	6.812669332038562	113.9695007399912	0.11861537055883921	-0.1279315431688126	-0.10420934908394763	0.903088443730432	0.9021781448843949	0.8679938451541189	256	77	105	165	91	662	91	83	16
TOB1	5.028258591396646	5.12139772772728	33.56017698901468	-0.1506804970461258	-0.1281186475359332	-0.09169704034835392	0.8781677345547602	0.9099553216382502	0.8898771470241325	62	16	81	69	18	147	35	31	3
CEACAM19	2.9986174614114693	3.4437024073937526	9.568275481891838	0.08405763050873269	-0.12838613581839547	-0.03914787810163363	0.9699023075041211	0.957461903431049	0.9550007396325587	29	2	34	19	0	40	7	7	3
MFSD8	3.3920246274731936	3.4609420348500626	11.051316032701411	-0.17524453058890013	-0.12840245501151504	-0.06642547488782537	0.8979249110729699	0.9499687766707189	0.9189760703418518	16	6	14	21	8	38	5	8	4
RP11-141B14.1	0.6610237266613618	1.5691456856847068	1.6876017344687149	-0.48722288838904654	-0.128421919545197	-0.00035695700419496916	0.848852929500001	0.9765805668776141	NA	1	0	2	9	1	2	0	5	0
GEM	5.976812081730836	6.094871602147595	67.88654675716576	0.08517667936501588	-0.12848604151879112	-0.09404514915049833	0.9380501851093057	0.9127995175850013	0.8880924281400131	154	17	112	108	70	466	44	50	9
POLA1	4.09310775009132	4.2559693644874	17.901853862855397	-0.01106437284948494	-0.12858934199822114	-0.07299938741701123	0.9938651560234576	0.9366545118666648	0.917289606926164	74	13	20	23	6	85	15	17	2
DDX19B	3.1194336697876377	3.365726115642742	9.55048832182853	-0.28014927804355166	-0.12863576311194452	-0.0570905860280944	0.8622653741120144	0.9538854518864335	0.9311423217261993	27	6	15	17	3	55	1	8	3
ZNF827	3.9599947651556833	4.184568619835432	16.8685541395422	-0.1636140455925533	-0.12872155334391988	-0.06624959818192709	0.9116027495198733	0.9415511479479639	0.9249932567239111	59	6	23	44	6	116	16	3	4
MAML1	5.694380764366614	5.844800342865705	56.29730456230811	-0.13447949077578902	-0.1287668589384573	-0.07774494726518634	0.9076466576678147	0.9213496157700457	0.9117457263468086	107	14	152	181	17	276	68	26	10
UEVLD	4.809787435986384	4.8801337587664415	28.997525501885573	-0.06334606000318767	-0.12887089423976614	-0.09017425658792394	0.9574690525402585	0.9165228196842935	0.8920278876321597	59	18	72	37	14	153	29	12	6
FOXN3	6.972159903468764	7.033045478932976	133.7429335298265	-0.037556302080319674	-0.12898475081964203	-0.10292227633209312	0.9732982790334551	0.898570390992322	0.8684664236612266	191	82	305	162	93	657	121	64	30
AZI2	5.311087275944733	5.379163963055107	41.273986944380056	0.0351649817959848	-0.12904056506351658	-0.09174253267498636	0.9765534937865951	0.9087204704571853	0.8896128728508242	64	18	84	62	37	205	32	35	6
MAP2K1	5.733243151556592	5.827820177617747	55.58933225936266	-0.10132357730080972	-0.12904244985127772	-0.09810688957522448	0.9154441338942964	0.9015208203497292	0.8789623347765843	109	29	131	133	21	282	64	41	5
SEC24D	6.652187139649384	6.6715770257822395	102.41413574647787	-0.103823067304819	-0.12914520483939002	-0.12268390517591515	0.8864459428645912	0.8724566562046128	0.8235070523756829	278	48	219	162	53	563	81	71	18
CEP170	7.002103597370597	7.0287957756105905	131.3768670737154	-0.09254354992415673	-0.1295514067721151	-0.1199659533221491	0.9021700587966338	0.8745986912052671	0.8307978831631586	341	49	297	208	81	722	100	99	22
FAF1	5.177093144471969	5.22218658225912	37.59031241269116	-0.16465619967059536	-0.12962263041662064	-0.10720444018747681	0.860291090746706	0.9090182289370565	0.8617130603171844	96	16	54	72	24	196	24	18	11
KATNBL1	4.848782137491371	4.9626536307314995	30.440001891442293	-0.11800142036484687	-0.12966646285955616	-0.08153376869206636	0.9230279010246915	0.9232778360528296	0.9064728431193083	40	12	83	87	10	134	31	16	7
CDK8	3.798495057945243	4.0979100610373	17.02435062957698	-0.37130041035293354	-0.12973806975185248	-0.036802222415477044	0.7999663969330818	0.953020137476823	0.9577952683969283	32	6	45	37	5	109	3	4	8
NYNRIN	4.220386428610487	4.54576584132765	21.544324446303033	0.004049070700516575	-0.12987678741758993	-0.051994049719937416	0.9987719816765612	0.9442755836106814	0.9417526499187607	99	2	57	42	4	141	16	11	5
SAMD4B	6.410903936130581	6.451372813863748	88.68156019791138	-0.2896593973137228	-0.12992579704476684	-0.11770103061477447	0.6756893647640575	0.889143021248235	0.84436976420752885	205	40	202	188	34	338	80	47	24
TTLL5	5.2643641525273	5.4081021513745275	40.89870845066556	-0.12327593997779628	-0.13028706399520618	-0.08706758348884498	0.9132852498774412	0.9165228196842935	0.8983667742643339	158	15	98	79	8	206	43	28	6
RP11-350N15.4	1.0675144492441824	1.6462465245043	1.6900726632453322	0.21789748768281034	-0.13041572610633984	-0.031459106235705664	0.9125321954845217	0.9726556010158792	NA	2	2	6	3	0	14	1	1	0
URB1	5.285245296015038	5.512334704619293	44.16404390861621	-0.09832997002391704	-0.13047506081342475	-0.06471861039786182	0.9471905703718909	0.9306403548476077	0.9274950508191315	198	13	79	111	5	208	31	42	8
PRKCH	6.0025843826232554	6.1144196854885795	68.88735452603679	-0.15912698461640967	-0.13076506951501518	-0.08877740311320313	0.8815507343849759	0.9112595612887426	0.8950834471422278	174	27	211	75	36	303	94	29	11
ATP6V1E1	6.159934572022609	6.248060637210264	76.38073650383467	-0.08340155377347667	-0.13082920996606562	-0.09830181712258615	0.9386076215153677	0.9054609944543411	0.8797634451727359	135	34	114	149	65	418	32	81	12
SLC25A12	3.747696055145638	3.904684425487138	13.989215801955917	0.17294314852944292	-0.13104846856383037	-0.0666946960255267	0.9031730802011325	0.9401960537120241	0.9238526257297655	43	8	9	24	11	84	13	7	2
SEC23IP	5.528933599633137	5.687019122185255	50.919984948377326	-0.06166092409398901	-0.13110307338745938	-0.0912138435385689	0.9606187828398951	0.9205839894206507	0.8912715205768845	137	44	74	103	10	215	43	55	5
CHD1L	5.467078915159091	5.5042969477450105	44.93899909992881	-0.13429923251602	-0.13118310830881427	-0.11655674248553481	0.8775655323793315	0.8913381354234474	0.8482818917620502	135	24	87	78	17	233	33	32	9
RTTN	3.423168694523771	3.6560046808144593	11.55117381528111	-0.09817947939752264	-0.1311891746991006	-0.059233276154877876	0.9525787904503664	0.9487284706000114	0.930545896333518	23	3	27	36	3	73	4	6	4
C10orf76	4.6850594193290425	4.805320372654307	27.06752734391316	-0.09036211942305783	-0.13119538971575775	-0.08497480822996091	0.9415063691786715	0.9231513548366368	0.9009500454003632	87	6	46	41	22	140	14	26	5
GPX1	6.463157676153152	6.5295571839346644	92.8628730181044	0.01116749241190404	-0.13121067496697952	-0.10529033764882398	0.9925721557694042	0.8922105981573278	0.8653892615569444	214	56	92	192	63	457	97	68	11
TMEM209	3.330487239191962	3.6153531712252804	10.98110371107025	-0.039005961671939926	-0.13125127163651992	-0.060357106281291574	0.9833026134612135	0.9505626087817233	0.9284754964307168	24	10	13	30	2	60	4	14	1
MTHFD1L	5.018435460388178	5.149522714984663	33.79870475977966	-0.168823886361503	-0.13127066624789935	-0.09087485868033987	0.8713198088403588	0.9139966639661616	0.8922734732657865	103	8	69	86	16	171	42	20	4
MEX3D	2.1294717321128442	2.773629133387642	5.099615092246445	0.42462478713243595	-0.13148455029999953	-0.027666122327312182	0.8432288473113158	0.9655682060769388	0.9640577733853117	28	1	1	17	1	35	6	1	1
NEK9	6.560042546822871	6.587636828502779	96.45444171671177	-0.1282199828228609	-0.1316465065001879	-0.11963382534619858	0.8647070956502031	0.8737925801271157	0.8339595011237216	248	43	171	195	54	531	59	85	16
PNP	5.261283004704369	5.294729391404589	38.97206813422884	-0.1122861374862624	-0.13186850909910913	-0.10688532057828255	0.9015106160423308	0.8960298696144667	0.8604014044445649	81	19	75	72	24	201	37	19	8
ACTN1	8.34487848196768	8.39025920635719	339.0080049603416	-0.0920648340319095	-0.13200218309331865	-0.11388894498855805	0.906355196105312	0.881750556598037	0.8454238175454541	1204	107	790	546	149	1782	295	242	56
SPTB	2.884406828373967	3.464844581802826	9.363368575945032	-0.7215175327798106	-0.1321254163348978	-0.02629364243046974	0.7003623919747375	0.9611587898241021	0.9692360058601037	35	3	28	19	0	13	18	7	1
FAM122A	4.374261925174084	4.518159653177455	22.24727909037734	0.012486138366069858	-0.1321389366120529	-0.07732742445228459	0.9937637613850214	0.9316051705040531	0.9105931238146788	42	12	25	33	23	92	29	14	2
ZMYM5	3.8410888835818393	4.037190191253601	15.513394410934659	-0.11650831113845422	-0.13218752561330246	-0.06663140003873885	0.938354761866233	0.9414561570346257	0.9235479330205869	29	6	46	35	4	103	5	8	5
MRI1	3.667789543683	3.7996226491476928	12.768536737966274	-0.1014163810413957	-0.132210928335627	-0.07050212318595515	0.941575389341662	0.9390850260584133	0.9189760703418518	24	6	15	43	6	53	14	9	2
RPS7	7.345550333884461	7.387565238752682	171.4899603287951	-0.1855987239508976	-0.13223945284437227	-0.11208999056174355	0.7998324854540352	0.8855335611338562	0.8526787789708682	425	88	230	262	126	700	99	129	45
DCAF11	5.246068637084112	5.340462275208295	40.493707431832185	-0.1187036361082018	-0.13234141530058766	-0.09153592178744153	0.9132069840538627	0.9153416601977211	0.8898771470241325	108	9	51	96	31	201	24	26	11
ANAPC5	6.0510173090958705	6.141340836588167	69.43603702875014	-0.14929991451079433	-0.13239570019727367	-0.10091797210856691	0.8748498034270389	0.8986946398808101	0.873264317041556	195	19	194	151	25	327	75	49	10
NSUN2	5.425241822203033	5.541939877181639	45.50875129774996	-0.06392517914009768	-0.13269430279976072	-0.09396638216220636	0.957410385428177	0.9101789049077561	0.8884983686634715	122	25	72	134	10	255	47	25	7
RALGPS1	3.408183276005278	3.668715353612936	10.965483305129998	-0.39538183817281536	-0.13270284506200128	-0.06227592922120946	0.7430609814655106	0.945192491292061	0.9276683122180494	39	2	27	24	4	38	9	15	1
USP8	6.987758391587651	7.028919124616527	131.49059924530073	-0.10474472805074198	-0.13273232553975686	-0.11539385610529429	0.8918278243944265	0.8760942637551209	0.8431005889046693	323	77	200	269	67	653	96	133	16
EPB41L2	8.259873011041229	8.2987766668399	319.16783007969667	-0.10435716570746716	-0.1328219978823462	-0.11873683919873426	0.8920862369858725	0.8786109382176522	0.8379452927009083	988	150	742	409	149	1763	201	281	52
PLS3	6.1083587180794705	6.2469938673848	75.72093159733093	0.03181080128014227	-0.1329722357782842	-0.10149601144671977	0.9809101492230102	0.9101789049077561	0.8762022901701292	140	52	181	73	48	368	88	61	5
MTBP	1.562611538046861	2.0847524245282574	3.241972952235165	0.5007142211679954	-0.13314174972881904	-0.047975882182224615	0.7841463293958895	0.9724666710528911	0.9234925040360877	4	6	1	5	1	22	2	2	0
AKAP6	4.106054704414739	4.4076808558016305	20.89275843271658	-0.0663580181573439	-0.13317675128582432	-0.03379921919301998	0.9729286901831694	0.9497629823475836	0.961791165504527	42	10	91	16	2	65	16	14	7
USO1	7.2817770334837695	7.323595534292772	164.23786853141567	-0.08899601400473413	-0.13353850705726233	-0.11422804048272195	0.9150846260403235	0.88341941263065	0.8499049306546527	292	112	251	237	113	774	97	119	39
MDGA1	1.6949680470086315	2.3256669542409214	3.1642310599558123	0.2525444638322735	-0.13360746177104021	-0.025520679755158267	0.8993823671744233	0.9658934182777212	0.9658718948772804	18	0	2	11	1	18	4	3	0
METTL12	2.960233040181505	3.122472047031953	8.642510957743221	0.16714493828446828	-0.13365909194670197	-0.05066842727133099	0.9194921080735445	0.9556611758705496	0.9353337544720659	15	5	5	12	9	41	5	3	3
PCYT1A	6.259760033544456	6.300015967337789	80.43787079504573	-0.06452189639972125	-0.13383544770878114	-0.10880153805203593	0.9477219663708842	0.8891949875804194	0.858457508627741	166	50	126	94	61	332	70	50	18
CLDN18	4.269820647233522	4.699914273759201	24.81702889034274	0.558078657441978	-0.13386529978698652	-0.07336484047310686	0.7207554426701227	0.9505375042218815	0.9090074360952557	51	26	85	8	3	158	19	20	2
ERH	4.982184380213736	5.153795849591124	36.642209310951884	0.4325124231696432	-0.13399751958398043	-0.08471598228516443	0.7055457513226124	0.9359054949180355	0.8961881901241929	34	36	24	59	29	194	25	20	8
WSB2	5.25629143839281	5.337252316862765	41.4994898554064	-0.3204139137820798	-0.13410334670227103	-0.08217335980128464	0.7305290189615427	0.9190054504560587	0.9023162686561889	121	15	48	64	32	131	22	31	14
ARHGEF10	6.8216073669192125	7.044919291836086	131.45062684313396	-0.06042925760585427	-0.13440978502609402	-0.06498816359684108	0.9692916987536377	0.9276794197630851	0.9274950508191315	499	19	467	188	35	556	167	67	23
TAF1B	4.0241440985260635	4.191224628936616	17.38717297100577	-0.05695601378477781	-0.13467372106258066	-0.07117506395762055	0.96989645513466	0.9373388051445611	0.9183437670760662	46	5	28	18	19	70	12	20	2
TPM3	8.380176619106908	8.415310309387356	347.3781752882188	-0.049846391443559984	-0.13514634753281757	-0.12376529076958288	0.952198085956798	0.875232044240831	0.8298684832021576	776	205	679	421	228	1786	289	299	46
P2RY11	1.779997385208981	2.5239461669560805	4.500600942104544	0.2344597051391501	-0.13521649486239082	-0.025135545911764624	0.9397618670502882	0.9693711265123611	0.9646535043552052	18	2	0	13	2	22	7	0	1
PARPG1	2.962513577627223	3.2979776487481374	8.20446768382108	-0.33071922432311185	-0.13528605552255654	-0.054492887882608414	0.8139143821861503	0.9531813806551656	0.9354409117312822	32	3	11	13	6	34	14	5	0
RP11-96D1.10	0.32114665009985416	1.2909716396761468	0.8553455579666727	0.5348123699195729	-0.13535739600215677	-0.01589994865786812	0.8114848466132479	0.9765805668776141	NA	0	0	4	5	0	9	1	0	0
PIK3AP1	5.868550854885146	6.167413820082324	73.32429413631559	0.6859939910994597	-0.13538058639244915	-0.09024488496604281	0.6000724796668891	0.9401960537120241	0.8876723420415659	32	72	139	46	63	417	47	64	9
KXD1	5.180773066469941	5.315925070724754	38.20409312777877	-0.18658376516951353	-0.13541763725718714	-0.09396101631535872	0.8517465504540792	0.9090182289370565	0.88891834000098	123	18	62	92	14	183	51	25	3
UBXN8	2.767264737757083	3.0533039836638607	6.979577479017007	0.03805123648563981	-0.13555027491624838	-0.05006207558543626	0.9843140067899633	0.9538854518864335	0.9402171970189679	10	6	13	11	5	47	4	7	0
KAT5	3.318558698326086	3.656658870619266	10.844461045135585	0.1808727771971893	-0.1356999476096549	-0.06233256061802831	0.9089072265489291	0.948035888191171	0.9274950508191315	35	1	14	24	11	91	7	6	1
CDH1	6.426563782986938	6.56298800945856	97.13081088736574	0.07554445472351781	-0.13575740654391033	-0.0861083611772773	0.9541543708411577	0.916805407144703	0.8974359296441575	116	91	89	259	35	425	58	71	24
SH3BGRL2	4.687175421504658	4.772142833130454	26.212789294409394	-0.022956887951359202	-0.1358575665800278	-0.0866531503599475	0.9858919476299468	0.9099553216382502	0.8985813306433096	61	13	57	42	16	182	23	11	4
PEAR1	4.568896009293373	4.971161316713261	28.66124090536766	-0.09759582343507472	-0.136040737457689	-0.0653903615937068	0.9554798901548569	0.939512651970388	0.9258098467580399	153	3	64	47	10	155	37	23	1
KDM5B	6.199254837075658	6.243675341666799	75.87226765185072	-0.10200807074728645	-0.13616810187668874	-0.11452058919689981	0.9087752973940458	0.8813247864618934	0.8499049306546527	125	28	195	162	44	388	68	44	15
DMAP1	4.577350406075326	4.673406767049237	24.083612896055026	-0.17850021113266343	-0.1361840711074769	-0.094977482373662	0.8563047210932526	0.9103561174310953	0.8876723420415659	76	10	44	50	11	120	29	14	3
MCTP1	5.676308552539045	5.7945556028532605	55.55691892331541	0.20336395446007216	-0.1365218205000733	-0.09617119430481372	0.8446847226294227	0.9127027333906346	0.8839537060524494	65	22	101	81	62	332	46	35	8
MRPL27	3.440627665358473	3.5871585707408356	11.244030418748338	0.11337617178915431	-0.13668219101464185	-0.06155992878821192	0.938354761866233	0.9435102370112881	0.9274950508191315	13	10	17	18	8	54	8	11	1
EIF1	8.007475842739087	8.057454972152081	271.57722716191705	-0.02065252623262519	-0.13689192439300246	-0.1158313904841224	0.9833825336644558	0.8813247864618934	0.8482818917620502	397	127	452	478	240	1386	182	222	49
RASAL2	6.3337066782343205	6.3856141622657	83.87599109697378	-0.2164620721480257	-0.13697828243271	-0.11880736099034861	0.7769496314475023	0.8826591583001672	0.8435322313131591	208	30	194	211	29	383	71	49	20
AHNAK	11.570179437230609	11.617768039490326	3195.8437359054547	-0.07331880941985644	-0.13701560209574223	-0.11353226566469038	0.9249453655036702	0.8989375985405956	0.8466871363651527	10902	985	8115	4156	1628	15564	2569	2410	580
APBB1	3.8689264645960697	4.112146741560446	15.114703762675301	-0.07932318155083486	-0.13722365151100338	-0.074207917184071	0.9557738233869222	0.9317541721181932	0.917590653598083	50	4	48	27	5	99	14	12	1
CAMLG	4.159238989159613	4.262403833094261	18.878528821407482	-0.3046087653701122	-0.13722427741467427	-0.08338927799064727	0.7762225348351605	0.9298054424191337	0.9007915067334782	41	12	37	31	8	74	23	5	5
GLI3	4.489970514281116	4.646004934400677	23.653040522016493	0.00604025870134535	-0.137457322439007	-0.08082798794116876	0.9968406072553799	0.9236348100846347	0.9075658036154313	95	6	50	25	15	150	22	11	4
RGL2	5.211871840187011	5.332793968157482	38.609346081171104	-0.14593865480537183	-0.13749578001238072	-0.09877309646829292	0.8809310152554439	0.9020846528427283	0.88017463718521	130	18	77	76	14	203	43	30	3
TBC1D5	6.423236644488161	6.462167361303063	88.21411242542182	-0.04041859765069259	-0.13752105036545223	-0.1118686566623889	0.9634535744614856	0.8727422702178833	0.8490597216502949	205	42	137	165	63	490	80	65	11
USP9X	7.888226163678352	7.902197644852229	242.6242093856107	-0.08299942071171211	-0.13754706069323963	-0.13141289035561884	0.8993823671744233	0.8572582374526988	0.7946217183279001	506	126	459	443	149	1369	204	170	37
DSTYK	4.763811372473646	4.856779259076184	27.445447706145877	-0.10687326760015259	-0.137659395820359	-0.09909388953042131	0.9170612987417579	0.9050334123126378	0.880697643211843	93	10	52	60	11	168	20	21	4
RP11-472I20.1	1.0400162934331514	1.828997097002444	1.7130387646691803	-0.10087839764210992	-0.1376614797770626	-0.03223655219193277	0.9678482225476677	0.969814643124821	NA	9	0	2	6	1	22	1	0	0
TREX1	1.7210219842936478	2.513128667978384	3.5993957651999233	0.2441440974215439	-0.13775712049138392	-0.041808847789842805	0.9154997439116314	0.9658739012179004	0.9397521493948253	18	2	2	14	0	43	2	1	0
OPA1	6.509264478361399	6.534082045406432	93.39701177336487	-0.10431426529387118	-0.13776822626557195	-0.12139544388140333	0.8931698938576313	0.8681034436932499	0.8339595011237216	237	54	126	182	53	416	89	69	15
F8A1	2.088202933342965	2.4872420241574402	4.089806249016349	0.040609678800920736	-0.1378052556890101	-0.04235322058066016	0.9847623902333169	0.9606615170471606	0.944463660478333	17	4	5	5	1	27	5	2	0
COPA	7.703221340432994	7.735022450062908	217.80608933895573	-0.12411879490602666	-0.13781514955114033	-0.12476220520054641	0.867485756210661	0.8736664198707597	0.8307978831631586	429	138	356	358	135	1242	136	122	51
CBX6	6.158966428420755	6.259392449499854	76.74154339794777	-0.24255865548006225	-0.1381319768165933	-0.08884106347002613	0.7999790347871006	0.9032208500367689	0.8937628785861707	331	27	146	96	32	275	90	39	17
DCAF13	4.091473771481037	4.314946499814918	18.276424817956276	-0.031803940365856646	-0.1382284045762286	-0.07356242418616135	0.9850001726913894	0.9332030000406578	0.9167750901900411	51	4	20	56	13	114	8	20	2
LY75	1.6595504214112486	2.0448336864911036	3.272340335285017	-0.3142800556176433	-0.13832930150049388	-0.030153658231403736	0.8803032799965144	0.96600226550072	0.9566207743694222	5	2	8	3	2	13	0	4	1
MTMR4	5.035816185309676	5.170496242262723	34.67682073199203	-0.17189704061614058	-0.13839537031218976	-0.09088701406901858	0.87744918628244	0.9127995175850013	0.8920278876321597	125	7	94	66	11	169	27	27	7
C17orf85	6.588671046052213	6.618865007534004	98.69859636532786	-0.14522292563737146	-0.13848550774894075	-0.12644873067694462	0.8454752444938839	0.8696937351269908	0.8233094852346303	239	34	223	176	62	463	96	62	18
HHIPL1	1.7305225803134119	2.1166539444281987	2.9582724500422195	-0.1378048511279363	-0.1386353282532718	-0.03434076069891076	0.9416869894777232	0.963378758222506	0.953744085397032	9	1	3	6	3	15	5	1	0
TMEM104	3.478600366647025	3.662154224359302	11.37389594707119	-0.15686070699091864	-0.13872934581938667	-0.06403633259148124	0.9125321954845217	0.9401960537120241	0.9250027262501701	56	4	12	17	5	43	12	9	2
TRAK1	6.318909897070961	6.3666418282753865	82.03595470872241	-0.11315770157398762	-0.1388339767482956	-0.11930747636329231	0.8912024238302323	0.875232044240831	0.8399543988117247	228	25	198	146	46	441	76	54	13
CIZ1	6.410773320687121	6.5828647680383785	94.38830211848676	-0.016853617002897787	-0.13886499260700888	-0.08393014562581556	0.9914126301071515	0.9127995175850013	0.9034355953096397	502	22	148	172	29	483	85	85	11
SLC25A33	1.714789990272621	2.3420156024801173	4.498351891561904	0.806976132897172	-0.13893154876642197	-0.0362265194883824	0.7098773841399487	0.972093425053275	0.9423374744156956	4	1	0	9	8	19	5	1	1
SYCP2	2.076334459449836	2.5111678311789034	4.234937198707234	0.20551827768637718	-0.13900891436942228	-0.03851964369489857	0.9122078767861539	0.9606615170471606	0.9523492224252688	20	0	5	8	3	28	3	2	1
CAPRIN2	4.981901229340937	5.056146312342144	32.62097517387848	-0.2601859345541269	-0.1390630367623862	-0.11230033462396576	0.7683871993994743	0.9050334123126378	0.8566272921171398	89	8	68	77	16	139	21	27	8
RRP36	4.157796730728627	4.28245849596719	18.52588566313064	-0.1455354593068167	-0.13908213439581643	-0.08417339197442814	0.9056992424365294	0.9273689180210318	0.9009519365022625	74	5	22	42	8	89	14	11	5
LRRFIP1	8.821702075093215	8.842436517038704	468.2773766422155	-0.16138620000364454	-0.1393137972837001	-0.13214506139107604	0.7862166369727803	0.8670720649489774	0.8043451790062124	971	217	1070	762	285	2222	416	250	103
MEGF11	1.7090350920929867	2.133387725008014	3.826791172456851	0.15880732755587915	-0.13932733611433396	-0.01566594829111135	0.947533091450594	0.9671389736250706	0.9777962862391456	2	2	2	16	1	10	2	2	2
DHRS4L2	2.573536001511094	2.7397068313715707	5.386491008309796	-0.09369901192413696	-0.13936767786492393	-0.054496687471869414	0.9508812812378633	0.9498501080104412	0.9341811922325247	15	2	10	11	3	29	5	3	1
C17orf58	1.3372753374062387	2.001625414866375	2.1394279015951247	0.07405572021459293	-0.1393984514314024	-0.03328964503235607	0.9747699523731037	0.9658739012179004	NA	11	1	3	7	0	24	1	1	0
PLEKHM1	5.448191795639851	5.612215413181056	47.04361360810648	-0.11253914749382189	-0.13948620977759274	-0.09332783113101979	0.9205949178631716	0.9090182289370565	0.8896128728508242	125	9	115	112	27	263	59	28	4
MYO5A	5.9867740764980235	6.045490787966162	67.95760058220002	-0.27298514547899644	-0.1395737992572128	-0.1020897539063818	0.7366174773025719	0.898549503624045	0.8701173735540242	184	49	85	111	28	228	46	43	21
NEBL	6.78111781732209	6.843376518228849	115.47929933102094	-0.05199921470836985	-0.1398866648489629	-0.1122249880581001	0.9595923842232148	0.8813247864618934	0.8549408249259635	383	66	115	258	49	552	98	97	17
ZHX2	5.2168278564443185	5.357910889690573	39.28076945930594	-0.12998770341117893	-0.13991942758797501	-0.09663184799127865	0.9021700587966338	0.9054850602866964	0.8842739631652049	80	17	113	90	14	212	30	42	3
C8orf82	2.266704981711922	2.7455425230610895	5.258026004451892	0.15360633255023035	-0.14003483377585105	-0.03769076439890074	0.9417829526191055	0.9606615170471606	0.9528225512550664	23	3	15	4	0	25	7	2	1
CHPT1	4.383963660537134	4.633690429718728	23.07041291775506	0.0026211936065023665	-0.14003565002830878	-0.08741203831100247	0.9993278087986119	0.9284575815888378	0.8974359296441575	37	16	57	45	11	196	9	21	1
C2orf68	4.784595049458034	4.881855526717025	28.184959830275876	-0.2165750798397594	-0.14007474445301993	-0.10103953934596523	0.821492439145377	0.9066097079997727	0.8770208166597282	62	12	80	61	9	117	26	26	4
ZNF236	5.002253630107481	5.172935726341333	34.462214684738825	-0.12667673124325393	-0.1402295876339227	-0.08499318963531768	0.9170612987417579	0.9160854774952445	0.9016398429522086	127	10	94	71	6	184	25	29	6
ISOC1	3.0490829150013314	3.3523013023838035	8.711864146143139	-0.011277143990113902	-0.14031117358261605	-0.05802511962158504	0.994846093698118	0.9490195001381442	0.9323631527665516	29	6	7	15	6	52	9	7	0
EDC4	4.705928553007667	4.960328079378903	29.95088234489039	-0.23835041223530584	-0.14034609201269482	-0.05449138599822907	0.860291090746706	0.9319016964529598	0.9389449373739693	113	4	70	81	5	126	17	27	8
EDRF1	4.346891102356901	4.5654384354468585	21.507021759393517	-0.13634384866299987	-0.14039252145363063	-0.08374840683370834	0.9112530487766469	0.9218257388180808	0.9059778065576556	77	7	42	47	10	147	14	22	1
SKIV2L2	6.229080215809553	6.28254139521354	77.16117392493628	-0.08023304048150288	-0.140560528003393	-0.11242533982887941	0.9230279010246915	0.8730873567343819	0.8490437606728451	188	41	162	146	37	460	61	66	8
METAP1	4.9174354177166935	5.0064184057949594	30.972581311687385	-0.0679736989459533	-0.1408898469196411	-0.09792274611327012	0.9529309288910383	0.9023963173795184	0.8815481222987831	94	9	66	48	21	187	29	16	5
AC015849.19	1.6593640537704477	2.3333146494119146	3.354660085951351	0.13526980339489952	-0.14099303960117834	-0.021198928241582038	0.9561012029148066	0.96600226550072	0.971038911744348	2	0	16	11	1	11	6	3	0
GNB2L1	8.363481406626303	8.387175762848337	341.8295194511086	-0.10292193227525255	-0.14120993089608094	-0.13118529028715997	0.8833374729485673	0.8648006338825234	0.81316121344324	868	187	611	415	230	1591	256	250	69
SNHG11	2.0334334098192404	2.2763142307938926	4.029304688239364	0.0165628894386763	-0.14121992639790223	-0.038731084026846045	0.9938516946743954	0.9606615170471606	0.9473664381966705	9	4	3	6	2	19	4	1	1
HGS	5.89590669130767	6.121899181060576	68.32309514779786	-0.15455344442118207	-0.14122734454558175	-0.06538365247977855	0.9084740575288709	0.9227635392229563	0.926801745134025	291	10	142	181	15	307	84	32	13
SLC38A9	3.630688532620799	3.8533424076874514	13.75044251171068	0.03028014864533377	-0.14151948260759267	-0.06757071778407635	0.9876476999954296	0.9432579131443061	0.9193115958174489	15	12	27	32	4	85	3	12	3
RUFY3	6.174419014343107	6.195840136476882	73.66396508348747	-0.17621330119235795	-0.14173467244263646	-0.13391427098657485	0.8049520514005625	0.8674572361241042	0.8131961334483361	155	36	136	173	36	335	51	60	15
ELF2	5.820579309518128	5.9362120803607	60.06547710327789	-0.028302680440739195	-0.14173729005506044	-0.10038922349100131	0.9831737669017314	0.8992890056546946	0.8782503008222889	106	22	189	100	35	399	65	27	7
LPP-AS2	0.5757279053959037	1.445733252616262	1.071299492455347	-0.1901645390520226	-0.142014725890993	-0.03257856671408694	0.937076135139755	0.975059367987618	NA	5	0	1	4	1	15	0	0	0
B4GALT3	3.894186921124812	4.2849838023360425	17.070844927358873	-0.04685521268484931	-0.1420569360103943	-0.06646388907043163	0.9805910508088038	0.93898709410671	0.9250027262501701	49	1	49	53	6	99	20	13	1
SWT1	4.162616396723314	4.289900899157085	18.36733551483499	0.011925458539513841	-0.14214592321525554	-0.07951840735095725	0.9937637613850214	0.9218257388180808	0.9091491226157723	34	6	39	31	17	105	12	17	2
TMEM110	1.911129598859146	2.4713740310799093	4.7766860041666295	0.03653771315955456	-0.14214597648433266	-0.02689947861741512	0.9914114605660509	0.9658739012179004	0.961791165504527	22	3	1	5	2	24	4	0	2
ZMPSTE24	5.50394641545988	5.5932091332059795	47.94672601550577	0.05188371220282785	-0.14239690258236062	-0.10125084695497642	0.9628319516267642	0.8978860187848362	0.8751002693702452	86	29	59	87	40	255	34	46	5
SCG2	1.161736327750288	2.3552676123513816	4.391825215020662	0.5984059919035148	-0.1426341783511957	-0.05076323950281289	0.849586486473728	0.9765805668776141	0.8974359296441575	2	1	0	6	10	43	0	0	1
TTN-AS1	4.04330021592524	4.257184635884506	17.703700568910353	-0.3048073251438753	-0.14263581499404898	-0.07119128554493202	0.7986804563032565	0.9322748985978727	0.9185677150784012	39	6	24	60	9	74	7	26	2
KPTN	0.4629893747331924	1.6517948186982991	1.5708631657741596	0.8357693813626478	-0.14270926638028797	-0.009861471989984745	0.732217567271513	0.9762433929683185	NA	15	0	0	0	1	10	0	3	0
ZNF443	1.93007901945406	2.2963808899650955	3.6450778926369867	0.1582839596287004	-0.1428069464558513	-0.033414448015973354	0.9343778166578091	0.9598248395456473	0.9556810233876245	3	1	8	15	1	18	2	3	1
TAX1BP3	3.3030830964926214	3.42905879474211	10.084826317920832	0.10382344587197358	-0.14281055700601142	-0.06351493246120941	0.9477219663708842	0.9415511479479639	0.9249932567239111	29	8	7	15	6	50	8	6	2
ALKBH7	2.026019808054599	2.573014085552315	4.3394693338921355	-0.4864122051567396	-0.14283051810198233	-0.045199185085856464	0.7925670608885014	0.9621554420994725	0.9399020221131936	12	3	6	11	2	34	0	6	0
ZNF776	4.035519977062582	4.170320117774711	17.037723093581157	-0.09222363102764126	-0.1429805755107103	-0.08920464499461975	0.9448465525524526	0.9252459266264305	0.893486656974664	40	10	47	31	3	88	11	12	4
PXN	7.0160760441354775	7.0862501855981	136.18123996474372	-0.16081916297508725	-0.1430093683814649	-0.11155264154871275	0.8518480819010817	0.8810802512666935	0.8552223620530643	359	47	367	316	42	649	147	76	24
ITGB1	9.488758798372006	9.511360860902363	744.7759557110483	-0.08976109512568806	-0.14308010612226055	-0.13529972351535302	0.8926686020793986	0.8677114539431103	0.7991339964031836	1910	365	1331	960	532	4003	574	500	138
GPER1	2.35037918011473	2.7667798729690203	5.120559419123523	0.1544747394868554	-0.1434594614201809	-0.041281227281159134	0.9322515243160291	0.9541922370621513	0.9482531565433007	17	1	22	5	1	34	5	2	1
DEAF1	3.4306886152854794	3.613157661166163	11.564398230208145	-0.46983913373956215	-0.14355625486938026	-0.0592995684898338	0.7102778439289967	0.9435102370112881	0.9276683122180494	45	2	15	25	5	29	8	10	4
FHOD3	1.9257123247789516	2.2649319952403952	3.6021032270209155	0.061705581679378715	-0.1435599248080745	-0.03851322642179404	0.9775223938306404	0.9615549104120925	0.9473664381966705	11	2	5	2	4	17	4	3	0
RPL22	6.776607497352322	6.841847749443714	117.1619585864022	-0.04333493365344514	-0.14368665082371002	-0.10952528725196342	0.9689316057459654	0.8864317743205072	0.8595224546603478	301	64	158	118	99	528	71	93	26
ZNF726	0.452749380226235	1.2990985184100778	0.8265140264557052	0.20322579552991493	-0.14372891961172013	-0.015450780447966207	0.9251865627109558	0.9722587607845519	NA	7	0	2	1	0	9	1	0	0
SF3B3	6.781467739523722	6.810535580853757	113.12225713237213	-0.1816487321441661	-0.14381860388102768	-0.13355160455481518	0.795934950332654	0.8642719462202705	0.8132597821431327	312	46	171	287	54	499	85	89	23
BCAT2	3.1059747949302876	3.291798265721508	9.03626187289022	-0.11237831915459963	-0.14396831005075117	-0.061652511579159186	0.9474774977254756	0.9465900367830073	0.9249932567239111	28	3	7	23	5	43	3	7	3
SEMA4C	4.155550969805683	4.41217992493716	19.375191627145604	-0.08451570872995783	-0.1440882235899463	-0.0715664382276315	0.9557738233869222	0.9299242061408705	0.9190537473847141	49	4	63	55	3	104	14	18	3
BCAS2	4.293334646329816	4.383798548541935	20.092626752671183	0.09529071956054994	-0.14436828277353056	-0.08176665243247704	0.9369984185363508	0.9150843678381614	0.9065516845964843	33	16	37	33	11	131	16	10	3
CDCA7L	3.6186198927926174	3.989339796415658	15.399193177982132	0.2710887746356599	-0.14448478147538502	-0.056003640629777404	0.8802733819160382	0.9499687766707189	0.930545896333518	44	17	6	36	1	58	11	14	3
NEDD8	4.63145017531313	4.706221749191829	26.69778679814794	0.010353261281794457	-0.1446348505046759	-0.0887307072052215	0.9938516946743954	0.9190815027878113	0.891757674874617	53	15	30	35	24	133	14	14	8
PER3	3.729013302237007	4.026552129942334	14.220145263461342	0.07912471806543846	-0.14467423193431864	-0.06892100974952252	0.9612446667757296	0.936073002502367	0.9210987835551376	76	3	25	15	8	98	13	10	1
ATP5A1	6.8480089072405175	6.930874216766528	123.3175802714669	-0.03234316827953842	-0.14506344822701858	-0.11459013948727266	0.9771169047832529	0.8842045497508604	0.8545140006423376	322	89	131	193	75	563	96	130	13
CYP2R1	2.3431210534111138	2.572565986515857	4.875793238870373	-0.18107140187147036	-0.14513934779657162	-0.04713939695871698	0.9150846260403235	0.9538854518864335	0.9386024607066833	6	3	12	13	1	15	4	5	1
ACKR4	1.4843257761971633	2.0926560224395274	2.753272071780033	0.33479310486442593	-0.14521906080078176	-0.038157732773992634	0.86977978202614	0.9658739012179004	0.942580104786463	2	3	5	11	0	21	3	1	0
ASB6	3.5282708030473455	3.8441702291205053	12.545085175661656	-0.2507518438762003	-0.1455344198318233	-0.05969064326794358	0.8640940502257596	0.9399234242671949	0.9307415893649845	47	3	27	35	2	60	19	4	2
SCHIP1	2.209407173778265	2.628539417752129	5.078877029590358	0.09288337136489662	-0.14554725481288316	-0.03609774685138622	0.965660352982288	0.9585188305601534	0.9541528661647004	22	2	13	5	0	22	3	3	2
TWISTNB	4.559943033407003	4.616479276236477	24.342409736750604	-0.0031697432236081503	-0.14560052722385558	-0.09390725458746212	0.998630450838112	0.9090182289370565	0.8871990563872857	42	19	32	48	13	122	14	19	5
TSPAN7	3.6621883668867445	3.8530668000801147	13.912917548209887	0.1958370800989315	-0.14562384424235325	-0.07336279949092253	0.8982113041653903	0.9396073648054514	0.9118433694995569	15	12	27	19	9	106	4	7	3
DPYD	6.962964485559678	6.985560344127279	128.0912901691006	-0.0694684261485154	-0.1458180371591503	-0.1285203657768202	0.9282043892709001	0.854803036811718	0.8172401785776229	297	68	231	194	86	737	91	94	21
SEC31A	7.822599979531032	7.8326384450747355	231.1792906758259	-0.13126508058061667	-0.1458739537602078	-0.14564371437029178	0.8285551904715538	0.8423156291434815	0.7593576220113364	565	118	401	493	116	1244	174	166	41
PSMD13	5.440299364901202	5.556046790554823	46.224156632782154	-0.057072869949177076	-0.14632354099929823	-0.10436080372520135	0.9597788878894353	0.8986724961677969	0.8702968884640856	127	36	70	93	13	255	29	47	5
ATG7	4.735540306959765	4.917834861668708	28.664418640222106	-0.24033280431932752	-0.14648391804760622	-0.08511854768628446	0.8377996803141045	0.9158813438254705	0.9012277263931624	85	4	83	54	15	112	37	19	4
PLA2G4A	3.070409510751434	3.3559607990246847	8.726104887745446	3.4561820086767136e-4	-0.14665573361052314	-0.05834078977033845	0.9999372839636632	0.9447676000200854	0.93256154962384	24	5	12	12	8	61	7	7	0
UHRF1	2.390238938593349	3.1862867784638365	6.946396988353612	0.5345340118361064	-0.14686077412189244	-0.03152147045212317	0.7983090412863748	0.9612273313960693	0.958695800105132	57	1	2	12	1	57	8	1	1
PPP1R35	1.0896300861951413	1.6040329641226287	1.9525574746193597	-0.15927337337453226	-0.14694517414202515	-0.015820396045675564	0.9439231729359875	0.96567129207777	NA	5	0	4	4	1	8	2	0	1
TIMM8A	1.440440907652315	1.9402081965708637	2.7411148214970797	-0.28488797227510543	-0.14699620037896075	-0.02364350322188058	0.8926686020793986	0.9650653753865623	0.9647093667016118	7	0	6	5	2	10	4	0	1
MED14	5.48783705859113	5.531197603430749	46.05312904178511	-0.1317793111931709	-0.14701212450162887	-0.11522081779956117	0.8837788927767549	0.8809972047790144	0.8513117798429362	104	23	67	102	28	233	47	21	9
DPP3	3.7221064528167163	4.017163987492503	14.254782516883946	0.13976889742860457	-0.14701475625057414	-0.0711239573807384	0.9324528434076572	0.9357266652590154	0.9184902522355984	56	4	9	41	9	102	14	8	1
TMEM263	5.254022491117366	5.312846975189708	38.7507127053306	-0.12356677780596595	-0.14706727064598085	-0.112932027958861	0.8924132409293775	0.881750556598037	0.8549408249259635	92	14	74	90	23	218	24	34	6
RCN3	4.558087948705794	4.929104026072273	27.741771062273884	0.12756665293185876	-0.14707980343234217	-0.0725567637215244	0.9386404186887881	0.9333518165139425	0.9167750901900411	175	4	43	40	10	234	23	16	2
ASIC3	0.5791386606428944	1.2905888731466806	0.9772648012593953	0.057923518785838436	-0.1470951196247558	-0.02587212928490574	0.9815113021011522	0.9710001939897037	NA	5	1	1	2	0	9	1	0	0
CDK16	5.2467340910667914	5.35067641997094	39.60516023675726	-0.13395911727856702	-0.1471072992485729	-0.10195343084327405	0.8887573722466268	0.8912612766055072	0.872624261066774	114	23	64	70	21	194	49	27	3
RAB10	7.090873873116385	7.142326593775373	143.90279243373277	0.008635936059628	-0.14722469597900611	-0.12198273584793225	0.9938516946743954	0.8736664198707597	0.8402159462104567	264	108	175	231	98	704	107	123	22
LZTS2	5.479268978383023	5.7920112565097055	52.94264139778547	-0.25516619898256787	-0.14724037773703172	-0.08048638054383446	0.8454851562881346	0.9227635392229563	0.90759257153505	216	16	133	114	10	234	82	37	2
DTX3	3.372630504771529	3.7069943823195106	11.13623004293117	-0.15428525771464058	-0.14750672984832988	-0.06948959177653816	0.917429402451476	0.9388089894635766	0.92147169821810615	35	8	21	23	3	75	13	7	0
ARHGEF19	2.3935795606686856	2.8929811781434327	6.38312423015829	0.404887715595225	-0.14758773175356182	-0.04271101986340448	0.8398426684789592	0.9598685307065523	0.9426362054930528	23	7	2	14	0	26	6	5	1
ANKS1A	5.5497991487640554	5.6314780446449255	48.35118616809401	-0.14912290711389356	-0.14759537003677686	-0.11357869979628521	0.8748498034270389	0.8840699469003943	0.8552438480830515	146	16	128	96	17	267	47	28	8
RPA4	2.16289688804153	2.7099069782292657	4.6136162881293385	-0.0018411409018037812	-0.1476573819313285	-0.04357413190911581	0.9995434322396379	0.9564279478447382	0.9445036242414191	20	0	10	10	3	33	2	6	0
WDR7	5.417115598123479	5.497268204254382	44.70183362413036	-0.03369003661837725	-0.14773526791210773	-0.10443517955851712	0.9796318624559518	0.8934336583297905	0.8696000834200188	170	23	84	44	21	263	29	29	9
TIGD5	1.5999923896671364	2.1502232512653596	2.595448631521833	0.09313581905008378	-0.14785454118254238	-0.03412902827999641	0.9634535744614856	0.9606615170471606	0.9542061404559323	12	1	7	6	0	22	2	2	0
NQO2	4.6084206136958175	4.827455594655366	26.450196936590874	-0.10204086974604754	-0.14806464955079326	-0.09075645079872163	0.939523804922665	0.9140701086280709	0.8937628785861707	84	13	30	76	11	152	26	24	1
PRDX3	5.605013673789667	5.727318788661754	52.82633232927439	0.15829665509833904	-0.14814621418873025	-0.1054348223371632	0.8922450564311704	0.9021781448843949	0.8686560009795349	116	41	37	108	34	306	53	31	6
LDOC1L	4.506523709989213	4.568153422658218	22.92965760449387	-0.19661011048073077	-0.14818149840012693	-0.10927246818021724	0.840329769451014	0.9023399700829906	0.8611742909102185	71	11	38	44	10	109	23	11	5
FAIM	3.257129859592183	3.5081464663094737	10.676929114370802	0.21568354910644205	-0.1483043273748514	-0.058403697482862726	0.8896799125193853	0.9476530926780209	0.9275408014791754	35	2	8	10	14	48	7	9	2
AC005519.4	1.3652240892946792	1.8872095994432778	2.625434517157919	-0.009032816206496982	-0.1484140494090024	-0.02300744743443453	0.9974133036477076	0.96567129207777	0.9634153964447121	2	1	3	11	1	12	3	0	1
WBSCR22	4.704537956034081	4.836503227946894	26.877250409532376	-0.17876265487760862	-0.14856733608939465	-0.09882192329828274	0.8594871036867802	0.9015208203497292	0.8808378382739921	64	9	53	71	15	131	29	23	2
MAPKAP1	6.05358828026858	6.096192969595183	68.64618733808544	-0.14450873257559507	-0.1486134396226978	-0.12174651521302368	0.8697608161116203	0.8735033440034383	0.8402159462104567	238	31	88	118	39	312	65	40	14
KIAA0895L	4.572667418562944	4.88549437282014	28.62106310466989	-0.19341688192834613	-0.14861882444454713	-0.039133898559655135	0.8989207583881739	0.9357266652590154	0.9569267168014622	161	5	44	54	4	120	28	11	9
FOXA1	2.2135606139334407	2.6776921934618287	5.563344676697238	0.1643772895307087	-0.14889171183626143	-0.05616512268383943	0.9407575153892427	0.9628742496966114	0.9190089574729473	4	6	8	4	6	28	9	1	0
AC025171.1	1.4820404092947037	2.1618970904542776	2.772809284404714	-0.20496698741812655	-0.1489468936572487	-0.014774166294779942	0.9272113898210569	0.9642157043943854	0.9797740756778764	12	0	6	10	0	7	3	5	0
EXOG	3.4639581363134395	3.6716733338653094	11.342522670589865	0.07685730340670964	-0.14904880574256021	-0.06998979496692596	0.9612446667757296	0.934563264131422	0.9190537473847141	29	7	12	37	3	81	6	7	2
RNF14	4.874422143126069	4.9316790451713794	29.755101080055773	-0.06409494379674462	-0.1490618418283778	-0.1023011214700245	0.9537621287866822	0.8913381354234474	0.8723288678894998	57	13	63	54	21	164	29	15	5
VRK3	3.730939740098736	4.1605422499078	15.412749602809471	-0.24221199445455685	-0.14906994668470222	-0.07455732287295488	0.87744918628244	0.9357266652590154	0.9164554095474977	49	2	39	43	7	93	15	16	0
AGTPBP1	5.702564756905069	5.77685584267318	54.2699135578339	-0.0050999889917551005	-0.149587963367962	-0.10868406173393796	0.9966422564770794	0.8829762049329025	0.8611325883203107	97	23	166	67	35	291	42	43	8
RNF219	4.012550728252164	4.17955500746093	16.74272443241145	-0.04477558941255788	-0.14961548506334027	-0.08307258718767148	0.9750903520861746	0.9221937777423426	0.9040748241617212	41	3	35	31	15	92	11	16	2
ADCK4	3.9185339420233736	4.114223792023087	15.723695470028659	-0.37801359191113243	-0.14976190096996045	-0.08081532088456964	0.7355163014524553	0.9252459266264305	0.9065516845964843	48	6	43	34	3	52	19	14	2
KHDRBS3	3.4208474121683583	3.65640292968483	12.000249969115504	-0.29885972573098607	-0.1498414834382027	-0.05003110953263265	0.8340792041851425	0.9432675028013101	0.9395378430454668	57	3	20	16	3	44	10	4	5
CDYL	4.653017785436874	4.775943556224772	25.800413904207332	-0.1158553877672066	-0.14985304226332938	-0.09875858546054803	0.9150382190962114	0.9021978367017093	0.8815481222987831	57	12	55	75	8	142	28	16	3
COG3	5.311575019138294	5.395965605191829	41.76651830900669	-0.19882334504188875	-0.14997624810827095	-0.10677524213208753	0.8400534892387328	0.8952785250413704	0.8647092262669925	130	9	64	79	32	158	38	30	9
ARNT	6.748933684961555	6.805625875431827	112.55689947646562	-0.008862417384121758	-0.15002054306015677	-0.11921359987314466	0.9938516946743954	0.8716153171264032	0.8444927832880356	199	54	311	136	76	600	101	80	16
AKAP11	7.274866716542668	7.299388503552705	159.86304507488958	-0.0827701695362198	-0.15007648867075277	-0.13279026736433877	0.9122078767861539	0.8509812320177303	0.8125119055048625	337	86	313	218	113	739	144	118	26
CC2D1A	4.630373100725359	4.7821253282761385	26.18244921997725	-0.3109073873183129	-0.1501296030434464	-0.08720339633391468	0.7667372526445969	0.9127995175850013	0.8974359296441575	100	6	70	44	8	95	21	26	5
TOMM40L	2.5729939845703544	2.8930978627630943	5.6186248447353915	-0.12489799193142667	-0.15019167149159193	-0.05348008553758715	0.9370225251432243	0.9473439969627349	0.936335545138797	21	3	12	10	2	38	6	4	0
SLC39A1	6.088477242131613	6.121251057430785	69.6986961520705	-0.15451042664504314	-0.1502007116463251	-0.12671331333957556	0.8459990046175344	0.8637848042595282	0.8304145771193393	154	33	106	166	41	308	74	42	12
AMMECR1L	4.543506846929125	4.625368233085457	23.632749983501128	-0.09928009587444729	-0.15029527084156064	-0.09617041166051515	0.929287637377496	0.9019278457984753	0.8839537060524494	36	11	54	51	15	108	26	16	3
RNU5E-1	4.991405279617352	5.443730551006561	47.011397442876735	0.5971425396445862	-0.15052230052366916	-0.045168251732452855	0.7224962206017203	0.9507299225290977	0.9426362054930528	35	59	8	71	28	167	16	26	18
DNAJB9	5.190888910969253	5.291475927429788	38.52957126981568	0.11406792175601352	-0.15058496851998596	-0.10114586970953279	0.9179989802580524	0.898570390992322	0.8774413128049627	57	20	87	51	33	262	23	28	5
SNORA65	2.410199044834604	2.773424045036929	6.941986739437793	0.5200312176796826	-0.15060294088382514	-0.05272885898309526	0.7733206661269418	0.9628742496966114	0.9214782772681683	5	9	4	4	6	35	5	1	2
BHMT2	2.2871943369208347	2.777100111350072	5.026292722603889	0.0948523088397837	-0.15084340504055788	-0.049124306320016034	0.9644419227356088	0.9541922370621513	0.9357767655558068	27	3	9	3	2	42	2	5	0
CAST	8.537537083229376	8.550998396057636	382.37611571490226	-0.15059493382282854	-0.1508729982398164	-0.14893642776377147	0.7913646681127043	0.8434017378094185	0.7618082102816608	813	227	790	756	164	1854	307	249	77
CD6	1.3146611315782921	2.3031255445360723	3.584199120549485	0.5666522539286282	-0.15093000422116318	-0.009552018827353192	0.8181193172090947	0.9695050276825322	0.9856727945743791	1	1	25	2	0	15	6	0	1
ACOT2	1.7940602160355912	2.148936173698885	3.2731712462687175	0.054020069042935624	-0.15096296755807667	-0.036678074366844955	0.9808983455451857	0.9570227027604058	0.9499739529119533	10	2	2	9	1	20	1	2	1
ANXA4	5.614718663472881	5.710815780995989	52.64261908057903	-0.011428882103789343	-0.1510240411034094	-0.10494601314862709	0.9938516946743954	0.8967752832933604	0.8685645006415076	92	31	58	111	41	335	20	42	10
RP11-159D12.6	1.45394779430575	1.989531037275092	2.896131361338232	-0.41804943927369387	-0.15111287645680788	-0.011389515562216129	0.8488256890782367	0.964143453573163	0.9830318017027913	5	1	4	12	0	4	5	1	1
MRPL55	2.457318098079575	3.0861531440141974	6.261504686110891	0.177695121552281	-0.15116165768581027	-0.04624585064607589	0.932457634089738	0.953892014774005	0.9426362054930528	31	2	8	22	0	43	7	5	0
LRG1	2.96565796610239	3.2689027868205645	9.232351113255737	0.35636200972980175	-0.1513187278741212	-0.058398168968973936	0.8400534892387328	0.9538854518864335	0.922723946669563	4	5	15	9	13	34	5	11	1
PPP2CA	6.277001466334491	6.337812167262725	81.00166045979863	-0.1416499786371821	-0.151481398562167	-0.1181343925747699	0.8697608161116203	0.8727422702178833	0.8466871363651527	144	42	151	163	54	367	51	91	10
RPL10A	6.8858585578068	6.937829119483219	125.83859748982276	-0.21050588766201048	-0.1515331498719551	-0.11818048526229442	0.7889465747314279	0.875232044240831	0.8466871363651527	337	81	135	226	69	510	81	75	36
STOML2	4.378089487091991	4.528297608811833	21.7668374600328	-0.12960445133056273	-0.15183064405304728	-0.0877137140983746	0.918296302251267	0.9149123727521278	0.8970425399525753	78	6	25	58	11	121	10	21	4
WDR46	4.414457613862014	4.504616717673404	21.783422689273813	-0.20761256036244716	-0.1518471612196444	-0.10411924671232527	0.8440302355718219	0.9074139521524875	0.8702968884640856	76	7	34	44	11	108	11	19	5
ZNF337	1.7564440192469821	2.4666038835121538	3.614030773604548	0.1898525767628492	-0.15194864727392293	-0.025427734044459162	0.93139639197978	0.9621607239647851	0.9659644730350111	7	0	13	16	0	16	5	4	0
CUEDC2	3.938455579428505	4.286019586547885	17.34646970186099	-0.040556266634935195	-0.1520343465497666	-0.05862082075798236	0.9831429288238659	0.9344984102856513	0.9326290435338657	107	3	31	27	3	84	17	16	2
RHPN2	1.7901069408653	2.4877983524249663	3.5801785441795477	0.2150564562357686	-0.15206273486232771	-0.02950843367305583	0.917790365138249	0.9606615170471606	0.9612150941499752	16	0	8	14	0	21	5	3	0
NBPF10	2.751696928324429	3.0702868253553266	6.6744497479329485	-0.05862053590640816	-0.15208072553604302	-0.05794042396546945	0.9746176229349202	0.9451160072471124	0.930545896333518	19	2	21	16	1	41	3	7	1
KCNMB4	3.3510509593342306	3.6180345593215706	11.951571118728044	-0.21426527438805232	-0.15213538572291108	-0.0471660694822728	0.904275926279725	0.9474636227212379	0.9414085367946545	9	4	39	18	8	38	15	2	4
GABPB2	4.822304387074955	4.952177055615826	30.056717615618247	-0.30021113995320176	-0.1522686293822777	-0.093825725035019375	0.7693660399293437	0.9080243529692054	0.8878340537860339	94	11	53	88	6	108	29	21	7
TNRC6B	7.729023672592684	7.754751710111626	218.16476006090858	-0.14158840950925802	-0.15229450107314416	-0.1398164521382052	0.830261421937732	0.8458584440571735	0.790425725683618	500	97	562	401	101	1016	198	176	32
ZNF709	1.6220649892882926	2.2361324904450326	2.897504623445241	0.2004436909569995	-0.15237901773029727	-0.03800097782825486	0.9205949178631716	0.9612623725278745	0.9457756833077651	4	0	14	6	2	26	3	1	0
PPCS	4.5272450201293815	4.809478326026988	26.911173403566917	-0.14146920512418917	-0.15251193064372193	-0.09017272054945018	0.9176531792608174	0.9254706685251313	0.8909027546553676	72	27	32	52	6	113	20	35	1
ISM1	2.6062453496625633	3.000430487184503	6.925164070408006	0.40170955271254183	-0.15269946801432033	-0.05938789831620624	0.8121487097704595	0.9538854518864335	0.9216622739437917	5	9	14	14	1	56	3	3	1
IPO5	7.1449390845800185	7.15844847130233	144.8662953488813	-0.20264212465486853	-0.15270359332382089	-0.15306269296856564	0.7362889373010212	0.8404006558026024	0.7621985510559871	416	68	241	276	76	621	112	105	31
HMG20B	4.768379181771213	4.957080126354686	29.278126313917824	-0.2916742425023739	-0.15292682898183296	-0.09049924249040275	0.7855967342920306	0.9099015601794469	0.8932201531326189	120	9	39	66	14	110	31	32	2
AC058791.1	4.788523513847143	4.964366218966717	31.159228943566102	-0.3264678067776181	-0.15293700184173037	-0.06263852103595301	0.785575172899537	0.9222331187826293	0.9274950508191315	42	13	105	73	6	91	30	16	10
FAM206A	2.952567059477538	3.28031530052659	8.180300242352871	0.09296211626111119	-0.15327722090982906	-0.054498253130083454	0.9577991538544909	0.945192491292061	0.9341811922325247	14	1	18	35	2	46	5	6	2
NSUN5	3.1886652982313546	3.375827322465746	10.061955510343829	-0.24955279831213117	-0.1533005663972447	-0.0690864494271538	0.8660287056825208	0.9435102370112881	0.913571857697673	22	7	17	23	1	33	7	5	4
SS18	6.401217571965884	6.440513212403955	86.89892215919929	-0.057148512892886125	-0.15336514319880526	-0.12218940194578966	0.9468442759100651	0.852971175048118	0.8330048486532923	185	50	158	153	54	484	74	69	10
MAN1C1	4.772650635174283	4.937900210266107	28.926077572492574	-0.190518986141982	-0.15340029751843035	-0.09213424067093602	0.86977978202614	0.9073642027892106	0.8910031996706826	113	7	37	76	14	124	33	24	3
HNRNPKP2	0.187861706557389	1.2034361206237347	0.6786349384539392	0.18067722601419064	-0.1535190494833994	-0.02205189898021488	0.941575389341662	0.9753394866863158	NA	1	0	6	1	0	10	0	0	0
RPL38	7.848504006192206	7.987496564419585	261.9930955628124	0.10178683003299234	-0.15358451589603586	-0.09949855968526125	0.9295959387791023	0.9015208203497292	0.8780315904749383	321	190	232	336	263	1096	166	183	64
MDC1	6.490060652996629	6.534841009727916	92.48666580078007	-0.17111506233338308	-0.1536466085921339	-0.13063654638287903	0.8162845267965096	0.8568844752979141	0.8197855448729449	296	44	183	164	39	406	88	80	12
NCS1	3.2739201197056818	3.6435166217999853	11.599119776800388	-0.0995142417345615	-0.15370855470377637	-0.036602958102848186	0.9577991538544909	0.9459522758500923	0.9569267168014622	53	2	30	16	1	55	6	5	5
ATMIN	5.4060423614914885	5.49922413295787	44.865520799820914	0.05429314823032106	-0.15401806117695646	-0.106411872738817	0.9628319516267642	0.8891949875804194	0.8660735378827753	87	31	46	91	32	239	49	26	5
CLOCK	6.274706041321607	6.324019700414686	80.06628644242947	-0.06188312989596818	-0.15403531413311836	-0.12149343383579678	0.9451884860314854	0.863273108632332	0.8386781696574654	177	33	156	124	64	399	73	64	10
KIF23	2.372639265781112	2.980857042657404	6.301773521757344	0.3377642365011668	-0.15414649644236014	-0.05791200152766552	0.8748498034270389	0.9570227027604058	0.9202897933400889	24	1	2	10	9	53	2	6	0
MGP	8.069398499659611	8.148945780408837	291.6335562584622	-0.2482174333318989	-0.15419081659754227	-0.11043130594908883	0.7478239444465077	0.8809972047790144	0.8582708162024476	527	162	503	431	222	1539	125	154	87
DOCK3	1.2873592828658393	1.9687720241368907	2.235959039074524	0.0062242346071822415	-0.1542051433478141	-0.014233840728907186	0.998630450838112	0.9637498956411665	NA	11	0	3	9	0	8	2	4	0
RP11-936I5.1	2.450604162385475	2.829342704223382	5.5254731103196155	-0.5897491107937728	-0.15424927636868388	-0.04839667427418092	0.6520945764339497	0.9523862877311703	0.9389449373739693	16	2	13	11	3	18	12	2	0
SLC27A1	3.609344128577377	3.9981589971076246	14.03819837138483	-0.2743800321230825	-0.15425879551324842	-0.05099145867724584	0.8648068209790588	0.939512651970388	0.9405790562000321	69	1	29	33	3	48	21	9	2
STRN3	5.5799514889788515	5.699673812470034	50.63201113321484	-0.1425145078075449	-0.15428510832387612	-0.1093816809162001	0.8803267762285717	0.881391502635052	0.8600273602308426	139	21	97	88	34	252	55	44	3
DDX19A	5.323825669999196	5.424236660199909	41.594347802235525	-0.15692262740536575	-0.15430436818388593	-0.11060537513475736	0.8757680369740928	0.8868663320722304	0.8604014044445649	112	13	89	120	14	231	42	22	7
NUDT15	3.120343545714554	3.4880941963673378	10.272142838359075	0.2015886657738668	-0.1543413206093059	-0.06238607267608743	0.909875324440236	0.9480758079883934	0.921923580613452	15	11	11	31	1	66	10	2	2
PSMG4	3.7059482169577462	3.8562902030972417	13.355434870608644	-0.26397547188480724	-0.1546507743773298	-0.08049639101150473	0.8335115467573903	0.9264966044217092	0.9040748241617212	48	5	15	37	4	48	14	9	3
HIAT1	5.459123030204684	5.539532696119026	46.43257193739911	0.007499023463456142	-0.15473197532514826	-0.10681087982813685	0.994846093698118	0.8880342807487928	0.865939187827147	74	27	99	57	37	235	52	22	7
PFKL	5.879439519885947	6.012342955189045	63.41504664276436	-0.18135886738410736	-0.15504187454140586	-0.09681109356922582	0.8651344452427661	0.8924749639486005	0.883641702651385	263	19	141	128	15	294	72	35	11
HMBS	2.645504008527828	2.902798973790089	7.552367954907109	-0.11407799893714976	-0.15504196542743628	-0.03645507522307665	0.9580077471648337	0.9541922370621513	0.9523492224252688	21	4	2	15	4	23	3	3	4
YME1L1	6.898497119560206	6.949308354024169	125.48121418845014	-0.02683175894619848	-0.15516023751863584	-0.12393352208326971	0.9799554877511268	0.8670720649489774	0.8379452927009083	217	67	149	256	104	591	90	107	21
PRKCE	6.0579999642354565	6.222132457031662	73.01233928675849	-0.05984692734409615	-0.1554038456339856	-0.10463584400367765	0.9612446667757296	0.8940051456519074	0.8708059719521609	184	22	254	96	37	410	86	51	5
TRAPPC12	5.128264433088399	5.35239692852407	40.82941024412123	-0.3805969910015489	-0.15543296732305997	-0.05048936599517312	0.7404805264839883	0.9220580110453567	0.9426573353369976	165	10	83	95	6	155	32	16	15
GABARAPL2	5.308846480713474	5.503404623061313	44.8966056001542	0.13799164375722492	-0.1554918930860966	-0.10229356671173355	0.9079124184468675	0.9116358271883408	0.872624261066774	56	18	72	63	55	208	40	45	3
KCTD1	2.511745000041601	2.9377006303133797	5.752580852129365	0.05165614479601782	-0.15552917863851165	-0.05455947941667649	0.9802671223604376	0.9499687766707189	0.9323686936241546	10	3	8	25	2	49	3	5	0
PPP1R3E	2.527748331546475	3.01695606634009	5.902193406519443	-0.01592356308371096	-0.1556281350610579	-0.05169931567307241	0.9938516946743954	0.9490664417587581	0.9375796010775463	16	1	17	22	1	42	7	4	0
NFIX	7.528100679564282	7.601961300711269	198.51573243795312	-0.04057919974871382	-0.15577543381946254	-0.11842248822811272	0.9712201410118454	0.8755245150989543	0.8483421328130513	617	155	179	323	86	938	176	111	41
CAMK1	0.8822380390705021	2.0243141724575264	2.095784108158742	0.6106217169235763	-0.1557919224270844	-0.019847964265634767	0.8079587027927215	0.9693711265123611	NA	13	0	11	0	0	21	3	0	0
RPL7L1	6.104488589101569	6.188673726779129	72.7008989984578	-0.20869651485376886	-0.1560302298191772	-0.1152842831192062	0.8126469666936207	0.8760942637551209	0.8540357493513787	174	42	92	186	35	263	60	83	8
TWSG1	5.062386164913435	5.145587137430479	35.21740181690458	0.026879183678462547	-0.15611944685750181	-0.1050859707505762	0.9831737669017314	0.8930241856108669	0.868457580534403	64	33	62	49	15	175	24	31	5
EFNB2	5.56952574422841	5.878140437826092	59.630399979202714	-0.253591449293741	-0.15634525820392897	-0.02968424561125472	0.8570312013634653	0.9305965042988641	0.9679864976273033	97	14	275	102	9	232	34	24	24
CLEC11A	1.568974694286634	2.4054990314822486	3.2280311834136617	-0.3461097389393179	-0.15659470007383386	-0.049390486226181564	0.8807257815827774	0.9628742496966114	NA	21	1	3	5	2	45	1	0	0
ATXN3	6.18048517993591	6.2479331337941675	76.53155961874944	-0.06600033025473713	-0.1565998439723084	-0.11388740844635177	0.9534928470179769	0.8760673214675545	0.8549408249259635	112	38	235	94	47	313	61	64	14
DISP1	4.03348836690193	4.243453706993098	17.264365681867147	-0.03849176314248904	-0.15667382252619377	-0.08247616475094832	0.9813313429711622	0.9211331113846434	0.9051976004168342	38	7	58	23	9	124	19	5	2
CNOT6	5.29825384732175	5.3973371049598615	40.65209760174451	-0.14453100988357723	-0.15693863418028978	-0.11223409683019687	0.8782071032992752	0.8793002503875639	0.8573519909009937	107	20	86	95	15	227	47	24	4
SNTA1	2.1643129227463542	2.656372704244144	4.566082953642883	-0.21763640983517987	-0.15695800711217794	-0.039659568348315986	0.9054269484679097	0.9540721087811108	0.9482531565433007	24	1	11	4	2	21	2	8	0
GNG7	1.0789986030778849	1.7344816488137502	1.8720657733538035	-0.03499644135775904	-0.15703110219340097	-0.03156473336681314	0.9894667344935292	0.9658739012179004	NA	4	2	7	2	0	13	3	0	0
PIK3R4	4.86056790319996	4.919823681942492	29.574796683221408	-0.24364214843372986	-0.15707009407846967	-0.11478584851311475	0.7792548794459051	0.8865370018620612	0.8548140794669278	80	15	52	53	16	128	16	32	5
VAPB	5.7683782527406375	5.818836573085582	56.80695255294629	-0.19944103920978704	-0.15711523677660386	-0.1280585994571499	0.8092060804733365	0.8745986912052671	0.8331598871221523	141	18	86	133	38	276	41	30	15
TNIK	5.997386413988422	6.051186968407012	65.97528943947681	-0.0807188702367694	-0.1576209749851728	-0.1222263830756155	0.9322515243160291	0.8653458995640723	0.8406023035078357	232	33	95	99	37	358	65	38	10
HARS	5.309978626124861	5.3492804946331125	40.08784711669497	-0.1570016132102285	-0.157732511461661	-0.12429196602998209	0.8529739494220481	0.8681034436932499	0.8376988429860579	117	19	65	70	24	180	35	33	6
YWHAQ	6.936990175603191	7.002988828948538	131.88562957763267	-0.09162315741912498	-0.15774878592118213	-0.11618420388298158	0.9254742369485254	0.8755245150989543	0.8510152326199221	262	86	125	221	103	542	86	87	34
PTK2B	6.151775983810945	6.255262814993063	76.70153370429385	-0.15419164610501732	-0.15778011852160737	-0.10394664266650198	0.881064182724173	0.8856060784962073	0.8691394058381092	146	37	238	170	16	365	56	46	19
TPRG1L	4.648389754696472	4.84657057811929	27.409342077784782	-0.004787434532494355	-0.15778771110408388	-0.09747108944238043	0.9974133036477076	0.9063602180695288	0.8837226971290214	55	22	34	66	13	162	27	22	1
CASC3	7.354887268495388	7.416562348970744	172.208263759586	-0.1675366561592327	-0.1578643895651746	-0.12311129046124705	0.8402270673769693	0.8660124945417843	0.8379973614266657	546	47	461	262	87	796	112	147	34
RTEL1	1.1031810230884624	2.0216994734237135	2.3504483761526167	-0.2803969182343978	-0.1579235598322045	-0.007660824967092737	0.9079124184468675	0.9667495676937701	0.9899467542683648	16	0	6	3	0	9	0	6	0
MINK1	6.651645427989268	6.760139285867426	108.58535600619041	-0.15942680125033476	-0.1580284235581179	-0.10601035476388543	0.8782648148061893	0.8818269262783373	0.8660735378827753	379	48	282	186	23	561	109	49	22
ZNF74	2.1168685228774446	2.559303492751661	4.777026011202689	-0.09568504946826156	-0.15806550291163768	-0.029022964705048487	0.965660352982288	0.9548531759648378	0.9616061331991954	21	0	6	13	1	14	4	3	2
NDUFB5	4.476821803445782	4.654801504353373	24.845628912971016	0.1622134851487856	-0.15820301028094627	-0.0873818234122177	0.9046223013597389	0.9221937777423426	0.8931003505965696	41	10	19	50	29	136	10	24	4
FAM120B	5.624601777365029	5.711064354760527	51.04541444435621	-0.12291566342992861	-0.15823128546934398	-0.11709822832620521	0.894099073550389	0.8735033440034383	0.8499947309749336	180	22	105	79	24	270	52	39	5
ASPA	2.962335576424707	3.423570759044559	10.610884558797794	0.5994205892518724	-0.15830311116964768	-0.04372263206107831	0.7429254892181052	0.9546674518138877	0.9400683815200034	44	13	2	5	2	39	8	6	3
DNAJC2	5.725135298265549	5.82900251189893	55.660085369643255	-0.1297495798840089	-0.15838791269557484	-0.11404208251934167	0.8885100290221486	0.8755234664869695	0.8546822884377039	145	23	124	86	37	276	64	43	4
ARPC1A	6.15127538545569	6.240000827036329	76.69265619384396	0.09454022978902779	-0.1584366233925909	-0.11308114267774248	0.9313373732792932	0.8830726536111202	0.856201847417918	159	43	68	117	74	423	66	40	14
ZSCAN30	4.553058034152756	4.759881050774497	25.719286224859733	-0.1393615395484345	-0.15850513784980283	-0.07918737762638475	0.9170612987417579	0.9154461314927473	0.9077832933740049	52	9	53	99	4	114	29	14	5
METTL16	5.076779100702145	5.154824644442808	35.287483441999086	-0.021976201360784334	-0.15877271757525865	-0.10581430997620646	0.9875953609967707	0.8900025281047887	0.8668382234501214	85	23	30	83	20	165	36	20	6
KIF1B	7.38748850142623	7.423011497506938	172.41000777174708	-0.10846127140800185	-0.15879594779758663	-0.13714366633395741	0.8798526179071509	0.8407629994759952	0.7963836102355284	415	73	355	360	96	1054	152	123	20
FAM135A	5.5356429326979555	5.556482037751562	47.675350217356545	-0.23493234773026206	-0.1588294323794722	-0.13686034894382557	0.7567478876338095	0.8684047058971147	0.8170206276893494	102	26	74	91	29	182	32	36	12
ARMCX3	6.303021216424777	6.367945586024698	82.24886481366468	-0.04012020370695187	-0.15889367234359333	-0.12178018557623495	0.9704661389757195	0.8663735843638327	0.8417797516542124	124	28	213	183	54	472	65	60	12
EEF1A1P3	0.5962578231687293	1.4050704837711574	0.9799290804973254	0.1003123575357654	-0.15895227472496576	-0.02141077816296142	0.965660352982288	0.9673275174769237	NA	3	0	6	2	0	11	1	0	0
FBXO9	5.0151650095830815	5.128295266704275	33.714959555218	-0.21004343674096565	-0.15899463259389854	-0.10475672457074797	0.8390473930621752	0.8923489552099043	0.8698521165085159	135	9	77	52	14	151	37	20	6
HIATL2	2.1260615104201395	2.373833617908066	4.023211808398934	-0.10054971260629633	-0.15908384542187254	-0.046540423932838235	0.9558457467820511	0.9661103803143787	0.9389449373739693	9	2	11	5	2	22	4	1	1
LINC00665	1.752399732149284	2.307668386049442	3.3138165816408525	-0.2416517364289656	-0.15914600193077752	-0.0342767730363896	0.901590928288122	0.957839919243938	0.9541584561258623	14	2	7	7	0	14	7	1	0
UBL3	5.481653636256565	5.611241756192671	50.12235240765062	-5.730149093525114e-4	-0.15920793837831268	-0.0988260074064443	0.9999372839636632	0.9050334123126378	0.8779321501632382	81	36	54	72	42	293	39	13	13
SLC38A5	3.5010466764743544	3.923959424163092	12.74816895854276	-0.2493142184363	-0.15924142775626846	-0.07243984445221506	0.8713310751119329	0.9327998134756935	0.9174993858153216	60	3	23	31	4	77	17	9	0
TM9SF3	7.476887961152419	7.510738000229214	186.59123788452206	-0.09403065095723596	-0.15929567996012645	-0.13601523276445993	0.9056992424365294	0.8509812320177303	0.8144998142889952	300	127	355	265	122	806	141	134	39
PGP	2.384678121130092	2.9572493919728586	6.009738185482868	0.1983549053145504	-0.15989720191256832	-0.03298005750050596	0.9238561220195703	0.9538854518864335	0.958695800105132	33	1	5	20	0	24	7	5	1
USP30	2.7708425284077083	2.951049888524097	7.00554479262445	0.014909458051852424	-0.15994841328711285	-0.05648125207439356	0.9938516946743954	0.9442755836106814	0.930545896333518	13	5	10	10	5	48	3	2	2
PHRF1	6.385124471599447	6.562007568839658	93.46834344511538	-0.19568516908647854	-0.1599570729016195	-0.08534136347975745	0.8712663743039731	0.8997429544513355	0.900334798667973	396	19	231	203	20	326	87	89	15
SEP15	5.9317321100709535	6.009876797402059	65.756080703839	0.010867872604829158	-0.15996977191317474	-0.11104011514856794	0.9936573695670247	0.88341941263065	0.8586391173784897	101	40	70	106	62	262	44	57	13
MYLK	9.065315348150216	9.146634399677977	575.0077422088701	-0.0329492497188154	-0.16002116933477845	-0.11769181768797282	0.9768557746169587	0.8758912845967726	0.8483421328130513	2337	219	1361	507	270	3015	444	435	96
CYBRD1	7.280184543261315	7.376547918218038	169.69631253025253	0.05520925991483403	-0.1601513426529062	-0.11657972533068175	0.9620441787334082	0.8810705848186103	0.8526787789708682	198	107	352	188	146	932	92	139	31
F10	1.2857234019323323	2.1914379636246606	2.5898602232013674	-0.09973196791002445	-0.16026053918080002	-0.043645976047239646	0.9724653076168297	0.963995911956644	0.929274552421567	7	0	2	14	2	35	1	0	0
ZSWIM7	3.5719754351198554	3.8507851430496904	13.117210543183884	-0.02899561082699391	-0.16030835862601434	-0.07436403600027092	0.9876476999954296	0.9332505372293076	0.9114128510126288	36	4	12	26	14	80	4	16	1
WDR13	4.718265707439344	4.908387741339801	28.932084606361375	-0.19089282162429327	-0.160412465169481	-0.07458553439494484	0.8822388721051776	0.913047621623976	0.9142309028098896	137	7	73	32	8	121	30	15	7
ARL3	4.50046533504693	4.682671633513339	25.119400476086536	-0.40392486598548594	-0.16063892662492602	-0.08611255081680756	0.7314112141979474	0.9164133309684328	0.8970425399525753	54	11	52	42	17	121	4	31	5
RSL1D1	7.1727374468314	7.227757143472005	153.01543167771683	-0.05286757662340932	-0.16066848097491152	-0.12549646612638563	0.9578856543330441	0.8648505209662737	0.8366861323171553	286	87	149	329	119	702	103	115	32
TMEM201	2.4731688112647703	2.9133602958624536	5.991829335569533	0.08542601027196638	-0.16071541709002365	-0.0477348149037495	0.9687436513183715	0.9504441473343013	0.9396145347144029	32	3	8	11	0	26	7	4	1
LRRC2	0.9279417944450495	1.717450196550137	2.7889098320785615	0.7041531219944984	-0.16088761024516646	-0.03863710089632435	0.7775984448610745	0.975059367987618	0.9167750901900411	1	5	0	4	1	15	0	1	1
NBR1	7.18594811378981	7.210657697782156	150.632004736953	-0.12223232217858497	-0.16107184256855867	-0.1431486320118575	0.8712663743039731	0.8406016471932324	0.7946065337286387	256	82	263	311	98	790	95	107	31
CTC-260E6.6	0.48337542940550465	1.4679437651732863	1.0365910706280477	0.36523050436966975	-0.1613560944905013	-0.01728200122398789	0.8713198088403588	0.968585231862547	NA	11	0	1	1	0	12	0	1	0
COIL	3.8132979631785275	4.003292045302592	15.144066294324778	-0.10851380762520497	-0.1613786225481692	-0.08319153142419329	0.941575389341662	0.9236883244321761	0.8998818304853515	36	9	24	46	2	76	7	12	4
SLC25A42	2.4303468102826624	2.906704538847556	5.807717586520583	-0.07099893942787082	-0.1616615520253423	-0.045189936034823824	0.9747376063063508	0.9503200193315655	0.9426573353369976	25	0	11	16	2	26	9	2	1
PTGFRN	5.502059642010751	5.606506625888899	48.715496836871104	0.0938249655605088	-0.16168167756561724	-0.10848990961221956	0.9431112778487564	0.8901579007155748	0.8634920070663031	132	32	33	100	31	317	29	29	9
PLEKHG5	2.7903701825674743	3.1502916475837925	7.121233452824507	-0.43390977015316934	-0.1617286937706769	-0.05950161098473576	0.7434808503027365	0.9432675028013101	0.9276683122180494	23	2	20	11	4	28	13	4	0
TRIQK	4.127546962600608	4.218715790537492	18.141718577934483	-0.06257119983328742	-0.16174181873821272	-0.08857345948686007	0.9622371460525159	0.9120820809604918	0.8923784439855649	30	10	24	33	16	80	9	19	3
AUTS2	5.851743082253058	5.895372048002602	59.384404792726784	-0.15363289625055535	-0.1617420431211868	-0.13386744111903304	0.8573449551378718	0.8622685699784417	0.821790545108654	123	24	167	105	29	321	42	36	13
RECQL	5.130713469952718	5.265460106154463	37.336304770170834	0.02263440624130178	-0.1619297877594461	-0.10626929056929252	0.9876476999954296	0.892353003883395	0.8686560009795349	123	23	65	39	22	267	37	15	4
RAB27A	5.871239675670781	5.981128668550753	63.406300703383124	0.14910561559657973	-0.16195495472977942	-0.11567873902898838	0.8937759169235052	0.8853098361578103	0.8548140794669278	62	55	143	103	31	358	54	44	8
RMI1	2.641346548766538	2.993475769972723	6.454156363177555	0.0020548938656299847	-0.16242532542827282	-0.058496513558951385	0.9994818309143362	0.945192491292061	0.9274950508191315	10	4	9	22	3	59	4	1	1
BDKRB2	2.887928429213733	3.13639455299317	7.68359970402885	0.015315690409830064	-0.16293550168572138	-0.058168504469430206	0.9938516946743954	0.9427765666040185	0.9274950508191315	5	4	22	16	5	32	11	3	1
RUNX3	3.899024387229965	4.2589770421126545	18.809701464200238	0.299557103145302	-0.16301827060659188	-0.034200234726000395	0.860291090746706	0.9421790421240429	0.9596120106686825	14	6	100	13	6	87	10	9	7
THOC1	5.595420447259814	5.626925895875054	48.83333554657686	-0.18673278926804096	-0.16305456219910863	-0.1438631444628438	0.8022083121841088	0.8521576526075234	0.8003373455679317	131	20	93	108	24	238	43	32	9
LIX1L	5.443505553120945	5.489631291203265	45.50972930634564	-0.19474239478669875	-0.16307140987849209	-0.12567773296413376	0.8282050215574674	0.8760673214675545	0.8377383903506838	81	20	108	71	30	214	25	28	13
TMEM165	6.632276788717073	6.6864567254137635	104.43871668537611	-0.15804043767934686	-0.16323682954254137	-0.12515367347993875	0.8640940502257596	0.8633080771912218	0.8376988429860579	134	54	207	281	54	428	66	88	23
TRPC4AP	5.815612521092296	5.936132481294042	59.68490001466552	-0.12896540306768675	-0.16326101994227488	-0.11140814825648016	0.9010676055847958	0.8793002503875639	0.8596389133777008	203	17	176	112	17	316	52	48	8
SENP5	5.878103543253718	5.916015848555451	59.921412912498866	-0.1235196753056976	-0.16337492518471344	-0.13026403525704136	0.8777472341711051	0.8485231967547113	0.8210220041332842	151	26	109	106	41	288	56	46	8
EIF4G3	7.540578908810513	7.566969866273777	192.4832869582922	-0.22039707073366732	-0.1635040806622286	-0.1515449116136076	0.7221389535719281	0.8362928336343581	0.7743911423560282	577	74	396	322	106	923	122	132	45
CAPN3	1.2369654063623132	1.8346660190034227	1.8584694934936778	0.14946510750747233	-0.1638971902487839	-0.028787140829230937	0.9407575153892427	0.959377978644319	NA	12	0	3	3	1	15	2	1	0
HEIH	3.65638838770246	3.804064122450661	13.421772806089182	-0.04167491802771461	-0.16462121305410152	-0.07576032517226529	0.9804815394354132	0.9276794197630851	0.9076650725985171	20	3	35	15	14	49	10	11	3
EMC9	1.7213719045806248	1.951636218913746	2.9402148542747564	-0.13008872455857898	-0.16465066887652613	-0.037704373073652736	0.9456731689582033	0.9538854518864335	0.9426994306489805	4	1	5	7	2	10	2	2	1
ELMSAN1	7.171765574855237	7.2949025173257125	156.80981054168174	-0.1100252569212243	-0.16480941739292349	-0.11055434043953077	0.917790365138249	0.8786109382176522	0.860239422851355	468	58	481	320	33	730	179	110	19
AKAP10	5.632339395596093	5.717001334474049	52.43076454249812	-0.27497745754336256	-0.16480956814435266	-0.11395831501200762	0.7567478876338095	0.8777774992342191	0.8552438480830515	95	27	130	103	25	224	68	18	10
EIF4EBP2	7.34936615459761	7.386991160155392	171.09855833428327	-0.06166735751432653	-0.1648401611843829	-0.137670940008313	0.9442758013975422	0.8479898765271107	0.8131961334483361	255	117	304	262	118	797	141	109	34
C9orf78	5.827732289066512	5.8756836084775514	58.08174702958212	-0.06607001401804845	-0.16496132992661347	-0.12390275117373932	0.941575389341662	0.8504493532586161	0.836162698798018	146	35	113	96	30	354	45	43	7
PPP6R3	7.176878875162503	7.192874664034447	148.46102732184002	-0.20149173690098215	-0.16511042863222197	-0.15904543668956347	0.7421622050344778	0.8270227158732065	0.7528703385575206	305	65	334	279	88	646	109	108	32
AACS	4.4636874653701275	4.603702861202751	22.673129316498486	-0.13138742231660627	-0.16542000114778874	-0.10499111184275338	0.9075219111461197	0.8973294200812683	0.8708059719521609	65	6	52	65	7	137	17	15	4
RBM38	3.4593557033677365	3.828461814757293	13.303075821410612	-0.1466472042371133	-0.16553517619708444	-0.03775425247185951	0.9354804311071893	0.9396073648054514	0.9563911791653456	22	2	47	40	1	45	11	7	5
CSNK1E	6.366578747426714	6.45743201631982	87.5745479560223	-0.22769211035951278	-0.1656403030522279	-0.11534024074787663	0.795934950332654	0.8721675841126566	0.8533820052729343	231	23	245	217	28	363	88	53	18
KIF3A	4.621433167206897	4.827818810408679	26.3192247404484	-0.22822073888742522	-0.16596247561648178	-0.10221880519009696	0.8307359320380383	0.8962803025384027	0.8774413128049627	76	10	57	63	12	148	34	17	1
EFCAB11	1.5670338722755248	1.9707559687174674	2.642313909746048	0.10523219696490643	-0.16599582992528802	-0.03707857269362625	0.9612446667757296	0.9564279478447382	0.9454585889177046	10	2	4	1	2	13	3	2	0
RP11-925D8.3	2.1624460925019964	2.8015713977836714	5.311711305203626	0.6048821039535844	-0.16624194808540307	-0.046592551623031025	0.766552580925082	0.9553441041909754	0.9344931206764968	1	3	29	6	2	32	7	3	0
RAD23B	7.5670208797591565	7.585794765776418	195.62627734158798	-0.11360493825998713	-0.16625561785948964	-0.15000696043838005	0.8697608161116203	0.8270227158732065	0.7750465220543113	379	109	329	331	140	886	162	144	35
KDM3B	6.699378201996901	6.759976468958253	107.85465998643038	-0.14812160030707452	-0.1662566485042056	-0.13403685109101546	0.8523492518324383	0.8488908732546371	0.818445657625212	258	39	287	238	46	541	112	78	13
SPAST	4.500662870360686	4.578335965624461	23.9647762646763	0.03631012879079507	-0.16630314510142352	-0.09625196101232215	0.9794447834048344	0.9028827960473905	0.8810120374813821	37	14	39	27	23	103	23	12	5
TPT1-AS1	4.134041675162272	4.446014742187798	21.179122785907506	-0.24493578986059814	-0.16642769788100226	-0.040684524420231113	0.8730145431192171	0.9302514623770818	0.9543247052340998	38	2	65	70	4	76	12	14	8
PRSS48	0.6311890771502864	1.4702982393933635	1.2654735867102662	0.038853500331805284	-0.16656664290592768	-0.007420082380598421	0.9892753235728079	0.96600226550072	NA	1	0	6	5	0	6	0	3	0
TINF2	5.0840217705727015	5.128649988067192	34.54149529362502	-0.24592375376843895	-0.16662674301875255	-0.13233418522867657	0.7650740076941489	0.8721675841126566	0.828582651235007	102	20	66	58	13	137	34	22	7
MED28	6.328429414711542	6.37923032981846	84.51438566622198	-0.07093471745030196	-0.1666804022077456	-0.12682663432920624	0.9468442759100651	0.861801494319642	0.836258860874568	98	55	154	178	53	334	73	63	16
RRP1	3.6273603441635065	4.113828352106059	15.38184899021792	-0.18795999296314828	-0.16672188451761225	-0.04551064755390013	0.9194921080735445	0.93898709410671	0.9460928294774993	81	1	39	26	3	77	23	3	3
RP11-829H16.5	0.8302350080601288	1.441088337482398	1.4853909314096019	0.35556287086291627	-0.16683550473509304	-0.023526019552710897	0.8833374729485673	0.96567129207777	NA	0	1	5	3	1	6	1	2	0
ELMOD3	3.750722199680596	4.081796278907535	14.912511163026362	-0.06282266820410866	-0.1669464136904106	-0.07546072217550678	0.972604873262698	0.9236883244321761	0.9129938793307814	52	4	39	43	1	79	15	11	2
SRD5A3-AS1	0.34219973886248883	1.179675122278693	1.177412571495259	0.08523369897374478	-0.16734622492787565	0.0012737388453265676	0.9765534937865951	0.9678673626204664	NA	2	0	5	1	0	6	0	0	1
RP11-391L3.5	2.039240509496581	2.476856647568262	4.240597424883921	0.12319379504355352	-0.16740067664097483	-0.03991604801420994	0.9546374653769476	0.953468561396012	0.9460351880827641	5	2	11	16	0	18	5	2	1
NBPF3	1.8329403610775394	2.2684613442671404	3.6356959045243102	0.09662169916923992	-0.16743246379580418	-0.03377621784971019	0.9647567439688126	0.9541922370621513	0.953744085397032	6	2	4	16	0	13	4	2	1
TRAK2	6.994204958553819	7.040516725680701	133.1900665793006	-0.12128532504138732	-0.167740177708131	-0.13523370803815934	0.885293140368089	0.8474905299730263	0.818445657625212	288	70	333	152	84	563	99	125	21
CHUK	4.857277222009718	4.89550606314128	29.481814301456225	-0.1051368317311427	-0.16778891909241225	-0.11812807631558489	0.9154997439116314	0.8760673214675545	0.8498446910411601	58	16	42	62	20	138	27	16	6
MIB2	4.115061013029455	4.715140984851758	24.72045856940244	-0.06041820141991834	-0.16783339973384973	-0.03081270753565001	0.9813313429711622	0.939512651970388	0.9653972242783875	140	0	57	41	5	76	31	14	6
CBS	0.5277387831188967	1.7981122142363581	1.5680029391302823	0.9133476273821773	-0.16807373781524507	-0.016481975517256598	0.6794956192857159	0.969262490921333	NA	19	0	0	1	0	17	2	0	0
LMLN	3.4517436169310374	3.726128725402269	12.258663654239896	0.12842823335743547	-0.16815403854950955	-0.07643675086441247	0.9367835630860534	0.9310062747124132	0.9075658036154313	24	13	19	28	1	70	12	5	2
SNORA7B	3.7403221944860885	4.187813485708747	20.884680777189633	0.48790835718472153	-0.16829810940861317	-0.03552228095427142	0.782340095526987	0.9538854518864335	0.9528225512550664	8	23	15	11	19	72	4	8	10
PDE1B	2.4398896092801428	2.7803430312758532	5.4693253615021415	-0.19305157089611993	-0.16838815952229746	-0.05246622268040342	0.9124343777272144	0.9476251547388408	0.9324605147039238	5	3	17	12	3	21	4	8	0
UGT8	1.1732204815839904	1.6342534637819692	1.7648994593888296	-0.06823258035129579	-0.1684792089732107	-0.026282465647616396	0.9768557746169587	0.9583025491833208	NA	7	1	1	4	1	7	3	1	0
CCDC90B	5.137785964839065	5.358106372243204	39.73993340371412	-0.003905258894455763	-0.16863903940077782	-0.11317446785481543	0.9982887824023388	0.8931161358314685	0.8593897257543123	94	27	49	69	29	257	38	31	1
RNF41	4.9415089931592115	5.0112566113392845	31.111052469159368	-0.10448812084059396	-0.16890405362664718	-0.11711405769894517	0.915326478022959	0.8727422702178833	0.8520211578726176	75	13	45	81	19	162	27	24	4
REPS2	3.9636589866207643	4.110323407450993	17.806675246334443	0.19066939757909565	-0.1692634366258656	-0.07962726934798141	0.895228010777443	0.9274595967754647	0.8985813306433096	19	16	13	30	14	76	15	6	5
FIGF	2.759605086655197	3.287032645949327	7.696818507856663	-0.012276614304343571	-0.16932672689286268	-0.0573515971183609	0.9953557595871638	0.9448756044632263	0.9284754964307168	41	4	20	6	1	50	4	10	0
ERCC2	3.2254752969501443	3.6713626923116727	11.722814569334608	-0.1173863419647328	-0.16933263804669976	-0.048750800534956014	0.9573984189907248	0.940574306838387	0.9405790562000321	43	4	25	29	0	47	4	11	4
SHROOM2	4.829235362897174	4.924078811285796	29.527612855015168	-0.29738898770410355	-0.16972962927680946	-0.11730431347077562	0.7481277962976319	0.8863148094861859	0.8523003306767631	105	11	71	51	8	116	26	20	7
IQCH-AS1	1.5309669579215597	1.9728767788389538	2.9336884910145185	0.16982716695102734	-0.16975145548040868	-0.0377235797884299	0.9392672851558557	0.9609885442955015	0.9404421096045665	7	1	1	3	5	10	3	3	0
CCDC59	4.77629290996638	4.828107972139194	28.37663612517594	-0.009437185938679092	-0.16993467997335543	-0.10914561369489106	0.9938516946743954	0.883872463045574	0.8604014044445649	50	14	38	49	26	135	21	18	6
ZNF609	6.943711215649236	7.012953243949638	128.85714858490218	-0.11425745120559609	-0.16995138488023276	-0.13330539913705577	0.8928176770941615	0.8504873699826909	0.8210629866543632	257	47	372	283	59	676	122	104	14
MAPK6PS3	2.09194404710848	2.419967364718605	4.260120823371208	-0.49367012595877857	-0.16995698565453204	-0.03644777753560147	0.7657576174601575	0.9514460204229557	0.9504902473749399	8	1	16	5	2	8	7	2	1
PRKRIP1	3.9093806643725975	4.212157283447823	16.148692044166744	-0.08082557181324192	-0.17046702039052275	-0.08395968451903148	0.9577991538544909	0.9150843678381614	0.9031863101871512	52	3	57	32	5	111	17	10	1
MMP14	8.422919977907588	8.521759993883604	376.28649781071704	0.04062883663066943	-0.17052155684936288	-0.12113858491996901	0.9728396493213597	0.8737925801271157	0.8466871363651527	850	199	295	531	379	1657	350	240	69
TUBB3	2.7235425550411874	3.4097899576508834	9.516935518383455	0.741709088652037	-0.17059068395609928	-0.03368473360290977	0.7584435877221865	0.9538854518864335	0.9562947786043704	18	2	0	46	6	33	13	4	2
PFKM	4.631222857390916	4.831889966989837	27.946651815822335	-0.08504610378845072	-0.17062923041699327	-0.08142661420910076	0.9557738233869222	0.9105082024807628	0.9040748241617212	98	3	29	71	20	135	18	16	8
COL4A5	3.702595220028849	4.082732064611601	15.369097001860524	-0.0934880625210897	-0.17069257897264462	-0.06763670277494326	0.9612446667757296	0.9298726129006244	0.9195991068736217	68	8	34	24	1	95	18	3	3
AARSD1	1.8845814667943996	2.2650357177586864	3.1922752940587173	-0.1660980726872172	-0.17072918270314197	-0.04222058712941743	0.9205949178631716	0.9497629823475836	0.9426362054930528	8	1	6	12	1	15	3	4	0
NLGN4X	1.977891579179459	2.5375371751770097	6.435180905970709	-0.14301059850354228	-0.17074894043131883	-0.0019514900247735473	0.9597788878894353	0.9645057277630228	0.9967246838643694	2	1	16	2	8	8	1	4	4
TMC6	5.461708824164111	5.61960134773853	48.54934955656113	-0.26676062757125246	-0.17076913312637415	-0.09976929646420069	0.814933739693375	0.8908553704315919	0.8789157940245479	152	27	99	116	6	157	47	41	9
MXI1	5.399759480709811	5.554557896845725	45.587044320802804	-0.08124142643890941	-0.17085136990699876	-0.10323984344532133	0.950709856637886	0.8880342807487928	0.8728983988041114	64	12	168	92	24	202	41	44	5
CCDC186	6.5827542063380395	6.618312493830992	99.45870330920648	-0.16380984905267443	-0.17090319196951495	-0.14206470940310426	0.8400534892387328	0.8416070510977163	0.8043664170739157	147	44	245	205	60	431	78	66	22
GTF2IRD1	3.669372674068663	4.07880465521022	14.770267860687472	-0.08409275977729776	-0.17108196896936304	-0.0625824232284558	0.9637292173587948	0.928581836041072	0.9274950508191315	55	2	43	42	1	69	18	10	2
AGK	4.279602457813227	4.46172957125943	20.395234336974397	-0.33028864301910954	-0.1712233219511944	-0.09977739368596134	0.7448602726037733	0.9007648072491437	0.8797634451727359	44	10	38	58	9	79	26	18	1
GABARAP	3.6055806183789976	3.797143930033274	12.764745879527773	0.05112551731805438	-0.17127887793875804	-0.07881566460708604	0.9743651008157485	0.9218257388180808	0.9070154633743185	25	5	26	14	14	73	7	13	1
HBS1L	5.65531444358433	5.7041398997018105	51.85468108505418	-0.06601168926617551	-0.17147050943432263	-0.12790988003524417	0.9480625406316722	0.8567210804832078	0.8339595011237216	129	23	66	110	38	303	33	37	9
SF1	7.610379618596572	7.66708609289543	204.31525160084865	-0.15791888011885086	-0.171640224087211	-0.13800150720861828	0.8400534892387328	0.8448099347156314	0.8121194605161983	611	67	544	431	71	956	176	167	31
KHDRBS1	6.855418248606833	6.9119266879143675	122.91080339985795	-0.029659000564109486	-0.1717369373658672	-0.1344311227350908	0.9780875782384293	0.8536786509121992	0.8235070523756829	255	96	185	138	81	589	78	103	22
TMBIM6	8.662609650443517	8.747133191811772	441.76630184921777	0.007442655162451668	-0.17182737166008652	-0.12860055427931033	0.994377811791337	0.8681034436932499	0.8359155303848141	505	362	567	752	314	2117	278	333	90
RP11-134G8.5	1.3204966942840517	1.910687102925702	3.3543191855716428	-0.0380336455336893	-0.17192245944936843	-0.022524522866725512	0.9903377979696723	0.9645057277630228	0.9593957882326601	3	4	3	7	0	14	0	1	2
UBA2	6.945463633171812	6.981300529345771	128.51861049747546	-0.2293783033601105	-0.1719650732039945	-0.14328106777007632	0.73992478232057	0.8393189193359694	0.8009456186535553	270	55	249	209	97	493	78	115	28
EPB41L4B	2.083190415008189	2.440848320955881	4.1860926543055035	0.02131983580309693	-0.17208437404397103	-0.04854475222714546	0.9921767371077238	0.9505626087817233	0.9341811922325247	11	5	3	9	1	20	4	4	0
KIF5B	8.56585984099645	8.593974521024517	394.8778194655854	-0.11197596310903792	-0.17220075745097546	-0.1532134520828621	0.8726183403141359	0.8307604674099058	0.7753364385436722	849	272	683	538	240	1723	384	273	64
RAD1	4.459403619840021	4.5261710885089554	22.224703488754244	-0.14802632998281048	-0.17237923136895403	-0.10650747168839758	0.8833374729485673	0.88341941263065	0.8660735378827753	47	11	37	40	17	95	25	14	3
HSF1	5.401402078794944	5.605117989858745	46.46755258384453	-0.15610813914566693	-0.17238333071236348	-0.1059836764142429	0.8930380615448533	0.8891759005406106	0.8698521165085159	190	15	76	119	15	272	60	26	3
ZADH2	4.860445037731215	5.031972161585036	30.738723093468586	-0.17596145525932172	-0.17246367710903304	-0.1088551988494719	0.8719275547611284	0.8855335611338562	0.8660735378827753	79	12	68	81	13	199	17	33	2
EI24	5.889242027459537	5.943053560855023	61.8054972686656	-0.09906421841034545	-0.17256243893832668	-0.13137855134741594	0.9178152825989243	0.8573163111862732	0.8298684832021576	184	42	73	114	28	338	35	47	12
NDUFA11	2.139088569458625	2.4488202492619187	4.208833358935776	-0.261667629533887	-0.1726206293455553	-0.047774606223579076	0.8770810055008339	0.9459522758500923	0.9357047056242078	17	2	6	8	1	17	6	1	1
NOP2	4.869686334361041	5.1000285612733816	32.12087018874845	-0.08102434803772086	-0.1726831052463516	-0.09488930660334008	0.9553143570918482	0.9007017599083434	0.8880924281400131	152	5	49	75	14	187	25	30	3
TRAPPC5	1.1205981047202735	1.771373026901812	2.2349520708363415	0.42224257664736004	-0.17272482243314605	-0.026971385907573767	0.8637895588974462	0.963902260868371	NA	2	2	0	10	1	7	2	3	0
PAM16	1.873038217556097	2.3217220058792054	3.492513511119881	0.1033090061042463	-0.17287516582406687	-0.04091260321889278	0.95859352514161	0.9502756763295291	0.9445036242414191	10	0	12	8	1	22	2	2	1
MAGI2-AS3	6.086819344167119	6.137006706722883	71.20385100407343	-0.09243317494577184	-0.17291289569112547	-0.13181340231477842	0.9194921080735445	0.8558277213436932	0.8272511980972006	148	30	134	99	61	390	52	36	16
PWP1	4.9255069170618535	5.001670504690707	31.807293890273055	-0.28178504004161836	-0.1734665831639344	-0.11971061986591917	0.7647432033604138	0.8813247864618934	0.8483421328130513	96	15	52	54	17	157	11	28	8
FAM65B	6.189557064086254	6.3425014936245026	80.54028672397588	-0.01380048385099395	-0.17354355008064765	-0.10433388756911996	0.9932216447816172	0.8843608033531725	0.8702968884640856	85	32	325	142	34	328	73	77	10
LCP2	6.905131732842528	7.029370240194398	131.41506944870937	0.08271265745369176	-0.17360372199865945	-0.11665197515428875	0.9468442759100651	0.8760673214675545	0.8540357493513787	230	75	489	108	57	794	97	94	19
CASP9	2.664216314207606	3.047409818936589	7.2664827466937405	-0.1540819254099627	-0.17368052839014833	-0.04630932868646116	0.9359535017797356	0.9449555457421372	0.9402171970189679	15	2	11	29	1	36	6	1	3
EML1	4.383024960126816	4.555920693402894	21.848367394224177	-0.14672066847682447	-0.17371492321475257	-0.09919965207265827	0.9045524737319377	0.8989969319225136	0.8808378382739921	64	6	64	47	7	147	20	8	4
FBXO3	5.3174457585920925	5.391896811945877	40.808295331996504	-0.07924823914807308	-0.17371906458872458	-0.12025747891593405	0.93505196684115	0.8590127230209114	0.8456160774497358	84	21	98	74	23	239	33	33	4
AGAP10	1.3278432376744038	2.054697479735668	2.6709469803426718	0.04149449648544036	-0.17377711060741577	-0.01835487296847813	0.9880243491789406	0.9592702876209145	0.9729277499949709	11	0	4	10	0	16	3	0	1
LAMA5	7.887763282723242	8.112456193695046	277.6174754455337	-0.10379083350057008	-0.17378801619031722	-0.08755664328218755	0.9416704600742829	0.9011971702543747	0.8959376852672344	919	61	1027	513	50	1115	397	135	38
NDUFB2	4.015566664649764	4.206764969766795	17.386896957131967	0.14915505912120647	-0.17389374874201458	-0.09216871223721587	0.9122078767861539	0.9120820809604918	0.8887753446674945	44	17	15	40	5	116	11	12	2
RWDD1	5.424334164125045	5.520006678504088	46.12812516821623	0.08670621146539391	-0.17404247312430435	-0.11430819430510276	0.939625474745312	0.8810802512666935	0.855284032690327	101	22	60	50	49	250	27	36	8
AC092338.5	0.09363982805128342	1.2086855259564675	0.6913177307495862	0.39135754487565705	-0.17404481773570385	-0.021147564546412246	0.877680141931412	0.9722587607845519	NA	0	0	6	2	0	10	0	0	0
NAA10	4.119529377245109	4.359667950239575	18.945978818545402	-0.25006087366030766	-0.1740885298124512	-0.07943275087057301	0.8488256890782367	0.9127995175850013	0.9072469030041866	82	3	46	37	5	86	23	8	4
TPCN2	3.553890656231082	3.787632565706705	12.496801889692058	-0.3153444268093939	-0.17409961168027963	-0.0781617863499778	0.8063031547891483	0.9222331187826293	0.9070154633743185	38	4	23	37	3	58	16	3	3
MMS19	4.4436109183781864	4.900256079768129	27.12453144766052	0.028891294398066935	-0.17418098959453482	-0.07338586596235347	0.9890944702978616	0.9221823143767289	0.914991245690082	109	1	90	60	7	177	20	26	2
FAM53B	4.067434475334999	4.393507866461418	18.73402796085687	-0.07797700791699258	-0.17421077759576845	-0.08994518023452558	0.9615155337339933	0.9127995175850013	0.8936096368471551	62	9	50	45	2	131	12	18	1
DGCR14	2.606694196511995	2.9101550175526625	6.300889661010311	-0.1927514377958774	-0.17458454717871288	-0.05562813324057228	0.9071261211026094	0.9401960537120241	0.9286627098794015	30	2	10	11	1	26	7	2	2
ANXA7	5.8117188759206835	5.88636841796678	59.27128477354109	-0.016171591142821677	-0.17462904868986154	-0.12524186694471962	0.9889719011793296	0.8633080771912218	0.8399543988117247	111	38	79	96	48	291	40	58	7
DR1	6.174246372802963	6.230506058530779	76.44287532610535	-0.12003712369673433	-0.17464740480047514	-0.12971849946580113	0.8989207583881739	0.8590127230209114	0.8328485138050232	118	56	107	147	48	315	43	72	15
THAP7	2.1689232189697	2.5420414702479293	4.478013087960813	0.07668151673492249	-0.1747010294327482	-0.05304999451852522	0.9707327082038328	0.9459522758500923	0.9309162094851897	12	3	9	12	0	25	4	2	1
SLC25A23	5.129673436401999	5.193156861169139	36.41176463147298	-0.01529720052093933	-0.1747196410910193	-0.11781959729300069	0.9914126301071515	0.8736664198707597	0.8508087014917294	99	22	36	64	25	204	21	26	7
SLC35B2	3.374501631220905	3.6874731938776	11.248501282985728	-0.34621939280271263	-0.17521463206266627	-0.07894226769987055	0.7978570203562858	0.9255954121438595	0.9070154633743185	29	6	12	34	6	45	12	13	0
ZNF184	3.192545940281974	3.3774347956883006	9.016555424224173	-0.0073181899560200445	-0.175568916910847	-0.07392772985090892	0.9965145260852887	0.9228216112393542	0.9129938793307814	20	3	27	10	7	51	6	8	1
ZDHHC2	4.642253209828651	4.742328342982827	26.288812801581464	0.028712393531163078	-0.17566408904957143	-0.1039085205316143	0.9833248426873721	0.8890818854767313	0.8701173735540242	37	19	43	40	21	122	30	15	3
PKP3	2.299304116425156	3.0017563916959418	6.135807456871618	0.6137354730001187	-0.17578907655561019	-0.03292336384542661	0.7426815285010241	0.9522043806059661	0.9569301365688015	26	1	2	31	0	35	5	5	1
RPS9	7.233255823230379	7.2590552714330245	155.88145058375807	-0.1018270222501567	-0.17581980533263777	-0.15200086363776286	0.8920862369858725	0.8234986649268827	0.7796142942197606	345	87	215	268	115	810	111	105	30
SENP1	4.5335554468243515	4.6189348070221445	24.311044237235247	-0.05139524916697706	-0.17597187866966335	-0.1071830020120252	0.9692916987536377	0.8905280061390678	0.865939187827147	47	18	41	43	12	160	14	9	6
RP11-73M18.7	1.3570541964700165	1.71006560058872	2.347306278411785	-0.05284042501569875	-0.17597260005634324	-0.02614545875929208	0.9831737669017314	0.9541922370621513	0.9566191743125861	3	1	8	2	1	7	2	1	1
CHIC1	3.4696065210571154	3.589299196812927	10.693493241253229	-0.16429723244088587	-0.17598587949897374	-0.08642633076566343	0.8869662465893898	0.9090182289370565	0.8974359296441575	25	5	22	20	7	52	11	8	1
TSPAN31	3.902943095220837	3.9487497480969087	14.948417981442311	-0.08440156286896058	-0.17625294737511768	-0.09755456752891468	0.9454224168876242	0.900454044693426	0.8797634451727359	29	10	26	21	10	65	12	10	3
METTL7A	7.118991733110343	7.25485069975969	156.8681454979553	0.17866697177454632	-0.1764347940590358	-0.12310976498210863	0.8631652066683254	0.8809972047790144	0.84436976420752885	308	176	154	153	80	823	109	120	25
FAM172A	4.851455929650633	4.9948610966243034	31.071960129015256	0.04497729246521643	-0.1764607373029616	-0.10496802169497216	0.9730467289416085	0.891327393683317	0.8689921964717361	82	7	43	46	35	159	26	24	4
DIAPH2	6.416987477414211	6.478159590370848	88.75028201385994	-0.0963736130853743	-0.17646108046274764	-0.13709618421875613	0.9109404676799007	0.8362928336343581	0.8148334504268666	250	46	196	121	49	493	89	62	9
HNRNPA1P16	0.5613092526214226	1.4090914273239927	1.1189299883541897	0.459216873980047	-0.17657176772856029	-0.0052009365928017744	0.8377996803141045	0.9636789397040368	NA	8	0	0	4	0	5	2	1	0
CHMP4A	2.319758708896662	2.672062343544106	4.631615983412555	-0.09638025774021129	-0.17658197905101822	-0.05577971716622086	0.9557738233869222	0.9399726261187571	0.930545896333518	17	3	11	8	1	31	4	4	0
ENSA	6.953743223969578	6.970047888961257	127.09907418572334	-0.15284267320925296	-0.17666507906578688	-0.15954113345007134	0.8187141272274286	0.8121692099518875	0.7565657881435244	245	64	266	217	84	576	102	91	24
SNRPD1	5.051306296393041	5.2869685033139575	38.291880928985464	0.06377996668117511	-0.1766959688516486	-0.11261742470075665	0.9678482225476677	0.9026215042405208	0.8573070941686955	83	26	28	69	34	221	18	46	2
ARCN1	7.814703065060555	7.867898067512095	238.10075825712676	-0.024024716232710856	-0.17683454135450355	-0.14472627687491027	0.9808983455451857	0.8407813572521797	0.8031256887591446	403	158	399	316	185	1251	173	202	33
PLGRKT	1.151736293149831	2.079357495065694	2.6280855191913632	0.2336152366573542	-0.1768528503342793	-0.05277538232044708	0.9386076215153677	0.9636789397040368	0.9071399694398993	5	3	0	11	1	31	1	0	0
COL12A1	6.850666561395205	7.013771669380243	128.76130339599385	0.05923583924217863	-0.17687052906667367	-0.10616291770992153	0.9650339338367675	0.8821803761550859	0.8673946507124133	706	44	234	108	50	756	99	101	17
INPP5F	5.064913848850241	5.205020458362308	35.50990274364554	-0.10798025356235408	-0.17687219017783928	-0.10822081263345423	0.9279613389409856	0.8824350865868626	0.8660670131576672	95	8	120	52	18	213	19	30	6
PROB1	1.2029953099890287	1.5947164132077338	1.6647087332944701	-0.10868894576871026	-0.17716748026103554	-0.03110574717289533	0.9555788208642444	0.9538854518864335	NA	5	1	3	3	1	9	1	2	0
BAG5	5.756199408084497	5.818796813506363	55.46625666585548	-0.17574319394069018	-0.17720508000126795	-0.13483320194545267	0.8246667752076436	0.8423156291434815	0.8188194489749138	136	24	125	106	31	268	63	37	6
TMEM127	6.140703204612841	6.238670624278505	75.5860354364576	-0.08821884929109691	-0.17728723195375434	-0.12762938425006357	0.9322515243160291	0.8644284974428749	0.8379452927009083	149	60	147	172	18	344	58	71	10
PBRM1	7.063680336192153	7.112096366692964	139.7571352197592	-0.08371443199875393	-0.17735470820773983	-0.14145430587282484	0.917790365138249	0.8342007773999713	0.8060016310744671	300	54	240	231	123	665	140	94	20
TMEM204	4.635570316153828	4.863469774425283	27.435690293928168	-0.254475465215036	-0.17767371053073583	-0.08895985664833067	0.8388287847442196	0.9026215042405208	0.8937628785861707	71	10	95	56	5	129	39	10	4
EIF2AK1	6.6753874148696974	6.712723793365412	106.72878172367943	-0.0630865774256482	-0.1776758584839693	-0.14302933767695508	0.9439231729359875	0.8342007773999713	0.8047874534447009	181	79	169	168	69	469	91	79	18
FRS2	5.148352916556876	5.214892118732331	36.82239577627734	-0.2548537513349579	-0.1776884661373219	-0.1306539378151736	0.7762225348351605	0.8707927317465781	0.8330048486532923	84	15	79	75	20	201	14	29	9
RP11-384K6.6	2.7834222066570034	3.1883879854003947	7.246273354136628	-0.10122924889903412	-0.1777937715575785	-0.05906244641205336	0.9562064200763271	0.936073002502367	0.9274950508191315	23	1	22	21	1	40	3	9	1
SETD1B	5.931910265662884	6.089640994515888	66.62620237224881	-0.2321930139761021	-0.17786986469197152	-0.10467989805922345	0.8268106978058274	0.8789313571826329	0.8702968884640856	263	17	171	137	17	276	86	40	9
EMP3	5.369695371970207	5.428479790677134	42.751055663962966	0.015854173732099484	-0.17787433659633337	-0.12220688450952188	0.9890944702978616	0.8590127230209114	0.8442647398778916	79	33	74	70	24	262	31	28	6
C6orf165	1.27071748700326	1.841262259550556	2.133316807438411	0.3543105351520887	-0.17800164663512827	-0.03157216168438116	0.8590535267429564	0.9568628520188776	NA	2	1	12	1	1	12	2	2	0
SNRPE	4.028984981855697	4.168200770349731	16.799336344150408	-0.0465972324248905	-0.17806623569927224	-0.093885805105699785	0.9748887773266385	0.9011971702543747	0.8884847454402938	46	9	19	34	12	106	7	16	2
RAB11B	5.599408423335672	5.652307745842106	50.02087118140743	-0.12125567217076343	-0.17820556063409232	-0.13024858509299742	0.8943590377656442	0.850761909582714	0.8311108780080424	125	29	91	74	31	270	53	22	8
LPIN3	3.2823793354600608	3.6104574734482497	10.126403466638466	-0.1398459792242692	-0.1782305904309017	-0.07419469946473936	0.9262035760740114	0.9227635392229563	0.9131229281931704	41	2	26	25	2	59	13	5	1
PBX2	6.0952382514276175	6.138157730010241	70.74877744546743	-0.17278598675032153	-0.1783236349093435	-0.13910583784954095	0.8349391582184955	0.8393212634872296	0.814122921902938	150	39	167	97	42	299	79	39	12
NEK8	0.5227290176157258	1.364034252987458	0.907829976164502	0.15002696784123823	-0.17849192183054333	-0.01964640437517001	0.9481192837385933	0.9630180051286269	NA	7	0	3	1	0	10	1	0	0
FZD5	5.139100146259737	5.314539238541114	41.06856056790301	0.25024532139094896	-0.17867743651194332	-0.0960870072982456	0.8598702183779717	0.9073791991985038	0.8786364439424905	59	38	17	71	32	146	31	30	9
RN7SL674P	4.525207622467857	4.827614361210264	30.9117382220632	0.2401299327873156	-0.1787341045975923	-0.054225102727479976	0.8842046666963816	0.9342157949022682	0.9307415893649845	15	39	20	52	14	83	15	17	12
KLHL8	4.793898051633391	4.88499389195123	28.528092511729596	-0.07159720117597765	-0.17875149805695298	-0.11797374623327234	0.9529309288910383	0.8758973416766928	0.8526371811454343	46	16	74	71	9	161	21	19	5
FAH	4.41923528242682	4.652215867435586	27.363931447066054	-0.3431950219695317	-0.17892709113015665	-0.033924097176283176	0.8183945333376422	0.9298054424191337	0.9598561492543439	60	15	11	49	21	69	11	10	14
LYSMD3	5.2200913716387785	5.296186008969503	38.224916417393175	-0.041992319731214714	-0.1789824292520046	-0.11805371876922953	0.9698185863547585	0.8586107289916932	0.8499049306546527	79	19	72	74	27	246	26	30	4
DPY19L1	5.550809283895109	5.6886976432397685	50.210736944657945	-0.16709172588520305	-0.1790001576266258	-0.12203125879743693	0.8681628731812542	0.8700200982299765	0.8466871363651527	128	19	70	130	34	233	50	49	3
TRBC2	2.509625570708493	3.1903836957971006	10.334406198749274	1.0675922207906092	-0.17901326998419353	-0.023606292553183226	0.6671186654487844	0.9609885442955015	0.9650536718646356	0	12	21	3	6	27	4	4	5
ATF7	5.561300936534277	5.665170072610607	50.64386137756732	0.05175702104692021	-0.17914975469947217	-0.11696466155057116	0.9644419227356088	0.8748630808962669	0.8529477452334966	72	15	85	98	55	255	39	38	8
RP11-154D6.1	1.1637883818521555	1.9834083954621269	2.443116169844551	0.7000482470336545	-0.17915948163036305	-0.028589795913750618	0.7471238251231582	0.9625076663465126	0.9552401998016989	2	1	16	0	1	13	4	1	0
SLFN13	4.018209466718105	4.304131104156202	18.454310282716733	0.06190927933825375	-0.1792056665125475	-0.07839703020319151	0.9730467289416085	0.9205192915480513	0.9060460667091794	21	13	79	23	3	74	17	18	2
C11orf58	7.008230833721467	7.058898152855626	135.0402700282054	-0.08172799181434	-0.17922746760772565	-0.1412060095653935	0.9260091012374425	0.8362928336343581	0.8104913100146002	204	63	244	260	112	645	90	123	21
CENPBD1P1	3.763701455434246	3.907391432334178	13.526777285917202	-0.25783352331417275	-0.17923526887679897	-0.10027091595016095	0.8162845267965096	0.9031002136415202	0.8770208166597282	54	4	27	23	6	58	11	13	2
PI4K2A	4.367251618188068	4.458704204004911	21.509837015045182	-0.2006605558671777	-0.17939281525481846	-0.10929982737402386	0.8573449551378718	0.8919944764660914	0.8608450390406613	45	14	31	52	9	100	23	7	5
SARNP	2.6873613567341748	2.815139076150273	6.346566540745837	-0.11047619159848962	-0.1793970999067563	-0.06747642584251677	0.9477219663708842	0.9347894292834953	0.9131229281931704	7	3	13	14	4	25	5	3	2
COX6C	5.922872567792941	6.096457185226658	68.7703171713823	0.2507468214067986	-0.1794475699795386	-0.11772139691695416	0.8129463285989783	0.8891949875804194	0.8519839411060715	147	29	70	67	88	428	45	54	8
ZNF589	4.223618444594193	4.332418467781015	19.833444394498773	-0.15929322460842577	-0.17955532656083262	-0.10444391641620972	0.8938487790342238	0.900794967704494	0.8681912834101488	48	6	31	37	16	109	14	6	6
PPP2R5A	5.426830544662854	5.475554419719421	44.37891460301485	-0.07481382998932865	-0.1799073001856982	-0.128148113726713	0.9436944464820907	0.85548992434286375	0.8357835246719276	61	27	96	79	29	192	40	33	7
CTNND1	8.187621053569247	8.211436201914994	301.4339147967801	-0.11459571352377582	-0.18004496926676497	-0.1610511194793708	0.8681628731812542	0.8123476308168681	0.7525616045776603	556	166	740	459	177	1560	258	202	49
FEM1C	6.087208225522088	6.212168371476515	73.65419581254353	-0.0132973218838382	-0.1803350126043153	-0.12821892482910827	0.9918258974016697	0.8665546741350634	0.8379452927009083	112	38	100	185	58	380	73	63	5
HNRNPLL	4.7084609324830895	4.90171422068306	27.990219097448254	0.038061950075502116	-0.18053613540294702	-0.10700981431412707	0.9802671223604376	0.8888268419794118	0.8686560009795349	42	9	85	60	19	221	21	17	2
QPCTL	1.6969528244498124	2.299558594222965	5.212877851703731	-0.3970297006027632	-0.1807407191511522	-0.0010062719498894759	0.8754610064830617	0.9625463210428418	0.9973793248598563	9	4	1	12	1	14	1	0	4
PSEN1	6.6213161084175916	6.663091594613626	103.14563425856883	-0.08244966740867005	-0.18080881310940267	-0.14318122985573134	0.9275709545460264	0.8346535612000142	0.8070307123900474	148	69	172	193	69	494	64	82	20
UBA3	5.000078311376833	5.069291466113846	33.41231718058421	-0.12114362426535175	-0.18087704492349926	-0.1187406397955109	0.9122078767861539	0.874779581364232	0.8498259967183436	45	15	77	61	25	152	17	30	7
RPSA	7.176749621502439	7.239785347395552	154.39912501303198	-0.1884910814636081	-0.18125940672531587	-0.13200300207556223	0.8234675303591575	0.8486368702451467	0.8279212473728155	420	69	169	249	130	552	148	85	36
DERL1	5.314859227226818	5.35215975742154	41.14987076738265	-0.07539035969359786	-0.18140591812927587	-0.13214356834519958	0.9404049764666923	0.8568844752979141	0.8285280312071741	72	30	72	69	23	211	31	22	9
LMBR1	5.053758870730735	5.160955691600902	34.589381667131555	-0.1718604290688393	-0.18159064965379626	-0.11857631772747496	0.8642038764862224	0.8696294736532355	0.8509689929576201	59	17	70	84	21	156	44	22	3
SMAD2	6.783054350841149	6.846862455905648	117.54991984387411	0.0182441806294707	-0.18161791356528442	-0.13646311643356443	0.9876476999954296	0.8493470013060268	0.8221454667562318	167	83	222	133	92	574	87	81	22
CLCN4	2.8248042769279214	3.086501513816688	7.795894598541298	0.23758911422456983	-0.18167089765267191	-0.06413635833451341	0.8960196429234616	0.9390850260584133	0.9180025972598097	19	5	3	14	7	53	3	3	2
RSPRY1	4.996935443899524	5.082607600030891	33.30527852632112	-0.20248182704645876	-0.18167713956406276	-0.12028792881200479	0.8396047194038874	0.8744666085674281	0.8482818917620502	70	9	51	83	27	130	23	32	6
ZC2HC1A	4.253574175484544	4.466784517515487	20.498445215473176	0.03434960056617512	-0.18185723586185465	-0.10223327141319459	0.9824895265230175	0.8970384448534994	0.8764571398826557	40	17	50	33	8	161	17	11	1
RABGAP1	6.617628575634412	6.6643257213182565	104.2615964108247	-0.21893658396060042	-0.18201634283333093	-0.13892956065350723	0.7762225348351605	0.844381017184232	0.815885994941071	192	73	195	135	64	392	63	73	28
TAX1BP1	7.510331591245267	7.55398442856675	192.43775611584005	-0.0875600026607784	-0.18226578878216393	-0.14700130951988147	0.9179733272643495	0.8329718867632447	0.7986522181902217	261	132	345	315	133	876	141	127	41
LAMTOR1	5.7220295629039715	5.803910068283098	55.41569258951824	-0.019911721314842475	-0.18240310682764635	-0.12778348813003762	0.9876476999954296	0.8573163111862732	0.837744245448759	170	31	50	110	36	292	55	35	7
DAPK2	4.0130699358526964	4.133393416347891	16.448127700660905	-0.11951484202204156	-0.1829111310257657	-0.09922154634499784	0.9260093055494458	0.8988628267573616	0.8779321501632382	23	7	57	30	7	70	15	12	3
AC133644.2	1.251399036830632	1.7867366468801977	1.946602374167463	-0.20349836846856467	-0.18300874901237046	-0.025182424411803166	0.9175232146713961	0.9538854518864335	NA	9	1	4	4	0	7	4	1	0
LTBP3	6.370896142430012	6.463861906577062	87.83375169539026	-0.22483726921902825	-0.18322257216624105	-0.12688369359178064	0.7999790347871006	0.8550757851083536	0.8379452927009083	301	24	231	161	34	444	92	39	17
NLRC3	2.806092764955847	3.378431391078944	8.255587945266964	-0.13739412069505622	-0.18369557845232518	-0.05167097364826359	0.9451884860314854	0.9400466187004978	0.9350382924226325	17	1	46	11	2	33	13	7	0
VSIG10L	2.1814584218898245	2.6196060910924146	5.194191333927862	-0.05972148667749077	-0.18385611899963422	-0.04858908649615475	0.9807163262656776	0.9483501412647181	0.9326371700694017	10	4	4	17	1	38	1	1	2
ADCK1	1.8534867739572933	2.162222702269721	3.439617180630783	-0.2106941983852336	-0.183877433153997	-0.037718402040102024	0.9122078767861539	0.948035888191171	0.9445881808859323	16	1	4	3	2	9	4	2	1
ESRP1	4.024080425072384	4.237541915456355	17.98526119981411	0.10528928152559085	-0.18391252105153197	-0.08585377758467502	0.9529309288910383	0.9127995175850013	0.8937628785861707	36	10	9	60	11	96	7	18	3
C3orf70	1.9578720465702542	2.3938493526609665	4.407353754582125	-0.27450098517111415	-0.18416647995157345	-0.04900210867113805	0.890337405961571	0.9538854518864335	0.9270993737527017	6	3	6	3	6	12	9	1	0
ZKSCAN1	7.132776987481742	7.175400909847097	145.22573027632674	-0.195945073270679	-0.184192233486634	-0.15446586734830428	0.7783330884283286	0.819914848004112	0.7767820953804263	359	48	371	307	72	689	150	85	24
PREP	4.570162842934376	4.667991618028935	23.892690732327864	-0.10427205786546082	-0.18424880693889706	-0.11683453991952844	0.9201261084201064	0.8713364691809872	0.8548140794669278	57	8	52	57	14	150	20	15	3
DBR1	3.0616985958511247	3.166420753081034	7.942307574540456	-0.1969480699354853	-0.1846426886661454	-0.0790452084108809	0.877680141931412	0.9181949398030012	0.9037757867939656	19	5	12	14	5	32	7	7	1
RPS7P1	1.3210222667187626	2.0947110613732858	2.5369506046811905	-0.03834120970263231	-0.18472919879583513	-0.03810683422260428	0.9894019641929108	0.9564279478447382	0.9400683815200034	6	0	2	13	2	23	0	3	0
ARHGAP42	4.899398456747438	4.980969618569618	30.99020220178126	-0.09226291367929111	-0.18474758995837742	-0.11840791618704782	0.93505196684115	0.8717088396645635	0.8505038311464027	81	21	58	33	19	143	20	31	4
DHTKD1	4.288871488652781	4.333073824189642	19.79073021235816	-0.22596251671940437	-0.1848259140274539	-0.12479845753695092	0.8185404790674455	0.8813247864618934	0.8402159462104567	48	8	27	41	14	78	14	14	5
KCNMB3	1.2269412488974571	1.9822885414058244	2.0926186148603656	-0.09103483738835765	-0.1854996924002647	-0.03826926234995708	0.9713478376212593	0.9548531759648378	NA	5	0	11	4	1	23	2	0	0
PABPC1L	4.026747624676612	4.422247287639147	19.343291778269872	-0.07859972014592342	-0.1855487099215046	-0.06409481279205312	0.9658162516451003	0.9196016451712046	0.9249983294654984	89	3	27	68	2	96	25	9	3
SH3YL1	4.221001423105285	4.45151266986624	21.02182094571686	-0.21692092550260333	-0.18563164939548282	-0.09826226686186479	0.8718347430546837	0.9086322629908129	0.8771959315083327	46	20	33	34	8	110	5	28	2
CD9	7.023920697925145	7.15389693363212	145.79901430087028	0.18326130570706695	-0.18573305302339602	-0.12849709565415976	0.8612125364013642	0.8730873567343819	0.8376988429860579	188	117	148	171	140	678	129	111	20
NHSL1	5.426575663429396	5.5977189991587855	47.05802806062171	-0.0758839662346943	-0.1857548344873487	-0.11918520869218843	0.9541543708411577	0.8760673214675545	0.8520783615809652	201	26	57	64	24	255	33	51	3
RPL7AP6	0.7892157015407518	1.5752601657762293	1.5065090831204737	0.1603529796975394	-0.18581518647239376	-0.04083999683258253	0.9498603476630265	0.9629466766268472	NA	2	2	1	7	0	15	1	0	0
ANKRD61	0.31003233695193505	1.1904441351477177	0.7402220979646509	0.32064828780114235	-0.1860308336412293	-0.017121564284710174	0.8807160905407705	0.9638751448635315	NA	1	0	1	6	0	7	1	0	0
AK2	5.369916136260254	5.474201202813792	43.28678493179525	-0.11647788623406251	-0.18605043816081304	-0.12495643418045446	0.9122078767861539	0.8638682211487676	0.8425956441920937	112	21	58	143	14	226	31	38	6
AHI1	5.292792006965711	5.361413093409129	40.59702214158143	-0.29119097392053145	-0.18615330029117666	-0.131401347046885	0.7274875519278471	0.8581575680285943	0.8320692467687747	115	21	80	65	21	167	52	17	7
CD96	2.521097400451393	3.0871607941858348	6.96101480566381	0.4870449587905552	-0.18625150586531403	-0.057225346674325155	0.8051405838627481	0.9459336612523183	0.9214782772681683	4	3	37	4	4	57	6	1	1
ARHGAP1	6.031508219147226	6.077436055893335	67.59758827768823	-0.26588646571188007	-0.18639460433029154	-0.15012993252268858	0.7207554426701227	0.8333457025459012	0.794655703667298	188	30	106	167	31	290	71	33	14
PDCD5	4.813670577886116	5.084604450986548	32.83398898739638	-0.03934493604772059	-0.18647172292998526	-0.11145549720361649	0.9820156107462135	0.8998079304091139	0.8590336035419117	91	20	23	59	28	163	21	41	1
EIF5A	6.92555116987251	6.996505554833513	129.79656000559794	-0.006294858308987804	-0.18662322931531364	-0.14195290598998098	0.9950808649505735	0.8423156291434815	0.81407072992848	323	110	128	217	66	655	124	81	19
ZNF654	4.650766664731075	4.733950842767693	25.95747040907362	-0.05953542131573719	-0.1867349975395483	-0.11513183467776346	0.9615155337339933	0.875864677462174	0.8551027884937369	36	18	64	45	13	129	15	24	4
PPAT	3.015869934096943	3.2424793223771546	9.169069222750954	-0.11438533455375259	-0.18681568411604332	-0.061280813245246896	0.9541543708411577	0.9373388051445611	0.9190537473847141	8	9	7	25	4	24	4	11	2
SCUBE3	3.2061034305027105	3.4136623742989114	9.731208922701725	-0.10861644125280263	-0.1869282878937828	-0.07330115115418953	0.9503021385093454	0.9252459266264305	0.9078215353044817	10	8	28	12	5	34	14	5	1
PLEKHB1	2.6615817561842716	2.9348773474061822	7.479251395906168	0.2526305383904026	-0.18711294050008456	-0.05299585135813226	0.9007329909809745	0.945192491292061	0.9257179476736254	4	7	20	3	5	21	7	4	2
ISPD	2.213625823800378	2.4848752911439815	4.917864744984521	-0.3862169003655809	-0.18717180614566917	-0.0451371352751897	0.8337161260537691	0.9465900367830073	0.9350560360107055	16	3	3	5	4	10	2	7	1
ADAM17	6.346086620962878	6.42005037575891	85.30906455850888	-0.10513004307389481	-0.18729805863541438	-0.14057251037704724	0.9046352905416657	0.8342007773999713	0.8131436313950453	149	37	172	180	63	428	70	81	8
NPLOC4	6.316683254014327	6.355849759382364	81.94200683600847	-0.18481691838426542	-0.1873012759895658	-0.16057789296785951	0.8002653118709535	0.8172419874160163	0.7690976407681753	229	44	165	178	27	419	69	51	15
RP4-714D9.5	0.9859934245229506	1.995331186667797	2.2748160811022884	0.7820206741264873	-0.18777228578221034	-0.015634724722412525	0.7353315891604176	0.9623182792243741	NA	0	0	11	11	0	12	1	4	0
ALYREF	4.035984239426654	4.109819403075648	16.1482571075066	-0.18954645320523933	-0.18785899278096943	-0.11156198722966339	0.8523802535711841	0.8810802512666935	0.8594722382633201	35	9	30	34	9	72	15	13	2
PNMA2	3.873830318640989	3.965993730592617	14.358293556169146	-0.12772745902949711	-0.1878621700465267	-0.1053100363910921	0.9096565031310428	0.8872724698148614	0.8692586816982589	47	7	23	25	8	77	11	11	2
FOXN3-AS2	0.8382516509218885	1.6417693323466518	1.6582686757263014	-0.25460936848124827	-0.18795891719331223	-0.052159675844168724	0.9178307762024535	0.9631072567751926	NA	1	2	3	5	1	20	0	0	0
ATP6V1F	4.4216131198669055	4.648898892417085	24.90933693128362	0.45770915303138654	-0.18807073530847754	-0.10709918438805241	0.6868107853948509	0.9111273380699045	0.8590336035419117	36	14	20	25	35	162	14	17	3
ALS2CR12	3.3412851933807164	3.5443595240171795	11.704335574249288	-0.2474856044655425	-0.18807095888605127	-0.05261136445144342	0.8804616293682093	0.9309249064113548	0.93256154962384	11	6	44	12	4	29	8	6	5
RP11-348N5.7	0.34219973886248883	1.1851772365053583	1.190095363790906	0.0981408277217732	-0.18809690342421775	-4.449489562556549e-4	0.9729893217719611	0.9636789397040368	NA	1	0	5	2	0	6	0	0	1
CAB39	6.796005245952137	6.85770589221945	117.75053420561677	-0.009385108597628464	-0.18815573861414747	-0.14304016580207524	0.9938516946743954	0.8362928336343581	0.8121767498865546	168	72	223	162	98	600	79	99	18
SIMC1	3.464718582347141	3.6795987858435413	11.547905755283187	0.05172006031385349	-0.18841448313471354	-0.08459465862185932	0.9747376063063508	0.9127995175850013	0.8974359296441575	18	11	18	31	3	68	12	6	1
FAM171B	2.6129649630772214	3.0735065472604433	7.371312079231028	0.23010962674185487	-0.18862508234216024	-0.06524364443829538	0.8989207583881739	0.9448756044632263	0.9116532959078761	7	1	14	8	13	34	6	8	0
RPS20	7.970278101412908	8.055758133252613	274.48679787798756	-0.10459864488000213	-0.18863751193355546	-0.1314460962534774	0.9122078767861539	0.852971175048118	0.8317378615343889	506	211	334	313	216	1095	171	178	71
RP11-849N15.3	1.0194230333406764	1.7079627189257547	1.5644676877349217	0.1939863107232672	-0.1892633007799064	-0.021519382811541678	0.9237073976880371	0.9541922370621513	NA	8	0	7	2	0	11	1	2	0
NME3	1.525834094010122	2.3249737649477256	2.8370400619721208	0.17445240880444937	-0.18933383691547426	-0.03965913929473338	0.939523804922665	0.9518671957854681	0.9417526499187607	12	0	12	8	0	32	2	1	0
IKZF5	4.443150142569122	4.555184002595584	22.25867100973847	-0.019767150354699198	-0.1895158387315483	-0.10822553800307953	0.9880243491789406	0.874779581364232	0.8660735378827753	44	16	51	36	11	141	16	17	2
INADL	5.857210842714648	5.973701788694272	61.71058098374002	-0.2435824237952703	-0.18956024150068843	-0.12488102506802112	0.797255658062039	0.8598501485781769	0.8417797516542124	156	12	179	144	29	235	62	52	9
MCTS2P	0.31003233695193505	1.188522501233676	0.8366819632280971	0.3659919269489454	-0.18958781195962182	-0.022564815951370977	0.87744918628244	0.9645057277630228	NA	6	0	0	1	1	7	1	0	0
PGRMC2	5.591238357450216	5.638109172322974	49.53505797180575	-0.04367169700113128	-0.1896371735571276	-0.1359024222809082	0.9665723792275305	0.8347058719689768	0.8209072549274098	84	27	89	100	35	304	33	32	8
PSMD14	5.176249827828752	5.268652532760111	38.05209579174384	0.02821096069766404	-0.18970498943411634	-0.12424045109796232	0.9831737669017314	0.8644284974428749	0.8435322313131591	86	31	40	80	19	226	35	20	5
RPP14	4.488112651102366	4.5226427210403015	22.469624286460927	-0.21698134970787783	-0.1898460630267372	-0.13650861155935	0.8110921368384841	0.8677114539431103	0.8235070523756829	50	11	36	50	13	95	19	14	5
SAMSN1	5.664427098856342	5.902050470233831	59.464081021422885	0.2676624591398149	-0.19013031197986463	-0.11391618655088814	0.8604110635511937	0.8942826847314916	0.8549408249259635	31	34	163	89	51	334	34	63	5
RPL14	7.7851554081786345	7.82077510980579	231.66130501855974	-0.22206351838758492	-0.19034122263990733	-0.1588358161648417	0.7318719134398357	0.815719208312793	0.773500256843188	461	138	361	404	158	1069	127	155	58
MYO9B	7.717028492189163	7.850865375748899	231.37297535332914	-0.07994020088993144	-0.19035879336636555	-0.11954868283652481	0.9451884860314854	0.8648006338825234	0.8498259967183436	1074	65	576	351	62	1088	227	184	29
SENP8	0.8115744928030099	1.4747000925420997	1.7993168823390047	0.34382690258804494	-0.19037836508046574	-0.006447712654921277	0.8888884777331624	0.9596796570077437	NA	4	0	0	7	1	5	1	1	1
BAIAP2L1	4.913054038079743	5.059966627620563	33.079934879664044	-0.0973611319465191	-0.1904061190826627	-0.09349392680646468	0.9477219663708842	0.889143021248235	0.8855555677203968	31	10	70	117	17	141	18	25	9
UBXN7	7.1262761929001766	7.188660684733245	148.5953063397492	-0.05491831164677682	-0.19072793010859346	-0.14130231991416467	0.9579802956685659	0.8353718673090734	0.8131961334483361	167	72	318	265	124	694	105	105	30
HYI	3.4424363158540343	3.6982652639232048	11.341456733398303	-0.4348305134688807	-0.19084455314355697	-0.07985406205866932	0.7215211929323283	0.9140701086280709	0.9036776508071533	47	5	15	28	3	37	18	7	1
MED15	6.808659682500648	6.936341606710019	121.18066347079355	-0.16018148780233887	-0.19091970257491872	-0.13138025472260154	0.8706705416532198	0.8534079249567048	0.8334317240791503	433	32	278	265	50	676	143	77	10
STRIP1	4.1773127300993975	4.4103631126975085	19.25936963928603	-0.13637092479402352	-0.1912597002075109	-0.10194187765524078	0.9170612987417579	0.8921660008537186	0.8771133203276856	83	5	27	38	12	111	22	13	1
ABTB2	2.031692837536571	2.718247018012455	4.469667075985353	0.14538064078462473	-0.1912779604434236	-0.04302671698204569	0.9480625406316722	0.9460782623286281	0.9423521944603781	18	0	5	22	1	29	7	2	0
TRIM11	4.2609489808035645	4.399040866581333	19.871596722448356	-0.42062231107943676	-0.19135804698345288	-0.10319632465034077	0.6855766320360008	0.8890818854767313	0.8702968884640856	35	7	44	63	8	57	24	16	3
VBP1	3.596818763790928	3.979481328484129	14.5387014650004	0.05829310339178438	-0.19170088070547792	-0.09907798798692313	0.9768122165968137	0.9218257388180808	0.8702968884640856	32	11	14	18	15	105	6	15	0
CARD6	5.644697583192561	5.919589111875922	59.52713210033579	-0.10038030413011775	-0.191755264091704	-0.13206353598491735	0.9416869894777232	0.881109818473132	0.8354191635578333	120	39	111	78	46	369	41	65	1
CTSC	7.365163764099637	7.51628015494637	188.14375261884683	0.09682960697434506	-0.19175956969181132	-0.12811730677273633	0.9364746139085576	0.874176454815908	0.8379452927009083	273	198	184	239	118	1158	82	151	32
FAM63B	6.29884096442904	6.340582021881982	81.29987195903666	-0.19739910268622082	-0.19181681081734647	-0.15397166688484637	0.78949176717034375	0.8176079013128986	0.7847764937732017	227	29	139	143	60	343	84	50	14
TET3	6.394599010273516	6.427754980181939	85.89965999006805	-0.2012201943460744	-0.19230441075523372	-0.1654052441317018	0.7655954727772316	0.8019982761602469	0.7528703385575206	221	36	212	158	42	394	81	62	13
KIZ	4.08782266318107	4.346813532937366	18.486634309246508	-0.06605887453610144	-0.1923516858627098	-0.09209066804321832	0.9665692589948942	0.9011971702543747	0.8896128728508242	47	2	70	38	7	107	18	10	3
CYB5B	5.242344677150619	5.323883220953865	41.196009759594844	-0.16669171006359812	-0.1926644374337471	-0.11965692854916561	0.8782648148061893	0.8736664198707597	0.8468065337235732	83	28	45	74	27	210	17	21	13
SPG11	6.9476156453321805	6.989750486696997	127.22260439359744	-0.15444188660217734	-0.19275173342222215	-0.16059609450085602	0.8297983565260197	0.8036736203556026	0.7601982276504254	315	44	297	250	77	658	109	102	16
EGFL7	5.987381681049717	6.224178422589537	73.26523404152769	-0.16444379638801185	-0.19278532661434078	-0.0929004030547895	0.904275926279725	0.8864317743205072	0.88891834000098	274	20	257	121	10	278	92	49	10
NDUFS3	3.5336347461709665	3.6982747155591027	11.799866419902237	-0.08723805358787773	-0.19364610010383812	-0.08971450248517016	0.9541543708411577	0.9063602180695288	0.8898771470241325	45	4	16	16	9	66	5	11	2
SRP54	5.6229828906373065	5.719080907444991	51.30701646657283	-0.18613744164586823	-0.1941515103739609	-0.13974823113857088	0.8377996803141045	0.8423465957848825	0.8185000898785989	140	23	110	135	16	281	34	49	6
DANCR	3.0784068036750982	3.3613302500102473	8.91400510828148	-0.07803594716993288	-0.19428396710143533	-0.07338016644538432	0.9650339338367675	0.9230526254943057	0.9091057919270857	24	1	8	28	8	35	9	8	1
TNKS1BP1	8.136634891392674	8.177397478500907	292.42870520328404	-0.18317316294796826	-0.19435624242904767	-0.16324399551606292	0.7830924467320857	0.807802812345659	0.7566259372275319	841	111	780	568	111	1365	280	203	45
PPP6R1	6.594836796070863	6.637963035913307	99.70504124910414	-0.23152317953424384	-0.19443468530104527	-0.15965787228992004	0.7430532827282716	0.8099156103102305	0.773500256843188	356	38	184	175	50	400	96	76	16
BRD1	5.4376419834855385	5.559836323842156	45.97127310645157	-0.24385691658846667	-0.19446702482611256	-0.1253183902021984	0.8002653118709535	0.8628897968842678	0.8417797516542124	150	10	129	103	14	206	37	35	9
CNTN3	0.5454643197944448	1.2431587912760333	0.8775385926532948	0.20757703323415524	-0.19453289060380116	-0.011483025642985499	0.9179989802580524	0.9554837208975033	NA	3	0	5	1	0	5	1	1	0
TNFRSF11B	4.121069537885776	4.239475044509588	17.388507748560443	-0.06561239468036109	-0.19461459585407384	-0.10647841477720825	0.9577991538544909	0.8764464778534203	0.869304615340095	46	9	43	27	9	120	11	12	2
COG7	3.9315434228502046	4.11074024523922	15.811162367430782	-0.21988058614358671	-0.19465483876935613	-0.1033538226988103	0.8585143640818438	0.8949742129014928	0.8702968884640856	67	6	28	35	3	73	11	14	3
USP12	6.011182448278614	6.054805899001869	67.73577978687884	-0.2747773783670599	-0.19481165903820696	-0.1468184641492534	0.7207554426701227	0.8345478412682069	0.8019593019162535	115	28	143	117	52	235	54	41	18
ATL3	7.6876375366731144	7.7289305646947195	215.61529154284403	-0.0823777439877042	-0.19492511355736522	-0.1622388953205489	0.9160576119266355	0.8075198473340476	0.7656290854398321	451	146	407	279	138	1084	188	170	27
SPAG6	0.7215712643190177	1.8291919995240027	2.55753652031063	0.3060978973372618	-0.19505188662069559	0.0024567211438374158	0.9254742369485254	0.96567129207777	0.9969082837399604	0	1	16	1	0	3	5	0	1
RPL27A	7.718429689737709	7.77084290156307	223.94118439206264	-0.16827853946112006	-0.1950789731822456	-0.15128056366171141	0.8319888921476513	0.8255471944611118	0.7938552119310031	405	147	282	407	163	985	119	177	51
UBAP2L	7.517471959182548	7.532657884159922	188.70407010182427	-0.2022894596111794	-0.19525469563492637	-0.18197999127128664	0.7287644020954103	0.7847778243613889	0.702911029555913	429	111	317	358	106	942	127	119	41
GPR133	5.657006567176732	5.865147648310753	56.39217475578125	-0.10633905116239635	-0.1953851163695361	-0.11619645688998827	0.9342830399029703	0.874779581364232	0.8552438480830515	105	24	157	183	11	288	63	44	4
PLEC	9.566189920600097	9.668108703417635	827.0930218922274	-0.21125651142381446	-0.19561953259610065	-0.12694599172563029	0.8095336489884235	0.8567210804832078	0.8377383903506838	3498	332	1401	1769	222	3441	904	352	174
HIST2H2AC	3.7349347723072346	3.8743378144450586	13.462607531165535	-0.1399763594194994	-0.19570084307857263	-0.09786140307600613	0.9131574389986026	0.8957132280826204	0.8806544593263299	43	7	18	25	8	80	5	13	2
GATC	4.078245592378646	4.209467082827023	17.63916934558645	0.05409489442020192	-0.19587037734555868	-0.10307305748484144	0.9705315151718836	0.8891949875804194	0.8710999607481844	26	15	31	40	7	119	13	7	3
TMEM18	3.34111899920999	3.5488095441001266	10.866301240652302	-0.2649246308500618	-0.19589326622567868	-0.0814790192801436	0.8573449551378718	0.916805407144703	0.8974359296441575	32	5	16	13	9	52	2	13	2
STARD7-AS1	1.5052123891061489	1.965602546067362	2.6452805326486297	0.05400138302500931	-0.1959372724294051	-0.03359998886591289	0.9813646018819443	0.9477791296207612	0.9497772759054789	10	1	8	3	0	13	2	1	1
GLE1	4.786387926541101	4.866070630156008	28.9605813182376	0.03925955225696596	-0.19607958493243416	-0.1187157479015977	0.9768122165968137	0.8713364691809872	0.8499049306546527	73	18	35	33	25	154	17	22	5
NSUN4	4.615150724809235	4.692947206632603	25.13650307917374	-0.17217801078344167	-0.19615614918735935	-0.13326661539778153	0.8679945525168046	0.8678141970433195	0.8311108780080424	50	7	53	63	16	130	19	13	6
C1orf174	3.457097927325559	3.7422061051989006	11.63605487280329	-0.026645062788649393	-0.19621611396812053	-0.08906540288143332	0.9879642427743658	0.9090182289370565	0.8922734732657865	34	1	22	28	10	70	12	7	1
SRPX	5.247499241883436	5.434881548365019	43.78137463412442	0.07901271611209043	-0.19621616811841416	-0.10197635503067522	0.9552385245467743	0.8908553704315919	0.8699360085851043	75	10	49	77	56	270	19	23	11
IQGAP2	6.0764212737884815	6.209739314456084	75.21103003161134	0.149905189812666	-0.1962821494138844	-0.11935462807868127	0.9035792111436248	0.8721675841126566	0.8490597216502949	69	39	190	72	74	338	65	47	14
SLC29A2	1.3141924879204558	1.8822031461947	1.9524682354981218	0.0536385898844827	-0.19650516305635962	-0.035438927673377356	0.9807805420486937	0.9488993899664387	NA	11	0	4	4	1	16	2	1	0
PKN1	6.443924089755593	6.710198369588228	103.02193301786787	-0.08514064594276127	-0.19656271560300492	-0.10000348016369043	0.9553143570918482	0.8882217067423736	0.8771959315083327	602	34	180	150	20	462	145	64	8
LRRC42	3.700172702825453	3.990827109836115	14.296731767972185	-0.23984353343132345	-0.19678106825770034	-0.09567780576996958	0.860291090746706	0.9026685840807345	0.8848806172459641	34	10	19	34	8	75	17	11	0
EFR3A	6.591501681279934	6.680396417928354	104.43994467067957	0.06295903672987936	-0.19683463415792904	-0.13855673465109286	0.9541543708411577	0.8478055484908581	0.8201791750927594	155	61	138	135	109	471	90	77	16
PLEKHA6	3.2910206696741993	3.6178717136375003	11.585898973211416	-0.1052846493709222	-0.19699084949700582	-0.05109060368482215	0.9557738233869222	0.9276794197630851	0.9354409117312822	62	4	10	20	2	59	5	4	5
PTPN7	2.153463505790982	2.8555267652213723	5.255530706893874	0.3062150407905533	-0.19699215973231507	-0.05953959148970454	0.8841619358006135	0.945192491292061	0.9180166748262939	10	4	27	5	0	50	2	4	0
NDUFA2	3.2695886222268253	3.5386878245340503	10.057988869594173	-0.18746293774957498	-0.1972259492665597	-0.0863449393554258	0.8970906419503514	0.9127995175850013	0.8937628785861707	31	1	22	20	8	47	6	12	1
UBALD1	3.5516320698264074	3.879519555290785	12.841376464498152	-0.3879169678038275	-0.19725640362184058	-0.09260927559884233	0.7549911671723901	0.9087204704571853	0.8887753446674945	30	6	41	21	6	58	19	9	0
TPM1	7.649501364306546	7.702994416080032	210.5847092917714	-0.1638395571530214	-0.19732587518645037	-0.15627804077579685	0.8364310608445167	0.8149635639168212	0.7808430644450199	721	99	535	309	68	1077	175	129	39
GPSM2	4.626291697384724	4.725978168996258	25.351065438941017	-0.04405969620501558	-0.19735116184611345	-0.12018461546481819	0.9720656102144954	0.8650831380692006	0.8499049306546527	80	19	39	40	10	153	20	17	3
KIAA0556	4.431827659719988	4.717566622740805	24.221786594156875	-0.05349649983633967	-0.19782030136978682	-0.09960725622486766	0.9749218709962948	0.8924749639486005	0.8793799327063858	85	9	73	54	2	155	17	19	3
COL5A1	8.814540580481186	9.011763253848322	524.881361633749	0.13539084746213206	-0.19812962922933208	-0.10788187560301558	0.9260091012374425	0.8809972047790144	0.8634065741789146	2546	277	211	1145	183	2824	420	307	98
SCARNA10	7.821622232805104	7.968004581986321	258.26230298541907	-0.26990500725376226	-0.19814731836950408	-0.10650389302522761	0.7836740165131144	0.870940169065223	0.8657493686869246	285	122	600	334	235	927	112	154	86
ADD1	8.192864214913467	8.236595077088191	306.24809126687956	-0.24976333526691566	-0.19855436487228786	-0.16073517790605726	0.6985878951607605	0.809429829974657	0.7670745254899216	788	111	850	541	145	1396	277	149	68
AMOTL1	7.327423176769527	7.407171579802136	170.34153426473492	-0.14042144770961645	-0.19859414071716858	-0.14277442156988782	0.8774495783742002	0.8310132072665819	0.8121194605161983	498	51	567	267	64	843	155	112	28
PHLDA2	2.1970281643670715	2.7830688791939973	4.8311737690954	0.2519641449645144	-0.19870695569449046	-0.05483863441768182	0.89988722302962	0.9398691553760906	0.9265383611185541	18	1	2	23	2	41	4	3	0
SUPV3L1	3.7576552482365426	3.9762980403507373	13.691273222820888	-0.1544677762784304	-0.19907714404314283	-0.10201270710056144	0.9010739040278422	0.8906700360703086	0.8771133203276856	38	4	33	40	5	88	10	12	1
TCF7	3.90860908013385	4.115868667109312	17.22953881931888	-0.5543236057517106	-0.19919560248451487	-0.07338575028422671	0.6315507418164967	0.9101789049077561	0.9094972101865632	32	4	46	38	8	56	17	3	7
DNAJB12	5.343755249520451	5.371423951726863	41.44960234143955	-0.2809095347890545	-0.19925904298084923	-0.15801306083664945	0.717054782090963	0.8310132072665819	0.7840318794385751	100	20	88	60	26	148	35	30	9
RAB20	4.784714520396275	5.0086216133697095	31.19950218203467	0.028879944764879605	-0.19929237900596544	-0.12349025743903877	0.9852490269448013	0.881090098348151	0.8455496965118249	48	26	48	50	23	187	37	17	1
MBD4	5.597805658974133	5.651153567242434	49.32366242718162	-0.1293826485830951	-0.19947389739866583	-0.1480343662487102	0.8804616293682093	0.8172878905344666	0.7994897943192305	120	26	97	113	22	313	39	29	7
KDM2B	4.6710451170800384	4.8157562693378795	27.10802794983336	-0.13620917663307597	-0.1996079636728361	-0.11276879536589023	0.9115447511701282	0.8760947707337826	0.8574787018994402	126	13	45	42	6	144	21	15	6
IQGAP1	9.654491840046331	9.695055637226597	849.4987770806987	-0.1160986127149321	-0.19963283283640793	-0.1688143544678333	0.8743015865935495	0.8162377880881094	0.7560198429816443	1335	595	1501	1300	580	4282	538	659	155
COL4A2	10.118541880200242	10.167945082945517	1171.928476059728	-0.1399578391312327	-0.19972437124508566	-0.16192962795107835	0.8466510132390178	0.8269189753276003	0.7672030507186199	4591	653	1939	1721	439	5745	1141	727	183
POR	5.577500678919061	5.754132214916233	52.20200217180574	-0.20623010663384053	-0.19983722684639038	-0.12791742054815036	0.8448595746003202	0.8631196940270573	0.8399543988117247	155	22	74	158	22	270	71	30	3
SPARC	9.99829132998322	10.048920962459865	1086.5117741672623	-0.14530620016856707	-0.1999576730214015	-0.16038805758734787	0.843422032255887	0.8270543006962918	0.7750465220543113	1687	696	1926	1639	819	5849	618	696	237
TCTN3	3.7843734929880526	3.8743258962880627	14.055826274445721	-0.06856199206333848	-0.20043125348681265	-0.09898392983400707	0.9588507901699079	0.8921240773491976	0.8758039804406068	25	13	18	26	7	58	12	11	2
F5	3.716952040768158	4.071850307828636	15.850374500909258	0.35544269204197615	-0.2005609590346055	-0.08393419096895166	0.8321348719029449	0.9221937777423426	0.8901745732093357	10	4	52	16	19	96	5	16	2
ERCC6	3.977720391819836	4.10257493790913	15.762914122775557	-0.15327971086907186	-0.20073812318246745	-0.1113063713025382	0.8966350936219066	0.8809972047790144	0.8600273602308426	25	6	40	43	8	75	16	11	2
RPAIN	5.152561147332126	5.211642429725634	36.03795788840229	-0.1671519655843258	-0.20077844249767282	-0.14572104266195185	0.8504169330660027	0.8333457025459012	0.8075733988570869	71	14	81	83	22	178	28	30	5
UNC5C	4.582058155793643	4.758735976998446	25.787622961975693	0.023787737512206263	-0.20115580880758968	-0.1064041223025194	0.9889719011793296	0.8821803761550859	0.8660735378827753	113	10	53	18	15	161	13	21	4
ENTPD6	4.929526217213944	5.125743436500186	33.126750624357335	-0.1857505650615346	-0.20121357313965746	-0.107629441937145	0.8797510046819907	0.8760673214675545	0.8660735378827753	143	9	58	92	6	157	29	27	5
ZNF678	4.126645892631238	4.251844304553224	17.888782025467375	-0.20339496263740828	-0.201669798590096	-0.11773097934850224	0.8579369504376758	0.8804201178238285	0.8526787789708682	38	7	40	52	6	95	17	7	4
C2orf49	4.42802338491933	4.528909741368027	23.049243721124483	0.17326928279135911	-0.20190896153674828	-0.1125593604107798	0.881064182724173	0.8812577787619374	0.8555644161631448	36	22	24	34	16	128	16	13	4
ACAT1	4.518752131105905	4.596875195679918	23.586987344297036	-0.03350590415288011	-0.20192744341395819	-0.12011707117265698	0.980498156269824	0.8677114539431103	0.8490597216502949	60	17	24	48	13	126	21	12	4
LGMN	6.192610030214325	6.279326392416586	79.96795198024653	-0.02230059547174169	-0.2020633370330219	-0.13331660593324565	0.9861490186107019	0.8509812320177303	0.8287622060690247	142	72	69	136	49	341	52	52	19
ZNF334	2.8603267284322658	3.4210757517843513	8.86303291847664	0.26710350099200164	-0.20222806697444792	-0.046377346164329966	0.8930000241501036	0.9347894292834953	0.9400683815200034	26	2	3	50	1	35	10	8	1
NOP14	5.9758329899847915	6.063440511914156	66.1150722064074	-0.2615638418207336	-0.20228969508781006	-0.1418038742004826	0.7574914235498064	0.8345478412682069	0.8157503455706574	262	17	130	138	27	272	51	57	12
UBAP2	5.948266994993622	6.035253158764347	64.49845860812002	-0.11038634140855816	-0.20237015322479354	-0.14557995009402663	0.9010739040278422	0.8206370103405572	0.8034905257157005	161	29	113	135	43	401	51	53	5
AC005264.2	2.078635012603234	2.4845562902281686	4.1432013364039015	0.08371552639345906	-0.2024757981035767	-0.05278589054034137	0.9679236692135911	0.9396073648054514	0.9274950508191315	5	1	17	4	4	21	4	4	0
ATP6AP1	5.99745089780261	6.072224237529103	68.31780780450462	0.0012126416645417218	-0.20267265315024177	-0.1384081791656086	0.9994818309143362	0.8416300488644384	0.8197855448729449	126	33	93	89	72	320	58	40	13
C10orf2	2.446601508598204	2.853389110508782	6.307997834167735	-0.17602402366893202	-0.20279933133442188	-0.05121280986180954	0.9322515243160291	0.939512651970388	0.9307415893649845	14	0	7	21	5	18	8	2	2
TUBG2	3.477112025070862	4.013270390126578	13.490030085369057	-0.15358340309338706	-0.20285414528369142	-0.08461084803239072	0.9353926902177414	0.9148117931069913	0.8974359296441575	51	4	37	40	1	95	11	13	0
BCORL1	5.340784648704043	5.462301962017083	44.923686475091884	-0.31660626409493087	-0.2028568659719679	-0.10415009475620643	0.7472345189795281	0.8736664198707597	0.8668476022796099	101	13	134	50	29	191	21	23	16
SNHG8	3.754992558641865	3.932904251671462	15.150515136254615	-0.15568600372221936	-0.20297122124245856	-0.0899254354410982	0.9163848233822283	0.9086374535672103	0.8854548070230407	34	5	20	23	15	85	3	9	5
ZNF800	5.424312631817496	5.47204512187922	44.71547518002533	-0.22988369477091508	-0.2031745682123076	-0.15299467648055365	0.7836614947660552	0.8361830160940025	0.7939974868409526	96	20	85	82	30	243	21	26	12
RP11-474P2.7	0.8136795455503774	1.6080085656798428	1.315319218202664	0.027673167779390252	-0.2032036133883113	-0.023591262533410196	0.9918258974016697	0.9538854518864335	NA	7	0	2	6	0	12	2	0	0
SWAP70	7.019113393218802	7.1063743763635046	138.4681452201759	-0.05820198547833859	-0.2034552437843917	-0.15219443187534826	0.9551553043118226	0.8261568122090529	0.7961624551365211	271	67	337	171	107	776	137	101	12
TTC33	2.934488702701128	3.2807477877520173	7.86597675336863	-0.06998095638761624	-0.20370945303945162	-0.07695440457105462	0.9692916987536377	0.9187944289272432	0.9070154633743185	18	3	29	9	5	54	6	7	0
SVEP1	7.470425656510034	7.655519455022683	201.42079697678582	-0.06566269785523873	-0.20376915951246766	-0.11416429593272995	0.9616475163354928	0.870262315619835	0.8559402439932756	973	55	519	315	42	1419	104	151	30
WDR55	3.9507072510173136	4.284582779991651	17.396984425244913	-0.08430881721708322	-0.20382422665860242	-0.08425569549883762	0.9595923842232148	0.9021781448843949	0.8985813306433096	75	2	41	48	3	108	17	8	3
TACSTD2	5.829238451763559	5.956259880977025	64.0870657406661	-0.12439775198664434	-0.2038563557476227	-0.11543896200682287	0.91125256318443415	0.869823895137032	0.8528799746548998	108	68	76	126	17	215	50	38	17
PRTFDC1	0.7770145173869403	1.575535895010387	1.7812841263784445	-0.08470499373735732	-0.20390270194511692	-0.02088846261398652	0.9770571402698279	0.9565740086763397	NA	9	1	3	1	0	13	0	0	1
GID8	5.0990596423874495	5.333409545295344	38.917343354006015	-0.20814161892852653	-0.20405782074555578	-0.12641952439780038	0.8563047210932526	0.8727422702178833	0.8419412391732883	99	15	66	62	36	179	50	30	1
SLC25A43	3.652841250417543	3.8591868005245447	14.144292351749769	-0.06802018102964699	-0.20422088992458218	-0.09162280017684321	0.9704661389757195	0.9090182289370565	0.8835412387177479	35	10	20	15	10	98	8	2	4
GRWD1	4.327666738276557	4.564970233257059	22.283678124830594	-0.29982016434471614	-0.2043608884753227	-0.09087141363616527	0.8135695047084567	0.892353003883395	0.8896128728508242	85	4	33	67	8	108	27	6	5
P2RY8	2.119403945294273	2.694172973222742	5.294189357650529	0.7192338846833465	-0.2045327080217133	-0.05299515400253461	0.715240029304795	0.9454984050671127	0.922723946669563	1	5	24	5	1	37	2	3	1
KAT7	5.48000562739628	5.583244189843342	47.090455148511154	-0.22082690297582624	-0.2045576964886648	-0.13548711481186673	0.8200837786667325	0.8455016122052728	0.8274301680510927	68	26	107	126	21	180	38	51	5
DNAJB14	5.912808801394976	5.965561551889561	63.20645455489211	-0.06539299505572854	-0.20464594822362478	-0.14874932308278768	0.950709856637886	0.8259583657165304	0.8021840732868746	91	50	135	94	34	281	48	48	11
SHPRH	6.42382540610771	6.466985239871286	88.98767226507496	-0.24086069629005954	-0.20471619251492149	-0.1675287856013929	0.7371565858003453	0.8044226825068693	0.759840476975377	232	26	195	156	63	357	70	67	18
AC137932.6	1.242565050908269	1.7853934835782095	2.7831851627800126	-0.4742965034209835	-0.20474392724905133	-0.008464917885542787	0.8235687849803405	0.9538854518864335	0.9794326598696332	5	0	5	7	1	6	0	2	2
SLC25A10	0.6876985330380821	1.4142141846040723	1.1938577149975942	0.40227372235393677	-0.20479623783603906	-0.02388481367978389	0.855212667664	0.9548531759648378	NA	5	0	0	5	1	8	1	1	0
DAK	2.9064255849644542	3.107449850005091	7.390532141845979	0.018780248918387834	-0.2049305306616879	-0.07524400829238577	0.9921374732940936	0.9162328717952665	0.9070154633743185	27	4	5	14	5	40	7	4	1
NUP160	5.362239378247279	5.415978421520332	41.956283913427086	-0.28336048287929366	-0.20515052432028405	-0.16328250614263098	0.7134431206991267	0.8261568122090529	0.7764908526640442	112	18	84	108	15	175	38	29	8
DGKZ	5.440526532944408	5.786355798089138	52.66591444538207	-0.06321513625583079	-0.20516502576467407	-0.09799804739725508	0.9715505159515939	0.8921240773491976	0.8793799327063858	283	17	137	69	7	290	69	32	3
LIMK2	6.19541332495918	6.311265994212247	78.4887475743483	-0.16916996880417187	-0.20539463618313922	-0.13280025988323088	0.8661752919952866	0.8423156291434815	0.8320692467687747	149	25	292	145	32	329	89	55	10
SLC25A37	7.690650510374812	7.836540911899405	229.79693461772985	-0.07971563293329942	-0.20545555190110673	-0.12622365814159928	0.9465676259564856	0.8571738209358825	0.8399543988117247	333	78	957	380	96	970	280	159	25
COL5A2	8.000839891218083	8.201824993959876	299.3101587545511	0.08890428118470961	-0.20558634438291906	-0.11152959195474747	0.957410385428177	0.8758912845967726	0.8585552315245405	1253	138	109	585	194	1897	144	196	60
MRPL41	3.0512418627734315	3.314581240076279	9.133357490639774	-0.1889887196218464	-0.2057005595701238	-0.07562394467887273	0.9130763558936265	0.9222331187826293	0.9036356802597453	32	6	10	9	6	46	11	1	2
LARP1B	5.26632997101228	5.304236897165827	39.55405611481122	-0.3217187380249256	-0.2057184317701533	-0.16421618106570543	0.6722917650586903	0.8329718867632447	0.7743911423560282	94	14	71	84	26	147	34	23	10
MGAT4B	5.299050234485201	5.514750601091968	43.8281959660322	-0.13059395957366707	-0.20576342805744233	-0.1088522677892793	0.9205949178631716	0.875232044240831	0.8643195837211012	237	12	47	89	17	195	53	32	4
BRPF1	4.470691442084421	4.675674187224537	24.111131103455467	-0.18634056946238686	-0.20580682452868185	-0.10856341039761176	0.8844405356169294	0.8813247864618934	0.8640881162915551	78	3	69	46	12	135	24	9	5
ACTG1P3	0.5412456697723315	1.606373517915321	1.4881544094954047	0.16897635676556713	-0.20602978460672913	-0.0020258581905072143	0.9556576352727835	0.9609263114910988	NA	12	0	0	4	0	5	0	4	0
TCERG1	6.596843714570742	6.689879057888512	102.28391808168375	-0.20204746777330543	-0.20611385113834088	-0.14858667026053007	0.8128505319192791	0.8250760733191269	0.8018980381883022	339	25	235	240	45	465	96	88	12
PRMT3	3.8923242918370056	4.0481528674720995	14.945210907334697	-0.2537260565026695	-0.20627259557154062	-0.11042960797649504	0.8066501792211123	0.8786109382176522	0.8611325883203107	37	7	28	37	8	73	19	9	1
AP1S1	2.618463474292888	2.9480833604653207	6.718012796340715	0.2679272326415197	-0.20631457245092916	-0.07133777995058298	0.881064182724173	0.9316005694578456	0.9039765238572666	9	4	4	15	8	55	3	2	1
AQP3	4.920038399079889	5.066347333269567	33.788592203519165	-0.17827792711297072	-0.20635818975552073	-0.11660287451017248	0.891636982245883	0.8764464778534203	0.8518603766759474	74	23	60	40	22	217	24	6	9
THEM4	2.5934095060532254	2.857895968098364	6.241008201944952	-0.27032434490156804	-0.2067226550454841	-0.06665967746378369	0.8671320976363565	0.9277065858464681	0.9121379142678894	19	3	7	19	1	22	7	2	2
HIPK1	7.367732034501077	7.414714592605027	173.16666046175732	-0.192411935974464	-0.20678242408829045	-0.16338669186568194	0.7937810915165154	0.8029461259516677	0.7675865350146115	322	66	492	278	111	882	124	95	39
OAT	5.005729023895926	5.1478845239956	34.47659011505667	0.014459706166321947	-0.20680470187075903	-0.12780490481635526	0.9918258974016697	0.8633080771912218	0.8399543988117247	80	17	54	47	33	237	17	30	3
SNORA40	1.7592648954511878	2.189997612342184	3.8275665415885736	0.44433971705352787	-0.20688967301421649	-0.04901617259464017	0.8346937810515052	0.9491444166946404	0.9238778248013305	1	2	3	9	5	22	1	2	1
LIN54	4.6217539307570386	4.763624921795818	27.39384724184504	-0.4027619440828969	-0.20689204327267655	-0.10814563660587494	0.7173587873056709	0.8821803761550859	0.8603252910344613	64	12	43	44	21	123	5	25	8
NT5C3B	3.7965911885745944	4.050696015269474	14.415631916747925	-0.1034623022127248	-0.2069519626952992	-0.10054785227718535	0.9418040659494902	0.8891759005406106	0.8786364439424905	48	5	47	23	5	107	14	7	1
GNPNAT1	4.381581333976717	4.534352376991593	22.130488583493385	-0.25250719167771674	-0.20700314985525045	-0.11193777137316398	0.830261421937732	0.8790392421537561	0.8582708162024476	56	12	29	69	7	108	8	24	4
AP5Z1	4.43748325729914	4.744487764296537	24.372389983471283	-0.19307258128176655	-0.20701361285661843	-0.09661036407381325	0.8879862804257408	0.8890818854767313	0.8835977836355664	106	4	70	52	5	127	30	16	2
NNT	5.31528947299713	5.55646080334409	45.688839974370794	-0.2154102589743503	-0.20706349096431656	-0.13305780922565347	0.8505978291576264	0.8678133060485632	0.8339595011237216	119	20	82	68	39	225	38	52	1
SOCS2	4.6718238516708155	4.75824418322064	26.29930926238289	-0.3199306311267991	-0.2073257273021178	-0.1280269091824297	0.7247790199258678	0.8614044584172472	0.8379452927009083	55	11	45	58	19	94	35	13	4
TLR6	3.6058542337711628	3.8559036134469302	13.219751703093916	0.08383525594827684	-0.2074299738666163	-0.09180341814613666	0.9615155337339933	0.9055318045143776	0.8842739631652049	11	6	37	23	12	73	17	5	1
BLMH	4.170997254240573	4.386531189153777	18.859867778526112	-0.0939517030927658	-0.207565469108662	-0.10989625196788383	0.9468442759100651	0.8793002503875639	0.8643346436601599	70	9	41	40	5	161	12	9	2
RPL41	6.43752691016388	6.569065953929268	98.49913001789818	-0.05511284252455202	-0.20780411498213633	-0.11853616275640254	0.965660352982288	0.8650274605205068	0.8490597216502949	148	71	90	135	92	454	47	53	29
LONP2	6.637195693138254	6.6756684954953025	102.13623622311823	-0.18842724627235014	-0.2080249798825176	-0.17231833907499894	0.778714589474176	0.780741447587368	0.7367355180892516	256	40	201	225	61	496	102	71	13
COMMD10	3.6703424908891447	3.830952006721446	12.805599942148696	-0.3410856634509704	-0.2081997649190428	-0.10454471784310652	0.7549911671723901	0.8888268419794118	0.8673946507124133	49	6	19	21	7	47	14	12	1
RPL13	8.367331509733372	8.396472561204357	344.2382487670397	-0.15526543739751716	-0.20825142968788463	-0.17864377042874763	0.8162845267965096	0.7848399765525887	0.7280061373784615	996	211	445	516	218	1617	268	223	67
TPST1	4.772669231282641	4.89655862711398	28.457875135563583	-0.11112111314054708	-0.20827135343296604	-0.12592878200841073	0.9258065190916447	0.861801494319642	0.8424711727798637	92	9	32	76	18	165	16	25	4
RER1	5.3647008757433206	5.515397362621316	44.30407634482959	-0.22021016100066362	-0.20840777150188144	-0.1401473098542784	0.8128082817174471	0.8433604559708632	0.8191286186240038	112	26	73	106	21	214	44	42	2
PTPLA	2.1126236405537826	2.792512030743775	5.445191168200027	-0.07638735292320034	-0.20843732541029894	-0.05423980841031123	0.976968636693992	0.9449555457421372	0.9232166838418011	25	6	5	8	0	28	1	9	0
SSBP3-AS1	1.791666192587861	2.423022524308873	3.534838913250579	-0.11915302315115252	-0.2084720816773285	-0.04205365961133051	0.957410385428177	0.9432547774611277	0.9405790562000321	8	1	11	14	0	20	1	6	0
NUS1P1	0.787133861253909	1.6915132219209392	1.67064421220065	-0.004785438568512112	-0.20866144786102508	-0.011665336897105586	0.9993278087986119	0.9564279478447382	NA	1	0	7	8	0	7	0	4	0
EEF1B2P3	2.305763414251363	2.642144149142652	5.420885964213625	0.06316322956782523	-0.20889333175677963	-0.061954907382230376	0.9776271714292539	0.939512651970388	0.9129484569976238	4	5	8	6	6	22	3	7	0
TFAP4	2.9943437536397877	3.180457268008308	7.9059470593556895	-0.15300939691214893	-0.2092549110055836	-0.0869791939582867	0.9159672326262764	0.9109965841214246	0.8898771470241325	27	2	11	17	5	44	3	6	2
YKT6	5.281321790362687	5.339920482528024	39.691440286516645	-0.1972719895162382	-0.20929026474560733	-0.1564129624909056	0.8190152713291786	0.8256612867183464	0.7915461390937271	128	20	58	95	15	196	30	29	7
KANSL2	3.8892812194381348	4.043564767398556	16.171503786956315	-0.268224659576466	-0.20954636431575632	-0.10329720238931163	0.841630997433534	0.8952785250413704	0.8660735378827753	47	10	22	26	8	91	3	11	5
GTPBP10	3.7865939606569223	3.9636242586004977	14.442723397672633	-0.04313228949541634	-0.20980618817985097	-0.10608250775872252	0.97829904508346	0.8901579007155748	0.8660735378827753	32	2	25	39	12	83	9	9	3
RPL30	6.686303406095256	6.785055002596154	113.82317320087004	-0.09581773780212126	-0.2099905792212968	-0.13181096101816936	0.928253670563555	0.8464041514915003	0.8317378615343889	150	71	145	162	111	443	63	79	30
RBPMS	6.5153446219636	6.566625450546014	95.99121016592636	-0.23733198576679082	-0.21029029148969197	-0.1604098914200145	0.7567478876338095	0.8062563496745037	0.7787921906658771	186	57	215	153	55	447	103	37	19
LIPE	0.7173526142969043	1.4600704954735295	1.211752587857155	0.06418716503115218	-0.21034889783276756	-0.03554327813640677	0.9808405650618819	0.9540721087811108	NA	1	1	5	4	0	12	1	0	0
WDR36	5.101078279585463	5.2444303505549605	36.48930423131816	-0.16606712072943386	-0.21062315526251543	-0.130650961010545	0.8797510046819907	0.853080655420153	0.8365278925069906	111	11	43	93	27	165	41	28	3
RBM15B	5.1489955582172335	5.265978568474194	37.08687065913675	-0.19352714293791776	-0.21063274892121506	-0.13475789626615775	0.8518480819010817	0.8472242756914687	0.8307978831631586	135	16	49	102	12	178	40	23	5
HYMAI	0.6219606616250022	1.3600545316021213	1.1381505670327488	0.4291127755794511	-0.21070189281401655	-0.023039506581600047	0.8439648601137274	0.9548531759648378	NA	3	0	0	6	1	7	1	1	0
STARD7	6.589425080952552	6.68747610745984	105.78897780271978	0.024223638328810436	-0.21075242291657947	-0.14217815503107156	0.9852490269448013	0.8416300488644384	0.8164490907390287	189	95	91	148	77	403	93	75	19
TTC37	6.675308365612796	6.728443687336247	106.89026028554478	-0.11595847826742912	-0.21095601273046508	-0.1615203489952404	0.8879072976100165	0.8022475731176693	0.7743911423560282	251	35	166	202	96	525	93	68	18
ZNF718	2.973189257662645	3.217197435571333	7.620274941046803	-0.18740092054213692	-0.21100301016441156	-0.08565036526353631	0.8920862369858725	0.9080243529692054	0.8937628785861707	24	3	21	16	2	44	9	3	1
SCRN3	3.433226964774432	3.6506451988286637	11.19413692527061	-0.08019748026413981	-0.2113071493125939	-0.09253270053139638	0.9597788878894353	0.9011971702543747	0.8848806172459641	45	7	23	13	3	73	4	9	2
LRRC32	6.850168523902857	7.055333738361559	132.02840519954543	-0.20454921061962392	-0.2113139972528954	-0.11354745801193353	0.8648068209790588	0.8680326889794117	0.8566272921171398	251	29	511	318	43	483	192	81	13
FER	5.757196010201772	5.835698957192946	55.79911978272324	-0.14500145368378967	-0.21138849124109338	-0.15307779393781767	0.8738303752043088	0.8129198093878185	0.7957377073027224	161	24	145	103	23	378	39	37	7
STK38L	6.133382666438836	6.2008194004001025	74.40088183341302	-0.044842900369415906	-0.2115263126443703	-0.1483220537786249	0.9704661389757195	0.8256612867183464	0.8042200816221571	85	47	200	117	44	384	54	44	15
LIN7C	5.216598967071866	5.264089055462492	37.873450086536195	-0.13189689816897862	-0.21166673075376152	-0.14974186686009577	0.8862811230059026	0.822405453118586	0.7998568887228643	62	17	78	82	27	178	32	27	6
PTRH2	2.8867360722055726	3.1294746102733715	7.3433551897704	-0.030958064311641744	-0.21166852967678637	-0.0761150092163752	0.9871022305820067	0.9127995175850013	0.9070154633743185	21	3	17	8	6	55	6	2	1
ADIPOR2	6.044788247090293	6.128844187796665	69.72221380811189	-0.013930032144538272	-0.21170459037468553	-0.14637685565512257	0.9918258974016697	0.8269189753276003	0.8103864600525079	85	31	206	121	48	403	50	50	10
ICMT	5.361919542448486	5.4940494511520965	44.781330271382046	-0.25325409159063084	-0.2118194026756701	-0.12343503261682202	0.8281608981060208	0.861801494319642	0.8442647398778916	147	25	42	107	20	226	14	45	9
LRCH3	6.215225597850007	6.234485119585546	76.39498866221176	-0.306227458011463	-0.2119071678557148	-0.1908344348211366	0.6232685428536676	0.7858205660583365	0.7069363861775078	180	37	156	131	45	297	57	48	19
ADH5	5.744557983083324	5.880584929595517	58.00815120468394	-0.07999907659449067	-0.2120862475382996	-0.14334253010628073	0.9453278116652859	0.8416070510977163	0.8170206276893494	178	31	67	99	43	348	35	59	4
VCAN	10.321424529258609	10.397855838989736	1372.4754398298787	-0.09501656149165989	-0.21209158371886605	-0.1537463504043087	0.9143397511700542	0.8329718867632447	0.7921208742099789	3095	475	4711	1461	819	7330	930	1011	238
PDK1	5.244967473308427	5.469971051720895	43.424465536361964	-0.21350565796299859	-0.21219441269097836	-0.09789432264816583	0.8809157636606986	0.881090098348151	0.8793799327063858	43	21	155	114	10	143	62	20	7
ZNF273	2.588325906952783	2.8638416897795147	6.383401056831466	0.036875197271597916	-0.2122709307896326	-0.06277675185867891	0.9858919476299468	0.9280907390775541	0.9167609150313243	8	4	26	7	1	26	4	4	2
PIH1D1	3.6957678052614	3.9631486053455895	13.836734007255314	-0.5457305579244263	-0.21240398490124326	-0.0900043769337711	0.6351256386365389	0.898549503624045	0.889168040235109	37	3	49	24	6	38	20	12	1
SLC30A5	5.102746669356974	5.153974588226483	35.28480684631178	-0.05553258502232174	-0.21251919829317598	-0.13967918808270097	0.9577991538544909	0.8289208148265383	0.818445657625212	78	25	54	51	24	175	30	24	5
DYNC2LI1	3.444233140281932	3.564834446070259	11.224100415494508	-0.14407936982943131	-0.21273206862134342	-0.09096067395231637	0.9251084073952672	0.9021978367017093	0.8831967998564788	10	6	22	24	9	36	8	11	2
RPLP2	8.50025342419555	8.525074209542396	375.5149993145475	-0.16793138868826604	-0.2127803307908487	-0.18638542104759254	0.7817268620287985	0.7735893748229483	0.7005436267291338	933	184	575	624	283	1877	333	214	67
MSRB3	6.186218233957555	6.331211157817545	79.53946954190172	-0.0944410066770515	-0.21288734167662987	-0.12833185534674532	0.939625474745312	0.8490477772416566	0.8386781696574654	259	20	270	80	41	411	88	42	11
PIAS2	5.49161464785152	5.561559375460539	47.19058699875409	-0.03766119120356901	-0.2128945478565376	-0.14258611489642217	0.9739277906481569	0.8307810825922324	0.8149098944155064	79	27	77	70	43	210	44	35	6
TPSAB1	2.5587867071154053	3.449862610707694	10.389871379898105	1.552078255013424	-0.21291064166533039	-0.06842146162647851	0.48624403190077176	0.9488993899664387	0.8896128728508242	34	6	1	0	16	58	5	9	1
CAPNS1	6.779858562615167	6.83668808488057	115.91999336618687	-0.03222438843082546	-0.21299033251745159	-0.16395687513965782	0.9748887773266385	0.8022475731176693	0.7743911423560282	250	94	193	141	68	648	86	84	16
RNF128	1.8438272587604845	2.3138929417396614	3.681048645223529	0.12452255846408102	-0.21304435637233454	-0.05495432402172435	0.957410385428177	0.9421561895731632	0.9193115958174489	7	3	1	11	3	22	5	1	0
PRKCZ	4.544646977706467	4.7227540250009135	24.625622703287522	-0.307346749313374	-0.21306402015318668	-0.1165121663467292	0.7718339711005152	0.8707927317465781	0.8548140794669278	108	6	41	58	9	100	30	17	3
MRPL43	3.526826274787017	3.8856455894630595	12.688567377604386	-0.26888299406988425	-0.21308578158469366	-0.09920678582915995	0.8518389826921945	0.8997262545912565	0.8793799327063858	38	6	24	30	7	102	5	13	0
RP11-61L19.1	1.0358376351656278	1.7057602908339695	2.037838720399872	-0.20342501617034653	-0.21312977629782145	-0.030908815673841464	0.9324741853972541	0.9541922370621513	NA	2	0	6	3	3	8	0	4	0
TMED2	7.406773088885185	7.454550139862282	178.67002960792155	-0.08470052842643183	-0.21315481958097182	-0.1696395856156083	0.9194921080735445	0.7943198921251144	0.7601982276504254	352	123	230	302	129	969	110	144	28
SORBS1	7.581354603748791	7.700121461996217	208.89938388427774	-0.049576376051688555	-0.21319084411822867	-0.14096535330790536	0.9659062221707257	0.8361830160940025	0.8185000898785989	464	62	788	232	118	1096	210	144	24
ZNF562	5.414330118074579	5.5803863716573145	46.35741368819262	-0.1511245565453137	-0.21337118648700448	-0.13322392729082752	0.8920862369858725	0.8523511453138629	0.8336621250989195	90	15	67	155	31	217	40	48	3
TGFB1	6.876424256846261	6.9273169620387725	123.75742964968653	-0.12324802660004966	-0.2134514789426385	-0.16328108723310927	0.8870014745774354	0.8013064373520754	0.7743911423560282	238	83	273	142	79	573	123	64	22
PIP4K2C	4.721182016957896	4.824623589483961	27.815382500537616	-0.01941315048851833	-0.2136363364630257	-0.12520590291390504	0.9889719011793296	0.8612063975235195	0.8414205188399815	63	18	26	47	24	121	26	22	3
GMPS	5.94410509500619	5.973208934525522	63.81911530262077	-0.1671811263557403	-0.21386214989273852	-0.16709953412881998	0.8390104787317108	0.8013064373520754	0.7653073851954725	110	43	126	99	39	275	45	43	14
GOSR1	5.640831701096714	5.712763672279195	52.165029607835564	-0.0553539052762955	-0.21388489441626823	-0.14913414758923774	0.9578856543330441	0.8206277846693791	0.8026665256508257	92	39	70	123	28	261	43	42	6
CPSF1	5.348856116046754	5.623511287238626	47.66450224443932	-0.21438634702325007	-0.21389625549612434	-0.08786690721850345	0.8785382031323787	0.8816617440272112	0.8937628785861707	252	7	99	97	10	220	58	19	9
RAB4A	3.3364495316831206	3.6462407576390254	11.29840088424023	-0.0752558866053551	-0.2139046977534734	-0.09187941023498411	0.9665692589948942	0.909026894788236	0.8839537060524494	34	10	14	10	8	57	10	11	0
ATP5HP4	2.3985822251654962	2.9666536274866706	6.6916241004875685	0.49210114943738853	-0.21424019774378378	-0.05097963831175086	0.8112380928527604	0.9396073648054514	0.9289906143786989	2	6	27	13	0	24	6	6	1
FKBP9	6.021709194993869	6.07471600812676	67.62079799948236	-0.07599757779731245	-0.21425393114336136	-0.15751449816017843	0.9395978237110139	0.8062563496745037	0.7869754954142062	221	41	91	85	43	362	49	47	11
SVILP1	0.7577820417734964	1.4581995874959162	1.3207239048845174	-0.12638285659026424	-0.21429105173169463	-0.021395574771963684	0.9579367656540115	0.9537845432462471	NA	7	1	1	3	0	6	3	0	0
[truncated: 6,992 more rows]
