# Supplementary material for: Genome-wide bioinformatic analyses predict key host and viral factors in SARS-CoV-2 pathogenesis
Source: Commun Biol. 2021 May 17;4:590. doi: 10.1038/s42003-021-02095-0 (PMC8128904; doi:10.1038/s42003-021-02095-0)
Supplement: Supplementary file 5 — Supplementary Data 3 [file 42003_2021_2095_MOESM5_ESM.zip › GSE150316_ValidationDataset/WithoutThreeOutliers/case1/des_Case/unfiltered/controlVscase1_genes.limmaVoom_unfiltered.tsv]

gene_id	LimmaV_AveExpr	edgeR_logCPM	DESeq2_baseMean	LimmaV_FC	edgeR_FC	DESeq2_FC	LimmaV_padj	edgeR_padj	DESeq2_padj	NegControl1	NegControl2	NegControl3	NegControl4	NegControl5	case1-lung1	case1-lung2	case1-lung3	case1-lung4
ORF1a	5.100718876257873	11.956531626013954	4039.4695084100526	14.17471765407184	16.784988319339753	18.391197955537137	3.67970650671102e-8	4.1844196947385087e-8	1.1197069694948e-51	0	0	0	0	0	29066	8990	4120	2913
ORF1b	4.719619139361043	11.090753658025458	2220.0495412154705	13.30611654195655	15.919928969058377	17.52845793074885	3.67970650671102e-8	4.1844196947385087e-8	2.3644397425190868e-46	0	0	0	0	0	16635	4396	2395	1661
S	4.4151486130199595	10.398865256722074	1375.4728126851164	12.614231322273984	15.228886193544756	16.74497635984057	3.67970650671102e-8	4.1844196947385087e-8	3.0173415971619737e-42	0	0	0	0	0	10659	2735	1465	1019
N	4.132668683311335	9.704168982763088	848.5195524544698	11.982707742309492	14.5349674708327	15.980814075830482	3.67970650671102e-8	4.12622745607923e-8	1.527371940762847e-39	0	0	0	0	0	7090	1670	1122	562
M	3.4853571221798605	8.215012825449685	302.4351227112975	10.522474384314862	13.04874569994938	14.395796635771445	3.67970650671102e-8	4.12622745607923e-8	1.5283414553071548e-31	0	0	0	0	0	2548	702	434	169
ORF3a	3.2860438595633603	7.802303941512309	229.28104232070444	10.041181934505886	12.639618229836232	13.943597799804264	1.918977415123435e-7	6.10850807009244e-8	2.070475917230233e-28	0	0	0	0	0	1786	522	272	149
ORF7a	3.2124377289852317	7.633755420119854	204.0283462985493	9.8756793383616035	12.471587402980987	13.744916867265074	2.0635870371261383e-7	6.10850807009244e-8	1.284823132872917e-27	0	0	0	0	0	1595	483	240	129
ORF8	3.060409064103932	7.292947693134721	162.26336901463463	9.5165010588907	12.13408694722936	13.379916005303324	2.9924933270567606e-7	9.969793773297884e-8	9.441923767314108e-26	0	0	0	0	0	1277	353	186	110
ORF6	3.0395235317252256	7.334063562178228	168.96575121584945	9.413930099878014	12.178832313398125	13.43732097558305	1.8316801345743395e-6	5.003962701963912e-7	1.20929653626198e-24	0	0	0	0	0	1033	352	165	135
E	2.6548300620635845	6.377255899892	87.38629393036935	8.538999132860342	11.226859796316807	12.366084633600575	1.8316801345743395e-6	5.003962701963912e-7	4.193950661570016e-21	0	0	0	0	0	554	201	111	59
ORF7b	2.423789845801721	5.82224665310269	59.972392375947614	8.03961881257882	10.67695231142276	11.74465944981558	1.660062660907049e-6	8.865961727307567e-7	7.626574502226722e-19	0	0	0	0	0	483	129	67	41
ORF10	2.354385329877226	5.651179139066255	53.94581584616619	7.875880188038694	10.511924356276037	11.55806110387995	1.4602977192769094e-6	1.203170910652792e-6	3.58783637354582e-18	0	0	0	0	0	471	84	70	40
IGHA1	7.287123993347538	10.202555705263306	1200.0628032482562	6.953221590183085	4.18379345034993	0.21452664771710114	0.008598660090301722	0.025137349338531755	0.12019559638235218	0	0	444	596	60	10175	1739	1371	844
IDO1	4.835866516802328	7.446319563901455	175.7986915828923	6.9464094486006465	5.641749839059045	4.9679761342052275	1.4028136479228318e-4	2.0999647816294785e-4	5.875314329455082e-5	2	10	31	0	3	1286	440	372	61
IGLV3-19	3.744708964127662	6.303395371326961	82.53465334113372	6.266467137988251	5.05227436834258	4.545800784479355	5.851783186473254e-4	6.138538747877152e-4	0.003880053191644668	0	0	13	26	0	945	64	132	57
IGLC2	4.744782774696391	7.369390544642268	172.212112159238	6.2542243353994795	4.079352698204145	0.2478377452727741	0.0019151476384579689	0.013474303038458289	0.09048775891180488	0	1	26	143	0	1501	202	182	134
CXCL9	4.99591601761186	7.6877978909753075	213.00268434486824	6.229668520219951	1.1153820449726652	0.03945556625728509	0.002761813642155546	0.7155622399434511	NA	4	335	29	0	0	1561	273	278	38
IGHA2	5.066865429914316	7.475246042331722	183.3217378570869	6.051337397329211	4.088054848643947	2.82142686057547	0.0025259610468733656	0.00702644949867297	0.05315507310033087	0	0	101	75	3	1804	244	215	124
IGHV4-34	3.017879312317248	5.243674416771642	40.101117466294156	5.922945927384753	5.051160179734042	4.763323459933455	1.74288035190359e-4	4.7985014205875607e-4	3.344523462069863e-4	0	0	3	15	0	436	48	56	27
CXCL11	2.4931494089917163	4.6120428954566295	24.286446080543026	5.879070048185738	5.35118138878232	3.582932356328202	2.769468746946297e-4	0.0011398847488789036	0.018112551165408164	0	5	2	0	0	210	55	49	8
IGLV1-40	3.417727194277971	5.577357766293644	49.21238415165195	5.84141794408117	5.002806349393504	4.88787670819474	3.170757295639901e-4	2.749087468827531e-4	1.602974748451263e-11	0	0	5	17	1	613	49	86	28
IGHV4-59	2.2914084911950656	4.4325632884004484	23.362216321093385	5.828938157665804	6.257157841593183	6.188427276329733	6.178660211157613e-5	3.763863064490127e-5	1.769847239800476e-11	0	0	3	1	0	250	23	35	17
IGHM	5.934257922959809	8.013344263503523	264.09247237437916	5.792387597388502	3.988150889229532	3.2688203386096624	0.004967103900908708	0.005555529093161166	0.014245632547406668	0	6	159	98	6	2563	445	288	162
IGHG1	7.119726407140023	9.759746735005887	884.14683244725245	5.6556106601254905	2.9262369556021746	0.17456583151668498	0.017822962039611	0.16574430090126427	NA	2	7	539	1455	0	6589	976	1005	607
IGLC3	3.7474202130681333	5.849066643705515	59.51487013378222	5.498604616519179	3.8078629842485543	0.2959510932889467	0.0018609177524506935	0.006271970749146442	0.08336276308414245	0	0	33	34	0	677	79	76	35
IGHV3-30	3.8392683274584627	5.980173258709292	67.92764331114365	5.429733825058444	4.2994542480711075	3.7464460907787345	0.0018779108466345118	0.002596567035365586	0.009566339632450542	0	0	16	35	1	590	59	87	55
IGJ	5.454612299729312	7.714410107228324	216.94375212175848	5.414291050593205	3.2848278054471503	0.22027684714291484	0.015766797754826752	0.04767200725019023	0.21344884055616584	0	0	244	99	11	1795	136	334	155
LGALS17A	1.7401579199160606	3.8941455448718245	13.69777123211586	5.383441069674732	5.982501819542828	5.839419541689697	4.5108790825582203e-4	5.209973019314512e-4	8.853301460678317e-8	0	0	0	3	0	94	33	44	2
IGLV1-47	2.748875884296774	4.69105053241714	27.737105636216135	5.354292227343266	4.565695039551005	4.216410487983641	4.5108790825582203e-4	0.0016863816824270624	0.0016299862696541566	0	0	3	14	0	303	31	33	20
IGKC	5.275466444377895	7.463046438181494	183.3026486248815	5.321248143479633	3.261011845143807	0.23285822796092914	0.01369810243876023	0.04278039019573999	0.2005459194043779	0	0	128	170	7	1631	178	173	140
CXCL10	4.280953438407206	6.142011821772914	71.1271851583196	5.2868315183978885	3.846024700859732	1.7699635902708983	3.486810781778732e-4	0.010397219460730316	0.08287518602688512	2	27	12	5	0	582	122	170	20
IGLV3-10	2.0469425625244293	3.860946737795718	14.509901735590947	5.19099042352303	4.015852408140251	0.31804278175571116	6.834879932590232e-4	0.012262466482038284	0.0713869964322174	0	0	0	13	0	167	18	23	8
GBP1P1	3.563590746877119	5.313005731180076	40.51433549639594	5.131355648391351	5.196463735501874	5.103734969550653	1.8328421252204453e-5	1.8593826536087615e-6	9.779152457549988e-19	11	1	2	2	1	336	89	74	18
IGLL5	2.8888443902934404	4.747250713505214	29.436168429477878	5.118293938246131	4.47989579300178	4.369293872477428	6.834879932590232e-4	0.0013809175756648	2.234212191829317e-8	0	0	11	8	0	232	39	39	22
GBP5	6.814001275679284	8.459169344688283	354.6691479086721	5.117163407632589	3.782978696986256	3.047666436155022	1.3320292409868382e-4	0.005555529093161166	0.006154714557326285	11	93	101	27	8	3045	681	799	101
IGHV3-33	3.4014458530564404	5.2385467677054285	40.37976254709964	5.0927447484911585	4.114546681680891	3.6804510551419143	0.0014018050466469163	0.002486818560177509	0.004052782094764288	0	1	24	9	0	362	45	59	28
IGLV1-44	3.2646180693004934	5.194103364224013	39.07709024043464	4.9721447474693585	3.7331804088824576	2.462244389417302	0.0037921980070331784	0.009194279450082556	0.06859098887786128	0	0	14	30	0	355	28	67	27
MZB1	2.821316363085549	4.618542192864263	26.939437015874013	4.917988283030777	3.9514710835075393	3.2908566265950054	0.001698936240433408	0.006633878143019958	0.02454284910929221	0	0	5	20	0	257	27	30	21
IGHG2	4.8952585783887805	6.780964277088077	114.29374529924145	4.911483099614731	3.5149025391434328	2.6038082841984247	0.003763931170835627	0.01126868991158388	0.04461596119686279	1	0	56	96	4	1103	121	140	78
IGLV7-46	1.812284163729609	3.4981976604848914	12.374334887745942	4.86258720187047	4.358639869757068	4.118103024128932	0.0010967903448156737	0.009927129334327702	9.029191859998733e-5	0	0	0	8	0	119	12	14	10
FAM26F	1.7442356196828386	3.368697035521025	8.895022069283861	4.851967659231138	5.153134938262605	4.918005502862433	8.382605401543464e-4	0.0017002329280695477	4.075975938024023e-6	0	1	1	0	1	132	14	19	2
IGHV1-18	3.090699949787713	5.123304327186356	40.494136585726736	4.841411984128582	4.2074526794042155	3.5076129538025964	0.004471560725090242	0.005720660648266566	0.02546585832144982	0	0	14	17	0	290	24	37	41
IGLV3-25	2.8229476319017617	4.614991630654551	27.79269355785918	4.812643653843258	4.217898968631767	3.821422649502927	0.0019715201033717504	0.003509394721244018	0.005572002888806286	0	0	12	9	0	221	24	33	24
IGLV2-14	3.0831875921091783	4.7624154756168195	26.470304519683154	4.797022300482267	3.357569952137363	2.136310274041168	0.002462784472624811	0.012262466482038284	0.07756395564391651	0	0	21	19	0	323	46	40	10
IGKV1-39	1.9971251323756356	3.6082444896036985	13.914008547358037	4.739956509477193	5.143601807909047	4.987666028318876	5.05843409216979e-4	0.0011398847488789036	2.576902175909399e-7	0	0	3	2	0	118	13	17	12
IGHV1-46	2.0000435085689676	3.603112994595548	12.718322305810187	4.714334764026329	4.441633108800053	4.223473705668634	0.001001427774226583	0.004449528241855948	1.2955964527802026e-5	0	0	1	7	0	142	10	19	9
IGKV4-1	3.238641183889223	5.039035140249282	34.58921969083182	4.69037723796238	3.2224265008143362	0.26121356956786496	0.007284174048748083	0.027486247350154543	0.16129816019037554	0	0	19	36	0	436	31	29	24
HSPA1L	1.4755220194521435	3.0434942070252426	7.236929755806972	4.68862375383386	5.523298624608041	5.358489298164194	1.891347370135665e-4	6.903387943478854e-4	7.265078191173359e-6	1	0	0	1	0	95	18	8	3
POU2AF1	3.1587672720843125	4.775976747437512	28.768677984885656	4.627618215341003	3.789806006039414	3.605931763018747	0.0029881819582889767	0.0044360566442722535	7.753149668302183e-6	0	1	10	19	0	223	67	26	17
IGLV4-69	1.4889360724205094	3.074391325620617	8.458920904232277	4.615357283831046	5.143347383271186	4.932494554758978	8.672723094019253e-4	0.003022186170741008	1.2883026855777493e-5	0	0	0	3	0	62	22	9	5
APOL4	3.7047152984340945	5.225111248921746	38.74216254731584	4.573566569678974	4.569368302967534	4.458361005755329	5.751118755639238e-5	1.0123485185598742e-5	2.7651239789803065e-17	12	0	7	4	2	425	50	63	22
IGLV2-23	2.957457186338677	4.4898778103954005	24.14375894172166	4.55959465259877	3.9386602549389043	3.767799012348459	0.0020100321547322454	0.003022186170741008	1.200484985527604e-6	0	0	14	7	1	187	31	38	16
IGLV1-51	2.2194507606012457	3.8026161538121985	14.401543852931203	4.559131319097386	4.076944207686149	3.8453645782724912	0.0025521797780582787	0.006597201507314539	3.7586565416113224e-5	0	0	9	3	0	189	9	19	10
IGHV3-21	2.2259286502918383	3.7261548570588334	12.063517491530803	4.495436954616134	3.815110009553451	3.54752060229876	0.0014410183097658133	0.006794649483370254	5.875314329455082e-5	0	0	4	9	0	161	15	26	4
IGHV3-43	1.6812052567151834	3.321129149447351	12.481439743954919	4.486859249731411	4.4558121147943774	3.650795866889953	0.0030083092080146682	0.015047822733021703	0.03149789385198406	0	0	0	7	0	77	14	7	13
HSPA6	6.978796357652892	8.755147658084267	426.9686669014065	4.472665227016052	4.041282889898376	3.641618623491378	7.701917697031135e-4	0.0016863816824270624	2.930337088439176e-4	101	1	48	283	22	8586	585	751	67
IGLV2-11	2.435833909645415	4.143146840587061	20.137291188216913	4.448023387616085	4.200449516497339	4.036326530335907	0.006054002621127086	0.006271970749146442	1.8712680432013684e-5	0	0	10	5	0	159	8	34	17
AC233755.1	1.2751691304515491	2.774707455667973	5.365854092181594	4.413287826590586	4.2494869278927965	3.835095174153571	0.0014601341250050943	0.013771729710993321	0.0015319523724725396	0	0	0	4	0	94	8	7	2
RP11-638I2.9	0.9728789886854942	2.800117826133542	5.346558569553426	4.381956928864305	5.937852007553372	5.723262330584203	0.0020686311620012154	0.002724189123144559	1.2093405356343832e-4	1	0	0	0	0	53	20	12	0
KRT6A	5.421517418000561	7.044740762695733	128.7209979271694	4.364093153013109	2.388639198289188	0.28817323077308193	0.013626926434394306	0.14084162454817706	0.29519063973991394	20	9	1	336	6	1935	262	165	13
IGKV3-11	3.3332851603978657	5.012893020880346	33.63613197378704	4.358239183247753	2.663991835411823	0.19779232339328273	0.014465594757655412	0.07911506093833937	0.3177029208538693	0	0	44	33	0	345	26	43	21
PLA1A	4.1128756362675585	5.378053435266886	40.930039194968366	4.34019867639767	3.285390765774733	2.7309893643856245	0.0015817573085416215	0.007897174657739592	6.04843225957558e-4	1	15	21	6	2	460	96	54	10
IGLV3-21	2.4716130491440715	3.9167602666436183	17.08685275754639	4.315112706427038	3.850706830664208	3.528444540691024	0.004967103900908708	0.012588870909600425	1.2972135486613603e-4	0	0	1	10	3	149	11	21	14
IGKV1-5	3.8999920969709625	5.5375741226327495	46.66557549847803	4.312458403845865	2.5432871130569588	0.2432809070299164	0.024560533718841007	0.08668424165211773	0.2937362139223307	0	0	76	40	2	552	28	83	21
SSTR2	1.6894892264553845	3.2081877958321656	7.742504264137848	4.294508577414533	4.733042010665405	4.465326644393152	0.001381486677694947	0.0028102731175793493	2.4267170856553294e-5	1	1	0	2	0	94	11	24	1
HSP90AA2P	3.8574659465656103	5.291791609325538	40.34131600005332	4.233769968163165	3.91743495394132	3.7815090244066445	6.834879932590232e-4	6.065344240792414e-4	4.149941111649969e-9	5	0	9	24	2	565	37	50	24
IGKV3-20	3.8581192379446763	5.438296146257471	44.566383050523214	4.223113956259161	2.4608351029818496	0.2402874590699712	0.021493576517832465	0.1000233544305621	0.3043617587538469	0	0	32	82	2	410	34	72	24
FCRL5	3.428523271123596	4.930066863138713	31.7868839629767	4.180754003486774	2.8042744775551087	0.3582528877488532	0.013350785297775147	0.04702686514300603	0.158505742484158	0	1	26	38	0	272	60	23	19
IGHV3-23	3.4084960417396113	4.95780090286325	32.62138539540607	4.174919284285705	2.889920666178033	0.3598657863322687	0.017044055991656603	0.04343053642234004	0.14588915036274452	0	0	30	32	1	337	19	48	21
IGKV1-27	2.460755449939651	3.755924911056614	13.656682899242577	4.167530718478505	3.728939043299762	3.483871493709157	0.0029881819582889767	0.006062610574918542	1.8712680432013684e-5	0	0	8	5	1	152	13	22	8
ACTRT3	1.1702529453064368	2.7654419163115214	4.5444140829979265	4.1349437701098415	4.561962666985669	4.1055163672334265	0.0033387374360056904	0.007476459129633385	0.002129982488986021	2	0	0	1	0	126	5	4	1
IGLV3-1	1.2212328163215223	2.7293426310412916	6.147326608083272	4.1346852791823885	4.3029645458406325	3.879465836815174	0.007046012412967375	0.020581160770860557	0.002074928504414981	0	0	0	4	0	76	2	12	4
IGHG3	4.0152540980539175	5.452754912463088	43.57624369775794	4.120549491143406	2.1891306788545823	0.2577963730408729	0.020956529517012067	0.13379897539458296	NA	0	1	37	98	1	430	72	49	17
LRRC15	1.925008665878012	3.6080417546833283	10.065866920693706	4.099707592560986	2.8962893839869057	0.2414150356358157	0.024205393406441664	0.09598914848882355	0.2630133181272442	0	0	2	19	0	225	3	14	3
XIST	7.541771343765347	9.73655657902551	863.6212486522519	4.045283296311289	0.11564482030291205	0.005709468017786246	0.29347779674187047	0.9779027430312509	0.9912628717237748	0	400	3106	2988	0	5194	827	727	138
IGHV3-49	1.915490377852421	3.170921575941826	8.892109246296481	3.995588326995711	3.597252151257331	3.2647622318591085	0.0032573789367349153	0.018360649026844516	7.580365639897046e-4	0	0	3	7	0	101	12	8	6
HSPA7	4.006531897799593	5.420052883481968	39.86061059955792	3.9874050956454723	3.717270968437152	3.5555943028945785	0.001381486677694947	4.843622512441e-4	3.9834320810032765e-9	23	0	16	11	2	820	51	69	6
IGHV1-24	2.5649897409417	4.044774569864974	18.250363023961985	3.985157965932305	2.4255900731063975	0.21460903507415208	0.014465594757655412	0.17375875411237693	NA	0	1	1	41	0	114	19	17	14
IGHV3-48	1.5294374738386896	2.800254785022403	6.91003430906731	3.969022460050985	4.14179339286054	3.7994170490201205	0.0029881819582889767	0.012871543723617459	5.836529342059908e-4	0	0	1	4	0	70	5	11	5
IGHV5-51	2.250398736734931	3.5425067836199218	12.487817726203227	3.968720548808584	3.405072140148433	3.1173164302552703	0.004930523086217565	0.02173637018692507	7.44959592539618e-4	0	0	5	11	0	97	14	17	9
BEND4	1.4908564440483156	2.8167005870992217	5.180860356188994	3.9380377026364517	3.7239962654025396	3.2740494073087523	0.0026849833548207636	0.017342625248393074	0.003651679934244875	0	0	2	4	0	95	9	8	1
ANXA8	1.879850847115341	3.1127580740140823	9.059777359388786	3.930284853862489	3.549175616045537	2.706086598053312	0.005203772514979475	0.051570067547952826	0.009640763973203124	1	5	1	0	0	66	10	15	5
LINC01133	1.3433755053792382	2.8567470986800894	5.381907933144801	3.9235521627954086	3.688999635179255	3.041895812808331	0.009590580848156397	0.03918631821134322	0.01113014411720357	0	0	0	5	1	74	13	12	0
IGLV9-49	1.3189348738301372	2.939177128927486	10.104989613946318	3.8802919300088683	5.18316932081173	4.977480610846235	0.020662585337782275	0.010735841764660801	1.3891138741582273e-4	0	0	1	2	0	74	1	8	12
HIST1H3C	2.4366939454073235	3.6584385160092925	12.910917105440927	3.87813940523563	3.343721707791371	3.0641521330687325	0.004225874931639883	0.01515918756443694	4.2461678826595116e-4	15	1	0	3	0	130	13	19	8
GBP1	8.036051421970118	9.165251235330494	580.5444260074954	3.838174262254952	3.595453841244736	3.416194792581322	8.774475084911848e-6	1.592523881267427e-4	6.014910571828198e-12	147	111	193	104	22	4152	1059	1268	210
AIM2	2.4520358159795825	3.593820167461081	11.456581376888554	3.8370693371577382	3.1588437163395446	2.778106783781495	0.006138919761975526	0.02288508729327043	0.0010113596500895485	0	3	3	10	0	107	20	20	4
HLA-DRB5	6.779344426411405	7.863116622223826	236.88247515141563	3.8319449072301004	2.7957185922543317	2.0108442256153594	4.5108790825582203e-4	0.016097568724566122	0.036774007957799726	27	101	147	36	8	2520	368	305	95
IGHV3-73	0.49452234527870775	2.27858818112502	6.285729182282925	3.8254996021212744	7.097513858718258	0.12001379821206795	0.03552376842528154	0.025349522486482687	0.1000870369346835	0	0	0	0	0	44	5	0	8
MS4A15	1.593859903819534	3.1373915647622943	7.153455058514701	3.813401047087517	4.383011023674098	4.041202922665853	0.006997894634279274	0.00733196770850232	1.8174378465841558e-4	2	0	2	0	1	69	15	24	0
GBP4	7.5485729933316	8.598564422006884	392.7189736567121	3.781756464851843	3.2070312829234435	2.930299099016978	8.20192127902559e-5	0.0016863816824270624	1.3164202966708286e-6	56	116	147	75	25	2851	806	726	134
IGHV3-11	2.013687752069341	3.4395544512192666	11.118641534086255	3.7810642667420886	3.065186852616009	2.5803574774282456	0.02452439689514953	0.07385103417451906	0.018112551165408164	0	0	3	15	0	127	3	16	8
AL928768.3	0.7345330358084805	2.128140352061521	3.4014083984955903	3.747435174608416	5.052711815957537	4.578716708655636	0.007681977351838929	0.011401849778411306	0.004702546239633839	0	0	0	1	0	43	9	1	2
TMEM156	1.099062185926976	2.397789044162981	4.5638721968889655	3.745597477746192	4.599550717535897	4.136311334977725	0.007681977351838929	0.01477544095380143	0.00170090905426502	0	0	1	0	1	42	3	13	2
IL31RA	0.40462590490342154	1.9904086164441863	2.5407291372175287	3.734441951215899	6.349154094419079	6.043741812957352	0.006843713633740865	0.017868724837013336	0.007641221886998558	0	0	0	0	0	29	3	11	0
IGKV1-9	1.9063866656256403	3.081770346763887	8.497269794371647	3.732827516936888	3.576867602340158	3.196811993170254	0.007046012412967375	0.02188840020898851	0.001337008331906948	0	0	1	7	1	67	7	18	5
PLA2G2A	5.24923149701747	6.163883921877688	71.34309557865564	3.6587861227073137	2.9236481843094446	2.584003395790874	5.974072670117067e-4	0.0037305232523058007	5.3082550748913886e-5	11	8	9	49	24	970	94	111	21
AC233755.2	0.9601324088161279	2.424176663401214	3.3526816988596604	3.6549039827085523	3.1561922099686823	1.4996183886150019	0.011991736937560796	0.10303685171216634	0.11661800988196118	0	0	0	6	0	62	8	5	0
IGHV1-2	1.1495695040898073	2.4292542582323615	4.261225222210982	3.6539059989296017	3.0531153131912268	2.0733726970668953	0.010711470768909763	0.10967208986802632	0.07403526339866541	0	0	0	7	0	55	3	8	2
CTD-3128G10.7	4.7972247498205425	5.742371383279407	54.249270033462516	3.65090579285563	2.3937877495214814	1.8618148828313854	0.006927113421581859	0.04689670996173673	0.017990828583419247	6	12	2	74	15	512	73	81	20
FAM167B	2.181508418119611	3.6650036189910544	10.233582080931956	3.6278403866146127	3.4561982507493383	3.055779662885124	0.01142469169273905	0.01477544095380143	0.0016299862696541566	12	1	1	2	0	159	34	12	0
LAG3	1.4816812952851144	2.6629874550918036	5.481760226385134	3.588823109688009	3.469238157180423	2.5943254488891654	0.011444393763492974	0.05863389391635981	0.018980060367310272	0	3	1	1	0	61	14	3	2
HRASLS2	0.787133861253909	2.0882233833339536	3.22478799910277	3.587827788724645	5.095092709212328	4.67417891818485	0.004930523086217565	0.00785080959712689	0.003731486835984387	1	0	0	0	0	25	12	4	1
ZBED2	1.8445651824562643	3.3338793803168723	8.042299010141113	3.5805829485426055	3.2720328264614724	2.798090784669414	0.010043339132636947	0.03503356228941668	0.010826173397838146	13	0	1	1	0	93	18	22	0
RP11-1094M14.8	1.6370942650566418	2.8657182052102024	6.353726227630137	3.5715093360266272	3.03977982210498	2.4282244768243952	0.009117747062119859	0.07509893119081176	0.02765907722266494	0	0	10	1	0	47	10	16	2
TNFRSF13B	1.640748424603643	2.7615543756457406	6.1536323658057	3.54921095446696	3.1877871647276828	2.6834569061993605	0.008837075899223702	0.05230575151774854	0.012144475257889947	0	0	6	3	0	78	5	7	4
RARRES3	5.085480479412607	6.117847122023914	70.18820549697884	3.539467605046171	3.1106521657802397	2.8954213697634126	4.635108258971362e-4	0.0016848557681554922	1.0556397946689466e-6	19	14	13	62	1	616	121	125	26
IGHV3-15	2.550890990075785	3.717905168341377	13.034453085772471	3.5361973941220786	3.0166366561878175	2.69447227529936	0.007036147945272947	0.02632109679829142	0.0021183028516902056	1	0	14	8	0	130	10	25	7
ANKRD36BP2	3.4374779914258693	4.493494858245558	23.334372975828153	3.5121683011459885	3.1253175229403203	2.9010337090393072	0.005201537975468459	0.006249965831019014	6.96745733707961e-5	1	1	16	18	1	145	43	37	12
RSAD2	5.786125828837296	6.974158253499931	123.5965044790696	3.501791279002617	2.585971583577786	1.630667167183346	0.006790321458923429	0.043379224441406905	0.08336276308414245	33	7	8	249	11	1115	287	247	14
IL12A	1.0625046837410115	2.298237058288008	4.574825248407542	3.491461165378058	4.67781436564854	4.2786964548493165	0.009074380187647927	0.01126868991158388	0.001880632589011813	0	0	1	1	0	31	14	2	3
HIST1H4L	0.9429190113908675	2.3229478810030035	3.185658772665673	3.4883985658412358	3.0468433530678998	0.5809576982467455	0.014465594757655412	0.11930707075142112	0.1336846847967125	0	0	0	6	0	47	8	6	0
LRRN4	3.2152705845664977	4.517620169302046	22.89956255173636	3.4774296752583735	2.035372528706202	0.17888860982857988	0.04336812184614223	0.21690564155596073	0.5069353033134402	4	13	40	0	0	103	41	44	6
KCNJ10	0.6439468995949373	1.850407295388781	2.546813528121527	3.473140608483584	4.435023667251525	3.4966530315902395	0.011779374794560357	0.03584356194330884	0.021123730616601374	0	1	0	0	0	30	3	5	1
RP13-228J13.6	1.7557513017410147	3.1812679103645665	6.490873928524891	3.470656466947662	2.941604195661105	2.223242126326953	0.015604395140065527	0.06704754734066964	0.04202811935523191	1	0	11	2	0	135	15	7	0
CCR2	3.722981748906096	4.885491559553088	30.14012716507348	3.45971520894271	1.7786485706675357	0.23374101258466506	0.02766776013733435	0.2742533144289849	0.4499078417270207	1	9	86	2	1	207	29	47	13
IGLV6-57	1.734824263902087	3.189601278670366	7.1092870598839575	3.459177141922208	1.208920398619899	0.07583337136492249	0.04925283150151979	0.607664492461812	0.7930879970897041	0	0	0	37	1	87	9	8	1
HLA-DQA2	2.212039410940634	3.294173487518626	9.320363341606479	3.4292657645853994	2.286272076013107	1.1279312960679397	0.02766776013733435	0.18198553954845773	0.12034016221903975	0	0	14	1	5	93	7	15	4
IGKV3-15	2.5010228546202327	3.601783767672681	12.446203705661377	3.4188225035674304	2.570249513716542	2.081577265301533	0.02434381080478305	0.08947462755214834	0.025379483836459972	0	0	7	19	1	114	9	17	8
IGLV2-8	1.0505374534565917	2.145519488269915	3.1011146464320927	3.4064055927618027	3.795794982039163	3.1813625577685234	0.004722056466760453	0.02411191719499192	0.016314627515409814	0	0	2	1	0	41	5	6	1
CASP5	1.809979372403496	2.873651790411185	6.9021832028812415	3.4063398254858543	3.3016936969290316	2.8505741530468294	0.010090080989651966	0.037503645377612964	0.00471402628185566	1	1	7	0	0	44	12	14	3
IGKV1-16	1.5134515033284057	2.645687552577333	4.820146048380211	3.3954138963006346	2.9755458955014467	2.312897379117718	0.009037657707863333	0.07208631464949501	0.03631087889726857	0	0	7	2	0	54	8	11	1
CD27	1.2427345342508136	2.325984569942906	4.30077481777978	3.3938204865349486	3.464361770288495	2.873577969670079	0.007391393194504695	0.04689670996173673	0.01755647047833971	1	0	0	4	0	51	6	3	3
ETV7	2.2031954195304606	3.31894188617731	9.066261758630844	3.368345485704193	3.758830524686815	3.4855101404137834	0.004362817619639234	0.004449528241855948	7.70906116466975e-5	6	1	1	2	0	57	24	21	2
IGHV3-74	1.1708279080784747	2.5170394834088365	6.377441361350768	3.343432458832541	3.845275015744911	3.3359601342787064	0.040831813453137994	0.05736397550819924	0.010864826744278246	0	0	4	1	0	66	1	3	7
LINC00877	1.0370077093314245	2.2939977903582123	3.025916398514592	3.3304166521147223	3.5514885981981235	2.761536010964493	0.009973249624662853	0.04305871424355526	0.03576060129086261	0	0	2	2	0	52	8	5	0
BATF2	3.563614891116058	4.720871738545232	24.85300654335611	3.3070011449578227	3.4766747324288367	3.1975889036273157	0.006790321458923429	0.002337770766798093	6.4261823502564775e-6	16	4	2	8	2	153	78	56	2
HSPA1B	8.542212192080305	9.575977805058843	768.5138986669539	3.3069970571353853	2.6691576830295967	2.3583342453207687	0.006825841082832191	0.015422003390275057	7.352981394077255e-4	901	4	280	263	233	8602	1078	1198	265
IGKV1-6	1.3933511622182508	2.4468466251157	4.225643230946062	3.304946872503416	3.053008902283763	2.3868847543966356	0.01073568949981153	0.0659763885345911	0.03439963754225834	0	0	4	3	0	61	4	6	2
CD180	2.3582454080176327	3.477873102043079	10.103203223060705	3.2938095966376144	1.6367364915307732	0.20432852592263415	0.052802821500959066	0.4174537339680074	0.5851873850520688	1	10	0	3	6	134	15	6	1
HIST1H3G	1.806305546455409	3.009765294472765	6.365221835931193	3.2925934221185322	3.1442055485339524	2.440845751056367	0.025335633702013777	0.05322783751228853	0.01817125127507175	1	2	0	5	1	73	19	10	0
LINC01232	0.8668247441993467	2.0374017859176865	2.969580357732221	3.284828147399629	3.8062513406553515	3.0880500141589655	0.009859825580277638	0.0418329137637252	0.029785752396406885	3	0	0	0	0	27	10	3	1
WARS	9.49282640133225	10.320050670504001	1292.604947797632	3.2662160638125677	3.1048371362742406	2.9586544737265617	3.081507957361443e-6	1.0957202972497692e-4	1.6251221936610776e-13	514	285	372	392	134	10471	2335	2411	456
GZMA	1.5297507195453608	2.672139955229415	6.7817054668853105	3.254803979466195	2.8228700633162473	1.5338889726178684	0.05396085903379273	0.1632912024304808	0.08287518602688512	0	3	6	0	0	50	2	10	5
VAMP5	3.896818882440163	4.811453094058373	26.16401044229953	3.2476700252631403	2.9021638960330987	2.4933960600214102	0.003598931702399538	0.006794649483370254	3.213694101441625e-4	18	7	4	5	7	331	44	56	2
HSPH1	9.001468239480932	9.905151372534302	961.1402069076756	3.232162667247799	2.9336851837285436	2.7395274026320897	3.486810781778732e-4	0.0018959338062379727	3.6214251487338065e-7	354	28	284	795	223	13725	1167	1643	269
RP11-61J19.5	0.7956750326440593	1.9043183792131213	2.583623982883754	3.2184579603710897	3.4627531189955283	2.4036704638924613	0.013523845699165279	0.0746610539997209	0.06859098887786128	0	0	3	0	0	28	3	6	1
HIST1H2AH	1.6035712571899183	2.710051786893594	4.779931692827291	3.2172762725616977	2.636354489031355	1.762934459710413	0.017386111846544865	0.10515555013294756	0.08216483208158239	10	0	0	1	1	78	10	4	1
CLEC10A	1.9278785665151514	2.890879654175396	6.392351556164649	3.2072739261787704	2.408592819296862	0.5806444563018187	0.025055922059298054	0.17577092664928576	0.1775162846034058	2	5	1	0	2	74	7	11	1
DNAJB1	9.25652279916383	10.181993045769465	1165.4341316749865	3.2053774407336317	2.8627463183689263	2.648917429865227	0.001555143246270792	0.003551275134964775	4.1057208882823465e-6	1129	16	476	480	264	15989	1529	1856	347
IGHG4	1.5989658824956612	2.9102631690863885	5.248870862594866	3.2050743274185414	2.3625299990379456	0.7836794506356847	0.03981846964090216	0.17375875411237693	0.17438197040154357	0	0	5	11	0	90	8	10	0
SLAMF8	4.31600664868752	5.164652166057884	34.58937105158288	3.1857999372397194	2.6064167381411227	2.0373008839634887	0.003838368348547691	0.018105868875195264	0.00552012658417376	15	17	14	4	6	446	33	77	5
RP11-1220K2.2	1.8174198596033282	2.7982144065128876	7.255317857777732	3.1842324149135424	2.9626358335257237	2.402915348653341	0.0249882278951633	0.0810020668266997	0.01905322407212673	0	0	9	1	1	38	10	10	5
MSX1	1.9797335882745002	2.803279554617222	5.863167879805526	3.182447596781513	3.3533396383427334	2.997700797590517	0.003598931702399538	0.010437532139195382	0.0016299862696541566	1	1	2	2	1	75	11	7	2
DNAJA4	6.838210391208985	8.013875030410667	255.51083576744736	3.178376983126355	2.8129920320459085	2.2289585475921934	0.009117747062119859	0.010627362952185661	0.02140742931476317	110	1	174	290	22	4269	288	461	46
RP11-693N9.2	2.9323240722298802	3.940436077796886	14.022745252602407	3.1776071587894483	2.3381002100391526	1.841152324051502	0.007681977351838929	0.07595886189135162	0.03280736359625138	6	1	31	2	0	160	18	25	4
CYP51A1	2.2502721978516727	3.2497976426483826	9.071502258319796	3.1734350869817924	2.5107457091825336	1.938894288361058	0.026508046427139272	0.10066150894314534	0.03623218221269165	17	0	3	0	2	100	6	13	5
FBXO6	2.2253727572452315	3.0536428696271756	7.80685624951588	3.1731109022281183	2.9416007541485807	2.4999155525467955	0.011914915852132545	0.03955613386543879	0.004385025731242355	3	3	0	4	1	67	15	10	3
CACYBP	6.956845680552014	7.746997444453012	215.276360766372	3.1616739568658883	3.117317111106551	3.0255430909532994	4.351234480412083e-6	7.168379332794578e-6	1.1561473706009226e-21	115	15	69	123	31	2665	335	358	67
HIST1H3B	3.3107791494860277	4.246127349226162	19.9698256984569	3.159897822974862	2.511069827803712	2.170071779966744	0.027247215015562255	0.04343053642234004	0.005552116174526415	19	3	0	23	1	150	28	21	12
NCF1C	1.3060381159564738	2.7228839687719506	4.369661368339686	3.154293810277602	2.776789843405529	1.3370426007703229	0.06655595943643386	0.12403299768282233	0.12632019259405414	0	0	6	4	0	113	1	5	1
ALPP	1.3288724511554004	2.8330475905116295	5.323363834744187	3.140231625355703	3.353673098606496	2.649707902866488	0.0332443233797255	0.06338425406718763	0.035995331968613466	7	0	0	2	0	52	27	3	0
CLEC3B	4.310877727438539	5.203350862658887	37.66784751649049	3.128250826590804	2.7423692949401337	2.5322932683928765	0.002699802147440343	0.005555529093161166	6.5617566625649965e-6	14	0	19	20	14	394	54	42	18
HSPA4L	5.637738122168072	6.491816020376764	89.00781930312499	3.1268216795786876	2.486117082327736	2.172894818445388	0.002380628767823079	0.013978320162615621	0.0013552713013460956	25	14	16	157	6	1129	112	156	22
RP11-44K6.4	1.0192589601953517	2.242000115132917	3.93439080333642	3.114064359954015	4.63086558869505	4.197806288534048	0.024638764388333807	0.01078051590195242	0.0031324862276195845	1	0	1	0	0	15	12	10	1
IGHV3-20	1.3488139479140762	2.478095827487236	4.0921853461192494	3.1106680807405263	2.25822641925654	0.47985274715682075	0.02680615911350791	0.23008473305238367	0.2275928178484077	0	0	1	11	0	48	4	9	1
CTD-2521M24.4	0.5277387831188965	1.7871017723013192	2.1269371289319645	3.096507358846332	4.622386276495168	3.795443170542699	0.016602894463836417	0.0233754137867942	NA	1	0	0	0	0	17	7	6	0
HIST1H2AJ	2.4061552487266935	3.4537721384715767	9.89437163508381	3.09551836283123	2.490954349935159	1.9912475683359852	0.027247215015562255	0.0808432430554273	0.02826184999076523	18	0	0	8	1	79	28	10	3
RP11-144L1.8	0.1475761421813102	1.6029938357541884	1.9448835610127364	3.0909553258245466	5.762491046095124	0.42070214319366117	0.06068290224975622	0.045802743441048246	NA	0	0	0	0	0	24	0	6	1
MYBL2	2.394065656037407	3.3329118675496376	10.214889091697309	3.0821138259970087	2.598846729183223	2.085480948052424	0.02924448449828863	0.08297483957182457	0.01799546159822077	6	3	0	11	0	84	19	6	6
RP11-121L10.2	0.9069119181429394	2.0812994786260757	2.72941378051971	3.0614000702464197	3.789856827930654	3.0518125734399626	0.011991736937560796	0.03494797069879211	0.030020324910865506	2	0	0	1	0	28	8	7	0
RP11-876N24.3	2.8899425429402217	3.6897272991799333	12.116111004833922	3.0588158531343357	3.0118800905560095	2.796524309870973	0.0021959461993017854	0.005231110522423279	1.747183641482544e-5	6	3	5	6	0	124	20	21	4
DND1P1	0.6707255773175812	1.8344476468080384	2.2862981933708553	3.05591148130772	3.293146602651583	0.5314032908577052	0.02766776013733435	0.1033695340327454	NA	0	0	3	0	0	30	6	1	1
FKBP4	7.706011109843772	8.553914992216423	378.46009083935604	3.0429206300197493	2.857297455818494	2.697171799618894	3.2271827996025625e-4	0.00127691168058816	1.3429622901879612e-7	250	13	103	416	41	4243	476	634	144
HSPA1A	9.175712501133043	9.998633826153192	1030.3615890123815	3.0336491073129634	2.713906894054387	2.5138342874474384	9.195884734557267e-4	0.003388806475490431	4.589855557917549e-6	1148	22	398	408	265	10710	1429	1789	351
FZD2	1.1096040004342727	2.3809443799675694	3.3036782525300596	3.031304182827787	3.2940057675428602	2.279348049347527	0.035432792643897	0.06784867562487519	0.05594934924304276	3	1	1	0	0	64	2	9	0
SLAMF7	5.012957465448349	5.701492238363676	54.04262820803486	3.0146601122910366	2.4166421448714583	2.052636396693312	0.008132924937469763	0.013696198848552837	0.001624555914738894	4	18	36	30	11	398	58	89	25
MB21D1	4.202074858584302	4.876282074185332	28.20613864922832	3.0050369775936665	2.4405644586602637	2.096034998690847	0.003674837326041699	0.011401849778411306	0.0010113596500895485	4	4	21	15	12	347	44	42	6
IGLV3-9	0.6770670499208256	1.7769580053419374	3.1951562130341458	3.004057825302432	3.9526968364705306	3.1485414649303216	0.03795528336473769	0.06636939831746969	0.03366912005915584	0	0	0	2	0	22	1	5	3
BAG3	8.062987101209451	8.869206686454383	467.2536907533155	2.999057765224115	2.925030919442251	2.789049995676027	1.3542443983171576e-4	3.4895959041329305e-4	1.0192088440356644e-10	294	20	188	392	58	7127	626	704	126
VTRNA1-3	1.1177227011840951	2.375089316946679	3.3112651295991955	2.9921975746723906	2.211348717234588	0.27947500130628594	0.07125787638657025	0.2840815329206913	0.37428051956944786	0	0	0	7	2	59	3	6	0
RP11-707O23.5	1.5778360022625566	3.1315625977413606	6.789781821231171	2.984397382576007	1.0701283077795172	0.0478347678928807	0.11829884376562302	0.6824786923836343	0.8552438480830515	0	0	38	0	1	46	14	11	0
KIAA0125	2.0509565375251007	2.995915890232101	7.459273506841491	2.9634587214366537	2.4728388754132546	1.753478826931074	0.02452439689514953	0.12036686915912302	0.06255324201958441	1	0	1	14	1	65	16	4	4
RP11-13N13.6	1.257722739600113	2.4247442583880803	3.56929191289083	2.9620429246262128	2.6489596160519997	1.2623103277335739	0.026694162380816185	0.13540508013695865	0.13315272787356422	2	0	7	0	0	45	9	7	0
ULBP2	0.8158351940973969	1.9440823702104164	2.231487490584536	2.9568411953458353	3.490736515454272	2.402668359604149	0.014681449636013569	0.05703364745240995	NA	1	0	2	0	0	30	7	4	0
RP11-864I4.1	1.322831024402955	2.4291476244543713	3.7508960435343357	2.9512350409249866	3.188483669733973	2.4775027528357403	0.024205393406441664	0.05848451411472481	0.031005661153300848	3	0	2	0	1	46	6	11	0
HIST1H2BF	2.5551085722749254	3.401528207424435	10.347539433725132	2.947051639751753	2.8648252420587723	2.5316508781715195	0.008598660090301722	0.020581160770860557	0.001495829638623627	8	0	10	1	1	74	15	19	5
DNAJA1	8.747942450349818	9.448951099498256	704.9150822727472	2.943164440739285	2.8503250814087293	2.742245833231543	6.121650430287528e-6	9.152122969000755e-5	3.646004949394369e-15	363	49	356	310	167	7373	983	1211	254
HIST1H2AG	3.7439670516428407	4.431496959731793	22.404848961243424	2.936965840407089	2.241417509268632	1.6672419323832686	0.014052126110537279	0.06338425406718763	0.025087949988512895	7	5	1	17	12	173	30	27	10
CIITA	6.789372726354618	7.560167363697595	188.7604585173744	2.928297538378195	2.7583350972977625	2.564773679682251	3.2271827996025625e-4	9.295011992933705e-4	1.8579424847612482e-7	86	46	141	81	8	1664	427	332	39
HIST1H4I	2.293024430618461	3.1765076574923956	7.659848339496316	2.923329624635608	2.7830436901608633	2.4216206747962103	0.0051651947111611834	0.024971768515307798	0.0031865152912790803	4	0	6	7	0	84	13	15	2
TPSB2	1.669267244928397	2.848742419148718	5.372972950700273	2.9194832090188547	1.5492548098772843	0.25195303233550015	0.09397165256690507	0.4440496632770133	0.4914359342257825	24	1	0	0	1	80	3	8	1
STIP1	7.551372654140954	8.335421663218288	326.0195466598248	2.9055612824099426	2.8748553879444203	2.7530151876297895	1.3320292409868382e-4	3.333894184237405e-4	1.165875048740167e-10	283	14	142	260	26	3555	461	468	137
AP000648.5	5.247270888972555	5.906649771574827	58.528902529355044	2.9044930199086205	2.587472982715919	2.3830391221789107	6.542858566587264e-4	0.0015836427323152695	2.2090717957310975e-6	18	6	28	47	18	820	90	87	12
IGHV3-7	1.3226124751163315	2.208405309279246	3.443909865420585	2.901236634183008	2.8180063961004866	1.9117706136151458	0.02434381080478305	0.09598914848882355	0.06853552946669123	0	0	4	1	1	35	6	6	1
SMTNL1	1.1418427337283543	2.4986602674617453	4.7063524514966035	2.8986778975380814	3.2887699094537526	0.5833458699682463	0.09235135301106882	0.12445146321389004	0.09948876123313509	0	3	0	2	0	18	13	13	0
CCDC85A	1.9358007760661442	2.9335194225721044	6.7008605998528905	2.8981032343580324	2.077964478311508	1.0186267166171463	0.037910636132746374	0.2178972679000321	0.15160325523681228	7	0	15	0	0	58	13	6	3
CTD-2017F17.2	3.091382112299585	4.0178575692987035	17.119970517981756	2.89422326009683	3.115324036448772	2.8910972855019206	0.01073568949981153	0.005706353273826587	4.6848286711076826e-5	15	1	4	9	0	83	39	20	10
ISG15	4.40117677595636	5.199346210924752	35.81939403183736	2.888360595658345	2.5563492496545837	2.2883038948633185	0.0036965555551948972	0.00849139750338723	4.6721368141014957e-4	18	6	6	52	2	276	81	63	8
HIST1H2BL	1.4475695642042963	2.583036109689879	5.351210933493472	2.8772526697018894	2.6701677670406663	1.6273767765674572	0.08034545089674092	0.14545883506769722	0.09345354938148316	9	0	0	1	1	76	1	4	4
GBP7	1.2145075615253549	2.331842906463243	3.3918173473690483	2.8719795239864006	2.957989386165329	2.0646331012329	0.025437829600299888	0.08845924996323035	0.07256071102669312	3	0	4	0	0	36	9	8	0
RP11-686D22.10	1.2361868208068156	2.255229136714397	3.735672964128298	2.8695953174542783	2.870201656509094	1.9007871608314049	0.03513334343775962	0.11307744023763641	0.08224130888977149	0	0	6	1	0	22	9	8	1
P2RX5	1.080939425088994	1.9793550191995073	3.3120377392692526	2.86540198611487	3.3482991091190155	2.6101792794757888	0.020252140036439947	0.061904793904510216	0.035373069756113144	1	0	0	3	0	21	6	5	2
ANKRD22	2.20224003258666	3.2688759879292184	8.708956035311155	2.854481110883065	2.3488128574101204	0.473881646854547	0.05510159192872323	0.19179158789896963	0.2287695024158406	1	8	2	2	1	89	3	24	1
PDGFRL	1.0711577753683679	2.1605654263675484	2.946015934988674	2.8461202187443693	2.5873267499813313	0.3359787112399193	0.07184809796385791	0.19931272184153964	0.2630133181272442	0	1	0	2	2	44	3	6	0
ACRC	2.565090913479002	3.4285515973679144	9.987385268284628	2.8166874457320015	2.51461782309015	2.13575206536686	0.009973249624662853	0.04702686514300603	0.008055213201274846	9	0	3	14	0	84	16	17	4
NAALAD2	2.193941760392224	3.0867379059862663	7.264926420890054	2.8122879455770535	2.645225473179238	2.196034497837876	0.014080151418648507	0.047558547790418515	0.014683074106665151	10	0	5	3	0	99	5	13	3
HSPB1	9.09999946172751	9.791327222912448	892.1925917094868	2.8007428738179114	2.7198779285674517	2.597989317070223	9.415086844881102e-5	4.590246028890322e-4	1.0186363122827915e-10	867	49	364	747	104	10437	1251	1274	329
SNAI3-AS1	1.1380855433958827	2.045214576260524	2.801629745310062	2.794242797743603	2.7843823225906528	1.7115234768700849	0.01711151109385654	0.09940323896582619	0.10032156906018708	4	0	0	2	0	34	5	4	1
SECTM1	4.945256008616073	5.617708487603326	49.49012855454496	2.7836790881128137	2.3040419857574093	1.823528665494889	0.0022041853286577213	0.020691561840906224	0.006975666049149885	15	29	20	22	5	318	117	68	12
TOMM20P2	1.1151862645780661	2.2211693641625994	3.158321137570452	2.769339061460013	3.031080766889672	2.0525136104793	0.032836889573202493	0.09107849061802673	0.0788679041181875	2	0	4	0	0	27	9	8	0
IFITM1	6.198945705191628	6.837914003807546	117.54153471496298	2.765597364005141	2.2706432949135973	1.9397187006127405	0.0038901053369819554	0.012965311345258981	0.0016609149074234086	25	41	26	124	23	711	161	198	49
LAP3	7.658238112564272	8.253998430793366	309.8585176162102	2.764963521791916	2.3971023776948894	2.1677511194715837	3.2271827996025625e-4	0.002337770766798093	1.388446432100124e-5	93	106	103	192	64	2589	451	532	104
MGAT3	2.6383296338720044	3.3784710800580404	9.275431171601626	2.762452046834642	2.6225380271955743	2.2534447937791358	0.009973249624662853	0.023125283345646012	0.004364545834910383	9	1	9	1	1	102	22	8	3
IGHV3-53	1.2528379152170535	2.5959310376584703	4.994009501986074	2.755198003758221	2.5887382301066864	0.5964996779467998	0.1700328562650107	0.1910507282892938	0.1532815743335118	0	0	3	8	0	75	0	7	3
HSP90AA1	12.475092606184134	13.148089050805199	9177.934345250069	2.7522903935916925	2.6080518775927586	2.4691546412251038	2.558712512402041e-4	0.003022186170741008	3.2642221090268476e-8	7388	472	3126	8852	1758	73499	12221	15652	3911
GBP2	8.350367980997099	8.969967994015436	507.71079675853537	2.7520998104471075	2.52319214277221	2.34386223700505	2.0845116796044025e-4	9.611275794217222e-4	2.0651210235619783e-7	205	132	431	133	79	3955	834	900	168
C1orf186	0.5277387831188965	1.5709794684286646	2.6748049330174335	2.7424251613640545	4.198594094920049	2.9899477117969524	0.08386201712207343	0.0731545001734688	0.03663908241744648	0	1	0	0	0	10	6	2	2
AKAP2	3.193010487136726	4.107685186173306	16.50680531354241	2.7331160863891335	2.2536722492006356	1.7618872886593193	0.04206943576655874	0.07701817221566949	0.028289997586354483	23	5	17	1	0	130	47	11	5
MFAP1P1	1.4950165025857083	2.3511001175308905	3.8931568141108035	2.7294204758386234	3.072419109858205	2.4964189214877486	0.009934608950990081	0.038782208908877604	0.023560638901009387	4	0	2	1	0	33	10	7	1
IL32	6.252116475495395	6.959120084148543	123.46276383394994	2.726453780226204	2.686176018649095	2.5274198671297623	6.51249602875046e-4	6.14547003217439e-4	5.3450971869050815e-8	44	11	94	104	16	1024	317	202	23
CH17-360D5.2	1.4969191890069538	2.48207391391404	3.9783846153944613	2.723203619509599	1.9520027680682286	0.4143698609632257	0.0550323905280655	0.2752274234859717	0.30051487141332256	13	1	0	1	0	56	7	3	1
IRF4	3.441949020083753	4.223758087814285	19.260873167813617	2.7168168698178783	2.5181630284242082	2.163498480433397	0.024517389152197946	0.03200887153419682	0.005445891310731893	2	2	9	27	2	123	47	12	10
PHGDH	4.107389371184706	4.916821513871335	28.969453704967876	2.7137244154891467	2.201386793875083	1.8826195462933353	0.010043339132636947	0.03415946589417446	0.008973864485623286	65	1	5	27	2	362	39	39	9
AGER	7.166609729886854	7.948728975691283	249.06694511383358	2.707055684944715	2.1317941216561502	1.7266428135483172	0.017653610908368682	0.04465402886875335	0.014102061285678492	287	77	335	23	10	1596	451	466	62
HSP90AA4P	1.0090939420456955	1.8727635825337765	3.122621657805638	2.7062271755104024	3.382189781881376	2.474841224259425	0.040831813453137994	0.07238439912062242	0.03910466884189911	1	1	0	1	0	23	2	6	2
SH2D1B	0.49367251188207745	1.6266346728371979	1.5241300957209813	2.6958483215462	2.8915279613644116	0.25412867717387905	0.04657880995503278	0.16694284634494067	NA	0	0	3	0	0	21	5	2	0
PAIP1P1	0.8397341997460612	1.981135031540912	2.07740898307866	2.6898561861714456	2.4339515571535824	0.297343998802534	0.05260870393981574	0.2110112942530356	NA	0	0	5	1	0	39	5	2	0
KCTD9P1	1.0952453520613343	2.0865160503143723	2.5362655576150295	2.685424860389773	3.12189197067767	2.0444785657283493	0.024638764388333807	0.06449637885187018	0.07101992205431552	1	0	1	1	1	41	7	3	0
AHSA1	7.364577082071169	7.95814063861657	249.07388525524686	2.685105757850144	2.6535098605354435	2.555003163584877	1.8328421252204453e-5	3.763863064490127e-5	1.459713212587437e-16	162	31	112	194	38	3052	357	413	68
SAMD9L	7.261037862135318	7.955453271896696	249.48358891852328	2.6836505542965328	2.629176375406881	2.4719830297323204	4.4313027372560026e-4	8.290961222402668e-4	5.7438762500160395e-8	153	38	125	256	12	1893	453	499	68
IGKV1-33	0.8859877659776539	1.9496783461763123	2.112152760008714	2.682267249153123	2.6949290651601707	0.4171306817271789	0.04090243571999044	0.14545883506769722	NA	0	0	3	2	0	35	3	5	0
CRYAB	7.656829333893877	8.291253403733391	314.7697471267205	2.676838434727649	2.6510219046564023	2.5347921582350477	5.751118755639238e-5	1.6134114462898827e-4	2.7154393345904536e-12	286	27	133	280	33	3182	502	535	97
CKS1B	1.650118321679414	2.533078544939177	4.17276523717321	2.6705360488678145	2.131360465294677	0.8337639288774297	0.04448622666354389	0.18777087591467106	0.1786162226588334	4	0	8	0	1	60	7	4	1
IGHV2-26	0.1559116303972973	1.6219558467959794	1.392339605581557	2.6639555313408243	4.109272524258263	0.24033281620434563	0.10588057244294583	0.07735027191587608	NA	0	0	0	1	0	30	0	5	0
RP11-462G2.1	0.698253319249009	1.8389479910682514	2.0732479782008157	2.657340478524173	2.315229876605744	0.23425429271148077	0.06761137934330716	0.29323012104304097	NA	0	0	0	6	0	19	6	4	0
RP11-713P17.3	1.1987766599669152	2.5066615584560763	3.652834481177659	2.6514435834262153	2.834919973947076	1.4973793732041512	0.07605283589854588	0.11248768849462427	0.1227387860963765	7	0	1	1	0	66	1	12	0
CTD-2521M24.9	1.9234762020461398	2.650554173110815	6.084628751937008	2.6496442195218424	2.6038881695020506	1.9246259497541542	0.05396085903379273	0.10139965756805505	0.037926009059043926	7	2	1	0	1	33	11	8	3
HSH2D	2.567859997900978	3.50551390852113	10.890450999117144	2.6469495333271045	2.610982330522562	2.227576916237617	0.02924448449828863	0.049204248838324846	0.00937177401524709	7	0	5	14	0	77	32	6	5
CCL19	2.8404864561491445	3.5889915222478446	11.706378116510383	2.644544508008248	3.046784002101324	2.746045871041437	0.011881342829951574	0.00738410239372588	3.062107627861514e-4	3	2	6	6	1	74	11	34	4
TAP1	6.548700968297288	7.251978886114231	154.3392411692282	2.639701859579668	2.6466230265020276	2.511776182260518	5.796724970966789e-4	6.065344240792414e-4	5.161185568002889e-9	128	20	96	122	5	1221	297	214	61
HIST1H1B	3.625081919665723	4.439797333758252	24.768573444814795	2.630707815770016	2.4420729045544514	2.05465179642591	0.03981846964090216	0.058631116661812546	0.011955299756720304	39	6	1	7	2	143	26	17	20
ABCB1	2.412929907862857	3.1428211349888824	9.019331889464576	2.6293723313044883	2.514724192050302	2.034490276811074	0.025335633702013777	0.07238439912062242	0.01755647047833971	5	0	11	1	2	70	14	6	6
SKAP1	1.4031170801652422	2.5458331185005587	4.14127991054448	2.610811430996578	1.9931343438783635	0.36213771759539115	0.08775318113603411	0.3037977487152061	0.3228556327313811	0	0	12	3	0	34	10	9	0
PCDHGA4	1.3412092636430386	2.2580976117933043	3.345673677161304	2.60889027952125	2.0322708227189112	0.4366416777056683	0.05923066780273474	0.2656145793061529	0.2776631847453283	0	0	7	4	0	38	7	3	1
TICRR	1.7952769159867623	2.819437042365516	5.2106848770883225	2.603976834435638	2.0443731577033812	0.6548847740698255	0.07990348300947771	0.23063491255209942	0.21258723036955682	4	0	0	11	2	61	11	9	0
SERTM1	1.5494836100781653	2.5527478784376076	4.768903040501941	2.5973336493745736	2.5285483675766427	1.4802918694989835	0.0695223697050789	0.14450850511596713	0.10490220536797307	10	1	0	1	0	27	17	5	1
BUB1	3.2472920561474288	3.9657356560562316	15.683554064175699	2.5966069168147863	2.416807383301986	2.082788630706407	0.025335633702013777	0.03089410912382333	0.004666363630867034	19	2	1	17	1	93	29	23	7
LYPD5	2.7009365887850123	3.8957789955276256	12.604558894495549	2.588234867921816	2.3199691123674633	1.6999632916124838	0.0672917915282932	0.09779464173088745	0.057828765956895234	9	0	26	3	1	115	41	19	0
C11orf84	3.566730082125219	4.215096043276325	17.51728977075735	2.5862340146687792	2.614699531041225	2.398582029239912	0.0024932837201254465	0.003022186170741008	2.679499227784521e-5	19	1	9	11	2	170	42	21	5
GBAP1	0.5504740852976157	1.778100180147776	1.7760180140227841	2.574753493530272	2.583527408574574	0.23327071815890746	0.07902153182006892	0.22850706183238007	NA	5	0	0	0	0	27	1	6	0
MUC3A	4.612123032425095	5.42304072574646	41.77126618628206	2.5740309669961667	2.2494196936595534	2.024727063667155	0.014465594757655412	0.014551721828525693	3.6987418639447e-4	57	0	17	45	9	380	88	60	10
CRISPLD1	1.0466275169607806	1.8962971250446488	3.1403851013881328	2.5718161387979577	2.876614570165901	1.68178393834511	0.06013609108744647	0.1282316206393593	0.09542773780014766	0	0	4	1	0	16	6	4	2
CPXM2	3.6157667473635198	4.219427609590974	17.08679110059158	2.56886620605783	2.478339798412669	2.2485659704763883	0.003403009166797517	0.006084657023426006	1.4952770802767424e-4	18	5	8	7	2	207	38	20	3
CXCR2P1	1.5065577414675324	2.579686442395061	5.033951639931436	2.5604782681931666	1.7679724759891384	0.1903853631116296	0.09952610996724415	0.4354053327590211	0.561810614682231	2	7	0	2	0	35	11	7	0
IGKV1-17	1.1490589958590018	2.1334991332072013	2.786229199452006	2.5599354299222674	2.0812326864791837	0.3588080066479777	0.0754271821924455	0.2652622027990329	0.31819694012045097	0	0	4	5	0	47	2	3	1
IL18BP	5.828636979098407	6.486638127371559	89.34429419566379	2.558725100961252	2.3860113020532396	2.132735500576039	0.0018609177524506935	0.004132116232670205	7.70906116466975e-5	57	32	70	42	4	654	192	165	17
ASPHD2	0.276642435701662	1.5592089221583214	1.7160171293840991	2.5463287914179893	4.228272062225533	0.36099501885313107	0.08311367479464461	0.06736057294775771	NA	0	0	1	0	0	12	1	9	0
BST2	7.203653515239542	7.749383612228447	216.98683893451448	2.5458432522801124	2.5198389173068447	2.4120652464813226	4.556360640205835e-5	9.152122969000755e-5	2.3080512352562095e-13	142	26	97	205	36	1903	407	314	72
CYSLTR1	1.0048403074208705	2.055392595084536	2.443195992011364	2.5405500331529396	2.9299570050653223	1.3919705043845272	0.03811545748335285	0.0954691976663007	0.12363611172355785	1	0	1	3	0	37	2	8	0
TSHR	0.7460921659994842	1.9953390863845506	2.467622109832111	2.5377665428031273	3.2254786546811838	0.49654388343722067	0.07398433697945357	0.10967208986802632	0.13245928404412882	1	0	0	3	0	23	13	1	0
GABRE	4.38140205700327	5.326550892089051	38.367551015951115	2.529991736350638	2.037184386290956	1.7138418169349479	0.03402277029462404	0.05374600800998958	0.014423061965233906	44	1	41	59	0	398	54	72	8
AC063976.7	2.0995554047026057	2.9054816863739945	6.174213100704252	2.521286947479839	2.3395208239800867	1.7630059953235924	0.028351821340461422	0.08845924996323035	0.04793451602224153	8	0	5	5	0	95	7	4	3
RTKN2	3.6324650357837753	4.321003700277851	20.8855928674045	2.518336757626709	2.7721459094096614	2.5261232952168653	0.015595894286135378	0.005876393999436272	7.869902094659906e-5	19	5	10	4	1	92	40	34	10
UBBP4	3.263849284131579	3.8919986377023865	16.343770095049532	2.5168503563762634	2.853845204741246	2.5905814978798225	0.007284174048748083	0.005956146010309788	1.0184200127851777e-4	13	2	5	8	1	120	13	21	12
CCDC167	2.20574694885069	2.960964992954716	6.025310832312033	2.515770549795384	2.3431410100124883	1.8182437177435649	0.015465003735946193	0.06704754734066964	0.03660379590381634	10	0	5	2	1	81	12	8	1
TNFSF14	3.7884551592179108	4.833926763211067	25.975817596693417	2.5152888316328403	1.4463109433209713	0.218964750239707	0.07746672206695748	0.3120494018347945	0.5300021881129995	7	1	78	44	0	299	28	46	3
HIST1H3H	1.7637140911311988	2.840239797077188	4.985804380369159	2.5096317363254235	1.6947314357979295	0.350264994106078	0.1092981963082298	0.3426943212216195	0.3930832878248219	6	1	0	15	0	76	9	6	0
APOBEC3D	2.762014913131566	3.4291666159678127	10.197057944816496	2.509548437543207	2.5809310439667144	2.2566434937497624	0.012081715308093174	0.020691561840906224	0.0016124531018661336	9	2	4	8	0	78	24	11	4
P4HA2	6.377521794896306	7.033323272588956	132.66145863989067	2.5061770599749558	2.4139584270996854	2.2447696945338524	0.0018609177524506935	0.0028102731175793493	1.0422039070829825e-5	143	6	41	160	19	1158	170	212	55
SPR	3.8712346251431686	4.457256543807239	20.473239865655497	2.5059230487647475	2.1417230894318013	1.801789288305352	0.006689638405311901	0.02345955006227339	0.006244332814526207	9	4	7	36	3	228	39	27	4
HIBCH	5.309341242930249	5.832594541271965	56.2378041890838	2.5037269298716462	2.449738115278371	2.3185658253955275	3.683084164310297e-4	3.4895959041329305e-4	4.672584569069594e-9	60	7	24	37	11	705	75	85	16
KIF4A	1.6476050010276824	2.468037582622396	4.631477487859693	2.500694204475237	1.7906349145467244	0.40784255776285555	0.0805124984216399	0.33219726006332334	0.31005466200236814	13	2	0	1	0	40	7	4	2
HCG4P7	1.8230489169519388	2.873652175035616	5.683084364540715	2.4970092968708952	1.4823799267203186	0.30566878854292445	0.09740747901309732	0.43951093639966726	0.4416324413440413	26	0	0	5	0	44	12	8	1
CASP1	6.159291652770145	6.636812004252403	99.74068352930335	2.496185135740144	2.3328958014227243	2.207322564529046	1.7645262837047386e-4	4.231060037646214e-4	5.161185568002889e-9	54	16	83	46	29	987	171	145	28
GBP3	7.195716835648416	7.732796157867997	215.9908893721658	2.4914517068602406	2.346962155280606	2.1841564334439894	3.2271827996025625e-4	0.0010180170824441123	3.581451803727487e-7	91	60	163	177	18	1818	340	302	83
C17orf67	3.0125469301055827	3.731162448122715	13.345513162326903	2.488806415281344	2.6002247999037857	2.3036093364322925	0.015035669517187687	0.016111420110028023	8.681176040220737e-4	11	0	11	8	1	89	30	12	7
MKI67	7.03544096067647	7.667159748062679	208.5900839871174	2.4885973814326183	2.019074315229983	1.6828382106258597	0.0332443233797255	0.03413593145147091	0.009016932907441674	349	47	13	169	47	1441	297	209	105
APOBEC3B	0.6904797016748347	1.5923797350892057	2.1718522769460913	2.4879162012084364	3.587854257209689	2.4611067125642383	0.06467790071025335	0.06536652320841806	NA	0	0	1	1	0	11	3	6	1
ACKR1	1.5221525023492541	2.719870452853998	5.1712303741945185	2.4864639112977382	1.468675995120539	0.13408063247934826	0.1865853750957968	0.5420540646316843	0.7129013334538953	0	1	3	1	8	68	11	1	0
BTLA	0.34792532782249797	1.406390718591875	1.891412730541945	2.483808436546664	3.795740072933486	0.34200461004018884	0.12176926638444258	0.11049771180074397	NA	0	0	0	0	1	9	6	1	1
FCGR1C	0.7871338612539089	1.769687197034293	2.793147558233177	2.474563268237752	3.0375537050071095	0.3811126262143461	0.11495677029027271	0.17464312173100605	0.12603274345596224	1	2	0	0	0	13	2	8	1
PIK3R6	1.4770369378811938	2.633015847456343	4.0167136986408565	2.4741660747740286	1.8718236689170034	0.3051321490203733	0.13544455100525804	0.31510633293360435	0.4078762807985476	12	2	0	2	0	81	7	2	0
FCGR1A	2.5595726089750803	3.6042086006991796	10.475709038936312	2.4673435154208603	1.983903525636023	0.7920620087725455	0.11129088869773915	0.19756558957290216	0.18540862772288186	1	6	14	9	0	95	14	27	0
SNORA38B	1.1349576500276441	1.9519227619659056	4.491188101857906	2.4647706596316894	2.941859420805632	0.5247781262490093	0.14528188828176497	0.19060508611412674	0.089097654342873	0	2	0	1	1	14	5	3	4
ELFN1	0.2253834188624644	1.4306401661513855	1.489096429353174	2.4628313748840394	3.7266170231219755	0.22915976120833925	0.11930510237699468	0.1254193056669499	NA	0	1	0	0	0	11	7	1	0
RTP4	1.0738272046404371	2.1692707778422484	3.0773822511312194	2.462575192746983	2.8531605213604356	0.9121938319078041	0.08563477186355216	0.1302765870958254	0.12019559638235218	4	1	1	0	0	30	2	12	0
FAIM2	1.6457918872194959	2.4135932000628153	4.340555131056898	2.460690079400666	2.2395182901804005	1.0061095750564333	0.06473396718297887	0.19046429023118766	0.13559371485356198	4	0	0	3	3	33	6	9	1
RP11-354E23.3	0.11098640604209249	1.4814281676454664	1.3609874610159411	2.4599537017601074	3.718373903192958	0.17793929659936614	0.15428728264362512	0.13776082194796102	NA	0	0	0	0	1	19	6	0	0
CST6	0.09985912119054308	1.4435091977419683	1.1174288881553405	2.4576486871921333	3.806609005382638	0.19330269700642916	0.11401748276391349	0.10040098672612822	NA	0	0	0	1	0	21	5	0	0
NCF1	3.65622433072224	4.133634857360352	17.043205189248262	2.4531419641879464	2.4269444467292343	2.2357231291539548	0.002217769973430444	0.0044360566442722535	3.7586565416113224e-5	11	5	11	9	2	177	24	24	6
KAL1	4.582320543610555	5.118105323033518	34.86371057105569	2.4529110493831263	2.2443290152142334	2.008115030838921	0.00609902765273574	0.00733196770850232	3.390170677051223e-4	55	6	6	24	6	349	57	35	14
CKS2	3.206823676360244	3.737306802885528	12.509376316453906	2.448159793944623	2.2643748074177377	1.9445327130296295	0.01017186670992547	0.02412411319455594	0.003687469613359237	11	3	2	14	2	124	21	16	4
LAX1	2.1947747158602042	3.053361927792321	8.666433918049336	2.442681834542634	1.982653293433469	1.0114257760476546	0.07951450595950206	0.24559194330570858	0.14009254952840386	1	0	12	13	0	65	6	6	7
TRIM16	2.9066393787144995	3.6349237431371186	10.663200984668023	2.4367771142254604	1.990359110493514	1.5068001605508323	0.02452439689514953	0.09293668760935579	0.04711513871668677	13	0	3	20	2	127	17	16	2
IGHV3-66	0.2152614871935771	1.5875403418440335	1.370707353981696	2.4293983817709313	3.299028481982477	0.1995160576330196	0.1476750984379061	0.1528604750658963	NA	0	0	2	0	0	26	0	5	0
KIF2C	1.6805933502512689	2.3496985221060482	4.799669750732824	2.4284817739363613	2.1179788315002215	0.6356878458219791	0.09146374783396512	0.23897247739856464	0.17692106157622828	1	1	0	6	2	36	6	3	3
CXorf21	2.386072211660753	3.184834606227605	7.6865491145688205	2.4261798036648905	1.7690857553806825	0.7722322448750049	0.04925283150151979	0.23817003821263386	0.2033663143249658	7	1	21	1	0	77	8	14	2
HIST1H2BB	1.899647022744868	2.6322733064052017	5.504633685335994	2.4233194002554566	2.033639036966303	0.6719764229468563	0.10368267190185465	0.2340161358169641	0.18631915146888076	9	2	1	0	2	46	3	11	2
PF4	1.0796081074205215	2.2281221288707513	3.3836820997698385	2.421836897193451	3.1608895291284136	2.2305733462736446	0.09627714499201222	0.08906838483681732	0.07007267394165567	4	0	2	0	0	15	13	8	0
ASGR2	1.4002742597868736	2.472889601308746	3.6341319440426876	2.4168250232507393	1.6015027847823715	0.25110952651129426	0.08034545089674092	0.4213617132744458	0.48838609913635095	1	0	15	1	0	43	7	6	0
PSMB10	2.5770564474011524	3.2504094577387104	8.029393753853872	2.4112838265728724	2.2523498962003834	1.8347232215027895	0.014681449636013569	0.05322783751228853	0.01784973935790479	13	1	5	6	0	94	11	14	2
ANXA8L1	1.8589270446373778	2.56526309511429	4.510586274399127	2.404036523519597	2.3001034563706124	1.571670573967904	0.02594701559002679	0.10269906170666873	0.07928144083403284	8	1	3	1	0	50	7	8	1
HSD17B7	3.5094276837116456	4.001322465114386	15.541865068829669	2.402861410144476	2.048535001246724	1.6802673659070482	0.016422341361781764	0.044017142637562616	0.012233329033611203	3	2	12	20	5	157	20	18	6
IRF1	7.413634113082569	7.901311545121676	241.4246863715125	2.3920337900124866	2.323527999390836	2.1841747012705697	2.0425267597427317e-4	4.590246028890322e-4	8.321025256461345e-9	145	50	156	110	67	1603	505	397	65
RPL23AP82	2.544362323320309	3.185383036001284	9.81391830783208	2.3913777633876574	2.650077668367136	2.242948260326397	0.029599971310125636	0.04283997720397256	0.005426829084703654	7	0	2	8	2	56	9	14	7
RP11-64B16.2	2.669185986573451	3.382698939416342	9.466577978519203	2.3860476363479606	1.7856961349399898	1.0244450036755475	0.03627582586001085	0.1951888627966036	0.14359869122976002	4	1	5	25	0	98	10	11	4
IGHD	1.151684562790693	2.1192476549419035	3.025617072975163	2.38584395921702	1.3573160695468949	0.18631021609481138	0.10769345118706525	0.5565476758228641	0.5833013581250639	0	0	1	13	0	25	4	4	1
LHCGR	0.7080643776655828	1.701068820934877	1.9347054078932184	2.3838529853988466	2.5116658148497106	0.2707524554627644	0.11218354398394202	0.242687059277796	NA	0	1	3	0	0	16	6	3	0
RP11-326C3.2	3.11376983655088	3.96610090004973	14.086639703854757	2.380326556299788	1.9703739906012294	1.571468473471448	0.04359774596206359	0.09394437717242587	0.03256467584103972	29	0	14	13	0	114	27	25	3
ZNF137P	2.2879204490400067	2.9711728056394704	6.756656012636427	2.3778020795795	2.265684429591317	1.7103606600061383	0.025690493262842378	0.08791895187646323	0.04234992170759619	5	1	11	2	0	57	9	14	2
METTL21A	3.38284169987358	3.9090747303094733	13.653878171728659	2.3746514664934577	2.3045232482440063	2.0358231041056585	0.007046012412967375	0.01518399617859889	0.0013552713013460956	10	3	9	5	5	144	21	26	2
RP4-765C7.2	0.07576896684908213	1.405350324918186	1.21563108097289	2.3733867737966388	3.5532128361892177	0.15654692175437562	0.16540579248878018	0.1569830952340864	NA	0	0	0	0	1	18	5	0	0
FAM167A	3.1052706209876972	3.8947541619680166	12.993235991812057	2.3714806261874757	1.7595973326630074	1.0077850837174167	0.049141702113194366	0.1699676537513003	0.13968305153741922	7	6	5	28	0	146	23	19	1
CARD16	4.86890531002869	5.324284493063422	39.672775047606606	2.3692106297921143	1.7575447236631319	1.3283867580332376	0.011499209690621947	0.057339264452257635	0.03366912005915584	13	10	61	12	18	444	51	43	11
AF127936.9	1.7535393064911786	2.3451981449442334	4.228610101700342	2.364073381471861	2.348515860420401	1.3631368928050898	0.04452207307949828	0.12192474800759166	0.09699145289779826	1	1	2	2	2	49	5	3	2
HSPA8	10.4813701289466	10.972200671847139	2031.4919322824228	2.3617300166332886	2.2674233928753695	2.1331235014445014	1.3320292409868382e-4	0.0016057731569527835	1.76918604718753e-8	2513	224	932	1018	605	18049	2603	3278	741
FCGR1B	0.4042542154580405	1.8949618915208248	2.526523828397199	2.3590584595012842	3.82879668013357	0.32997466597391073	0.20862838711745316	0.11831032065270754	0.113383526590758	0	0	1	0	1	19	0	13	0
ASPM	3.9288054336655587	4.5001108090792	22.06743495959779	2.3581479992978847	1.7205921833677922	1.208076061725609	0.06453234373084114	0.11309899555169314	0.07321653763119726	31	7	1	34	4	214	23	31	7
FRRS1	2.148074781603072	2.905457245515352	6.3937016044709045	2.353385316422042	2.296375206889257	1.563392656522453	0.048024779176245994	0.12304969697942907	0.06672541498210985	6	0	1	4	4	50	7	17	1
RPS3AP26	1.1266383589924611	2.05019619514831	4.1445962119955	2.3533291201203097	1.8441988340669107	0.2007417229861704	0.1556044311907824	0.46982695748303555	0.4753345845304679	1	0	0	1	5	29	1	3	3
IGHV4-39	1.9732648308463236	2.948154599618834	6.0395405574509144	2.3492627918220026	1.0246520992983905	0.1846145157452572	0.15515182173242675	0.6310281299188915	0.6549846031308446	0	0	5	28	1	52	7	9	1
HIST1H2BO	1.4899587199016027	2.4874483971847625	3.6539536366463974	2.3456815854123856	1.9076042698302167	0.3891499115159318	0.114353015902915	0.2835172662674546	0.32941147802517007	5	1	0	8	0	55	9	3	0
ZWINT	1.9788501343986153	2.9125490822696407	7.186789095335331	2.345585451078329	1.1582510349113484	0.21775668985168936	0.1634753551203859	0.6057106950159038	0.5605964618804433	31	3	0	1	0	44	5	7	4
KB-1460A1.5	2.575554802237321	3.3511007157760107	7.998989987563452	2.344802407872685	1.8786272628770653	1.1997494016337757	0.04112914127331353	0.14084162454817706	0.11420860374806904	4	0	14	12	1	127	11	10	1
IGKV2D-29	0.6110269167293361	1.854626553146409	3.5654615360899924	2.341312960968538	2.2891772996926236	0.09670134501700102	0.21881484650596755	0.38569584000901036	0.5437507931194778	0	0	0	7	0	25	2	0	4
RARRES1	6.0920393051487505	6.563690401220215	95.54953649304726	2.3402960424710972	2.24716555224025	2.0807880905613727	9.195884734557267e-4	0.0011562738754293449	1.3239258478587353e-6	103	26	29	67	16	753	126	181	30
LINC00839	1.7479468980967183	2.3640908717602516	5.183396012911707	2.339914439776109	2.7333144163165404	2.081096575814284	0.03981846964090216	0.07575643642370233	0.03332910728569401	5	1	2	1	0	32	5	6	4
MST1R	2.5061269297942967	3.243135743070503	7.858346268401575	2.3364370056914567	1.6458115883671278	0.6943362658762433	0.11154392161623065	0.25864971251622826	0.2293438993477797	16	3	0	11	1	86	10	13	1
NCF1B	1.9762826475408009	2.7846616499542147	5.5254363998248905	2.3339458956022536	1.8723129034788086	0.5385016029005606	0.07820927512454375	0.2598132023509967	0.25431240603468597	2	3	1	11	0	58	14	3	1
IGHV4-31	1.4313332392732465	2.3110093016761377	3.783721602788203	2.3301232101691856	1.917404330938334	0.4100473866593246	0.1132037108194485	0.3091532292450914	0.2968629217925519	0	0	8	5	0	24	5	9	1
ZC3HAV1	7.846611457755495	8.341353577951512	324.2905497705866	2.3274537983626256	2.3135086863009064	2.1875850336982365	1.891347370135665e-4	4.231060037646214e-4	4.351152547559276e-10	312	47	160	308	54	3402	607	529	61
ADORA1	1.104071951430147	1.860046597312322	2.4206749829306418	2.319171649606108	2.7191965162900176	1.4032275874358826	0.031781836710139136	0.09651068648538697	0.12019559638235218	2	0	1	2	0	25	6	2	1
NR1I3	0.35852750172012937	1.463835376250801	1.4647427837935523	2.315553658414573	3.2553064109550176	0.2715524580278822	0.11429226855665678	0.14084162454817706	NA	0	0	0	2	0	9	7	2	0
FAM133CP	1.0331206303073457	1.86693116283946	2.7302948859350122	2.3146360407330606	2.8939313591164773	1.7169040391456845	0.08088995672412568	0.11049771180074397	0.09918449501960296	3	0	0	2	0	13	6	6	1
RP11-296E7.1	0.7801967449473738	1.6158010419727107	2.099497114636526	2.313205086684715	2.7804848039966115	0.4012190097913293	0.09952610996724415	0.1556109996434603	NA	0	1	1	1	0	18	5	1	1
RP3-393E18.2	1.5785771215138276	2.4485537156718116	4.186024452673463	2.312346641753061	2.4264828839131347	1.4441882225244573	0.06265898155594397	0.13379897539458296	0.10971440157847008	1	0	6	4	0	31	15	3	1
RP11-400K9.4	0.81536733692766294	1.9287795241692192	2.6106719222739336	2.310728548829737	1.7565280225527693	0.20483993293568706	0.15162812817279983	0.45802715391709664	0.48518468354260796	11	0	0	0	0	17	8	1	1
IFIT3	6.8803591902994	7.4520027247674605	174.99704386513451	2.3096021518000573	2.0510983566446894	1.7564046924898178	0.00591914030009951	0.01518399617859889	0.002318884018936798	95	50	62	289	17	1302	322	343	29
S1PR4	0.809522438701142	1.655259220051557	2.146388640052834	2.3086162140350037	2.728162663769952	0.44488731845884066	0.07687046300354103	0.15514670076175952	NA	1	0	3	0	0	14	6	2	1
IFIH1	5.922675237471688	6.4331952753980906	87.27294870456402	2.3049174505575136	2.29371853364401	2.120363346586441	0.0018609177524506935	0.0015919532386925446	4.339913462151332e-6	56	16	33	107	13	553	132	174	28
LRMP	3.1142804464159863	3.726081079108669	12.22641644873069	2.3044081365853732	1.9473476872342486	1.526453529565509	0.02766776013733435	0.0906274272965093	0.026782751691462204	13	6	14	4	0	114	21	16	3
SP140	4.13228527883564	4.682810534142181	27.871405744812815	2.304174648357798	2.4263319027876125	2.188294008157952	0.008648019726308418	0.00849139750338723	2.7917394630603437e-4	9	5	22	24	2	197	28	29	19
IFIT2	5.472702636381181	6.142386443725431	68.9618288107427	2.3003946024985504	1.7979854266188513	1.2896079531113596	0.025437829600299888	0.08791895187646323	0.06083763072601735	30	20	21	164	6	542	146	116	7
FGF10	1.8358457319375059	2.613335032099016	4.338356005968817	2.2985981299779454	2.3019646186310836	1.3691948554989324	0.059181673760513615	0.11867305248286142	0.101948600817903	5	1	2	1	2	65	6	8	0
PCDHGA7	1.3061664581963062	2.1513514048337727	3.088229752522912	2.298306632884819	1.8846839722706068	0.3767435941234062	0.08527356588675468	0.30441530761573793	0.3256733287839449	8	0	4	0	0	31	3	6	1
ZNF702P	1.8767325843668181	2.5334640239592052	4.6173801813228295	2.292403297370385	2.0601532804013765	1.1193070445221565	0.04173925929699153	0.15992677461091714	0.13559371485356198	4	0	8	1	1	55	5	5	2
CHORDC1	8.091953356627169	8.635393514399953	398.2572421026828	2.28786304971673	1.9608964623002938	1.6560426881520418	0.003968621382414056	0.021097579719047764	0.003693913977613871	201	32	350	230	216	5191	435	654	73
AL139099.2	5.5571925629553665	6.084735729174942	72.07002859488483	2.287380918604448	1.7969465606661712	1.2555935653589674	0.014771128471429754	0.0837577909052802	0.059224451437906285	61	38	17	16	27	414	63	86	39
FBXL14	3.389531275999683	4.204979016608036	16.348911625429	2.282176202164222	2.0166560867665573	1.6487383752385847	0.040227579706224675	0.06393588062887953	0.020812387808353938	29	0	14	19	1	162	43	20	2
NYAP2	0.42604567886089234	1.563767301443873	1.2658108916838584	2.281871430678736	2.1134354098093753	0.15378901042139126	0.11429226855665678	0.33806647463944434	NA	5	0	0	0	0	23	1	3	0
THAP2	1.9806255011651506	2.6922499256425527	5.031468196385545	2.2811561906923274	2.172268069166316	1.3912958630832035	0.05007005054065211	0.12207842086164984	0.09898362229072345	5	0	2	7	1	78	3	6	2
PCAT19	5.668285407891636	6.248765954634969	77.9022738547467	2.2807685955505717	2.1749196680320617	1.9757390394151344	0.005873317489249729	0.007476459129633385	2.3492975557660013e-4	33	3	95	75	17	635	117	79	38
APOL1	8.137444957859495	8.586256753455073	390.2196690601398	2.280246555119005	2.146961235556455	1.9737694480179349	2.1733743332691833e-4	0.0014846026583080897	1.616276231168004e-6	304	143	172	264	58	2788	670	590	128
PSMB9	5.584280369872126	5.980780164283572	63.64702980850422	2.2761369471267003	2.047934964598733	1.8492737749648323	8.609791780674049e-4	0.0031750929601465287	4.8622410608607075e-5	33	26	41	42	13	522	100	97	18
CTSW	1.3500587204835837	2.1103167405400183	3.004147877702743	2.2744354425951725	2.188803310127366	0.6054199925269343	0.04559852059022443	0.18731574341018267	0.20702494917740047	2	0	6	1	0	32	3	6	1
HIST1H2BM	2.6593231203360257	3.338681130842351	9.72950241985042	2.2737319354002423	1.7535496899369483	0.9714946084211816	0.06611565859969294	0.22310431880227993	0.14942678627608477	10	0	1	22	2	74	12	10	5
FCHO1	2.2387121121806173	3.1057978703721774	6.83197050293985	2.268205166645943	1.746340743855961	0.7254392463482195	0.06656625051541762	0.2527324516314654	0.22266364409415448	11	0	17	2	0	69	8	15	1
SELP	3.3704049257292255	4.060335599778915	14.984618529455215	2.2658315577392893	1.6639284203282634	0.7070229368668624	0.06655595943643386	0.1994025937497428	0.21989976375975356	17	1	3	13	13	261	12	10	3
DEPDC1B	0.5951819839023582	1.5392220913893457	2.275689105078476	2.264608702210281	2.14503829282768	0.23335574514538132	0.146772006538221	0.3728907420832051	NA	0	0	0	5	0	13	3	1	2
TNFSF10	6.217907837618111	6.6878841736247585	104.69580578159804	2.263957520529685	1.844366002312122	1.502072744444204	0.00847794386144757	0.026174349358841737	0.010146484045195666	27	48	127	72	14	814	122	174	33
IL3RA	4.2330442050154495	4.699026599665024	25.833241133423122	2.2619185568343756	2.2857774356936607	2.1001682090176748	0.002244789669471963	0.00274933414487027	9.627369645908112e-6	19	2	17	26	5	226	40	36	10
RP6-109B7.2	1.3959366932541228	2.225150526640514	3.6956811574428223	2.2608247777409156	2.8972256783459267	2.1374210714379576	0.06851842060024163	0.0746610539997209	0.0535823172236674	2	0	4	1	0	17	12	6	1
PLVAP	5.227477159093963	5.765538859938304	56.363306751979856	2.2601338190646247	2.204553388871742	1.9556322275671414	0.01073568949981153	0.009448496276581926	6.279701172508012e-4	45	7	13	60	17	605	71	32	31
OLIG1	0.796845106809856	1.8509098711878214	2.217726123904842	2.259224501803391	2.3560460640093677	0.27775291414161724	0.14211180090985703	0.2699112894979356	NA	5	0	0	0	1	17	9	2	0
SYN1	2.0390972250633648	2.8148471807758844	7.121883807145468	2.258692801716539	0.9767214769613747	0.11466669852050927	0.18924919429920817	0.6983235360949088	0.7819391067966824	0	10	1	5	2	35	11	4	2
HIST1H2BE	1.8046828956627967	2.5582289405861816	5.803553571644584	2.257538357082778	1.6066092275530846	0.3209019329500476	0.165592779862952	0.42441476456162364	0.37883364272661296	1	2	0	13	1	41	6	2	4
PEX6	3.1615703017364503	3.8679399200898112	13.707899447979875	2.2557103324053305	1.6375814339869752	0.9580105744041121	0.05727513288028286	0.21017000200883598	0.15263924553822095	4	0	13	36	2	112	25	12	5
RAMP3	4.020305014479128	4.4966038045095855	21.61754241164119	2.251116868716507	2.208509704677964	1.9972958578886473	0.003598931702399538	0.005555529093161166	1.3688297472432177e-4	24	3	24	9	3	208	35	34	6
TRIM69	6.03512240602179	6.441866862005647	86.94986343039709	2.2502295787011537	2.089592416618736	1.9354730506700932	6.834879932590232e-4	0.0013443652379524248	1.5773165491079574e-6	44	25	86	63	15	877	123	135	23
FAM173B	1.8388972457258814	2.496853304850711	4.21365641172089	2.2487454056451366	2.1352150292325627	1.2854258717073064	0.036365476832145326	0.13102231596879604	0.11491098574521849	5	0	1	6	1	48	6	7	1
KLHL25	3.727268351678341	4.296564904710081	17.966894240832676	2.244590372134956	2.06031680508214	1.77992709640634	0.009117747062119859	0.020002685277063042	0.003177807285988018	23	2	25	11	1	220	28	25	4
RP11-54H7.4	1.1369551767975392	2.1360807006069713	2.81944793061146	2.2431046389542857	1.7179739392771358	0.22036737814442103	0.17196090569877084	0.4127444660134264	0.5061370617567836	9	1	0	0	1	31	8	2	0
HIST1H4A	0.2808610857237754	1.513003474239668	1.7139859392048151	2.241205961817352	4.208642323878616	0.3701544702152827	0.17480870152692368	0.0710751365056331	NA	0	0	1	0	0	5	9	3	0
MTND4P26	1.2772509707383919	2.1414062228272637	3.927979109377028	2.23542692458813	2.86540789792445	1.837420366357569	0.14972264047587514	0.12296870956409228	0.07434149888456716	0	0	3	2	1	15	13	2	2
GGTLC1	1.7114468148955129	2.417290039111348	4.304526461364764	2.234079475788503	1.6858001540920708	0.38494268188552844	0.10728044449175521	0.35523858105197564	0.3370040587094188	5	0	4	0	4	36	6	6	1
HIST1H4B	2.7815612784654355	3.3360619636173294	9.76159658830983	2.2336425869238843	2.1452080137968617	1.7179195615601652	0.03133923378967691	0.08297483957182457	0.018759365597007416	5	0	5	9	5	67	18	11	4
CACNG4	1.2863723154647981	2.341111388490782	3.224287735766417	2.2333563611378295	1.6106939806825118	0.24680301784931982	0.1333821442618555	0.4247073477948335	0.48654329422641823	14	0	3	0	0	33	9	4	0
PSAT1	3.0865207164238333	3.6853110838707073	11.661386379302453	2.226136170392724	1.5360296667104765	0.7324634222763564	0.06708298525512893	0.2397703404477404	0.21545345842391214	10	1	1	28	5	117	14	15	3
DEDD2	4.284049728761921	4.8874583494567725	28.051759958752463	2.2233165744944112	2.1189291805372195	1.8862291567538254	0.009973249624662853	0.011271713802080002	6.431621168557125e-4	34	1	28	29	3	348	30	49	7
SLFN12L	3.709503586976179	4.386110773105426	21.73229423566975	2.2220844326684945	2.057034386638107	1.702822297086828	0.03348402029512778	0.06955697043389616	0.021709252135325957	9	1	44	13	1	115	30	29	12
TM4SF18	2.659833879641008	3.3720890315304164	11.864471973382983	2.220450470403048	2.2247273770598537	1.4252381289976324	0.08746042725860552	0.1609358948529181	0.07081551327714769	6	0	5	3	8	72	4	14	9
APOL3	6.707931186073428	7.196756949582915	147.7487107901647	2.2168984446517532	2.1972522430481116	2.043902791648694	8.672723094019253e-4	0.0015836427323152695	1.616276231168004e-6	124	16	205	77	21	1085	273	223	47
ITGAL	5.497485450729361	6.040429223343156	65.89499743053759	2.216565923951029	1.6754201638031385	1.267527915617374	0.031293054340391854	0.08595192276644054	0.051028360594258575	64	7	154	9	17	544	90	88	21
HSPD1	8.372928827738026	8.87894768189073	472.63465819369304	2.2145649354649355	1.9614304361678296	1.7241932678574774	0.003763931170835627	0.014475632835842578	0.0010801603478126044	426	40	175	892	98	5237	572	728	123
FCGR2B	3.5187728744270483	4.013364069261518	16.246477046611616	2.213782178740805	1.8728282658384203	1.3430442353548864	0.025690493262842378	0.09790287249703997	0.05032128962703287	5	10	17	9	1	121	17	25	6
MSH4	0.7360131295540234	1.6977251951011063	1.9124140469302386	2.210535302501019	2.859411631034036	0.3993566204803449	0.09804744629752654	0.1407153918446575	NA	3	0	0	1	0	12	6	5	0
HAPLN3	2.557804550085222	3.1054483801737836	7.2685888422155465	2.208417979178899	2.27024775942389	1.8353312737818521	0.024638764388333807	0.05283714076490888	0.019402941919413906	6	2	2	6	2	69	17	10	1
UBE2L6	6.781623336137631	7.18277724961949	146.18018299367034	2.2077398476611543	1.9240170200417546	1.7053322661513768	0.0018799622127356201	0.005555529093161166	2.357527085252595e-4	75	38	58	168	51	1235	239	226	35
SLC5A3	7.917989331175449	8.386456672401195	334.19974972674646	2.204351155000763	2.1651604088493195	2.016284411395782	5.796724970966789e-4	0.0013809175756648	1.9735887836940546e-7	312	35	278	216	97	3677	576	558	54
CFB	3.78889842413107	4.193376722607915	17.696407684223278	2.2028703922312487	2.218642933228135	2.0161220366813364	0.0044111219761724645	0.006794649483370254	1.7980707070745506e-4	16	5	11	8	4	147	34	24	5
CPA3	2.315172301522673	3.0678908897359443	7.698802581695416	2.2008128148227346	1.3304635191840508	0.24276287538753227	0.15071992863890007	0.4927481501813932	0.5437013878220044	5	1	6	0	10	46	10	13	1
FCGR2C	4.258859304112509	4.885195852402526	27.969889020661732	2.199223452238844	1.6185423013090547	0.8091160886194245	0.03508946765969299	0.156173041223965	0.18317190959839988	16	21	36	9	3	331	28	50	2
GZMB	3.6148459821995313	4.211610319044936	20.4093219479224	2.1981267423779145	1.8784204410775212	1.1194809104759744	0.04925283150151979	0.15221645205089737	0.10059763725708344	11	14	18	3	1	115	15	25	12
GATM	1.6198278804566197	2.762982051638886	4.9945735758027565	2.1953508048018797	1.333092234354161	0.21681422864173705	0.21189001535983706	0.5320744251161086	0.5605964618804433	9	0	18	0	0	54	13	1	1
PLCXD3	2.86377851423871	3.495422943087943	10.030314445649818	2.1928635448968334	1.6934045854434376	0.9789331533770185	0.06197198513686423	0.19510571456367737	0.13958730938847913	15	0	9	3	7	134	12	7	3
FGFBP2	0.41485638935567193	1.4558850023739736	1.9826574958180783	2.1902676305940183	3.378628352644973	0.3649517058459274	0.1756779141443607	0.1369061447747024	NA	0	0	2	0	0	7	1	7	1
TAPT1-AS1	0.2575508207730182	1.318509490546957	1.0886662446952502	2.187151556383405	2.972886327647717	0.19942389968694946	0.1101036090851517	0.17144250987741708	NA	2	0	0	0	0	11	5	1	0
COX7A1	1.5704156590094833	2.5148314373993412	3.9385279198885303	2.1861747695615548	1.2311185770056114	0.21490546044045383	0.15670838125089123	0.5452356464563423	0.5833013581250639	12	0	11	0	0	51	5	3	1
CCL8	1.3980923418011424	2.123152437166911	3.1081086230445023	2.1856228546887	1.6787921783527946	0.32210569926489785	0.12352216179524715	0.3650738858496738	0.39744421074086284	0	0	3	7	1	30	4	4	1
CCDC150P1	3.016860246017776	3.869380801293756	12.976139872688698	2.181639677936243	1.9278041155778862	1.4859345778056334	0.0762235315812773	0.11248768849462427	0.0470187384682413	21	0	15	16	0	88	26	27	2
C9orf40	1.815878506872044	2.4297090532916807	4.921032165462128	2.1758902709954184	2.443635015550099	1.7248754734300613	0.05880342813458757	0.10139965756805505	0.06052178630188551	5	0	1	4	1	34	10	3	3
CLIC5	6.56635245093654	7.093275554951104	137.65406756908794	2.17093933493978	1.9704295514909171	1.7271867818329298	0.006257917860622111	0.01477544095380143	0.001818499493843138	133	25	256	52	9	1023	238	189	45
C1GALT1C1	3.62664997708236	4.012722919451362	16.492480152107134	2.1708908259087782	2.112292356397663	1.800033541696929	0.01394220886335468	0.02724760870308538	0.0037537388847040803	14	5	4	9	6	114	25	20	7
OR2I1P	0.1947573696831947	1.4801026004638496	2.1076849353544165	2.1691948355377697	3.971752361252373	0.2750107898274911	0.260614698472582	0.13235332529682456	NA	0	1	0	0	0	7	9	0	1
FAM50B	1.5494836100781653	2.296648457563678	5.2999266874603626	2.1664915359053247	2.1554038218780334	0.6081416403235383	0.1446782076818795	0.2699240538291265	0.16895251033170558	10	1	0	2	0	27	4	3	5
E2F7	1.7332416048640646	2.46697693666752	4.5186829278318585	2.1638893717515595	1.6958284824269714	0.4424906546868017	0.13444607687947277	0.3317924661440167	0.31005466200236814	8	1	0	8	0	41	3	7	2
HIST1H4D	1.4109905106000433	2.192068099199622	3.1234180423688205	2.1632601255091397	1.6727257665202082	0.31980350258855766	0.12216443097330809	0.35483153351116126	0.40867439272496586	4	1	0	7	0	42	3	3	1
NUGGC	2.178206161826957	2.953926219673164	7.708574083113372	2.1601202045602292	2.1008647706114867	1.2185006085594778	0.13428512021305086	0.190701151349805	0.11491098574521849	1	1	12	7	0	49	16	2	5
KIF15	2.4771361840179256	2.9787266176089697	7.096117625934737	2.159519899947158	2.008255643175324	1.4149675600834069	0.04452207307949828	0.11189975318332929	0.06672541498210985	11	2	1	6	1	69	11	6	3
AC006160.5	0.025261648686250866	1.267515250918566	0.9523226186172361	2.155984232751599	3.5151848694123435	0.16134777375316492	0.16568401195622773	0.13752348552013208	NA	0	0	0	1	0	13	5	0	0
LINC00493	2.150731109907713	2.8035206071417087	6.448934169518874	2.1555708619419875	1.7995941578897996	0.7507868920305478	0.07820927512454375	0.25448069585186384	0.19470946903096986	6	0	1	14	1	58	6	5	4
CADM3	2.5547022837473077	3.214825798225293	9.638551574929489	2.154770281019712	1.500517929633142	0.3064855930492555	0.17305646614136244	0.4165138761306484	0.43408641858222363	1	5	1	8	7	60	3	16	4
HSD3B7	0.9473958729515041	1.799473036766299	3.9036612051223245	2.1513792585039084	2.887891407124653	0.6479042584981288	0.19901123259780812	0.19385406694652899	0.09564367930473468	4	0	0	0	1	10	5	2	4
LINC01239	1.1570187596466304	2.115431817462769	2.862018350571079	2.1446902513395933	2.0221774554530008	0.3211523944080834	0.1450036328105367	0.3026397708927805	0.3446352117292581	8	1	0	1	0	25	3	9	0
RP11-1398P2.1	1.1329349172079117	1.8784798186173939	2.667288311449486	2.143669643614188	2.522549887380119	0.669366508164684	0.07626059310541689	0.14991743097318383	0.15901195762106193	1	0	1	4	0	17	3	7	1
LMAN2L	4.3263968050665795	4.744862844149721	26.4393463305852	2.141926329343434	2.0062161694475282	1.7674911422738122	0.007046012412967375	0.01264810776294936	9.238195927477661e-4	26	3	9	31	9	261	29	40	9
MS4A14	3.2720180519748028	4.283618202925109	16.853601836963815	2.134956811659034	1.555731188365783	0.599219594717003	0.13001882604907972	0.273252080231829	0.27268147312152596	17	0	54	10	1	207	11	40	1
LGALS3BP	7.529646005017806	7.992817298503138	255.7642481533665	2.1329197795298245	1.9577452001010802	1.7233657089744592	0.003598931702399538	0.00785080959712689	4.841494791478757e-4	342	84	92	269	24	2144	478	407	50
MISP	3.335286203646925	4.068803738530235	15.844246364517714	2.1321853444894288	1.8868159927213868	1.4608414494744373	0.06459406403981902	0.10252557560204476	0.04618932911714225	34	1	7	21	0	104	38	17	5
ANKRD1	7.837687957503365	8.625959255413276	395.15291925424344	2.125719158645324	1.064167494654256	0.18561610308208626	0.14211180090985703	0.4954895009661849	0.6479653268135818	2003	16	42	231	152	3338	714	381	56
C12orf75	1.9789970970025261	2.5170966732060456	4.686886883038649	2.1248460361610024	2.1823976445369726	1.5145554428958938	0.031781836710139136	0.10172206842410986	0.07187092782774004	4	1	4	4	0	48	7	5	2
MDK	4.16767131832816	4.756677321287966	25.593971277442158	2.1223161849732706	1.0376568212616453	0.3203114443008322	0.16905805537064106	0.43835872349377464	0.5152285903228545	25	10	1	64	13	305	29	20	4
MT1F	1.7506639029550004	2.506350734994564	4.123688199380031	2.1222852921233724	1.7757457996786485	0.4204970593973681	0.14883284663121638	0.2985265831218402	0.31803457867306634	6	2	0	3	2	49	8	5	0
RUFY4	0.9971135370594175	2.021385132070276	2.5627090161699946	2.11933606081195	2.3021621616161174	0.35081663268104835	0.13906038630908382	0.2431451506507476	0.28837131662218973	4	0	4	0	0	22	2	10	0
ADM2	1.3731782751211064	2.4182354621714954	5.4970198201282106	2.1185856864549484	2.554701805917082	1.320492315220204	0.22838525627773545	0.19630611146809437	0.10958538900684268	2	0	1	8	0	37	9	0	5
HELLPAR	3.6043929501982817	4.042169189956107	18.23708980105687	2.1182166960613977	1.991726809594955	1.4372996635519169	0.04112914127331353	0.09134653279175563	0.04013157223772472	8	9	3	13	5	98	23	15	11
XIRP1	1.5653500943234315	2.438383228957489	4.578870177698548	2.115283508720359	2.5043136503290757	1.4394701609570135	0.2009401570348146	0.15221645205089737	0.10215427165548974	0	1	4	5	0	14	13	9	1
HIST1H2AL	2.172817437639047	2.733239158820889	5.20310293177332	2.1151371437272326	2.1383321747929926	1.4946821048679408	0.03466026197015364	0.09214793535593009	0.07177160132397205	4	1	2	7	1	58	12	5	1
BSCL2	1.0207296076572066	2.0539885892610186	2.2900266811988415	2.1132775073049173	1.9539861975712365	0.26041438994614896	0.12645162296674617	0.3127015312298214	NA	1	0	1	7	0	36	7	1	0
GATA3	1.7270379635245425	2.6998215472995457	4.96613078143097	2.11124747648227	0.5947314303995752	0.08376896612874689	0.22980528791155763	0.8266613921897449	0.8543971309171313	0	2	27	2	0	44	4	5	1
LINC00899	1.5637038724201604	2.464994144979804	3.644168379847159	2.1095993213957076	1.613494741976959	0.3233991408531138	0.15677411008875222	0.3718217628218529	0.4231459487953093	9	0	0	7	1	46	5	7	0
C1orf226	1.2549018633959073	1.895979839655913	2.835627470612791	2.1076058044165245	2.6878889573567473	1.5247507974516397	0.07965657557949453	0.10401875593040984	0.09591084326095972	1	0	2	1	1	16	6	5	1
NPTXR	1.750173315123001	2.368226221240901	4.948397922198875	2.1070613583286333	2.3619695287413545	1.4971302105042847	0.07614137277982974	0.13199540130452242	0.08563199886905136	6	1	2	2	0	43	5	2	4
HLA-W	0.12929213784065227	1.3580579803465929	1.0545200691709535	2.1055390905733757	2.889444762100577	0.14960901671415014	0.18801775280945904	0.22377055074705887	NA	0	0	2	0	0	15	5	0	0
KIT	3.66628661017715	4.202306921826018	19.21509034913713	2.105431130121626	1.5070228021607537	0.6832051419822632	0.07991181940844605	0.2573963878912271	0.21809324715831993	12	2	28	2	14	162	18	12	10
ZMYM6NB	1.023790695178296	2.0163562331456193	2.7806953414795808	2.103394136695385	1.5452193042870903	0.1627390238028566	0.2116888062144074	0.5235418196048695	0.6072734526364014	7	0	0	0	3	20	3	7	0
RP11-363E7.4	1.352438322285469	1.9937481392500458	3.2538513899932515	2.102848301240279	2.3908597302585712	1.0989998101371412	0.06467790071025335	0.14548492324887521	0.13635273131755937	5	0	1	2	0	21	4	5	2
PTGER3	0.9437566826267199	1.9941974373952656	2.960903146813731	2.097421707552038	2.142148646871625	0.23266257013244018	0.2582787201568381	0.3455599399160475	0.41495601684932804	1	0	0	2	3	33	0	6	1
C4A	3.722385081890434	4.2637908833071965	18.427302263617907	2.083418915777631	1.9120598974426668	1.538346399055618	0.03637345495025081	0.05703364745240995	0.021161387092138023	34	5	20	4	1	127	38	25	5
NEK2	1.1515954324650308	1.912765015378735	2.824985329432355	2.082068052341637	1.2930347560611541	0.154169306996068	0.22316134370039592	0.585789817816884	0.6504836261644314	0	2	0	6	1	24	3	2	1
GLDC	0.9277714669496907	1.8800401568264555	2.0757385327419393	2.078303656799638	1.878188859471297	0.23302293764066145	0.15285967688059038	0.3620883377524566	NA	0	0	3	5	0	21	7	2	0
MLKL	6.614740190951758	7.034808066090468	130.7806842294066	2.0780592934108806	2.0950508294039634	1.962680244829053	5.796724970966789e-4	7.845147129691123e-4	3.390401105591904e-8	168	19	100	121	17	1363	174	221	33
SERTAD4	1.0695665033460502	1.9071024051491443	2.5245895676153083	2.0766730525790664	1.5631065237087924	0.20868689143437008	0.1793163571513194	0.46529500222807035	0.5297409200854349	0	1	7	1	0	27	4	1	1
FCRL6	0.8581837599485693	1.8124214203119011	1.949148366207558	2.0740163102561997	2.04601034563935	0.24867785677227192	0.13001882604907972	0.3129257913650825	NA	2	0	5	0	0	19	7	2	0
IGHGP	1.2362235783050248	2.3105340807907133	5.19013176079925	2.0728594629708965	2.218064440918349	0.41036433409983547	0.28934846061946434	0.31691557622980066	0.21238030487058185	0	0	6	6	0	30	7	0	5
BUB1B	2.938501596080635	3.7266813467821565	16.087437094398744	2.070367679009937	2.2181389050159814	1.7410412873406151	0.12959240521619517	0.14195873084544852	0.0470187384682413	16	1	1	22	1	83	10	7	16
INTS6-AS1	1.6109716569359749	2.4308584770979675	3.5420537239314798	2.0701790614197106	1.8653258416296694	0.4298605676198997	0.11784065539936163	0.26427390931185574	0.3114926282170486	1	2	4	5	0	56	7	3	0
CCDC144CP	1.5404753407784972	2.307726193870134	3.5327317912487173	2.0676104642313295	2.3157503330695124	1.1328644379325383	0.08775318113603411	0.15551373607375457	0.13136349438147188	4	0	2	1	2	29	9	7	0
HSPE1	6.32933409714304	6.812487782551633	111.05621390726678	2.065673202535572	1.7896655247037192	1.478708453813604	0.008752088253758585	0.027486247350154543	0.008739213317778926	159	8	49	93	57	1290	137	186	17
RP11-644F5.11	2.749441700596038	3.3576482135790107	8.36483935248654	2.0636459632630233	1.7912622631016895	1.1680690098423656	0.04229038139888879	0.1310323327261832	0.10875386947977832	10	1	3	18	1	100	12	14	1
TXLNB	2.657105467615105	3.311341352636799	8.485847396577011	2.057608007388347	1.4458890448312514	0.5430788870207773	0.10561106902862227	0.3169854510007151	0.30042891820421763	2	0	10	21	3	87	7	14	2
RFTN2	3.4561302177081115	3.973559242028663	13.978511904566	2.0552665146575495	1.8190188174933488	1.390143925403838	0.03513334343775962	0.07355158511852478	0.0400921754660624	26	1	7	10	6	208	12	18	3
CTD-2135D7.5	1.1379446827110826	1.8467671729691955	2.481997825991728	2.054851912542093	2.4536878030657867	0.630117627508169	0.07231047933082008	0.14575224473380904	0.1742798851804238	2	0	1	3	0	19	7	2	1
BMP4	2.753606463355533	3.376822465275298	8.56554643556348	2.054536638670854	1.8381157550027436	1.2311384219549706	0.04452003752173464	0.12251554044286411	0.09884600845660582	23	1	3	7	1	92	13	16	1
PRKXP1	0.6570898004245618	1.6726910374676296	1.8385192818731237	2.0544350155393634	2.8072369543372857	0.3343160881692263	0.1431358483163218	0.16531375611353397	NA	3	0	1	0	0	11	9	2	0
TMEM79	1.9767783840877933	2.521269677794326	4.388370520401683	2.0537016205400325	1.8983209856011256	0.7454619811774567	0.06473396718297887	0.18561667512784563	0.1904048677084399	4	1	2	2	3	61	5	4	1
HMMR	2.632512024559877	3.156174214732496	8.81602471278217	2.0505606267453285	1.384015385352448	0.4381442644005359	0.17617668881417528	0.3892761286283069	0.33838903059563985	7	3	0	13	5	64	7	9	4
SELL	5.588987271544609	6.070960828967844	67.44648602913762	2.0497411859533354	1.6213416218765448	1.1842561547697854	0.06294846043391669	0.08737972932977248	0.060453153230864275	12	11	106	68	28	550	48	132	19
PIN4	2.295902540464161	3.1491477426031884	6.871659051614781	2.0422964939541677	1.826252732405039	0.6801153916608101	0.14464344519713498	0.22575840485200058	0.2262573896870918	6	2	1	15	1	90	5	17	0
XPNPEP2	2.212822814267355	3.1334127059896932	6.5174075263679185	2.0415973791793363	1.5308252819135542	0.38352667840760263	0.17547658166565272	0.34828823142002463	0.39744421074086284	9	0	1	14	4	109	5	10	0
HLA-DRB1	7.825234172469809	8.279596097242639	318.0669711586106	2.0408684162057793	1.382960801405987	0.8258620666616864	0.012937253938568035	0.15706592491240073	0.1599953911125673	129	260	316	135	46	2543	381	378	95
PTGES3P1	2.8852135397917342	3.592610100234776	10.018472700449305	2.0395499835164905	2.2242199412655257	1.8725587619375068	0.06068290224975622	0.045543798704338646	0.008779318934947808	10	2	9	6	2	114	20	20	0
MYO7B	2.1276441941701068	2.865640241938225	6.045695809863748	2.0325052409682103	1.6873486351080413	0.542456803990052	0.1702794440492474	0.29526234499875464	0.27324473379711867	18	1	0	5	1	35	10	13	1
GIMAP4	7.004719575648277	7.400531139580366	171.59447179950894	2.0293456680089923	1.7961180732250461	1.5531908611105893	0.006318613410074047	0.013745455078362013	0.0021304381661349033	87	43	295	72	42	1530	169	243	64
PRRG4	5.4896937003743265	5.8234200624393395	57.34715470895224	2.026691832489549	1.8771211437202722	1.6879638902826717	0.0020686311620012154	0.00493542276117302	1.234064627494787e-4	34	23	41	54	10	461	93	68	19
HIST1H3F	1.5036654584136633	2.250210940906802	3.0641030489801824	2.024676271064144	2.1138146998228167	0.7207914760161301	0.07820927512454375	0.17679221371596138	0.19688043882165177	4	0	4	1	1	37	7	5	0
RP11-362F19.1	0.8705205724362076	1.6501716195881093	2.1337936081379363	2.0243363276387254	2.711648639245664	0.48129299230974415	0.10771972680466604	0.13615811408472628	NA	1	0	1	2	0	16	1	6	1
GRIP2	1.4365069814155151	2.268260380495321	3.328630751003424	2.0236650090455783	1.6372082976197893	0.2793267247537339	0.17124750133451336	0.3988537359856247	0.4511143238778889	6	0	3	0	3	34	4	7	0
IFI35	4.340645205581353	4.89117870606488	28.289823270595377	2.0218707152891287	1.955210291386494	1.676950944568944	0.016027405276752577	0.02345955006227339	0.005336010839348405	34	2	16	48	3	230	68	34	6
LIPG	5.638495811839741	6.024541227723151	66.9219450501553	2.0196323851146687	1.3241984223815704	0.7139161489577557	0.027648647224182022	0.17586978626376445	0.2033663143249658	55	48	12	50	26	443	88	77	20
IFI6	6.9451460381363725	7.504948776162182	184.12304305517486	2.0127402355582658	1.134537323452987	0.4844059051346309	0.10954530943327052	0.356809186433397	0.35102848237490675	82	47	21	630	57	1045	263	208	55
SERPINH1	8.688053409604686	9.136839692803594	564.7732978675934	2.012218527244479	1.8189090119862703	1.5896952144217047	0.006301665703535628	0.01893591357534985	0.001818499493843138	1307	43	309	611	93	6353	819	687	142
RAMP2	4.761664816762455	5.180683360246376	38.667585258214295	2.0106554624815494	2.049825112196667	1.7939005147959068	0.014036327210697133	0.014551721828525693	0.0015596024173931424	14	6	42	27	11	287	46	28	24
SKA3	1.9060913809872468	2.5084811771964275	4.903578506340795	2.007666391330562	1.5820054351964465	0.35118701762878196	0.1667015984087348	0.37818379972689226	0.37620384526903494	3	4	0	6	1	30	9	6	1
RP13-492C18.2	-0.2680061607296972	1.0271385572960818	0.7474201839075185	2.003955779154325	4.6366555041435324	0.12245594638239611	0.21950398938296006	0.13045100232035017	NA	0	0	0	0	0	6	5	0	0
SAMD9	6.4769606250287195	6.942648648037928	124.13781351661551	2.0029964311958843	1.8461711112296415	1.5870553385369104	0.009590580848156397	0.01778885948186076	0.0032511834235389742	77	35	87	215	8	783	229	176	37
RLTPR	1.3621034154434792	2.264809688863647	4.748510453006747	2.001059711642611	1.9237135406588273	0.37115992944910475	0.223429738086118	0.3701961064570122	0.28015669478455807	4	0	10	0	0	21	8	1	4
RP4-755D9.1	1.3585558416338477	2.0255413055449933	2.8244099574181973	2.000731133734344	1.9876804796848735	0.44933855401074707	0.09627714499201222	0.2340161358169641	0.27511019234478634	6	0	1	1	1	31	2	5	1
CCDC36	1.2941195182089746	2.079154995184143	3.020476924352854	2.0002777285130087	1.6402000218227168	0.2800800172373089	0.12876845848949922	0.40335391181241403	0.4352876032040395	1	0	1	10	0	20	7	3	1
SMCO2	0.33718997335931794	1.3939890967527453	1.2152353119326638	1.9994053879954907	2.0408760085644806	0.1393394578823675	0.19350058574924867	0.3986148828025295	NA	0	0	4	0	0	10	5	1	0
NKG7	4.451349170001571	4.822402030548894	28.8124588426227	1.99728173029595	1.4314472796057112	0.8008232512908646	0.028995338473464426	0.16613635497062826	0.16701087178922935	11	21	34	11	7	222	28	38	9
COL8A2	2.098112758531699	2.6845925090413236	5.140099725262198	1.9955222547025124	2.145861052840755	1.5142807336960993	0.050590520942986855	0.1031061135883061	0.0695047277759341	7	1	5	3	0	40	11	9	1
RP11-274H2.5	1.5558964431733084	2.374277662485187	3.988611149847962	1.9954418248336452	1.9046960435796731	0.4534843372012019	0.17844061098290692	0.28865514402263776	0.2802649867751415	8	1	0	5	0	27	13	2	1
SLC15A2	3.973928261100338	4.319124360864906	20.59247544430627	1.9922080267056343	1.9619333124909484	1.6567535419261386	0.01380525238595932	0.027234673528506833	0.004702546239633839	13	9	17	9	4	147	20	31	9
LINC00116	1.850215243080351	2.532792966316467	4.256943894597867	1.9919953802315298	1.7016707661873256	0.5052729134857538	0.09740747901309732	0.273252080231829	0.2948285628670456	12	1	1	4	0	48	9	3	1
MT1G	0.7224520327380877	1.9504474871865471	1.9883148602415326	1.9901373784137437	2.252401303522792	0.22228643177604718	0.24438451297117117	0.2819433973360634	NA	4	0	0	3	0	36	7	0	0
SLC7A6OS	2.6765391294383445	3.337400085739567	8.963810788273795	1.9866392375872957	1.7210388804027115	1.1490372252335626	0.08020921082061529	0.1812412401293852	0.10218742154900601	14	0	13	11	0	69	12	15	3
RP13-228J13.10	0.38394010118967764	1.4674421723530262	1.36788419299814	1.98495697424956	1.8539187523559053	0.13357837151764337	0.21227780489266226	0.4635582725495321	NA	0	0	5	0	0	11	1	5	0
ANKRD33B	3.5867938225652436	4.197450636713349	19.3907932469152	1.984309230864958	2.036098890352318	1.681913752257489	0.07951450595950206	0.06888704104423475	0.012851107731757612	15	0	15	17	7	142	32	8	12
HIST1H2AI	1.483587339987189	2.3020250367991073	3.336298092929327	1.9820112907636904	1.8698452772056813	0.3414243563639999	0.13585628268910385	0.2985265831218402	0.35929613630767304	3	3	1	3	0	45	8	2	0
SLC7A5	4.643288393302661	5.223786852358481	37.14032561951176	1.981608230996049	1.6489456726966403	1.261496423641324	0.040831813453137994	0.10066150894314534	0.05540375265659237	41	1	16	91	6	373	41	38	15
HLA-V	2.84913687540796	3.3902461715072905	10.50363921251828	1.9809117858238088	2.159376028322127	1.7254501849487294	0.07300479966600924	0.07385103417451906	0.018629095223997992	8	3	5	12	0	51	21	12	5
ZBTB32	1.5381709064977602	2.3264287457115236	3.9272849458419143	1.9792715921179418	1.7915253596986815	0.4092168051371731	0.15697637429482203	0.31743935153350455	0.3141640968226316	1	0	6	7	0	37	8	1	2
HIST1H2BJ	3.7566264254600767	4.346893074426169	20.0556351305504	1.9746195261777588	1.4452745762144055	0.8719780038832133	0.08233501881853807	0.2250416676358464	0.1565174031451774	19	0	7	46	9	168	22	21	8
C2orf74	1.1715151522136087	1.8720484788901317	2.401134611947339	1.9744148029857254	1.9212057451709952	0.34700685507885753	0.09740747901309732	0.28152134211548835	0.338931652735485	1	0	2	5	0	25	2	4	1
GGH	1.826322965094098	2.6997263735017336	4.862916517488413	1.9738314159243677	1.2042770790076451	0.2085289143987547	0.2273518753029376	0.5517067151803745	0.6076816071875717	12	0	0	5	5	50	8	6	0
CTD-3099C6.9	4.202719266110197	4.727453279234724	25.729069036651275	1.9706073767223087	1.8558256703484644	1.5872104531244782	0.020392785739620594	0.03190083850083466	0.005215475802272468	30	1	35	31	2	237	42	29	9
KIFC1	2.565837265081246	3.064703755399905	7.503460669256923	1.9677921750165228	1.91261370730278	1.2926698026111512	0.055870513463254605	0.12167783696817427	0.08562713370890035	16	1	2	6	1	62	15	6	3
HSD11B1	5.429785417184516	5.775297566699469	55.02316783785937	1.9649894986544418	1.5652977719306527	1.1625494780252628	0.009117747062119859	0.05863389391635981	0.04065682902589397	37	18	27	36	35	474	50	95	13
RPS3AP6	1.8534867739572933	2.526107751954703	5.4368205777434415	1.9639137728087672	0.8376602095116608	0.1173450875497039	0.2587938573993409	0.7380752449971973	0.7784876496714475	0	1	9	1	7	31	4	5	2
NPIPB11	2.3606421028950755	3.0188491882999453	6.91161517362969	1.9627807486824573	1.8238711921918165	1.1406193551204475	0.0815562210917623	0.18300416140717812	0.11929798579833244	7	0	12	8	0	47	12	12	2
HSP90AB1	11.219996965373689	11.571171285144347	3081.5414970995166	1.9626030699650512	1.9406036948390477	1.8264199951095665	1.5403384242577118e-4	0.003022186170741008	1.3476673757292679e-8	3139	399	2180	2822	990	26334	3592	4412	1164
CD2	2.2023131202199733	3.1173015625212734	6.824147741462679	1.9618097318313252	0.5856200567230978	0.09991111112233422	0.20183625983010314	0.8090181852969799	NA	1	0	40	3	2	62	8	6	1
HIST1H4F	0.8042868992888347	1.735846297743202	1.980638161755258	1.9617023124441701	1.719406627826214	0.15929077289788168	0.2552622250157325	0.45581886986507275	NA	0	1	4	0	1	21	1	5	0
RP11-676M6.1	1.6799854874363438	2.4086733185732325	3.9539040640554157	1.9613238887634068	1.7494358802380772	0.4853863375012132	0.11429447829056989	0.2835172662674546	0.2958275521478157	8	0	6	2	0	54	4	2	2
ITGB7	1.8824813647472602	2.7307166194959214	5.171324759461799	1.9600600579625234	1.336591527983947	0.2821412837685949	0.13924390458631888	0.48680183478111005	0.486399549989359	3	0	21	2	0	35	6	11	1
MRPS6	5.857298163568899	6.229283701185831	73.81699668701336	1.9588103056666453	1.6164464423254468	1.2821406154288073	0.012150328893960428	0.03494797069879211	0.01846889149191454	42	25	101	37	29	856	85	117	10
UBE2C	1.8438272587604843	2.473775836361795	4.370877445114094	1.9587195680572225	1.3750628034972432	0.29483777869749705	0.17898672928750414	0.44476737746369777	0.4722115990375908	3	1	0	11	2	38	4	7	1
BTN3A3	5.68500244649196	6.124751588706938	68.14554630323332	1.9575928140402785	1.8568490007715635	1.6301623012218671	0.007681977351838929	0.010735841764660801	0.0012390031441665162	97	10	104	31	11	688	101	120	11
PMAIP1	3.5425277202679633	4.133829344519559	15.064023951945336	1.957084793833395	1.7921868673435377	1.3830641578676979	0.04141010118632288	0.0696577167673649	0.04013157223772472	22	2	9	26	2	214	26	19	1
PLOD1	6.882536662282158	7.338329929362157	162.59682496287058	1.9568462015031765	1.685315119697047	1.3960388766900182	0.017961453055746993	0.042812586869052205	0.01506632160233965	282	23	46	319	19	1435	240	196	50
CCNB1	2.597296585077304	3.080158005210647	6.925845029135947	1.9564821142977367	1.8777120797038243	1.2953750185421924	0.0446310527359308	0.10967208986802632	0.07990341410155433	12	2	3	4	2	82	8	12	1
MTND4P23	1.1859338049880896	2.103861069460024	2.4820907900986535	1.9526352117150714	1.6849039290160375	0.21526525336534352	0.23806573767465358	0.3860656809845539	0.5321733912457369	0	1	5	2	1	46	4	1	0
IL7	1.9796993184696245	2.685830002195862	6.248947661803012	1.9525805121386661	2.455188604126167	1.7447709646974183	0.17513577951799064	0.11641910717094973	0.05909252538167448	3	1	1	9	0	18	10	13	3
AC009950.2	1.1027902481170901	2.051676074073887	2.837997668031814	1.951535534451797	1.9410409195328233	0.27203988378356864	0.23325651518590595	0.35358709441641256	0.40305147320389517	0	1	7	1	0	14	10	4	0
CERKL	2.4293208903073253	3.1771523032774884	8.489141929044154	1.9494499880051415	0.6557996003329348	0.10693665183472818	0.2890845855517821	0.782488066794727	0.8227095124938572	0	8	26	3	1	44	7	11	2
PCBD1	4.5763806564389435	4.997634668450738	31.082666166576697	1.9472855342037616	1.6219795953703469	1.2650720838149554	0.024638764388333807	0.06729254417493793	0.03631087889726857	33	3	10	64	10	325	37	38	9
LINC00862	0.25108625731873724	1.4294391573265743	1.2624364773353463	1.946260207029905	3.1008930575212683	0.21150826067479767	0.21884713913143766	0.1707505169981051	NA	0	0	1	1	0	13	7	0	0
E2F2	2.2001189371469434	2.7483789610244447	6.353542342428954	1.944471313382278	1.8599449756069082	0.8371933913581717	0.10080526038752186	0.24121911548913894	0.16071476666626885	4	0	4	3	5	45	12	3	3
CEACAM1	4.5806708311797335	5.04637453736363	31.98198436168557	1.9421168484360503	1.7614331139262929	1.40632707451179	0.02766776013733435	0.050347050381743065	0.023808841642529815	16	4	18	65	9	205	70	47	6
CENPE	3.8438180993405657	4.526531961815591	23.555874984414377	1.9411281170339711	0.80520458718772	0.20529787494897997	0.3293426210469827	0.6333452624013528	0.6682641056751399	48	18	0	36	5	172	27	9	9
RBFOX3	0.11098640604209248	1.256954698877861	1.6338289034158782	1.940680076311007	3.7607084888398306	0.27020013223175726	0.2828965223639769	0.13498408270560164	NA	0	0	0	1	0	6	0	6	1
TMEM126A	0.9630078123523064	1.7883390234079874	2.073710276261794	1.9399196173545232	1.9139523591015648	0.2330606954947436	0.17161839495976583	0.35062088456327406	NA	2	0	0	2	2	22	2	5	0
RP11-16E12.2	0.4470237912662258	1.5653505007597315	3.2119614160411594	1.9390756025908473	2.4101426054035744	0.24273992667233107	0.32056408577340895	0.3903563899642651	0.27375798742158514	0	0	0	5	0	12	0	2	4
HPGDS	1.0387130387018062	1.8181533088377504	2.3171612483966624	1.9378755465855728	1.4085941907906683	0.18387650979401518	0.18973984097647081	0.5222964770417995	0.584437801930196	1	0	7	0	1	24	2	2	1
MICB	4.482259082535035	4.857448466899816	27.823432875074595	1.936237798149381	1.6352178770456511	1.2990385045790214	0.016027405276752577	0.05085012958433002	0.024835834581783654	16	10	19	51	4	297	35	38	6
ZNF92	3.36018315476306	3.760952276667202	13.229206065668732	1.9360532598075497	2.016909528970236	1.6199418707425046	0.03981846964090216	0.050537159482018194	0.016555742322310336	6	3	6	14	5	80	15	28	4
VCAM1	4.681527768429961	5.183265687942826	37.02975011513472	1.935602116202259	0.5610686751872482	0.09951822052387818	0.09208787738996747	0.7452753654835425	0.8604014044445649	19	35	7	19	35	300	30	33	6
P2RX7	4.92315194211785	5.332940646459496	39.27871206778386	1.9349951296122037	1.8071153094083732	1.5256437437026764	0.015035669517187687	0.020581160770860557	0.005213955082866325	64	13	37	13	7	334	48	80	7
RPP25L	1.4015584108682084	2.04960421299942	3.4050426200635067	1.931535866240449	1.4069117316391329	0.18944656747865163	0.20708467777368092	0.5241038160382936	0.5756709037103711	3	1	1	0	4	25	2	5	1
DNAJB4	7.217993392376003	7.571035794853205	190.76430233816552	1.931153608228088	1.7654195576003686	1.5710164341185884	0.0021012852584549845	0.00733196770850232	2.930337088439176e-4	234	24	148	115	90	2225	215	257	48
XAF1	6.069093591107608	6.621234054268041	98.66215553636881	1.9282534721493387	1.959154941827395	1.7450808716505632	0.017402583677491004	0.014551721828525693	0.0013552713013460956	110	4	115	130	10	589	188	154	30
GPM6A	1.2253516534830087	2.1053058983163817	3.015845656425808	1.92690963699191	2.2016402756941225	0.433372255562965	0.19660828437611624	0.24516518335794724	0.25252140329965017	6	1	2	0	0	16	6	9	0
DLGAP5	2.7071770287695864	3.161669424798594	9.611492041616087	1.9243951358384692	2.143937319153422	1.5975530328653875	0.07455949417483497	0.09598914848882355	0.03910466884189911	8	1	2	11	2	62	6	11	7
RP11-153M7.3	1.9769713416181494	3.057265210791746	7.417904186953344	1.9222741926763007	0.2024907496936	0.0038230798343495674	0.3557082775775966	0.954337787386865	0.9949237250293629	0	10	2	27	0	52	2	9	1
PPID	6.070243856935765	6.42170280281997	85.93947636768361	1.9218819193877121	1.8429269431332351	1.688607569314165	0.0019715201033717504	0.003551275134964775	1.4218446704672318e-5	102	8	55	91	31	792	129	109	26
TTK	1.448167678013768	2.256527078187619	3.295026546608191	1.921503071508834	1.73825693930565	0.29468777880255964	0.21189001535983706	0.35288328872456537	0.42135677020111945	6	2	0	2	1	38	2	8	0
CD48	3.869200178103554	4.436510901637469	20.29480123428971	1.9188747350028585	0.8516155542565323	0.22119998404973093	0.2039293098220857	0.5764215243940755	0.6566555228867348	2	10	62	11	9	169	19	30	2
CTD-2267D19.3	1.5959761435027013	2.5408726157232513	4.455466524060957	1.9188482714985349	1.540132987270846	0.27649900355750884	0.25389349882019613	0.43835872349377464	0.4603424204026829	5	1	0	13	0	34	14	1	1
TIFA	3.5960844434690125	4.03776858609707	15.324315788967661	1.9124745567963182	1.7214435888231838	1.2214658685028585	0.0542197767200966	0.0987970855114977	0.06859098887786128	6	4	9	26	5	138	12	33	3
BTN3A2	6.382135565112126	6.824531147861015	114.36795536932196	1.9122372527996196	1.9512331602028625	1.7728420743577473	0.005087650784472216	0.005720242949387397	1.343929259710591e-4	140	10	167	80	15	889	223	111	42
COX6CP17	1.1066659309672775	2.056748306512827	2.7443744347123884	1.911263670249865	2.0663032457915707	0.33482910931666426	0.19939785595341947	0.29598986748336836	0.32620813119941877	6	0	0	4	0	15	5	9	0
HCG4P3	0.7712889284269312	1.6573843641803838	1.5104031556553923	1.9102672845771516	2.1989633717806227	0.2523628582121378	0.12015448881952753	0.242687059277796	NA	1	0	3	1	0	22	5	1	0
P4HA1	7.475172140602514	7.798858834052019	224.8231477758058	1.9095296429118305	1.8462140282488284	1.7027774694602267	9.417604161572404e-4	0.0018343405685549727	2.2090717957310975e-6	151	49	166	277	60	2157	240	351	69
PSME2	6.520011954248	6.825256098341163	115.25311420551733	1.9078791697835893	1.8331280083252384	1.6831967473754454	8.509623494059946e-4	0.00197272056717985	5.981226868900966e-6	135	42	69	77	24	882	158	163	39
AL590762.6	-0.29478483845234105	0.9959486329256048	0.7267819002152555	1.9071622920982474	4.574911527092744	0.11833925250556222	0.25392349247777263	0.1407153918446575	NA	0	0	0	0	0	5	5	0	0
MAP4K1	2.2309178744592146	3.0372843472579243	8.565540637312143	1.9046110506169514	1.0363900961887238	0.2094188268134148	0.3137458883823925	0.651793983037791	0.5781962358935554	0	1	28	3	3	45	8	2	6
HIST1H2AB	2.3591530607439193	3.1248278904167432	9.95618608655957	1.9028861418687069	1.19306665635452	0.23017271420117352	0.2769438927951448	0.5893507313595896	0.5365383804134096	13	9	0	9	0	47	7	4	7
NPIPP1	1.5582788567562096	2.2096413810534576	3.168054245898173	1.9028125457471143	1.6795736984003282	0.4102563495469251	0.09241689340171738	0.30441530761573793	0.3415286180036864	2	0	6	5	0	36	4	4	1
RP4-569M23.2	0.48885628633479006	1.6577608998638889	1.7054364314791157	1.902401226076114	1.4602332689221005	0.11394909909626455	0.2720622327169537	0.5938380185799352	NA	0	0	0	8	0	10	7	1	0
SOS1-IT1	2.2907283319577205	2.7086453708903946	5.646540111455794	1.9016470863964972	1.6572059402050507	0.6566406146797746	0.0922903632475456	0.242687059277796	0.22105787708561964	2	3	6	3	2	63	5	5	2
DDX58	5.764525699056543	6.162447224345262	71.1455814888747	1.8979595073191822	1.9420797364604256	1.7596857661872636	0.004733869554554012	0.0037031645744663353	6.799619686044708e-5	72	17	45	90	9	465	140	122	15
CRYZ	4.3881491198746705	4.718592925068539	25.646377734703403	1.8952687604967544	1.6474712316532774	1.3536135528192623	0.009858037671482781	0.04689670996173673	0.01420758445030642	31	4	17	14	16	230	37	34	6
ITM2C	3.90854100855996	4.333119154218071	19.960757369623607	1.8941676685872006	1.9982249220757673	1.7146916352560766	0.02766776013733435	0.020318987696863765	0.003302512591321659	17	2	20	19	4	201	36	10	9
TNFAIP8L2	1.6215576176800588	2.3999157577584564	4.13234356812106	1.8927614034256908	1.242895883133155	0.15889302389090554	0.17899535025442948	0.5699913618006563	0.6780391317909898	1	6	2	4	0	37	5	6	0
TOP2A	5.039728098197408	5.588871872707813	48.76395562628693	1.89144861866795	0.7265824290561435	0.21021887722548174	0.3018315777366749	0.6153339254274389	0.6841394733526804	101	33	1	75	19	415	39	37	14
SLC10A1	1.0466275169607804	1.772160263580654	2.505312917171462	1.8908957754367677	1.857798321092713	0.26976863526631234	0.21884713913143766	0.3715571242454659	0.39824498402245745	0	1	1	5	0	13	6	2	1
ZFP57	0.6367814855447469	1.5744798401182334	1.465132224797137	1.8871207679392674	2.119570714333348	0.20844917273683822	0.17029510608369686	0.30583370746108307	NA	2	0	0	3	0	17	1	5	0
IGF1	4.580421908527804	5.283599013524944	39.935146850200205	1.8864933756210291	0.8423733545656608	0.12397875227054043	0.19924053518842283	0.6033439315374421	0.7756585497534427	56	38	3	75	1	284	26	43	13
FOLR1	3.5857613757905513	4.005701672530201	15.230602068955994	1.8863686198640248	1.8342122906936862	1.4390836476883155	0.03527580901632948	0.0646384663650143	0.026255593450269676	10	7	7	20	2	99	32	22	3
KLK11	0.888860488688485	1.7158996861156144	2.1202386060656924	1.8862217049666048	1.6492045413721432	0.21011821550696233	0.19353412061628292	0.44859422248280834	NA	2	0	6	0	0	18	1	4	1
AC007743.1	1.8003583546023891	2.5359032351936612	4.234183735949828	1.8842946472986992	2.2139929621986587	1.212076962172149	0.12015448881952753	0.13857954065997463	0.12363611172355785	5	1	4	1	1	38	15	4	0
CLIC2	6.636251771477371	6.975247651226922	128.46348020250974	1.8838683387939734	1.65406453095952	1.3968184991219885	0.010276576085476661	0.020456125217845712	0.00577565818042882	56	35	69	210	41	955	141	170	50
CA11	1.7772003772968068	2.4290438009153204	3.694946582527607	1.8799917495104317	1.7753144015738307	0.4732067493329143	0.13585628268910385	0.2574456065185409	0.2948285628670456	1	1	4	4	2	50	7	4	0
MYRF	4.766075481121482	5.315638443914149	38.94964879339335	1.8782332049183483	1.5076058759831434	1.0585358537065999	0.0634974129151091	0.12766457646079346	0.09373423495983042	116	11	40	14	1	318	63	48	10
MT1L	3.0322280815272817	3.5743993929464972	11.341102134205121	1.8780624681918394	1.7602295231940166	1.2892580766431065	0.07014570006510441	0.1251228496553789	0.0607404096755981	14	0	10	19	1	78	17	14	5
NUDT9	4.991841888289843	5.3256649481063425	39.43667913479641	1.8774792831800304	1.8011817933163339	1.6010998853884228	0.005312143295666841	0.0073846940156495205	4.311631443222999e-4	37	9	29	57	6	449	49	45	12
RAC2	5.104463971860439	5.471539708418379	45.33208197011617	1.8771069740615365	1.421946202826472	0.9643868639586833	0.04279460908164153	0.12782664891041068	0.10120665536773792	13	7	76	30	27	308	54	52	17
LA16c-380H5.5	0.29248207475457544	1.538069497856161	1.3164097140134072	1.8760836264185643	1.6110679600228972	0.09251096871864638	0.2939684589256264	0.5513167647327654	NA	0	0	0	6	0	16	5	0	0
GKAP1	3.5086903595628525	4.072809051094852	15.955807520270813	1.8756892133037617	1.6326354360018231	1.2005457871144465	0.07716557341167596	0.13176485531847099	0.06792754879065954	12	0	32	18	3	110	22	26	5
RANGAP1	6.878573222732456	7.32686204407518	162.00538775284522	1.873676563346212	1.8050844061722837	1.5880690377014401	0.01073568949981153	0.016208093924694033	0.001928211135636644	270	22	111	247	10	1285	258	187	58
FCGR3B	5.165907847223465	5.8189980022844425	55.33541863735084	1.871343331207566	1.164394000090211	0.4690460114677315	0.10539351792080069	0.36413186702505335	NA	22	12	214	37	2	432	51	93	12
RSPO3	4.7134499739504765	5.268617006944963	40.07612557022549	1.8704014092969041	0.9047172352442322	0.24970911975381097	0.09422636696725976	0.5565476758228641	0.5999297235985773	63	5	8	12	51	276	28	37	15
SLC12A8	2.4058435998339514	3.0025806375476405	7.346372850985071	1.8664058715691234	1.302197711733856	0.33493395874882687	0.15122532322112084	0.45254273766016956	0.4412602897683927	8	0	1	8	8	48	13	6	2
CDC26	3.1035062662801662	3.7745129442036363	11.879708092184073	1.8633130714247619	1.7841573706311027	1.3040101867044	0.09445463971543905	0.12207842086164984	0.06583792925451216	10	0	20	13	3	90	31	17	1
AC144450.2	0.7038457276434694	1.6416007785366677	1.553586254063828	1.862488886297073	2.014710664897406	0.20892120523518157	0.17547658166565272	0.3253815358233667	NA	4	0	0	2	0	17	6	1	0
DNAJB2	6.115793121923176	6.562620653569969	93.34579259390927	1.8567989893580803	1.840629750622819	1.6447420470757108	0.008335840271363583	0.009927129334327702	5.376055496310304e-4	145	6	89	117	14	811	159	151	19
CLEC1B	1.097659118335004	1.837850278712926	2.039257424186222	1.8563753726228518	2.127549521402729	0.3545687434968327	0.12216443097330809	0.22518212202538326	NA	1	0	2	2	1	24	6	2	0
CAP2	2.6882384090986045	3.3521863747270872	8.111503124690753	1.856232235609812	1.6236247816387988	0.9561493052294872	0.09952610996724415	0.1889876768625294	0.16030736968582637	16	0	11	10	1	109	7	15	1
LCK	1.5000262680888792	2.642798690711177	5.193785932610972	1.8551708382437484	0.07150666904177587	0.015438742055864112	0.4058628545561548	0.9872480779407327	0.9772871897198875	0	1	32	0	2	33	1	4	2
RHOF	2.4141251335055998	2.9320854106649397	6.89163229086892	1.8535272037834445	1.922976334326807	1.2876775194784544	0.07801055559822684	0.13772401007189408	0.08607522376932064	6	0	6	10	1	50	6	13	3
LY96	3.2428516430019094	3.7574545897425673	13.514412745495122	1.8533902274120937	0.6543211028272758	0.10846596143372819	0.17391230897849463	0.7400557879836529	0.8364620188876202	2	6	10	6	19	104	8	13	3
CD7	1.5913161051467295	2.2137926601795135	3.258479215170509	1.8523285346172171	1.5666841871575472	0.3428246414535179	0.12387527515556	0.3477891601559288	0.40565149283771884	3	1	8	1	0	38	3	4	1
RP11-686D22.7	1.8550857842134736	2.5450382785524224	4.1889003792269355	1.8438951123420917	1.4359365503646768	0.3752897352659555	0.11878821396629374	0.37841719164622706	0.40833960192434066	13	0	7	2	0	46	5	6	1
ITGB1BP2	1.0171771199085087	1.9277187195125962	2.106754869179959	1.839954972130986	1.1850823288324974	0.13852664672929935	0.23406895276139542	0.6095521117704673	NA	0	0	4	8	0	22	4	3	0
NT5E	4.581864365713479	4.959320433184348	29.791200030053663	1.8376797190258347	1.6516064895989155	1.3447096875082198	0.018157754879336865	0.0411451805416319	0.01749286339497089	30	9	13	54	5	259	49	46	5
NAIF1	2.0675840744447784	2.727070727075527	5.922903881785141	1.836815022281706	2.1888180944672886	1.4196280157426688	0.17142518421290887	0.13927499042653352	0.09035631353185614	7	1	8	1	0	22	15	9	2
HLA-H	5.4868060379915695	5.7637130823287	54.841690247144825	1.8364255668047371	1.6199485066873462	1.385847197149034	0.0051651947111611834	0.015796106459153733	0.0031449222897035173	42	25	66	30	12	483	70	66	17
AP4B1	3.3249450389593598	3.7938296857490137	12.765268413426151	1.8358674110979742	1.675409626548515	1.1960462872226134	0.06232578439356033	0.10985722090051604	0.07768778824802927	29	2	14	7	1	161	10	13	5
MARCKSL1P1	0.5909633338802449	1.5656683464392438	1.5146784830894247	1.8307448071046883	2.226188268159254	0.21589680247914592	0.19794139015482742	0.29526234499875464	NA	4	0	0	1	0	12	7	1	0
LRP4	3.4424550582421385	4.133105089479118	15.606074568013188	1.8301025075674804	1.3037693664471837	0.6598387536214342	0.13428512021305086	0.29047264844617804	0.261369006241659	54	0	19	16	1	192	20	13	4
RNU1-28P	1.611146694569645	2.4571390096050454	6.094779692754298	1.8290696926097711	1.950300390785527	0.32167910569950653	0.3901202013143377	0.379355920210865	0.3114810454413185	0	3	3	3	2	42	0	5	5
BNIPL	1.3786194244829388	2.1152225187112266	3.603437579712598	1.8283165803593726	0.9830553099907396	0.12157985581109908	0.2842499521587414	0.7037975984114059	0.7492995981577144	0	4	1	8	0	19	3	5	1
IGKV2-28	1.0514263621059055	1.7752796030462095	2.7203041157109227	1.8234731896616962	1.6052698124590616	0.23779397930928325	0.2350033210353272	0.4719920444004782	0.45969575945541014	0	0	5	4	0	15	2	3	2
ACOT7	3.2968613186376245	4.058613309382153	15.343140028623136	1.8229647779502405	1.189684815580765	0.5304975602878884	0.17124750133451336	0.38607464687533094	0.324539162807419	37	0	14	38	0	124	21	16	5
HLA-DRB6	3.7038746011321315	4.0646312130195446	16.59538685842808	1.822578592134191	1.183500164440651	0.46367536995575376	0.09731850352723138	0.33430709830893107	0.3574517788785626	4	12	29	9	4	127	18	17	5
MTRNR2L8	2.8533684537976636	3.5200159777433484	13.086478475072616	1.8221021660998054	1.3910691926943213	0.3179820638208949	0.23838633033031853	0.4532185433305852	0.4220301348344646	6	11	1	16	1	82	3	10	9
POP1	2.6101628533809795	3.2905996206055517	8.22773090828026	1.8209060794920515	1.222971689833748	0.3855945258994906	0.14548891546171494	0.4271302634337634	0.4239818480989234	34	0	2	11	1	66	13	10	2
ICAM3	0.9407846494238751	1.8413346929063088	2.3468496354972963	1.8209060149826697	2.7517599538110122	0.522588888437401	0.20119748579245927	0.14483389922925724	0.164112564570841	1	0	3	1	0	9	7	7	0
RPL17P50	1.422856231661567	2.4338147526357305	3.7182698084604504	1.8179790467962416	1.7038112670808032	0.2911876684702345	0.22476680201569008	0.3859751540253395	0.42722415202340763	1	0	4	11	0	32	2	13	0
RP11-504P24.3	1.2053878834945444	1.954262881964873	3.2239412504684815	1.8160941251218745	1.2885287998710653	0.18747874494548136	0.27386744744274927	0.590852512711235	0.5729216779215781	0	0	1	10	1	16	2	4	2
OAS2	6.349519208573654	6.707030207266987	105.52553596554552	1.8147526358262518	1.5250078356272148	1.1919114792157368	0.020252140036439947	0.05322861483926437	0.03199052910697856	53	42	56	208	18	654	171	149	28
FAXC	0.8921879650519152	1.6962606997244596	1.6251755173716436	1.8105533877336455	1.7335922267921544	0.20876217366686672	0.13931700799845786	0.3740569782579669	NA	1	0	1	5	0	20	3	3	0
RP11-39K24.4	1.9069109488370326	2.4850096540700486	5.026573048007921	1.808250281774771	1.1009573923652185	0.15524787511406163	0.1908136497967214	0.6053701497038826	0.6946612608702115	1	7	3	2	1	37	3	7	1
SLC37A1	3.7306919488659043	4.408053241781363	19.85442826911519	1.8078845115927829	1.5239773250753128	1.0853449795331354	0.12318525457268657	0.1632912024304808	0.0955388698037286	39	1	28	29	0	142	41	23	5
ZNF816	3.2342492192661116	3.675805180630892	11.991110028199579	1.8056698434246812	1.6319495369129053	1.0347242325281287	0.09627714499201222	0.15514670076175952	0.11411625846510551	15	5	2	18	2	88	11	24	3
SIGLEC7	1.1373957114588304	1.9684847510300556	2.265116602784745	1.8055364267755971	1.9681460965416295	0.32938161397946103	0.14393383440923213	0.2742533144289849	NA	5	0	3	1	0	26	2	7	0
RP11-512F24.1	2.750800746711561	3.239019473768292	7.902265419816894	1.8017858849392878	1.7810978742183334	1.234626368928391	0.06319242600623691	0.11930707075142112	0.08464889504460264	15	2	9	3	1	70	16	12	1
FCN1	5.402171775070358	5.882158997673885	58.1242435489193	1.7978871605803044	0.9198199476179022	0.3353826784302965	0.1431358483163218	0.4581329315627021	0.5083611918217876	45	10	179	8	36	476	68	70	10
ARNT2	2.345668695103154	3.0638478730533723	6.8966197309502	1.7973496801283162	1.0082183090908303	0.24540760832895225	0.18682803404251866	0.5811660127329401	0.5793838670389329	34	1	1	8	0	56	8	8	2
GPRC5B	3.9521748448495724	4.384694692559987	21.33103977952914	1.7949586475517696	1.0672593635788339	0.3347193142836308	0.05486922874806172	0.4380114032364276	0.48452526962434506	13	2	10	15	27	152	22	19	7
CPNE5	1.0935813289976908	1.9203230485452265	2.2800940753355854	1.7934564076920634	1.5136501958835558	0.21511721752251042	0.19183759991449634	0.4448748285687361	NA	1	0	2	7	0	34	2	1	1
NUDC	7.495130563323029	7.825741674624422	228.32379542473214	1.7921400468936355	1.7318009852819798	1.5706814737391919	0.0030083092080146682	0.005824913595067701	7.448582477734598e-5	342	22	152	276	70	2040	283	341	66
UBB	8.070344081356678	8.360616335061481	333.2955258630337	1.7919237181709178	1.7238442189548246	1.5836383074003586	8.382605401543464e-4	0.00309336242319801	7.753149668302183e-6	414	56	200	294	135	2954	397	417	118
MAGOH	3.9868534575399175	4.341710320392546	19.241776807160978	1.7888886144225384	1.6089729902735703	1.222276439063221	0.039785467917994116	0.07911901740613571	0.042238513416261954	23	6	6	20	9	155	24	36	3
ASB2	1.5275025913785392	2.280773266949294	4.4251301417594275	1.7881424949728082	2.0989389751241774	0.6144975512173854	0.2146167678490305	0.2476080720364929	0.19261095378260254	7	0	5	1	0	26	1	9	3
LINC01176	0.6843916491370149	1.5591127073652993	1.5188985471869967	1.7875132409089767	2.4467915295080918	0.27731362554830213	0.1614586003134193	0.2048155070952803	NA	1	0	1	2	0	15	1	6	0
TMEM37	2.2526688065691367	3.1520593671720785	8.213235639603479	1.7874170754190233	0.5087446426551727	0.03727934797568943	0.36432417571215125	0.853080655420153	0.9454733077812096	15	11	1	0	5	46	10	10	0
GIMAP7	6.011568598125136	6.30005284516896	80.10483488584578	1.7858346878116365	1.6290903794416112	1.4039440898979252	0.008131840817313597	0.013745455078362013	0.0024979852384110447	65	20	116	35	29	663	83	107	29
TEX14	1.3874979317837564	2.0077298329596807	3.447878994719739	1.7853091828111687	1.4758325622772812	0.2525956932095419	0.2402267681571701	0.4880115103771401	0.4728141300098715	2	0	7	0	2	18	4	3	2
PPBP	1.0832172530999982	2.0501599833200443	2.4611247562895535	1.7841129690005562	0.8684695828559625	0.09337715585161478	0.2784082119779108	0.7387953755206396	0.81613448743423	1	0	13	0	1	24	5	2	0
ARL17B	0.40964293964595055	1.4211632555804052	1.540012377353192	1.7828294272705871	3.262018826702402	0.31300708819490586	0.29295123678246054	0.13615811408472628	NA	0	0	1	1	0	4	5	5	0
CCT3	7.238749430443666	7.55341527193382	190.4900964936518	1.7814102504915368	1.7911566989213432	1.6388881953353793	0.0022041853286577213	0.00274933414487027	1.2660268551102694e-5	282	41	102	220	36	1757	193	251	73
SEMA3E	2.337149628217303	2.921770451323361	6.600079359528699	1.7800304684615826	1.9312039674953159	1.1962720424613142	0.12216443097330809	0.15760951285160482	0.10820978599508344	11	2	6	3	0	44	19	4	2
HSP90AB3P	3.884365005836934	4.188171691197759	18.38645295691488	1.7799325995445348	1.3640035365885421	0.7513801946650649	0.06683251321935675	0.2015360931113306	0.18506873198612428	15	8	5	18	11	179	14	16	7
EPSTI1	6.450136613012751	6.826660501062303	114.11352477455138	1.7782911601660485	1.4463511353349674	1.0398222468145089	0.017653610908368682	0.07978266371548187	0.06821041229307363	99	68	56	167	12	817	178	175	21
MGST2	2.677682419834879	3.0637179835868746	7.237176993543779	1.7766793238762235	1.5714712981007115	0.8779236210651119	0.076759650629851	0.1951888627966036	0.16510782968251925	3	1	7	12	3	69	8	10	2
RP11-79H23.3	2.1091217304828844	2.609041990046256	5.1128224799434605	1.776593815882164	2.2850619797856226	1.6498174503813423	0.0910911070689417	0.07901505315750627	0.05458027727788034	5	1	3	3	1	29	8	13	1
NKAPL	1.0427332982914337	1.9719850059325605	2.445911441056024	1.776241811011677	1.400385606007425	0.16712995883728196	0.26834253791068113	0.5452356464563423	0.6204907500776692	1	0	0	9	1	17	8	2	0
IER5	6.081919536583325	6.425237773185344	84.05638064845252	1.7759319488637442	1.62822275456848	1.3735212632049538	0.01159022709322721	0.017868724837013336	0.0046769692820673335	84	18	54	105	34	1259	104	87	12
CCDC117	3.77329618143544	4.071175631088434	16.519450701236448	1.775533993874737	1.627006051887975	1.2939640403273365	0.02356434886004318	0.07618763143693472	0.026186169477684304	17	2	13	11	10	148	19	18	6
SNX3	7.6215506702950995	7.908844832460211	244.77474229537464	1.7745693795053934	1.5043257425590544	1.2416345807664726	0.006301665703535628	0.025137349338531755	0.010159267351790202	171	95	112	232	114	2010	256	333	78
N6AMT2	1.3621034154434795	1.9639276262741996	2.8817600570217863	1.7742918824102136	1.4391649702016813	0.24176183646602575	0.22414776987237742	0.46156666063591895	0.5041221294517069	8	1	1	0	1	21	3	4	1
TRIM21	5.406514362828702	5.712486613010996	52.957986377083664	1.7729499780583595	1.883075778859815	1.718250072725681	0.004806027069823763	0.002564816918665909	2.1296553824634154e-5	68	12	34	41	13	317	78	91	17
CYP19A1	2.3398514057956317	3.220354750485258	7.463212439512377	1.7725213338097494	1.2291075311796416	0.287351786796757	0.31183186258411255	0.4894283757951546	0.51188897905416	15	2	0	21	1	53	18	10	0
ANKRD35	2.7538609032245063	3.2329963912764543	8.517245298776333	1.772476147780466	1.6918114460317448	1.0074743759085152	0.08551544391925814	0.17028338912102622	0.13822783719800166	24	1	3	6	1	56	16	10	3
CSF2RB	5.033551395677466	5.424127273820284	41.63054300447765	1.7713052443145676	1.5900936193518527	1.2390708547280267	0.034277160333980844	0.05445169774413827	0.030905167628657446	40	13	73	15	11	297	81	67	5
DRAXIN	1.56172955811079	2.5343903282378517	3.5191807243734363	1.7699815586475918	1.292445298438575	0.21320771239484843	0.21819788188214373	0.5014648214038939	0.5937782818830509	5	0	2	14	0	62	6	2	0
TNNT2	2.013197164237342	2.6136238291165532	4.99526191559362	1.7675673353080614	1.3447772602978771	0.3375902086408641	0.15677411008875222	0.42706506773373987	0.4375836373157851	2	1	15	4	0	43	8	3	2
LRRC37A2	4.357642612271921	5.06863508363132	33.46795126309175	1.767186162156599	1.64597258998979	1.2495181569854734	0.15528425642625912	0.1282316206393593	0.064597933761553	49	0	71	21	4	147	58	51	12
C4B	3.4644737846500373	3.940372127393628	13.965143517609958	1.76416901799763	1.4328333564636389	0.8290565306215819	0.09016769786015641	0.19902533614106518	0.17809747306335746	39	1	13	4	6	128	27	12	3
SHCBP1	3.007004102438686	3.5273993641943084	12.948692172876221	1.7628360958494262	1.8844668759403742	1.263953925588139	0.17353736321831548	0.1664181930168762	0.08543613861805145	20	2	1	14	2	65	7	14	10
CHAC1	2.086257326132509	2.7279386001441006	5.098069449226234	1.7611609454023631	1.4071220628567085	0.40063766023158404	0.15677411008875222	0.37537046341259833	0.38981885475836653	11	0	1	12	1	43	11	5	1
SNAP23	6.854885086340976	7.1310549469776685	140.4508109212408	1.7571649621485064	1.6420553888493241	1.4913844440070843	0.0020334665755135776	0.005001880645760151	5.735458950318913e-5	117	22	161	134	56	1443	206	161	35
C19orf33	2.7264819017959008	3.369290346528224	9.046365259400067	1.7564572684355315	0.9380624031342888	0.22315407702615006	0.3018315777366749	0.5916812713041282	0.6320528305491036	29	3	0	7	6	64	17	8	1
RP11-421E14.2	2.087236543383719	2.8192541960670883	8.508542553972417	1.7535683896272087	2.722448115477492	1.996939249514773	0.2748694140699114	0.121547535513239	0.03527223005902767	3	0	2	3	4	16	17	4	7
CEP55	2.3931865981768365	2.965760694974613	7.461906164682822	1.7525623894876043	0.8513885001400832	0.14616735443598527	0.30191297398792005	0.6892503396410703	0.7459428607233393	8	5	0	5	7	56	3	9	2
CXCL12	6.759867449310794	7.0562387608835815	135.01586251660348	1.75169548155742	1.5097919076437207	1.2494533095481786	0.015698424961940637	0.02830712165279887	0.011481983850500851	282	42	42	100	44	1083	172	161	44
AC139100.4	0.4229147307151596	1.4546314044230177	1.4129627683098622	1.7512060939581817	1.5547243909022914	0.11874247461955259	0.3084753653069285	0.5651695331752344	NA	0	0	0	6	0	6	4	3	0
TMEM140	5.579730252021254	6.0644551293990805	65.40185592810522	1.7495682825142749	1.4638775815384253	1.044621035814576	0.050868337288744174	0.10967208986802632	0.0839992334216893	52	3	145	47	27	500	129	90	9
PCDHB16	1.4843660661901434	2.125321244961919	3.363208904001202	1.7476205179528432	1.4390838690792216	0.2481625605714901	0.2761872830335323	0.46852874859344174	0.49644196252131156	0	1	8	2	1	20	8	2	1
RPP40	0.5527005023238984	1.4501579822096216	1.2827845983725363	1.7476169024789925	1.4042534555794548	0.10936585822242988	0.25905267650028957	0.5634540350226945	NA	5	0	0	0	1	14	2	2	0
POLQ	2.817608165481567	3.388993488593094	9.556177250605632	1.7407042302793259	1.201982071612642	0.38348971278237465	0.2910637082387907	0.4334915330100382	0.42252514322067647	21	4	0	14	3	53	20	9	2
KANK4	1.9304989096696872	2.7027200607027373	5.83152695723526	1.7397590081530911	1.5948021382690107	0.3866834588898026	0.275203565795309	0.3763187322829106	0.34379016886415387	14	0	1	5	2	71	3	1	4
LRRN2	2.2639977561297413	3.020266449197849	6.170720198130161	1.7388484470728562	1.3199241994098008	0.3999354596275278	0.17124750133451336	0.3979009483074072	0.40952896790056353	22	0	6	8	0	66	14	4	1
CLU	9.062836537302163	9.331211944978836	653.3392675294338	1.738844397997186	1.7083194145785887	1.591290208345928	3.2271827996025625e-4	0.0024912994544909204	2.0651210235619783e-7	656	128	491	621	245	5581	761	854	231
SPAG5	3.8120845357912336	4.230224779775614	17.09919485329391	1.7386850593426488	1.3908856690509923	0.8336991492710837	0.09952610996724415	0.1721426743037603	0.16758065607332304	36	6	4	25	4	216	14	23	3
SFRP1	2.439048357793828	2.9998490783825718	7.321233690020423	1.7316915643340343	0.7787940322979127	0.14294243719851776	0.3088207993613186	0.7063523349748029	0.7632504837690391	8	4	0	9	7	71	4	5	2
BPIFB1	0.9847767245717793	2.119980056582174	3.0351065962305994	1.7299557626337563	-0.02513307892770913	0.005222778208679949	0.3846453636163841	0.9947570215863206	0.9913688585006629	0	0	22	0	1	17	2	2	1
MAPK4	2.451016894131692	2.908091609364803	6.711224017881039	1.7286415546620795	1.7768631982104242	0.9237000946480822	0.13457457526611635	0.18993786175710267	0.15315201912555773	2	3	8	6	1	45	17	4	2
CLEC2B	6.046216304871954	6.3254110331966045	81.31579339532732	1.728168266120571	1.6115993448528694	1.3991642219404634	0.007046012412967375	0.012871543723617459	0.001880632589011813	60	16	108	48	36	532	110	119	26
HERC2P2	5.239441853638911	5.985853038873142	62.98001967568716	1.7270388828979266	1.3731497680152014	0.8647446483019977	0.18314596849724074	0.21464081503561686	0.1612920928664969	208	0	77	53	8	418	83	88	20
LINC01093	-0.06512053848248042	1.1679989155418724	1.0395721261572017	1.726879331794008	3.4482154800620233	0.16067191765033645	0.3223235963764418	0.18561667512784563	NA	0	0	0	1	0	6	0	6	0
GFRA1	3.0094421281408708	3.616826531965427	11.512215047389342	1.7257243006203808	0.888184879072973	0.2288447974232176	0.22799996239604195	0.6030417523045696	0.6262511210184463	3	8	30	13	0	112	10	6	4
ENPP5	1.9905513791749099	2.959196808590243	5.96026608924616	1.724923510977843	1.472588505325308	0.3329522302910275	0.28433116431775063	0.4101211179799847	0.42722415202340763	9	0	3	18	0	68	1	15	1
EFR3B	2.333220116881664	2.9966734749939197	6.067031455980703	1.7242666232728598	1.2143134814168501	0.34948112388989483	0.16461136749512736	0.43094696575651714	0.4649848471848999	18	0	2	14	1	71	10	5	1
FUT3	0.9670143558942665	1.8640495929308896	1.8481916857907694	1.7214792198579223	1.1925747822243744	0.13321637289126628	0.2058646933731194	0.5935548416615843	NA	1	0	1	9	0	26	3	2	0
HDC	0.7452236263928476	1.6837845847092134	2.557953534683655	1.7213922795627745	0.928996630310504	0.10013197536014116	0.3640831001308394	0.7675281563240277	0.7515682605298388	0	1	9	0	0	15	1	1	2
RIPK2	4.185557478543696	4.5074328828303445	21.30113003204536	1.7209169812101999	1.5431788826749793	1.2057631363975476	0.03166295592799806	0.06688082505506562	0.03556310855851573	16	8	18	24	8	241	19	36	3
CASC5	4.054572789284443	4.392504903423635	22.020597261965783	1.7206166086828982	1.5205419640606948	1.0063599438967128	0.10698345292321682	0.14188737950839353	0.09869503920167563	29	10	3	21	7	115	31	21	10
LAMC2	6.084971619486648	6.488180775535441	87.81434241031144	1.7199618642685588	1.663525654318273	1.41806613918107	0.01780166968657341	0.02173637018692507	0.005445891310731893	170	9	61	121	17	1010	173	84	14
OSGIN1	2.6090000024330444	3.5098494115962366	9.22213124274358	1.7192771626963428	1.1729784106748784	0.3053949027382174	0.284153830834554	0.48408164145594407	0.5063388505849026	26	0	1	23	3	78	17	15	0
MIAT	5.810971138309121	6.309068176942875	77.88635658092008	1.7188089245519074	0.9290138292730378	0.3571507344501164	0.16331334094993333	0.45254273766016956	0.486399549989359	16	13	296	66	25	596	122	87	11
bP-2189O9.2	2.2660433049405433	2.9637189023499912	8.028691231878703	1.7183120197245594	1.5910865803948644	0.541067145609845	0.21592933932699762	0.35828541716330325	0.2589868342920464	14	0	16	2	0	36	10	5	6
AQP4	6.778801635364137	7.2677703959499995	157.02866854908547	1.717369723459067	0.9909796819357273	0.3373133516577879	0.09235135301106882	0.4174537339680074	0.505607694303967	154	152	43	65	60	755	231	262	18
TMEM176A	5.127909458124932	5.382999775745509	42.40671636708063	1.7170081459865494	1.440100176159731	1.0884301435959807	0.01780166968657341	0.06486160758334591	0.04208247472537928	39	22	22	32	17	400	33	52	14
EYA4	2.7249113804328116	3.2545375353031365	7.885632409788289	1.716391569414489	1.35296442587782	0.6306861231668718	0.11742365937303599	0.3072436149266755	0.2667123791853725	8	0	15	6	5	85	12	9	1
CYP1B1-AS1	1.2080050754921996	2.014392036446069	2.488488733355052	1.7149128745984683	1.3273564470483732	0.17592168145085108	0.2647028238797816	0.5359691225522887	0.6279325257727727	3	0	6	0	2	28	2	5	0
QPRT	3.129086631802471	3.5263110514789275	10.94266887719228	1.712934022522235	1.2040071866210278	0.45202221875495513	0.1667161817073723	0.3724814123371995	0.36243978753367945	21	3	1	9	8	78	15	11	3
ZNF676	1.5416334256415276	2.075682250537132	3.1016217535883936	1.7129109465734271	1.6420666145323124	0.3676001806287968	0.15684853160835263	0.32654308348266914	0.36169156856461326	1	1	3	6	0	23	5	4	1
MYH15	0.7669118797269215	1.7206840482270962	2.0427643195987044	1.7112478780138296	2.1991101499381926	0.2561940637314279	0.29352574560535627	0.3124614133684188	NA	0	0	2	4	0	8	3	8	0
FBXO2	1.6252388326574516	2.481228403672084	3.803454732366503	1.7091616147875177	1.8200887043615532	0.4215357402039794	0.2004852682538126	0.2854384948255509	0.3188060547839181	11	0	2	2	1	38	14	2	0
POLB	3.1295332718071998	3.6583130368982393	10.55860239001622	1.7087817724526617	1.6275505249955218	1.1646488734789282	0.06761137934330716	0.11760495885234513	0.08336276308414245	20	1	14	12	1	114	21	14	1
PARD6G	2.362837238444904	3.173089316558697	6.994746445967134	1.7085603251961867	1.618110331308894	0.6613315905232261	0.18537518622458793	0.2731175482363866	0.25252140329965017	9	1	5	17	0	69	8	18	0
SAMD3	2.323063145029451	2.9270120777184214	6.626895692628656	1.7072378643983583	1.3104974461374268	0.37267576354412507	0.19910653012445206	0.42717751901042494	0.4123055381585863	8	2	19	1	0	38	8	11	2
SNX10	5.440130314699036	5.9515569770804575	62.93065286225691	1.7056507849853186	0.7404996212863134	0.18186870118928822	0.19261015206138937	0.6179736281150865	0.7327658046550708	10	63	55	46	32	410	33	111	9
TRIM26	6.31975057732826	6.603248706828195	97.43541459209898	1.7054228922513908	1.6775869859759454	1.5171026082055878	0.0038612544226278582	0.004556274159396936	7.396697008369885e-5	116	15	72	128	29	1117	120	93	31
SCARNA11	1.403790608252709	2.4661352623365325	6.735320091461435	1.7045918099344266	0.10994655051535075	0.005728161382299437	0.4723423745722656	0.9819568754601653	0.9899622308105551	0	11	0	3	3	26	1	1	4
RNVU1-19	1.5893902157695048	2.5253537273977216	7.797773266348279	1.7045346839216595	0.8235128186419757	0.05420714216224071	0.4492314871785161	0.8194333962818388	0.8552438480830515	2	7	0	0	6	13	2	4	6
ABHD3	5.218758426678465	5.5339535529261346	47.85956974049756	1.7033917206058755	1.7913285196857356	1.5897939292227041	0.00847794386144757	0.009089015720767028	3.6915253072668144e-4	49	5	43	42	17	403	49	47	24
UNC45B	1.4938282505300895	2.400924794992381	3.791490930247029	1.700276530259624	0.5657420950543395	0.08776817765764133	0.3390246161038861	0.8387439395987459	0.8427521257678682	0	0	10	16	0	26	3	5	1
BTN2A3P	3.1371078086635578	3.7010539246081255	11.558560477812057	1.6972139922455414	1.4045728780960796	0.8399165937372788	0.12186560062368466	0.23575198393346758	0.17692106157622828	27	1	20	11	0	95	17	16	3
HIST1H3I	2.015883147621881	2.7887170846861005	4.8997902396286115	1.6952119743833516	1.389367934750364	0.30391333578335494	0.2135990020431238	0.4146143830065344	0.4824385651904325	6	0	3	6	5	85	4	5	0
MMAA	2.3945826383124094	3.197331071562959	8.167695152771268	1.6945861540903564	0.9350845107863406	0.1455474002685972	0.3653115698293086	0.6590525766536363	0.7490309103410733	4	6	0	14	6	50	7	17	0
AGR3	2.042935754709512	2.633539772324051	6.106241903837742	1.6942001038784416	0.9261707653406517	0.12252878307309428	0.24438451297117117	0.6933187491288614	0.7698802225626561	3	9	1	3	1	41	2	7	2
TRAF2	3.7310077794057386	4.276226926189736	18.582334108944288	1.693668402181515	1.4453288326855658	0.9857690365409393	0.12959240521619517	0.1809821673427261	0.11161600898413615	50	4	12	23	0	130	24	27	6
SULT2B1	1.5078841084357766	2.1267962655324144	4.775560969177005	1.6903361063423723	2.6805799580028333	1.7518708976085537	0.2798114067664481	0.13183618390265875	0.07106775464824393	5	1	1	1	0	10	7	5	4
IL15RA	5.406529396403133	5.862378462690663	56.48936024342944	1.6889897201148483	1.7428714561546939	1.4897949698362343	0.029036405152974898	0.02188840020898851	0.004714935640868092	92	12	67	53	4	410	112	101	7
HJURP	2.278535718170734	2.883184543434022	5.9136871429267766	1.687581943663608	1.276297947545494	0.3766048638338172	0.18888419539662096	0.41764954363471496	0.42534294585154364	16	2	1	11	0	46	10	8	1
C2orf88	2.8348900592662964	3.316795431007977	8.163788675151062	1.683649385214657	1.3859920019769931	0.6397748768128776	0.10698345292321682	0.26176243500930096	0.26535500034358034	11	1	3	19	3	93	14	8	1
RNVU1-18	1.5558964431733084	2.152478383270213	4.306561234549834	1.682242237122805	1.167933805224699	0.1448101629254551	0.30138037898780246	0.6286484390150147	0.6812337831827646	1	2	1	1	5	25	1	5	2
TMEM51-AS1	1.2647446584979207	2.023092998198609	2.5555438666686245	1.6803257487206564	1.8650329871359412	0.3496252600189379	0.17547658166565272	0.30231956605520904	0.3503137872937145	2	0	6	2	0	18	6	6	0
ICAM2	2.462940974873113	2.9082145686144467	6.383857798425711	1.6793665702743845	1.4355975420957579	0.565590030020573	0.14910371436208952	0.2953064528206152	0.28830701021060146	13	1	10	1	2	55	11	5	2
CTSE	5.239420428816212	5.6048794046110215	50.062725813294016	1.6785860878092957	0.8382197436143032	0.2924075045816257	0.1717566646737696	0.4883276708140627	0.5646442175285752	66	33	5	50	32	343	56	38	15
SH2D4A	4.998467434070174	5.387228883838564	43.498036471551465	1.6774718970034206	1.6826716514597457	1.3645873871803118	0.04925283150151979	0.050347050381743065	0.019682113587248404	69	16	14	50	4	258	71	34	21
MBOAT7	6.035649570066235	6.383954749903696	82.37508484283877	1.6769195789146105	1.5193308712759	1.2571183099740286	0.018444103332388665	0.037503645377612964	0.015231808289694606	56	11	103	166	16	723	138	109	16
TMPRSS3	1.839608608738371	2.3371505245408075	5.221386995177039	1.6754429556557848	1.5770555224485794	0.3222487622841061	0.25913312708959235	0.41087313180776164	0.3733768300246872	1	2	1	7	2	34	2	3	4
TSPYL4	4.969901238915315	5.268245133567522	37.34251398573157	1.6737233204389923	1.6420001794313428	1.442501832083937	0.009793997992660189	0.012871543723617459	0.001303353731882471	52	10	30	47	6	388	42	59	8
PSMB8-AS1	3.320039521333402	3.6480315015431195	11.895260428854844	1.673717317411116	1.3257997789406704	0.6451943510127395	0.10588057244294583	0.2603801646676547	0.2441973583147452	4	7	20	8	3	86	20	11	3
FAM46A	6.225758485020341	6.577127741040424	93.39705900068587	1.6735479724809676	1.6495692534111766	1.4303148234763519	0.012632614860619746	0.013719045846386798	0.001928211135636644	106	17	93	140	18	1229	101	143	13
CEP19	2.1321419405853383	2.652686006468176	5.107376880816425	1.6734359146133448	1.6925173492340284	0.6411656994326624	0.1556044311907824	0.24226391275375372	0.23882330478271444	13	1	4	1	1	33	7	11	1
SNORA80B	0.2709168467416529	1.3716968224319588	1.3018364407429135	1.6725709755195426	2.227569605994937	0.13288854479059695	0.3627780010898728	0.381658714675804	NA	0	0	0	2	1	12	0	5	0
HSPB8	6.464033101140233	6.728759943271132	108.42244008498571	1.6661946914795225	1.5530958603854927	1.3427379786395983	0.007214588688604286	0.01477544095380143	0.0025324974383023747	67	21	89	128	52	741	145	120	42
RP11-147I3.1	1.589190363910879	2.568852405205078	4.503104412620221	1.6656301643611047	2.1370989182590248	0.6319741581398727	0.26954078220162175	0.22718375985949865	0.2039934552267217	9	0	1	6	0	18	8	16	0
NAP1L2	1.3304454568111304	2.067266493349985	2.7539714448211563	1.6635283902791438	1.3666814195971109	0.22869959861003386	0.22655929409185913	0.48410534123142734	0.5437013878220044	1	0	6	6	0	30	5	1	1
SOD1	6.92685228335736	7.170064510255676	145.50735933414123	1.6611811573295265	1.5506932243263085	1.3785167696465765	0.003840087540205692	0.007352370132678113	3.9543674506073076e-4	108	40	120	162	58	1350	141	212	42
SYT2	0.7276373726826747	1.5651722815193534	1.4695285481627611	1.6578701322198215	2.0817080314001446	0.2283495003694764	0.19531291700253242	0.2911599391040798	NA	1	0	1	3	0	14	6	1	0
PRKRIRP7	0.5535824822599695	1.4657847747839408	1.2626570499677197	1.657058843788473	1.6618350571814016	0.14468953278103533	0.24903961066799854	0.46275532406393394	NA	5	0	1	0	0	13	1	4	0
OAS1	4.923950915455423	5.532898819063654	44.20502728650815	1.656972586725304	1.0812571855538526	0.4069583787847169	0.14972264047587514	0.3986148828025295	0.426230046430172	35	7	13	180	7	306	59	81	4
CHMP4C	1.818333645416745	2.3908945143060176	5.937479273899787	1.6556469412817312	2.3297931440690935	1.2191765842183246	0.23827107934194033	0.17577092664928576	0.10044503152301863	3	1	2	4	1	41	1	3	6
CTA-390C10.10	1.8275738064639864	2.614570140989283	4.65993801348384	1.6546448348610556	1.6442539172471844	0.40210883674365827	0.3045349969976147	0.34538577289240624	0.3447015181095142	9	1	8	0	1	25	13	8	0
CDH3	2.7627415345982085	3.3744851168759418	9.847872452356999	1.65463225397183	0.4811066714959153	0.0939933793691866	0.3583492586218425	0.8342007773999713	0.8554881109821094	6	3	0	32	8	60	10	6	3
CLEC5A	3.5268318138780805	4.186518395997051	15.599251010446258	1.6543823207292858	1.4009167009940529	0.6527306222665622	0.1898403875522851	0.24323570212501816	0.2600614161921961	13	3	30	9	9	253	18	17	0
ADAMTS6	2.415777703904297	2.950785710391497	6.421020007486082	1.653321614347639	1.721337731840578	0.8848482328571551	0.15202012556003508	0.1883034653213076	0.17725478243364765	13	1	7	3	1	67	15	2	2
GTF3C3	5.620728707886226	5.87559413788082	59.560468599278856	1.6514259961346347	1.6127699596361036	1.412861494925134	0.010043339132636947	0.010437532139195382	0.0011926682103702232	77	15	27	72	19	443	64	87	21
TPX2	3.790512218336138	4.224264686445632	17.93468507510347	1.6502809349858238	0.7948395553430521	0.23257019257469286	0.25799467911268165	0.574879093533348	0.6478467344668696	39	13	1	21	8	142	20	18	3
KL	2.532591940570413	2.9303834482272206	6.724385449856258	1.6498754724094566	1.4085246157775884	0.541654440054971	0.15651477641895598	0.3077849160593692	0.2946295688990676	7	2	14	1	2	47	10	8	2
RNF213	10.24864872970517	10.561762572071629	1529.1072651074107	1.649395515066369	1.6025955741443962	1.4190995230927428	0.006790321458923429	0.020633524549086135	0.0010850952165164726	2848	276	1159	2222	191	8960	2452	2192	463
IGLV4-60	0.17552489406975072	1.4025569603666017	1.0000194772475905	1.6484138553376273	1.1931179649438715	0.05417299176521638	0.3688044924267236	0.683677845004658	NA	0	0	6	0	0	17	0	2	0
TLR3	4.275952845375505	4.593280716826929	23.088443027715304	1.6483957986291922	1.3302207716618455	0.8620825796643768	0.06168327147441175	0.1492633681376227	0.13082186022782383	21	9	8	34	12	176	40	30	3
JAM2	5.181869878831008	5.5687857403305525	47.66884791446362	1.648220782751993	1.592228215907785	1.2935980407722059	0.04064024314912254	0.05322861483926437	0.023049788010214945	53	4	96	24	13	327	93	39	17
RP11-707O23.1	1.5614414638810645	2.8212448363720406	5.392917218503068	1.6465237105296653	-0.21899671170917887	-0.032664175997881795	0.4838876585533403	0.9541922370621513	0.9450823461515703	0	1	40	0	3	22	6	6	0
TGM1	1.307336532362103	1.9690958034433814	2.9159711491725724	1.6452631850036026	2.0829147513415935	0.4681341070258029	0.2161320223400577	0.23842948016808893	0.2488678405778283	3	0	1	5	0	12	8	4	1
IFI27L2	3.1102403864046937	3.4280325548720283	10.354902575102848	1.6446688911656286	1.7440740603838158	1.3004875889780885	0.04925283150151979	0.0837577909052802	0.04339753203337738	14	1	11	9	2	84	11	12	5
CD3E	2.4907139461973533	3.1313192329859683	8.551059050911284	1.643069153691162	0.827278649854761	0.1795157491085582	0.300632312130892	0.7011066974582579	0.6730370611111448	1	2	33	3	2	60	6	3	5
TIMP1	10.052728628580793	10.34292227952458	1325.365276524608	1.642492566634771	1.4949274654168467	1.2525204122646343	0.010252869794354857	0.03369156288049557	0.008137835233823542	1854	585	459	1229	370	7989	1780	1586	498
KRT80	4.4241120767564714	5.3180647515595085	37.99264965625202	1.6412894598645722	0.6068320094838785	0.08838233589348966	0.31958731629133075	0.7416539929730295	0.8399543988117247	103	6	7	166	0	332	49	24	8
POU5F1P5	1.4632214953596883	2.2439300539331044	2.7597461132808006	1.6389656217267428	1.5109154716810647	0.2930634874162012	0.17888102907415937	0.3795125088663591	0.4742340209026081	8	0	4	3	0	42	3	5	0
RP11-638I2.10	1.3317771639112037	1.9382402618453285	3.3229875227335217	1.6387566035911456	1.1334656639830496	0.13153642218619	0.32261605714545055	0.6456672876884871	0.7069363861775078	1	4	3	0	1	16	2	5	1
DHRS9	1.2375552854050982	1.964336108943253	2.7786221457380216	1.638597875090393	1.4500199708904764	0.1865538217455954	0.33071437613988824	0.5118562175744156	0.5796219206330481	0	2	1	5	1	16	3	7	0
RN7SL471P	2.8268687523057894	3.2870249073664155	8.508896268067645	1.6385172538279547	1.4487699720333898	0.6848391882067227	0.13729241911713444	0.2652622027990329	0.23082715506276286	12	1	2	11	6	62	16	12	1
DOK2	3.9089949107211623	4.496269972217575	20.67170369618299	1.6384525847476143	1.3111767728977886	0.4925674896493905	0.14922697467404286	0.27639185004353684	0.3439147705743602	29	17	21	11	2	280	12	34	1
ULBP1	3.075283870899874	3.5292498644298433	11.859655136186507	1.6383982064782223	2.1529530968906827	1.7113030012099297	0.13801061612639043	0.06005673700266123	0.021431191533722894	10	2	13	4	2	47	30	8	6
ABI3	3.783242786704373	4.160480152619541	16.45443871479898	1.6351772389750512	1.254269892760224	0.6854971778983504	0.09208787738996747	0.23423851372530896	0.23249986989542937	19	3	42	5	6	150	21	22	3
C9orf64	2.6989686014189136	3.4303480907556834	9.2978114263693	1.6338601028069542	0.7878270246720781	0.19275672259631235	0.29812208688009034	0.6767553896550118	0.6847847453965459	42	0	1	16	3	91	11	4	3
APOL6	8.298594355463734	8.582967814867938	388.6812477213724	1.6312159609299919	1.4231216154576805	1.129702850869391	0.008131840817313597	0.0405697087495512	0.02149842248105599	298	219	258	358	104	2739	583	623	71
CDCA2	2.3360310901113204	2.9292552220950494	6.356757678712358	1.6290434649341743	1.0186071986102283	0.24362117653428325	0.23232543082616774	0.5650524702145574	0.5875845305643347	10	5	1	14	0	54	6	9	1
MUC2	1.0574885515508994	3.0196493464707173	7.151184758369524	1.6271394470425995	4.564082024716966	3.785112054677299	0.5908605761418965	0.03967650780227745	0.0062597811512644435	0	1	2	1	0	2	33	18	0
RP11-355B11.2	2.242497410309285	2.859533538288313	5.370443537448463	1.6255316571697234	1.211386146403919	0.34450833006328113	0.17547658166565272	0.42673819675391017	0.47272608879475153	18	1	3	9	0	71	5	6	1
ZFAND2A	4.413751892249675	4.948751456664798	28.037626214992166	1.6230912050483455	1.5755795540470536	1.1872466071091725	0.09329668054232848	0.0837577909052802	0.050138364826188345	34	3	35	35	10	410	29	46	1
COQ5	3.691340079466948	4.103403329601734	16.040319097550622	1.6224385850701877	1.387703635866502	0.9072906346195456	0.08126824075040892	0.1677946323903492	0.1353056425803319	33	3	8	32	1	154	19	18	5
SERPINI1	1.245673447870623	1.8901516721589826	2.837836046949083	1.6223269209367899	1.6981911639915581	0.30743726017849027	0.21189001535983706	0.37158136274101145	0.3945242005583674	4	0	1	5	0	22	4	1	2
GPR79	1.0874779543943853	1.9746856735160958	2.069690168279402	1.618807202718661	1.089513678025496	0.12982324086346356	0.24783775102065053	0.6244084186782584	NA	1	0	2	10	0	30	2	3	0
AURKA	2.0199801718160306	2.5230615469795383	4.380110449179274	1.6171455008970272	1.4840851010639624	0.42288547321446657	0.18279529475326148	0.31743935153350455	0.3552695593565761	7	2	1	6	1	50	8	2	1
SKA1	0.8658873178494978	1.7203050159371744	1.7649459646276104	1.6163793064043985	1.4586587410071927	0.165765519627029	0.26876533284430665	0.5142319625225714	NA	4	0	0	5	0	15	2	5	0
NUF2	0.4512424412883393	1.5521373343067164	1.3243652054100232	1.61498274365264	1.6719524019643905	0.11869316378433706	0.33396630795238424	0.4958943517700431	NA	1	0	0	5	0	17	5	0	0
EEF1DP3	1.3562980655916703	1.9873099187941434	2.8838318628454283	1.6128589489343839	1.8404275658381126	0.36378549125202597	0.23406895276139542	0.2998526346386769	0.3304533980138614	1	0	4	3	1	23	1	7	1
SLC14A1	1.6357803277903318	2.293850202477193	3.3073246809602814	1.6119589758862418	1.3242000810171537	0.28287268332036747	0.1827326903605579	0.44680637087174546	0.5002468295451645	4	0	9	4	0	40	5	2	1
RP11-357H14.16	1.7064495610571149	2.51275370604588	4.8431068021011	1.611894189528052	1.8813275900123179	0.5078711865378355	0.28046943394671836	0.291804264777213	0.25476384190990276	10	0	1	7	0	20	16	2	2
MS4A6A	6.179218578863611	6.712846196960549	104.82643794436814	1.6114792076164177	0.9449647145163164	0.2821919075665242	0.1556044311907824	0.45875250509004384	0.5759993946433191	60	96	103	37	45	1164	74	166	5
ADCY7	4.980998452375257	5.410772676220611	41.11884991238173	1.610939789106689	1.571832251729043	1.2992422974765907	0.039038366845309376	0.049204248838324846	0.017752461158647793	80	4	58	47	3	346	73	54	9
DDX43	0.5744694145433714	1.7522901861051827	2.552988422041857	1.6106867013604462	0.8985408840507338	0.10072229925046086	0.4381030578244961	0.7917316241285168	0.7284174359701113	14	0	0	0	0	13	0	3	2
GVINP1	5.599478588110755	6.065622514363097	66.44159085288942	1.609981672531501	1.190876094506767	0.6701072383285727	0.08520866064481955	0.25757261227789363	NA	64	5	233	30	13	466	84	88	18
PTGES3	8.483228013224508	8.726625318178849	427.8430457444372	1.6092180448945306	1.5618959283082539	1.425417707379905	0.001443692854013976	0.005637069997966348	2.230271935221839e-5	513	74	363	428	178	3898	463	633	117
SCAMP1-AS1	0.9244568865662345	1.7903955700668843	2.258583499755729	1.6075399239131185	1.217639605357618	0.10507014704278321	0.3393553334637696	0.6333452624013528	NA	1	3	0	4	0	19	1	5	0
CMPK2	4.232992913899003	4.665984882721849	25.028000179873978	1.6073386278323263	1.4563730057072823	0.9639843837163674	0.09548165186267803	0.15404756971820358	0.12012397809005083	20	7	12	63	2	146	53	21	8
COX16	1.6507646913011156	2.299594088502245	3.2447035172564904	1.6061144568583332	1.7758903413748914	0.5151446498526274	0.15721999231650338	0.2574456065185409	0.2833755637523126	5	0	3	4	1	35	4	8	0
CDC20	0.39136843171815017	1.5467111031043523	1.0852243004054385	1.60369086515548	1.6772909957369089	0.10461913584764126	0.3299123111064983	0.46982695748303555	NA	5	0	0	1	0	26	2	0	0
SCN2B	1.0717110095637097	1.8660946694816014	2.2814539470154913	1.60176714213861	0.9721332605654102	0.1310704080171446	0.2932679191287924	0.6890311074852752	NA	10	0	0	4	0	21	2	2	1
HSPA4	8.062994289003722	8.304144088838292	320.5940697362852	1.6016976078158982	1.5604069144278911	1.4113290684425681	0.00234992485334694	0.005555529093161166	6.824354296539892e-5	317	78	209	460	101	2708	334	429	109
HLA-DPA1	7.535078242447367	8.032867160856487	270.83824405163205	1.6011213682069303	0.5827387076515131	0.10313437730331727	0.18697809769443785	0.7084929632346146	0.8424711727798637	59	315	325	96	99	1943	172	263	74
ZNRD1	2.6183712252582274	3.071461767515554	7.997184112321509	1.5985862669510904	1.6342647990421642	0.654888037753541	0.22445064941918136	0.2598132023509967	0.2186448907611302	12	5	1	4	2	32	14	13	2
TMEM99	1.2413949767424726	2.0105246165255433	3.42397452598963	1.5960698178487613	0.8278010416506894	0.08004410210917046	0.3544941291945324	0.775384476381645	0.8376988429860579	2	0	0	3	6	19	1	5	1
CMTM5	0.23353599512137763	1.1782970285982117	0.9904453442856235	1.5958794126029834	2.6208117884963538	0.18039460561204443	0.3018315777366749	0.25277680754719695	NA	0	0	1	1	0	5	5	1	0
KCNE4	3.8843249769852437	4.224707509697365	17.675408527214163	1.5957335818818856	1.1440285764295972	0.5580202316159463	0.14393383440923213	0.2902464579628085	0.30067599574040493	24	8	3	33	7	140	22	24	3
PCDHB7	1.5582344893468514	2.321787201782163	4.079960171186189	1.5956414120788647	1.1851831432600042	0.20921997260604921	0.3453145670325036	0.5875362996088007	0.5761746765702342	6	0	12	0	1	25	8	1	2
HLA-F-AS1	2.155237283033536	2.960707396715755	5.511338702542688	1.5927109361988836	1.2684395210664252	0.37387146626354356	0.2350033210353272	0.42770087312982075	0.44424002220952735	12	0	12	9	0	68	9	8	0
TMEM14A	1.9815407974951338	2.6900385076013933	4.555260982214612	1.591935008196496	1.3522726298547192	0.3168796615889187	0.23323930576693805	0.41087313180776164	0.4724633067844342	17	1	1	4	1	50	11	4	0
MSLN	4.104254907840595	4.409892436979371	20.407165399471424	1.5917073933754013	1.610697520573543	1.3359017450974506	0.02656874204341803	0.03810129654796754	0.010212509434596818	28	2	29	18	5	163	32	26	6
CCDC168	1.0697103664465635	1.7481992132395154	3.230666628338929	1.5914499933270647	2.4619890543795115	0.49121079925191774	0.28336651867168006	0.2160717182783192	0.16897795239436406	1	0	3	2	0	10	6	1	3
SLC1A4	4.4697120501115615	4.8179393837720506	27.161972545467343	1.5913433787159326	1.5436381526789196	1.27166265281875	0.03284398115487095	0.045802743441048246	0.014272170542131427	51	5	31	32	2	271	37	30	8
PFDN4	3.0721795277236166	3.3953271887328156	10.258807523564473	1.587842333911671	1.3217894470732408	0.6152334195725415	0.10192251489687333	0.3016563132021391	0.25431240603468597	13	1	5	7	9	79	10	10	4
GRM6	0.3651387252477584	1.278890674521782	1.1381237072994113	1.586814082856256	2.376684721854037	0.1885122056127985	0.2801539935020964	0.2850807262727204	NA	2	0	1	0	0	7	1	5	0
FAM65C	4.084406512623867	4.626092471726727	24.842568183747435	1.5860665039346595	1.5361163743494262	1.1520723376837068	0.16868395210847845	0.13695321526082485	0.06151831966338069	48	0	15	31	9	123	46	25	10
IGF2BP2-AS1	0.3551167464731386	1.6843373936851014	1.536578632985504	1.5845982875196276	0.5262481652432982	0.028993696451655383	0.4327151103099853	0.8861382528204623	NA	0	0	12	0	0	15	4	0	0
USP18	2.8326928538689575	3.4051352290659227	9.281979258134294	1.584467584552079	1.1179326087319958	0.39773940653331386	0.17595936084080238	0.4440496632770133	0.42722415202340763	17	0	5	29	1	73	13	9	3
IL20RB	1.5287710407191784	2.171630828754397	2.8361808580817893	1.5840937337963505	1.4240233562364288	0.23971932715764707	0.2314221445957861	0.4160523446552017	0.534612103915906	2	1	5	1	2	43	3	3	0
PDIA4	8.30128740154093	8.568132531089336	385.1942379122346	1.5836276138285863	1.502675786653222	1.3115072810062252	0.009117747062119859	0.016232767746887616	0.001880632589011813	732	75	166	498	116	3082	449	435	142
HSP90B1	10.692751444228927	10.967622408383141	2038.2479417382294	1.5832421627772129	1.594680662200545	1.4337849109452592	0.0032600812132719077	0.01404428078848619	2.4058571638467448e-4	2599	426	1093	2446	734	14681	1931	2499	897
TMEM150B	1.9591753013015993	2.6003362903328426	4.181504297283255	1.5795098923900075	1.6029553384121582	0.5837928015795576	0.16343819870618617	0.2742533144289849	0.2802649867751415	6	0	6	6	1	47	9	6	0
RN7SL15P	1.4354311421491441	2.0389997076361794	5.08844766820902	1.5790681489503802	2.170063252912246	0.3860274067883004	0.3241862624932596	0.3243184975940189	0.21226773990546993	1	3	1	3	0	13	2	4	5
SLAMF6	2.6978345819757643	3.2933226800488895	8.454797529283635	1.5788338188856363	0.7269242689140425	0.172710127329746	0.28336651867168006	0.703729410357121	0.7230720480304552	1	1	36	10	2	57	8	11	2
GINS3	0.4938660518379609	1.3979298733436212	1.2728248220023168	1.5771418160910142	2.176545504500548	0.19086607157092048	0.28090891380699856	0.31523248470586823	NA	2	0	2	0	0	8	6	1	0
JAK2	6.590401706322499	6.822432925560053	114.25387649678633	1.5757337913944345	1.461030304116417	1.268017186904927	0.0051651947111611834	0.013474303038458289	0.0018768783452943688	107	50	151	92	21	866	160	153	30
NMI	5.179492121241028	5.37907085023294	42.91736433788053	1.5755845757305522	1.4174199044956666	1.1448993901266284	0.016344955863418414	0.04467823611204232	0.01959794332468637	29	18	35	38	18	310	51	41	17
HIST1H2BI	1.2882159806118956	2.359611096595035	3.015613983873982	1.5751427120151635	1.1231416878214266	0.12199166238530776	0.40734338428287536	0.6163571930686658	0.7618082102816608	6	2	0	9	0	63	2	1	0
RAI2	4.4656910388888935	4.816986242918591	28.218546203552638	1.572196634450887	1.379753720425517	0.9505129234403676	0.06851842060024163	0.14185256563080909	0.10044503152301863	29	2	44	13	18	167	48	29	9
SIGLEC10	5.4771892755987714	6.258036864768269	77.96294153965881	1.572140945127386	0.21286835547998248	-0.0023082950608638597	0.2531020523201363	0.9319016964529598	0.9954061241841391	53	133	12	83	13	557	51	101	3
C6orf3	1.469180459354895	1.9883511097450315	2.8275496277534957	1.5703526900385694	1.4929668999755017	0.2974653539822593	0.1898403875522851	0.3891057417849862	0.4475707994417046	3	1	6	1	0	23	3	4	1
LINC01127	2.4796138783131667	3.092043195743767	6.505893820492744	1.569659883574663	1.3666177634755117	0.4805728906599567	0.20507630250559175	0.3316390357980272	0.34782870172775543	3	2	10	14	1	79	8	11	0
RP11-774O3.3	1.3036300215902772	2.1174270031991327	3.617920434462872	1.5696278609047294	1.181993359581722	0.14304820257838124	0.37968543970376833	0.6348934929449346	0.6847847453965459	8	4	0	1	0	16	9	1	1
PUS3	3.1318112847824504	3.5637728689282953	10.012464195801217	1.5693031827109503	1.506887815682641	1.0154289543938004	0.0840107970685638	0.14687662395123036	0.11272999528484078	22	3	11	8	1	102	15	16	1
HIST1H3D	2.442811926236495	3.0637682846426046	6.54381484044903	1.5682888174163976	1.2737150654238159	0.367803498561008	0.2102389260641758	0.3929180058301868	0.43828613107207826	25	1	7	2	1	70	15	3	1
TARS	6.9076547114550175	7.128409603121861	142.48536289477195	1.566691036539577	1.5405278182775686	1.3917794247903437	0.0026048679469323445	0.005193344088184467	7.851506083389054e-5	165	33	100	138	60	997	213	150	51
RP11-295G20.2	1.7575812206089638	2.2925325825799256	4.12241778397696	1.566196623331531	1.9130924704951575	0.5711510907587709	0.22165029895364582	0.25466862980755484	0.21847513053929918	3	0	2	3	3	18	5	10	1
APOL2	6.503288659849503	6.733813436950769	108.53891062351614	1.5646001190460406	1.5232844379920893	1.3338228520155258	0.005247177935963519	0.009330110829350986	0.0010188949252970014	101	49	95	95	25	635	163	143	35
PDCD1LG2	3.284940048289445	3.9803402832271932	13.897181033244374	1.563126412785585	1.596722765566439	0.9380224528555072	0.20639995226501318	0.1879970433478308	0.1483916267878489	31	7	8	9	1	113	25	28	0
RP11-380B4.3	0.8853413963559523	1.9783409603157678	2.4533067529586425	1.5621824478811168	0.057870013341212764	-0.005501355180722607	0.44484526199945185	0.9893257874059419	0.9912628717237748	0	2	16	0	0	16	3	2	0
HIST1H2BH	2.033851785308671	2.8551531881715824	5.553976604662743	1.5596740218277394	1.491029806504501	0.37397353107976816	0.26466020537105306	0.38762477517005667	0.3956584324621861	5	0	2	18	1	32	11	13	0
CTA-246H3.11	0.18615637718700723	1.389660967828295	1.2155870919622145	1.5586673681508971	1.6662104474718096	0.09334446178639791	0.40438506271446756	0.5583684988578904	NA	0	0	0	5	0	8	6	0	0
CA5BP1	2.007824806262393	2.5861183034348567	4.749265379416084	1.5576429856338787	1.6604287771605586	0.5663900728503084	0.19353412061628292	0.273252080231829	0.2696616874279448	12	1	2	5	0	28	13	5	1
RNASE2	2.355202306739023	2.885996079904314	6.785674109230629	1.5570615936747498	0.4654008826555403	0.05164444546869502	0.29812208688009034	0.8507844975347962	0.9257179476736254	1	3	5	4	11	54	6	4	1
ST8SIA6	2.04003277073686	2.8028089044592654	5.849095084219029	1.5570037246827657	0.9939978494944584	0.19905086599329086	0.3223235963764418	0.6326946434198292	0.6312875012958908	1	1	23	6	0	34	13	2	2
DCAF4L1	0.9741745506741479	1.8004229399887575	1.879471061024466	1.5553649431391245	1.739132583522313	0.22626435952469162	0.24460240262695115	0.377899633504715	NA	1	0	4	3	0	19	7	1	0
AF127577.11	0.4708154363054311	1.4699851908911137	1.500444149024397	1.5552694994337921	1.7698472636189078	0.10901329289153233	0.4214104978012946	0.4905625135242632	NA	0	1	0	2	1	14	5	0	0
PSMD10	3.5008168399606987	3.8386614439308135	12.881170187226736	1.5546690307026534	1.5503097538555466	1.165978052029658	0.05923066780273474	0.0897489202549916	0.057657368473829046	15	2	16	17	3	131	26	9	3
TPSAB1	2.5587867071154053	3.449862610707694	10.389871379898105	1.552078255013424	-0.21291064166533039	-0.06842146162647851	0.48624403190077176	0.9488993899664387	0.8896128728508242	34	6	1	0	16	58	5	9	1
EEF1A1P6	1.390926927750952	1.943393057381739	2.6455767478145042	1.5504129178511423	1.4898820899384702	0.2790638727316472	0.2051083858791882	0.39634827487828156	0.46776307883815677	7	0	1	2	1	24	2	4	1
RP9P	3.7569188760752645	4.04500614592432	15.288735950307174	1.5501486045794928	1.413463365517645	1.0733094507418635	0.04363493407322656	0.1133197434843861	0.06074066145988044	21	2	15	13	9	142	25	16	3
CD74	10.276612803236521	10.744001422414085	1766.036993410881	1.5500533153631277	0.6790654243881119	0.13784335974644982	0.16769074602849557	0.6333452624013528	0.7869754954142062	419	2028	1926	808	518	13085	1501	1811	422
FLJ37453	1.5509262556435006	2.253098605373178	3.0208368358193503	1.5489928257261387	1.5833979047860525	0.3663861249862887	0.18801775280945904	0.3442085368565086	0.3945242005583674	7	0	4	4	0	29	6	6	0
RP11-170K4.2	1.5882903867621452	2.2449282960690033	3.642465557293581	1.5487313281528718	1.3434582435652853	0.258672500890778	0.29688717620069327	0.47818803228659806	0.5067992007537578	1	0	6	7	1	41	1	3	2
AC093673.5	1.339414848088224	2.003443330915789	5.007177587238033	1.5486696236998332	2.5065473209848017	0.6856229820238616	0.3018315777366749	0.22582385345590322	0.11491098574521849	4	1	1	2	0	20	1	2	6
MAP3K7CL	3.9305721239127585	4.238844948695514	18.70813071502214	1.5485158072004448	1.1905731377188022	0.5556438652937656	0.1520647976218648	0.2840815329206913	0.2958275521478157	7	10	31	13	7	167	9	25	6
PTPN22	3.0325006886309134	3.5757814816187796	10.80534941131634	1.5481753122244741	0.4566399517468882	0.07933450412163076	0.36495947870046797	0.8261315483500828	0.8898771470241325	1	7	34	7	6	110	5	8	2
CCDC101	3.237264734886565	3.522765254864619	11.452069143083836	1.5467358362724992	1.694263468873241	1.252056331293694	0.06530381270968834	0.0906274272965093	0.04595566957870831	13	1	10	13	3	80	14	11	6
HIST1H2AD	3.0651150453526017	3.4054976976675833	9.524340264355699	1.546422849571765	1.4942403027144664	0.964353846594092	0.07769324003773427	0.15760951285160482	0.12393678470158728	11	2	8	18	1	80	16	9	3
PCDHB9	1.689204502670071	2.2835836013852013	3.6692694978202907	1.5457098733251313	1.2285039319689863	0.24169746983015147	0.25244686566252494	0.5196557164607312	0.5448273261060764	1	0	12	3	1	22	7	4	1
MFAP2	3.9439375089775215	4.5534763222208605	23.101864986044227	1.5439011298036402	1.0350405766054867	0.3598455419857124	0.25389349882019613	0.4532185433305852	0.46882629662138553	24	0	37	16	21	254	9	21	8
NOP10	4.623196220603168	4.879730083711901	29.602394600978737	1.5437578269808554	1.1695729073839976	0.6651176555555586	0.06197198513686423	0.21269469574768607	0.21821042190113857	19	8	22	29	24	267	20	35	9
ALAS1	6.028172268158211	6.309431800557542	77.81214479433503	1.542885254356221	1.5543012313493232	1.380650131612208	0.009153267605593091	0.010367070824673929	5.886007743877768e-4	107	19	85	81	19	730	105	138	10
RP11-395L14.11	1.4622098198717879	2.0707206179810367	3.100450122234367	1.5428449298766638	1.4277405856533765	0.25751779336826486	0.3176099306675216	0.45047234722002577	0.49257276607234785	6	1	0	4	1	24	7	1	1
SCEL	6.357265385641993	6.623861272386938	99.54866020374855	1.5427984728459483	1.4909942933000688	1.2773615801675133	0.014447317688394107	0.018354595807152284	0.0042762303551458864	152	29	54	163	15	702	135	133	31
AVIL	3.00258737046286	3.559647551281599	10.656311714809013	1.5424879222713448	1.4597481939563053	0.833990627247765	0.180892285176379	0.24141966350244112	0.18327523706871662	25	0	8	18	1	59	18	17	3
IL7R	8.20947089255042	8.541123910017363	376.9613548820511	1.5396404595583109	1.0369086221096455	0.5915254712501616	0.11930510237699468	0.2686938376680695	0.27375798742158514	98	104	1049	321	144	2845	427	449	94
GTF2H2B	0.6971306327699168	1.5992867109167916	1.6469564665343972	1.5393059548755108	1.5823607362210033	0.16335515382311738	0.32659742496796873	0.5024521603594662	NA	7	0	1	0	0	8	3	5	0
HTRA2	2.459873492807191	3.1017408874231065	7.296968249172137	1.538637457445644	1.3474903217179397	0.5043159611407302	0.22895857203592399	0.3724814123371995	0.3283945960699197	21	0	12	6	0	40	13	11	2
CCDC77	3.03915262364932	3.524110067847688	10.509251568166729	1.5369554424027834	1.369710222460652	0.725377687481037	0.17349340102212016	0.2742533144289849	0.2178587898129709	27	0	5	13	4	68	12	18	3
SRSF12	2.190086275837359	2.5821591987085037	4.593126594075501	1.5362158469722742	1.4682293093294339	0.5492639762608202	0.11784065539936163	0.2674779686069722	0.295776976176639	4	1	9	4	1	46	6	6	1
DTX3L	7.870839623634043	8.097136555830312	277.0549237569378	1.5358839652314202	1.4572153965573122	1.2809262121019882	0.00430479225164495	0.010555201289910254	7.622728375275617e-4	227	101	234	406	65	1907	433	378	69
IGFBP6	2.9330527892388147	3.7094134983818186	10.767597854843794	1.5356378409402411	1.5173377059948316	0.8297719923253819	0.2531020523201363	0.24406923674294778	0.19233809573790028	20	0	10	16	4	113	30	9	0
MYH3	2.348817175560564	2.954522467104517	7.191878450329091	1.5343674210599894	1.3228888127988874	0.4301913029479244	0.2398327172564031	0.4209630173262727	0.36067733075031333	21	0	4	11	0	38	9	7	4
ITIH5	5.2111794893567716	5.5236693339151515	44.77478646076877	1.533726028080424	1.3398638050815166	0.9812094716303503	0.06068290224975622	0.09320178179195468	0.0732870019262641	89	7	50	22	23	523	34	63	9
H19	4.28883394343574	4.807862008789498	32.32198864583002	1.5329708318208681	2.0618925372218837	1.753797309238992	0.12119709992587133	0.05863389391635981	0.013160378821412877	38	7	8	32	3	130	26	22	28
PTTG1	1.6081090907065214	2.353612434817836	3.717827150558299	1.5329082877003721	1.0838602737950702	0.15880556522065933	0.38815323188001305	0.6022359555713511	0.6969908871463278	7	3	0	5	1	55	2	1	1
SNORD116-2	2.6394082259699805	3.157345903061964	11.077440805849108	1.5327712348785205	1.877386126900874	0.5644177546180899	0.3039089360432022	0.2911599391040798	0.19715142151750575	3	5	3	4	5	42	2	12	9
TMEM229B	1.9933899896719671	2.6784838793297707	5.553884743605229	1.5318713276850935	1.9749727767678986	0.8606810240327493	0.2592247597752804	0.2110112942530356	0.1714068241407083	6	0	9	2	1	26	19	2	2
PSPH	3.4347265486057306	3.8063250375396325	12.881931948290752	1.5317241742012386	1.3403391789090526	0.7553847186368986	0.13924390458631888	0.2189989150057151	0.20034901374215755	23	3	3	26	3	90	24	14	3
SEPW1	6.5450582428454	6.755639901817335	109.66609209988196	1.530601335978955	1.5546873872839042	1.4164879938910135	0.0025399426130817532	0.003075944122233539	1.2921946996824361e-5	125	31	90	138	26	810	143	136	38
DCLRE1B	2.7168980871392736	3.1968472620139936	7.578002665930126	1.5302506181439457	1.1717691470057519	0.36149000476245524	0.1895664270830994	0.4033139261744814	0.45672904508426804	14	6	3	9	1	103	5	8	1
PROSER2	2.6628209123244466	2.988078621255459	7.028918125925844	1.5301592479529118	1.7616832754426432	1.2087479093855271	0.09208787738996747	0.11590721748013574	0.08287518602688512	8	2	6	7	1	45	14	9	2
ANKDD1B	0.7799274649094304	1.6226838785967388	1.4925260985433417	1.52491276322576	1.1473581710954994	0.11416135378023491	0.2950015856781109	0.6307417918581533	NA	3	0	0	6	0	15	2	3	0
TLR7	1.5551326563847025	2.1834829105686784	3.1139138461984404	1.5241296844761696	1.4907233356702607	0.2624803131104093	0.2697242470994043	0.4063767920747651	0.4879489500857117	1	2	5	2	1	33	2	7	0
ETFDH	4.3215952056577445	4.686867601231724	24.227956476276194	1.5238741712054542	1.5960827755019091	1.3182811070595482	0.04090200173380473	0.04278039019573999	0.014546960327156579	37	3	36	24	4	178	46	38	4
IGF2BP3	2.240206111090536	2.5875602715664705	4.8019501115689955	1.5238019695755665	1.4709414681510735	0.5558027540008038	0.1353769901813085	0.273252080231829	0.2814457395497589	4	2	3	6	2	47	8	4	1
HSP90AB2P	1.9994137819250892	2.7384706433972243	5.548937101418866	1.5226996341935393	1.3280369359702822	0.279500068299594	0.3764844389072423	0.46765089177507657	0.4899230026515765	1	1	10	10	1	79	1	2	3
PSME1	7.383291838214953	7.6157148956417595	197.32979658188503	1.522636823527235	1.5065322296288595	1.351290396787008	0.003661533740308382	0.006733846303549433	1.604902179322457e-4	322	66	178	171	41	1640	226	332	44
SPTLC3	2.854259382139348	3.2628786682910014	8.138894514055378	1.5208896431127616	1.4749494371488436	0.8286640295706816	0.11810609970152111	0.210408990154065	0.1796723701624825	8	4	12	7	1	80	7	16	1
SAC3D1	1.48728316822405	2.4009402853257886	4.07980633090195	1.5191384219423973	1.933389178542424	0.409548970577881	0.32559238245224453	0.30100253777168645	0.2948285628670456	6	0	1	8	0	19	17	1	1
DSTNP1	0.9189666427745591	1.7478823153359888	2.1410534458268313	1.5171873596429581	1.9770288926895727	0.27879084468448806	0.32182595541791903	0.31675634016445126	NA	3	0	3	1	0	20	6	0	1
LDLR	7.556926163645401	7.787319140160531	222.5445923143894	1.5170870810641162	1.4572604992769322	1.300598814118233	0.004733869554554012	0.010437532139195382	3.732496116335018e-4	349	33	160	292	84	1834	289	301	59
RP11-345J18.2	1.0226697154423423	1.802563315750417	2.216752071530362	1.5136259475754548	0.8544075337639596	0.11051479070332008	0.3281428596991857	0.7410467337107618	NA	4	0	9	0	0	17	2	2	1
KLHL14	0.3785513770017677	1.390235226903056	1.3043105140626001	1.5134097630936116	2.316170048005677	0.16462457387264143	0.37105294455760046	0.32189082029389915	NA	1	0	1	0	1	11	6	0	0
CCT4	6.634322765990967	6.852007374982184	116.97806943002382	1.5114663682354186	1.5308295253108635	1.3843964001043223	0.003971104446260603	0.004807111919548829	5.735458950318913e-5	171	24	85	134	38	957	122	158	40
OTOF	0.35585048861643703	1.4640445358628151	1.5400496610707728	1.5100027517746366	1.9762278122219803	0.149836535241665	0.45656283832559896	0.45514827505325817	NA	0	0	0	5	0	3	6	3	0
ZNF521	4.457635790879533	4.807431329474745	26.83529828339686	1.5098576464730165	1.163364456951348	0.6885924951545056	0.08525669349270824	0.22535575426968155	0.21460134611143697	67	2	19	19	18	283	29	27	6
MFAP5	1.5203408158048364	2.243524876563541	2.820684949382475	1.5089580011471078	1.7050275726218944	0.3289423162209678	0.2525164116736025	0.2922323385024398	0.40974966539816365	4	1	2	3	1	53	5	1	0
CCDC81	1.0429316887239195	1.7311487554487182	1.9623024032138332	1.508244304067547	1.4554526043305411	0.2081898846855185	0.23838633033031853	0.44931260726459005	NA	5	0	1	3	0	24	2	1	1
RP4-769N13.6	2.1574911903466925	2.5634007830302683	5.28146877337126	1.5079468210942304	1.579274249504038	0.6230859007379055	0.16119001060627594	0.27346459290791114	0.2504182130968533	6	0	8	5	1	36	6	5	3
CASP7	5.982382087761098	6.194206725820169	73.87022175762237	1.5074297904849756	1.2560079007369278	0.9547945006205732	0.021010216626658876	0.06575908172078983	0.0515323971581558	47	40	71	73	27	482	113	95	16
METTL25	1.8536306370578068	2.395407504272874	4.434167571390029	1.506952461483741	1.4649901020738987	0.36375801550172615	0.2531020523201363	0.3929180058301868	0.38983371783770115	6	1	10	1	0	24	9	3	2
CDK5	1.198024961290549	2.0077924363314397	2.7752145302254965	1.506706591880128	0.6073603331466128	0.056694009582601033	0.43583479768307515	0.8342007773999713	0.8974359296441575	11	2	0	0	2	18	3	4	0
EIF5	7.856345938632515	8.0691782506146	273.1441428513975	1.5054193688606565	1.5411406300618298	1.4225050247076247	0.001381486677694947	0.003022186170741008	1.8061414394011027e-6	313	56	256	289	97	1828	373	325	100
MURC	0.5388530962668157	1.4680380352554845	1.9879497674641022	1.5053466353949534	1.677759664646353	0.13800875690399406	0.4422419704988766	0.5406422703048169	NA	3	0	0	0	2	9	5	0	1
SELK	4.558776145310436	4.803617072063588	27.01502388866495	1.5045913587822792	1.3282843567883753	1.034951953856685	0.02917054695395147	0.08867704012433884	0.0468634818887569	27	5	23	31	17	221	34	40	5
CREB3L4	1.6960403446898396	2.395576338709842	3.553948138994333	1.5038491760236137	1.1817655207140043	0.21260671272513934	0.28046943394671836	0.5305254165060647	0.6070406867604967	7	3	1	6	0	47	3	5	0
CCDC13	1.245673447870623	1.8175674208916492	2.859656121853557	1.5026313444819075	1.8441012294378742	0.3463368165656167	0.25389349882019613	0.3243184975940189	0.32965882958208587	4	0	4	1	0	13	5	2	2
FAM120C	3.487182053544043	3.759935041898108	13.701453045496008	1.5018093068280582	1.6720306272445271	1.2587100722467848	0.0687488027607545	0.07969933297699695	0.04013157223772472	14	2	19	10	3	92	12	18	7
C1R	9.508554768970322	9.717491090262092	852.6187451720881	1.500562537293682	1.4149712714112508	1.2588270950791252	0.0026022830596792532	0.013771729710993321	3.4229198721331223e-4	1577	246	603	604	313	7151	1052	1141	224
SCRG1	2.1646992751735223	2.8199795573495714	5.422629964394586	1.4997877796482495	0.6521644964169685	0.12888405389961377	0.3223235963764418	0.7555704928324148	0.7965952520692519	1	2	19	12	0	52	5	5	1
GCH1	4.53879064219396	4.863028180492212	29.59544238489089	1.4973110904401772	0.8861750718898713	0.30204882221956914	0.12015448881952753	0.46407526145703926	0.5484143027067943	11	30	37	23	6	169	43	26	7
NAA16	5.57218566151972	5.838836077092778	56.88093778161304	1.4972018028827043	1.4652101540845077	1.274565666327958	0.015698424961940637	0.02123468559774456	0.0020341770247715605	83	5	72	59	21	473	86	64	16
CTB-55O6.8	0.8383531705256537	1.7016871150426423	1.618521267895515	1.497178392930244	1.2628130763573813	0.13265296025843618	0.2882881889382961	0.5811660127329401	NA	1	0	1	7	0	19	1	4	0
PPP1R16B	3.753963231148141	4.199221353488643	16.652032454308877	1.496872474386504	1.1456703829683714	0.5518813806808174	0.1167413564443714	0.3069016720356725	0.3174465560071478	14	2	55	16	2	139	26	20	3
FAIM3	1.1846753141355575	2.057409090997458	2.979674056636594	1.495918305233831	0.3841131307576173	0.05302824634561616	0.41763431586524086	0.9089884817857317	0.9054344621277693	0	0	17	1	1	14	4	2	1
CENPF	5.680245304601903	5.930194179401348	62.810658919879565	1.495237274060928	1.1955252825689966	0.780873853036843	0.06838331734797772	0.1418037443397247	0.1438150080677991	88	36	18	65	22	424	85	48	23
ALG10	1.4760761224807006	2.095492269955725	3.216442960640916	1.493636547635076	1.9076731243882625	0.4415120291067715	0.26143080765571114	0.2652622027990329	0.2802649867751415	2	0	3	4	1	23	1	9	1
NUPR1	7.230598568735252	7.448632229117663	176.25693719117245	1.4928822751048472	1.313528638007369	1.093261537010397	0.006975914938502295	0.03359183089201162	0.01213058783678807	192	37	134	175	108	1345	237	241	40
PCSK9	1.3722065913877959	2.048743948793308	3.1179254099237235	1.4926589372234869	1.0870656883572698	0.16040637678070452	0.36789581073806227	0.6312352726986069	0.671862334809293	6	0	4	0	3	24	1	5	1
TBC1D10C	2.5286418569473166	2.926607892269286	6.500349733758666	1.4925796594557652	1.182352575891593	0.37799062316654275	0.17547658166565272	0.41107274783408354	0.43188392645485013	7	2	18	2	1	52	9	6	2
CD274	6.112702933636328	6.428928998419179	84.84424498409928	1.4919173335760656	1.5282279609853529	1.297592782241205	0.02452439689514953	0.02173637018692507	0.005777763076649616	168	20	99	62	16	622	134	158	11
CDKN2C	2.3553714344090455	3.1544212453284226	7.182698068447603	1.4918307803868232	1.0429475100720924	0.17422009482353037	0.3861581585524489	0.5861094707859025	0.6946698670419665	18	1	2	3	8	118	1	6	1
TNK1	1.5858352482174443	2.322931010506377	3.369449210405075	1.4917542858129391	0.7672305718966927	0.10715431299233596	0.3727827563988816	0.7387953755206396	0.8154410599023643	3	1	0	13	2	34	5	3	0
IL2RG	4.361792433997863	4.762917861470149	26.236979010004678	1.4915910997387833	0.6445744159794504	0.18673110417809297	0.21227780489266226	0.6525817755531199	0.7319090950696999	12	17	89	9	7	241	21	24	5
SUGT1	6.358251775479572	6.541546549811862	94.53488468946735	1.4887866273785282	1.3425619032772873	1.146933543010134	0.007284174048748083	0.01893591357534985	0.0048585224382238276	121	39	64	75	39	690	117	121	27
TPM3P7	0.9524056384546749	1.6603220152354137	1.6818163830704476	1.487826749660468	1.7858012104002527	0.22718449878016705	0.24467369431606376	0.3390618914577087	NA	2	1	1	2	0	19	5	1	0
CTA-414D7.1	2.8510280451805627	3.4483132477588407	9.1204631808274	1.4832987265253295	1.272738244800716	0.5239542295625554	0.2471115496985883	0.3393164473438386	0.33052911840645177	13	2	14	18	0	107	18	3	2
RP11-830F9.7	1.5827073548492054	2.4044406491292647	4.189919598026267	1.4826087156445062	1.8888158713621424	0.43398993567411365	0.32672416523128667	0.3030484943317143	0.28802737308395493	2	0	10	3	0	14	16	3	1
GPBP1	6.962521340964834	7.173566419610013	144.6555338731526	1.4823931571525533	1.4077138952335158	1.2513679892286376	0.005180766254740474	0.011401849778411306	5.886007743877768e-4	155	28	161	159	63	1378	159	209	32
RP11-712B9.2	0.7435823207672958	1.7599728255001577	1.7822654730128287	1.4818681960511697	1.765410833014396	0.16807645439547803	0.4130893889434131	0.42623456630621015	NA	4	0	2	0	1	26	0	5	0
TMEM139	2.025817753874904	2.594874706250377	4.780842270481301	1.4817125890162557	1.321704787150733	0.29506890835762317	0.2610070236963107	0.44927496645946613	0.4795232965479865	6	1	1	4	5	35	9	7	0
LINC01138	1.2498920978927364	1.875000695753904	2.7860588433260594	1.4816242360356753	1.46214266073771	0.23023074708221195	0.38067930689061263	0.4927844045353677	0.5037983439865479	0	1	5	4	0	10	5	4	1
PRKCA-AS1	0.97689155553243	1.689747510880369	2.000605051374055	1.481381719628122	1.292789354832086	0.17235847234134213	0.27996266076885473	0.5499588140231441	NA	8	0	1	1	0	17	1	3	1
RP11-420A23.1	2.483930657090068	2.9829358584375525	7.539560692795863	1.4804399189488846	1.2989067733028958	0.41187223366745435	0.24440164371314815	0.41792296977793064	0.37401251088466014	24	0	4	3	3	41	11	5	4
ITPK1-AS1	2.3701035118465352	2.767412889766055	5.920803804421404	1.4792136309473671	1.5373847396436846	0.7322782381165002	0.16697666854684762	0.2593187771092815	0.21238030487058185	6	2	8	7	0	37	8	9	2
ALDH1L2	5.551262393763911	5.901355110145394	58.37601949035311	1.4787812780773815	1.1064830095235398	0.646641116640119	0.12352216179524715	0.23056414123124114	0.24248279575888526	212	11	18	70	16	625	65	60	12
SFTA2	4.661732230483951	5.011417294301833	33.548840014508706	1.4786479194349367	0.8976465347876598	0.30588443637060264	0.1556044311907824	0.4804211031577568	0.5374778166775859	13	31	14	57	7	162	31	40	11
MXRA5	7.538464806331022	7.93395008132951	246.5592600454034	1.4778553918630226	0.985799616835553	0.4687202622480985	0.20979259149561377	0.3506001365244851	0.3756438231773871	865	72	40	216	103	2848	175	211	65
ASNS	4.40367003240092	4.805960779020856	26.626999541274607	1.476525936274056	0.9760328441683536	0.40439645074708763	0.12844920437841292	0.38558558645844393	0.44026320923743334	24	2	16	55	23	267	22	35	4
HOXB4	3.0665893021857435	3.5937712478737485	10.162969758278964	1.476454860951727	1.1336965079921923	0.41833963323330076	0.178195482043049	0.38767603305200266	0.41899859893366737	16	1	33	4	2	86	18	13	1
CARD11	3.2227962389683897	3.6944239589711114	12.962461503119307	1.474937596859625	1.3433475435279263	0.6260430223548331	0.17547658166565272	0.3072436149266755	0.2571590558634601	12	1	37	7	1	69	18	10	7
ELOF1	2.9970051754350844	3.5019933926459474	9.923666228791399	1.4728172428683548	1.1773766984233753	0.499000215741488	0.20933679085063772	0.37288036575928496	0.34571079342864713	18	4	6	22	0	86	8	17	2
FENDRR	5.079557353634766	5.610723042536346	47.490727269788025	1.4702575539087892	1.1596873133527525	0.6252251597340763	0.14548891546171494	0.2821397136224775	0.26722634309747095	66	2	152	46	4	407	78	40	12
NOV	2.8387812556113343	3.388772349282183	8.693136053676561	1.4700413895603885	1.25907389508948	0.4631229663840518	0.22555058836856104	0.35662699583000634	0.3658232617710509	7	5	19	4	2	88	13	13	0
SNHG4	0.08420772831944867	1.3193586353534985	0.817537328610255	1.4696312224851436	0.924289862277387	0.031479033692691574	0.42928033201357957	0.7680911196279973	NA	0	0	0	6	0	16	1	0	0
SERPING1	9.984817870857057	10.204924980621227	1199.2160902189332	1.4691147239663078	1.2780295490040894	1.0287649565951025	0.009934608950990081	0.056475491886920304	0.02177447463895184	836	579	1302	872	478	10478	1326	1611	283
ELTD1	5.758978298519384	6.000756833259689	63.651054360016055	1.4687264415405186	1.4234183262917672	1.217466376151401	0.016105890134391128	0.0233754137867942	0.005445891310731893	83	10	88	46	28	438	117	77	14
SP110	6.340146403829022	6.5439509699647616	93.59805209151851	1.4683454138973564	1.4411611259569943	1.2876932143587876	0.005691236393801272	0.007730828575831988	2.8758701417193257e-4	93	29	117	119	19	726	132	125	24
CLSPN	3.7222321407374754	4.0879386052395414	17.28767399961787	1.4682680727702513	1.135686331576641	0.4776497250156713	0.21359927188069738	0.36753298633981657	0.3454204648801596	56	5	3	10	6	106	21	12	8
DNAJB6	7.314089618904761	7.530904422081601	184.61300746402026	1.4675670795036884	1.415965905837072	1.2690691076160807	0.005087650784472216	0.010367070824673929	2.858888231312037e-4	229	37	239	188	66	1938	273	218	32
PPFIA3	1.2863202010976773	2.0126137257131607	2.2030535195436483	1.4674100725156274	1.4262528521382736	0.23484576301618718	0.22326588820407792	0.4284546700725361	NA	4	0	3	5	0	30	5	2	0
LIMD2	3.0134428017389667	3.515829680344918	9.716496755987277	1.466651909655625	1.285920194780169	0.7159653864917271	0.18060698890354543	0.2854384948255509	0.22324482024087508	20	4	13	11	0	85	17	13	1
BATF3	2.6348227578267283	3.1032799849674313	8.79994048093577	1.4658880631680302	1.1132724181432805	0.28230617654854134	0.251257512299344	0.5322929080366547	0.5092525850086678	5	9	7	8	0	48	12	4	4
SLC6A12	1.001133796649045	1.9590268437105578	2.681328929408664	1.465247148706859	2.066826823746281	0.2224315330499806	0.4298579128887855	0.34474850518317685	0.44858351604606006	1	2	1	1	1	25	0	9	0
LINC00861	3.0527049139197717	3.873474609678859	13.697971852565615	1.464687911724522	-0.07399049417497333	-0.0033131586789873334	0.5286335674218792	0.9811853697856525	0.9950357577456705	0	1	70	23	7	60	11	9	4
ANAPC10	2.846156528658644	3.4635326605373744	9.257014968387958	1.4645163040689486	0.9383855210959944	0.2936188924548587	0.2525164116736025	0.5447919469758317	0.5514465779619464	28	1	26	5	0	85	8	13	2
FADS2	5.236429020803456	5.543778648003686	45.90169439854452	1.4641534028535874	0.9666418844708009	0.4618566477590409	0.08044941648482103	0.31743935153350455	0.37993229387282673	99	9	23	27	41	382	63	49	7
ANXA1	8.956249106745322	9.15808192796277	579.2653558870741	1.4639009572878254	1.4203211466368562	1.2768292078934755	0.0025521797780582787	0.009927129334327702	1.4279913048467183e-4	681	148	397	743	227	4750	600	798	176
SLC24A3	2.789958101494812	3.217614550631116	7.809422686096366	1.463650916430153	1.1597378672831757	0.4313508480685799	0.19240954685069095	0.3842165359615276	0.4004577586576662	18	4	2	13	1	70	11	10	1
USHBP1	2.7316496631899168	3.415581341333982	11.566430105628799	1.4625753152291447	1.5108526875601833	0.6656562058665191	0.3040040931880831	0.34568253588485165	0.21988236476445178	17	0	23	8	0	44	13	7	9
LAT2	4.2740733317967194	4.959917396930234	28.319285219756473	1.462190057485327	1.490861189338152	0.9535981163449444	0.2451858019366337	0.15663435620233745	0.12609788616016737	43	7	54	15	6	349	32	55	0
SLFN12	4.488251904649591	4.817759120276168	29.178352195343898	1.4618373748363964	1.6020205050317007	1.2844853184332667	0.07053836346919086	0.06248417570814951	0.026261870840306307	65	3	16	26	7	185	26	37	15
TNFSF13B	5.0509523314882125	5.274259333815708	38.44719126690321	1.4614283434747	1.0288485917352215	0.5839350438733137	0.0644944936289173	0.22738077556398117	0.2647012562651797	45	25	46	15	17	309	46	45	7
DNAJC3-AS1	1.5826751208959522	2.1525689073076375	3.713574040441494	1.4601311792683864	1.2630171053436832	0.20215784032845885	0.3051889500100208	0.5477417087954515	0.5782857291409043	2	4	1	5	0	19	8	2	1
QPCT	1.954270581010029	2.7700241767585063	5.327724215628511	1.4592257912149373	0.7714869556543819	0.11305700734750575	0.47624204037178575	0.7386030199952417	0.8103367082948015	0	1	12	8	5	46	2	11	0
JDP2	6.501801841868963	6.756205445039735	108.87173150593439	1.4580636648038805	1.4611150328408018	1.2710527778619887	0.013985554749689804	0.01696811076606404	0.0022884902792772305	230	13	104	99	34	846	176	103	35
SLC29A3	1.5309669579215597	2.103187832879806	4.540972954615749	1.4549767660550081	1.259092624815929	0.17710431932081536	0.4381030578244961	0.607664492461812	0.5870090531458945	0	4	3	3	1	17	1	5	3
HRH1	3.7687794835918638	4.4184749250981845	19.101235057127422	1.4543233385717036	1.5676955698188664	0.9841968538838538	0.1934879034856323	0.15667539834381666	0.13454608213962194	23	1	37	18	5	166	62	11	1
BANK1	3.110533905784508	3.38522072455575	10.26953336958629	1.4542904587824343	1.6499055248625616	1.157014456812847	0.09672886457769268	0.11397581588749954	0.07045681316731824	16	1	9	8	3	63	15	10	5
LRAT	0.1890317807231856	1.1999641391656182	1.2903332001254757	1.4534373719523335	1.1183046975133013	0.08305529415836371	0.4436666992209296	0.7287363162803464	NA	0	0	0	5	0	7	2	0	1
C21orf33	0.2469883544428398	1.478413012315885	1.2928106258953187	1.4522935594912725	0.941130497834763	0.05474506242060217	0.4635229585560792	0.7774047639180938	NA	0	0	0	8	0	9	5	0	0
ARHGAP11B	2.899655164877292	3.6160361853850147	10.432697332201652	1.4513072232257225	1.2681792856739091	0.44274542006089296	0.2835135943012781	0.3807412115398043	0.379799599536914	32	2	4	20	0	65	30	9	1
SLC16A14	2.1132482030861524	2.6902464010002465	5.081849728248881	1.451115890608879	1.0686673027296076	0.25564030126735715	0.2785241942675982	0.5471800310685306	0.5635644306351381	9	0	1	15	2	36	5	9	1
PLK1	2.4039965695954377	2.831097231472992	7.188376704420694	1.4496910865309671	1.346241323499834	0.3910877319575262	0.2787268102740571	0.41087313180776164	0.372780070589887	16	1	1	6	3	51	4	4	5
SNORA58	3.3029208530819556	3.8343530034471285	16.974631381583997	1.447684171513278	0.7540046941362132	0.1461192444868929	0.36132174684838253	0.7367815621145473	0.7435701047244482	2	15	10	4	12	45	10	11	10
C16orf54	1.208139872955538	1.9758493241969304	2.4530684506823404	1.4472571753519783	0.8297657218628204	0.09507966177139576	0.4044985686925855	0.7381865078886487	0.8195221652661366	0	2	4	7	0	23	2	4	0
IL12RB1	2.0558427189611264	2.6545129776610534	6.829165479235486	1.445951097999834	0.9653624243932544	0.15959124872609992	0.4267417542450675	0.6898208276046789	0.6777742710839949	11	7	3	0	1	25	8	2	4
USPL1	4.684640423315099	5.158398200386463	33.627230668246305	1.4449594476207415	1.2614682232939958	0.8319123117319079	0.13561390711041435	0.17947120953572143	0.14987372432778995	57	1	73	30	11	308	40	58	4
SLC22A17	3.195992957044092	3.6229913815361092	10.876113850049737	1.4443894634274534	1.2014869891969457	0.5480973774442607	0.16697666854684762	0.31083216217458515	0.31803457867306634	28	2	5	22	1	105	18	7	3
AC009506.1	0.8261478318604257	1.6731718853235942	1.8383381272401196	1.4442797753288004	0.9600047534700404	0.10915708829176726	0.3688044924267236	0.706868995070561	NA	8	0	3	0	0	20	1	1	1
CTD-2319I12.4	0.6231307357907987	1.4733063711329506	1.4162542534682705	1.4441097072998554	1.5831200603281415	0.14843507996415536	0.37150467159410344	0.506508900494679	NA	0	0	2	4	0	7	5	2	0
RPP21	1.1473139589211672	1.9741476473446307	2.642769690199476	1.4440189856655778	0.9930790438316919	0.14071710975828272	0.38593406365472627	0.6887153082548931	0.7024552985945186	11	0	0	5	0	16	6	1	1
CCDC158	1.3271780937782116	2.0037443383654723	2.460257759741581	1.442372794666577	1.6620602976371983	0.31794059590241996	0.2357520336733341	0.34638077116222254	0.4123055381585863	3	0	4	4	0	18	6	5	0
RP11-77H9.2	2.3421457772064365	2.9201179777769712	6.313538272689806	1.441558988376563	1.4806469682568895	0.5574956105000685	0.2525164116736025	0.30987667404848074	0.29204779210181797	7	1	10	10	0	51	16	2	2
TSHZ1	5.186641018158044	5.537363905125595	46.05876712645582	1.440221383951284	1.4167427593206932	1.1352795749967586	0.061806402826570156	0.0710751365056331	0.03361769854663311	104	3	69	41	8	411	50	54	16
MINPP1	4.265103252558782	4.464272956252529	22.56775265825703	1.439331286382029	1.3912943572735477	1.0555740092035675	0.049243019270279555	0.09327793411897792	0.04965929939816165	31	5	16	17	12	184	21	20	10
IGHV4-61	0.8494674836735728	1.5422123477187473	2.0048264481762845	1.4388570989067762	1.320286798864056	0.15230396747437736	0.39684191827010007	0.5872971294238725	NA	0	0	1	5	1	9	4	1	1
GOLM1	6.13731696653122	6.348396126271363	82.1564043770593	1.4388014979976451	1.3692042334359942	1.1628244720407817	0.013350785297775147	0.021588160374882287	0.005777763076649616	87	28	68	143	15	701	95	93	26
KIZ-AS1	1.4219242554957092	1.9663265186160894	2.733767329759058	1.4376661449404597	1.6123891577509855	0.3250624575688362	0.2465511442489801	0.343231493309943	0.40502573001257586	3	1	4	2	0	24	6	1	1
C1orf95	1.0575144146437254	1.7250533362844682	2.2699456054743528	1.4375921871338815	1.3592674045510642	0.14875104194859629	0.40405183278631224	0.5610433018697913	NA	0	2	3	1	1	11	3	5	0
RNF19B	5.052021608956821	5.311676874969206	38.929829519656124	1.4349983713971124	1.4891240288586032	1.2632208441369042	0.02966306011143637	0.028513228866729835	0.0072096636861880715	48	7	33	44	17	233	64	67	7
ZNF527	2.079386358947081	2.486911345420024	4.890979772104923	1.4349250010475827	1.5749435556053297	0.4337557262070645	0.2509554676145636	0.320949982062158	0.31323831425035975	2	1	4	3	4	23	6	10	1
LINC01123	0.7173526142969043	1.5118536618751985	1.3639683332913233	1.4331188002340098	1.6410310797200518	0.16688408169882357	0.2835135943012781	0.4353805809322815	NA	1	0	1	4	0	12	5	1	0
LETM2	1.1810334402391993	1.8396401835921234	2.301758396667328	1.432272520592143	1.2408918992950584	0.1869003463629105	0.29296770176184767	0.5499588140231441	NA	1	0	5	5	0	20	4	1	1
CTD-2636A23.2	0.6622462260010807	1.6283838921084615	2.308602370388754	1.4322724525349353	0.025217032742233532	-0.03670481809534441	0.4930778409675841	0.9930292008195625	0.9274950508191315	0	1	1	0	6	13	1	2	0
LINC01355	3.395093570965255	3.6158549170993592	12.45333758235449	1.432161034073273	1.5716562044208322	1.1288534213654247	0.08494480164712757	0.11248768849462427	0.06244990665233893	14	5	8	13	2	76	16	12	6
ZFHX4	1.345427913665152	2.1480243372290424	3.092931672615081	1.431707173692733	0.7916183330154689	0.11684742078289147	0.40961672180774206	0.7508685491885637	0.7761376769122392	16	0	0	3	1	24	1	5	1
PYCR1	2.99280916268314	3.6494817779572184	11.758858901302226	1.431367250217044	0.5611684289961537	0.14661097902273526	0.4608144352501721	0.7827132725245985	0.773500256843188	40	1	0	30	5	56	15	9	4
CTD-2562J17.6	3.665892196833223	3.9470577876490816	15.81017063615334	1.4311856944707815	1.5365600501681085	1.0792085107288616	0.12417491943981958	0.1282316206393593	0.07768778824802927	19	2	19	6	8	77	18	22	7
RFC5	2.2309724017911874	2.7038491467381043	5.322483453702347	1.4308253044249082	1.4542434110113334	0.5327063499656038	0.20862838711745316	0.32024895758974503	0.29761361111075174	6	3	5	7	0	38	13	4	1
CWF19L2	5.9168543408978955	6.188337121097853	73.32999258878999	1.4284854789545816	1.3444678853794905	1.097823477342162	0.03314620315346954	0.055216454308615055	0.02167119342261456	98	6	110	59	36	498	113	81	22
NUBP1	3.155199289525705	3.455040592129039	10.891923492791939	1.4281660892239163	1.325259207743712	0.5920896446818926	0.21224392403519032	0.29601899621981037	0.2631134779253428	13	5	12	2	5	59	20	7	4
NCF4	4.25387688419253	4.807546055029883	28.055982336976818	1.4274927848338084	1.0745546426431083	0.5051855998665362	0.2601965660241625	0.37990464753099895	0.335004673649748	50	0	55	12	17	162	23	40	10
DSP	6.828940570933855	7.160253694638143	146.01381049903677	1.4260606333690755	1.4183185692337639	1.137316551385304	0.05135804083893995	0.06516902860872752	0.03350561890190436	155	35	126	322	13	829	175	170	62
ADRA2C	0.7441312920195482	1.5086317917175613	2.057279308109617	1.4239556530017274	2.5933758073375692	0.35731816851118636	0.35952497174254633	0.1959623332534918	NA	2	0	1	1	0	6	1	7	1
PRRX2	0.35933539649525204	1.411204538227654	1.0475513233828553	1.4239386892502022	1.2459578306503327	0.07398440390458082	0.41109520375679376	0.6363205253099529	NA	0	0	5	1	0	15	3	0	0
EFCAB7	3.0571450043865647	3.4661925911955187	9.028931518755664	1.4239047925533779	1.3089741660649992	0.7540074545551922	0.12015448881952753	0.21962164871143341	0.2110147931615999	17	2	13	13	1	110	12	11	1
SMARCE1P1	1.875196156160675	2.642427470510491	4.284825244446737	1.4236843914242818	0.9161128994269488	0.17349539922680918	0.32768646605477375	0.6416696516073886	0.7006152523028742	10	1	16	1	0	44	5	7	0
LRRC20	2.261439768105424	3.0814455290706033	7.066505797225334	1.4235791424368514	0.3267374212077982	0.06789049938579986	0.462338308343725	0.9036941896330236	0.8989482296849339	25	2	0	27	0	42	9	4	2
SNHG18	1.3011271249909453	2.1544833140626647	2.405412696081978	1.4228792070904237	1.3221976348748339	0.1997423174595931	0.300632312130892	0.4873361812879089	0.6037491035930795	9	0	3	3	0	41	5	1	0
RP11-161H23.10	1.4136818552295227	2.257891728369483	3.392110997263977	1.4218038310744623	2.001522706816203	0.41243129850885263	0.33087535906682436	0.273252080231829	0.2909319165042682	8	0	1	2	1	15	15	3	0
KAT2A	4.693609062729109	5.33142216531938	37.90573021193272	1.421169375851752	1.1199773094546703	0.5305893346873707	0.22316134370039592	0.326696360106127	0.32898946094273984	119	2	39	79	1	309	61	52	5
RAB17	2.3957666427353552	2.890241365104771	6.4936161161696635	1.421030574671759	1.3963163442921414	0.4517619640528273	0.2757166021043711	0.3506001365244851	0.3419618566906458	19	1	1	8	1	32	7	13	2
CHRDL1	7.456500834109465	7.661578873060881	205.83721782059865	1.4205494956028186	1.329207985953156	1.1194911374260428	0.011914915852132545	0.02345955006227339	0.0073105954475543985	273	87	283	116	51	1712	197	254	67
NPIPA1	2.7603566792317524	3.4891575584720296	9.140989084211649	1.4198534234678404	0.9270287879810661	0.2967836854750854	0.300632312130892	0.559938027860944	0.5521875591946338	23	0	26	13	0	72	14	13	1
GKN2	1.364349328875647	2.1904804510580425	3.3246428608505623	1.419808972317877	1.278861495703353	0.16106635782682943	0.4382350246397619	0.5743511612681761	0.6566431999716592	8	2	1	0	2	21	11	1	0
IL15	3.7947021262775387	3.994533433556509	15.299219469514602	1.41957831043941	1.193348949898455	0.7489889293197256	0.08288461039855191	0.20043189187942434	0.17470219536753917	13	7	25	9	6	124	20	15	4
CASP6	2.4133044715133822	2.6989650848278317	5.761081667979619	1.4191317342889602	1.3407296467775354	0.48706891437711763	0.18279529475326148	0.33219726006332334	0.3208304832009063	10	2	2	4	3	42	8	5	2
ABCC2	1.0666910998098718	1.8779966875240939	1.8963898887231838	1.4189171041281434	1.3155894125897076	0.16899549683317186	0.2913145733163089	0.5222964770417995	NA	4	0	1	6	0	25	5	1	0
NTM	3.02442937337811	3.735003400652627	11.425734142537836	1.4184112646275335	1.2808977624582392	0.4463574656206925	0.3253820739250269	0.3675776040727832	0.3778212532359736	27	1	19	2	6	84	16	25	0
ZNF473	3.667885359172807	3.991839890700204	15.222859147905622	1.4172479710419874	1.5023019899879897	1.0912690568759082	0.09379884287544363	0.10709778888343716	0.07127076280890453	19	2	29	13	2	91	24	21	5
C3	9.722483967899718	9.930698031007784	995.8668613832127	1.4168446471607146	1.3053996891038373	1.0832798181607772	0.0063999164881241005	0.03851171067772216	0.011018081535687374	1144	517	638	978	285	7763	1020	1123	346
ID3	5.718985686119785	5.9614232462012176	62.606082039172364	1.416444822531862	1.5152574775913792	1.320843589853327	0.016205245497935287	0.011749172275637338	0.0014155391860492049	115	13	75	53	11	406	107	71	20
PDE10A	3.00841624633814	3.318256502724008	9.621596240838636	1.4161190281923006	1.0880616205991194	0.39700912501643165	0.19494584461743636	0.4308400707433277	0.4188694767727868	4	1	9	17	7	70	10	7	4
TRIM59	0.9894705122488735	1.7960298342299057	2.050704158310569	1.4160591853135012	1.0545679609206289	0.12957883116591315	0.3425835090250646	0.6483710436790789	NA	1	0	2	8	0	26	1	1	1
SMAGP	3.266031071091939	3.584017297511795	10.963639886260363	1.4160326441470594	1.0896191675580087	0.48829827336867165	0.15677411008875222	0.3583365144580304	0.3522482375871183	6	1	13	24	6	91	12	12	3
LRRC37A	1.1732204815839904	2.035063481153899	2.7135600725512643	1.4159589659958776	1.369452602574499	0.18145527460349392	0.430557174376619	0.5461987452958378	0.5999297235985773	0	1	7	4	0	13	10	2	0
UBC	10.340267083892089	10.531051348375858	1494.61599580392	1.413883431492869	1.387759328512649	1.2711983180490267	0.0018429315116658702	0.01477544095380143	1.8327647976817615e-5	2536	254	1807	1540	473	13096	1946	1847	383
STIL	2.403185127646413	2.707177446742327	6.2213806691185045	1.413439037802839	1.3631524156870072	0.43730080900933704	0.23975958829825295	0.3620883377524566	0.33917000102377115	2	3	5	8	2	40	9	3	3
ATG12P2	0.04740707182218494	1.2300442952872233	0.6908838674150504	1.413011545950487	1.2372445377003825	0.04724892474590601	0.42340679730036995	0.657181269165473	NA	5	0	0	0	0	15	0	1	0
PCDHGB5	2.8200237687406298	3.317449224148851	8.688733108501978	1.4122975161425653	1.0529963713559294	0.32137202000890447	0.2950015856781109	0.48519335325100743	0.4999335483221739	31	2	12	1	2	58	18	6	2
STS	5.0275411930523735	5.366156268885734	40.63418427623156	1.4103721622165946	1.0126144424452102	0.492297141667314	0.08088995672412568	0.2953310530739632	0.34822568639829093	43	34	37	55	3	323	53	50	6
NFE2L3	5.098190520886348	5.272217468899722	39.67736709630058	1.410344763185959	1.3413151015440088	1.0765379589128194	0.0317643357037251	0.051570067547952826	0.02469534931387768	28	17	47	36	13	248	50	42	15
WDR86	1.2396997916227577	1.9437090598313396	2.172299870646228	1.409694375993451	1.3109083868525884	0.2024295222141096	0.2546479445990248	0.5024521603594662	NA	3	0	2	7	0	21	5	3	0
GLB1L	1.3501170801634812	1.8754816163327142	2.35737845342716	1.409591733054717	1.6754914139988346	0.302444097755035	0.2509554676145636	0.3270005231345904	0.4100682938262342	3	1	2	1	1	18	5	4	0
RGPD8	2.0305530652835433	2.626668739125758	5.097528147270135	1.407927061142041	0.8661995800491727	0.18480082671790588	0.308244315932021	0.672468925735955	0.6730370611111448	7	0	20	1	1	30	6	5	2
FCGR3A	7.1619866704242625	7.807510943500505	231.26363518029115	1.4077219049338832	0.21962131734829032	0.01536636713750908	0.2860522895754785	0.9229491833928117	0.9809878098388188	55	372	250	127	37	1999	96	228	34
ZNF208	2.8465819243361596	3.2419311073003643	8.460595720875812	1.4066636743205994	1.3743976981493256	0.6495468711273146	0.1636036991361388	0.26635984292738063	0.25693012273879434	25	1	8	6	1	63	7	14	3
THYN1	2.9115135801672087	3.542544444420787	9.557359841404883	1.4059411102156867	1.263330711480828	0.5294443099076441	0.2662381750981844	0.3364204621962769	0.3307280085726122	18	0	18	14	2	109	5	20	1
IFI44L	6.772183418488042	7.223085013819115	149.1030697058819	1.4058845969941174	0.8652545158918175	0.35545721169674216	0.17016365249158114	0.4761223053591177	0.49088163382091826	88	25	78	651	30	798	234	189	26
ARMCX6	2.618655949043541	3.242238358746654	7.754217204813694	1.4057381901538306	1.1224436230500883	0.31320851400438465	0.3223235963764418	0.47418865039510244	0.5073622573017927	14	0	7	10	6	126	3	4	2
RP5-906C1.1	0.535442341019825	1.667594929547865	2.2229661643007312	1.4056457776942222	0.4759686426467893	-0.004056483332907291	0.5260642934874744	0.9021781448843949	NA	0	5	3	0	0	15	4	0	0
GPATCH1	3.628792882683398	4.292266718171646	19.995564052220935	1.4053072166751004	1.2714554849922906	0.6389488572397103	0.29866467332630775	0.34249884407671777	0.25459431199132054	60	1	30	15	0	99	15	26	11
IQCJ-SCHIP1	2.116528541758094	2.889709857522012	5.185586575770645	1.4051436145765521	0.9216911416372819	0.19939168598371976	0.32222166194433444	0.6173559597652978	0.669045724572106	24	0	10	2	1	60	8	6	0
ADRA1A	2.8187331302462044	3.6741749042597394	10.296310860531575	1.4044496312707844	1.0695680425981073	0.31874183197437383	0.34338544619944317	0.49795421493305797	0.5101631276503348	37	0	24	6	1	90	20	15	0
RARG	3.5436760219544055	4.02840571880298	14.234275669736993	1.4029604055502325	1.3907566006945946	0.8956940366121889	0.1510271123986755	0.17577092664928576	0.14688893570453493	36	1	12	18	4	125	33	16	1
CCT5	7.491541794787277	7.672723313841168	206.62143608313917	1.4025963943828323	1.37682673686193	1.2356108814682574	0.004362817619639234	0.00785080959712689	1.5692156371632614e-4	352	54	141	251	65	1699	246	239	65
HLA-DRA	7.841870863991238	8.295960486536371	324.4447199138763	1.4024419843655116	0.4368309459295547	0.11364261143202452	0.2619103473857337	0.7858205660583365	0.8482818917620502	72	374	455	133	135	2286	215	302	78
PRF1	3.402188500348797	4.272154532651816	17.385302231139523	1.4021019721701342	0.3767477443183966	0.0819442847212704	0.3667189560125589	0.875232044240831	0.8805592692440386	7	1	111	7	3	115	33	5	3
NUDT16P1	0.8275218355497717	1.7259363302025064	1.7620201918173195	1.4018901545814288	0.7186234664119823	0.061128752539848265	0.41307201979170877	0.8008343627221227	NA	1	1	0	9	0	18	1	3	0
C1orf112	1.5898563796239784	2.3439801069166433	3.3622975865883924	1.4016708381614724	0.7912854155764305	0.11379653159269659	0.41704918098688515	0.7271767940795721	0.8024061720203899	15	1	3	0	2	36	6	2	0
CDA	0.9618377381865097	1.8638790413518382	1.7240444981587164	1.4007433256516224	1.1325294008152367	0.11982168679360129	0.3390246161038861	0.6064638947681624	NA	1	0	7	3	0	32	1	2	0
PSMB8	5.793735795388787	6.010433804299352	64.80044949791157	1.4003405073327342	1.4233934325414677	1.2181696867119491	0.017758450570746796	0.018921423440045788	0.004437808571437987	92	28	59	58	13	371	119	81	16
KRT18	7.077407932861646	7.33024319380633	164.46715900426722	1.3990174743004145	1.3141770691347339	1.0434016516341014	0.04710014530077073	0.058631116661812546	0.035320092620212865	333	61	64	224	32	1058	209	158	65
RN7SL513P	0.6827926388808347	1.734248525982347	3.4344063699540794	1.3986697753211301	-0.6417248071208005	-0.0701249890659017	0.5723505312906809	0.8810802512666935	0.7981718818597484	0	7	0	0	3	9	1	1	1
CTD-2331H12.5	0.2969044089832393	1.3396970788321627	1.1481944860322781	1.3967177010406415	1.9580213189611175	0.13064220218368267	0.41511633437797824	0.428179774419941	NA	1	0	0	3	0	10	0	5	0
PHYHD1	1.69613182675766	2.443486677517014	3.8983069393375254	1.3959367928716833	0.985040254273308	0.18606428388583485	0.31904133123892403	0.6326532268623676	0.6549846031308446	20	0	4	2	0	28	9	2	1
CTB-119C2.1	0.948709810217814	1.6689652779291204	1.6507208923917427	1.3957176484556464	1.1473097363534848	0.12968943901761099	0.3406684912016178	0.6036386465197863	NA	5	0	0	3	1	17	3	2	0
CD177	2.1260941131454234	2.9623331074989476	6.549049162661969	1.3900647414218663	-0.04618337753990672	-0.03789875989531467	0.5375366509015038	0.9913275767179823	0.9440515239862854	0	4	2	25	7	44	5	6	0
SLC25A53	3.4012908825839725	3.9292671634290723	13.524964556465946	1.3893364387437264	1.2850340666910274	0.6577732631123018	0.19350058574924867	0.27169510248843765	0.25982881545449915	30	1	32	9	1	90	18	27	2
RP11-5C23.1	0.3889303702869638	1.3100719746992284	0.8553981289374517	1.3888075373212627	1.1402979998333376	0.07327552377467174	0.34053218410058134	0.6416696516073886	NA	5	0	0	1	0	14	1	1	0
TBXA2R	1.7059661486009248	2.1424554866798124	4.251556727961288	1.3885439705260247	1.6322831231493469	0.3733600791174869	0.29812208688009034	0.36803344040100205	0.33174684104278374	2	2	5	3	0	21	2	5	3
RP11-51O6.1	1.7653453256163867	2.7877961324943055	7.333366030458909	1.3882241229953975	-0.6777039656455571	-0.12235014785681789	0.5410715033487834	0.8347058719689768	0.7260635150688243	1	17	4	0	4	33	1	4	1
DNM3OS	3.215744351093578	3.627050096511395	10.472309631060813	1.3858859131923436	1.1649204336907042	0.5549365783917534	0.16697666854684762	0.31051754309143276	0.3143916604258834	20	1	8	14	7	130	9	14	1
TMEM246	2.7695149891516584	3.062034715149209	8.829893711038176	1.3854011194759355	1.1165765720116074	0.30735431620338716	0.25411167331019546	0.49795421493305797	0.47796332528617247	4	3	10	3	7	55	6	5	5
SNORA79	4.363515083546871	4.772565794890034	30.627246295113395	1.384348828302281	0.8947829258044635	0.24519766604762808	0.2350033210353272	0.5741831659816043	0.5963668616162275	11	25	11	15	20	95	20	28	16
GPX8	3.8793258675575837	4.602865409568521	21.193217778374745	1.3827215837002116	1.2421636901261814	0.5443599031144992	0.31088876439903124	0.30296235773984537	0.3241558760791422	52	3	10	49	4	302	23	31	0
CTD-3131K8.2	1.5787880418718734	2.115140354009236	3.1373749457821996	1.3820016625873348	1.4820445679901024	0.3331053452250081	0.251257512299344	0.3859751540253395	0.42025979924359996	4	0	6	4	0	19	4	6	1
ZNF630	2.1897076201638987	2.6856138556662397	5.017800716909513	1.3810287076430172	1.3921367690812627	0.4736418959923073	0.2146167678490305	0.3353479472542156	0.34173833786865654	14	0	5	5	1	34	11	6	1
KIF14	2.2242228931242463	2.8367809764549383	5.378404486799243	1.380834209419189	0.913286838217175	0.20463031080351193	0.32261605714545055	0.6057181754988624	0.6639082247511634	13	0	2	11	4	76	4	3	1
GIN1	2.2690622745566946	2.7454306989778816	5.321684961686993	1.380126973040091	0.9911376576365695	0.27043327815149565	0.25711781501220193	0.5512505887888068	0.5632312815418486	11	0	2	10	4	48	6	6	1
TCF3P1	0.7039865883282697	1.4919772703477916	1.3433300495990603	1.3785060270580005	1.601749634929366	0.160819112203975	0.3076925624434766	0.4532185433305852	NA	1	0	1	4	0	11	5	1	0
MMRN2	5.126139901973964	5.41540697607597	42.040504444470145	1.3782184632558168	1.2450599219514613	0.8947903305525079	0.07820927512454375	0.12251554044286411	0.10042288167044666	37	6	103	44	10	404	60	29	13
JADE2	5.865945355918048	6.215097035565623	73.76329174553683	1.3779115199994152	1.443697124815403	1.1740073294601692	0.06761137934330716	0.05482971370497149	0.025379483836459972	141	13	117	76	6	457	158	77	18
PARP14	9.125171524398546	9.308816350552615	641.3601118357393	1.3771178091283414	1.397965745749546	1.280724612516115	0.0018779108466345118	0.007643886066937948	6.5617566625649965e-6	776	150	723	846	185	4239	946	923	159
FAM157C	2.3562936807432386	3.0054293374864796	6.483460606265686	1.3759481316217785	0.7676524442771285	0.19509454581611402	0.3017105068277953	0.6864155200949669	0.6891879050990618	9	0	25	9	0	53	8	5	2
ARMCX2	4.072940643104169	4.535241623844615	21.28201014218632	1.3749152748818316	1.17736503220346	0.711269237458506	0.15684853160835263	0.242687059277796	0.21613584325955734	50	2	26	44	1	197	27	29	4
DDX60	6.599022347820595	6.834219078860275	114.17707104172032	1.3745167640539384	1.3143795617133387	1.064909579650696	0.03284407698009442	0.043215989038783716	0.022403250754025484	116	34	74	191	43	676	222	153	19
EAF2	2.2043358530397055	2.871102290966487	5.345776708770127	1.370462425312453	1.2603991957385925	0.3802099696610353	0.2748694140699114	0.41959616071048994	0.4337143198546024	6	0	14	8	1	49	12	7	0
RP11-582E3.4	0.7455860899706583	1.4879279122354918	1.4500445548368301	1.3685773459516284	1.2421870992173178	0.12129337417978703	0.3688044924267236	0.5970774714953436	NA	5	1	1	0	0	11	2	3	0
DNA2	1.8734868467227537	2.8253613645297495	4.790133623965423	1.3680474970882333	0.71455195158894	0.1233475885770227	0.39052987911356357	0.749267039384501	0.7952960163044144	28	0	2	10	0	51	10	3	0
STYXL1	2.014392864766602	2.7722536898405936	4.799784169128949	1.3669331462078709	1.0101551055880824	0.19306036814074326	0.3611733386896741	0.5889922073261189	0.6689587672979519	3	3	6	14	0	69	8	2	0
HLA-DPB1	6.492773707791251	6.872257586704898	120.80697515578073	1.3659879898718412	0.6364798505003495	0.1971794294296302	0.19896810870090254	0.6270119917250607	0.719671232499855	46	129	167	58	39	969	63	120	33
POLR3G	2.2716173821227437	2.620767746953018	6.417199302573316	1.362801190816439	1.6570022747342037	0.5654211421899121	0.3047388488235487	0.292321056040139	0.23531246037200895	6	3	1	7	1	23	9	5	4
CTC-463A16.1	1.9615560585204816	2.590721902043254	4.454864164021834	1.3622983001902667	0.6357382361025707	0.12281803657119705	0.35511851881998624	0.7707855530152424	0.8019593019162535	1	0	13	14	1	37	5	4	1
IFI27	6.2550907705661185	6.527291142503846	92.9290739214385	1.3615993615450592	0.9889389057006607	0.5736555601534109	0.1132037108194485	0.2605534464460392	0.2790042301286248	50	27	60	284	29	646	98	110	26
PIK3CG	2.906343674155831	3.3587194331805144	9.691795094105139	1.3613722316294812	1.0572334286202922	0.26935189842418766	0.2592247597752804	0.5086805067948926	0.5520397396909507	5	10	13	6	1	60	21	4	2
PGBD2	2.564719634913514	2.972199958491751	6.685507603927592	1.361296562482106	1.2033443473284293	0.4145473535946426	0.22538964588501653	0.3875171189903166	0.4043284877475064	16	1	2	14	1	45	11	7	2
SFTPD	4.852092415171408	5.066393206517404	34.31969316155345	1.3603490019703495	0.8563326472225123	0.3613700125231117	0.10588057244294583	0.3986148828025295	0.4790806032694072	41	25	14	23	21	206	38	35	9
RHOJ	4.870236415042189	5.1236721364905335	35.805936723416686	1.3596203257817183	1.511510513675182	1.240912306559011	0.04647692480683793	0.03851171067772216	0.014121928710108315	44	7	58	29	6	238	50	29	17
RNA5-8S5	3.228618694324428	3.6125477459816904	13.469810187700414	1.3593703166391002	1.3290782412922328	0.4418174856419723	0.2955870252680432	0.3701961064570122	0.3336048887022141	15	11	2	10	2	42	16	13	7
ENGASE	4.819691802675556	5.277514077675218	35.987143337016064	1.358895586924793	1.2507400992016995	0.816969554159696	0.13797975574255253	0.1699676537513003	0.15929153624382147	91	4	64	40	4	419	60	39	3
CMYA5	4.492272203235075	4.791034906406482	27.46381245699923	1.3574257837935628	1.3876147969642092	0.9954103564776604	0.1102363425991646	0.11437669686170991	0.08473234375725489	22	4	19	54	11	153	25	53	8
HNRNPA3P6	2.408586285253656	2.7165076822853513	6.512799764658039	1.3570493284314202	1.701580215936085	0.8264643382357821	0.21264538577057396	0.21070315568080797	0.16954975648272244	7	2	4	6	1	40	3	9	4
DIO1	0.09363982805128347	1.2394416562940693	0.8184257228074647	1.3562702945546843	0.7346172073564875	0.029095097487197318	0.465652153361364	0.8289208148265383	NA	0	0	0	6	0	10	2	0	0
ZNF32	3.270957775232849	3.5891488553734745	10.587581300240094	1.3552107238091535	1.2261465248491494	0.6939137064245694	0.13457457526611635	0.2598273779853528	0.22199684029849176	9	2	11	15	7	89	17	14	1
ANGPTL1	3.8586998618497765	4.255629038655272	17.901088163225644	1.3551309316430153	1.2064465738421892	0.6038627254021325	0.16343819870618617	0.2742533144289849	0.27392536278620344	31	2	8	20	14	119	19	36	2
KRT8P39	0.5291418507108687	1.4535787832547233	1.1029761284533224	1.3547656789530331	0.7940733540143412	0.061024597352316065	0.37676892014953256	0.7755162854102173	NA	8	0	1	0	0	13	2	1	0
OLFML2B	6.052326054021644	6.278595846560376	77.99901245521771	1.3540396781040906	0.9103382526954616	0.49172414568377926	0.11495833851732214	0.2742533144289849	0.33838903059563985	129	44	23	92	40	611	85	96	14
GLCCI1	4.486151448156607	4.665881893956277	25.298166448582833	1.3534882410063909	1.398505712697579	1.1343877030435365	0.04479345119239165	0.0498527979837941	0.02038570205501723	39	8	28	16	8	159	39	29	8
RN7SL809P	1.4380483341467993	2.4000248716686916	2.927924653454517	1.3519866438903663	1.322214462249014	0.20349092441980696	0.38593406365472627	0.48408164145594407	0.6070406867604967	6	0	7	5	0	66	1	3	0
RNF216P1	4.425965885024151	4.839048035983133	26.548885393251563	1.3513229565160252	1.2721232247933554	0.8711582453302721	0.12645162296674617	0.1569830952340864	0.12363611172355785	38	9	28	53	2	228	47	38	2
FZD8	1.4470613570475142	2.167507515682965	2.9321215792365707	1.3499007784822883	0.7710282681173174	0.12514363484006222	0.3390246161038861	0.736375042019771	0.7746828894064401	15	0	5	1	0	29	3	2	1
SHMT2	5.953076266134149	6.187104602496141	73.1518411479391	1.348199820983121	1.364998235178111	1.140138771059075	0.03130262242090153	0.03267350731452984	0.012841296563855348	185	12	65	60	20	471	100	99	22
CETN3	2.8384586273294667	3.401749835621159	8.459136722515012	1.3447832869003802	1.4378444028254216	0.8174445257749499	0.22349645806237398	0.23600832751741008	0.1920375347575123	11	1	15	11	2	84	19	11	0
ZDHHC15	1.3210222667187626	1.9469416414739804	2.3194935093158113	1.344360183176711	1.5157486126909174	0.26196040083495087	0.28046943394671836	0.39721527395010303	0.486399549989359	2	0	4	3	1	23	2	6	0
POF1B	1.6441534677734864	2.371320354775955	3.243985054290691	1.3438866765978563	1.2124389871204226	0.24789337764676908	0.2939684589256264	0.5024521603594662	0.5606946413419108	9	0	7	4	0	35	8	3	0
ADRA2A	1.6502971693826387	2.433334386643609	3.931786758064673	1.3434675298881102	0.9682698860647521	0.17629414523388676	0.3745334842526073	0.6538124243346694	0.6669005046715918	19	0	1	6	0	23	10	2	1
ZBP1	1.6910261069201453	2.338158743097932	3.5702614627391824	1.3429965784792146	1.003765311212729	0.19605338616091975	0.3040040931880831	0.6114122977529982	0.6450245516692302	4	0	4	13	0	29	7	2	1
SIGLEC14	3.305898358455274	4.563738895540101	25.24041024438211	1.3419338013298714	-1.1561562463704151	-0.12372906289912906	0.5753762806369617	0.6179736281150865	NA	15	67	21	0	6	78	12	12	1
CHN2	2.8898128569855577	3.354946161911731	8.268643086031771	1.3404895810526558	1.014133745799086	0.3483739854001136	0.21884713913143766	0.4483318187586276	0.4928393271891895	32	1	12	4	2	88	10	10	1
CYP39A1	1.5546970597878866	2.229184940198079	3.010327801869947	1.3404192684901788	0.8383663597091321	0.12349327991333972	0.4219923449101066	0.6974111463933113	0.7850748924482335	7	1	0	7	2	37	3	3	0
EBPL	3.077469138453827	3.517076191024744	11.928307850144229	1.3393717492300032	1.1290757617056775	0.3890582049533234	0.2767006489123487	0.4669331510187538	0.4088610796111212	10	0	8	14	11	61	7	14	6
NAA38	3.222788471032712	3.4608598856426487	9.912110597808411	1.3380905611953693	1.1512189036106706	0.6089752379495212	0.13457457526611635	0.2923936885101046	0.26797558497032564	17	3	5	11	6	88	12	11	2
BANF1	4.599257268244041	4.76446760623339	27.62730781028865	1.3366156510757676	1.2009584949026275	0.8602017949228247	0.06709674489520194	0.12737942863208934	0.0955388698037286	45	10	14	24	14	194	33	25	10
RP1-152L7.5	1.6432250102957664	2.269441756432303	3.7733313167088283	1.3361678194468514	0.8111729794488493	0.13812438479213845	0.4327151103099853	0.7291086040672721	0.7473023033673251	12	0	0	5	3	20	3	6	1
MEFV	4.511869212278787	4.95033389487402	29.264028969901446	1.336033517051108	0.9768008718213154	0.4285050692713154	0.19240954685069095	0.3825600897951387	0.4190517902085685	41	10	96	14	2	206	49	35	4
CHL1	4.402383389986349	4.735566266875102	25.579289858549885	1.3359520750479095	1.1194531032720982	0.6582950183664912	0.14373053919356565	0.24589817402838102	0.23424082321027206	18	2	63	32	10	194	24	40	6
METTL13	3.8477985565609636	4.2243462984787765	18.13795843488383	1.3336753695592947	1.2992052520647406	0.82500531364963825	0.15677411008875222	0.19795955305113602	0.1599036382579757	32	1	13	40	3	119	30	15	7
GUSBP2	0.8626060941772333	1.5872416447375712	1.9031770970832236	1.3330258343356833	0.9126013736241884	0.11140128995385794	0.4034498730871028	0.7333326735959377	NA	3	0	7	0	0	10	2	2	1
BHLHE22	2.444231807138705	2.937408267291878	6.7404896876057725	1.3322318659312662	0.829834056278037	0.17526074028999397	0.3640831001308394	0.6639214398067308	0.702911029555913	21	2	1	2	6	35	8	10	1
AC012066.1	2.78855829848564	3.250355207137309	7.715541099921112	1.331689457772636	1.1124582731903876	0.4103232551283154	0.2113960772772441	0.3965170152008255	0.42722415202340763	23	1	16	4	1	68	11	11	1
AURKB	1.6245076159645164	2.1212495244589133	3.2460497194300753	1.3308214549208455	1.5342486622516922	0.33049789588400175	0.306333453590628	0.3526365731480955	0.40921830152217764	6	1	1	3	1	25	8	1	1
MYL6B	2.180526623111802	2.805660283130438	5.755204521326516	1.3307911600997588	0.6991934158196264	0.12836295783095802	0.3819230602529201	0.742494810404939	0.7930879970897041	12	0	1	9	7	50	9	2	1
SLC6A9	3.8209632291272704	4.086501488227017	16.615871428154247	1.3306879656761916	1.399317857504137	0.988990003840808	0.1043770724077245	0.12026610241757724	0.0880521594446943	37	3	18	13	3	132	25	11	7
FBXO8	3.7050326859951617	3.9206761151445058	14.378686973478949	1.3302287774043924	1.4470206763122193	1.0997966369671899	0.07300479966600924	0.0837577909052802	0.04849179508060291	16	3	18	17	4	93	23	19	4
RP11-456P18.2	1.3786194244829388	2.0451682261090967	4.070474177267319	1.3296596812462187	1.5133900190304068	0.2711065517543672	0.38230535193812687	0.4954895009661849	0.4188694767727868	5	0	8	1	0	19	3	1	4
ARAP2	5.983273092728647	6.285553884886914	78.43809418683193	1.3292785687556339	1.333820782266809	1.0627707271767814	0.06473396718297887	0.07355158511852478	0.039773630357469295	93	7	173	87	16	472	112	97	26
RNU1-1	1.8825565055816877	2.245937883577674	4.616519339695212	1.3278774963885582	0.9677163252786737	0.15885657881198634	0.3653115698293086	0.6576792953494186	0.6817278447701081	1	2	2	3	5	20	4	4	2
TSPY26P	0.910618428914765	1.7117886081045768	1.7367179018868486	1.3277996100938128	0.650830931931084	0.058867473826200147	0.4377658233291211	0.8136248064337231	NA	0	1	2	8	0	17	2	2	0
PARP3	3.896890568390549	4.162283777569924	18.29043236270101	1.3277249650480947	1.2525700625878418	0.7494410891876615	0.15071992863890007	0.22677003219473238	0.1795512078646283	25	2	7	27	11	104	19	20	8
RP11-142L16.2	0.9568279726833389	1.8485116529818475	2.1540883304247362	1.3253734940815884	0.5234399966338761	0.04387429608653637	0.4872634169371341	0.8677875684314086	NA	0	0	10	1	2	17	1	4	0
FXYD6	4.319905142621426	4.602620272979208	25.187337210951657	1.322192915046051	1.3790915671154491	0.9825430731200931	0.114353015902915	0.12866992173870653	0.08336276308414245	28	11	39	18	2	155	20	31	12
MFSD4	3.0654402595181507	3.5805759252018565	11.815812357046267	1.321181906135148	1.0101637470601983	0.3227624204399942	0.33320567047204913	0.5322203380411924	0.4831839438328924	3	1	35	20	1	49	15	10	6
BRF2	1.2558952016573757	1.8727517078955138	3.699753931691988	1.3206425094024676	1.8776114470596879	0.34285621073880096	0.35603500549370015	0.3662782850803624	0.29993551105290917	5	0	2	3	0	18	1	2	4
FXR1	7.602470507254933	7.751209766589177	218.1957109495132	1.3200293578588072	1.2226622724147227	1.06861464353543	0.006068542882088436	0.017831577704996843	0.001880632589011813	241	82	211	226	91	2049	239	230	59
IFNLR1	1.84601498111347	2.293362165390853	3.873615651249966	1.3196694849977715	1.2455772999750137	0.304514475417043	0.26265824968093465	0.45205342370536955	0.48518468354260796	9	1	5	3	0	35	3	3	2
RP11-830F9.6	0.6894038624084639	1.4716774159611907	1.3226917659067972	1.3194819582737884	1.5608619356467868	0.15467346339408852	0.338010095295437	0.4736014098143217	NA	1	0	1	4	0	10	5	1	0
BSPRY	2.4535421334726126	3.099295499492217	7.399309711836004	1.3192200154057143	0.708304545029178	0.16368858165151493	0.4746209430746588	0.7293644867323091	0.7319090950696999	25	1	0	19	2	35	14	5	2
HIST1H2BK	4.744717889894259	5.008354538565323	31.467486695442172	1.3188476175810642	1.2248317008823988	0.8986882311409998	0.07769324003773427	0.12064714870149314	0.08580569036636998	44	12	26	62	3	236	50	32	8
RP11-284N8.3	2.840869587857071	3.37257227072197	8.887641831276506	1.3182315505586242	0.4748346066794718	0.10333476521155092	0.3390246161038861	0.8136396747382392	0.8501496038242587	3	4	41	7	1	82	6	7	2
IL18	4.494259527466262	4.824359192146179	27.70671278217137	1.3181424203087295	0.5094391461350711	0.13329153623614118	0.25207380055217443	0.7224394498972609	0.8227641405623096	18	20	8	57	20	214	26	29	3
RP5-1142A6.2	2.184964694829911	2.919959842131806	6.247065388146506	1.316560639652805	1.6114652656709558	0.48992705920293356	0.3611733386896741	0.31510633293360435	0.3025718692656131	16	1	9	2	0	26	23	4	1
NDUFA9	3.014823881015547	3.3394311292728904	8.651022067729636	1.3151907738470392	1.417945590899393	0.8907851794170893	0.13457457526611635	0.18149367386329102	0.14831343500810626	15	2	8	9	3	72	10	17	1
TNFRSF10A	4.533389032487137	4.775517243245604	27.28780436640062	1.3143010920793272	1.2889006447907438	0.9416421114194995	0.08525669349270824	0.11191061848622666	0.08224130888977149	22	7	34	54	4	194	27	35	10
LHX6	2.254967731036943	2.6947736030805145	5.170639356837788	1.3139907248578966	1.0795692480633505	0.2831802155502013	0.3018315777366749	0.49972040941470314	0.5336919277755058	13	1	7	1	3	43	10	3	1
THUMPD3-AS1	3.8332901557704497	4.125834325540819	18.638235961603165	1.3137381068702454	1.7027750725932733	1.3177276465567378	0.13962471524092623	0.07374423963648155	0.03142206692890311	18	5	16	21	2	84	30	13	11
CHST10	1.5036654584136633	2.3293323375420947	3.0863101793184082	1.3124990001577463	1.0232273652189576	0.15480260900034332	0.3901202013143377	0.6219189718548256	0.7112132531261114	5	0	1	12	1	40	7	1	0
GPR75	1.006175796105469	1.8062404055670105	1.999863816368118	1.3124632477564833	1.8665850932154187	0.2633480165243358	0.328614587578987	0.3337346572923263	NA	3	0	2	3	0	14	9	1	0
ISLR	4.268235666937063	4.459428048017049	21.995566217137824	1.3123507602363653	1.1826552487527935	0.7903261117899877	0.08775318113603411	0.16651653639774705	0.1372555157617612	41	12	17	16	5	194	19	20	8
AP003025.2	0.7712889284269312	1.8288862775389616	2.8471552463903236	1.3117818104681767	2.961812666843615	0.47127888436899473	0.5861243930747483	0.16672335853814185	0.142284474910374	4	0	1	0	0	2	10	5	1
ZFP64	3.3405882058475598	3.6978918745200167	11.511980489155853	1.3110576801816374	1.2167748054327276	0.6572906484628285	0.162040444132455	0.26043996573563677	0.251467093168986	33	4	9	12	1	94	13	19	2
HSBP1	6.114683973160053	6.2805624938738855	79.26800371000509	1.3104666919963535	1.0428110072738608	0.7239131762477101	0.04479345119239165	0.1282316206393593	0.13454608213962194	63	44	53	111	33	615	87	73	24
ST13	8.407756553213153	8.575703434137672	386.58489138146933	1.309364174125844	1.22220835975954	1.0462405258525498	0.007391393194504695	0.02830712165279887	0.005183375121719069	446	107	352	398	204	3320	371	517	101
PRDM6	3.79553975027392	4.3268824843545275	19.43316150798877	1.3091874084829422	0.9820174532217119	0.42554092441328106	0.30362057638951745	0.4484475883841625	0.41315969890838666	71	5	29	11	0	118	27	17	7
PDIA3P1	1.7568607879516402	2.446124657728456	4.2096328285865425	1.308604474034276	1.0553663215413467	0.1956635920951255	0.42206384260834356	0.5935548416615843	0.6385536765559204	10	2	1	8	0	54	2	1	2
MSMO1	5.718179500500049	6.210533582914306	75.5174900389712	1.3063780329721821	0.14243093090040398	0.007193824950801849	0.21015463613819377	0.9505626087817233	NA	55	18	26	57	136	495	49	70	12
MARCH3	2.315279922503045	2.840123799102052	6.23417719732112	1.3062015617537557	1.089687050079964	0.32941517600390346	0.3018315777366749	0.5156524041963725	0.48554454020239235	11	0	12	11	0	39	7	6	3
NSDHL	2.918992798515949	3.1961226511556444	8.35572143829613	1.3061261970681932	1.4000079775808196	0.7815297111444367	0.1515055740326911	0.21070315568080797	0.1879073214870547	13	1	6	14	2	54	11	11	3
EXOC3L1	1.1490589958590018	2.2571597218514725	2.78215298775388	1.3056067196636123	1.3586701005296646	0.1698886741100164	0.48578931189637414	0.5373198971876323	0.6306935795236459	12	0	1	4	0	38	9	0	0
ZNF90	2.0952948847432062	2.410717318258323	5.2416727587151675	1.3052842235883724	1.4387239295829548	0.38028444271202255	0.30936859222857965	0.3838790016592171	0.35902056788826864	6	3	1	5	1	24	4	6	3
HIST1H2BG	3.8305831148681477	4.18081553510251	19.55938333075049	1.3035946061052375	1.4815274567273433	0.9755741780750136	0.18021838662647163	0.17947120953572143	0.11677615791459559	12	2	16	40	4	99	22	12	13
RNF8	5.051287690978653	5.250831751686725	38.81172371592321	1.303506037957199	1.3732991372689964	1.1080511835853963	0.050868337288744174	0.047571604219469786	0.02177447463895184	36	14	37	57	8	243	64	30	15
C1QA	6.685359478020877	7.37192227357467	170.66494037095902	1.303050881493428	-0.09056784537580499	-0.0405234161092122	0.39094387492661303	0.9753394866863158	0.9375468344426625	34	276	72	144	91	1514	81	136	12
C19orf38	2.152146437754075	2.6781839318116307	4.595033191582238	1.3007520406856878	1.2891890485118205	0.39191557750524747	0.2525164116736025	0.3809344867419288	0.4188694767727868	7	1	11	3	1	46	8	7	0
HLA-G	3.7676333475838772	4.051390549298865	15.386134742392217	1.2999187499977687	1.06803972757316	0.5704504428967523	0.1418423675383884	0.29399090505799214	0.29430686057198496	39	9	15	10	2	137	22	14	3
TRIB3	3.7860914931670364	4.5336608152217615	21.66746252078093	1.2991641744460003	0.14949511477913804	0.017440491176111208	0.497925512762922	0.9538854518864335	0.98062789871597	98	1	1	31	23	124	24	21	2
FAM117B	4.259231666234282	4.455650973711791	21.462136270855563	1.2972148756615214	1.2539364873788255	0.8941327228110734	0.09272438972547814	0.12551989315644735	0.09699145289779826	19	9	35	15	7	124	34	28	5
ENG	7.822699154476987	8.025944168278974	262.45430186635315	1.2967114525846681	1.2671452031133463	1.0789998208107787	0.017653610908368682	0.03210777697760136	0.006701849944297249	498	70	404	279	38	2027	424	273	64
FAM83A	0.6343844397727079	1.8940439151882074	1.754949587040665	1.2961388848180038	0.48749001046222135	0.02582226762464846	0.537416702271885	0.881391502635052	NA	0	0	2	13	0	29	2	0	0
LRIF1	4.373903529717604	4.674760088550983	26.008007492035194	1.2960914831146915	1.1223238164184077	0.5582099601129848	0.2350033210353272	0.295832180354456	0.2948285628670456	10	6	25	46	15	180	11	38	10
C9orf84	2.6089981349369404	3.3729123161449373	8.429143343006343	1.2959097648358113	0.11745437324491242	0.011926646053915864	0.4911417645452417	0.9687567695510058	0.9869350256466723	1	0	29	29	5	76	6	6	1
FAM98C	2.3257744754203045	2.80755542163993	7.569368413791439	1.2957721685412162	1.9700952408911436	0.9525193948694083	0.3777257879613075	0.21192826216688418	0.13559371485356198	2	1	10	4	2	22	3	15	5
TRANK1	6.520057454229943	6.728963347731789	107.21751862870948	1.2943858955970173	1.3379584868167693	1.1521876120293164	0.022703257729879626	0.021815508268234553	0.003859390011159059	128	14	131	165	36	676	137	140	35
SYNE1	9.814055017765838	10.108313568107786	1116.7289277689504	1.2940349863138985	1.1669561970043465	0.8522057753678833	0.09038748849237765	0.16079597992332736	0.1057154552466063	2458	113	2508	991	199	5769	1851	1135	343
LL22NC03-2H8.5	4.2801729864010705	4.6335655847231685	24.084183322255747	1.2938646791769877	1.3808987300516986	1.0434878467211102	0.1420007702754653	0.11014788191910149	0.06074066145988044	40	1	28	38	6	137	44	29	7
SNX20	2.610783104094994	3.0123789388937277	6.789488216839951	1.2937694078574187	0.6799103591057439	0.15548775439657067	0.31610664979207836	0.7037975984114059	0.7616690561653574	3	4	21	3	3	60	8	5	1
TEX41	0.5506777695041661	1.4402766211879678	1.2940534848012573	1.2934195664047041	0.8940767215756968	0.07719313668565503	0.4368280205753671	0.7605896177911453	NA	1	0	7	0	0	7	2	3	0
AARS	7.48985781945038	7.719417594087114	212.6541566601117	1.2932195559576043	1.1789686584036563	0.9299222813235402	0.04833467966320976	0.08346059137140459	0.0488658372189509	492	23	147	309	88	1607	245	252	62
TENM4	2.4877419129945086	3.0847401503345133	6.807196761562978	1.2910821916838302	0.7522749800421846	0.1822799397228794	0.35619446524077664	0.6814169623779772	0.7134659321137438	28	3	12	2	0	60	5	10	1
NCAPG	2.6401990873538774	3.021170638784742	6.8751179185648885	1.2908852173720857	0.7732127303976262	0.201438930581657	0.3289355218264199	0.6361454469688685	0.6842846061090601	11	3	1	13	5	64	6	7	1
KIFAP3	4.320716168829258	4.5552620260383	22.533846570689015	1.2906705278814956	1.3046066961377	0.9862245407603144	0.07529482731789719	0.09118909919762608	0.06216690101206322	47	4	18	31	6	193	21	34	6
MS4A2	1.5350734815285991	2.5309478620660486	6.240318365549854	1.289246090609082	1.350532715997177	0.2363473873290092	0.5802302259344858	0.5916812713041282	0.4622720473758253	18	0	6	0	1	32	0	4	6
NDUFB3	3.6846546306867576	3.8737886253965215	14.643697693802766	1.2890861533223297	1.1044627075867093	0.5687962612861396	0.1682203427216859	0.2998526346386769	0.28065418388571234	16	6	5	21	8	88	16	16	5
SHISA4	1.5488160424335569	2.1521049996915975	3.305031298050238	1.2888848135420925	0.928214196015433	0.14081584539191372	0.3880544721863873	0.6713435202769007	0.7367355180892516	4	0	1	5	4	35	1	3	1
LINC01137	1.901318540442572	2.4577322349114006	4.00502325296968	1.2888439928349946	1.0003336887574377	0.21506541257218068	0.3223235963764418	0.5815978827026895	0.6262511210184463	3	1	12	6	0	40	2	6	1
KHDRBS2	1.7665657148561091	2.3186526735090665	4.056258794728585	1.2888347238718632	1.202195494050027	0.2654061951914829	0.333756811634497	0.5258871451511463	0.5166607192933635	12	0	7	2	0	20	5	5	2
CHIT1	1.0493445218190627	1.761333260135858	1.7115674267794876	1.2887634621849464	1.2154309408022277	0.14439195433901764	0.33848410024243664	0.5488266996950282	NA	2	0	1	5	1	25	3	1	0
SUCLG2-AS1	1.671477504568383	2.0860219734365186	3.9563340285621345	1.2883640529796587	1.6340023084710686	0.38314321039997123	0.3085545143657829	0.34568253588485165	0.33194296455775646	7	0	3	2	1	18	3	4	3
SOCS1	1.5862624386945512	2.4321315539698087	4.013554268696892	1.2879984360687742	0.6103429332966546	0.07995427925827615	0.5245201528394527	0.8234545106773798	0.8591680308463576	0	3	5	15	0	18	9	4	0
LINC00632	0.8217962465897624	1.6252277859087136	1.9740649789217144	1.2878914737511127	1.329130255464708	0.14996325533717628	0.48624403190077176	0.5795474453364843	NA	5	0	2	0	1	18	0	3	1
C2orf42	3.3679681685111253	3.6716472639879068	11.920219384708888	1.2877330370827718	0.9142893259795659	0.3304196136061848	0.2807673524351768	0.4848882177699491	0.5067992007537578	24	6	2	14	7	76	14	16	2
RP11-797H7.1	1.4624519641005933	2.095770697661448	2.6425291186182447	1.2874740392810256	1.2985859670525668	0.23088365219160623	0.3147646178231689	0.479500046805017	0.5604764347528223	2	1	6	4	0	26	7	2	0
RCN1	7.243038744787726	7.405877433316421	171.92034615330064	1.287461916974353	1.1091983231526437	0.8774164029367791	0.017386111846544865	0.06706088932657715	0.04339753203337738	178	55	136	187	106	1290	183	224	43
CRLS1	4.8771270715943444	5.309419846040204	38.95743084760651	1.2870555251267224	1.0437346539228998	0.44105457006208226	0.17236566267117437	0.33064377449096366	0.40138485866140616	55	33	41	35	2	221	50	70	4
GPR4	6.387754799000317	6.591295653530096	95.57573187094162	1.2857404277911044	1.1410287239679768	0.8852263412249308	0.03981846964090216	0.07669854700733994	0.05315507310033087	141	36	118	67	43	865	162	103	11
PHYHIP	0.9423836596800551	1.7521436063483837	1.779656283878759	1.285691485752319	1.239145538977282	0.14494861462692554	0.3627051961322794	0.5834067904206541	NA	2	0	1	7	0	15	6	1	0
C12orf57	3.113762745048828	3.6886418100190284	11.604935399679315	1.285515139898654	1.0509391856213561	0.4116665935462038	0.32494147332577594	0.44907921847852195	0.42509004073340995	35	1	17	17	0	93	21	5	4
SNORA71C	0.966056388208623	1.8489309546748836	2.7874524936578844	1.2855133137216326	-0.051278498044091674	-0.0456695906358925	0.5498701190121038	0.9934892979852172	0.9121577295354469	3	3	0	0	5	19	1	2	0
IL16	5.655816458297359	5.898433195200405	60.637992653136045	1.285130045202452	1.3523260271921496	1.101203679719893	0.056221257302563575	0.05005703701551599	0.024112023704838552	128	10	93	38	13	414	78	57	25
ATP8A2P2	1.752170841892896	2.3190651608223503	5.164916414382594	1.2847979230700999	1.6121558284415967	0.3434668740361932	0.41612149466288123	0.4165138761306484	0.3452332968499302	2	2	9	2	0	19	8	1	4
ITGB1BP1	4.204440721096115	4.568348267263399	21.627265594771245	1.2847905610603627	1.2818815648267896	0.9064449178159841	0.11930510237699468	0.1378249241099183	0.10920611288713418	49	5	33	21	3	195	44	24	2
ANLN	3.870104783540123	4.287468379907046	18.479527002819797	1.284686643637457	0.701386267434213	0.21656737997926878	0.3846453636163841	0.6244029885102494	0.6783162678118471	62	6	2	25	10	159	9	24	4
RP11-81H14.2	0.44585371710042926	1.3697543147409919	1.3059440680425676	1.2837782348143316	0.7190689218087297	0.047946554652920075	0.5074529248927908	0.827823339906812	NA	0	1	0	6	0	7	1	3	0
RP11-3K24.1	0.06686115032863944	1.1877944448064983	0.875510303498384	1.2827887143106842	1.0200838012261848	0.04955349384427574	0.5074529248927908	0.7566097930602058	NA	0	0	5	0	0	7	0	3	0
CALCOCO2	8.437502876332811	8.609134482720178	396.29597035135026	1.2823767161013038	1.2160753781883142	1.0365556866535526	0.011896587547774364	0.03309757232343576	0.0071953356486107465	417	103	711	301	155	2754	446	503	120
CTD-3184A7.4	0.7790156987883842	1.4590596087986643	1.7139635273110485	1.2821098867692606	1.157872363418008	0.13672946212787912	0.4181522997084636	0.6372419435760326	NA	5	0	0	3	0	8	2	2	1
LRRC37A15P	2.0485405429801324	2.6562923950341384	4.582093117752337	1.2812864659794345	1.2913733997842287	0.3631256210315895	0.3039089360432022	0.4213617132744458	0.43757895814221776	14	0	4	4	2	36	10	7	0
RGPD2	1.004861858839159	2.0279146019645404	2.41743236749185	1.2806966982881898	0.9829294196557875	0.11459111171093768	0.48330180467384615	0.7096920666208829	0.7544962688483686	13	0	4	0	0	14	9	1	0
MOCS3	0.42719320184331017	1.392192357298967	1.0063599121555296	1.2802430815516361	0.6121775136098335	0.03660776627743678	0.4294123138865272	0.8422432948798999	NA	1	0	0	7	0	13	1	1	0
CEACAM6	8.504294973139622	8.713539734493594	427.967422867108	1.2796283915836972	1.084903659008834	0.7854652357145053	0.06138434183671454	0.12403299768282233	0.106042472663931	263	158	287	809	199	2703	419	543	136
GPRIN1	0.40425421545804047	1.3699114696582835	1.5121672266156452	1.279403871360405	0.914317581145405	0.07176603598933953	0.5286553852955239	0.7675281563240277	NA	6	0	0	0	1	13	0	1	1
FAM43A	3.172358900021658	3.673633514941175	11.682873356499648	1.2788178150240244	0.700160501761332	0.15892765123856947	0.2878672137464273	0.6850417828810227	0.7601982276504254	23	1	4	9	16	80	20	9	1
RP11-70L8.5	1.0518234286774057	1.9466664471158794	2.970499872944621	1.2784692414369285	1.1225066523825076	0.14146940357485108	0.5351098245222342	0.6816346504106788	0.6730370611111448	0	0	1	11	1	8	1	8	1
SH2D2A	1.6120239983444586	2.4665257173469968	3.647360994371307	1.2779992784771697	0.6268096995149086	0.09821782830797919	0.3999527403981004	0.8019982761602469	0.8339595011237216	2	0	20	5	0	27	5	6	0
AIP	3.867434103511361	4.3155393589929245	18.088434954891973	1.2771158212962466	1.0127933543180043	0.48601005143526294	0.21592933932699762	0.3620883377524566	0.3706779428627261	59	2	16	36	1	177	18	22	4
SIRT5	2.2263391472044773	2.826001672468818	6.126131558208549	1.2767343759555454	0.8435985158920783	0.20799129898484545	0.35603500549370015	0.6706464927223827	0.6473502212417317	5	0	15	16	0	38	7	4	3
RGMA	1.3046195275038208	2.114514401429342	2.863598064525045	1.2755337616355538	1.5290010401172376	0.26572064731513295	0.4382350246397619	0.4263847174450525	0.4782973155522328	4	0	4	5	0	32	7	0	1
CEP128	4.641371108224391	4.911037818585748	29.923070895572184	1.2749840295777222	1.396867940434948	1.0957440412061796	0.09212806282637763	0.07021278236850215	0.03646125440414342	61	8	38	25	3	173	52	32	10
RP11-329N15.3	1.5915608371774532	2.306930336722234	3.26789378299161	1.2749318893313384	1.1702419253488239	0.1906541881889692	0.4067068943792956	0.5488266996950282	0.6364370595112849	1	1	3	10	1	34	9	1	0
GRHL1	2.43765601687805	3.0531995360543345	6.075805214711144	1.2747290798791349	1.050407089198012	0.26097731064980545	0.3453145670325036	0.5031218808094515	0.5816822917365159	4	1	12	10	4	102	6	4	0
DEPDC1	1.6934231526921844	2.139098101377315	5.435465045602696	1.2733764955261926	1.9152652037846696	0.36637417321872434	0.43706072623473335	0.35381578461260665	0.261369006241659	4	3	1	1	1	12	3	4	5
FAM47E-STBD1	4.979076374521643	5.3001673278558314	37.56613519233001	1.27316754368877	1.2623161367572195	0.9496623266829606	0.09253524790210506	0.10930082500604812	0.07187092782774004	53	4	43	63	15	308	45	70	4
IFIT1	4.724941356897333	5.407455836014632	39.827920637099645	1.2728269973278061	0.8372808462159991	0.2536976186781096	0.33087442594302957	0.5617677813752152	0.6126703987714172	34	3	20	172	13	271	73	54	1
HIST1H4H	3.4945105291034495	3.7889671408672623	12.859995070918265	1.2718858660810308	1.2869474077152356	0.7715665888945842	0.15873122052825062	0.2206855998375734	0.1786162226588334	19	2	8	13	9	74	20	21	2
WBP5	7.508494807473609	7.688920428781548	207.90574902569162	1.2708221400619997	1.1170098003459197	0.8726485413498251	0.02766776013733435	0.07425525659972718	0.04965025778071895	199	56	228	226	125	2223	183	235	46
FAM78A	3.315540527448346	3.778530677381933	12.863985077626328	1.2705297375620457	0.861105975512981	0.27405504664693164	0.28046943394671836	0.5741462410462372	0.5703103729623419	10	3	52	6	1	66	14	17	4
FAM124A	2.3948614503387593	2.8803814213768653	6.35574408563671	1.2701007078807365	0.6752100420304081	0.1435704223341798	0.3297071788121148	0.7353861211440021	0.7746828894064401	4	7	5	14	0	46	6	7	1
ZNF610	1.9639909517010787	2.618751821708322	4.295984172528265	1.2698296572839451	0.8926089405915327	0.20134794272086912	0.34442942632119894	0.6255011730219747	0.6682641056751399	11	0	11	7	0	51	6	2	1
KIAA1549	4.237605601690017	4.6854763945801325	25.018165195308587	1.268699793143717	0.8003502361224698	0.3090555744180882	0.2899242649347709	0.5435422417550391	0.5437562084479226	51	1	79	7	10	172	29	21	8
RPF1	4.424533421021021	4.755606592463938	26.02851761067659	1.2648177718208162	1.165658890981781	0.7217890540196295	0.15394321208246156	0.210408990154065	0.19395565327987485	28	9	26	62	2	193	22	45	6
KIF18A	1.9632524010947001	2.4366545327049773	4.037361176920551	1.2638987214011477	1.134313204728161	0.2850979809960087	0.2939684589256264	0.4900384425144291	0.5254761736229593	8	2	3	7	0	39	7	2	1
PML	7.063104366697395	7.332812788092455	161.06487702213087	1.2635541560807508	1.2516323044193742	0.9857608084086293	0.06294846043391669	0.07670537497642639	0.045588235857781226	273	31	171	333	21	1007	301	200	31
TMEM179B	3.140811864841076	3.4122627500599187	9.217131391933991	1.2633289710873636	1.094585401427745	0.5389479293531129	0.16295221864830756	0.3302733623951806	0.3174465560071478	12	3	12	7	6	91	10	12	1
PCDHGB4	1.6140934585977222	2.26785967769014	3.7289435991281383	1.2630390904241364	1.1102471393188706	0.2152441405885564	0.3897743245792361	0.585789817816884	0.5875845305643347	10	0	8	2	0	30	1	5	2
MCM10	2.1688835114022473	2.506668289467592	4.538339861662427	1.2628560817048808	1.2759613079235963	0.3846040151815225	0.2471115496985883	0.3751516165095825	0.4100682938262342	11	1	2	4	2	31	7	6	1
PIF1	0.9977747717611922	1.8610259653681749	1.9388229985760885	1.2624184405716585	0.6263041352846023	0.07232708827081666	0.44837562375637	0.8250760733191269	NA	11	0	0	5	0	15	3	3	0
RP11-611E13.2	0.35177269927912386	1.3872076053798537	1.1471503382623363	1.2610111800473653	1.3032474123043991	0.08660656679139996	0.48470677499882464	0.6333241069458313	NA	1	0	0	5	0	11	0	4	0
DDX10P1	2.5856953003138976	2.8640677805047603	6.374765401237899	1.2607245363774813	1.4952016418447316	0.7785330746706569	0.1819904125863919	0.21017000200883598	0.19374514250269928	9	1	7	6	2	39	13	6	2
EBP	4.232621374907426	4.388820366029926	21.6079608005283	1.2599089558787127	1.1965727033191969	0.7915275805771684	0.10687126838834018	0.1702310760021898	0.13479899695958952	28	10	11	22	9	137	27	16	9
CYSLTR2	0.7455860899706582	1.547862282477229	1.796327637562052	1.259548226080252	0.5606575033311411	0.030584284584963362	0.5347940294994151	0.8640268263895637	NA	0	2	5	0	1	11	1	3	0
CD34	5.493531192540931	5.897450373150688	62.45025605090095	1.2594480155375747	0.4200246247421112	0.11229993467680936	0.21770530300315194	0.8033696481767322	0.8483421328130513	67	19	33	19	90	328	46	42	22
RP11-120K24.4	0.4983294338907981	1.6444376660971962	1.5818631417323026	1.2587524242096424	0.9091603358810908	0.06809524589006197	0.5300495120504938	0.7712538340116146	NA	0	0	9	1	0	11	6	0	0
PIGP	2.5002886706522176	2.80057951414223	5.708594139714404	1.2587393142367174	1.154605888766051	0.4279778984368326	0.1993207790056019	0.3876444559901707	0.3945242005583674	10	1	4	6	4	50	7	7	1
NRK	1.9860614720041216	2.556745310155432	4.436735983049692	1.2573959929724647	1.1606451642699065	0.24559474841702753	0.3611175501169998	0.5161282278729075	0.5631437837614506	8	1	1	5	4	37	11	3	0
PPIC	4.412307323917927	4.690237011915941	24.552010305933287	1.2570610950313243	0.8304151274643732	0.3534878307729306	0.19353412061628292	0.4241795661491062	0.5008726424948575	40	17	9	43	8	240	34	18	3
TOMM5	3.563308063234847	4.024251450706309	14.398845662966002	1.254606795623162	0.9410771590363154	0.47758588461763324	0.27150728105552124	0.4184095013418606	0.37669083028575223	29	0	19	28	7	135	19	16	2
RPS15AP10	0.7065627325017516	1.650316529001288	1.6003688738429709	1.2534632128093357	0.6615409239795702	0.06852488524643195	0.47058293159113146	0.832767863587136	NA	12	0	0	1	0	8	3	3	0
ABCA9	4.951600941028129	5.281063170420275	37.53972635006728	1.2524035112252263	1.0428981951824006	0.650732117995706	0.1436015594339287	0.242687059277796	0.22169697480378125	84	2	52	30	23	287	58	44	6
JAGN1	3.063072354223472	3.3300564308929017	9.072772690700399	1.2511362480517139	1.2356266337229682	0.6696229965701126	0.16666502886742465	0.2728736624797083	0.2334094790055145	14	5	12	7	1	62	13	12	2
ELP6	1.8374278345153032	2.763246030985266	4.821178558930089	1.2509284297773142	1.0113987463654346	0.16867787970695822	0.4648246855453735	0.6275045576318977	0.6927116969554472	24	2	3	2	0	48	14	1	0
MAGEH1	2.965349017034886	3.3539032743177626	8.801815669688928	1.2508792162889315	1.0242994541805768	0.465776048415857	0.2451858019366337	0.4197018596103887	0.3842005706940119	14	0	13	16	4	74	12	9	2
BMPR1B	1.2985266534949207	2.022704665304178	2.5749783749505006	1.2502823236922063	0.8379173280730905	0.09563784044508482	0.48198023518816785	0.7251013251489542	0.8232796146269034	3	2	7	0	1	29	1	4	0
MDM1	3.796169128834873	4.039173889645161	15.374497503430288	1.2492986610792371	1.2703343515368237	0.8943752622896792	0.10666653029459966	0.1407153918446575	0.10405910961760115	29	5	18	18	2	123	27	13	4
GNGT2	0.7770145173869403	1.8035390543866439	2.76879696883049	1.2491265266017209	0.0840472078704852	-0.002327359534166307	0.6038562095129676	0.9855614383599193	0.9935539653586108	0	4	9	0	0	13	3	0	1
E2F3P1	0.8734823093252135	1.6276323121705212	2.066296167870591	1.2490940791071463	0.49117279885430953	0.05487945335843927	0.5018143233416942	0.8783634797621958	NA	0	1	9	1	0	11	2	1	1
AC092835.2	1.3799333617492489	2.0527905228101777	2.557265644010055	1.2485225342483381	1.3893111689039699	0.25095332955975397	0.3299123111064983	0.4557173891557472	0.5161608599845464	8	0	3	3	0	17	6	5	0
PRRT1	0.64319431863989	1.8270964178956701	1.46868533634801	1.2479408359510966	1.6070167645747444	0.127421337655445	0.4916153788164486	0.46982695748303555	NA	2	0	5	1	0	42	0	1	0
WDR53	1.5068009999300476	2.1978122872696133	3.401819400832766	1.247859607692578	0.4356695947777961	0.031646952706288416	0.4911417645452417	0.8760942637551209	0.9534017449215993	3	5	0	7	1	29	4	2	0
PARP11	4.379250222949673	4.575767762028323	24.336692058904024	1.2469288682678097	0.8607484967693027	0.35943813325849194	0.14393383440923213	0.4189492664380801	0.47949018905762253	29	20	18	13	11	167	17	28	7
PTPRZ1	1.5720436377786957	2.8027666680334695	4.63553157469193	1.2466862040654005	0.13255146141548527	0.008221362068013015	0.5279999360946777	0.9729872770532172	0.9900014083151182	2	0	37	4	0	52	1	6	0
RP11-214O1.3	0.7527722762703254	1.9218181459332044	2.5494318247502097	1.246643201138395	1.5445576381050536	0.1593513711018038	0.571862131277765	0.5650673870943014	0.5875845305643347	0	0	10	1	0	4	3	10	0
MOB4	4.4768067857778435	4.821341689564845	26.619636477136464	1.2462914801481135	0.9914798683917995	0.4235853533718451	0.24474908777191587	0.3416517431088412	0.4230091075327898	28	12	15	49	14	343	11	36	3
FAM114A2	5.358201032942643	5.601715983460357	49.80006246601666	1.2452595011610827	1.4054661553448804	1.1465406257308661	0.07254295970041094	0.047558547790418515	0.020654649775652928	93	7	32	70	14	287	49	65	22
PAXIP1-AS2	2.64457785066884	3.188569437783839	7.446852462912733	1.2434141397597043	1.503205004240851	0.7704014164459182	0.289304017352462	0.2539384856255772	0.20641103417449091	14	1	4	10	3	50	16	14	0
CSF1	6.927758971185993	7.112494023085495	139.16156481849367	1.243338856725332	1.2995444375944527	1.1390371620655775	0.016498985647460176	0.017231524063942613	0.0015973838530144327	242	23	156	173	46	845	230	175	35
ZNF701	3.838609647640307	4.119468235415489	16.70440719650306	1.2422381142642869	1.2172392841522826	0.7999355943762111	0.1450036328105367	0.18875828287806454	0.14734620318610125	32	1	15	29	5	123	20	18	6
STAT5A	5.336643023323477	5.523964715880923	45.347561891085306	1.2421376954692542	1.2943851284304597	1.0857230878550683	0.03829551710367906	0.03494797069879211	0.012143858793553388	60	14	67	44	12	281	81	59	9
PWP2	0.6231307357907987	1.4179142702597498	1.240881562131991	1.240656183300015	0.8069477226743068	0.05958926802235387	0.4648246855453735	0.7699054884819275	NA	0	0	1	5	1	12	1	2	0
PPP2R4	5.1613844351063065	5.4641130652492995	42.69042419547567	1.2393427247595998	1.0850660437655997	0.6937707561032461	0.13962471524092623	0.19607189763173716	0.19750463573436702	122	13	24	73	5	325	64	55	7
KIAA1524	2.0107968394652382	2.4538609194271435	4.734592988430904	1.2386854783932446	0.7820734183553395	0.1305774825882584	0.3688044924267236	0.7110554734404994	0.773500256843188	5	6	1	5	1	33	7	2	1
CTB-63M22.1	1.0798512617318206	2.0780163820310906	3.643340742213008	1.2373065488515527	0.055233406610098804	-0.026275952295601823	0.5148129858421522	0.989622067183324	0.9528225512550664	1	0	1	1	10	14	1	6	0
FAM151B	1.0680044987918842	1.8499171110352788	2.003163962987269	1.2368768664056922	0.8607928805505088	0.09622577636918848	0.4286238525160745	0.7269578063211116	NA	1	0	9	1	1	21	1	4	0
ARL2	3.193896975718436	3.612103395724794	10.26793507610518	1.2363258420066057	1.1242518341953824	0.5212534942159499	0.21437284035612475	0.3247366764504157	0.3409996707793134	31	3	9	14	1	100	20	9	1
SLC19A3	2.0865875568738232	2.6631801897035046	5.132337071800599	1.2361700203796215	1.6722011829723307	0.5194860042951246	0.3557082775775966	0.29305546240564745	0.2754155801359806	4	1	2	7	3	24	8	14	0
SP140L	5.426768902678114	5.631968073715503	49.87475117221588	1.2360464515126055	1.336528972287511	1.1148949514448818	0.04112914127331353	0.03369156288049557	0.009765468953466066	74	7	60	70	14	364	77	41	18
CD200	2.205150775718244	2.774448274905875	5.567744778448628	1.2359304576782304	0.8952269299712512	0.17615201540683378	0.4382350246397619	0.6462605586771684	0.6969908871463278	1	3	15	3	3	31	10	8	0
PDSS1P1	1.7676677817020263	2.4616951900366053	4.188425949221816	1.2358141343005213	1.153245838853632	0.2250620904563053	0.43366728112223646	0.5534047259269647	0.5766695789957178	9	1	11	1	0	31	1	10	1
STAT4	2.8196447343322344	3.6586612534201004	10.81598626128223	1.2358124203609482	0.3636281907312553	0.07018257628244402	0.49845120231640266	0.8808519680087792	0.9012277263931624	2	4	52	19	0	66	5	20	1
TSPYL2	7.088583129095643	7.322487504245988	160.72556809476495	1.2347092999272984	1.2912914948785208	1.0834389579872852	0.04277539390517066	0.04156239685882823	0.014090681008459312	299	28	230	231	24	928	257	220	40
IKZF4	3.349522492470044	3.787023134698386	13.126913258085027	1.234419321345997	0.9105148360059411	0.35850172981734674	0.3223235963764418	0.5057076486766696	0.4829304609598733	17	7	15	28	0	117	14	6	5
BBS10	3.4878261648198463	3.7612837205303946	11.86716549352151	1.2342597055078057	1.0969281747533235	0.6295748589358005	0.1556044311907824	0.27110164428580497	0.25786736796235565	13	5	15	16	5	129	12	16	1
JMJD6	5.308204087065621	5.588879632296703	46.5827344387261	1.234158022622303	1.103284549946796	0.8168283546123444	0.10192251489687333	0.1454342805418484	0.09888303894349224	80	3	66	70	21	433	60	56	8
RALGPS2	3.8443913656587547	4.1951902030945165	16.56314368674363	1.2327114339284897	0.9737671679880707	0.45767807695227947	0.20626449163338395	0.3675776040727832	0.394788028665264	11	2	45	25	6	129	24	22	2
ARSJ	4.431708430407955	4.871456434306129	27.41935419182167	1.2325327629171727	1.0333841183121153	0.5331545237106273	0.2301754827552181	0.3142377981407208	0.32583845972200604	89	11	24	33	1	209	48	33	3
EIF4EBP1	4.671493565243477	4.918205285669953	29.718898273373693	1.2321848847849337	1.1096603546344181	0.7220073654594958	0.13924390458631888	0.18819147803435435	0.1768095475416447	65	12	14	52	4	198	42	33	8
DYRK1B	2.3544569694520434	3.076931292427959	6.8161987485770155	1.2318477110056456	1.4442017226976636	0.4500803920065868	0.3773528426105425	0.3506001365244851	0.34822568639829093	16	0	12	5	1	45	24	2	1
PRICKLE4	3.431723919754218	3.707606954155889	12.606662537597467	1.231184913096717	1.3736823134337617	0.8165604535665174	0.21015463613819377	0.19385406694652899	0.16520261452705678	18	3	5	21	4	67	11	24	4
ADCY10P1	2.697442442975905	3.1270100110266594	7.715399087007752	1.2307673504153083	0.8777914441368126	0.2750029192439931	0.3208179811159222	0.5817084384849487	0.5746821922481232	17	0	4	17	4	67	7	5	3
AL355075.1	3.047065109604484	3.3038769414097793	11.013185283814094	1.2307475684390208	1.0695208837468566	0.29380778700520527	0.32056408577340895	0.5160553663800141	0.49393688982326434	4	5	8	5	9	41	9	9	6
LINC01290	0.8588995834054076	1.6861776417932621	1.7458544474312174	1.229982921548309	0.9733842431924697	0.10759396276454193	0.46204130593295184	0.7110554734404994	NA	4	0	7	0	0	9	3	4	0
RNVU1-7	3.9213353889405185	4.2551296784913655	20.8045536025309	1.2299080191302534	0.7230217450130872	0.18612504633305763	0.3220255549490453	0.657181269165473	0.7040329909574046	6	20	18	13	10	98	8	22	9
DUSP2	2.1871840108498333	2.9151548004315235	5.347591640900667	1.227485492122864	0.8162189665934368	0.1711294748584869	0.4127267846834811	0.6589053692406349	0.7252295227242926	24	0	10	4	1	85	4	2	1
KCNN4	1.6171942217985895	2.245726880534414	3.153103997770217	1.2269243570979307	0.8611664394415013	0.15857758471358832	0.35603500549370015	0.672468925735955	0.7248252037343734	4	0	6	10	0	35	2	3	1
COL4A4	5.044964751858692	5.230097894074488	36.89014012453647	1.226742316694182	1.1263014400046274	0.82816441547895	0.07965657557949453	0.11477411396757066	0.09483285414861709	74	16	21	43	12	255	44	56	7
ACSL5	6.040701814011496	6.218105653339533	75.25595034061283	1.2254931785460355	1.2393404874413996	1.0190650413703635	0.03981846964090216	0.040450150110620725	0.019442547036434152	93	18	57	144	23	453	111	82	24
RP11-495P10.1	1.1082906014522604	1.9514136710885919	2.3297262324730794	1.2248752721266716	1.3310414691094254	0.17794646601427996	0.4327151103099853	0.5471800310685306	0.6095872233933106	1	0	5	6	0	17	1	8	0
LYSMD2	3.7086878204338407	3.8666293363187116	14.880232821479728	1.2243821550476097	1.1983048156135114	0.7108760420216973	0.1372129587251956	0.2299344113432926	0.18855350067065033	15	9	15	11	4	91	13	17	6
RP5-1059L7.1	0.08420772831944862	1.1079581608050022	1.1628100529215943	1.2239246396558106	0.7550792390800805	0.05809311842391139	0.5451006609937076	0.8385335431962241	NA	0	0	0	5	0	6	0	1	1
SASS6	2.8754493387563844	3.2527975847719244	8.505802147118303	1.2234712768382556	1.2996228648557044	0.49829321419267736	0.2748694140699114	0.3270005231345904	0.32462608460711967	16	4	4	5	4	55	6	20	1
NDUFA12	5.040610732970414	5.226540007804126	39.238381132292496	1.2232391002441958	1.2098448193149087	0.8549578976288018	0.08034545089674092	0.1282316206393593	0.09918449501960296	38	10	33	37	24	274	28	35	19
OLMALINC	2.4486461631344105	2.795800110454919	5.485151327446399	1.221187350598796	1.2389463455090959	0.46963282139018975	0.2052550983543496	0.33289435534059497	0.3640981978597729	14	1	7	5	1	44	9	7	1
CHMP5	6.215586587627212	6.354000251139845	82.21692658684513	1.2207929341714288	1.1538398410487014	0.9754566420394362	0.021010216626658876	0.035918685045785846	0.01213149578352342	105	27	68	108	37	561	100	115	19
Metazoa_SRP	9.588875709192001	9.915337990576736	996.1021889394053	1.2206071872118254	1.0104174828980486	0.5326051459609294	0.1717566646737696	0.2976924170312539	0.3169977473372198	668	697	376	1198	411	3649	950	1082	435
GDF7	0.8210065925348446	1.6472474674306763	2.232525552035615	1.2202854749938779	1.718730790202596	0.2027315512853636	0.5233952863816873	0.463549284824784	NA	4	1	2	0	0	10	7	0	1
IKZF3	5.017559401680921	5.381582720264439	42.892440887524494	1.2189631459827166	0.8419537995950127	0.3553783952483331	0.3052274172452299	0.4988390265821549	0.4829304609598733	12	11	147	38	11	206	47	32	19
HCG4P5	2.7215887035798176	3.1029744424069414	7.356107388233049	1.2176863695238471	0.8692766102889351	0.25735184152137364	0.30508913093431334	0.5693236991343288	0.5960563236465789	28	1	9	2	3	55	9	7	2
PCDHB4	2.44738712021429	2.872069396355695	6.32820738431298	1.217255488397582	1.138832639041754	0.3405268616487708	0.32818456915583055	0.45047234722002577	0.47220020141226815	5	1	14	9	1	65	2	6	3
PCDHGA3	0.7071722368443882	1.8426287432383426	2.0786611867405673	1.2164314664265365	1.3206149808262917	0.12180535791501133	0.5453579268294408	0.6220310155154585	NA	3	0	8	0	0	15	0	8	0
CLDN7	3.8428376963222877	4.18322147377704	16.97222042174548	1.2162248870596435	0.8110321803566026	0.2947780968200361	0.28557963263096253	0.5144135430418012	0.5677253387055619	28	11	4	39	4	115	22	22	2
GATSL2	1.4333790880472763	2.3882553826300614	3.609673914906029	1.2154204857450952	0.6285435452041166	0.0897057945085189	0.5340786474614323	0.822405453118586	0.8376731897589231	24	1	3	0	0	14	6	7	0
SPOCK2	7.181160385440135	7.448048033406515	177.28596684500275	1.2151210586704189	1.1657975489761807	0.8592412175277657	0.10588057244294583	0.12403299768282233	0.0974370499286458	439	42	336	101	24	1120	250	145	66
AJAP1	0.4119809858194936	1.3015435745693855	0.9815942363927177	1.215119239224133	0.6420776889065085	0.04443905929925195	0.4677289072379237	0.8375729059739294	NA	0	0	6	1	0	8	2	1	0
NBPF26	3.67101486426555	4.203385396811115	19.41879016145049	1.2148572523582586	1.4202729590086047	0.8330503206663357	0.32393653564537345	0.26043996573563677	0.17534392148110678	35	1	41	10	1	70	29	14	12
METTL7B	1.2872729495130115	2.238295877295637	3.135466181358207	1.2144103086070956	1.1256054221222271	0.12754357112313575	0.5943223847351421	0.6320998670543481	0.7420958741569744	0	1	4	7	2	38	0	7	0
TECR	5.652023088781962	5.805398113130956	55.778910033238425	1.2141180260173325	1.199937009439936	0.9981582205567378	0.030054641872922443	0.037503645377612964	0.014345063697331921	122	14	62	50	17	468	65	61	16
TAF7	6.861320667696707	7.029245188247801	131.90780458441552	1.2132650403163279	1.244237758070403	1.0808259122859498	0.016226724536730217	0.020691561840906224	0.0020977408857892716	196	21	169	192	42	1027	151	145	43
SPESP1	0.6219606616250021	1.736880156272987	2.0362489447333374	1.2119624893874348	0.42286305002262664	0.006559684216772118	0.594905229616053	0.9090182289370565	NA	7	0	0	0	4	19	0	3	0
TLR5	2.841639508781205	3.423415585250098	9.530933453877681	1.2115015645613327	0.8173475405208472	0.1878535297061131	0.4789220841289202	0.650540384781034	0.694029770926417	1	5	26	14	2	50	5	22	1
SYNE2	9.474632414420316	9.734954124268844	863.851143198361	1.2108220899995001	1.1601649795508635	0.8747221068820107	0.08034545089674092	0.13255487270048072	0.08413413430708269	1368	107	2102	807	196	4303	1435	785	291
CDON	2.192648027061963	2.532720714042495	5.07826342701776	1.2104272483548137	1.1916933996527326	0.32070889225987464	0.33852747681685813	0.45236387260015076	0.4707882498859228	12	2	6	1	1	27	5	7	2
TRAFD1	5.328747367071506	5.550218341891367	45.40972615879552	1.2103107312415102	1.1631856338953757	0.925617061063571	0.06316929322358873	0.08791895187646323	0.045588235857781226	70	17	45	50	18	352	73	66	4
RNF113A	2.818720197123574	3.4267040829506694	8.516397338142305	1.210193723101699	0.7550282426386837	0.2253011673587664	0.3551252648608681	0.6313301172329157	0.6652271153427951	33	1	19	10	0	93	8	10	1
KLHL6	5.571840735601256	5.825804760029846	55.28058430367749	1.2098431309134636	1.0911274373733675	0.7599965223812497	0.09235135301106882	0.14254921517262098	0.1336846847967125	64	25	100	70	8	491	102	49	7
KIAA1755	1.9077636074909683	2.620926714493439	4.715958542484754	1.2092872684178402	1.1741257793210467	0.2324017076652044	0.43366728112223646	0.5493663281766961	0.573721391152838	2	0	3	14	3	22	13	6	0
PRR11	2.49202139831186	3.052662850396166	7.884299021023914	1.2087711015313656	0.3537610445918171	0.056886932935749486	0.5533411862746186	0.8878035338516074	0.9202636781990553	13	4	0	14	7	64	4	2	3
S100A9	7.57733512477297	7.883236173488943	241.30987201656188	1.2087076492357174	0.8270537380136922	0.3966575128334931	0.2202773611928129	0.41307444692015577	0.4492426617667708	82	41	411	299	199	1345	191	277	83
KCNQ3	4.732674123830604	4.961958377455477	30.81661895290486	1.2085014910701941	0.8863423321295908	0.4410665672240839	0.19005181291582096	0.35570710246583775	0.4004577586576662	32	12	12	83	11	211	28	39	8
PACRG	0.27475653807902717	1.369380766694444	1.5934876195120058	1.2072950978470358	1.649866719946393	0.08527505328366361	0.5854681903232232	0.5904718915007307	NA	0	2	2	0	0	6	0	6	0
LY6E	6.694623127854759	6.901347646276915	119.97122352721897	1.2066109873316957	1.1370097835472084	0.8672700001529626	0.06118338058890672	0.08595192276644054	0.06836768260662063	177	49	84	231	22	737	215	135	24
SNORA74B	4.730887683745217	5.033225508397604	36.089109526583535	1.205626474494411	0.9186701556756457	0.32312437063385585	0.23350169984294764	0.4831765473610839	0.5043001704455639	17	26	23	19	22	129	26	30	19
BIRC5	3.07491317381297	3.422893366008004	9.985625808669992	1.2044281904593803	0.6987162844953976	0.20294310824866138	0.3959199414289468	0.6607757999135675	0.6902280653933196	29	5	1	14	4	70	12	6	3
RP11-803D5.4	0.8430929082036681	1.680265088397764	2.0099085981305445	1.2043713617379188	1.2924188025102679	0.15583456171609197	0.4801443339939577	0.5885568573622872	NA	8	0	1	1	0	14	5	0	1
CCDC94	3.0346318238987555	3.286888827070883	9.614867258760281	1.2043186443891674	1.2170660556603727	0.5511978512012463	0.22349645806237398	0.3223112887205834	0.2968629217925519	13	4	6	16	1	67	10	6	5
AC004893.11	2.078880282918255	2.5965498914395067	4.814898651666145	1.2041636708842918	1.2501783375723887	0.32249892804401536	0.3547568813470544	0.45272792681523577	0.46776307883815677	3	0	11	6	2	27	13	3	1
C6orf223	0.7310033640508524	1.6673903489087234	3.146624298699618	1.2041334024086543	0.8815262281618629	0.1115907691914643	0.6063265511562472	0.8095783548833752	0.6934282732668432	0	1	0	10	0	5	1	2	3
OLFML1	4.1883486226615085	4.527754642295007	21.612908818990302	1.2025420776929567	0.8517227685070758	0.32547502159007496	0.24137017763016283	0.4532185433305852	0.5314036770689248	62	15	11	16	6	206	16	32	2
GIMAP2	4.158693388368441	4.457178663604304	20.428940426544425	1.2024520394903473	0.9006328911473983	0.42831350385871647	0.1980913102747336	0.37810889644110734	0.4182170298278021	15	10	26	25	13	192	22	28	1
DLL1	2.540731513655815	3.3482186232327598	8.354474970711795	1.2023733187030476	1.0264255171554906	0.2779241704367361	0.43646660626591466	0.5565476758228641	0.5462451641073859	35	0	13	8	0	40	24	7	1
CHCHD10	5.07640591465035	5.257017984933693	39.57574604029204	1.201487763158839	1.0584519973306692	0.6667208613744016	0.13544455100525804	0.1959623332534918	0.1949433349779548	60	21	15	53	13	249	36	38	16
LINC00997	1.86234391091709	2.414618877963133	4.322512585060542	1.200861677063632	0.6352615777806874	0.0755399433646699	0.38852993806716246	0.78838396987373	0.8751002693702452	5	7	2	2	1	34	5	4	0
CCDC18	4.283698895201997	4.525444276345939	23.153616026332482	1.2008456614118421	1.2247651442092253	0.8026746486232754	0.14833596886657277	0.18008497662102763	0.14325469714942873	40	3	17	19	15	126	42	17	8
AZIN2	2.2957143155428312	2.5719407596143964	5.393163709774034	1.2003744646380774	1.2497066313549274	0.38840848948320605	0.27008294290162566	0.3911868130217663	0.4059222554969267	5	1	4	9	2	41	5	3	3
BAK1	3.3185203712067577	3.7905775265576747	13.165747094952394	1.200064500551329	1.3031925575620533	0.7023761057316557	0.3425675452362953	0.2840815329206913	0.2232295140316571	24	4	10	24	0	53	27	15	4
PRIM1	2.0371399205910663	2.5230349336548015	4.7681185614279675	1.2000254834958808	0.868372034269343	0.19054686849134148	0.3688044924267236	0.6525817755531199	0.6695792929177513	19	2	4	2	0	31	6	3	2
SCARNA22	3.076612853330898	3.6656068180526917	15.222027488072268	1.1983676077895804	0.3883554042261452	0.06245847642832839	0.5043700884208405	0.8921660008537186	0.9026349916152839	2	15	4	5	14	30	8	10	8
PLSCR4	6.091736379812652	6.246294381483433	76.17014305309311	1.1982298601146144	1.0251938980299389	0.765000523535161	0.06851842060024163	0.10930082500604812	0.09673686298618758	121	25	137	39	32	595	89	83	19
APOBEC3F	2.907501424230825	3.2556142580777148	9.707539877835007	1.1980604786477314	1.685850311977932	1.0192982909164134	0.3137458883823925	0.171676830371802	0.1210951342869144	13	2	4	14	1	32	11	16	5
ELOVL7	3.0243796741901567	3.3696057943339404	9.123517672198966	1.198014725790576	1.263828268400682	0.6154261302108807	0.2246589626061246	0.27857624990280677	0.27370025162624545	13	2	7	21	1	53	18	11	2
TAGAP	3.5726357392447006	4.15353124471498	15.723441064222895	1.1972093229827048	0.5056539135860506	0.11576253174419661	0.3999228942809009	0.7797901020296125	0.8388406015819632	7	4	75	9	6	144	8	24	1
PCDHGB6	3.1135610182741607	3.5240428211519172	9.963071075101608	1.197145500703723	1.1283206830990877	0.49979747294391536	0.24096706298265075	0.34493253019685854	0.3522358752258362	33	1	14	9	1	67	18	12	2
SLC12A7	6.157050096941491	6.403195886152676	83.24717099354298	1.1970798704371868	1.1609719416623985	0.9030563818580523	0.06761137934330716	0.09045286804730754	0.06074066145988044	147	11	100	170	18	664	130	105	14
SYT7	1.3192282449434123	2.374292867907069	3.172741759026781	1.1969156657304119	0.0667626413273623	0.0040253864993672235	0.49040572110765995	0.9866261189411787	0.9943736117106245	3	0	1	26	0	28	2	4	0
AL353644.10	1.397391491205233	1.9008082539719287	3.6360696665344605	1.196362956909688	0.7352343228535637	0.0905513137047878	0.5463295112537514	0.8001480792926929	0.81316121344324	0	3	1	5	2	11	2	3	2
PRR34-AS1	1.9524910025015956	2.5152518893182907	3.925990749100655	1.1962629635920128	0.9935703398431056	0.2110011261203506	0.37676892014953256	0.5676181028794545	0.6423844502704645	11	1	1	7	2	45	7	3	0
RP1-18D14.7	2.299355226888652	2.9221388298579636	6.2624679672549775	1.195916728496169	1.0066227649461856	0.24115810198493656	0.4379146090803641	0.5832338405818641	0.5865743824079858	14	0	16	1	3	29	16	5	1
C11orf73	3.4110026560867786	3.952692228848082	12.964968323377763	1.1954396739035773	1.169440189864808	0.5869406841401402	0.3062760919194643	0.30526537682192756	0.29993551105290917	19	5	17	24	2	180	13	18	0
ITGB3BP	3.0118840883007034	3.2960311693790385	8.623527257558141	1.1949770527569794	0.8914293016885934	0.315817921189002	0.2647028238797816	0.50821545239612	0.5262859527331865	16	5	3	10	5	73	12	8	1
PIM2	4.516013971921435	4.904880652687172	30.23531327759868	1.1944349172877116	0.9549112587189089	0.418562434355073	0.3425675452362953	0.4304127968299247	0.41719319494484985	8	6	58	79	5	132	48	22	12
RP11-474D14.2	1.8767030950985708	2.384849214398257	3.60311416294484	1.1931490079075011	1.018400106939369	0.23347926404137317	0.3223235963764418	0.5446119940424334	0.6059684502191667	9	0	7	4	1	44	4	2	1
SLC5A4	1.1985729757603647	1.9669190125801532	2.3874453531091935	1.1923525013018914	0.9137298326253133	0.12175723070823519	0.48743033768539	0.7071970496763826	0.7602957623246163	9	0	0	5	1	16	2	6	0
FLT1	8.476855498687149	8.694348739895268	422.103837897236	1.1920776324043272	1.1822202269506392	0.9350014604768373	0.05324004042447396	0.0815153775724899	0.047186229852001715	358	118	914	500	86	2645	563	323	169
DET1	1.284788938080905	1.8809832081875009	2.3274606271597147	1.1919317472418056	1.4917299316768302	0.24847539399378718	0.37676892014953256	0.42674505222478804	0.4947890491643134	4	1	4	1	0	13	6	4	0
LEAP2	1.3769063373112205	1.9797226951709053	3.0311848417158633	1.1912590560127807	1.7373084964435008	0.32330787146986434	0.42244854835526685	0.3506001365244851	0.3707526217453021	2	0	5	2	1	14	1	9	1
SRP14	7.487791857222316	7.615968242844217	199.15165447279452	1.1909530537859119	1.1139176904461818	0.9483683035521925	0.012396932394163214	0.03309757232343576	0.008045526291057913	244	68	167	253	94	1535	207	233	57
SLC25A38	3.6503882921598776	4.011865567425208	14.473793205269207	1.190165179339955	0.8637454400616804	0.34012513460827765	0.2350033210353272	0.4736014098143217	0.51188897905416	12	2	21	21	13	142	13	20	1
RAB6B	2.6708943109111587	3.2397645663757424	9.666263673588583	1.1897301912774487	1.4788808372016264	0.4976276776698233	0.45076621081110296	0.3519052197995615	0.29238717167523703	7	2	4	22	1	59	1	15	6
LSMEM1	2.353554659757083	2.8784664270545157	5.6940707124657965	1.1896177840989688	0.6130569068081947	0.13222242975006038	0.35606465468625653	0.7516131518681387	0.7977512423848665	3	1	26	6	1	51	4	7	1
STC2	5.763158812297154	6.053851416919596	65.8481273719036	1.1891934711720262	0.9262456070503688	0.501953549798937	0.16954988225529838	0.3077849160593692	0.33797010067277916	47	7	161	68	40	389	116	67	12
RP11-1391J7.1	2.9414782900249605	3.3193807918153784	9.632245803135808	1.1889962925406976	0.7478829615925197	0.1540322686559151	0.3603499020041684	0.6815372728927784	0.7548568676950317	5	10	3	9	6	41	15	11	1
PLEKHA8P1	1.9613206629730282	2.369019469516593	3.8179970905266907	1.188610618405144	1.0891146893541193	0.2818431798209617	0.29352574560535627	0.49905184056471813	0.5359290071241097	6	0	6	5	2	36	3	5	1
TNNC1	1.534369331707609	2.4230672440220076	4.785501895452796	1.1882504835227459	0.8565076012705488	0.1375562476081019	0.5986576362525543	0.7455575341898134	0.7169976599969575	18	2	5	0	0	29	6	0	3
SLC3A2	7.446418731229407	7.6715741738360554	205.06310817124202	1.1880082711570548	0.9729967099538176	0.6534502077985964	0.09069127354866308	0.19510571456367737	0.1900306404263064	472	22	154	248	131	1562	235	258	43
CPXM1	2.5291954493783337	3.3111086697193515	9.158699053955061	1.1876996255193684	-0.24524485929323858	-0.07547829262960985	0.5824808352074627	0.9353139451682335	0.8793799327063858	28	2	0	6	17	58	8	3	1
ATHL1	6.307771291201261	6.739641824074175	106.51453375941475	1.1875885882168016	1.1518660843865638	0.7197497875547597	0.23975958829825295	0.22864034785624446	0.20084124296647596	287	5	160	174	11	524	183	135	27
TTLL1	0.7858716543467369	1.5466720674305807	2.3474857663583837	1.1874161913553856	0.29450729276115917	0.010255051493992334	0.5311772360773478	0.9401960537120241	0.9858150441863699	2	0	1	0	5	11	1	1	1
CADM1	5.540220440835798	5.716358025394243	52.195390399931455	1.187390386016465	1.0379434551398057	0.744348654385431	0.06118338058890672	0.1308426643968045	0.12019559638235218	95	31	41	53	13	363	83	58	9
PSMG3	2.429938145140255	2.999012706518994	6.215593503643943	1.1873563060091024	1.418594593119868	0.5624593800058347	0.3093040905890501	0.3056635423643205	0.30041476150264773	17	1	6	6	1	46	9	15	0
ACE2	1.1490589958590016	2.0914689020636117	3.43919717712827	1.1859418874414824	-0.06898464104446139	-0.03898478113012631	0.5487015483693307	0.9893257874059419	0.9274950508191315	2	0	0	4	9	17	5	1	0
RN7SL151P	5.326071283182996	5.993061914363663	68.52613304730365	1.1853794096978245	-0.10359397935105966	-0.02147452159435532	0.45995872165417695	0.9729430758021835	0.968434969994919	13	83	16	52	66	231	21	50	24
RNA5-8SP2	1.188174486069284	2.215408722677307	6.1786785951626	1.1849581305116221	0.019753325928803085	0.009405533341260245	0.6644886091032023	0.9970727986012825	0.9797740756778764	0	9	0	1	4	6	3	1	4
AC046143.3	0.3211466500998541	1.2177357461872997	0.8168367577176588	1.1848961007393173	0.6670691527186556	0.03805185516109991	0.4715796000538971	0.8270227158732065	NA	0	0	5	1	0	9	1	1	0
LENG1	3.4895386300837963	3.7679327851326265	11.833323257665453	1.1846155165436976	1.0033801731237733	0.5101481823847934	0.18675929383876694	0.3302376674267137	0.3421216877091667	22	5	13	11	6	144	12	12	1
EIF2S2	6.99679222165646	7.145257496706618	144.77631204818562	1.184288405187422	1.08311027363864	0.8487521459621629	0.035523952080690716	0.07315116492416548	0.05136109600205107	185	52	91	176	77	1025	142	146	51
POLR2I	2.6601922660382895	2.9311170465106318	6.903336253921813	1.1833385002521875	1.0639439296077067	0.3635266918129889	0.2662381750981844	0.45259586531088475	0.4511143238778889	11	5	3	9	1	44	10	6	2
GSDMC	1.1414295905898977	1.7673654743362812	2.18917634024451	1.1831950423758029	1.641215322401029	0.2242676489170603	0.4232427687945678	0.40121049836007805	NA	1	1	2	2	1	15	1	7	0
NPTX2	0.819301263164463	1.766281360961349	2.5514959004411493	1.1819244908475546	0.21391072972025874	-0.002069151518982218	0.5854681903232232	0.9612273313960693	0.9969082837399604	7	5	0	0	0	8	2	4	0
SMG1P6	1.16894201045584	1.8355176363550036	1.8947563371610878	1.1818747158551128	1.0185349216315265	0.140673666753079	0.35601351655628866	0.6290305014181142	NA	2	0	4	6	0	19	3	3	0
FRMD3	3.4476613089495753	3.595231516091165	11.830022767649288	1.1810019920789476	1.1980972643901697	0.7044706971928872	0.16295221864830756	0.23817003821263386	0.19676982483998115	11	4	9	15	6	69	14	14	4
LAMTOR2	3.8011302045996036	4.000593115170677	15.49283023854008	1.180983773163957	1.3592531620804296	0.9807381159449455	0.1222744072137463	0.10641949839401428	0.07548517490839911	26	4	14	20	3	89	22	21	5
VLDLR-AS1	-0.031067238949291684	1.1034226938121718	0.6304681267397072	1.1788059441255734	0.6249850783753861	0.018035466566025518	0.5361040074667328	0.8606800237749872	NA	0	0	0	5	0	9	0	1	0
C2orf44	2.7143479961485015	3.0850910861487746	6.90655548727373	1.1787672789259518	0.8990305135068943	0.2835962166372989	0.27150728105552124	0.5292758026894607	0.5688504514594693	10	3	4	20	1	64	10	6	1
COX19	3.406166331145753	3.8972221781276315	13.163076113678603	1.178707088492925	0.8910541708334101	0.37028210954201995	0.32261605714545055	0.49383724439121157	0.4824385651904325	16	0	22	37	4	90	21	16	2
HIGD2A	2.4594045696922295	2.8224064390052606	6.661251984387218	1.177926120796026	0.753852718455114	0.1665164954015978	0.38593406365472627	0.6966424334406047	0.7234186739569248	12	7	7	1	1	35	6	7	2
SEMA4D	5.946848409481859	6.153870790445785	70.77815464414438	1.177840320179713	1.0188469209902846	0.7014596438628801	0.08975809136328126	0.15929313940360953	0.16107720273012247	72	19	193	61	17	501	104	75	16
LRRC61	2.0855312140133373	2.7312825891075287	4.903029078284918	1.17671763692782	1.3396767152324454	0.34101423531164937	0.3738743584440032	0.4079436961315062	0.4492426617667708	8	1	2	12	1	38	16	3	0
SERPINE2	4.235210161556061	4.6497189395151874	24.276742223385444	1.1747852183668783	0.6647324087862733	0.1978625255854261	0.373309293846211	0.6483854739032796	0.7076945194256873	20	5	9	75	17	283	9	15	7
PDIA6	7.614805933095904	7.77072087595348	221.8849167480477	1.174746636314767	1.0610647158364872	0.8336540019850863	0.04090200173380473	0.07969933297699695	0.05240829828684159	413	60	126	271	118	1644	225	245	68
LILRA2	1.8505569592389182	2.735811787136923	4.842360561773626	1.1744323179858571	0.9995693881042508	0.16605765648936738	0.4983501132104651	0.6353277242490608	0.6969908871463278	2	2	18	5	0	41	15	1	0
FANCF	2.32547871989547	2.7439162726416533	5.3143510758774415	1.174103727857202	0.9915778756433524	0.2953600449775011	0.3085149608621353	0.5314911559649386	0.5378275877123577	9	0	4	12	3	40	9	5	1
PCDHGB9P	1.2086786035796664	1.9781198259982018	2.5543726000041445	1.1739607662497438	1.422675416090869	0.22654331588112553	0.47406133258552524	0.4833776931696875	0.5332304219592444	4	0	3	5	0	26	6	0	1
PCDHGA6	2.618821770026675	3.124178052678275	7.310301170193393	1.1731752744249848	0.8805675014438046	0.26359049371366006	0.3430789939644228	0.585789817816884	0.5870090531458945	30	1	6	11	0	48	8	10	2
CASP10	5.674003750039223	5.837676533133021	57.25039943246511	1.172424192959345	0.9950752160152652	0.6936323762821117	0.0868066197260223	0.15087929162447636	0.15352031999176874	48	22	55	130	16	475	66	51	16
PLCG2	5.204141367974268	5.451150394395422	43.30208596995491	1.1717227875039335	1.1180824534433884	0.8322968069837713	0.11175867812695922	0.1352856446924128	0.09035631353185614	61	3	82	57	16	329	52	47	13
CAMK4	2.4337711850710932	3.008824760944756	6.866231968834761	1.1715470297415478	0.35925914622233013	0.07544721949191303	0.46982553387096276	0.88152165794856	0.8890062781905617	1	1	34	7	2	37	9	4	2
KCTD11	3.4643560820085173	3.6902162691574865	13.367291840424246	1.17084930929426	1.318281656506985	0.7487455797158994	0.2102389260641758	0.22601380737079652	0.18601745526937044	17	4	19	9	3	102	12	6	8
CYP21A1P	0.08420772831944862	1.0793022360042865	1.0993960914433594	1.1707530865564868	0.8907588280239611	0.06938704091084835	0.548959207428096	0.797491704276958	NA	5	0	0	0	0	6	0	1	1
BCHE	2.564858819641659	3.1261616691831735	7.627508782699431	1.1703219347379412	0.5077421984935334	0.10131490663494197	0.4205783015978124	0.8138521855092434	0.8499049306546527	20	0	9	2	10	50	6	10	1
PARD6G-AS1	1.8542314095610306	2.7144743029953733	4.30601111301545	1.16968002452495	0.509367006649508	0.08390088009177231	0.4505819551590949	0.8329718867632447	0.8686560009795349	9	0	4	23	0	50	4	5	0
FLOT2	6.61790147198821	6.746147259468503	108.1243754422555	1.1695995124205893	1.158506737053434	1.013015629961692	0.014787727732079188	0.021599187883059624	0.0027459446300159697	162	31	105	129	46	699	164	127	26
RP11-504P24.8	1.2401832040789476	1.8552700761303456	3.262579045120378	1.1695262286727093	1.2920226194211453	0.19525235702536614	0.46675879551849747	0.578576651670821	0.5522307247866698	2	0	1	7	1	20	1	1	3
F8	6.729503520948108	7.06230768080805	138.96466971007243	1.1685211632052932	1.441580893210024	1.1632872901256515	0.10728044449175521	0.06970786948771499	0.03518124935463663	125	26	268	149	22	728	128	105	85
WFDC21P	0.4728129630753262	1.4543899653371697	1.321555323962741	1.1676478960544872	0.08793828301463634	0.0012746181727153038	0.5620122802961647	0.9843434024511754	NA	0	0	0	9	1	8	2	1	0
BLNK	2.3925536445291566	2.7338551556766277	6.215839102745237	1.1673740307623868	1.3823096392091898	0.45848773478925264	0.338010095295437	0.3455599399160475	0.33129447086757463	9	2	2	10	1	31	12	3	3
CX3CR1	0.9279417944450495	1.8559915832354328	2.3961526937846744	1.167297677508103	0.017033159373231112	0.0041394560201497696	0.5543311605348699	0.9966337615937487	0.994939449611859	1	1	15	0	0	16	1	1	1
KRCC1	5.444213299840884	5.596261579635495	49.71773703501467	1.1667595867903573	1.212576591630106	0.9571271858556832	0.06294846043391669	0.0642209554824078	0.03721277844778711	60	14	72	35	21	303	46	59	20
CLK4	5.602266165287183	5.723798266120174	53.10443085837689	1.1665470708888575	1.1369543131366595	0.9514996244296372	0.02924448449828863	0.044017142637562616	0.014546960327156579	71	14	74	52	23	409	60	57	16
NFE2	2.920496877833361	3.5483961596707436	10.176876550315178	1.1658390648391415	0.8058005081336245	0.22522615623167017	0.4015884785916415	0.6376459381873341	0.6431682361623136	7	0	41	13	2	52	23	7	2
RN7SL752P	3.532603901670488	3.8787466577809537	15.584656963598693	1.1658069805938147	0.3452312301928828	0.05778290197374602	0.3280241063507777	0.8713364691809872	0.9249932567239111	6	22	8	18	4	80	11	10	5
IFT20	4.017641642761248	4.302068768965186	20.443852189401607	1.1651224393092101	1.1379339010138174	0.6471536030235648	0.2057601755116698	0.2850807262727204	0.2278071951779459	23	1	23	22	14	121	24	13	10
ZNF257	0.7953037540785718	1.92323781161186	1.9331494107848881	1.1646662016559388	0.7867814070124248	0.05411563969220121	0.5856694727596523	0.7797039166474534	NA	2	1	0	10	0	34	0	2	0
ITGB2	7.096811327384671	7.291004762179646	159.08543150557554	1.1645228873776299	0.7720879125572623	0.3985679400093068	0.1279953690892421	0.3454644247210055	0.4404641579979657	92	109	196	146	82	1274	136	196	30
MEF2C-AS1	0.5548964195262795	1.564799542829083	1.2698880202063532	1.1638000904871217	0.8254966242971078	0.054817582641167185	0.5411886073958496	0.7730128863345828	NA	0	0	4	5	0	17	3	0	0
SDK1	5.083882848316576	5.334378529658791	39.44079823850916	1.162447043491399	1.1442699275517805	0.8385065069863971	0.10639942449412138	0.1262864438898425	0.09948876123313509	106	7	57	43	5	328	52	40	11
WDYHV1	1.6228173447838679	2.488144213103118	3.9973672327058076	1.1621051414880157	0.08619220162587378	-0.008997941110790698	0.5955298437018085	0.9803740449392997	0.9879847619222584	0	0	10	12	5	36	2	4	0
TIMELESS	4.71790410762901	5.036214166158042	34.06953485841222	1.1601933534049162	1.019640507037504	0.5191787091389097	0.2888901066547442	0.3455599399160475	0.32249287245881864	99	5	8	43	15	195	30	27	17
MRPL18	5.1992215968020155	5.419220024586485	41.474868936160725	1.1596899559311862	0.9238009370037531	0.5344032831283108	0.1582100451581698	0.2631245076154885	0.3048680928012567	46	14	29	100	17	448	30	50	7
DKFZP434I0714	1.3649393655093658	2.0149340317565634	3.1931942305384635	1.1591202402524308	0.7288002851170265	0.10905055869896838	0.48293524991730385	0.7775643780287034	0.7889379538323595	1	1	2	12	0	22	1	2	2
ASTE1	2.1772397718677112	2.450105500346057	4.744672665355	1.158386046565666	1.3001880010684161	0.38993224911273366	0.2939684589256264	0.3740569782579669	0.39483944893711204	4	1	4	7	2	31	3	7	2
HRSP12	3.4467713954141783	3.8226983274615804	14.332154241854044	1.1564151913439737	0.1703466137547745	0.011776432927008564	0.41708552358105627	0.9454984050671127	0.9875684863851888	6	10	3	23	17	71	15	8	3
CXCR2	2.193363850518801	3.99221409088819	13.190403204097711	1.156173078118134	-0.9391942979296091	-0.05562192272063162	0.6900273370291469	0.7399908013521566	NA	0	1	142	7	1	49	2	17	0
C4orf36	2.509629741724619	3.071381618352888	6.670376331396547	1.1543973216259535	0.9737485457057586	0.24768051661263776	0.3826849389397184	0.5512505887888068	0.5998310946033824	9	5	3	15	1	67	14	4	0
C10orf128	3.4447554394548345	3.7616391943081084	12.492977457142384	1.1536355370068334	0.550107228841023	0.14886238732005694	0.3557082775775966	0.722495749928129	0.7930879970897041	4	9	24	13	8	93	16	11	1
C1orf106	1.1027902481170901	1.7994238026266371	1.9080210118404641	1.1533429458027185	1.0310238607034	0.1372939924833535	0.40089745847340197	0.6420640133181645	NA	4	0	1	7	0	14	3	4	0
ZNF775	2.282119000757385	2.879370848646985	5.856477459586768	1.1532796305308544	1.1144478429486642	0.2967656906391068	0.3921020567117034	0.5049582860270735	0.514510669359004	18	1	12	3	0	33	16	4	1
ZNF366	4.630960714318875	5.090985158265997	31.898399436704565	1.1529487581832598	1.1511375201905503	0.6048204280842608	0.2525164116736025	0.26635984292738063	0.2814457395497589	57	6	85	23	4	243	84	21	3
SGCA	2.783234292285844	3.450058482383736	8.845510144740036	1.1521933730211908	0.7000267502692762	0.16841593586012646	0.48737271500205515	0.6979263060224109	0.7451354015397057	39	2	16	1	3	71	13	12	0
LMAN2	6.5808542161091115	6.706966152621856	106.18791404292146	1.1519814277206606	1.163523070691407	0.9964417758594694	0.01780166968657341	0.022663137314707232	0.004437808571437987	187	38	92	125	32	788	122	104	36
CRIP1	3.5817281686215248	3.909343534480037	13.975452331788034	1.1519638153325802	1.1075396664781958	0.5901262826352385	0.2531148812996883	0.29601899621981037	0.2861843599146965	29	4	18	21	1	143	18	6	5
TSPAN13	5.6181793642947975	5.786848408718546	57.39282905778794	1.151061139969838	1.2465204044179201	0.9778461399538804	0.07197687981153117	0.06513520528457291	0.03924640224435425	61	17	41	77	25	316	49	67	26
MMP1	1.8039394599706058	4.948514288635977	33.719374876143725	1.1502151056620369	-3.2092695480005062	-0.06465425073045204	0.7471762824067354	0.32062524915615176	NA	0	1	0	7	134	24	5	0	4
PCDHB11	1.5655732749358668	2.1506597280081987	2.7508631578623883	1.150169912291255	0.9527771372657675	0.1525796754032273	0.39684191827010007	0.6212124845224873	0.7257992560704561	2	1	9	2	1	34	2	4	0
SLC7A7	4.306957667681233	4.678048214651609	25.265468473942693	1.149130354907071	0.39503224010164306	0.07430254045229089	0.3477638690623483	0.8119359827897105	0.9090677365542197	8	28	31	26	13	163	17	35	2
HSD3BP5	0.940784649423875	1.7263885739400333	1.6035860102199329	1.1477567217060893	0.9122872304707597	0.10271419295357873	0.41704918098688515	0.7015406389735794	NA	9	0	1	2	0	17	4	1	0
CHD3	8.026796234749558	8.200931747240551	296.3791386112834	1.1476612100278996	1.074747006956829	0.8702537068215428	0.04452207307949828	0.08205505803084504	0.037794867826954834	630	37	446	312	120	2317	346	358	72
MANF	5.063390690880722	5.254809230490314	36.54896678896684	1.1475540944598392	1.0080998737296492	0.7225394214014262	0.09309128619195971	0.15478728199667108	0.13864514690726648	90	10	36	36	16	374	43	41	5
AC240274.1	3.138114165037748	3.6900882559516357	10.963704987968901	1.1443496006371143	0.8909457277704609	0.27936664974998887	0.3627051961322794	0.5453972669971576	0.5729733861857387	50	1	17	4	2	69	22	13	1
PHB	4.433740107402183	4.868562698645795	27.92546904666919	1.1441628038787488	1.1639879522963363	0.6783330753195812	0.26526987588789724	0.2573963878912271	0.23495599547375148	86	3	21	50	2	141	46	43	6
GPRASP2	3.1060422317312852	3.4429660760112917	9.485853522693287	1.1437712937151852	0.9187035700350267	0.3567558596796098	0.25774125383406427	0.4836586069028301	0.48518468354260796	14	1	6	17	8	73	14	11	1
HNRNPCP1	0.9186225601117517	1.8948977524029507	2.1037805845241015	1.143443568991218	1.2250235475032296	0.14229279239441134	0.5404674411865833	0.590852512711235	NA	8	0	1	3	0	36	0	1	1
HDAC11	2.5707949510207224	3.080169946659175	7.48410169274857	1.1432828466081961	0.7465201190515167	0.19941585408928517	0.4176679947891717	0.6864155200949669	0.6784215858490031	24	0	2	19	2	42	9	6	3
CEP152	5.049097782826918	5.2453987151064885	37.860829992315644	1.1430386377581059	1.1976440291134562	0.924984230293136	0.0893447534648466	0.08642795594893309	0.05240829828684159	77	5	54	34	13	282	35	48	13
FKBP7	3.2446322643965106	3.6558622584520246	10.899947592228392	1.1415932813305776	0.9880616645534843	0.35565080534995724	0.31183186258411255	0.43835872349377464	0.486399549989359	32	6	6	12	2	112	6	19	1
MTMR11	3.9246556721611356	4.2338625261671705	17.179134686674892	1.140480074483626	1.065320127723085	0.6134701475403669	0.18490388373664327	0.26709824361233797	0.26631398215306834	36	2	40	14	4	131	29	19	3
SNORA12	4.753212856063707	5.169377333848237	39.198188764498234	1.140080360680295	0.3773194544563137	0.08645516565052674	0.3406684912016178	0.8486368702451467	0.8823495159211596	18	31	20	14	41	127	21	34	16
RP11-477H21.2	0.9658182902086843	1.7176480914541548	2.084454339707938	1.1395716824045168	1.0744329115570355	0.11274971509193682	0.536934706891642	0.6737221153103033	NA	1	1	0	6	1	11	1	6	0
IRAK1BP1	1.5058099646313228	1.9896668831442623	2.8934157550955923	1.1389391003887344	0.7866207762402623	0.12668325915715184	0.42928033201357957	0.7225085412374385	0.7705301237542135	1	2	4	7	0	21	3	2	1
C11orf63	2.9136882918032083	3.1654798456882545	8.18944508444873	1.13892003481194	1.2694198275275366	0.6218140414370545	0.22349645806237398	0.26964867712454876	0.2632072447797155	17	2	11	7	1	49	12	9	3
DLGAP1-AS1	3.2990255221910254	3.493670925959314	10.915589842932206	1.1389187226846416	1.2179556550980177	0.6736497641594029	0.18159811066233775	0.24516518335794724	0.22370834568767786	15	3	18	10	2	77	13	8	5
CCRN4L	3.5090826301960294	3.9925853831825995	14.020540216942358	1.1382538658507175	0.9977142918661408	0.4326335417329379	0.2955870252680432	0.4063767920747651	0.41903139312358306	20	1	36	27	1	96	29	14	2
FRAS1	5.673180779019435	5.990430180339738	62.43238237168209	1.1381037840498214	0.8665298184636613	0.44468817720328124	0.22838525627773545	0.3739168908664208	0.40305147320389517	255	12	29	102	10	506	87	53	14
FAM21A	6.439612137354935	6.583694891408841	97.86829837641527	1.13787516521497	1.178893623127992	0.9864498760602165	0.0315885312167001	0.03503356228941668	0.012283398134347813	171	24	100	86	44	631	134	82	36
BRCA2	3.886035904660857	4.097058626320637	16.960813957702886	1.1374552062244272	0.8341349068601008	0.3462774524622387	0.29296770176184767	0.471042555413308	0.4947286700779789	37	9	4	20	8	101	16	19	5
OLFML3	5.419655583947118	5.6866296657544995	50.45643701918207	1.1371400730021586	0.8479124410691238	0.43584774336071436	0.19212231319111783	0.35671077003038465	0.40858894603877083	168	7	40	36	31	481	40	59	10
MROH6	2.526511551741556	3.0136498766700197	6.329380248949152	1.1367528695227156	0.9040845892882301	0.28505234388433126	0.33385500391938433	0.5517067151803745	0.5691097604783072	18	1	8	14	0	51	10	7	1
PARP9	6.685248998879155	6.883852879776679	118.40210260051377	1.1366369911743768	1.027715197191105	0.7403731977806304	0.076759650629851	0.1283362976714231	0.1192139245735757	137	60	170	183	16	795	155	168	21
BCL6B	4.939859054195321	5.211054455257113	36.45051503276854	1.1365501549836057	0.7970321304716962	0.3791081844773011	0.24137017763016283	0.43712715221494475	0.4722115990375908	20	6	116	49	12	300	35	30	11
C2	4.726790850097298	5.00780516368885	31.83546299900072	1.1361599457784728	0.5847858171153026	0.17044458715987162	0.22838525627773545	0.6373839423389921	0.7670745254899216	29	33	22	33	14	290	17	38	4
HLA-B	10.382598246289362	10.531397464741108	1511.3897917223612	1.1359212448751033	1.0064149685765074	0.763790392964762	0.021456749616134706	0.12304969697942907	0.08085310421124438	1631	921	1828	1272	456	9694	1931	1551	431
MITD1	4.822878633515194	5.11419186139038	32.406464125352386	1.1354364379962751	1.1312741602649532	0.8347864167938681	0.13442437081232933	0.13956783315938545	0.09948876123313509	73	8	38	39	10	305	53	42	2
RP11-13N13.5	-0.12869987270238795	1.1924841683050884	0.6117464997033275	1.1351502489772138	0.8700865770191306	0.015387385622530596	0.5840858448201379	0.7907180580274703	NA	0	0	0	5	0	15	0	0	0
GPN1	4.028514933648347	4.178971173858367	17.227667584067962	1.1347389343197634	1.0706703309913927	0.7453633715183582	0.10717394670979656	0.1874224063120443	0.14543841447129952	21	4	23	21	9	132	20	21	4
NOTCH1	7.142556192746506	7.384706504384893	168.40779341363233	1.1346727025506003	1.148910139013188	0.8798278113457233	0.09952610996724415	0.10696739646798166	0.0748650975794855	395	23	320	156	32	1036	289	142	51
RP11-1D12.1	0.7614310227976362	1.5337552961970504	1.450504978198903	1.1346247980088102	0.639082659512464	0.057379164825165856	0.5005823312824179	0.8238017652750422	NA	8	1	0	1	0	11	2	2	0
CDK2AP2	4.615881221473936	4.8374745006516555	27.733306362307292	1.1341863921412625	1.1899033390813485	0.8906454181331178	0.09952610996724415	0.10709778888343716	0.0725965916062603	57	4	38	40	5	206	36	33	8
CHCHD1	2.549125851661876	2.919776376216004	6.792463430140744	1.133554956217217	1.1409559708237302	0.3594580393038612	0.3289355218264199	0.43893365331372536	0.4496314382528648	5	1	8	17	1	42	12	3	3
TMEM45A	3.1313892951975575	3.439870060075795	9.675227519005134	1.133373544425536	1.0063815610401787	0.3862138555574083	0.30013280416323457	0.42334738039710623	0.44971737656167754	20	5	4	14	3	84	18	4	2
CYB561D1	2.677772017503896	3.1522993130496966	8.166581051377088	1.132759513409531	1.237373803052718	0.4358435272018374	0.3902278022291575	0.40564335848380034	0.3733768300246872	25	0	5	7	3	34	18	6	3
LTF	4.359934259406038	4.576709607614158	24.597412081940817	1.1327392884363061	1.027847300834778	0.5238558735866942	0.23974045394154303	0.31114956604764926	0.31469914254132103	21	11	10	53	8	118	35	18	10
ZNF259P1	1.537256376941518	2.188789407975204	2.887843158966378	1.1322720975006972	0.8170710323053688	0.1320333994800887	0.4448332337349759	0.7078267713936464	0.7670745254899216	1	0	8	8	1	23	6	3	0
C4orf33	2.5146432610495117	2.7475288697985683	6.639863929723329	1.13204668239097	1.029186181525393	0.27489106487453546	0.3455363080120098	0.534751927706226	0.5268313459564402	6	4	3	5	4	41	3	7	3
C11orf80	2.3458380582693956	2.7741337200754366	5.378548619445452	1.13161670767723	0.9954388724982157	0.298884244412518	0.3280241063507777	0.5234552044054175	0.5365383804134096	15	0	4	10	2	38	8	7	1
INTS7	3.915625383812102	4.063642854727016	16.127933080595792	1.1309323084001723	1.0826786598501217	0.6972694604137687	0.13797975574255253	0.20638669363610174	0.18540862772288186	26	5	11	26	6	124	16	18	5
ADAM32	1.8498955469642768	2.3039946472892243	3.620320331017822	1.1306737242678768	1.1948027340339045	0.28876571118485245	0.3396179206956699	0.46852874859344174	0.508117667591399	5	0	6	6	1	27	8	2	1
AC018442.1	1.4230943296615057	1.965878183077905	2.4196998223691697	1.130526534186108	1.0488108904994697	0.17088975895308625	0.37968543970376833	0.5935548416615843	0.6739318305394564	2	0	5	3	2	22	3	4	0
SEMA6B	4.239057047056094	4.4974803515455255	23.101374481785033	1.1304465338574898	1.0889505626656477	0.577237260337902	0.2519027621798037	0.2947889222874074	0.27813657900281735	42	4	9	30	14	148	34	10	10
KBTBD4	1.8461991804431184	2.4359578239494395	4.341462832725671	1.1295421789885398	1.5204442530052626	0.3698225091522125	0.4205802915943929	0.3748939052616317	0.3796818730888587	5	1	3	9	0	21	2	13	1
S100A12	4.0276181748320115	4.6961744277820445	25.800511457348268	1.1291877878250611	-0.2829933222290465	-0.09567554075941187	0.5182874442764197	0.9065568718260384	0.8552438480830515	4	5	68	11	46	125	11	26	3
AIMP2	2.692571090389256	3.0956273937795933	7.216016969204667	1.1284383005305756	1.2875604528107154	0.5110410610674817	0.3223235963764418	0.3229912500248976	0.32801257173269355	16	1	3	13	2	37	15	11	1
DTX1	0.30331724207838234	1.235747806020956	1.408020965988453	1.127988878097385	0.5831721457479075	0.043428238044852574	0.5987598735676938	0.8736664198707597	NA	0	0	5	0	1	8	1	0	1
FLRT3	4.266293065148117	4.495161747935566	22.732781319436686	1.1278984878779539	0.8758730491495524	0.3536205551374733	0.20722571772983064	0.4271302634337634	0.4857344172097921	28	21	23	11	6	105	32	26	5
COL1A2	10.420631923688184	10.63245760896452	1613.0426449313557	1.1271621631870228	0.835543828269854	0.49977514156171376	0.177552205967463	0.3300619514810849	0.32249287245881864	4538	512	464	2154	788	11349	1738	1674	418
PCDH12	4.427690209681921	4.75450327818816	25.273527587440018	1.1270441759800858	0.8544009971824936	0.41999049654838205	0.21978011838072162	0.39962698556029597	0.43188392645485013	27	2	78	37	7	233	28	26	5
RP11-203B9.4	1.9648675225566867	2.384728963286421	3.9653865909152977	1.1265802939375358	0.9920277696340233	0.23499069050210802	0.35603500549370015	0.5671067894050553	0.5977939960369391	3	0	7	8	2	28	7	3	1
FIRRE	0.8202130292855091	1.5539171180938014	1.294579593932588	1.126387270130281	1.0266329248223247	0.10546076471823995	0.39679575944228096	0.6456672876884871	NA	6	0	2	1	0	15	3	1	0
UCHL1	2.832220505322905	3.5780026459709457	12.462171476979291	1.1263731906021506	0.5136346567976843	0.11472678303008048	0.6358693768553059	0.8342007773999713	0.8103864600525079	36	2	0	16	10	68	11	1	7
GRK5	6.269812589138928	6.451749200853237	88.24935685947844	1.1263438343329217	1.0987088979969646	0.8404118553767801	0.07332159466208467	0.0915281660437938	0.07325997662074794	106	25	206	77	19	530	108	111	26
KCNH2	0.9350590604638659	1.56300872681102	1.5640152237363878	1.1259675714589858	1.016540149262992	0.1110820903341049	0.4306796415701418	0.6538124243346694	NA	1	1	1	5	0	12	3	2	0
THAP9	1.3732824306541667	2.153149953433479	3.7432755955250823	1.1257922558318472	1.4577803368740172	0.26321305635955305	0.5419778206557135	0.4905625135242632	0.46292437570776523	6	0	3	6	0	34	0	3	3
THRB	4.10932081893504	4.32881690514783	18.95325334464289	1.1256231067897184	1.048273936484497	0.6874761999882499	0.14393383440923213	0.21694699539501805	0.1881287862766911	27	2	26	36	7	162	24	18	5
LPPR4	0.6552981377013527	1.5784036908046928	1.8926404632758989	1.125358855906888	0.9352361865226332	0.07586960934263094	0.5992210304783591	0.7667653033653774	NA	7	2	0	0	0	5	2	5	0
RPS26	6.12759775750343	6.380843846889569	86.45127867517513	1.1247875823742082	0.8250447137778659	0.3906518379938796	0.2346711969454564	0.395589464628367	0.4517735580518638	205	59	26	72	27	531	75	64	35
GPRIN2	1.6061719136691859	2.2095708286380176	3.2832975398960595	1.1240748730837014	1.0007137666868586	0.1688275100105206	0.43875846102254307	0.6280834107621064	0.6858591074623879	7	3	1	5	0	23	3	7	0
PSMD6-AS2	3.1193377661214283	3.3249911518367075	9.711656422523758	1.123691642861773	1.219784891128379	0.5755953283866875	0.25905267650028957	0.30467358834465474	0.27613165593116307	7	6	9	12	2	45	13	13	3
HSPA5	9.328795944627583	9.503691168739195	739.7298959548194	1.1230794788526188	1.0760943296642207	0.8493700485772353	0.034990856556565635	0.0994519341377293	0.055933943707102134	1098	138	689	802	463	4898	665	800	274
AL353644.4	2.0944390305337794	2.699295066553056	8.50560926208272	1.1226263634943385	1.346452221601735	0.24952125780872428	0.5864715714595997	0.5795474453364843	0.456461842159856	4	5	10	0	2	18	5	2	8
CHCHD5	1.1433334068989927	1.8286546392208043	2.5493291117137953	1.1216179759712623	0.6390151124109803	0.05362008357512864	0.49721856048968044	0.8289208148265383	0.8998818304853515	1	0	3	1	5	12	5	2	0
TCP1	7.403960609825804	7.544600291990696	187.56373103176958	1.1212034636041903	1.0354746097504888	0.856088918875214	0.02799193958785879	0.06704754734066964	0.025716076348353756	309	36	179	289	93	1566	239	209	39
NLRC5	6.389159414819299	6.6734565353722015	101.17521717365393	1.1206622281687368	1.0312112718041924	0.675774470775357	0.146772006538221	0.20446599274292562	0.20034901374215755	149	17	285	112	14	647	183	107	19
HERC2P3	3.4775752603223227	3.7550086086759693	14.025907898780222	1.1199282829805286	1.3696045720899657	0.7881414426430037	0.2636380943602234	0.21848004823969894	0.17590422459308205	23	3	23	7	2	72	9	18	8
RPS28	5.501933272032266	5.6560922549163974	49.88253354254474	1.1194958143022409	0.8802663860964813	0.5701974122105455	0.10588057244294583	0.21848004823969894	0.24530262041144033	107	28	30	59	17	427	62	48	9
RP11-925D8.5	1.8997699559643002	2.8526356745961747	5.077414908534662	1.119334531031067	-0.008715208854922636	-0.008324762373927	0.5429598356443486	0.9977137989246858	0.9899622308105551	1	0	36	8	1	39	5	5	0
TSIX	1.1200738215088812	2.0726796981314872	2.769450436761791	1.1191937819936457	-0.062444165588807984	0.0012767404998659485	0.5929965974507344	0.9875377233696337	0.9978526213582212	0	0	16	7	0	18	1	2	1
HMGN5	4.816592935815882	5.012718277029361	32.81023321250282	1.1188147094737444	1.049408987080259	0.6580123115875295	0.16423023507394152	0.21618557167217528	0.20880898441798787	93	7	22	22	15	212	31	33	13
OSMR-AS1	1.1939037296608417	1.91405091033413	2.1750392357300634	1.1183301278303142	0.8919751603212571	0.12207878907345134	0.45656283832559896	0.7069547638882004	NA	1	0	6	7	0	14	5	3	0
DEFA3	1.1043618239304536	2.210926756131098	3.1834220165245153	1.1182353090230286	-0.5800345098993077	-0.08332833707981076	0.6603968751925932	0.8608458712003099	0.8235070523756829	0	1	0	20	4	22	2	1	0
CCDC23	2.607508435889507	2.893458574180268	6.052538917266848	1.1178585123707483	1.1386770861156512	0.4454470992984401	0.24883227081831838	0.36568299053680997	0.38833913227935396	12	2	8	5	2	54	5	10	1
TUBA4A	4.565291717279901	4.895163132219176	28.14396473045291	1.1176471435506845	0.9756518881382985	0.5605333334472932	0.20282794079861421	0.29831927235078076	0.29961610028391816	53	2	30	76	6	237	43	25	6
ANKHD1-EIF4EBP3	2.024766073704447	2.549555275228473	4.445377871896246	1.1173280415147675	0.865757042663343	0.19151987630588832	0.40002405961847265	0.6418088712933439	0.6753098917146666	3	0	14	8	1	31	3	8	1
PRDX5	5.873224354840229	5.9833669092369695	63.55190199467627	1.1172836110457094	1.056698302544062	0.8734361037365275	0.03586228658493273	0.05579366846945614	0.025361105103910157	88	25	85	61	24	522	60	75	17
EDA	1.4706891711882883	2.041880241496989	2.352032230215485	1.1171378942372037	1.0799444999065224	0.18924580175133457	0.34948834018429176	0.5499588140231441	0.6533002469790702	6	0	4	3	1	30	3	3	0
CALR	10.204958216089475	10.35650602314987	1333.9675198694385	1.1169216158648017	0.9973373197421901	0.7651620199417186	0.04572188103767334	0.1282316206393593	0.07809775828344574	2452	490	715	1526	681	10259	1223	1549	379
ABHD4	5.086476111066107	5.304307928313574	38.74015549601331	1.1168118106388256	0.8999335563469671	0.5023310316980614	0.16868395210847845	0.2953064528206152	0.3291594032485807	56	12	19	61	27	231	54	55	5
GBA	3.8626860605696067	4.158675268069114	15.963697015067199	1.1164685281582176	0.9483373968164419	0.4902102364841674	0.21819788188214373	0.33912376434953934	0.35920832726464785	20	7	14	33	6	166	26	13	1
KCNJ14	0.03469374841808563	1.2437899650686497	1.2236807562284413	1.1164231122938981	0.4103052346899874	0.03057056307288111	0.619019759619172	0.9227635392229563	NA	0	0	0	7	0	10	0	0	1
DISC1	3.460134264305865	3.68186862790314	11.854588216732475	1.116329938739442	0.8016926955710385	0.30940667583067416	0.25587408903392317	0.5122659566253673	0.5453354038018711	9	7	26	8	5	89	11	15	2
SLC52A2	2.059843863753891	3.0269588037832085	6.432921500039245	1.114902384955296	0.5971534358488931	0.11573904312829328	0.5533411862746186	0.8122873114429379	0.8025181541270612	37	0	1	14	0	23	17	4	1
SS18L2	1.6383167643963608	2.1260701967211535	3.3007119598434413	1.1147016194700008	0.720843783087445	0.12226342085698938	0.4510422547186664	0.7468094763922726	0.7850748924482335	1	2	4	10	0	19	4	3	1
FAHD1	3.536208059444926	4.085356036319815	18.3052484576146	1.1145582259044917	0.9762732880936975	0.3369447573764104	0.4409021561791456	0.5537548545058761	0.4585112128481749	33	1	3	52	4	91	10	10	13
TMEM242	3.3374272172019954	3.788883013180053	12.52680946449671	1.1144973165696432	0.31155926608842494	0.05953778271601222	0.5009257688136264	0.8736664198707597	0.9274950508191315	28	5	1	26	12	97	11	12	1
C2orf54	1.0832172530999982	1.920267916065713	3.5724482234695896	1.1131113173030673	1.3276120158766282	0.19856538926423048	0.6055770024319467	0.6219294133908585	0.51188897905416	13	0	2	0	0	5	3	4	3
LSM7	2.941403283654118	3.27840084689939	8.344213428359302	1.112807654981621	0.8516571614085633	0.2875960918298655	0.3039089360432022	0.5405074483610204	0.5691097604783072	18	3	4	22	1	71	7	10	2
SEPT6	5.9837041140656035	6.1585551262379195	70.81847732788029	1.1127125212095375	1.092162928341475	0.8562885845581971	0.06483593115847106	0.08020016991427496	0.05720761456200207	85	18	150	82	18	468	99	98	14
IGF2	6.2110434236328205	6.416621641438236	87.55614140467074	1.111995925698256	0.9578477361202269	0.5683400000360065	0.12482875732988509	0.22718375985949865	0.2673091626724212	79	61	132	70	19	577	58	116	28
TCEANC	1.4209868291458605	1.9874061973317831	2.662986156205277	1.111318961416716	1.2234335508715286	0.20434958348988022	0.4294123138865272	0.5394982678975548	0.590961013225808	5	2	4	1	0	15	6	4	0
MON1A	2.189976307732335	2.755227408538248	5.134554296579822	1.1110823880154692	1.3008868856667979	0.3764380894612889	0.38873980695263055	0.40087255103211666	0.4230189307252379	12	1	2	10	1	32	8	12	0
OSBPL1A	5.77646908911822	5.895443153147192	60.653986188776116	1.1107465062531658	1.0182042718027173	0.7724512076278773	0.06227359939167148	0.1031061135883061	0.08287518602688512	98	22	42	65	32	420	60	63	20
RP11-521I2.3	0.7265810298221885	1.5723327670890048	1.5774057506729515	1.110691531026389	1.021265109126644	0.1021306740553639	0.5502387644387692	0.7097253933768582	NA	0	0	4	5	0	6	5	2	0
PHF14	6.526354411781009	6.7370779727575885	107.72797103715031	1.110496926374883	1.161700470076471	0.9201414907514077	0.09151912966158932	0.07911506093833937	0.04647346449134212	244	12	134	104	43	576	131	150	33
BTN3A1	5.687233055314092	5.864830982933551	57.466663702586615	1.1100889635962985	1.0883091595949657	0.8385323807115759	0.07398433697945357	0.0906274272965093	0.07007267394165567	77	15	119	61	15	438	102	49	12
GNAL	2.5332409270803087	2.8368213072191697	6.489946200093464	1.1099483488636022	0.8172745574757733	0.21576730639654562	0.39094387492661303	0.6244084186782584	0.648251267886871	2	2	12	13	2	47	5	4	3
MANEA-AS1	1.1435664003251682	1.7166488116257963	3.2998988864217043	1.109210956559011	1.7364403882248955	0.2593292413835143	0.5307050540996205	0.44476737746369777	0.38558123220422463	1	1	1	5	0	8	1	4	3
IL27RA	3.2296231600182357	3.480468220174552	10.556180733741792	1.1089933538788888	0.8033625141596547	0.29358362359557455	0.26166737044950633	0.5512505887888068	0.5604764347528223	10	9	17	11	1	79	10	9	3
GDPD5	3.0296021494675163	3.717111965980781	11.523535446524095	1.1087051056869923	0.35216160268782254	0.09648713131636974	0.4646287927293572	0.8735033440034383	0.8604014044445649	32	1	54	5	0	71	12	10	3
TAF1A	2.279586483070019	3.193359340130992	7.353672866291626	1.1083415553565015	1.3730772517001766	0.3069860768598695	0.5363921122745493	0.43835872349377464	0.47534966970634324	15	0	9	4	5	72	1	22	0
CASP4	7.243005556834712	7.369167485155705	167.02664575681342	1.1083161435756586	1.040610433117636	0.8546310395999372	0.029553654064115812	0.05627399839040301	0.02611912640102042	190	62	300	158	56	1251	172	217	41
RP11-403I13.8	1.7968615841135644	2.5629556228035715	4.146616551022192	1.1078036683109511	1.0902741961959759	0.22328623151364152	0.45995872165417695	0.5797608601666996	0.5986932820642273	4	0	10	11	0	23	12	5	0
SEPT1	2.4084751446683743	2.864072482631333	6.278428486418326	1.1074321499649546	0.760370391962522	0.16754786472210417	0.47911368095863205	0.6926305917002057	0.7252295227242926	1	4	17	8	1	29	6	11	1
NBPF25P	0.43351690461279097	1.4526202845318972	1.0438187525908313	1.1065929093924054	0.9533989178030992	0.059701728622957945	0.541976789142707	0.7275289338286987	NA	6	0	2	0	0	17	0	2	0
FARS2	2.5593630283026685	3.1064256283864196	6.933902729643509	1.1062365701069115	0.9360924929046487	0.27971071100777917	0.38707165547388794	0.5559924730245804	0.565108416945112	23	0	5	16	1	41	13	9	1
BMP8B	1.5922480813125872	2.175210979662066	3.2726999241625854	1.1062328922805467	0.6834178630972448	0.10992488807887082	0.48374706644802523	0.7699637038199403	0.8104913100146002	1	0	4	11	2	25	5	1	1
HLA-DQA1	5.356970262106405	6.083669959210687	70.41145173707567	1.1058412297752525	-0.47056610691195244	-0.08520839057657281	0.532478385224969	0.8262766449685905	0.8443586295271296	11	118	204	25	11	370	32	36	13
NAV3	5.582375597906992	5.770817707252988	54.4835597954424	1.1057738807085302	1.066629076140903	0.7700707136050082	0.12119709992587133	0.1282316206393593	0.11786323879397678	153	13	32	72	16	350	61	73	15
E2F5	2.607770279875464	2.880370859369942	6.449296241313353	1.1052352154038343	1.2161382366474214	0.44388643121877963	0.31183186258411255	0.36949903429376885	0.36239944067709434	7	3	9	3	3	34	9	11	1
HAAO	2.078232746350574	2.651666794185965	4.515776194543306	1.1040505477660756	1.010752674757109	0.22451594252994492	0.40847361598309706	0.5584778287875859	0.6204907500776692	17	2	3	3	1	47	3	9	0
MLLT3	4.577160296883157	4.71669824031616	25.865314861229866	1.1039958430797807	1.1407668818249717	0.8623174070485766	0.08102546076865388	0.09790287249703997	0.06821041229307363	39	7	26	43	7	186	33	27	8
FANCG	1.5648379550731437	2.106853628858616	3.4831266689846596	1.1034629617614653	1.132399860930621	0.21598945208356635	0.44396617722127324	0.5838870071215311	0.574499059788438	12	0	4	2	0	14	4	4	2
CCDC127	3.807106323248457	4.009785128358102	15.343212763668902	1.10290179303207	0.8284596109695885	0.37682294520379334	0.24916024578199422	0.44543687361483425	0.47079099901935884	32	4	6	24	10	120	18	12	4
ITM2A	3.1854480367073634	3.703046166261493	13.549391038313628	1.102592792316577	0.5293662700666116	0.12698435129233424	0.5398958981841276	0.8059326670027085	0.7982996621803186	2	7	43	7	5	74	13	2	7
CTD-2015H6.3	1.095122681728975	1.9269075654090233	2.577911395791278	1.1025195852253344	1.3184340367582839	0.16129134061017628	0.553284545707052	0.5842579171935132	0.6351624639115904	5	0	4	0	2	12	1	9	0
ITGB6	5.012598075481967	5.291645122826205	40.0689167711936	1.1023545024069448	0.8041229959203862	0.3501359449435751	0.31978326884933117	0.46998292132339575	0.4941725195975383	47	18	10	110	12	214	54	24	15
CDR1	3.7394813984421624	4.00527452124778	18.19519108018711	1.1019525006959205	0.9710537153277042	0.29683208355850166	0.33405491558468176	0.514996469415785	0.5120645447969263	12	15	13	6	8	59	16	13	10
MMP15	3.309883644664283	3.611525163775603	11.998302014619554	1.1016829848292973	0.9958693629242145	0.39695215002111317	0.29866467332630775	0.4386127752381157	0.4310983309865193	19	1	6	30	4	81	9	10	6
TSPO	3.392429236158874	3.847598854494262	12.397198098019022	1.1016645271291319	0.985582206073316	0.42290100137334585	0.3406684912016178	0.4174537339680074	0.42557889275591015	30	4	9	11	8	133	17	15	0
ANKMY2	4.0420415511021055	4.26926151336675	19.11724368944195	1.1013504561728837	1.0043331218515639	0.5364958868165733	0.20639995226501318	0.31440748498663873	0.3060720665624682	19	12	32	20	2	122	15	26	6
HDAC9	2.9264268826802358	3.3738471967242525	10.457544785171738	1.1013285338751286	1.4419074636104676	0.6411256334133423	0.4316131021558026	0.292321056040139	0.24219022949665747	13	2	14	9	2	101	9	1	7
BCL10	4.524311910160363	4.697329840310768	24.816650949524007	1.1005762126344583	0.8402937438497975	0.483818552507424	0.1431358483163218	0.3256988713294508	0.3439147705743602	36	8	21	33	18	240	32	18	4
CD27-AS1	3.3463763316470394	3.5643489123165266	11.167538031661058	1.1004861291008416	1.171939512108582	0.6253163410926545	0.21770530300315194	0.2627822390257187	0.25764309737803853	26	2	7	16	3	68	14	13	4
TRIM25	6.887768203553028	7.068602233126046	133.47739810296775	1.1001008748645063	1.0758871352053663	0.8685475054635198	0.055988619365438176	0.07851247826346418	0.038971287598563116	231	21	165	234	46	1025	191	179	21
FLRT2	3.862493010770644	4.25928849629578	17.551499704808872	1.1000782665259345	0.6301620911638708	0.18432427821831115	0.328614587578987	0.6525568911646408	0.7412254930021829	49	4	13	9	18	167	14	22	1
KIF3C	3.6292470711502736	3.8591091409668405	14.183838667449459	1.0996825641916403	1.01771060717359	0.46673413664407415	0.28536889972025775	0.3644255785905258	0.3679433705269455	22	4	28	5	6	91	9	20	5
RP11-712P20.2	1.8290461424081925	2.3770046363915736	5.5734867887989346	1.0994646315770316	1.9090468956044027	0.5021743513016662	0.545975083352676	0.3061242509185308	0.222194815433806	2	2	2	8	0	9	10	4	4
MRPL46	3.045803161179877	3.304187456928398	8.675480407723123	1.0990367932902085	0.9489770992039334	0.3719995545407674	0.25711781501220193	0.4429505426178323	0.471002328116538	13	3	5	22	2	66	9	11	2
B3GAT1	0.9049143913730442	1.608403508925558	1.5643670842215673	1.0986909673850545	0.7114322420932748	0.06996929155082375	0.5008274036047643	0.7838561655114602	NA	4	1	5	0	0	14	2	2	0
EDDM3CP	0.26974677257585633	1.6904914243052853	2.715960833623623	1.0982294252591098	1.1296638449998713	0.013135505128682522	0.7185528787529748	0.7788041791849946	0.9577952683969283	0	0	0	0	6	1	3	7	0
ARHGAP21	7.70480014530147	7.821467061861755	228.58169794530653	1.0981185346723146	1.107832462029422	0.9804978143444948	0.010549623552139117	0.02173637018692507	8.075118579183327e-4	441	57	256	274	81	1595	290	272	60
ZNF415	2.716158690096021	2.9903736212622922	7.529523580895563	1.097529480858362	1.2845805786783882	0.5272245367406682	0.2808494567161342	0.31403618478242573	0.31235270829655365	15	1	10	7	1	44	6	9	4
MND1	0.5373117435355315	1.5049858194144474	1.6445747879523132	1.0975029962260645	0.5813463230130544	0.06337323571928684	0.5819180094678056	0.8660557967541671	NA	10	0	1	0	0	11	0	2	1
TIGD7	1.4439258155311299	1.9356332422829483	2.7872466107233795	1.0966746029789989	1.10726072137387	0.18888743626432866	0.43583479768307515	0.5842728534698994	0.6234214071447347	4	1	1	7	0	15	2	5	1
TSHZ2	4.9547003930196	5.13320083631829	35.99497990146872	1.0964835187675317	0.9449132114734738	0.5428995874458414	0.21189001535983706	0.27857624990280677	0.29238717167523703	86	13	38	13	17	221	33	34	14
RNU11	6.965848870152609	7.476141095119721	188.90654067534285	1.0963819465406839	0.7944923921194216	0.1574959033701435	0.3465429416533352	0.5858449004817855	0.7346401728443442	74	188	96	103	84	463	134	143	104
NDUFA6	5.281674965588058	5.416609858995129	42.03735683795977	1.0958984422809663	0.9567336817510406	0.7046426362705427	0.08124850909674432	0.14770275875686953	0.1250761755919078	85	14	32	47	22	324	61	41	8
NTNG1	2.343746613030321	3.083889244319451	6.409513136410762	1.0949058807316878	0.36748358735874154	0.08261688789321173	0.4723423745722656	0.875232044240831	0.883641702651385	39	0	13	6	0	52	7	6	1
BX322557.10	2.290308994846709	3.1592994194294497	9.738788036592938	1.0944950890022727	1.5302960385706632	0.4056480139798517	0.6115706074069976	0.4319275436030738	0.3124948967866249	13	0	2	19	2	50	13	0	8
LINC00888	1.4498730073841497	2.049236278930916	2.518455626985345	1.0944233891567914	1.175390496980473	0.20576468407730267	0.39472026138051053	0.5313058993759457	0.6071430916962327	7	0	4	2	1	24	2	6	0
RAB24	2.2639529922509283	3.178879488039556	7.017509189131214	1.0941533139767368	0.41919953670957916	0.08339313473698355	0.5385748272894058	0.8681034436932499	0.8702968884640856	25	0	31	3	0	49	15	2	1
PCDHGA8	1.3892215983805702	1.8895188125424618	3.0142385810599888	1.0935498484471147	0.9418304921137783	0.1484174946298183	0.4714010495146754	0.6827027345967518	0.6969908871463278	1	1	8	3	0	16	2	2	2
FANCL	2.935146005309397	3.150087061736838	7.8552288558447865	1.0934918212015192	1.1383837327150772	0.5258867822915732	0.22838525627773545	0.31954596718373446	0.32315155783788113	18	2	6	8	3	54	9	11	2
TMEM176B	5.978848167084181	6.170205738362194	73.06558656949528	1.0933179695196344	0.7952425616186231	0.39669300262463814	0.17349340102212016	0.34980685719676996	0.4437446458420033	48	49	88	70	37	527	45	105	16
HOXA5	3.1461990688786687	3.432508291004992	10.00356534443146	1.0931086739041567	0.9609489854561609	0.36079773412722993	0.3223235963764418	0.4581450656031099	0.4756848255282352	19	2	6	14	6	109	7	4	4
CTD-2313J17.5	0.3033172420783824	1.1864545062609704	0.7822995959664615	1.0917284722306018	0.6070970079257376	0.035235057698457334	0.5023367198298098	0.8465826533956159	NA	1	0	0	5	0	8	1	1	0
RP11-22B23.1	1.7978667849850425	2.2573926440960914	5.205742455305436	1.0915731864848375	1.5882872212303365	0.365067985803472	0.4483759297498126	0.40636456839657387	0.32792525698907926	10	0	2	4	1	18	3	3	5
PDGFD	1.7213719045806248	2.4482095143223264	3.5714542925477697	1.0915347117259444	0.773415081424392	0.12944020687605914	0.45853956646607874	0.7208879588314029	0.7796142942197606	4	0	3	16	1	37	2	7	0
PSMA4	6.330313529653358	6.46848928252042	90.5178391050998	1.0913444080835133	0.8543691513521156	0.5359791054659415	0.08207852704705432	0.22703033190772012	0.27128328078328234	97	43	72	83	62	552	86	107	25
ATG5	4.786456495161247	4.967554207093849	30.066009187369325	1.0905566212941935	1.1233208921466944	0.8681591746720825	0.08324398809827406	0.09730985372442241	0.06230178701980119	49	6	40	50	8	222	45	37	6
LINC00346	1.145961325572842	1.8579822942732471	2.2140108644223866	1.0898999258631856	0.6367890524907875	0.08825109363189447	0.4714010495146754	0.8053521954337326	NA	12	0	1	3	0	20	2	1	1
CCL5	4.0332834588164275	4.341398676757615	19.470779699507357	1.088700103150554	0.41377865259634433	0.11380085726542179	0.3846453636163841	0.7922774580822755	0.8498446910411601	7	12	64	12	9	113	21	20	3
GPRC5A	8.645474779849005	8.822564859725196	460.8911639185496	1.0878765135997186	0.9073775379657663	0.60255832157787	0.13001882604907972	0.20357232277088316	0.21344884055616584	770	231	182	786	163	2477	651	522	111
ST14	5.195191878577325	5.454445915224369	42.43577787189222	1.085690000450536	0.7303291736858925	0.33740011034738215	0.2246589626061246	0.45875250509004384	0.523475761924423	50	14	25	147	11	364	57	35	7
SUCLG1	4.423192245064668	4.646837958866959	23.7940625338933	1.085223285385999	1.131480737202607	0.7974418713989346	0.13761005292653292	0.14560842410112904	0.12322054413739074	58	4	24	34	6	174	27	37	5
ICAM1	8.114001206938347	8.23702045579106	307.9551789275491	1.085170683891009	0.9679423864342964	0.748831257860273	0.03208987279023369	0.09320178179195468	0.07045642654754977	391	136	229	343	163	1996	371	302	92
GALNT13	1.1556702193866308	1.8583444074677251	2.0776857139063885	1.0848538556512566	1.042111762205027	0.1449304188659691	0.4510422547186664	0.6397032631603009	NA	5	0	1	7	0	13	3	5	0
IGHV3-13	0.08420772831944859	1.1325601272328125	1.2040655210091524	1.084523618423007	0.4087321710220811	0.04177133540616609	0.6161665295797297	0.9279425924352298	NA	0	0	6	0	0	5	0	1	1
CCT7	6.596032608841966	6.713840696075584	105.45645610366151	1.0832590176758763	1.0512540167009496	0.8913128355893243	0.02766776013733435	0.04460487674297566	0.011955299756720304	199	25	100	140	46	780	132	120	26
RP11-415F23.3	1.2601153131056286	1.9296195654668897	2.6690557924890945	1.0828845015868866	0.30558274152749576	0.03546755763011614	0.5597908374692017	0.9227635392229563	0.942580104786463	2	1	12	0	1	19	2	1	1
ZNF69	2.0702652901872636	2.3737550344650313	4.3376165534701485	1.0822810507929672	0.9569518262916221	0.21462210206006843	0.3880818415636439	0.585789817816884	0.6193841345621207	9	3	2	2	2	26	4	6	1
NOSIP	4.178943971837651	4.416425482810011	20.116229860821704	1.0820300516750767	1.0613270378606399	0.7038120085648357	0.16901877896293535	0.21399717334359586	0.1786162226588334	41	2	19	33	9	139	31	24	4
ITGA11	2.644849375331813	2.9923227225540407	6.491832615793123	1.0812180264408042	0.8290646778927605	0.23746036359944236	0.34654303801200786	0.5834067904206541	0.6315517836115211	16	2	6	4	5	73	8	3	1
ACER2	2.9432077056425583	3.187054123515095	8.864018182084278	1.0810333806837016	1.2436699502202353	0.5529987842537631	0.2875581842389958	0.31068885053234085	0.298209425275824	16	2	9	9	2	71	4	8	5
JAM3	6.084372706758086	6.246991340940159	76.07080300571627	1.0808358297676903	1.0528823305204118	0.815396033142337	0.07184809796385791	0.09316045441805768	0.06963118630809942	106	14	168	73	25	512	103	81	21
SMIM4	1.7354977919895538	2.1727380241146257	3.6670656261707135	1.0806561079280936	0.5270794887155846	0.0746998681682537	0.48672455334498144	0.8281400465635145	0.875238902012434	1	4	2	8	1	26	2	3	1
HCN3	0.787133861253909	1.565599113459	1.5534806803534402	1.0806061674508423	1.6509494831537106	0.18615823939221732	0.46695368908542134	0.4380114032364276	NA	4	0	2	1	0	8	7	1	0
BVES	3.1045837177255353	3.523015411947255	9.70886951742614	1.0803661216723113	0.830190541563143	0.2789154183813134	0.32229260215567307	0.5499588140231441	0.5834517226333752	15	1	34	6	3	71	14	13	1
HGF	6.356954547539834	6.5836775076123475	95.01407179525825	1.0802753076382132	0.7894288127392427	0.4125106706418415	0.15285967688059038	0.34452359067584176	0.4261995801366471	164	28	103	67	77	975	95	110	9
LACTB2	3.950735448295357	4.207680830747199	18.267115865414432	1.0802578627535746	0.4472059115808518	0.1229103559301796	0.370322342107663	0.7699637038199403	0.8365756776119436	35	12	4	19	15	128	20	10	4
TARSL2	4.058775058828918	4.282153275758753	18.613723794846415	1.079835236857322	1.13543362012477	0.7537944580440411	0.17547658166565272	0.18675276544767297	0.15615490475473465	39	2	29	16	7	114	26	24	5
RN7SL2	12.031031267870059	12.346286612346207	5353.3052079145	1.0795582354413988	1.307528020231656	0.9632739325423998	0.16769074602849557	0.13665263753504758	0.07767304675803242	5647	2615	3817	4556	1830	12489	5752	6127	2827
PCDHGB2	1.962046646352481	2.615617150199832	4.5273204125029185	1.0788596826090908	0.3892243480154974	0.07433866708049959	0.48910696895732453	0.8758912845967726	0.8884847454402938	27	1	8	1	0	31	4	5	1
MED27	1.551628116295825	2.098970517868282	3.3258459819244406	1.0775493883826128	0.9016397788370323	0.1642136135835892	0.4386057805810818	0.6813753792447812	0.6900813669325617	5	0	10	3	0	21	2	3	2
AC011284.3	0.8853413963559523	1.7084374693512525	2.4133509240095044	1.0771900806160217	0.6350436676701529	0.04099042360622452	0.5864715714595997	0.851178341475301	0.9193115958174489	3	0	1	0	5	7	2	5	0
OPTN	7.9365987226267	8.051668324673564	269.02809216596484	1.0758745656630104	1.0787500225342632	0.9397945216181981	0.01442192926442585	0.031234017444931483	0.002975442117796493	440	70	356	259	118	1666	342	326	74
SAPCD2	1.0734061946834244	1.8078163455061405	2.484032470736102	1.0749536176682988	1.0971245805094676	0.1543655206060067	0.5794303560296067	0.6634156381128534	0.653182943643999	7	0	0	6	0	6	4	4	1
P3H4	3.2068198027802017	3.761358031512992	13.687444355601167	1.0748942389922787	1.052965246955216	0.4071216288473144	0.4444804837203372	0.4848882177699491	0.40602857510461693	42	1	12	22	0	60	18	8	8
PDZD2	5.883746941819974	6.099984621639285	67.44023156090192	1.0748042609399482	0.9659992776698968	0.6758215839867515	0.12882760458769693	0.17476111870295644	0.16174108524158232	128	26	85	126	7	610	92	66	12
RASGRP3	4.026986002775322	4.275167235290381	19.031578519536463	1.0741219656248404	0.7420683067645012	0.2877502254752604	0.2691048922505388	0.5409954452509379	0.5757913916961921	28	3	11	28	18	172	11	15	6
CHCHD6	1.8622010004360205	2.689364455166409	4.780870327914274	1.073872853930549	0.8542833171291652	0.1484583693381868	0.53195691600058	0.7038546192718301	0.7369199431768477	25	2	4	1	0	23	14	4	0
RP11-344N10.2	0.48885628633479	1.3890029699836701	1.1395309883288718	1.0733393103442856	0.6691883725356222	0.0584587858931576	0.5351098245222342	0.8329718867632447	NA	8	0	1	0	0	7	1	3	0
TPM3P9	4.333173127547784	4.523993275085248	21.876093370578456	1.0733020934503474	1.1247808977066074	0.8047672546243776	0.12216443097330809	0.13615811408472628	0.11140340054355335	49	5	25	29	5	165	24	32	5
SCML4	1.3685090290215833	2.2445017593391245	3.144998061957005	1.0724938862185776	0.6185041232526773	0.08419905584037321	0.5806866989970366	0.8234545106773798	0.8478018361663523	7	0	14	0	1	17	2	8	0
IRF7	4.541439564791308	4.946099801245628	30.250136680900827	1.0722001212054961	1.0005728064282255	0.5424545798263206	0.3062760919194643	0.3385200962963906	0.3148037626436377	71	5	27	75	1	171	44	30	10
HLA-DOA	3.7472102374872316	4.6734031818865684	27.205214196982613	1.0707464534673934	-0.8947947271299658	-0.12962800521231704	0.5388016245492665	0.6916107288996377	0.6958094025630956	4	66	39	8	3	88	12	15	3
HIST1H2BD	5.723318372005773	5.863926654107588	59.46051830393526	1.0706255707777759	1.1038558703148538	0.8528066264059837	0.07925872764118855	0.07969933297699695	0.05866371458533224	81	18	44	109	19	393	58	61	23
DENND5B	4.008089464884416	4.194479403840755	17.28716323558373	1.0706032201461417	0.9782628194361735	0.5850964583271155	0.16902414050286552	0.273252080231829	0.26601114606993537	20	3	37	18	8	124	24	18	4
THAP3	2.087423372599492	2.8435545963885858	5.3016512014888635	1.070355101578277	0.8508536924437944	0.18877275600725196	0.5096324224648341	0.6610043454637229	0.6870323329555407	16	0	13	8	0	50	12	1	1
CCT2	6.226665766332076	6.348602123208997	83.76484633062246	1.0702335897653648	1.102149825238862	0.8882408389435271	0.04406504172762274	0.05441823919253836	0.029735550722218968	112	36	75	99	29	551	98	66	33
CTSS	7.482173798805279	8.04973856973499	274.35595782033215	1.0700380999945889	-0.24046783546736794	-0.061393832236120854	0.532478385224969	0.9087204704571853	0.9055559756359319	35	350	319	141	240	1432	170	243	34
JAK3	5.859931873957352	6.098139027377641	67.58238465336805	1.069520174665172	0.9437776711888408	0.5814322221331956	0.16295221864830756	0.24141966350244112	0.2632072447797155	79	21	194	57	13	404	111	83	11
RBM20	1.13122958783753	1.8434576718969489	2.035766276900035	1.0694539627529482	0.9744469352183619	0.1311470131759465	0.4656855337066091	0.6764523554529708	NA	4	0	8	1	0	12	5	3	0
PYHIN1	1.6220168464961635	2.559326157314093	4.23220580084784	1.069180135680671	-0.04664789670387453	-0.01835208426158057	0.6359500492316976	0.9914507979660537	0.9739605967764624	0	3	23	7	0	25	7	2	0
CKAP2L	2.415777703904297	2.7174988776910256	5.332612728580157	1.0688666758873833	0.8490995313478171	0.23678890528183677	0.3499181156428403	0.5854267239450668	0.6229860509027894	13	3	2	7	2	46	7	4	1
ZDHHC12	2.8590262290696558	3.1933050993247436	7.473113328430106	1.0688657316547883	1.029895975082096	0.4195536199844845	0.2659286878931358	0.39721527395010303	0.4269048292707053	21	1	7	12	2	61	12	9	1
RP11-139K1.2	0.437001812491606	1.4751812321652813	1.1034069221657241	1.0687186103667876	0.5467637017689965	0.028420451365398565	0.5819013221750933	0.8669131528173802	NA	0	0	2	7	0	15	2	0	0
FGD6	5.9614058949831135	6.065660841359825	67.12081632311792	1.0686111510513778	1.0360647311841378	0.8671752445735916	0.036584640066269	0.05230575151774854	0.020112289548664373	84	23	93	79	27	469	76	87	16
RGS7BP	0.9847767245717793	1.7111662582774003	2.094183723356141	1.0682588777818214	0.51999711989515085	0.07175270430714574	0.5458174566885566	0.8670008310011247	NA	7	0	7	0	0	10	2	2	1
POU2F2	3.7192293091449367	4.238414621690502	18.15126707313353	1.068060488556787	0.567227202807732	0.1577604971624747	0.43583479768307515	0.72907885055049515	0.7761376769122392	16	17	43	19	0	93	30	14	3
ZRSR2	6.071278286327496	6.219541409840647	74.46989882981515	1.0680253557207309	0.9531123823670347	0.6933078006724007	0.0856681092593939	0.1395037187314266	0.13082186022782383	85	19	142	63	40	475	90	102	15
SNX22	3.645597846898888	3.8353744253682227	13.660444941629738	1.0679384660148044	0.7807889268517204	0.3284692466741254	0.2135990020431238	0.5019344121762436	0.5233883462268475	17	12	18	11	3	103	16	11	3
MALL	2.962151114049412	3.4297633426876897	11.561553218865539	1.0677002641485507	-0.0343354359580472	-0.029539761316753774	0.5407908958191908	0.9925618200789725	0.9600883309695034	6	14	1	15	9	57	6	4	4
TRBC2	2.509625570708493	3.1903836957971006	10.334406198749274	1.0675922207906092	-0.17901326998419353	-0.023606292553183226	0.6671186654487844	0.9609885442955015	0.9650536718646356	0	12	21	3	6	27	4	4	5
DYNLL1	6.560699758686289	6.734911032219787	107.56005622469424	1.0672960387998345	0.9693678767694018	0.6650419311306435	0.10130977221848361	0.1609358948529181	0.16758065607332304	147	28	89	124	74	818	71	163	26
PLSCR1	7.061934521139735	7.176398918864124	147.23637267060238	1.0661514369543514	0.9923328370984977	0.7893973317587492	0.04596678849833959	0.07442942080814316	0.04972680546403612	128	60	179	207	62	971	149	172	44
IFI44	5.235769877179022	5.595073438883371	47.22724695554426	1.0656680882855638	0.6330431999939339	0.24099102101698588	0.3477638690623483	0.6089505248616555	0.6537379392797275	76	16	14	183	8	261	63	56	8
FAM26E	3.152805748857678	3.4533477757496143	9.877792531340527	1.0638077372475483	0.6979205075399268	0.22790943032698316	0.3088207993613186	0.6244029885102494	0.6626755743771513	18	9	15	7	1	93	8	8	2
ZNF271P	4.87120375254265	5.048704397788487	31.98733807850429	1.0636346215262837	1.0710073141086702	0.8062942618624227	0.1056952098957102	0.1248849134764782	0.09022206961871244	51	6	37	49	14	246	31	51	6
RP11-213G2.3	3.379564494840758	3.72767110961761	11.506452393036815	1.0622536894474504	0.9493135599696136	0.439406559709923	0.27671570886107527	0.40636456839657387	0.41149289316115195	15	1	27	13	6	89	19	14	1
COLGALT2	1.5536432605017827	2.1344982468378615	2.61156337056903	1.0619932136774874	0.9201894618649358	0.16260661899594714	0.40127094285757703	0.6270918314696097	0.7136961030330847	8	0	2	6	1	29	4	3	0
LHX4	1.3477659598386948	2.0218253767309258	2.4497543116424176	1.0618839463799106	1.0449717693504146	0.16633294082002903	0.4416201427104404	0.6193349796941128	0.6780391317909898	3	0	4	8	0	17	3	6	0
CBLN3	0.654128063535556	1.6572388595640821	1.4396214776636693	1.0618513633923121	0.8248724724516737	0.06513161745475438	0.5777108658225538	0.7701961399740385	NA	6	0	5	0	0	17	4	0	0
OASL	2.758602046831889	3.2738397044128047	7.873896178885214	1.061781402068614	0.9189408312212441	0.26868938836651995	0.3821004560970528	0.5470775221533162	0.5807695793469368	12	1	7	27	1	68	4	16	1
RP1-122P22.2	2.59310625589433	2.909367355303107	6.5439400500614084	1.0611616655449885	0.8280862008878006	0.22999596619252136	0.34787008538508085	0.6103070007308695	0.6289399315094355	9	1	9	3	7	41	7	9	1
NDUFB11	3.9188855081822775	4.223408714116107	17.960456097104633	1.0608536624147837	1.0420757582994336	0.5037579200900401	0.3228896195269735	0.3331490575813247	0.3409996707793134	47	3	12	18	9	165	28	5	6
SLC46A3	3.7383087988260026	3.892669224444404	15.858665478606891	1.0605629843665678	0.9814104099317625	0.39845931203175966	0.2765151033291574	0.41159563150979106	0.41719319494484985	10	11	12	14	7	67	15	15	7
TMEM132A	3.860208004801517	4.091627625207997	15.90225510166888	1.0603567419547264	1.1235186485197761	0.7204141480223245	0.18279529475326148	0.20335485892606844	0.18351270943582398	34	2	22	19	5	114	29	13	4
SULF1	5.890314093695127	6.0620490752228156	65.96524693950944	1.0602474534906925	0.8459070617471519	0.5267112772498148	0.15721999231650338	0.2476966639445519	0.2909319165042682	174	26	37	82	28	623	91	50	11
DDX23	7.144680584913534	7.307051151699039	159.9899543416884	1.060227934587266	1.091001763655461	0.8979404548026888	0.056354163693004444	0.06467156587110845	0.02546585832144982	346	22	205	223	51	1073	194	170	51
KIAA0895	2.2451442392010366	2.5372022438265662	4.6533818901867665	1.0597596615980307	0.8464149132298995	0.21294140718271887	0.36818117943723705	0.6026921997792888	0.648914209651646	3	2	5	8	3	43	3	5	1
TMCO4	4.05951187556213	4.202815611692805	17.853492352664528	1.0592543366721352	0.9676302702476963	0.6002228105649802	0.1542678767901473	0.26557570231465	0.24442127587225423	33	10	21	16	4	140	17	19	5
SNORA55	3.131019792710623	3.4404092670282806	11.73408785780866	1.057455496636618	0.377731173654945	0.06356251984700999	0.4381030578244961	0.8684047058971147	0.9117845110458858	8	11	3	6	11	43	9	9	4
AGTRAP	3.9454305836835917	4.236202021244125	16.73201976917758	1.0568023331924683	0.9439042326009235	0.5225294353240949	0.20966592591068897	0.3129257913650825	0.3317885739796658	29	3	23	39	4	177	24	15	2
AC007163.6	0.8128884300693198	1.6228035047131193	2.314067904705861	1.056467697214301	0.13923793729661393	-0.012263417484570006	0.6269941527397868	0.9761541147241592	0.9809878098388188	3	1	0	0	5	7	2	3	0
CFAP20	3.0931020863635093	3.3793223195417705	10.638544099962957	1.0562188159500199	1.0143775905976913	0.35525065256651184	0.34930959410919227	0.4766919193810049	0.45969575945541014	24	6	5	11	1	69	9	5	6
TWIST2	2.0509712385972674	2.7773246281203896	5.3027810534413895	1.0561552853707767	0.546103834923637	0.09491160369841652	0.5963275976916188	0.8206370103405572	0.8499947309749336	24	3	0	8	1	27	7	9	0
RABAC1	4.10463881164382	4.358517419366763	20.985127989357057	1.0558459122148827	1.2542252741307311	0.7815244726927942	0.26143080765571114	0.1951888627966036	0.16520261452705678	50	4	19	13	7	123	35	9	10
CD86	3.796367833656115	4.400865566059818	20.702180522762603	1.0555688158007392	-0.08422060766235474	-0.0767462961877545	0.505039705945494	0.9765805668776141	0.8921480635726216	5	35	22	34	4	159	9	18	1
FOXM1	3.522069520941728	3.851587895485394	14.434242073998115	1.0555595529179038	0.9436354049452842	0.3686909829361566	0.3547568813470544	0.46982695748303555	0.4619446048083228	39	7	7	19	1	105	15	6	7
RPS20P31	0.8141916848006651	1.729605287036655	2.1497504469457853	1.0549907108891883	0.6836744337977925	0.06074806626947202	0.6514054534550586	0.8342007773999713	NA	0	1	9	0	1	5	6	2	0
SH3BP5	5.135149349748774	5.49306850033056	44.97991143778734	1.0549437267673099	0.8650798027523688	0.4668498138923779	0.30531037532182	0.3859751540253395	0.37188374975631683	78	1	99	42	25	269	50	48	14
TUBB1	2.970983569397997	3.51011206707081	10.369975421119436	1.0542190427612312	0.7404676582455759	0.22591628700161492	0.45656283832559896	0.6631285974998418	0.6465096018006152	34	0	27	5	2	62	16	5	4
CDCA3	2.0648966619088043	2.4895748267369404	4.425955006366247	1.0541957595325435	1.1275471626955762	0.29729415514898816	0.3901332171092338	0.4905625135242632	0.5083611918217876	10	2	5	5	0	29	3	9	1
RP11-102M11.1	2.311498501518496	3.1867233229938714	7.391590520980847	1.054174082845602	0.6679698601826051	0.14541597288910363	0.564771120810815	0.7681019100695912	0.7580872543982428	35	0	20	2	0	24	15	10	1
SGOL2	3.5029890601088702	3.7825842184078975	13.686158641954938	1.0536242461079202	0.90559081259418	0.3618662747165053	0.3223235963764418	0.47640051462120314	0.4753345845304679	31	8	7	20	1	96	9	12	6
RFX5	4.931554840349623	5.049341603126912	32.442179416988495	1.0521334637480724	1.0280761043052684	0.8034110274507701	0.07769324003773427	0.10822807887230167	0.07106775464824393	44	12	44	39	12	232	52	30	7
TLR8	3.3386349846049006	4.05502479124779	17.06846758764425	1.0513312952842724	-0.426212085018258	-0.0923078180814246	0.6019435830118637	0.8670056069191678	0.8490963911281914	2	23	65	5	3	77	9	5	5
H2AFX	3.6375411151241317	3.868262419522095	14.716862425889648	1.0511274389151704	1.0219931276485268	0.46541546342410783	0.2875581842389958	0.3739971050834665	0.36318741179202807	29	9	7	18	2	82	21	9	6
SGSM1	1.9494581863265248	2.374501300417311	3.739463382412908	1.0505453580268815	0.9399909736613536	0.2255464949262359	0.36548370949199777	0.5774339643758593	0.6262177638369381	9	0	7	5	1	33	3	5	1
AJUBA	3.1249469817900923	3.7862491462587755	12.146374711608557	1.0503608626516936	0.918312416330984	0.29999599470533356	0.4762790721846133	0.5542245200974317	0.5398513554375072	53	0	10	19	1	51	17	23	2
RS1	0.22351401634675783	1.2914998817980403	1.2032669815003028	1.0501410929002035	1.106499283967213	0.07659937302015857	0.6057321880441418	0.7048360228880418	NA	5	0	1	0	0	15	0	0	1
CHEK2	2.628340538607436	2.989034442733795	8.333453877284448	1.049776784989211	1.3866117258096111	0.5372935569681985	0.39992502241488187	0.3480961770628982	0.28440654146452127	11	0	10	10	2	34	6	8	6
RP11-448G15.3	1.462290575263414	2.1034499139447496	3.220050004971493	1.049262566294473	1.3345019848872384	0.2446084210384081	0.531808397482057	0.5084291898880843	0.51188897905416	9	0	6	1	0	9	7	5	1
SOS1	7.217901618491512	7.329719362788554	161.98745553315007	1.0492104811993512	0.9934487377754554	0.8329172206695453	0.02766776013733435	0.05887381516421479	0.020022134992832778	230	50	233	159	77	1131	200	215	32
AC004967.7	0.8287333628962976	1.6356191197597512	1.4132541570114836	1.048458772867119	0.6084782667711709	0.0553969894680744	0.48997025104330916	0.8238017652750422	NA	1	0	2	8	0	17	1	2	0
HEG1	8.398618724750452	8.518326512237206	372.78484905319897	1.048040130746331	1.0204198664690347	0.8427506745138835	0.027087949668785728	0.06011728952969073	0.021763087437398666	654	157	549	297	106	2510	525	328	108
RP11-389C8.2	3.0398720769452128	3.2969161882454827	10.031779760006605	1.0476469348193864	1.020099654736435	0.3486639880161159	0.35603500549370015	0.48408164145594407	0.4604502529931258	7	1	19	6	7	44	11	8	5
RN7SL767P	2.617128243518863	3.4089329612512658	12.00951701190089	1.0470168896656153	-0.4067426315721273	-0.08523592912348031	0.631739734315196	0.8952785250413704	0.8426292502929711	1	22	5	6	7	54	1	5	4
RP1-137D17.1	0.6231307357907987	1.3780055395631474	1.6396083388918608	1.0468627733671538	1.8106069095016726	0.195409858842917	0.5397419653337933	0.423450469664029	NA	2	0	2	1	0	7	5	0	1
SNAI1	2.9717347570010118	3.422739083847921	8.5554623740363	1.0467390201693862	1.0384001178710167	0.4525995811369622	0.3406684912016178	0.3986148828025295	0.403712374877324	15	3	10	17	2	101	11	11	0
RASSF6	1.6827301143395392	2.2609344331655312	3.729025156832319	1.0464800209825467	1.0121313888428793	0.18492839065127575	0.5126923305186054	0.6310281299188915	0.6446983580714593	2	0	2	14	1	12	6	6	1
ZFYVE19	2.8311379215213646	3.351013023006585	8.16160152118572	1.0460624658146729	0.7684328889389362	0.2186651688640056	0.39281098148430676	0.6219294133908585	0.6682641056751399	39	1	7	11	1	81	5	13	1
SIGLEC9	3.3943374400869093	3.6456179435674154	12.71892755908073	1.046048458133101	0.5732802249746038	0.14875535651100896	0.36848466056961177	0.7293644867323091	0.7808324031401016	23	13	8	4	5	71	14	7	4
ISG20	5.380579823692241	5.648089727069103	49.60377882611445	1.0457503359086973	0.9011948404348047	0.500008302964764	0.24035813814820947	0.31946603449781313	0.3401706955276866	36	13	146	73	7	265	71	59	12
ZC3H12A	4.581760037368708	4.882789482692702	27.28048541587618	1.0456151525629158	0.8893762476287727	0.48296491340597997	0.22838525627773545	0.33219726006332334	0.3658332403900186	64	4	22	68	8	269	40	26	3
DLEU2L	1.6017145948378104	2.1668893299031495	2.7850943248060904	1.0453799036789453	0.9050600551246536	0.16499196426674562	0.41704918098688515	0.6363205253099529	0.7125152123970059	3	1	5	8	0	27	5	3	0
PFDN6	3.8293411960844694	3.9819022433048565	15.049995914502224	1.0452873668894809	0.7377149073951179	0.33886319536294934	0.21189001535983706	0.4932801537547672	0.5115352409970935	18	6	21	11	12	120	15	14	3
DTNA	4.378068335905659	4.704267612941402	24.5347894386144	1.0446968166122736	0.9463877068917007	0.5582796781517123	0.2647028238797816	0.31292481829410446	0.29430686057198496	60	1	42	32	9	206	22	35	5
SNTB2	7.005450155190297	7.151797183192055	142.1410116525117	1.0435477033479241	1.0165362292196898	0.8233122372471254	0.05134589641469868	0.07901505315750627	0.04013157223772472	195	35	230	160	64	961	217	190	21
COLEC12	6.090445782744377	6.311291679184489	78.57935237517583	1.0431153083018225	0.7336653327711523	0.37230742028900415	0.17280369994438483	0.39604290574153417	0.4756848255282352	191	18	66	59	64	657	85	97	9
MTX2	3.042579523774754	3.585226685992476	10.729691435120413	1.0431003579982998	0.8257070422530299	0.2762861954871089	0.4476767786287929	0.59452073166084	0.5764323059507681	28	1	9	32	0	51	17	12	3
KCNA3	2.5647487630558716	3.1682983980383	7.454616267118143	1.0429222571973062	0.4036316710199161	0.0925567508842814	0.4740839781234151	0.8586107289916932	0.8643195837211012	6	0	37	8	2	55	10	3	2
TAF4B	2.942241315683312	3.3530864704572205	9.170561709508496	1.0427497623560908	0.7588617809213472	0.2477959109957384	0.3983590464174404	0.6260276846223214	0.6242501054827898	12	0	9	28	4	59	13	6	3
VASH1	4.937480192973753	5.242828155996932	36.861660666083885	1.0426054506177995	0.900045339617796	0.49809604631214305	0.2587938573993409	0.33022570465686846	0.3409996707793134	92	17	68	30	2	237	47	49	7
SAMHD1	8.496426444437484	8.641845799616457	408.03629331050104	1.0425204870971545	0.9994875280105099	0.7679853992335842	0.0491558357532397	0.10252557560204476	0.0784747093881025	453	212	406	671	93	2459	403	459	138
MTHFD2	6.184212354470522	6.28377756444328	79.0144429961492	1.04229130669665	0.8877783455749796	0.6557402751711475	0.06265898155594397	0.13453189114437594	0.1273360264339829	101	39	66	97	39	584	77	84	21
SNRPB2	5.0208923228187325	5.157682672200869	35.736181438633785	1.0421617858947008	0.7102967093696869	0.3594977738930894	0.17161839495976583	0.4139741438132236	0.48342671644984425	27	23	33	50	20	228	36	42	7
ORC6	1.6795141913997131	2.2829127232856075	3.4799792171764183	1.0420157988841925	0.7334121279460776	0.12170869460449833	0.561053921861926	0.7452753654835425	0.7920662538111447	9	2	0	8	1	19	6	5	0
PCDHGB1	0.9997307290570727	1.5781072015083417	2.0036346117877284	1.0409770307443442	0.8224772701086706	0.10528625241008718	0.5419778206557135	0.7489612269017814	NA	6	0	3	0	1	9	2	2	1
PPIB	7.119885562226138	7.252885480446375	156.16338249974447	1.0404551214009594	1.000669531814855	0.7672361244786884	0.06536950481058736	0.09589760348457052	0.07767304675803242	271	55	104	169	81	1012	142	160	57
IFITM3	8.478235594573054	8.586100038350581	390.6439464692002	1.0392753834771085	0.9570818674562298	0.7746945038078156	0.02766776013733435	0.07813480539036859	0.036997253679245334	393	170	408	651	142	2709	465	417	103
RGS17P1	0.44585371710042926	1.331735210408891	0.9576142876797022	1.0392276197500978	0.38270692392226924	0.022332327162708127	0.5502387644387692	0.9090182289370565	NA	0	0	2	6	0	10	1	1	0
NUB1	6.0918459339335	6.22116276223795	74.35345289355048	1.0391439426157631	0.9071072528691986	0.6729250555505935	0.06611565859969294	0.13815059116020267	0.12393678470158728	103	40	81	84	29	562	82	104	11
BET1	3.028682802574711	3.550892094217219	9.931737774432438	1.0385208112045412	1.2334363666626202	0.527539927911846	0.38719599095405405	0.33793345193417756	0.32606465565370457	9	4	21	10	2	68	27	10	0
ARHGEF15	4.352407023302691	4.969037907975754	29.42305372723717	1.0382057872582278	0.7910386439893115	0.30136848794317234	0.466888323596241	0.5521423475465123	0.5606547902614314	45	0	96	38	9	165	65	23	4
TTLL9	0.5212684202760677	1.5454364777013696	1.985089598558775	1.0373016032998814	-0.04105307806052996	-0.004960814114116126	0.6692742159437001	0.9934892979852172	NA	0	2	9	0	0	11	1	0	1
HP	2.5420150918966344	2.9058044589986833	7.0681346466465484	1.0372797515185201	0.5106322414591893	0.09984765562360715	0.4381030578244961	0.8128513346008183	0.8468065337235732	3	1	9	6	10	40	9	3	2
ELP5	2.9310261040342414	3.3590986286570286	8.259312258634564	1.0372270939550015	0.7364810409287825	0.2273466685800624	0.3547568813470544	0.6114122977529982	0.6653550764393318	36	2	6	13	1	83	11	7	1
LRRC57	5.491172324323143	5.633695957262652	48.19698275518538	1.0368296139699325	0.9471352897621654	0.7350469199821089	0.07951450595950206	0.12403299768282233	0.09211132398290889	74	17	60	80	16	482	58	50	7
ERVFRD-1	1.9052918077604069	2.258942060830996	4.006760086940142	1.0362773010920932	1.1795786086806768	0.28326644935679085	0.39987951407604805	0.48685645683322026	0.5067992007537578	5	1	5	7	0	20	5	4	2
NDUFA3	3.1730561319899935	3.4568820369788162	10.376923975631861	1.035439445780265	1.0069984188884444	0.4197033089577191	0.3018315777366749	0.411619701928445	0.41903139312358306	15	2	22	14	1	82	10	6	5
PCDHB15	1.6124996104844131	2.4063517827589664	4.002094977396483	1.0353353048303902	1.1993163003824872	0.20806085035004201	0.605074008822057	0.5651695331752344	0.5916801120692108	7	0	9	1	2	36	0	9	1
TWF2	3.3249426306105754	3.8458868972138447	12.489169889905696	1.0346307203399143	0.4691062182017085	0.11830265714962278	0.47239499610204283	0.7885288480220036	0.8386781696574654	57	7	22	3	1	98	17	11	1
UQCC3	2.485184939159392	2.9001373587667834	6.2950527505205764	1.0346167899904595	0.7710302404683357	0.2110816009349695	0.40127094285757703	0.65301691622676294	0.667820139748155	7	0	7	21	2	38	8	6	2
RN7SL38P	1.7847403184424864	2.252175309626358	4.468002908799047	1.03435414832893	0.745477778006991	0.1280459408613269	0.5260642934874744	0.7541248265807434	0.7578202350296378	2	2	1	13	1	24	2	2	3
ECSIT	3.5263510202476884	4.04777775251493	14.891076645237872	1.0343511220088142	1.0517258684560253	0.4999673160037118	0.4241236336357681	0.3875171189903166	0.3536932144394683	36	0	17	30	4	72	28	23	2
BCL11B	1.627434749859833	2.5507993030086116	4.270958358422344	1.0340608914042242	-0.11615013291996709	-0.037079659349026135	0.66770854149238	0.9765805668776141	0.9418279162944113	0	2	24	2	3	34	1	5	0
LRRCC1	4.670736984356305	4.812168344059033	28.06561045647761	1.0328844805037638	0.8675567797747477	0.49018610348244196	0.18307438937072548	0.3076091365571413	0.33174684104278374	60	16	18	22	12	171	27	36	7
BTK	4.291127467706102	4.45509191863567	22.135102905476803	1.0324409566417967	1.0454987931154018	0.6674185392946702	0.17261278987858392	0.22703033190772012	0.1920375347575123	29	3	35	21	12	145	20	22	9
PPM1D	4.2483123062790185	4.504214589673599	20.947540909481727	1.0320413888359001	0.8561908426652535	0.4379301811460099	0.25203263692370814	0.3701727929680568	0.4123055381585863	31	3	44	26	11	262	16	16	4
LMO7	8.549752932813696	8.675154872115726	415.37164166185096	1.0318029622346034	1.0642915916462654	0.9050774130447513	0.028707589204801865	0.04801126179476513	0.010599091107084005	837	112	344	583	152	2252	563	463	127
TYRP1	0.7167036277870087	2.019776090763959	2.288459890687559	1.0311647949786906	0.9817160164927363	0.08354419098262514	0.6797205328529796	0.7264647155436654	NA	8	0	7	0	0	43	0	0	1
KANSL1L	5.700260541781477	5.796314574672358	55.517981347027174	1.0277604262021776	0.9123157767949214	0.7085018137773093	0.06523950624999499	0.11869292227116772	0.09022206961871244	70	20	88	54	27	423	65	57	13
AC147651.4	1.4799774078196097	2.0962808599381155	2.7301243083597653	1.0276348729861688	0.8149988457328488	0.13986406399186155	0.46403122135064656	0.6983235360949088	0.7544386657011246	7	0	4	7	0	30	3	1	1
S100A2	0.1539889752764534	1.4826341263554248	0.9263154420580637	1.0275047058102194	1.0452670730851281	0.036410485261107614	0.6271498908729094	0.7225211324522103	NA	1	0	0	6	0	25	0	0	0
DCN	9.357915493434104	9.500064800201455	735.0861425544394	1.0270389686621493	0.8802103835377203	0.6367434236672982	0.06334676094885439	0.18540530775557168	0.1555250495727564	1395	193	535	773	497	5933	675	823	182
TRMT10A	2.662782642442778	3.2165514138488405	7.420834696676533	1.0267355644461889	0.6429852791746752	0.15165032783933532	0.4675888163382944	0.7249532206370563	0.7759496462011402	4	1	8	26	5	67	7	11	0
LPIN1	6.145972113414777	6.336064537239792	80.78971551312924	1.0263347238591185	1.0006801746122567	0.7507568413872084	0.12216443097330809	0.1363664173385774	0.10102056965188141	126	8	109	142	36	537	87	107	21
TGFB2	3.7995143776283413	4.246875056814188	18.382362422043546	1.026264044045663	0.6215101940518191	0.21006117128146465	0.4424497023628043	0.6934951004655847	0.6839368879392981	85	1	5	26	7	112	21	11	7
OPN3	2.373621254295986	2.740701064878969	6.108459358612627	1.0260858995739965	0.2513349427511023	0.027427578676051917	0.48737271500205515	0.9226105721304317	0.965550017677713	2	8	3	10	3	39	5	4	1
SCAPER	6.34916537407864	6.5575444599305515	96.23756187592937	1.0255138543261955	1.2431497628371484	1.0173365545533133	0.1149897824684511	0.05459680129063104	0.025208141012018376	154	12	135	121	31	435	108	126	39
AC125232.1	1.480870335128907	2.036969942049848	2.457620552755647	1.0252340330970087	0.9487118321691337	0.1620340629876338	0.4232427687945678	0.6233965790943303	0.7060446921015803	6	1	6	2	0	24	3	4	0
KCNN3	2.970869838092687	3.2188847132586975	8.865741271067517	1.0241794584600126	1.057139937525071	0.40071283224543214	0.3611733386896741	0.42238899378992956	0.4220301348344646	7	2	14	11	4	71	3	10	4
DPYSL3	6.823258835025061	6.936421198032673	122.64230653563241	1.023723292906749	0.9742618692876055	0.8095447678507254	0.040831813453137994	0.06844778915230858	0.027127618350786524	205	32	172	138	56	1105	171	100	26
EVC2	4.208296597599637	4.584459911295295	23.617109231393048	1.0222206801274298	0.9853426444313532	0.48540477103902363	0.32494147332577594	0.37923822800668855	0.3586245290506645	85	2	35	18	3	165	32	13	10
WWC2	6.942612829440219	7.099516510424015	137.82318740991417	1.0218281735623516	1.0602633929348353	0.8590766305776824	0.06655595943643386	0.0713905435308018	0.03576060129086261	314	24	218	160	36	848	200	156	36
THAP11	2.9287783126838365	3.3851356396867205	9.424615512913984	1.020691006925356	0.8959821233665586	0.30036852791687163	0.4381030578244961	0.5537548545058761	0.5437507931194778	20	3	7	24	0	54	18	5	3
RP11-700A24.1	0.7631707659614063	1.4936251738210218	2.6987405530196265	1.02025707746973	1.4883612821453283	0.18914869191947817	0.6081299171905736	0.5906461311419811	0.47688983489301673	5	0	3	0	0	5	2	1	3
FIBCD1	0.513296917883891	1.4091584154746752	1.162196201515022	1.0201201589376574	0.9492569694190462	0.06310127926585334	0.5806866989970366	0.7277851234473525	NA	5	0	0	1	1	13	3	0	0
FBLN1	8.278456522703966	8.428869019399533	347.685969210916	1.0200069431789713	0.9597813634587535	0.7363346543200227	0.07172934405859285	0.12403299768282233	0.08839296196051832	718	67	382	371	191	3259	271	429	79
PLAC8	4.610491166828948	4.7401079247867015	27.60135129142668	1.0198404152951221	1.0372855826670484	0.663708142804534	0.17398448289336463	0.20108097524415755	0.18999674907795022	25	11	45	25	10	176	20	28	12
NBR2	1.6533019927524135	2.330086516625133	3.7119484672627685	1.0197614240644408	0.1609823329642745	0.021642170696214266	0.6004612276225834	0.9621429475733231	0.9711385047165323	15	0	0	9	3	26	3	2	1
NDUFA1	4.5680835626761525	4.753110810870724	28.216916136354037	1.0191316610679304	0.6037735679866167	0.20966443767226908	0.2754694184927973	0.6260276846223214	0.6946698670419665	26	18	13	25	24	124	29	24	9
MPDZ	7.062108174569267	7.207215660333317	148.13812495511326	1.0190501993021721	0.9524121182528463	0.7346033672341356	0.07485511866839545	0.11590721748013574	0.08548073677958548	287	29	257	124	69	1040	234	148	29
GPR161	3.5656203673497573	3.8500740435877807	13.519565448788635	1.0190121352665726	0.8659014076493872	0.35921574010408797	0.312586908714149	0.46586546192854367	0.48818839625202004	46	3	22	8	2	110	11	12	5
SCGB1A1	4.357448381736379	5.498389598924791	45.81534924718102	1.0187106642382715	-1.1495945252863278	-0.1268332741560584	0.6978924696510554	0.5875362996088007	0.6898340988839475	8	61	272	2	8	148	11	24	7
COMMD3	2.69768673795857	2.887718177589643	6.8128951812809495	1.018633838788105	1.0887959506850515	0.39019507437847584	0.328614587578987	0.41811622833612244	0.4197735834124728	6	4	5	10	2	35	8	9	2
CADM4	1.3951455777730655	1.9016741860205868	2.8341288246549405	1.0183691343517451	0.7985515856287169	0.11520009517547193	0.5214511816729334	0.7380752449971973	0.7796142942197606	1	0	5	3	3	17	1	4	1
PITPNA-AS1	0.9566242884767884	1.703379669320427	1.6688346261011509	1.0171152062311737	0.571654512086573	0.05558403509447698	0.5517977348318607	0.8342007773999713	NA	5	0	0	6	1	16	3	1	0
LGALS1	6.02456553153025	6.179802314082248	72.01184877828585	1.0170995115845127	0.8195848363830094	0.5199363720048721	0.1510271123986755	0.2495705547051205	0.2896695129548795	218	30	45	77	25	555	94	73	13
ZBTB40	5.908313976730729	6.133026542328156	69.45991371019122	1.016142702472037	1.0423412236274177	0.7659646182517672	0.15390847226182003	0.1407153918446575	0.11432979413844677	163	7	114	84	21	461	124	62	16
SOWAHB	0.6733605391490001	1.608164628105657	1.8873464141215963	1.0160949594245592	0.38391823908238415	0.032762428039881136	0.6323001806564091	0.9127995175850013	NA	1	1	0	9	0	16	1	0	1
NRG1	3.4945967089292536	3.7425092018641424	13.666337767456872	1.0154089084886446	1.172896368501371	0.58553587184979194	0.3084017307832015	0.30100253777168645	0.2757925031898698	17	2	24	13	4	105	6	11	8
PI16	0.8922894846556806	1.618417976537386	1.4774768172602972	1.0154086554421204	0.9019742093659748	0.09823263252536446	0.47861599574943137	0.708863104645012	NA	3	0	6	1	0	13	4	1	0
ZNF594	3.987939830277166	4.262144799556872	19.456644266009214	1.015202679801905	1.1970896247442078	0.7362639295654029	0.25602838276961715	0.22135400958067347	0.18631915146888076	48	2	25	20	3	114	24	14	10
KIAA0513	4.873009091765821	5.13060524090597	33.286249433208106	1.01498076309139	1.0563383498836472	0.7414811196461374	0.16697666854684762	0.16923475798396806	0.14625718760973008	76	5	50	54	6	239	52	45	5
DAPP1	3.978189248600502	4.233274293757961	18.267987353678173	1.0143942774100894	0.5751823932774848	0.18776701034190676	0.3640275258520157	0.6713435202769007	0.7346401728443442	11	13	47	16	5	164	9	15	5
CCDC61	2.2200386568955213	2.5028339162940307	4.395318414650797	1.0143911459023873	1.1145622404191429	0.34081758490190683	0.3084753653069285	0.41792296977793064	0.4756848255282352	8	1	5	7	1	31	7	5	1
MAP3K10	3.0566110905554567	3.854936016535261	12.127165818122382	1.014271897475091	0.5192558627451846	0.1470637062131248	0.5439660069450573	0.7822722473286194	0.7913802551885271	49	0	28	24	0	77	14	19	1
CARHSP1	5.777954458911398	5.9513283581820735	61.241995630386576	1.0141803393075877	1.057998084862327	0.8247834469324196	0.09353684202222991	0.09260512269046625	0.06230178701980119	107	12	103	98	12	432	96	60	15
TSPAN12	4.877506226140058	5.057784780703832	32.798914934607005	1.0141115361790582	0.9746632607731276	0.6285262627021305	0.17617668881417528	0.21189344869334434	0.21829952787417162	55	9	78	22	8	205	48	32	9
YARS	6.971437560019175	7.083824036091405	136.7801946956222	1.0136910665513608	1.0180476544013366	0.856089547436532	0.035230789062979	0.050347050381743065	0.014683074106665151	235	32	141	229	51	966	189	130	37
PDZK1IP1	2.8399613800048558	3.2156699592332103	7.506780425364728	1.0134999143273056	0.7346409567226985	0.2250518591289136	0.3499181156428403	0.6167102820108046	0.6659970619438191	10	1	7	25	3	73	11	5	1
FAM13A	6.169055151911216	6.391972602428668	85.14834389665306	1.0133111757019966	1.0971601545205882	0.8194188900622613	0.15079732747625138	0.12403299768282233	0.09641536129139316	116	18	151	155	10	486	95	95	32
HAUS8	1.4488239714545148	2.3757522213468403	3.6929127583888133	1.0132821667086065	1.1471890711099688	0.1357436557043864	0.6162587950842815	0.6205115387194065	0.729929964502958	5	0	3	2	5	44	0	8	0
GJA5	5.090422495989286	5.39144092650438	40.535459278440754	1.0130564682818208	0.8361309709534213	0.41516342686983354	0.28046943394671836	0.3941795190467459	0.4348388079720691	167	9	57	24	7	303	69	30	8
WNT2	2.551820428463236	3.126510058167372	7.925092473663192	1.0117445326822982	0.3186529279685762	0.07083952519203804	0.5319240177801933	0.8988240325346726	0.8984879687735913	41	5	2	7	0	45	5	6	3
STAT2	7.300029682127598	7.4478968859973556	175.6139285365268	1.0114280332603565	1.052092149801743	0.8525250588985425	0.06473396718297887	0.06729254417493793	0.036220939425355446	394	56	163	240	46	960	287	229	34
TLR4	6.274955171479392	6.57861374346534	97.70722444785584	1.0112677191322927	0.21657014031136676	0.03813060397663508	0.35661514938708194	0.8908553704315919	0.9599787184568866	36	111	150	73	48	565	93	95	13
BAG2	4.48508216616077	4.779473794700456	25.533003867622828	1.0110554524386626	1.082968825920726	0.7191441299949917	0.20838320102578844	0.19607189763173716	0.17758998931249695	55	8	40	28	5	203	28	48	2
PRKD2	5.951319367127748	6.132322091761362	69.17752159439603	1.0106021575739577	0.98504048862666	0.7317886907764931	0.10686038439582433	0.1330120747188946	0.113383526590758	114	14	155	91	14	509	99	78	14
ZNF599	1.6512555230413954	2.1164530861203636	3.202844921202932	1.010528950126954	1.1678243004665232	0.20436220993425633	0.45995872165417695	0.5420715689083895	0.5979595221006616	3	3	2	3	1	18	8	3	0
PCGF2	5.376786878492107	5.540038223323583	45.77421866484526	1.0095206097864753	0.871956851356998	0.6086822857917799	0.12186560062368466	0.223903262264664	0.19374514250269928	72	6	63	64	29	385	53	44	10
ARHGEF5	3.308743145450832	3.8582749310461395	14.177664978388634	1.0095077868849403	0.7858466194423349	0.2781561449849014	0.4746209430746588	0.622920148841256	0.5671203314946095	26	1	16	45	0	67	14	12	7
ARMC7	3.073866377118732	3.3233565206380673	8.986959281797475	1.008964564605312	0.9315215832863118	0.37583349757457013	0.2939684589256264	0.4448146941577256	0.470797982023812	26	3	12	8	1	68	10	8	3
PDK2	2.557144201266774	3.036495929950388	6.231635265240468	1.0089201216110153	1.0134674423619447	0.34140508591948654	0.3819230602529201	0.47646379453293114	0.4989994474346037	19	2	6	9	1	62	8	10	0
CRHR1-IT1	3.598669872545561	3.864740252207804	15.344434976928438	1.0084168419481419	1.3183841526453528	0.7463805285172208	0.3280241063507777	0.23752851517425325	0.18999674907795022	11	3	27	20	2	60	20	12	9
COLCA1	1.1272956616007301	1.8831388664858626	2.62110884346838	1.0081671120699687	0.15147275879750047	6.588555670342633e-4	0.6237931676434791	0.9693711265123611	0.998447059484919	0	4	8	2	0	11	3	3	0
YIPF1	4.284563986403439	4.4431720311197385	21.567665651328515	1.0073536719986311	0.9534521880250575	0.5427005920179346	0.2394000424001363	0.29153480027570594	0.29519063973991394	41	8	15	23	11	178	11	26	7
RP11-244O19.1	1.6711234471102812	2.4341757650704845	3.6163889835095993	1.0072887924965117	0.8880156990098934	0.14647593905868095	0.5451006609937076	0.6777008227493254	0.7419095069776884	13	0	1	7	2	33	10	1	0
NTAN1P2	0.22692477159374858	1.2192842142726776	0.9561027995442364	1.0068047523465777	0.6846316694034847	0.02960914590653867	0.6199149692230769	0.8361830160940025	NA	5	1	0	0	0	9	0	2	0
PODXL	9.792397619225259	9.974230530814074	1016.3494007458332	1.0065358802792765	1.0027459362108437	0.7548341045155637	0.0925646514996537	0.1516917165950363	0.09725517800879153	2240	233	2037	871	249	5927	1998	915	200
GPT2	3.988854670854477	4.246604440136749	18.37566900082848	1.0064850651532	0.45390190236803246	0.11849100000473733	0.3009678266916346	0.7520719087946087	0.84436976420752885	27	20	13	13	9	144	23	11	2
MARC1	3.3580580414481713	3.7955109054916365	12.186807211977799	1.005833696223399	1.0699391995169505	0.5037533293738524	0.38434515536282704	0.37383229962459397	0.3439147705743602	23	6	16	7	5	96	16	22	0
TSPAN18	5.129176576642157	5.466121000876891	44.22485856512624	1.005161217113656	1.2914076241272874	0.9245384317628598	0.27044928387099687	0.13373974085662738	0.10395625049547878	87	8	77	42	5	230	103	23	15
RP11-58H15.1	1.3988414060099263	1.9023187362089513	2.5150692247273096	1.0049318691606757	1.0283224608953365	0.17814254267256494	0.44227652686216334	0.6071988408234787	0.6566173116711675	6	0	4	4	0	16	2	4	1
RP11-588K22.2	2.8405779191463996	3.294300751433669	8.518087933001258	1.0040057496447752	0.7220707913051932	0.1961128995921034	0.47911368095863205	0.6686184150277854	0.6959321653116372	26	3	21	2	1	60	4	14	2
CH17-189H20.1	1.0988291925008005	1.6903078685173114	2.044719682493686	1.0036281915323486	0.5121966115676286	0.04643866604855	0.5930873235592339	0.8583925907769201	NA	0	2	5	2	1	12	3	2	0
COX6B1	5.480162784298141	5.578786141791139	48.23932387628968	1.0034367925767824	0.9001367726089191	0.6497966861235375	0.0958525221491875	0.1609358948529181	0.14900167477729173	84	19	44	43	27	309	50	56	13
RP11-37B2.1	4.07239009448713	4.3176102299026695	18.20763097165016	1.0029309903718655	0.9733421984293932	0.5930123997804094	0.19930376532720295	0.2664187601810401	0.265111736913465	41	3	22	36	4	151	27	20	3
RP11-83A24.1	0.7886355064177403	1.5989217864850866	1.760937427355169	1.002862906857443	1.8442819589536363	0.21768064097755643	0.5802302259344858	0.3929180058301868	NA	5	0	1	1	0	4	6	4	0
LINC00662	2.7332279333308223	3.011935106871008	7.191606355466648	1.0027377294893434	1.0135955154246064	0.3576565919439645	0.3243277769225535	0.44931260726459005	0.47547287196422033	13	1	16	7	1	46	9	6	3
RP11-1017G21.4	0.7618568286950964	1.524671261590503	1.9372545172161284	1.002499752002464	0.9659218567643765	0.11364560701434734	0.6220112252074056	0.7381865078886487	NA	0	0	4	5	0	5	1	4	1
KCND3	4.9184453821858405	5.05409644767203	32.61471471582489	1.00243294724537	0.8060096361878	0.48571695583576346	0.1819904125863919	0.3037977487152061	0.33052911840645177	57	11	21	56	18	306	28	28	8
COBLL1	7.202979090970277	7.31968748420263	160.9802397976051	1.0019909290734241	0.9759860599899742	0.810058151270551	0.04130733375403354	0.07135994438369099	0.025087949988512895	273	30	253	189	73	1159	212	161	41
AR	3.667909427630811	3.8773737915989273	13.416798261397899	1.0007501633962348	0.8493339530480599	0.43035335000597036	0.2425574401315381	0.4005887533875103	0.4188694767727868	24	7	24	15	2	129	15	10	3
CPOX	4.156411173354921	4.341034103047936	19.6768231559815	0.9996973774269046	1.1479067195683443	0.7812418733145488	0.18675929383876694	0.15542556969638702	0.13253606206054236	44	3	24	21	6	111	27	25	6
RABIF	1.7402654132639195	2.0899524768597306	3.3074548105339416	0.9992647603362675	0.835767223742769	0.1534181126230965	0.4688441613605557	0.6727806451855003	0.724179774800224	3	1	8	1	2	19	3	4	1
CREM	4.5514625883039725	4.697300641351533	25.950281976793846	0.9992263761407424	1.0383429615705009	0.6942671938621183	0.16343819870618617	0.17939169607156447	0.16587029388313085	31	7	29	51	7	187	32	18	10
PIGV	1.9565244831164574	2.584644773281748	4.020689162613313	0.998781222668739	0.6734009534898797	0.13519302527024113	0.46695368908542134	0.7367815621145473	0.7909339242374459	8	1	4	16	0	41	5	5	0
LARP6	3.6333007947614147	4.164512481666454	16.497186508946267	0.9983962278047692	0.5951634078271725	0.18795544284924554	0.5038921638699508	0.70454683898881	0.7327658046550708	46	0	32	13	12	168	19	5	4
EPCAM	5.542522540558508	5.653570712818808	50.223074472912444	0.9981588866008344	0.8314820666849547	0.5656679938247469	0.12015448881952753	0.21155387740596376	0.22610699568591236	64	23	37	96	21	351	60	53	11
NUP35	2.786386711711217	3.045270983734285	7.334520261045312	0.9981190830376466	1.2995651216725252	0.6081230698394031	0.3223235963764418	0.27169510248843765	0.2700058180152941	12	2	10	8	1	35	13	10	2
SNORA35	1.838792907452206	2.431562925017498	4.882686134812238	0.9980737501222302	0.16804190059948051	0.01740584607778464	0.653823714391284	0.9612273313960693	0.9768771159212146	0	5	10	8	1	29	1	3	2
MYO5C	5.901988227464018	6.167845475352363	71.04645445311915	0.9973775479702505	0.9076759276852997	0.5588555656690064	0.21189001535983706	0.27932344422684363	0.28477197849895186	159	8	70	192	12	483	90	82	17
HHLA3	1.6866281653568111	2.294163301689677	3.7174386226052003	0.9971525085092185	0.6720408138718493	0.11613695274680137	0.5466009920052698	0.7783854088763998	0.7957892778232165	1	1	6	14	0	18	2	7	1
FHAD1	2.8387921493756885	3.629871951256715	11.022020317560383	0.9967430779071932	0.2319630813614328	0.0711479934280088	0.5580950859614363	0.9298726129006244	0.9014053364557568	25	0	55	10	0	63	12	5	4
CLK1	8.383172407289512	8.540435077454504	377.0956321507726	0.9961064294269505	0.824362974640554	0.5565794757393561	0.11401748276391349	0.24368221704044302	0.2423973240629581	490	72	860	285	216	2953	374	364	100
MCOLN3	3.015827942073947	3.4635173579023077	9.144817014708321	0.9960677283830627	1.0383358895673014	0.3687258422250576	0.4472145781100098	0.42064693578231965	0.4753345845304679	19	2	12	16	2	133	2	10	2
TUBD1	2.6352005479410603	3.0293043436664586	6.950853989795551	0.9951371843167989	0.783775629769245	0.24200112370189425	0.4280609489601747	0.6244029885102494	0.6311212266161489	17	0	13	6	4	55	4	9	2
NPM1P37	1.320749184116112	2.1035777483930405	2.446581298647681	0.9950030874700202	0.7577383637860338	0.10494868183345217	0.5120137334198195	0.7452753654835425	0.8131436313950453	4	0	11	3	0	25	6	1	0
SLAMF1	0.8193012631644628	1.699708388891197	1.6566993106695955	0.9943884077997397	0.7949905758386144	0.052089691764908776	0.6351256386365389	0.7663252171751701	NA	0	1	5	2	1	25	2	0	0
MIF	3.140529216162159	3.608278889432216	10.685600159680144	0.9938895787091739	0.6848762025367531	0.1875607880904861	0.461083487250962	0.6764523554529708	0.7158073973634111	52	4	9	4	2	78	21	4	2
PLXNA4	4.356014419096969	4.5919417433303575	22.60410296079869	0.9935174974658192	0.6555583466465795	0.2769983868228785	0.293277511510709	0.5414465248029313	0.6057901755705655	77	7	14	20	14	212	21	23	3
TPSD1	0.08863006254811254	1.3065047391288842	0.8086174989557122	0.9930795318536334	0.008300357070112641	-0.003763777972339381	0.6269941527397868	0.997764406816271	NA	10	0	0	0	0	10	1	0	0
FIGN	2.9001911831538845	3.2427004308578073	7.645147422816322	0.9930380050756884	0.9068932158561147	0.3459287727447025	0.31527739451038966	0.4723404009886433	0.5069333157740177	21	1	9	14	2	74	7	11	1
ATP5J2	4.451682883824827	4.620850942907523	24.185315570441972	0.9929898296849132	0.721295349578111	0.33410321792054615	0.24294018695711142	0.4735605103938705	0.5187842001307224	24	8	16	44	19	156	20	32	5
IL1RL2	0.4190750393777853	1.3416692428170354	1.1392823104456453	0.9929249200704738	0.5234036977299176	0.044174850419528414	0.6068079876719462	0.8813247864618934	NA	0	0	1	7	0	5	1	3	0
ANKRD24	1.183442235370743	2.0711266026492883	2.495635615944637	0.9927407670153079	-0.004753705484837078	-0.006947388859251234	0.6084102594350442	0.9988403735550355	0.990353475656515	4	1	0	17	0	18	3	2	0
EMC7	5.285162827861796	5.513231408109902	44.409531903114505	0.9926023207502186	0.7052904762577004	0.35380417231815214	0.19716942340651922	0.4386127752381157	0.49820625980748456	72	7	36	75	38	357	57	47	5
PPP1R3F	1.5013702500004964	2.2757431712518885	2.934757747745651	0.9924428230148871	0.672653144554729	0.10604568459474495	0.5159187570916896	0.7747104527218261	0.8188194489749138	15	0	2	7	0	25	7	2	0
C1QC	7.177666758905515	7.787399225265848	227.70911512522318	0.9922937722640592	0.024628205524641827	-0.018465657653576696	0.5211929647748194	0.9927586563951695	0.9739029463555892	69	336	108	192	123	1964	61	242	23
LINC00310	1.0614483408805253	1.689790729490447	2.5599257514768228	0.9922857097167357	1.3335237058912603	0.18683024373276527	0.5683651849592392	0.557342868452132	0.5689970176415811	5	1	2	1	0	16	3	0	2
NFU1	4.022542242218562	4.391384434625568	20.017223832299837	0.991947786244492	0.8559637968285418	0.2881734570052673	0.35603500549370015	0.49681634301077	0.5724904947143872	33	11	11	14	15	119	15	42	1
VAV1	4.444165057399217	4.719954847059517	25.725389890385838	0.9917463264073818	0.6110879967118991	0.23487517819342288	0.430557174376619	0.6176998990331765	0.6636107765028372	70	12	58	5	7	145	27	29	6
PIK3C2B	5.267846392015568	5.437781512904884	42.14276932316105	0.9917010790179067	0.9862314499564757	0.7202490929258314	0.12187190340207311	0.14213788136684471	0.12448189493405534	69	11	87	50	10	320	71	38	8
TK1	2.5418922776755046	2.9002327590347736	8.787618263850305	0.9908699651481804	0.8605634324674373	0.16637621411256467	0.5299065261740532	0.698772131195858	0.6799369687312818	8	6	2	3	6	34	6	2	6
ADPGK-AS1	0.7849396781808794	1.5383618011312215	1.7617731021483947	0.9908438220304462	0.4331557654536411	0.02185587216130782	0.5945021424677593	0.8945559821376827	NA	5	3	0	1	0	10	3	1	0
LGALS9	5.171631280007635	5.443761809912572	43.24846588541796	0.990571291588575	0.4785792313683478	0.1405122169009495	0.26526987588789724	0.6979263060224109	0.8185000898785989	45	43	43	31	23	306	39	56	3
TRPV4	0.6594823739300776	1.495871066861811	1.8253731800302582	0.9905167407049341	0.5803273163159083	0.05590234119684033	0.6359567171599694	0.8629824462185476	NA	1	1	7	0	0	11	0	2	1
TRIM68	2.9064668629795594	3.26846641164419	8.049662718673813	0.9898258730115502	0.9169075880421368	0.3212971770488119	0.35603500549370015	0.49923642009280705	0.52520289916349	13	1	6	20	4	63	17	5	1
ZNF106	8.430243936865306	8.539539224170543	375.8294006258369	0.9898076645225801	0.9586738098769962	0.8088976834162378	0.029815449382520728	0.07398195812588304	0.017700769584342094	803	75	497	451	158	2809	474	394	90
STPG1	2.709858379835687	3.108754982956772	7.466029898462965	0.9897985165112514	1.00561092392492	0.3578331788229365	0.41591216838099254	0.4848882177699491	0.47688983489301673	18	2	10	12	0	42	7	13	2
HEBP2	6.035956357150954	6.146676365635166	70.57092043923232	0.9894941562866183	0.9048581056842498	0.7022468892588968	0.07693135049213293	0.11869292227116772	0.09093873432820242	78	20	118	94	34	496	100	74	14
SRRM1P3	1.2737660628595768	1.775957592840436	2.275737509399508	0.9890213401323594	1.0975354142005074	0.1769693853070111	0.4625570086520564	0.5902006079579434	NA	6	0	3	3	0	12	4	2	1
GPRASP1	3.880318930234344	4.635354198064855	22.17921440516266	0.9884986700936568	0.4222237504205909	0.11101029318077048	0.5413499191829914	0.8172878905344666	0.8497874212246724	23	4	96	49	0	160	32	24	1
ZNF436	3.9772263958367957	4.210442172767002	17.39878155495069	0.9880164159690845	0.8768933108949573	0.4240660961744337	0.2997732425924369	0.39042169445654873	0.4220301348344646	36	4	10	32	9	147	29	8	4
DNASE1	4.9635392325904775	5.108792676898695	34.212984504201366	0.9879443268679662	1.0279014180127481	0.7392299604667877	0.1436015594339287	0.1369061447747024	0.12019559638235218	71	12	52	29	8	233	54	26	10
NDUFA8	3.372759398872964	3.648116194608857	11.010335496661769	0.987343747601657	0.9906613573690625	0.4830437137545122	0.26940249787795095	0.3488355433644034	0.36948035835265874	30	2	11	19	2	79	15	15	2
PLEKHG4B	1.1812263977695556	1.920494821754532	2.2305932343457258	0.9873359375761046	0.7617168085340494	0.10237905564903776	0.5397419653337933	0.7667729841108797	NA	1	0	9	5	0	12	3	5	0
RN7SL396P	4.709541559108118	5.031002953613315	35.48389574354445	0.9871377653914863	0.5267580955084903	0.1536373177094471	0.42780434407583995	0.741962205049335	0.7769182285261983	14	30	13	51	21	127	19	31	16
SLITRK6	0.5918159925341805	1.795753304911435	2.1357438128557202	0.9869660139963953	-0.28842709733243965	-0.013710638270989848	0.6867077776793138	0.945192491292061	NA	19	0	0	0	1	14	1	0	1
PCDH18	5.2490923924712	5.461852209614463	43.262756900685325	0.9858383048941809	1.0130657547880162	0.6678323007538227	0.21770530300315194	0.1883034653213076	0.19374514250269928	96	11	81	30	12	347	27	71	10
PAPOLA	8.097743392230363	8.186948040833636	295.7264689168728	0.9857292267109102	0.9153627167437239	0.7617080870199197	0.024992700790478457	0.07398195812588304	0.02540342522549933	345	107	348	393	148	2034	363	318	72
C1orf52	3.89426015142467	4.085716547415215	15.936877716974559	0.9854446164771685	1.0117317336434122	0.6245439663890663	0.2052550983543496	0.25364616777197285	0.2327140398093364	26	2	20	29	6	107	21	19	4
CWC15	5.160281749167533	5.299721896309883	38.71952529777548	0.985216032914333	0.9352318365036268	0.6569116032258684	0.13546394402306822	0.1737786159014398	0.16587029388313085	45	17	40	73	12	243	46	56	7
RP4-798A10.2	1.7661114641471507	2.3053028668068842	4.096898609830683	0.9850095717139571	1.180326735813061	0.245050894271215	0.5148129858421522	0.5401570400155672	0.5413638715259257	13	1	3	3	0	20	9	1	2
TRIM47	3.667166845072052	3.8930998570037745	15.165693628771022	0.9845525412253072	0.8228377948075521	0.2987374354969316	0.40570556648901723	0.5340967743798581	0.5442108249996651	42	8	4	11	6	67	15	15	6
ZNF618	4.608975216619264	4.833114738112344	26.802229303547026	0.9840973805307766	0.8713353476329939	0.5083137961168869	0.21227780489266226	0.3037977487152061	0.3304533980138614	85	5	24	44	7	252	33	25	5
HERC4	7.292565975862362	7.42808501306507	174.07482325080053	0.9840944730105646	0.8681869418858924	0.6390491919825632	0.07820927512454375	0.1666593651605924	0.1455234381426688	240	28	220	248	114	1256	186	185	45
WRAP73	3.150291363000716	3.581403624662657	10.6588438487364	0.9839838469120494	0.8372125178520321	0.32347812919016566	0.4232427687945678	0.5446660009893151	0.5314036770689248	34	0	16	17	2	64	12	14	3
RP11-146D12.2	0.877077268631864	1.7897744939638252	1.9324881570582038	0.9836156999029984	0.7670069734603726	0.08536326782811364	0.606469541536154	0.7898125981392755	NA	8	0	6	0	0	10	1	6	0
HRH2	2.4341706543509183	2.977529935663129	7.737753641904678	0.9828630852974346	1.0339894341454554	0.2604804858663938	0.5739681719121009	0.5900770346958437	0.5365383804134096	2	2	21	11	0	19	7	11	4
ATP2C1	7.128670292230953	7.220345450946611	151.37247251516953	0.9824258469740677	0.8926982047220465	0.7101580359813232	0.04452207307949828	0.09651068648538697	0.06420925922352869	187	54	144	221	81	1057	171	152	41
AC093323.3	2.343518119982614	2.614376083614669	5.108997436774327	0.9822108481866114	0.8663100541398344	0.23423688719973743	0.38128339757915125	0.5872971294238725	0.6156344250125997	4	4	6	8	1	34	8	4	1
SNRNP27	6.101193069034179	6.211248603700886	74.49626560412959	0.9810558636548927	0.772052692700354	0.5104440897683205	0.1101036090851517	0.2411862643824639	0.27410926843237976	131	39	53	81	40	506	89	83	14
GVQW1	0.9819013210356009	1.7661034131921158	1.9261442752716773	0.9806434976867358	1.334144311297557	0.166591640103503	0.5307050540996205	0.5512133527121963	NA	2	0	2	6	0	10	8	1	0
NMT1	6.471196041469629	6.600191787920714	96.72048924607965	0.9805337880859442	0.9783538786963477	0.7843482401668243	0.0672917915282932	0.08191587391695423	0.04976960484612456	228	28	105	139	25	710	150	94	20
UQCC2	4.10074448934442	4.279720209566025	18.39089028672919	0.9803733571667759	0.9788789649800117	0.5943683198743889	0.2099121331361971	0.25907098444044313	0.25764309737803853	33	4	14	37	7	121	21	26	4
FAM104B	2.3234770883169014	2.7190657058815284	6.042310627399072	0.979347056671581	0.8169964686158637	0.16157102369570875	0.5186776902180568	0.6837519342398133	0.7189247369757163	8	2	1	5	7	23	5	11	1
HUNK	1.4549282952604932	2.3037736392134485	3.1760530525181574	0.978947572178266	1.1207928314841784	0.17120104821507767	0.6081299171905736	0.585789817816884	0.6733103979109336	3	1	5	8	0	56	2	0	1
RP11-358B23.6	0.9889953745938926	1.625340159631018	1.5077496252424565	0.9786171186582098	0.896621890800125	0.10699889978046614	0.46403122135064656	0.6951744648799878	NA	2	0	5	3	0	13	3	2	0
HLA-DMA	5.3499501393030675	5.624078924724894	51.43795301673285	0.9785121220667234	0.319362205119685	0.07692252601048337	0.3425675452362953	0.8353718673090734	0.9076102866558964	28	55	42	43	31	348	45	20	15
ZNF668	1.2663566959474744	1.8360517494308735	2.3601017271140554	0.9782623464184639	1.0398671721428043	0.16406257025999146	0.4930603616147883	0.6245490798477661	0.6689587672979519	6	0	5	2	0	14	5	1	1
CCDC96	0.9993594504915851	1.622173131875492	2.1797101908005594	0.9779270765415324	0.5219516107687663	0.05924230327951163	0.5978663574135288	0.8644284974428749	NA	7	2	2	0	0	11	1	2	1
RANBP6	4.467623956341296	4.596017505158434	23.208781331437432	0.9777610171499932	0.9654683605350943	0.6946084826649198	0.13742733489580786	0.18415798234327627	0.1469103677131648	37	10	32	25	8	157	31	30	4
SNRPC	5.237881968382813	5.349405861613736	40.66713144615416	0.9773532810125304	0.830809354045031	0.5433931670396623	0.1556044311907824	0.242687059277796	0.2607354407562276	57	17	32	67	20	365	31	38	11
KCNT2	3.4564658582771175	3.7191197415996555	11.983823217919417	0.9770210232176131	0.7665349685641143	0.2999667748084369	0.33372773640042735	0.5406422703048169	0.5625279128963571	25	2	21	6	9	88	10	17	2
ABHD16A	2.115301570151852	2.5013607864381533	4.613688561928591	0.9766540650038279	0.8667559652101197	0.21250527999897906	0.4265238013083164	0.6219294133908585	0.6482843221434551	8	0	12	5	1	29	5	4	2
CORO1A	5.092182289554271	5.266688917920253	38.1262930052523	0.9764107388920896	1.089814507370401	0.8017834250970514	0.15889799823168474	0.1175904402762932	0.0972736482020063	51	11	74	47	7	198	58	48	10
ST6GAL1	5.71925348134764	5.849810083963056	57.62604133133093	0.9763372032190583	0.8242676836547985	0.5373820624128002	0.17572444809951773	0.23817003821263386	0.26535500034358034	43	20	101	101	23	466	73	40	15
MTND6P5	0.09222437118120808	1.3499892950104173	0.7765884527918063	0.9755657438981324	0.9622159722543556	0.028151752576598375	0.6441911769594334	0.7455575341898134	NA	0	0	5	1	0	20	0	0	0
CCDC34	2.6075484268383695	3.0857019053699726	6.718642898501659	0.9749126831822382	0.9532172365076168	0.2984247641640376	0.4294123138865272	0.5299148139024639	0.5453354038018711	22	1	5	6	4	53	12	9	0
ZNF202	3.2469921483651647	3.90080333015273	12.704463158889679	0.9747801766333127	0.7291805239068528	0.2413115012405064	0.5052434010720973	0.6322267143932453	0.6447245684973536	37	1	34	21	0	80	25	14	1
SCNM1	3.593486412915549	3.8266437496949752	13.385808735644906	0.9746591702728196	1.0206114069424705	0.552091061935267	0.2815233985864825	0.31276393688460796	0.29993551105290917	29	5	15	20	1	80	17	16	4
KCNRG	1.457621329163891	2.0279073794543976	2.9048865808890887	0.9732426459076876	1.006874536269637	0.17490371922941989	0.5070267256272094	0.6342456471785588	0.6584229104590676	4	0	3	9	0	14	2	6	1
TPBG	2.462960066374731	3.2362219507762453	7.088924257589287	0.9730521561999074	0.35652588925964035	0.04778131851468746	0.6086146979509713	0.8785032863026518	0.938217489810245	14	2	1	33	3	96	3	6	0
SNORA37	3.2378845422207014	3.947221072136938	17.659938474222027	0.9722942915844776	-0.07929758127402867	-0.020480735654369746	0.6351256386365389	0.9827137988392475	0.9711385047165323	2	16	4	11	23	40	3	16	7
DNAJC7	6.983067807713721	7.084820518330496	136.49029664644897	0.9717104994530813	0.93023119757797	0.7640309958503146	0.04752428224226928	0.07851247826346418	0.03798787046196194	169	51	210	165	55	881	188	172	25
RIBC1	0.7167036277870087	1.6286055891957	2.2247115092164154	0.9714607565126142	0.07009871746506703	-0.0035120760562578077	0.7005195397754176	0.9872480779407327	NA	0	2	8	0	1	14	0	1	1
TCN2	5.249514531423798	5.570543088228044	48.088959939162045	0.9714594698559296	0.031175533232390893	-0.037800031579879746	0.4327151103099853	0.9884609423223016	0.9579575152535306	18	46	35	70	44	366	31	34	6
ZNHIT3	2.6593845848494277	3.0212403932637644	6.7431483215385875	0.97111834680300535	0.6879453764315094	0.19333315618096858	0.39014963712430034	0.6706464927223827	0.7075694022811745	7	1	10	23	1	55	5	7	2
PPA1	5.777294966983305	5.912725182994966	59.68447881963304	0.9710176082611145	0.7620233852889847	0.48491841424714954	0.12662799758639198	0.2742623533694753	0.31289567914755534	95	37	48	87	22	471	80	60	8
LSR	4.665732440087279	4.884216139405287	28.357893490826285	0.970933999765506	0.8948116765490474	0.5035170192127151	0.24567241146847674	0.30583370746108307	0.333578505356291	47	9	18	74	7	173	49	29	5
KLRB1	1.0476208552222488	1.7162417265238143	1.689427641577344	0.9707111957562978	0.7149129350850079	0.07728316112252397	0.5124362486757181	0.7690433824226105	NA	2	0	7	1	1	18	3	1	0
PDE1C	3.769636720761903	4.406868023329313	18.629950706842862	0.9698695441686004	0.8598036975361009	0.29514952364110836	0.5071798927588073	0.5288232403764902	0.5688504514594693	64	2	39	8	7	163	37	19	0
SPTAN1	9.077027433175365	9.206311474122579	598.1194691446788	0.9696644863889555	0.9610796648034935	0.7824945839098884	0.052802821500959066	0.1053144292479834	0.04524669134135225	1519	148	887	744	128	3670	751	668	164
TIMM10	2.4900402516005986	2.8544844595111583	6.376550707688085	0.9691715995916846	0.8422159981223173	0.24532047872699123	0.43386504487890354	0.6065184181248388	0.6151690084360519	16	2	7	11	0	45	6	4	3
MOV10	5.7868969260371355	6.01513346369236	63.36419578766045	0.9687768896611102	1.010307695148978	0.7029640604450462	0.1758192551123892	0.16429296666317292	0.15929153624382147	135	19	66	121	10	401	128	64	9
SPOCK1	2.9162120847518658	3.331141495717568	9.031769275883537	0.9685665191602292	0.42674432169198906	0.0909443393286909	0.527204143058719	0.8313967495080369	0.8710964446176884	32	3	2	7	8	78	3	9	2
BCL2A1	5.773178260522105	6.040885352723628	66.485401388089	0.9680006911423474	0.46357314562591345	0.1655399365421058	0.3627051961322794	0.7123985279671217	0.7787921906658771	51	20	175	27	58	406	42	81	15
COA5	4.099520551531384	4.368331664089072	18.8079199582003	0.9676699456646148	0.7832745291515	0.4131719408446215	0.26265824968093465	0.42706506773373987	0.43657212603985784	31	2	25	36	12	179	21	21	2
STYK1	0.31003233695193505	1.2089268931664918	0.8220957611380748	0.9672489335022694	0.31500468743796634	0.018847602235318745	0.5754828204794649	0.9322748985978727	NA	1	0	0	6	0	7	1	1	0
SPTBN2	3.3378214770652046	3.560575748400967	11.293111841039988	0.9670612473958652	1.0202235472081622	0.4857001849955521	0.2939684589256264	0.35483153351116126	0.35378443630196243	20	3	16	18	1	76	12	9	5
FOXF1	5.052773636472327	5.174777376121118	35.52097371909888	0.9659237269403756	0.899498413504302	0.6463081861563498	0.13001882604907972	0.1858561382520324	0.16030736968582637	54	8	53	43	19	300	47	25	9
MFAP1	6.678657402943849	6.7821780163473635	111.96165562729486	0.9657293413951804	1.0095917208584322	0.8319709392945972	0.050868337288744174	0.05693930316025276	0.023808841642529815	185	29	138	116	54	633	135	122	36
ZNF436-AS1	0.6944136279116346	1.5848184552059426	1.4369111126895813	0.9655459683246044	1.3791262569640304	0.131504465676259	0.562882854480551	0.5530796377256283	NA	5	0	1	2	0	13	6	0	0
MMP28	2.4066535404183	2.834789367217774	5.855505337401827	0.9655087709940368	0.6638688104812619	0.16943950106011924	0.4691574322641751	0.7196789464239471	0.7421577172235101	17	4	3	11	0	37	8	6	1
PRICKLE2	5.74388972373005	5.950976102366314	60.68269210293288	0.9653838538886789	0.926000662598242	0.6337527220965209	0.16670122596861575	0.20043189187942434	0.19727820185602396	180	11	99	74	10	478	80	64	13
IRF2	6.300017429552419	6.440555668566629	88.67510897800365	0.9651489355220352	0.856662162021851	0.5439074735246977	0.16905805537064106	0.22703033190772012	0.2647012562651797	72	40	143	78	47	505	67	122	26
TMEM54	3.106669128538595	3.4231803311359186	9.623996761697084	0.964528761189041	1.0649653587256498	0.43648802770893	0.362311476440144	0.38917962019597246	0.4003541732235141	10	4	11	21	1	52	22	7	2
CA8	0.6907177996747738	1.5953134532609925	1.4832615454655438	0.9637685056985865	0.7606734484558398	0.05531110947258905	0.6440797356575628	0.7885520770938172	NA	0	0	3	5	1	17	0	3	0
TXK	1.5186301454339213	2.3423851652633165	3.6403710828034135	0.9637454480521052	0.1362851533368596	0.029938056662229068	0.5770036208278778	0.9724946760114208	0.9560483836843207	2	0	24	3	0	17	2	5	1
POLN	1.3410476307087615	1.963497412823737	2.1109518341619875	0.9632015010378147	0.8584961365793229	0.12180891495332488	0.47730077087282113	0.6727806451855003	NA	6	1	5	2	0	30	2	2	0
NFS1	2.7940464702572205	3.2331995278727104	8.356157262636536	0.9627174540186323	0.835333917767316	0.2565268852265724	0.4872634169371341	0.6033439315374421	0.5988719492344592	23	4	4	17	0	38	14	9	2
MYOM2	1.602516682312061	2.308070313992896	3.2570941885124496	0.9623225048014614	0.8358209468150752	0.14748282014198846	0.5222562114875093	0.706868995070561	0.7391672978482166	4	0	13	5	0	18	6	6	0
RP4-591C20.9	2.7035219771188217	3.1460899582040622	7.233785421610313	0.9614819118063703	0.7558684400506654	0.23694665996899728	0.4411974059840237	0.62759763371493	0.6468297384048832	25	3	10	9	0	54	7	11	1
MRPS36	2.7640811160216856	3.127999848491953	8.02477085406171	0.961347838202147	0.20316610884470668	0.021745276650310685	0.49883528015502	0.9342157949022682	0.9757383531750402	7	4	2	13	11	56	5	7	1
PLOD3	5.584809797892772	5.78733750241558	53.930600996662754	0.9605340936003013	0.8259424046238764	0.49669636007870654	0.2099121331361971	0.29280939134226613	0.32792525698907926	169	19	39	89	10	432	80	49	9
ADAM28	1.7234535872765342	2.5088047160723455	4.24514585293012	0.9602476549271363	0.22324450181587457	0.04568199688827905	0.6055770024319467	0.9467884984787027	0.930633295413397	1	0	11	21	0	16	5	5	1
NHS	2.531733988142413	2.8373835897097406	5.970896186535733	0.9602046065699524	0.7632959511528851	0.21474620996954763	0.4015884785916415	0.6245490798477661	0.6682641056751399	17	2	12	3	1	49	5	5	2
TBPL1	2.8938577023802927	3.255384673499446	7.908281588077339	0.9600580087717333	0.8263343879085889	0.27394476206063095	0.3941425222074686	0.5525320317959199	0.5896275139866196	9	4	17	13	1	80	4	12	1
KLF15	3.627813129084621	3.839928334789752	13.546572104638384	0.9595348340365237	0.9681552399090397	0.4792074288885102	0.28557963263096253	0.3455599399160475	0.36487998853525355	37	3	12	19	3	110	9	15	5
SMG8	3.596419173151831	3.7574804484380935	14.113774938828566	0.9589493911409771	0.9649983267624473	0.41610024535515466	0.3085149608621353	0.41603531117689213	0.40502573001257586	14	3	10	19	10	78	9	13	7
RP11-686D22.8	1.960358633547849	2.433937157886038	3.7634964931253307	0.9588372856032538	0.9519293644583255	0.21240932253457206	0.4510130563739108	0.5815978827026895	0.6423844502704645	11	1	2	5	2	34	8	3	0
KARS	6.3770774985936365	6.503721514382429	90.62183458989627	0.9588339972767431	1.0005243455116204	0.8145390426688125	0.07057426905782506	0.07116367425034972	0.03534536859451564	181	19	106	142	31	573	115	122	20
SMG1P7	2.6980519473185414	3.0215506797732328	7.835272549321711	0.9587880490773232	0.8571696864356853	0.23667172200625136	0.45995872165417695	0.6043586632701318	0.6115485145889002	10	5	15	4	1	59	7	2	4
LILRB1	4.195708503088016	4.61488879563252	23.406110345916556	0.9587251139255396	0.5975885328874463	0.18503923671017203	0.39111353973211066	0.6633628764975454	0.7420958741569744	38	22	47	17	1	143	27	32	2
ZNF200	2.922205923548558	3.33880580123597	8.72734707174122	0.958655277106825	0.761554105966336	0.2681470169543841	0.43908873768576717	0.6117950842640437	0.6018635845978949	21	6	10	13	0	57	11	12	1
COL8A1	7.409913975269363	7.518813242154917	187.05937450392315	0.9585610581651466	0.9335120382082884	0.7274109199352029	0.0654585262541471	0.09598914848882355	0.07227842127856532	339	85	147	241	66	1452	168	165	63
NRG3	0.9847767245717793	1.6092139688136098	1.880170016980838	0.9580913486943873	0.7041498926811749	0.09108138613075603	0.530910916214029	0.7876491478671814	NA	3	0	7	1	0	12	1	2	1
VANGL2	2.5796989351932402	3.0813554798553726	7.3103268317022545	0.9568381956336617	0.30268880147475336	0.0660217752361826	0.5130597548496911	0.8970485702105393	0.9128557392304747	5	4	32	7	0	45	6	6	2
HEPH	4.432753722422859	4.757985466342411	25.60658774209692	0.9566676881632391	0.5950425982044756	0.21737001752081625	0.3072634745143932	0.6243324169941534	0.6960066385302082	59	3	21	27	27	199	29	30	2
NCAPD2	5.196976686479309	5.3678137622166675	40.114632080363656	0.956444464535459	0.9821186256095448	0.7101683440550524	0.14393383440923213	0.14846922539938331	0.13253606206054236	104	9	45	58	10	288	66	39	8
RNFT1	2.6525129414781516	2.9536334402352473	6.4000000477948396	0.954985661634473	0.6419523903248429	0.17487434958227657	0.4250710813349606	0.692677377258029	0.7406918965692851	4	4	9	15	2	60	4	7	1
RAG1	1.0454050176210614	1.7723528082287043	1.9454820792428622	0.9549666897405498	1.2395316124125721	0.16398973895270585	0.5379115401006156	0.577088366552233	NA	5	0	1	5	0	9	7	2	0
CHID1	4.109354368017422	4.329200226006748	19.476374456576718	0.9549625030431638	1.0197675155147257	0.5856402435058643	0.275203565795309	0.27018809454250325	0.27370025162624545	47	5	13	37	3	107	25	24	6
TMEM109	5.751795637290821	5.875966837849368	58.06713065701288	0.9549505074801204	0.9563899689269084	0.7465315730273036	0.09208787738996747	0.10416514282907521	0.07548517490839911	127	21	79	61	16	393	92	61	11
SNORD111B	0.3889303702869638	1.4876816770672534	2.383982423740835	0.9549371583095787	0.007978570132952277	-0.030517175726102994	0.7191662773581687	0.994967958222772	0.9117457263468086	1	5	0	0	1	14	0	0	1
RPA3	2.219612850998061	2.6727781660792127	4.972046767056593	0.9546286806074228	1.033793425295631	0.26115910857057084	0.4714010495146754	0.538282847608198	0.5635644306351381	8	2	2	8	3	37	4	11	0
RP11-83A24.2	3.578105609227374	3.771427370975155	13.264766404912976	0.9536506150805182	1.0766255146939678	0.5624631618553666	0.29866467332630775	0.2947889222874074	0.29201216091145893	12	2	21	24	4	66	17	15	5
CISD2	3.810728893458719	3.9381461799543716	14.840416790397216	0.9524483601962401	0.9162422923444072	0.5022747031442717	0.24009329573918264	0.3286874891635866	0.3304533980138614	27	6	11	23	5	110	18	10	5
PILRA	3.8628276758086892	4.207953098011427	17.85233578661876	0.952380335188777	0.5304781438711214	0.13034477715326065	0.4516213222210886	0.7367815621145473	0.8201791750927594	14	12	32	7	14	118	7	30	2
CD40	4.3455101781125505	4.517499352316773	22.81861430463531	0.9512231466687658	1.079519348606529	0.7083398409267498	0.20862838711745316	0.18561667512784563	0.16758065607332304	36	6	40	27	4	156	17	28	9
YIPF3	5.1305922667948725	5.227618749074282	37.273498576362805	0.9510401356420285	0.9973006321545939	0.7715430121668261	0.0984717452120122	0.0994519341377293	0.0695047277759341	56	13	43	56	12	231	52	39	10
RNU1-139P	2.597883700684893	3.636262894457828	15.169042187273446	0.9506350221544663	-0.870169420332547	-0.060000775784242504	0.6951102326273355	0.7787026697494989	0.8548140794669278	1	25	3	2	16	23	3	5	6
NKRF	3.430240247757911	3.738826497624085	11.302611408229263	0.950557751367947	0.8037971731434184	0.3447392036969182	0.32684376405908594	0.4811514063885609	0.5181670982814304	22	2	22	14	6	137	9	12	1
SRP19	1.9982574238069597	2.5660653531386823	4.2461725567310085	0.949715140750128	1.1792696413175376	0.3125381108267082	0.4723423745722656	0.4771000874307046	0.4940546574014185	10	0	6	7	1	25	10	7	0
ZNF615	2.9425953978001815	3.674810638159389	10.76349648194226	0.9488193063978472	0.39276115748605894	0.1101443824325889	0.5678861571896698	0.8502477141607944	0.8482818917620502	25	0	34	29	0	71	18	6	2
SLC9A9	4.03877277430897	4.260964365629906	19.4469739523413	0.9486309253414913	1.0767458525054814	0.6231182045538501	0.28553432103251053	0.26842412076112476	0.24400212596306733	40	2	23	23	7	152	12	15	10
RP11-282O18.3	1.1987766599669152	1.9220196541417398	1.924314947984788	0.948462613356586	0.8112313245002648	0.09694577979421627	0.5211513033470659	0.7110554734404994	NA	9	0	2	2	1	31	2	1	0
ROM1	0.22692477159374855	1.1932016581921274	0.7702831604679639	0.9483145493176302	0.8062879276979541	0.04487068357044391	0.6016445889573697	0.7892708273835884	NA	5	0	1	0	0	9	0	2	0
VIMP	5.501834114743389	5.611137300132387	49.27702208694854	0.9482844702361257	0.9895417280780052	0.7476963970044656	0.10687227446802167	0.10416514282907521	0.08423122590902743	114	17	57	47	14	325	52	53	16
ZSWIM5	1.6192648570351702	2.0865240156853777	3.3735109119772035	0.9477185430212819	0.9508160300619907	0.1765865502476391	0.5146710194761702	0.6367294554860232	0.6695225066462376	3	1	7	5	0	25	1	3	2
HFE	3.6760303482517833	3.915800953312123	15.249677032289297	0.9476555617325869	0.8733489881840998	0.30888323400056117	0.37977383460227304	0.4988390265821549	0.5297409200854349	17	12	11	13	6	93	26	4	5
SIAH2	4.704873701792177	4.819976504127387	28.341889019122338	0.9476089306115821	0.9319211100274639	0.6048478809740434	0.17898672928750414	0.21765278140404642	0.21755964354965523	28	8	34	55	11	189	26	29	10
DUSP8P5	1.0063419525847017	1.726615821584519	1.9133083336268473	0.9471465190635828	1.2446445859304942	0.1594349430785882	0.5677009747224304	0.5858449004817855	NA	1	0	5	4	0	7	6	3	0
HMGCR	5.302563485108805	5.541795327315228	46.80556971372333	0.9470862304867002	0.3416908049345793	0.09410037627242822	0.2841856019007541	0.8013064373520754	0.8854548070230407	56	20	41	30	58	337	31	50	7
SNORA71D	2.158507572894545	2.670888892134306	6.1857313523817075	0.9463434428888189	0.00927503676116211	-0.02239594571558114	0.5985201759495417	0.9970727986012825	0.9685352291857106	2	3	1	7	11	23	3	7	1
CCT6A	7.050098005552414	7.1562059952371255	143.7571720820888	0.9454469857363321	0.9126940147127084	0.7268734504976508	0.0672917915282932	0.09598914848882355	0.06083763072601735	258	38	128	273	55	1076	144	165	37
TEK	6.657657597925676	6.856856767257881	116.98739934153224	0.9453297220125144	0.7567987231522613	0.43359723192257515	0.22316134370039592	0.36413186702505335	0.3986887848002964	102	20	363	118	49	700	140	106	34
ARSK	2.4132591859847277	2.9507970912906276	5.626933482829426	0.9449655146641328	0.9441641182640615	0.2719908737428308	0.44396617722127324	0.5390104712320702	0.5806261670313322	16	1	12	6	1	60	12	4	0
PRDX4	3.8662660354688585	4.149133528428799	15.91796718363822	0.9447012414920686	0.8783222631564787	0.45298310118111146	0.29873165937670765	0.3820758662131811	0.3973537479389095	45	4	19	13	8	128	24	20	1
ZNF182	3.7201448438413527	3.959304212799906	15.422237810134991	0.9440236531687788	0.8899756877096981	0.41201303857096266	0.33087535906682436	0.43173968579652017	0.42557889275591015	16	1	31	23	7	102	13	12	7
RELL2	0.2926857589611259	1.547101037818984	1.2235155730464866	0.9425465569516546	-0.6394891592647732	-0.03291859919407262	0.6624417734459068	0.8608458712003099	NA	17	0	0	0	0	7	1	1	0
STXBP6	4.000880628974525	4.380425128134853	19.933335110622334	0.9424424592205871	0.4515095062317106	0.14693921238552565	0.42548257411504486	0.7742938479903952	0.7994247399029122	18	1	76	14	13	118	18	20	5
HELB	4.919244990396805	5.069714175083639	33.79481602345332	0.9417167383587539	1.0376304298577954	0.716110225621145	0.1901842864206751	0.1569830952340864	0.14748765187780852	34	9	64	47	9	190	52	26	12
NMUR1	0.6059173383655382	1.539954274332224	1.4322213086232456	0.9416100112269205	0.3758263542039291	0.03625093401183665	0.6373182200548446	0.919294933335467	NA	0	0	9	2	0	6	4	1	0
ATP13A4	5.202920800565717	5.439967365618261	42.23589335986522	0.9415265747879481	0.9247819068134004	0.5947316466824938	0.23729323226043264	0.2529243588456395	0.24544944090255483	97	4	39	87	16	255	61	55	8
GIMAP6	5.471627264203515	5.663155234374268	49.8278854297159	0.9409976943126528	0.8104729293747909	0.48613367847801925	0.20695582382993574	0.3087860331146204	0.33264685910254016	102	8	83	36	33	306	78	54	8
HTATIP2	5.022104893699512	5.113874638110913	34.67105138271098	0.9403439683237141	0.8121145336520578	0.5322377450297447	0.15586398620540254	0.2573963878912271	0.2647012562651797	47	17	29	58	14	268	32	31	10
STX11	4.757377592371632	4.89892115586717	30.907136433878534	0.9397492763322289	0.5554213774679476	0.21665613825400334	0.28090891380699856	0.617811448508192	0.6908082405606697	20	25	39	28	16	182	27	22	10
ATP13A2	4.3873698351703165	4.766897134354782	25.442314875985648	0.9394648903195024	0.8585029601009755	0.39653132034629585	0.35603500549370015	0.42849362549924547	0.456461842159856	102	5	23	38	2	158	47	26	4
DNAJB11	6.666075447014162	6.7663336159697005	111.10651620242211	0.9392235592771617	0.8165431098392983	0.575093126820943	0.09740747901309732	0.1823935075546142	0.19374514250269928	174	45	85	125	68	750	123	91	34
CILP	1.6518236510497957	2.577208430596384	3.868243991586315	0.9387876122114682	0.9877051328283248	0.11439119344316857	0.6368131259606366	0.6409101165120464	NA	10	1	1	4	4	82	1	1	0
LAMB3	5.590773858491931	5.932696533866477	59.69345231145621	0.9386001279209082	0.5436592217021323	0.21397038021348863	0.3727827563988816	0.6556191333873327	0.7013051129604533	122	17	32	238	6	453	70	52	11
MOB3A	6.049200868614807	6.159636865632705	71.14010770319778	0.938278345745822	0.8770027375524212	0.6772710531959043	0.08551544391925814	0.1308426643968045	0.10161804852383176	118	34	93	75	26	469	109	80	11
C1S	9.585456654422817	9.688488271462717	838.1064341364233	0.9382277969399166	0.8272218606070018	0.6259427330485647	0.0479959356734266	0.17028338912102622	0.11836875938044672	1491	287	828	768	521	6368	870	941	186
PODNL1	1.3167686320939376	2.2789952273738514	3.1439863198881253	0.9374606281199513	0.22971769846719572	0.03343254211892438	0.6555321380855835	0.9502756763295291	0.9465403300189915	25	0	0	3	1	12	7	3	0
RPL6P27	2.1086033809641553	2.4099529703089524	4.399680508147254	0.9369839755144771	0.7205282541825273	0.15529019744873548	0.45853956646607874	0.702690087708898	0.7435701047244482	5	4	8	2	1	28	6	3	1
ZNF835	1.0255744281981458	1.6206247308988497	2.0287812802084964	0.9361354633223251	1.0814240532096435	0.14757297755139007	0.548959207428096	0.6391310756848538	NA	4	0	1	5	0	9	1	4	1
MEX3B	1.495780289374314	1.959546839514222	2.5706777229285773	0.9356325225574127	0.9206119696603413	0.16447665426393332	0.472133762394942	0.6270918314696097	0.7024505393493019	5	0	4	4	1	25	3	1	1
RBM10	4.924654319019068	5.285333956613333	38.960702797116625	0.9352491239338052	0.9433047371490759	0.5337404387300446	0.38719599095405405	0.33645907057714003	0.31386810500311035	109	12	44	62	1	192	44	49	13
ZC3H8	3.4991402833043073	3.754315587960528	12.678541754107293	0.9345942323816272	0.799252197338709	0.30235433743141404	0.38815323188001305	0.5280178197277933	0.554140273790763	9	3	15	34	5	90	20	5	4
LRRC18	0.5722429975170886	1.4006477125502288	1.2395443961549462	0.9345772212773394	0.9361380010340303	0.08574889100687794	0.6028860487091663	0.7387953755206396	NA	5	0	3	0	0	6	1	4	0
HNRNPA1P49	0.2603146728440216	1.1334053876845809	0.7410230285819355	0.9341789328883336	0.408101104215248	0.02456132623684939	0.5864715714595997	0.907707084915294	NA	1	0	0	5	0	6	1	1	0
PARVG	4.4478738515932434	4.631537302736053	23.25958416296664	0.9341578216473426	0.9396878482777234	0.6332334056234369	0.18525131065247588	0.22703033190772012	0.20431552033245284	42	8	43	26	6	172	30	33	3
FYB	7.525097376461921	7.763293215394612	220.44990134969473	0.9340274859714376	0.5638185879313858	0.22771536059065134	0.29931647363704666	0.5858449004817855	0.6837431622602325	152	174	430	144	90	1612	166	316	28
SQRDL	4.325520562350216	4.543419579485747	21.863611489996895	0.9338799271633322	0.8041153805082141	0.42045774308367556	0.26821842471797874	0.390455765719553	0.4231459487953093	25	8	21	44	12	173	19	35	2
ETFB	3.7733635187644996	3.9895172428291126	14.441507245928502	0.9335042602366324	0.6937624436255225	0.2951561405731995	0.3180190477976	0.5352876800858857	0.5766695789957178	46	5	10	14	8	125	14	16	2
RP11-284F21.10	0.955122643312957	1.718513432817913	1.7012094418832875	0.9331538006377708	0.7739127888010574	0.08810900060092319	0.5451095935718648	0.7667653033653774	NA	3	0	1	8	0	12	5	1	0
RTN1	1.9789834950127863	2.51316871945103	4.147373922071423	0.9324587999472669	0.5249007350393715	0.10648019205285544	0.5126372936836019	0.8081886693612897	0.8376988429860579	18	0	2	10	1	32	3	5	1
HOXA-AS2	1.650118321679414	2.135192135332653	2.809778971212654	0.9322261872071678	0.900790467434709	0.1755670495260285	0.45656283832559896	0.6310281299188915	0.6946698670419665	5	0	4	5	2	25	4	4	0
IL12RB2	0.8531739944453984	1.5797428004603555	1.6379714967508645	0.9321444405231647	0.29577597812734513	0.01296205160979254	0.6271079818412403	0.9288676467717405	NA	0	2	5	3	0	13	2	1	0
RUVBL2	4.9076812610692775	5.155409329974596	34.86112384184006	0.9320673796169637	0.8805326416462665	0.5040314953729693	0.27169905347491147	0.32032397759042286	0.333578505356291	120	8	30	55	4	237	46	32	10
CTD-2047H16.3	2.4695657802415507	2.7435620382939665	5.9992830227979175	0.9312742400706985	0.8400699028546995	0.21593973153750431	0.47024639210470093	0.6167102820108046	0.6432523017631369	3	3	14	5	2	32	10	3	2
APOBEC3G	3.790358877727094	4.0701656795827255	17.666476035525115	0.9308066277658591	1.2564118855382242	0.7397592868855998	0.3611733386896741	0.24121831023584223	0.18631915146888076	23	5	20	28	1	74	14	21	10
RNF169	6.562996654937163	6.668796893455793	102.46441352263369	0.9302962815552127	0.98299790692516	0.8048746491987248	0.06611565859969294	0.06366684423037586	0.030089185255906013	144	29	165	145	33	631	162	92	27
EGF	1.9531178872463948	2.35562344205614	3.883642076282611	0.9301615743425142	0.9862463144486306	0.2322968703615116	0.4600486373821388	0.5651695331752344	0.6020188350323712	11	1	4	6	0	21	5	6	1
DNAH17	1.6725768297761792	2.3516343242338347	3.743006288472635	0.9290400484007701	0.2293341432367822	0.0339132174779993	0.5867765053584701	0.9421742553157814	0.9524848764497436	2	0	2	20	2	25	5	1	1
PMVK	3.7335473479325656	3.9942153772791795	14.740863480913628	0.928527164817155	0.8369448325732604	0.3579861658081954	0.34930959410919227	0.45581886986507275	0.4928393271891895	54	5	8	18	3	88	18	20	3
TTC3P1	3.1254559303084246	3.446034046438148	9.200907281401275	0.9277866554073405	0.752017471117039	0.2654533031060635	0.3874588077651003	0.5693830797696796	0.6118248851144978	27	4	5	18	2	79	15	7	1
C1orf56	1.23467988186892	2.0013215915411773	2.604960798397698	0.9275681221998908	0.4511414351004344	0.04581298948108899	0.6366582584793813	0.8786109382176522	0.9242329470443484	5	0	0	8	3	16	6	1	0
PAX8-AS1	3.2514702447214905	3.7932368429176395	12.29938599068979	0.9274715103479239	0.6958497330033818	0.20504749899168728	0.5340786474614323	0.6737556683384254	0.6864353021678752	41	2	38	3	1	51	21	16	2
HTRA3	4.333895350347838	4.511405361252013	21.762329557766094	0.9272259139119512	0.9982774999834815	0.6385187922961113	0.22888087687106154	0.22141680063899066	0.21668764208387273	50	6	17	31	8	132	24	36	4
ANKRD29	3.5486507565430356	3.728812810088417	12.730022382405812	0.9271638894856556	0.9033849622305496	0.3930352889487254	0.3529006010060741	0.42441476456162364	0.4433946441643503	29	7	6	12	5	62	19	14	3
HAGH	3.9221347493647762	4.142853360304757	16.37175342181206	0.9267378192833489	0.9018508747466424	0.5034553228747347	0.257650117377492	0.3302376674267137	0.3357223389389204	30	4	26	33	2	123	22	16	4
OCIAD2	4.041538566355982	4.282486226010143	18.486105283572222	0.9264292024991442	0.5125530944172823	0.16692819794793215	0.40126204905771146	0.6983235360949088	0.7743911423560282	22	12	10	46	8	196	13	9	4
MMP8	3.4143268756552274	4.229540585676225	17.42955210817793	0.9259684411077237	-0.5572386746556168	-0.14367910598823994	0.6765390000799478	0.8013064373520754	0.7612684066641797	9	16	1	104	5	78	17	9	1
MTHFS	2.579572416284551	3.0042543816786504	6.466622991456689	0.9258721012066681	0.6077669929250654	0.13686342345644953	0.4769891954848729	0.7363215730297313	0.7996750857253387	6	3	8	7	7	74	6	5	0
CLEC1A	3.2387789582383597	3.6068373776191156	10.452392035227259	0.9255651652092189	0.7110822204388385	0.23429399472199267	0.3993807358991414	0.6114122977529982	0.6554415276018567	9	2	38	12	3	71	12	16	1
[truncated: 13,946 more rows]
