# Supplementary material for: Genome-wide bioinformatic analyses predict key host and viral factors in SARS-CoV-2 pathogenesis
Source: Commun Biol. 2021 May 17;4:590. doi: 10.1038/s42003-021-02095-0 (PMC8128904; doi:10.1038/s42003-021-02095-0)
Supplement: Supplementary file 5 — Supplementary Data 3 [file 42003_2021_2095_MOESM5_ESM.zip › GSE150316_ValidationDataset/WithoutThreeOutliers/case1/des_Case/unfiltered/controlVscase1_genes.over.edgeR_unfiltered.tsv]

gene_id	LimmaV_AveExpr	edgeR_logCPM	DESeq2_baseMean	LimmaV_FC	edgeR_FC	DESeq2_FC	LimmaV_padj	edgeR_padj	DESeq2_padj	NegControl1	NegControl2	NegControl3	NegControl4	NegControl5	case1-lung1	case1-lung2	case1-lung3	case1-lung4
THUMPD3	4.255836156420933	4.381883628189499	19.426592017846314	-2.5870058536108474e-4	1.2118599290779196e-4	-0.01632389582603315	0.9999372839636632	0.9998320214519171	0.9839218075628976	35	9	32	55	9	97	26	13	2
EPHB3	1.8104457417014859	2.6611174837354654	3.914753740058783	0.22673907210889174	1.2949158194655155e-4	-0.016743076504317802	0.9216111624899651	0.9994686435673594	0.9789997101719954	26	0	5	10	1	55	1	2	0
SEC22C	4.963235239441054	5.073034992850263	31.92685362818822	-0.025610798798022673	1.7778307117937738e-4	-0.019106074281205122	0.9833026134612135	0.9998320214519171	0.9807814197261892	85	11	70	71	13	175	35	28	3
NOC2L	5.328198105922969	5.523768450347068	44.94711951700951	-0.012547016835599912	3.494542243906634e-4	-0.004051509822364997	0.9938516946743954	0.9998320214519171	0.9952870729381044	221	12	69	87	7	190	46	34	10
RBSN	5.8134820201226995	5.9124982683986556	59.02811983468688	-0.013353305894759648	4.2434212405832543e-4	-0.02006465498483654	0.991483332513925	0.9997324540660023	0.9797740756778764	160	32	113	118	19	293	69	54	5
AC006978.6	1.7742188999364812	2.2333014209716233	3.1859441781753404	-0.028959499146297002	6.215997447734663e-4	-0.006453735859383912	0.9904429397072168	0.9998320214519171	0.9913688585006629	9	2	6	9	0	13	3	5	0
RAPGEF1	7.530883122681492	7.5769165933983205	191.99158472557275	-0.003673038804621801	8.370853495774891e-4	-0.022909103346861408	0.9968584357833727	0.9992512280225402	0.976258128000698	607	64	437	332	74	918	211	149	30
FMR1	6.748747217323634	6.8498632994084785	115.46256485199105	0.11740376079804354	8.424545060920581e-4	-0.025823779921938763	0.9012148733313347	0.9993162065170882	0.9740578461141726	180	52	230	181	90	657	102	124	9
METTL5	3.8810647660959066	4.000012337602162	15.031472790238485	0.1808235645373893	8.473314265502825e-4	-0.011319852312514119	0.8809310152554439	0.9993162065170882	0.9897032307520933	35	7	15	26	13	89	9	15	2
FTSJ3	5.31610796171562	5.503434808885095	43.10273776586062	0.04874583078132587	9.624234346457117e-4	-0.01728378256451224	0.9713478376212593	0.9993286497885657	0.9829040627541779	134	10	99	117	11	291	35	42	4
WBP1	1.810552103004723	2.208127876727743	3.307190737872982	0.25836631663160303	0.0010318528963006424	-0.006934964083066129	0.8832759450458899	0.9999079392777694	0.9912628717237748	7	0	11	5	2	21	2	2	1
TAF15	7.518704719089921	7.55221087680816	190.02104668859968	0.029949016727575103	0.0011516311734333443	-0.02666472852041363	0.9739277906481569	0.9988403735550355	0.9711385047165323	369	112	320	380	90	1150	115	187	30
GP1BA	1.750173315123001	2.3039032578915544	3.771349004886073	0.49041916493626664	0.0013434415349230795	7.842824463807195e-4	0.7978708164717898	0.9998079535864318	0.9989000893221504	2	2	4	19	0	14	5	2	1
ELOVL1	4.2999984920131675	4.461872416565971	20.58558651389483	0.08126501918980387	0.001403068144327781	-0.016346793114759506	0.9531503611421703	0.9989579236034221	0.9839218075628976	65	9	29	30	14	146	9	23	2
ILF2	6.090349237467351	6.150293174322939	72.70145552467827	-0.07536814029103647	0.001502978187398587	-0.0219807349488545	0.9418040659494902	0.9988403735550355	0.9785751631161699	111	31	137	110	56	295	37	65	21
TAF8	5.213935736571945	5.299735841782989	38.46766702847677	-0.03687037348448212	0.0015310701021228445	-0.019283956091792263	0.9748887773266385	0.9988403735550355	0.9806117158974014	71	24	75	80	15	163	38	42	4
TSC22D2	6.14712576443984	6.17368429468114	72.05786262996189	-0.008167454853089073	0.0016685930216479008	-0.03185756614313524	0.9938516946743954	0.9985835163554992	0.965093271222579	193	26	151	128	35	419	56	51	15
SUN2	6.192970796591427	6.374551306883834	82.18040298153188	-0.02803515258408707	0.001814190547015522	-0.004363541362972292	0.9856895315081002	0.9988403735550355	0.9950357577456705	287	19	256	137	14	315	100	59	16
CALD1	10.148361465361091	10.204836763983765	1200.1506018182768	0.11086687950284904	0.0018739847003956345	-0.023494455977576243	0.8946410029056572	0.9986043850143407	0.9762113882231598	3291	474	3052	1034	694	6853	1081	935	195
IFITM2	7.533834609499387	7.627929976017534	202.19419633525604	0.2052316736303935	0.001983358410093866	-0.02302615358587444	0.8197327258195634	0.9986043850143407	0.9775658342875122	239	88	377	225	201	1049	137	160	45
ALDH18A1	4.814098898567276	5.03503326908211	32.85956932328133	-0.19239797569910047	0.002248589736882569	0.003676481702279466	0.8900430248413914	0.9988487735650049	0.9969082837399604	85	12	52	97	6	205	9	17	13
USP24	7.034721360164886	7.061666815574306	134.10364719102722	0.003350884032504229	0.0024987874698914753	-0.025645948994756567	0.9968584357833727	0.9977137989246858	0.9711385047165323	313	50	312	259	61	714	109	122	22
PPP6R2	5.132421986794283	5.330473610759736	38.510277138685154	-0.12853684433816118	0.002656868182893556	-0.008743494558437157	0.9194921080735445	0.9985835163554992	0.9912628717237748	174	8	70	76	10	143	40	44	5
IL6ST	9.8085770761702	9.839656027977348	938.5041860138563	0.06095536850018816	0.0027670024811855603	-0.02962136307818397	0.93505196684115	0.9977137989246858	0.9679864976273033	2054	612	1261	1208	590	4516	695	805	194
ZNF319	2.7560453863172607	2.959432720088996	6.567552974899319	0.03899251652271927	0.0028424462646298495	-0.011223400707902386	0.9833026134612135	0.9988182434786356	0.9889821177535356	24	3	7	9	4	35	3	8	1
EPHB6	1.4174033436951863	2.2235111097170814	3.09833407931768	0.8475953059423912	0.003200255251291666	0.0025354826875302167	0.643178059660901	0.9994686435673594	0.9969082837399604	25	0	2	1	1	25	2	1	1
DHPS	4.827752538376949	4.957867288168121	30.8965088719952	-0.12453488849852688	0.003225050570481618	-0.01828080673526416	0.9175150088513851	0.9982830141183112	0.981089113737326	82	4	63	63	18	135	18	24	10
MCM5	3.6017257294054352	4.122304417742006	14.888786710769521	-0.03797768633381462	0.0033016777206165745	-0.011282908200354077	0.9861490186107019	0.9986043850143407	0.9897032307520933	71	2	15	44	5	85	23	12	0
HYAL2	5.378376039160894	5.466553001084938	45.61065604494054	-0.02193114640657076	0.003320255279588839	-0.015779357628042622	0.9876476999954296	0.9981520173011587	0.9839218075628976	49	32	88	95	16	191	29	26	16
CEP83	4.525698460301614	4.609061517404978	23.331938912297023	-0.1327267364114415	0.003478203445611834	-0.019917048256540403	0.8989207583881739	0.9977772663369248	0.9800410488637036	61	10	37	45	13	95	18	29	3
XRCC5	7.5228747237158355	7.535439824258717	189.2878995601196	-0.020226455141344662	0.003685050252481943	-0.03288628872217974	0.9808983455451857	0.996892721146546	0.961791165504527	366	109	314	361	94	911	144	135	46
C3orf52	3.8073435603299637	4.1103145044303995	15.89104922310432	-0.021246089318130164	0.003789594177739103	-6.403045637544738e-4	0.9918258974016697	0.9985835163554992	0.998447059484919	42	5	14	67	2	53	15	18	3
FAM200B	3.4733153733292244	3.7368641263986575	12.257998920192568	0.4210071259068664	0.003966835694378696	-0.01702505715449237	0.7647432033604138	0.9981990255232779	0.9812477735814233	9	3	21	30	13	85	13	4	2
HNRNPK	8.94836934220511	8.981337381705686	515.5310825997477	0.08688447022134671	0.003971666912123763	-0.02786226666898965	0.9044329436233202	0.9969864717059068	0.9700426201264079	901	274	868	709	384	2798	383	478	86
PROX1	3.425214103441097	3.5722090823250383	11.522488798277767	-0.011900232764907336	0.0039803337122453755	-0.016429415396136664	0.994377811791337	0.998439917282675	0.9820106293442272	34	7	18	11	5	62	3	9	4
PTK7	5.527863808274898	5.810500691216332	55.25728281966678	0.15553342371687906	0.0041262913421644225	0.005322436558255276	0.9205949178631716	0.9981520173011587	0.9952870729381044	257	11	36	170	12	301	59	23	14
OSGIN2	5.305311387041613	5.3759097437081484	41.653640744457	0.15717936746000197	0.004154908991004271	-0.019571398419041996	0.8809310152554439	0.9974626882734827	0.9802747205219003	54	17	50	101	34	202	30	35	9
WDR44	4.987981361741056	5.116463498474242	33.43574125597196	0.11063593219306384	0.004173369974731009	-0.01659353633305655	0.9218703294258341	0.9975500919757578	0.9835710540328204	73	6	90	52	24	197	25	31	5
KMT2E	8.182494885201688	8.215626048873014	302.66869303703436	0.05042282857764348	0.004207027279166702	-0.023249233477005644	0.9531503611421703	0.9966337615937487	0.9757805773062335	473	123	707	447	213	1361	275	236	62
LRIG2	5.043372283520976	5.121361804216226	33.846656079015986	-0.09876258071754357	0.0042120298725299675	-0.02363160386914208	0.9237073976880371	0.9973958665746386	0.9768771159212146	76	13	63	88	13	158	21	39	6
DHODH	3.0361040873170317	3.5092963518824414	9.221330355805293	-0.28910017152564593	0.004868089697912059	-0.007731976648021302	0.8557720570990779	0.9981990255232779	0.9913688585006629	30	2	19	29	2	42	19	5	0
SLAIN2	6.49809347140689	6.5246841224469	92.99922532806428	0.008614933811470995	0.005068861612640354	-0.02465347030612852	0.9936061101460165	0.9961615441077902	0.9739029463555892	177	36	181	153	66	430	69	85	19
C19orf43	6.0536134797372645	6.136125116629872	70.01349170565597	0.12641379301468675	0.005074783996637479	-0.020589823871724453	0.8975213565260357	0.9962429220129622	0.9797740756778764	171	34	129	77	50	450	84	34	9
ZNF235	3.175778917206493	3.3049231224380207	9.334185963147073	-0.17717214983514776	0.0051952630155399715	-0.015326079252840278	0.907299172374256	0.9982830141183112	0.9832001587315758	11	3	27	15	5	26	10	6	3
SGCD	4.227787329767221	4.448644349354043	20.876286518149662	0.272175396634846	0.005300657767383528	-0.015554775703531028	0.849586486473728	0.9975500919757578	0.9840711902535326	79	5	34	15	17	170	10	10	5
ANKRD27	5.3528164121606325	5.439182291616314	41.93474101421852	0.05896708297061131	0.005333187865731217	-0.010465590342726035	0.9551553043118226	0.9961615441077902	0.990353475656515	113	17	83	72	23	275	32	41	4
SMAD6	6.144540051581091	6.639756154306516	98.05932703590146	0.29212157575660286	0.005446814898758172	0.0035965080590593156	0.8748498034270389	0.9977137989246858	0.9969082837399604	361	11	417	128	5	449	146	49	16
WNK1	9.14200244092512	9.149217213002617	579.2366943838451	0.008411341763501933	0.0057151534355941586	-0.027622583696947454	0.9918084684281476	0.99517983914268	0.9659644730350111	1109	280	1134	982	339	2940	460	435	125
ZBTB47	5.00306886456612	5.407211309906814	39.959093146641095	0.09172088664629553	0.005800727077521073	-0.0037976036137238327	0.9583807001714685	0.9975500919757578	0.9952870729381044	239	4	83	44	10	171	59	35	3
SUPT16H	6.963161170226571	7.008278617345496	129.02085550287185	0.0562885659396391	0.005824244512882921	-0.019889127383706538	0.9508278523609509	0.9956535844671166	0.9797740756778764	366	46	172	287	73	773	96	120	19
TRNT1	3.8378170084515375	4.1738739770259565	16.20624077512484	-0.1861384842594654	0.006082275079272159	-0.012769583756915864	0.8966869462079933	0.9972095102964393	0.9876997805047947	31	8	32	37	9	88	28	9	0
DNAJA3	4.844161983476041	5.05918992101713	32.08315698352518	0.03793946455076478	0.006271403295649272	-0.0036926301114430194	0.9815113021011522	0.9970492626200772	0.9966045870803443	107	5	32	112	11	153	39	17	7
REEP4	2.81958913846725	3.1542190385601865	7.303941861248987	-0.12235968166123816	0.006382283255136469	-0.009073127341936148	0.9436171536186065	0.9977137989246858	0.990908002153159	18	3	19	18	1	36	13	2	1
PCM1	8.52343731998865	8.545756563146195	380.9004995189722	0.03441140501591747	0.006532125492676402	-0.0231829492756934	0.9647791550606424	0.9948896483938333	0.9747557030702989	679	156	769	585	275	1753	338	291	80
RASSF4	4.8386989452280496	5.036792098419564	31.59744845720953	0.2572256615134166	0.006578839504236915	-0.027278353685813064	0.8187141272274286	0.9962392577986678	0.9727774360625099	53	28	74	38	11	235	20	31	2
CRELD1	4.422462070641615	4.5446724161384084	21.861860634327886	0.14031155262285225	0.006593701777114319	-0.010614172912346587	0.8993823671744233	0.9961615441077902	0.990447101967421	45	6	54	38	15	157	21	12	3
OR7E2P	0.18903178072318552	1.1365364984775381	0.6680777254157573	0.5446920512826756	0.006629397660810007	-0.005012542260600937	0.78949176717034375	0.9975509108835255	NA	2	0	5	0	0	7	1	0	0
RP11-274A11.3	1.2384778747085659	1.9302138802555824	1.926608364166053	0.3189132027120878	0.006676954270650975	-0.00603500989664529	0.8650706988549296	0.9977772663369248	NA	7	0	8	5	0	20	2	1	0
CACNA2D1	4.159479216436957	4.490564710285604	21.202774343890837	-0.07364487501310213	0.0067644863256065505	-0.028119249275320037	0.9673833276688404	0.9970597042576802	0.970645637831137	43	12	41	22	17	137	4	33	1
TPI1	7.812568776996597	7.819832753728808	229.86240556426077	-0.04404988732835506	0.006891612195165299	-0.03074891100122853	0.9523384114400227	0.9944893897309814	0.9630627106513875	564	113	413	397	112	979	219	169	50
C6orf163	1.3585558416338477	2.0010326930888978	2.9540682440591475	-0.3436463323073616	0.00706355384173063	0.014837340502610803	0.8920046305025869	0.9998320214519171	0.9785751631161699	2	0	13	5	1	3	6	1	1
TNFAIP6	2.882140735205055	3.304316032359841	9.7168217105512	0.7465426021431116	0.007172718225438338	-0.015222901352305465	0.7065889749370102	0.9976781851692214	0.9808197828413259	1	4	14	14	13	35	4	12	2
PDGFRB	8.484883644475241	8.513817768299033	369.49876093654984	0.006901713657906798	0.007240604528642709	-0.019836869699717163	0.9938516946743954	0.9944893897309814	0.9785751631161699	1073	137	682	728	168	1904	331	359	51
FZD1	4.532049213483456	4.617274822970655	23.70142818755397	0.13749410540772145	0.007445945870638945	-0.014304649862824537	0.9035792111436248	0.9960199812322127	0.9865055750677328	74	11	37	24	16	138	15	22	4
ZNF280C	2.6174581055796557	3.0884412800427588	6.483693359755259	0.10877382302595931	0.007570329928693446	-0.007058623976742476	0.9550955816609081	0.9974901911996477	0.991560424068435	18	1	7	29	2	37	8	7	0
GOLGB1	8.918264779107714	8.940259295294917	499.58430541487644	-0.021566519344238297	0.007658553364330002	-0.02051428374400253	0.9794447834048344	0.9944893897309814	0.9777962862391456	1150	180	1234	806	255	2136	493	360	107
NGDN	4.216305034891473	4.5769889970534114	21.68917423800932	-0.12916899812668853	0.007962432080713464	-0.012096299092139417	0.9324528434076572	0.9961615441077902	0.9896580668919653	58	6	48	41	14	139	18	27	0
SNORD111B	0.3889303702869638	1.4876816770672534	2.383982423740835	0.9549371583095787	0.007978570132952277	-0.030517175726102994	0.7191662773581687	0.994967958222772	0.9117457263468086	1	5	0	0	1	14	0	0	1
GALNT15	4.639512964964657	4.917026900921788	29.904577271199493	0.6375573364060598	0.008120886018920187	-0.026277458665971223	0.565645939324804	0.9962429220129622	0.9711385047165323	51	6	15	50	43	202	23	18	5
TAF13	3.933145560835952	4.1776050044007205	18.9099308934477	0.5651615900618462	0.008143949827044396	-0.015100594813208296	0.6846131615432307	0.9969864717059068	0.9828047672362474	21	10	6	28	23	85	8	14	6
LAS1L	5.3030913497858485	5.346682023846082	40.176775286853285	-0.11755946059508107	0.008200306218379666	-0.032250952438214936	0.8989207583881739	0.9947570215863206	0.9659644730350111	122	13	76	74	18	166	37	33	9
MEF2C	6.108874854095948	6.177104380131221	73.84601033523144	0.15967245980760794	0.008235198307681775	-0.023906279502529937	0.8648068209790588	0.9947570215863206	0.9762879858506717	98	65	129	105	31	359	50	63	16
TPSD1	0.08863006254811254	1.3065047391288842	0.8086174989557122	0.9930795318536334	0.008300357070112641	-0.003763777972339381	0.6269941527397868	0.997764406816271	NA	10	0	0	0	0	10	1	0	0
ARHGAP31	7.213147108568258	7.276309178492443	156.32508059265095	0.09106005326737747	0.008492791611537667	-0.01837747311932834	0.9194921080735445	0.9944893897309814	0.9807814197261892	310	77	496	206	51	812	152	115	28
RABEPK	3.198243446381398	3.4087188856290864	9.572538887746187	0.26553758554290324	0.008550874131295447	-0.011343879124788379	0.860687374688688	0.9962429220129622	0.9890417102956853	35	6	9	6	7	47	9	9	1
AGFG2	3.438625991630636	3.510674126646197	11.290674796101248	-0.07378662237466434	0.00884460087413255	-0.018974439552370995	0.9597788878894353	0.9962429220129622	0.9800046228278017	20	7	20	14	6	44	11	4	4
TRIP11	6.964843611421155	7.024430903031808	130.07856498482147	-0.00908223097633892	0.009027456493404086	-0.015623974020501861	0.9936061101460165	0.9941633254333027	0.9835925540669298	384	37	249	263	66	610	159	102	17
SNORA71D	2.158507572894545	2.670888892134306	6.1857313523817075	0.9463434428888189	0.00927503676116211	-0.02239594571558114	0.5985201759495417	0.9970727986012825	0.9685352291857106	2	3	1	7	11	23	3	7	1
EPHA3	1.8745398627199281	2.4640097006244286	3.9299132943596295	0.42978309956487265	0.009310370140909168	-0.018436883959694044	0.8125857711657716	0.9962429220129622	0.9775658342875122	13	0	5	4	6	37	2	3	0
MAP7D3	5.10046881619276	5.247774467790105	37.49118677048239	-0.011134297098045311	0.009572587474738882	-0.00809049776201943	0.9938516946743954	0.9950572946200464	0.9913688585006629	151	6	65	57	19	213	31	17	11
TNFRSF19	4.4048855374751525	4.625889101806073	24.854352810028526	0.2509745094442636	0.00961138386751457	-0.0016199174315271719	0.8752613696286133	0.9961615441077902	0.9972278513561833	112	16	11	25	9	107	23	11	8
DDX49	3.8757856952940726	4.183492991941601	16.63583597950081	0.3645307408213736	0.009672557462986552	-0.005066597533240279	0.8175060197664514	0.9961615441077902	0.9939394447290015	61	5	6	59	5	98	11	16	3
CCS	3.0501745329985477	3.6041481808551974	9.582797509756999	0.13900870948632124	0.009894186097493252	-0.00876487682715054	0.9418838646187437	0.9962238656711128	0.9912628717237748	53	1	20	18	2	76	12	7	0
AMER1	3.102316168399092	3.4674817664009776	9.144772878605004	-0.23358299065592514	0.00995392190891408	-0.008970543101827507	0.8777326337119464	0.9961615441077902	0.9912628717237748	23	2	16	30	4	39	11	12	0
CCDC109B	3.145880175210555	3.5685432148750516	10.730631290437861	0.47825220945420505	0.010032426808807832	-0.027865144657451327	0.7676844805345135	0.9961615441077902	0.9685352291857106	7	12	8	29	5	63	11	10	0
ST3GAL1	6.821806248557882	6.853673532143713	115.6007645450843	0.045051690778347794	0.010227883834732315	-0.01459852763520899	0.9568263502148355	0.9925618200789725	0.9839941921380387	301	48	196	254	53	692	103	97	16
LAYN	3.1399381231446286	3.3867871172093977	8.709924212659423	0.1730462684765601	0.01037148973526125	-0.008705949429021479	0.904275926279725	0.9958680192620785	0.9912628717237748	28	3	25	9	4	68	9	4	1
CD37	5.6222656351789295	5.808693818177913	56.44310935271223	0.3998061254953972	0.01037571926653631	-0.01671447021936678	0.7430532827282716	0.994967958222772	0.9828047672362474	40	22	168	54	50	340	28	49	12
ITFG1	5.519086591289799	5.580885422558721	47.717697781320645	0.21048625382111344	0.010396412542064044	-0.014851812192276324	0.8120985073729343	0.9940208187002518	0.9856614364322499	84	31	52	91	32	283	35	42	7
EIF1AD	4.342317068191655	4.533888581436797	22.699019718012824	0.22195369617410476	0.010496933247368867	-0.01274264729692159	0.8588220693873981	0.9951896058202431	0.9872275332483315	45	3	37	31	26	127	11	21	5
RP13-270P17.1	1.8239365640443947	2.1275170156765397	4.087622069439818	-0.40573104307627167	0.010576151412584863	0.006427610504812151	0.8177102196066522	0.9997324540660023	0.9912628717237748	7	1	6	9	1	9	1	2	3
ZNF383	2.719295100746287	3.0002131043240943	6.453402417912445	-0.2180729105888489	0.010962066600878985	-0.008219525096336232	0.881064182724173	0.9961615441077902	0.9912628717237748	13	3	17	12	3	26	8	8	0
DCAKD	3.2254170077401803	3.751996588592843	10.893882379204166	0.09958692515438024	0.011003876077768246	-0.010630114413787575	0.9591973611001609	0.9960775752152551	0.9899849071104991	50	3	29	20	1	88	13	8	0
CH17-472G23.4	4.345839395762557	4.759492473288291	25.170535328641026	0.23695911096090247	0.011343500104519517	0.006596127923327619	0.8857773930727875	0.9958680192620785	0.9935276912859515	163	2	45	19	7	110	33	19	4
ADD2	2.0418575685664946	2.5440130793787605	3.930647105997345	0.2537682666073893	0.011523863766084335	-0.011104101597799598	0.8870163576383038	0.9961615441077902	0.9872035944390555	21	2	8	3	1	37	4	2	0
ANXA2	8.709956676686867	8.744976624677003	437.37878883477475	0.03575407778844873	0.011574900038964364	-0.017877275171071634	0.9682873323339894	0.9925618200789725	0.9807814197261892	1096	189	447	1020	257	2108	338	332	101
PODN	6.296880894368203	6.541130950731994	95.48009612675493	0.31995989383095647	0.01162895134525837	-0.008234536982546161	0.8196613966932284	0.9947570215863206	0.9912628717237748	293	37	104	39	97	627	55	37	29
PHACTR1	5.936036628079221	6.002018316313936	64.2806376871181	0.10506951898125423	0.011650490406488741	-0.01725228559673079	0.9174247938831388	0.9930292008195625	0.9820106293442272	113	36	193	70	26	314	63	44	13
DENND4A	6.3741826936495105	6.407632676394479	86.08439548495377	-0.05165446457977712	0.011711902453976566	-0.024669892975790794	0.9561815600180422	0.9925618200789725	0.9745559128426183	164	40	224	130	38	387	75	53	23
SRD5A1	2.7424095016433854	3.0875311214584937	7.987808564535699	0.37036639592271897	0.01172823800713881	-0.01944356715744742	0.8398705700204968	0.9961615441077902	0.9772871897198875	8	9	3	15	5	38	2	11	1
FBXL6	1.390926927750952	1.924172911691633	2.1710858300010227	0.22351896165338772	0.011920610769771271	-0.0023572127438207142	0.9035792111436248	0.9971242327875951	NA	12	1	4	3	0	13	3	2	0
L3MBTL3	4.367584064627101	4.5234042757842765	22.197522178246444	0.29180726535120244	0.011990976524744906	-0.017494581088483986	0.793134993427688	0.9944893897309814	0.981739608318745	23	21	43	36	9	120	20	21	2
ABI2	5.9976241960699355	6.085184764233852	67.72043799618292	0.014259288322322606	0.012071375041727495	-0.013917935450017517	0.9915752049758808	0.9930292008195625	0.9865630893419536	126	24	200	149	19	413	48	41	17
SEMA4G	1.2304612318468064	1.8459294468385579	1.9764513054406716	0.019070569336935093	0.012211354083223878	0.00623457301166648	0.9938516946743954	0.9981990255232779	NA	8	0	5	6	0	7	4	2	0
USP3	5.540285298038773	5.615115984233004	47.94019501459613	0.1007662184839417	0.012322759465471551	-0.013171792732495283	0.918501612636198	0.9925618200789725	0.9872035944390555	76	16	110	117	26	302	35	43	7
QSOX1	7.215600905700382	7.297366721366903	158.15555207808336	0.03524087634017351	0.01238862451570557	-0.016143782272794453	0.9747413839354762	0.9925618200789725	0.9835710540328204	584	82	190	278	57	673	188	144	19
POLG	5.612783853327832	5.83555626464352	55.951676303971425	-0.11712423426282909	0.012849572824070562	0.0029212231957747832	0.9328924357751986	0.9942742757100503	0.9970485367141324	255	12	127	85	12	225	86	24	11
PDHX	4.689083357561116	4.775309455458641	26.394890714714172	0.10545346484735678	0.013174355585797609	-0.014442458957234333	0.9254742369485254	0.9930518553170561	0.9865055750677328	45	10	38	82	13	153	18	23	5
CHMP2A	6.025032464407682	6.156657982446298	70.983399419331	0.25871258023020083	0.013399917052412854	-0.022547079346275832	0.7830124390933715	0.9930292008195625	0.9785751631161699	169	28	99	73	70	473	49	71	7
CTB-58E17.3	0.9845730403652289	1.6966927411256758	1.8402925977829319	-0.3391613768598022	0.013544414067926475	0.005704536823014038	0.8782648148061893	0.9981520173011587	NA	5	0	2	7	1	6	0	5	0
POLR1D	5.802371849155136	5.87746444458921	58.72946314623997	0.22641281229555066	0.013733186460224473	-0.014567846127846755	0.7891975063722461	0.9925618200789725	0.985950143916651	85	26	98	87	54	332	48	53	8
DDB1	6.804844197215693	6.83519935678014	114.71348576365916	0.007281611647479048	0.013735045395498276	-0.019113551237176035	0.9938516946743954	0.9911046297126704	0.9797740756778764	337	46	174	245	51	632	118	69	22
B3GNTL1	2.7754280406921903	3.0458417655438472	8.014920550172501	-0.23575138498429807	0.013739889433078153	-0.00662638581974725	0.8904978620241981	0.9961615441077902	0.991560424068435	20	5	13	13	1	31	7	1	4
MAPRE3	3.859318552453101	3.9906832479782515	15.74290554500501	0.0061062558229058005	0.013795760450916728	-0.013511861895078135	0.9968584357833727	0.9944893897309814	0.9865055750677328	29	12	33	19	5	78	16	4	5
ATPAF2	2.534282270460201	3.0666799650764776	6.358925769954175	-0.19813194014951205	0.013812078145540018	-0.0045383651380031895	0.9123025094281884	0.9958983706006241	0.9943913488170684	31	2	10	14	1	33	14	2	0
MITF	4.733141795832307	4.914355346993948	29.19260238802189	0.3435555344173986	0.013820323170546042	-0.021150248455169388	0.7400958059008043	0.9934892979852172	0.9797171196091182	62	14	29	37	31	195	22	28	2
RP11-186N15.3	1.0048403074208705	1.6035668563712724	1.7540286191661663	0.3616620689082509	0.013971638982588882	-0.0065728526525993675	0.8597889647896036	0.9962116223140406	NA	2	2	1	7	0	8	3	1	0
RP13-516M14.1	1.6047231789395375	2.1899729996409594	2.8567715170924166	0.08393054899530562	0.014010030169087147	-0.002424113315821826	0.9705315151718836	0.9962116223140406	0.9966269362383858	5	1	9	10	0	16	6	1	0
GGA3	5.327025084606964	5.5208400262477815	44.55843822305494	-0.004933855131878376	0.014015916086220041	-0.0014717608754794033	0.997459537331845	0.9933897946449924	0.9976499276072582	159	10	110	103	6	208	43	37	9
DENND1C	3.9891774605899677	4.094697460515332	15.84612658223981	0.16135212606454896	0.014041762455714465	-0.005707838673045329	0.8887831837712983	0.9934234665841719	0.9935539653586108	22	7	39	29	10	94	13	14	2
SCARNA21	4.391327981605046	4.586897265805884	24.323248444551957	0.30043527966264594	0.01404852779613513	-0.01904867110059847	0.8398705700204968	0.9944893897309814	0.9800254417446453	20	18	47	29	17	178	6	14	7
PPOX	1.912277571259846	2.3284985250830745	3.3180327069888023	0.004756605506330798	0.014092053943501852	-0.0051191985897905785	0.9986630058753951	0.9959960540625837	0.9935003318755352	14	1	5	8	1	21	2	5	0
SNX1	7.062536713403304	7.115712403731513	139.61715135324275	0.08014160273599107	0.014174426238388263	-0.01432407769325269	0.922698374605228	0.9913275767179823	0.9865055750677328	257	80	260	222	82	720	146	133	14
GFOD1	5.281640093817294	5.4195993731550285	40.835699008561775	0.043541762796659236	0.014176622282026798	-0.00917779061989116	0.9707493119027051	0.9925618200789725	0.9912628717237748	105	11	91	93	20	261	41	37	3
ETV6	6.074584795936057	6.113348269466942	68.92516072192288	0.05680234979462956	0.014283920374447798	-0.016012737813659254	0.9517913812696781	0.9913223847358561	0.9835702800207946	143	33	176	110	29	410	50	59	12
IFT140	4.268748270884062	4.494679016556855	20.857009160033602	-0.013163569714881578	0.014352779853543761	-0.005362436457452091	0.9938516946743954	0.9941633254333027	0.9939394447290015	85	4	52	37	4	107	26	12	4
OAF	3.533993780373913	3.7800635946636847	12.278034332992899	0.23354010256860044	0.014380477633909048	-0.008741211726996781	0.8697608161116203	0.9944893897309814	0.9912628717237748	25	2	13	41	9	82	14	5	2
UTP20	5.852862945553228	5.9616455364140855	61.99014642251014	0.05529382640248997	0.014585890566338348	-0.013108026258474384	0.9660651926873364	0.9925618200789725	0.9872035944390555	194	32	48	155	24	276	43	72	10
ANKRD40	6.516266304705733	6.553606417617049	94.23360591802583	0.05611727779725071	0.01466535472808552	-0.015596434960717357	0.9508812812378633	0.9902873967543676	0.9835925540669298	203	49	238	124	42	471	82	87	15
TIMM23	3.536337172669137	3.724939042818626	11.680549863706707	0.025663070405911002	0.014759930552669408	-0.009317748423249644	0.9874348216222204	0.9941633254333027	0.9912628717237748	26	6	15	36	4	62	9	14	1
SLCO2A1	7.086889332903924	7.175854305261788	144.7167060623893	0.14192374098316685	0.014767830821639906	-0.011835464844266461	0.8797510046819907	0.992247521480665	0.9893037833924301	289	46	515	195	58	909	130	106	23
PPP2R2A	6.337985751787506	6.379043121622967	84.06813079899383	0.013627866153331926	0.01478688894698555	-0.01887481680152916	0.99057358172854	0.9913275767179823	0.9805522115346632	134	32	168	181	51	497	49	60	21
WHSC1	6.623565631449555	6.663212960327542	101.27884136906968	2.187031151927879e-5	0.015253590943791685	-0.018717191966808884	0.9999811145743276	0.9893257874059419	0.9800878228911789	311	33	208	197	40	542	99	71	19
IRX2	4.259273888608308	4.385622020898262	20.710836767151825	0.07852593622934012	0.015374177270319192	-0.013994850867279718	0.9555788208642444	0.9934892979852172	0.9865055750677328	61	16	21	38	4	98	18	11	6
GPATCH4	6.08653634266899	6.208434903836642	74.92104966125012	-0.2644121181234793	0.015695896153517876	0.005651320303163232	0.7963107272176789	0.9925618200789725	0.9949237250293629	305	24	102	149	21	204	62	59	24
CARD8	6.36401173090519	6.502713824449119	89.7416716249584	0.14729644634797695	0.015792684238938332	-0.00959407372649903	0.8937544388018356	0.9924730445479721	0.9911710423962627	259	13	239	123	58	508	95	70	12
WDR59	4.31088790477938	4.598140027014192	21.862413953677418	-0.030213204031019198	0.0158070323878942	-0.009079686524947792	0.9854914089034434	0.9930518553170561	0.9912628717237748	69	7	47	61	4	129	30	17	1
STAC	2.3995631741488617	2.860467305784223	5.774530025205887	0.6207076896709767	0.01592836586764483	-0.006757991481180823	0.7241660774383037	0.9950790373969713	0.9913688585006629	18	1	20	1	4	42	5	3	1
ELAVL1	5.391539430411319	5.4492146365866825	43.28705575301666	0.1403116933925786	0.015981957207605785	-0.010782460795161193	0.8817293687154578	0.9916703039335799	0.9900014083151182	92	16	50	95	33	251	41	27	8
ST7-OT4	1.175354843550983	1.8528868074464473	2.099491105962638	-0.35446517012350626	0.016042111576716724	0.0016560669373268716	0.8648068209790588	0.996892721146546	NA	7	1	4	6	0	8	6	0	0
ALG2	4.449085467364888	4.576344396454575	22.219775648405484	0.0382916023460936	0.016307805378566066	-0.011918791693728987	0.9768557746169587	0.9925618200789725	0.9897032307520933	46	6	47	65	9	125	24	17	3
LSM5	4.171929853484094	4.41885324820724	21.625285463199067	0.021724564617280142	0.016317487925078096	-0.013062092400185	0.9918258974016697	0.9942327129245689	0.9865055750677328	46	15	11	31	17	89	4	29	5
COG1	4.034789573673838	4.398126446444927	19.113544775722097	-0.47235550169089785	0.016397088092246673	-0.0088165755719751791	0.6972571930827676	0.9934892979852172	0.9912628717237748	57	7	39	40	8	67	22	28	0
EIF5B	8.374048230773566	8.38971800076165	340.2138939826839	0.016233628818345284	0.016712567831471608	-0.014977517437177564	0.9839823243457319	0.9875377233696337	0.9820106293442272	782	125	669	597	206	1637	288	317	59
UBE2V2	4.626275136902868	4.731895866383535	25.924287983818697	0.19699870494915828	0.016764032418160456	-0.010677953471308775	0.8512375766480853	0.9925618200789725	0.990353475656515	42	22	39	40	13	149	16	28	3
CX3CR1	0.9279417944450495	1.8559915832354328	2.3961526937846744	1.167297677508103	0.017033159373231112	0.0041394560201497696	0.5543311605348699	0.9966337615937487	0.994939449611859	1	1	15	0	0	16	1	1	1
CPNE2	4.6809994003884885	4.883278478742859	27.401692092052556	0.004528990499951552	0.017088758893518314	-0.009777551808628831	0.9977469915188154	0.9925618200789725	0.9906848254286321	92	9	50	57	12	202	38	11	2
MMAB	2.9528434895809434	3.325296774983909	8.784140944122589	0.5958451774866114	0.017448844016085444	-0.010692324072216975	0.7102778439289967	0.9944893897309814	0.9893037833924301	17	2	2	28	9	52	7	8	1
MDH2	5.568058408676456	5.642227625145135	50.33159110184594	-0.056532006835891116	0.017498191785821317	-0.014583629500240716	0.9591413859147174	0.9913275767179823	0.9858282348034854	148	12	73	90	34	241	44	25	15
STAM	4.742760653697101	5.140056979245043	33.761325128897965	-0.030982594607907227	0.017764859851644502	-0.022736270349947425	0.9871206054017855	0.9926931976708981	0.9785699531877456	75	15	37	59	31	186	31	43	0
TXNIP	9.953937320403345	10.147432475641521	1161.172637965603	0.3169833496527887	0.01791115772652234	-0.010584377785213256	0.8096323477335652	0.9925618200789725	0.9899622308105551	474	643	3009	1775	812	6784	597	922	278
COX6A1	4.382911042805389	4.500947006778255	22.18977482627085	0.34704429544343257	0.01834308532174375	-0.010616144776259861	0.7275487314487834	0.9925618200789725	0.990353475656515	43	8	22	31	25	136	17	15	4
CCDC152	1.4719593230529733	2.0722619757309366	3.4319980772282417	0.3020777625426662	0.018494705148907803	-0.005995494450119963	0.9122078767861539	0.9958249993936019	0.9912628717237748	8	3	0	6	2	14	5	0	1
MAGOHB	3.5705202154592763	3.7330929479062926	11.70384790611053	0.09030676154835923	0.0185845100445653	-0.0063250259365336785	0.9477219663708842	0.9925618200789725	0.9931866385053	36	4	25	21	5	89	11	5	2
NT5C2	5.736070469569892	5.790516239047462	54.92297185858703	0.12939419524181622	0.018767065914974977	-0.008685386030452073	0.8841619358006135	0.9884609423223016	0.9912628717237748	100	19	81	125	41	323	42	47	9
CDC123	4.827476945020843	4.9956376307352794	32.746956645292435	0.0664472970799384	0.018772243675825483	-0.013704565772339857	0.964243102066231	0.9925618200789725	0.9865055750677328	63	33	32	46	11	159	9	33	9
BLM	2.4060580834143135	2.70657513779587	5.930847267807199	0.37838880173793665	0.01879924732184693	-0.008556689337750358	0.8319888921476513	0.9944893897309814	0.9904524531543486	15	6	2	9	2	37	2	3	2
SF3A1	7.1300803611226975	7.188532651797226	145.97889830068087	0.039764134197986745	0.018805798615841036	-0.008665963748227201	0.9654823490787605	0.9875377233696337	0.9912628717237748	296	51	315	303	82	760	154	140	15
MGAT1	7.3474749011062395	7.368295590459932	168.15553890489267	0.048522284189829394	0.018811385787617454	-0.015417249324784705	0.9531503611421703	0.9861787425317554	0.9835702800207946	330	106	263	262	94	745	182	121	31
RPS6KA1	5.277977200092996	5.3192392771121	39.76473204485247	-0.17573227264947405	0.018828542348575453	-0.025933034699421858	0.8474224244098005	0.9888748933267252	0.9738279368645121	93	13	73	89	19	142	33	36	10
SNX19	6.817790567421249	6.846261723719283	115.60638266240439	-0.032349505467380094	0.019381065253107732	-0.01898523428754028	0.9715505159515939	0.985800772311301	0.9800410488637036	282	45	230	265	44	521	102	104	22
CENPL	2.2326062981437405	2.5445932346250433	4.212653159129761	0.03975687169147575	0.019384556173808885	-0.0035139310659962207	0.9833026134612135	0.9941627883689096	0.9954061241841391	8	2	10	10	2	29	3	5	0
C3orf62	3.7537963124644222	3.842917711704384	13.912440386689779	0.11259584460174542	0.01941216943027179	-0.007858283536745017	0.9313373732792932	0.9925618200789725	0.9913688585006629	30	5	17	17	14	59	10	13	3
AKAP9	8.257774779985429	8.285462600120978	315.6022373805068	0.014258887407024155	0.019562320408950618	-0.01229580506921474	0.9871206054017855	0.9855614383599193	0.9872035944390555	805	123	768	536	129	1526	277	302	51
AAR2	3.6183199670374333	3.9231021796494345	13.292736516042046	-0.2280762448895559	0.019645301898432724	-0.0029269300304358113	0.8759832464432343	0.9930292008195625	0.996887589912396	51	4	17	38	3	49	24	9	1
ZNF724P	2.2051885237561515	2.5062109472014895	4.540442782934409	0.18669078861089553	0.019748445480518885	-0.006522430252545252	0.9157176904621074	0.9940208187002518	0.9916087119964918	12	4	4	7	2	37	3	1	1
RNA5-8SP2	1.188174486069284	2.215408722677307	6.1786785951626	1.1849581305116221	0.019753325928803085	0.009405533341260245	0.6644886091032023	0.9970727986012825	0.9797740756778764	0	9	0	1	4	6	3	1	4
RNF7	5.352260861983555	5.3871838313424565	42.116718845731896	0.09692341086868927	0.01989201479524421	-0.01145051399704508	0.9179989802580524	0.9884609423223016	0.9898121865875922	83	21	62	57	33	200	30	37	9
SIGLEC5	2.35081682607059	2.8007596534359798	5.203237424511603	0.07731188885589477	0.01995499347391486	-0.006801579672976438	0.9699368049432459	0.9942327129245689	0.991560424068435	8	2	7	22	2	36	2	8	0
CYP26B1	1.8837369192293179	2.2383712338490676	3.536144164622834	0.3541096994664176	0.01996026739100901	-0.004623681226066385	0.8356703046645105	0.9944893897309814	0.9935539653586108	4	2	3	14	1	23	2	2	1
EXOSC3	3.0451243538461563	3.4103766511782445	9.803244160620007	0.17953156287407515	0.020085103130093977	0.0028429988765232583	0.9205949178631716	0.9942327129245689	0.9969082837399604	18	4	10	39	1	60	7	2	4
HPS5	5.66886808111933	5.712469079933102	51.80767755184168	0.12243488350168476	0.02009054315578757	-0.0018148486521743846	0.8841781772032784	0.9871259010072709	0.9972278513561833	96	25	81	111	32	307	45	44	7
MOSPD2	4.403856972514454	4.591253072311971	24.75467881497231	0.07851585527048457	0.020097157042326584	2.2377136642819117e-4	0.9592166503380627	0.9925618200789725	0.9994975530169615	28	5	52	25	28	81	12	24	8
SP2-AS1	0.9000162550171337	1.7197685143022892	1.513899926192976	0.5787448548643197	0.020128999506503095	-0.006646640262997808	0.7551193522623928	0.9947570215863206	NA	1	0	8	6	0	17	1	1	0
C1orf43	6.384333147278362	6.4850784537109885	90.20949152352375	0.2573470225785461	0.02041353210791701	-0.01995790898154469	0.7621748300330631	0.9884609423223016	0.9800254417446453	149	57	99	129	76	489	83	89	9
SEMA5A	5.428692137943972	5.6675098908034265	49.58082531651919	0.3843126866944973	0.020417911718919074	-0.013770015099466622	0.7841463293958895	0.992247521480665	0.9865953198978159	210	19	98	18	29	281	41	53	5
WDR34	3.472290629664846	3.6064746970367336	10.934400280075872	0.03479024415271311	0.02053571743398414	-0.01123258511353831	0.981924363867685	0.9925618200789725	0.9899622308105551	38	6	19	16	3	57	12	7	2
ACTN4	8.560909601984006	8.623620526765796	400.0343054137981	0.029605635402739274	0.020666822519601426	-0.005482154593059572	0.9770571402698279	0.9872480779407327	0.9935539653586108	1369	149	955	641	105	1883	365	278	91
AF131216.6	1.8035416943844058	2.125137356602645	4.058252092411376	-0.2506758665146517	0.020716809599788912	0.00597286650043625	0.9146590080280306	0.9961615441077902	0.9913688585006629	2	3	11	4	1	5	3	3	2
EMC1	5.930277959011804	5.997906064179705	63.38329674147221	0.030545160984852687	0.02074604164698323	-0.012781803670014871	0.9789411844826594	0.9875377233696337	0.9873734544858477	199	25	87	158	21	388	41	52	13
SLC35A5	4.254786841071339	4.395028689106552	20.92516859154622	0.30208300819414	0.020845499435082303	-0.011342991435711505	0.7893439262363745	0.9924730445479721	0.9897084196088803	31	7	22	33	24	125	9	17	5
NET1	5.674020483753716	5.780789816575619	53.985167552210854	0.0580709179244615	0.02099286436327002	-0.007968747528191086	0.9605403428226723	0.9884609423223016	0.9913688585006629	82	20	182	103	18	244	56	50	8
KLF16	2.8706590869674704	3.3224197710244323	8.653999711859441	-0.023202336103374296	0.021093235498220845	-0.0019528366476176567	0.9928520153023003	0.9941633254333027	0.9969082837399604	29	6	9	23	0	25	14	7	1
UBE3C	6.3906508612708075	6.43862190335507	87.07330317445006	-0.054215842783796334	0.021184435053932388	-0.01189527558097477	0.9555788208642444	0.9860047455439499	0.9888998384154382	202	30	136	187	54	379	56	100	16
CEP63	5.6370274662136035	5.707160720346609	51.72870478466579	0.14563990730328738	0.021214513207202752	-0.008567963529736822	0.8809157636606986	0.9875377233696337	0.9912628717237748	102	24	129	53	34	268	46	49	7
KDM1A	5.69041188219163	5.749908589056816	53.0837896707894	-0.036646974998605364	0.02122223419957908	-0.018502879270258864	0.9730467289416085	0.9871259010072709	0.9807814197261892	140	16	121	120	18	265	45	44	11
FTSJ2	3.6320071661875226	4.059540213403819	14.799820312102078	0.051282547916808766	0.021550081061421904	-0.01332833060947709	0.9794447834048344	0.9925618200789725	0.9867037880495039	40	12	17	40	2	89	20	12	0
SNORD3A	8.932529238789025	9.22291201334063	621.2276184159999	0.2798190746669381	0.02181246803477026	-0.008764535921866446	0.8413874926109247	0.9924730445479721	0.9906848254286321	505	623	315	832	456	1823	328	497	209
RPL19	8.917955387609934	8.94626055852489	504.44716038040826	0.050180219527047	0.02191883528058304	-0.014850939959840498	0.950709856637886	0.9845755232928873	0.984630982199075	1335	288	672	652	303	2659	358	368	119
BEX5	0.9135231416705685	1.683967857796641	1.5986749058179954	0.2010065521019646	0.021920309943544925	-0.010003042839052921	0.9322515243160291	0.9944893897309814	NA	4	1	8	1	0	16	0	2	0
LRP11	5.1788583177148215	5.230797824288909	37.21451471189545	0.1299231821961368	0.022181082385007208	-0.005463170821187341	0.892039901822068	0.9873110069633223	0.9938538745774774	67	24	53	66	22	210	23	37	6
HERC2P9	3.424747477058453	3.932982874444796	13.365497412426514	0.19912041589022927	0.02232737442605456	0.00625439786539294	0.9179989802580524	0.9930292008195625	0.9935276912859515	61	0	37	19	4	63	9	18	2
HEATR1	5.685014729074229	5.7622894915277145	53.28066804918308	-0.02405514879739998	0.022345754887094445	-0.011871045346473185	0.9833825336644558	0.9867869695186033	0.9899622308105551	137	14	100	139	23	269	39	56	9
ZNRF2	4.057704217703305	4.160917877486156	18.031926185991864	0.012245055947554649	0.022381589214767426	-0.01034129818443304	0.9938516946743954	0.992247521480665	0.9902388061384861	19	17	30	24	8	50	20	14	4
CORO1B	5.107739422130638	5.236421627134053	36.49652493390083	0.061929896838667946	0.02244683633482825	-0.008516783929075736	0.9597788878894353	0.9884609423223016	0.9912628717237748	146	18	57	64	7	190	38	28	6
SEMA4F	2.3864784061040334	2.7844127383552255	7.053573931288339	0.06667110930651281	0.02264061054936325	0.010006790500391662	0.9789543387817254	0.9950173095323798	0.9884089518397922	6	6	8	19	0	17	4	3	4
MYO9A	7.038580533940805	7.077937434092853	135.31043284683264	0.015049130611033157	0.022770272485166925	-0.010183008655332766	0.9876476999954296	0.9841602628042784	0.9901593149651132	395	48	293	260	51	683	131	119	21
PTH1R	3.573404129174598	3.8613818652389376	12.536601097419672	0.12513999764889389	0.022836011721047964	-0.0049220562415697375	0.933145851493918	0.9924656696248676	0.9949237250293629	62	2	17	21	6	76	15	10	1
LINC00680	1.977824000272085	2.3979278982428895	3.9014183723589415	0.083915083265961	0.02311870223651186	0.001086598049408967	0.9692916987536377	0.9945701360437516	0.998447059484919	17	1	9	6	0	14	5	3	1
ACAA2	4.994548475776999	5.069968791882181	34.21590373439222	0.11097797540920835	0.023255687970012418	-0.011593018054478994	0.9231093682047357	0.9884609423223016	0.9897032307520933	68	21	36	51	24	192	29	12	10
KRT18P31	1.903345105610229	2.6211255098285364	4.069564936566456	0.3443683045383616	0.02326524176373753	0.002660931501426127	0.8646369153578467	0.9944893897309814	0.9969082837399604	18	0	14	9	0	25	7	3	0
INTS6	6.385785509142918	6.4521321686949475	87.70116145389066	3.2266943227885484e-4	0.023282108038660737	-0.007919588860313336	0.9999372839636632	0.9854666006320715	0.9913688585006629	180	21	248	146	49	370	90	68	18
IPO7	7.656060016621251	7.664125115710794	205.67507636228882	0.01969909415973383	0.023289237065660776	-0.014994779351479477	0.980498156269824	0.9810729668537457	0.9816925222832975	438	83	381	395	119	1062	168	163	42
ZNF821	0.692021054406119	1.5221366052009142	1.2736455221168883	0.2844902608370076	0.023290359234240155	0.0012081533093799472	0.8990839332911681	0.9951930450759396	NA	1	0	5	6	0	9	3	0	0
RP11-448A19.1	2.3976900843443016	3.0050129793893494	6.46033760274735	0.20869524506099746	0.023307444295859008	0.011332671681007003	0.9251084073952672	0.9944893897309814	0.9872275332483315	6	1	15	32	0	17	8	8	1
MTF1	5.349713313023586	5.462960323178361	42.9462941073034	0.012934250354473046	0.023332496138280524	-0.007554130244611008	0.9918258974016697	0.9872480779407327	0.9916611017448467	92	27	81	96	12	201	54	37	4
PRR15L	3.0553255988639725	3.2909284175160063	8.470049481454431	0.1614848105144614	0.02336894207944374	-0.005447523784774959	0.922645597571812	0.9925618200789725	0.9935539653586108	27	4	4	23	4	39	8	9	1
SQSTM1	8.36258079808682	8.453601009412793	355.7717454339679	0.17779492584501397	0.02362275651227934	-0.006537009218762733	0.849586486473728	0.9864251925203605	0.9927686871120582	772	99	300	969	274	1707	347	286	64
HMG20A	4.788413708300124	4.845956440795344	27.874674779826222	0.1317268906574469	0.024058650680435736	8.012943363236814e-4	0.8920862369858725	0.9864998915255261	0.9991688307590987	57	13	38	57	19	161	22	25	4
STK35	5.030008492204073	5.08853797001383	33.229683633635645	-0.016571903062228062	0.02411371623663306	-0.009016948959168887	0.9889719011793296	0.9860047455439499	0.9912628717237748	69	15	65	68	16	173	42	16	6
RNF135	3.5193125678720176	3.8078762239745956	12.690497266322227	-0.12122490063266207	0.024178420108807476	-0.003769285143487456	0.9377217674478873	0.9921154333575557	0.9954061241841391	22	9	19	23	8	57	11	18	0
MOSPD3	1.772463314998375	2.2784008074894024	3.717173828914402	-0.24379695867696907	0.024181421510985616	0.0020778076508079116	0.9122173306713367	0.9944893897309814	0.9969082837399604	14	1	2	8	2	14	7	0	1
CEPT1	4.979174722650827	5.123929402364806	33.86153537890742	0.35388998801846505	0.024295264854936202	-0.014091130943996891	0.7329763440833984	0.9882469049447622	0.9865481818617021	34	19	64	60	27	251	24	29	3
EPHX1	5.472470532438075	5.571060864649549	48.02729684318928	0.06761337454508944	0.024372266562432243	-0.008031279539543055	0.9578856543330441	0.9875377233696337	0.9913688585006629	124	19	42	96	34	315	21	29	14
GPSM3	4.733649565788546	4.959978607046075	30.100735669727282	0.48192079220484724	0.024608046428599806	-0.017130192082509835	0.6869472784495886	0.9900395106412978	0.9813467250021937	27	22	108	24	12	176	29	26	3
C1QC	7.177666758905515	7.787399225265848	227.70911512522318	0.9922937722640592	0.024628205524641827	-0.018465657653576696	0.5211929647748194	0.9927586563951695	0.9739029463555892	69	336	108	192	123	1964	61	242	23
PPM1M	3.699823443233203	3.932539398546624	13.575248567542445	0.06846211155748803	0.02469361410741876	-0.004651753412781985	0.9628319516267642	0.9904970141881593	0.9949237250293629	38	9	28	27	2	79	17	10	1
AP2A2	6.2670800575841845	6.339045554917025	80.16986568315478	0.023458432596056504	0.02484007555416025	-0.007564984606140471	0.9833026134612135	0.9843434024511754	0.991560424068435	278	33	131	164	25	399	91	65	11
C11orf31	4.11848770104087	4.293466890338595	17.833109640231363	0.03844648510498313	0.024906166411709188	-0.006047659543937116	0.9789543387817254	0.9888510932430169	0.9935276912859515	56	7	25	50	5	105	23	11	2
MAP3K1	6.028841102244116	6.108121719720737	68.9067744907958	0.09352591101879608	0.02506915278761652	-0.006404123330517415	0.9286982757079781	0.9853166532828752	0.9931866385053	100	25	232	110	29	354	67	44	15
LPHN2	7.546554229427207	7.628298449482183	199.6517216288178	0.18177087152847757	0.025141197391202665	-0.006778886196006015	0.8400534892387328	0.9845755232928873	0.9927287193612944	258	63	639	290	124	1099	194	152	33
CTD-2636A23.2	0.6622462260010807	1.6283838921084615	2.308602370388754	1.4322724525349353	0.025217032742233532	-0.03670481809534441	0.4930778409675841	0.9930292008195625	0.9274950508191315	0	1	1	0	6	13	1	2	0
RAB12	5.824623831435023	5.859486413375306	58.71554681860376	0.1137340396119841	0.02531577287227204	-0.010540996283514922	0.8966152836372154	0.9841602628042784	0.9899622308105551	123	44	72	98	27	284	52	44	12
GUCY1A3	6.115356199727017	6.21196114537446	74.00844697958308	0.14902254260236525	0.025375149423200762	-0.010024193888337779	0.8850372414384043	0.9854930314688732	0.9906848254286321	294	44	94	76	29	368	61	75	11
RNVU1-10	1.848620871554636	2.3646354106546337	4.732034208578884	0.7889716835988133	0.025544089329252295	-0.02638684671663316	0.6426840869598475	0.9932203000648366	0.9607252835884342	3	9	3	3	1	31	1	3	1
TRPM7	7.212441286301653	7.224431758308025	151.01369221230183	0.057847163513996755	0.02590758649979314	-0.006757572476670262	0.9370225251432243	0.9795017908534097	0.9931866385053	345	67	239	291	88	825	145	112	26
IQGAP3	1.9606435787605088	2.6727360156124513	4.930247648549641	0.10583887275213716	0.02599527296598502	0.007877529598313452	0.9699368049432459	0.9942327129245689	0.9912628717237748	19	0	5	17	1	38	4	0	2
E2F6	2.45930821055104	3.172302505156266	8.770437651327038	-0.5431441775671517	0.026090357058690866	0.026915305312351187	0.8187141272274286	0.9944893897309814	0.9641653093140654	16	0	29	7	6	20	0	12	4
KIAA1462	7.888796427181114	8.165685033583578	290.4862156657347	0.3135197520740635	0.026218331863994297	0.008493882270434043	0.8004304955390417	0.9893257874059419	0.9918839570869236	517	59	1488	199	83	1131	309	178	73
ZNF160	6.555379147524588	6.650139787765225	100.5058317541536	0.06950911524469519	0.026309230438457613	-0.0014474990627178577	0.9508812812378633	0.9845755232928873	0.9976499276072582	157	22	287	260	42	504	93	71	22
RP11-83B20.3	2.0748555394283983	2.5297851239195692	4.072388271379068	-0.008253289696420297	0.026310104500900825	-0.002061163757874136	0.9968406072553799	0.9930292008195625	0.9969082837399604	21	1	4	7	2	21	8	2	0
AC074286.1	2.4805095742969048	2.7242901639800166	6.310601141643916	-0.45647908121025504	0.02646703437429497	9.336435887508214e-4	0.8098483571402054	0.9936047745414971	0.9988075164448292	4	5	11	13	2	8	4	8	2
DONSON	2.449085957888685	2.7165351084101848	5.564623414248826	0.024581566588874802	0.026624714089402028	-0.004240105525597883	0.9914126301071515	0.9925618200789725	0.9949237250293629	9	2	13	10	3	41	1	3	2
FGD5-AS1	6.5450745441795855	6.56784153238214	96.97545115478712	0.04019931727673283	0.026723204219610327	-0.014734725242488233	0.9641444705986347	0.9809948431991512	0.984640489815123	169	63	149	158	53	461	77	64	25
COX7C	7.05597818742469	7.158119140114098	146.9629996573836	0.27083206646656005	0.02687254449925828	-0.012986993946254997	0.7601555665522519	0.9853166532828752	0.9872035944390555	219	98	135	163	135	685	107	114	35
DIAPH3	2.7795152545833868	3.275631599342851	8.568951914388505	0.7394431730881355	0.026921845194592987	-0.009131024931544832	0.6779326116784864	0.9925618200789725	0.9902388061384861	29	1	1	14	11	44	10	6	1
MED7	3.1336193073491874	3.512054107215295	9.666733112566904	-0.33973774324843353	0.02700526562720543	-0.004520984700847226	0.8063031547891483	0.992247521480665	0.9949237250293629	33	5	19	16	3	43	5	18	0
RP13-104F24.2	2.393250324374854	3.1551257339984904	6.892151407845802	0.3880004448645133	0.027039929887217998	0.010355956437318138	0.8589035340655424	0.9933897946449924	0.9899467542683648	33	0	15	19	0	41	2	11	1
H2AFY2	1.9700622567311747	2.4803730176818215	3.7951709911647677	0.0867426076581168	0.02716552058316787	-0.0071045903391016305	0.9684265357343793	0.9925618200789725	0.9912628717237748	15	2	3	11	1	33	1	5	0
BRIX1	3.945843353123361	4.11518019148639	16.13166798127226	-0.07628864756544591	0.02717935453918758	-0.006528690837974765	0.957410385428177	0.9888748933267252	0.9933543002307932	34	7	25	51	4	74	8	21	3
LAMTOR5-AS1	1.6318464015535319	2.17377760394551	2.889310701082154	0.06486252888820274	0.027652940043501478	0.0033458479112886685	0.9780875782384293	0.9941633254333027	0.9954061241841391	13	1	3	9	0	11	4	4	0
SCARNA15	1.246749287136994	1.7711974775297705	2.748801554760054	0.5996637449040644	0.027700199326842513	-0.0052209758305119015	0.7567478876338095	0.9941633254333027	0.9911710423962627	1	4	2	6	0	11	1	2	1
GPR174	-0.24506717434442765	0.9740600080041177	0.4478563159285105	0.7357630080147456	0.02774103674524532	-0.009921179126911381	0.7394777435802105	0.9925618200789725	NA	0	0	5	0	0	7	0	0	0
ZNF57	1.124578656742448	1.8919988244941086	2.088568046961864	0.16517360489991756	0.027756104530897854	-0.008425137820478368	0.9492056619923583	0.9934892979852172	NA	11	0	1	4	2	19	0	3	0
TULP4	6.447360055162781	6.484856843197033	89.24679759839243	0.03589047855735339	0.027774668032604186	-0.009071460065178111	0.9692916987536377	0.9798597322505898	0.9911710423962627	227	27	201	176	42	518	76	70	16
KCNIP2	1.0063419525847017	1.6825103117080766	1.5715130077201167	0.005684806892849944	0.02787011985857565	-0.008067659904310368	0.9987427718800431	0.9930292008195625	NA	4	0	3	6	1	16	0	2	0
DCAF10	5.400511028037109	5.424367673179171	42.64514476416453	0.09343185078003165	0.027885589956445533	-0.002324606817327449	0.9150382190962114	0.9812121577035544	0.9969082837399604	82	22	80	70	25	241	32	35	8
C11orf74	3.6153947797251087	4.07524223486724	15.272751563841256	0.1939221412246064	0.028058749153309425	-0.017018925727300842	0.9071573039265403	0.9914507979660537	0.9813587554502167	39	2	18	21	20	94	12	19	0
RHOG	5.2085921797689725	5.345699280437238	41.15664263759576	0.41992679705007924	0.028364619200782485	-0.02070391617890942	0.6722917650586903	0.9871259010072709	0.9797740756778764	54	40	63	29	26	189	42	33	6
RPS6KC1	5.24289551523721	5.3933184684028435	40.066615757280125	0.10742051504971435	0.028388647309924273	-0.004526219141580789	0.9251865627109558	0.9847607187098888	0.9950357577456705	154	13	93	55	14	279	45	26	4
CCBL1	2.145961020123906	2.680741901388616	4.811184605808883	0.01691483892597129	0.028476817054618044	0.005131836132971402	0.9938651560234576	0.9930292008195625	0.993904330471939	16	0	10	15	1	22	9	1	1
SCAMP2	5.299303168445706	5.417923364162712	41.779489453344034	0.15929234266017722	0.02853826831024723	-0.0071573950425198206	0.8763839974705677	0.9843434024511754	0.9922768288574018	99	32	53	87	13	252	33	43	4
CAPRIN1	8.017033883864357	8.040220848328746	268.6035489134952	0.0886934992309146	0.028877095802745677	-0.010149664482144069	0.9030823342304756	0.9787185858886049	0.9900014083151182	537	156	351	433	175	1454	191	224	55
OPHN1	4.601825905327457	4.758068239736486	25.406876682896335	-0.03754957657187524	0.028906772340623402	-0.0037611649441484456	0.9780147011455631	0.9855614383599193	0.9954061241841391	88	13	47	40	8	125	36	19	2
PRKX	4.989201902746697	5.304398445833563	37.29148098069004	0.28820431735924174	0.029129376469491375	-0.0026203840575549564	0.8319888921476513	0.9884609423223016	0.9969082837399604	42	9	173	73	8	215	37	39	3
TGFA	3.0705627607143375	3.4449938903204944	9.141576252590957	0.49061331600100694	0.02932167651211005	-0.004223475684411912	0.7348343458080515	0.9917503584345803	0.9949237250293629	7	3	12	45	3	62	11	5	1
RASGRP2	3.9115582814589023	4.2371497322085085	17.712510229828553	-0.1196536442203127	0.029361041357393387	0.017741719202420736	0.9451884860314854	0.9904970141881593	0.9813587554502167	51	2	69	23	3	56	24	10	5
CCNT2	5.946689081349706	5.979992445891575	62.72757483108746	0.030014873404943895	0.02936627572696236	-0.0060827576937274195	0.9758227588002577	0.9795017908534097	0.9931866385053	136	25	115	134	33	358	42	60	11
ABHD8	2.180875778998535	2.740358838221384	4.878999787821422	0.33594669140639233	0.029463253131647323	-6.937056592717552e-4	0.8604434433453099	0.9925618200789725	0.9983413343770126	32	1	5	6	1	45	1	4	1
IQCA1	2.229906353224172	2.6520713261994393	4.700761560939312	0.18735312747523852	0.029470626702816718	-0.0064646784806758305	0.9154997439116314	0.9924730445479721	0.9916611017448467	8	4	16	5	1	33	7	2	0
TYMP	6.3265846526069645	6.472732044876394	88.09973381031936	0.037544467318840855	0.029567037250723287	-0.006785256810494637	0.9775223938306404	0.9843434024511754	0.9927686871120582	292	51	160	161	16	393	124	68	9
SLC35F6	5.72367917894382	5.869428985566103	57.301626928197884	0.14298059148935874	0.029659527581750708	-0.006140941386063296	0.8919036963738998	0.9838259084686156	0.9933547097680896	147	29	64	105	39	347	66	50	3
RP11-159G9.5	2.8355390457761915	3.208022064799622	8.304649737335867	0.3328697776570297	0.029796696043376047	-0.0019839839856285978	0.8482670958249103	0.9925618200789725	0.9969082837399604	17	0	25	11	6	49	5	4	3
PRKD3	5.951850243401255	6.031674955507327	64.87878682937766	0.1557494744124454	0.029800032478972442	-0.005995455259511576	0.8741484328753522	0.98146821724885	0.9935003318755352	85	36	157	120	32	403	44	67	8
GGCX	5.872044786269096	5.935172290674394	62.04043261489773	0.2692120393274017	0.029823780120274142	-0.010556209308688343	0.7548126467082525	0.9821823701626587	0.990353475656515	81	45	66	117	41	341	50	46	12
CTB-55O6.12	3.2434405468567196	3.520120859714826	10.831325154285826	0.13344103276863478	0.02989660823762207	0.0012239253697924448	0.9402427795819287	0.9917503584345803	0.998507391235801	31	6	32	8	1	50	10	4	4
PDIA5	4.386158626223263	4.493334501124993	23.181899735393625	-0.39161382304907805	0.02991885292483793	0.0021747146382036808	0.7078453422181165	0.9880318329883302	0.9977306703147883	50	9	56	31	9	68	9	20	10
RP11-519G16.3	0.524032272347071	1.6712121024699977	1.9251940019918026	-0.7889859226787238	0.03023628794471574	0.01045532465137332	0.8127245567649726	0.9961615441077902	NA	0	1	9	4	0	0	6	1	0
HOXA3	2.190890521621659	2.5021736936317884	4.501570961151513	0.22184230537619884	0.030389291213780246	-0.004360277289577418	0.9022158667465493	0.9919978833706938	0.9944063787723482	13	3	3	7	3	37	3	1	1
SLC12A6	5.860626267146799	5.929885817889027	60.347883210855315	0.10642374980796161	0.030453437370876486	-0.0037924601440503997	0.9122078767861539	0.9808486823243803	0.9954061241841391	98	22	171	93	35	327	46	61	9
TRPV2	3.7486701560106193	3.9749209338274527	14.001459710152176	-0.01329207744163211	0.030546951620674844	-0.004269861817756485	0.9938516946743954	0.9877997868810466	0.9950357577456705	50	5	32	28	2	71	19	9	2
JADE1	6.195773999045906	6.266449110770833	76.1081824498937	0.11341955212800438	0.03059693890668889	4.800387713900365e-4	0.897188625915939	0.9798489460169942	0.9998249391240078	176	23	180	117	49	468	81	57	9
DLG5	5.729529209806874	5.950305670481544	59.90513447114623	0.020960318771976683	0.030636547239597703	0.004563643175612552	0.9894019641929108	0.9854930314688732	0.9955668349116905	217	11	170	120	11	264	73	57	7
MTRF1L	4.855521867165737	5.014209566503775	31.21003519291591	0.3205397155270789	0.030961354414535625	-0.010382136100396514	0.7650836169894463	0.9851002514540627	0.990447101967421	39	14	80	36	26	221	19	31	3
LINC00894	3.138681356151989	3.3779095135759705	9.733737816617618	-0.18361202229445237	0.03106811802644877	0.004915805377508715	0.91125256318443415	0.9917824724951585	0.9949237250293629	35	2	9	27	2	28	8	7	4
TCN2	5.249514531423798	5.570543088228044	48.088959939162045	0.9714594698559296	0.031175533232390893	-0.037800031579879746	0.4327151103099853	0.9884609423223016	0.9579575152535306	18	46	35	70	44	366	31	34	6
MAP3K14	3.829314754392282	4.286892354174676	17.178435320728198	-0.0035846364269761753	0.031176429416721135	0.004706960889074836	0.9993278087986119	0.9893050056125497	0.9954061241841391	80	4	46	28	1	76	27	15	1
GPR107	6.535009160599499	6.553838552802054	95.06268238971926	0.06832395148412117	0.031224710200184594	-0.005945778965235765	0.933145851493918	0.9768858343212824	0.9931866385053	184	49	141	179	58	518	92	56	20
RBMX2	3.839274350363545	4.080536735027334	15.236328239538514	-0.01268423512956518	0.031598732473045614	-0.0036568958558747516	0.9938516946743954	0.9875377233696337	0.9954061241841391	44	5	22	37	8	113	21	3	2
SNRNP35	3.053676591614678	3.3843322144296466	9.105564061022507	0.22876669168842886	0.03170072549059311	-0.007429022850751344	0.8853642239920005	0.9897763802743625	0.9913688585006629	25	9	16	12	1	67	3	10	1
AK9	4.118436740602057	4.273034585112161	18.61198658609855	0.1377664862751472	0.03196067661739188	-0.002448324760470912	0.9228050085843982	0.9872575955523035	0.9969082837399604	31	7	62	14	11	85	10	21	4
THSD1	3.38469658620232	3.7885698931376908	11.964042811680104	-0.10694103458016455	0.03208719726300977	-0.0019482719203050565	0.9541543708411577	0.9893050056125497	0.9969082837399604	31	6	30	29	1	64	23	3	1
NBPF1	3.7567700281453136	4.024621554437803	14.373780608733666	-3.879853733512752e-5	0.0324056410755168	-0.001566767107800584	0.9999811145743276	0.9875377233696337	0.9980813619307023	55	2	19	34	8	71	19	13	1
MSL1	7.006640699157381	7.079366747249869	136.9542133066275	0.0314038699986619	0.03247786625061693	5.434750961838108e-4	0.9780875782384293	0.9798489460169942	0.9999666560056116	224	35	398	211	87	564	108	118	33
MPV17L2	1.703766576766995	2.158087739364205	3.554788115562561	-0.15608757772150375	0.032522560519777734	0.0023143768041345215	0.9445333239483826	0.9930292008195625	0.9969082837399604	9	1	4	9	1	21	2	0	2
RASSF8-AS1	1.7669324618393032	2.1402567520891513	2.9913840093397948	0.05251498331371261	0.032604248711453176	-0.0017499546909768894	0.980498156269824	0.9925618200789725	0.9969082837399604	13	2	3	4	1	14	3	4	0
IGFBP7	7.588999563213156	7.633581966557361	202.2459747548504	0.16324760465019844	0.03301302800200142	-0.008689723465078757	0.8362094936984361	0.9772080011231558	0.9912628717237748	499	133	264	222	124	1210	145	167	37
PADI4	1.6074031822025125	2.234662826886629	3.0647564730110837	0.39254750934713434	0.03325590249332577	0.004115545789439128	0.8382131777262253	0.9925618200789725	0.9949321959074093	12	0	8	8	0	26	2	1	1
WDR47	4.2552151230814665	4.504666609096142	20.52586174634961	-0.05005642902349615	0.033278412896005555	-0.0010047893204640987	0.9736129000480797	0.9853166532828752	0.9983413343770126	54	6	64	39	6	110	29	17	1
GDI1	6.594550398205278	6.6710112180439065	101.0225884351245	0.058662828233893016	0.033433102878532864	-7.094000739845547e-4	0.9529309288910383	0.9779027430312509	0.9983413343770126	327	39	207	199	30	571	103	90	12
P2RY13	1.4175019212670454	2.086441292546872	3.389445176157475	0.6431528843080341	0.0335247429376459	-0.01633268688718742	0.7913646681127043	0.9925618200789725	0.9758289225675433	0	2	6	3	5	13	1	6	0
DIS3L2	4.640363018335363	4.736535827856889	25.41419575628769	-0.0546693284003783	0.03365492866165015	-0.010093095238790787	0.9628319516267642	0.9821486503124298	0.9906848254286321	82	7	55	48	9	123	29	17	5
RASL11A	1.318071886825283	2.2084396994532898	2.5748618513053105	0.17237933190512034	0.03367073470624799	-0.004327194398335532	0.9464695292420919	0.9925618200789725	0.9933683221780457	6	0	12	8	0	28	4	0	0
RAB34	4.104950507268995	4.223124941702843	18.838620397008288	-0.1596911920869775	0.03370138874421639	-0.004474962331174083	0.9035792111436248	0.9867869695186033	0.9949237250293629	48	11	20	39	6	78	6	17	7
ENKUR	0.8437418947135638	1.391742380825435	1.8611740874657037	0.08569227052940384	0.03386727678362536	0.006705219261276005	0.9768557746169587	0.9947570215863206	NA	1	1	5	1	1	5	0	2	1
ALPK3	5.731692957488813	5.985098935479885	61.18442959101684	0.11164079020746373	0.033871240884136546	0.0031025747898557453	0.9365661370825685	0.9845755232928873	0.9969082837399604	185	9	226	94	16	322	86	44	6
ZNF205	2.022670073253213	2.854487593897227	5.018931131663705	0.48063068160660216	0.0338871483626232	0.007619912156682363	0.8079113075725585	0.9925618200789725	0.9912628717237748	36	0	8	9	0	28	9	4	0
MRPL45	3.5669458076482807	3.921154967364626	13.49656650062032	0.4147076102288118	0.034018886535759345	-0.009219870897120282	0.7561139562288646	0.9878472292947078	0.9912628717237748	39	1	19	19	16	111	10	10	1
VRK2	3.8938503543249343	4.043660232054998	15.188999373998035	0.12189872928520608	0.03456625993995441	0.005670193753140575	0.9205949178631716	0.9845755232928873	0.9950357577456705	32	11	18	33	7	84	16	14	1
EIF2AK4	5.96088266562684	6.071789873028963	65.98999190672927	0.0620425970541664	0.03485387010460156	-8.005087018085696e-4	0.9561815600180422	0.9795017908534097	0.9983947221454504	211	26	123	160	14	369	76	48	9
PMS2CL	2.5822068925118558	2.7387209901416254	5.833828968384843	-0.2105235645102098	0.03497345583225491	-0.010020751272942075	0.8896389509588457	0.990496973447979	0.9899622308105551	11	2	12	13	2	18	7	3	2
TUFT1	3.801555299745568	4.012134166488292	14.309705840124144	0.17750215067883912	0.035095332664305715	8.995826244718464e-4	0.8875087538387334	0.9847379588922983	0.9991688307590987	35	9	22	37	4	117	10	12	1
OGFR	5.9447575657142915	6.067646785697433	65.63125400350879	-0.05702617475731278	0.03530898373550423	8.515483474571552e-4	0.9592166503380627	0.9798489460169942	0.9993547436900431	206	20	151	126	23	303	100	43	7
NAPA-AS1	1.1111660049884386	1.7280815497393032	2.1969911605894508	0.16089047834574713	0.035346368396645796	-0.0015012132710911653	0.9487505859154368	0.9925618200789725	NA	3	0	7	2	2	16	0	1	1
ITPR1	7.116539405993405	7.1985492316419935	146.81518176301782	0.1118904821385261	0.03569549614847057	6.499896976735024e-4	0.9041884079493775	0.9772080011231558	0.9994975530169615	492	40	327	180	81	820	165	117	18
EIF4G1	8.899980716103379	8.93441236411968	496.21349237929695	0.04016767354687242	0.03572816589740074	0.001172308921261495	0.960470471134864	0.9761995834278175	0.998447059484919	1701	180	787	1009	184	2352	483	385	97
DTX2	3.5356744051216675	3.9975175000635748	14.55300429574265	0.27383983125569106	0.03590793225071722	0.009451241210658675	0.8837302760025705	0.9884609423223016	0.9912628717237748	39	4	42	37	0	82	16	6	4
CCHCR1	3.4651639767836397	3.691523922678165	11.768052191345747	-0.1432300350584444	0.0359092608238826	0.0016196908589473436	0.9306873312851518	0.9875377233696337	0.9983413343770126	46	4	24	8	6	38	20	6	2
MIR4458HG	1.765876118978817	2.208852056387297	4.374198610978264	0.5800949608536697	0.035925133586764475	-0.014338196588299497	0.764583626523093	0.9925618200789725	0.9797171196091182	3	7	1	4	2	16	1	5	1
PDZD11	2.639819745041804	3.048045982875816	7.026220343809669	0.42263806860904285	0.03606372113500662	-0.016088647073245626	0.7978570203562858	0.9893257874059419	0.981089113737326	20	8	6	4	4	54	4	7	0
SCN1B	2.6278577410299584	2.9971498093143936	6.6400614441719865	-0.13211302848031029	0.03625960527203138	4.238324897400776e-4	0.945573602961767	0.9899395054398056	0.9998249391240078	8	3	23	12	2	29	13	1	1
ZCCHC6	7.605595153983641	7.660706340979742	205.92382456719696	0.1341362427184738	0.03629593033941968	-0.005396531887611291	0.8775970753648763	0.9765805668776141	0.9935539653586108	295	132	475	242	114	916	240	152	34
TSPAN14	7.430396019599543	7.463261214280766	179.43224892036744	0.08511597681161599	0.036305630782119895	-0.004023619549990712	0.9132852498774412	0.9753394866863158	0.9951158138488021	324	121	351	245	86	788	196	144	30
RUSC2	5.726229389749908	6.161267227007285	69.17856995799785	0.3700162639946532	0.03646195857597463	0.003297933470507634	0.8138633919428503	0.9864998915255261	0.9969082837399604	408	3	127	75	27	388	91	55	6
PPFIA1	6.861663688721172	6.891371945939531	119.5844866638502	-0.008732908616613527	0.03651421007756213	-0.005601890479251579	0.993424483242796	0.975059367987618	0.9934296534148794	360	37	218	204	64	534	116	93	25
SOD3	6.389019233176495	6.5161425241186794	92.76730505037354	0.3211727624401126	0.03666758255852986	-0.018011748126373413	0.7034482276364921	0.9800207017261565	0.981305373263704	159	96	138	96	34	486	102	74	11
TTLL4	4.4028733106893565	4.597085448395718	22.96334122288104	0.06851469446995138	0.036930675116585626	-2.6409303341022594e-4	0.9625625255074883	0.9841602628042784	0.9989956652608617	67	2	64	36	12	115	19	20	5
RP11-1024P17.1	1.342000379124096	1.9853895280141227	2.7497063552372687	0.0171247486306345	0.036966442239448415	-3.89579014678901e-4	0.994846093698118	0.9925801561957696	0.998507391235801	1	2	12	2	1	6	7	1	0
SOX18	2.701235287100558	2.96244987313682	6.229866183839363	0.14625658937080316	0.037331853735364774	-0.0011375586024269728	0.922698374605228	0.9877997868810466	0.9983413343770126	17	3	17	11	1	42	7	3	1
TCTEX1D1	0.9724692213037662	1.837249357794192	2.0382927648589466	0.4081300005407738	0.037351681978298676	-0.025440025758101045	0.8821200909973993	0.9916703039335799	NA	0	2	6	5	1	25	0	1	0
CAMSAP1	5.210479354373211	5.4585866770146065	42.40435595469569	0.0018426624664485936	0.037451868651355975	0.014792429694261734	0.9994421193604295	0.9838259084686156	0.9866137508550596	184	5	99	84	8	175	45	39	8
CD2AP	6.714952912144251	6.731319777178064	108.06933352266128	0.01669648006415004	0.03746147647800375	-0.008386359507455083	0.9858919476299468	0.9729872770532172	0.9912628717237748	202	48	171	205	70	513	83	80	27
ZNF606	3.608180051412443	3.771814443906003	12.514138282923696	-0.07899203625507858	0.037651059327848076	-0.005729572946518656	0.9568263502148355	0.9849221882350213	0.9935539653586108	32	8	24	25	2	50	10	15	2
SUFU	4.309926053502645	4.418635536733956	20.05766566406414	0.04776026440685334	0.037718305870413055	0.004661330814939434	0.9699023075041211	0.9807473488172415	0.9954061241841391	47	12	29	45	8	105	25	15	2
UPRT	3.391065502232663	3.4848192189388447	10.199915309542723	0.13832096420706844	0.03786556021868583	0.0028254162616200497	0.9109388615477976	0.9845755232928873	0.9969082837399604	25	7	15	17	4	61	7	8	2
ZC3H7B	6.454510126683552	6.587314725927146	95.9890519330352	0.01553996762340062	0.03790067700953129	0.010923393689457864	0.9916797089675494	0.9795017908534097	0.9906848254286321	404	21	177	194	24	468	101	55	23
ZDHHC4	3.534080858793459	3.7137963483852747	12.945439942591323	0.5223724300251572	0.037925275472891026	-0.008255036875330368	0.6938413106024561	0.9871490946118309	0.9912628717237748	26	11	5	16	10	73	11	6	3
CCDC51	2.5142414448930404	2.8645069869326862	5.580165796653131	0.172094262135039	0.03799105627536059	-1.1688851194427047e-4	0.9150846260403235	0.9884609423223016	0.9991688307590987	25	1	10	12	1	37	3	6	1
MRPL14	3.799989263719645	4.00751289223084	15.986002008214516	0.4958555392373024	0.038078165798539704	-0.018293262366581395	0.6641677093382625	0.9864998915255261	0.9802747205219003	22	21	11	17	7	71	15	14	2
RP11-972P1.7	1.8370902197127688	2.416171231371772	3.563018209289283	-0.01835426492111984	0.03818772445702922	0.004980230455871706	0.9938516946743954	0.9920817551162608	0.9938447773943012	10	0	14	7	1	15	8	2	0
GPBP1L1	6.7168773129398565	6.770184912450383	110.09998411197031	0.07785574778449633	0.03827186344742428	-0.0012309133084873255	0.9322515243160291	0.9761541147241592	0.9978526213582212	164	62	208	184	68	496	87	128	15
MSN	10.320938312082985	10.348115877178802	1329.558938415933	0.08897838691074739	0.03828919789062741	-0.00399137631365736	0.895228010777443	0.975745948008553	0.9950357577456705	2518	753	3080	1649	672	7373	1025	1221	227
ZNF454	2.04451696380532	2.373396236665678	3.9673271221073305	0.03320656501649859	0.038431442591514875	0.002178869945735761	0.9879642427743658	0.991378662781613	0.9970369592115	4	1	11	12	1	14	6	2	1
IRAK4	4.502543251588634	4.5489364482780745	22.928020733768424	0.09043279822817105	0.03856780385889627	-0.0032227276246461155	0.93505196684115	0.9798489460169942	0.9966045870803443	35	14	40	49	10	116	16	20	5
PDLIM1	6.65139952648639	6.67344734654502	103.61289742853901	0.0649315373209738	0.03866946157426315	-0.0043948778111678605	0.9393255410126963	0.9724946760114208	0.9949237250293629	205	58	215	136	55	560	92	62	24
ANKRD54	2.832737092144729	3.14553933167776	7.226858888663074	-0.14453720790931965	0.03881954191724406	0.0017458444984858263	0.9262035760740114	0.9875377233696337	0.9979275534022367	13	2	15	18	5	32	12	6	0
PPP1R26	4.003607268668752	4.301242871917821	18.200902702434217	0.2913955936320054	0.03902326508563874	0.0036735576242033713	0.8455567022027368	0.9854165063031992	0.9969082837399604	89	9	12	39	2	98	17	16	3
CCDC50	6.974152481285443	7.0357150551275724	131.16193888303832	0.11827225334322217	0.039196374890130246	0.003059115413670391	0.8869662465893898	0.975059367987618	0.9969082837399604	261	50	378	194	63	773	136	108	16
FUCA2	4.0690611143330715	4.219907857483277	17.380472395040634	0.08830082997297531	0.039204704674600695	0.007593524616951274	0.9454224168876242	0.9818538816679623	0.9927753539640694	44	11	23	25	11	93	15	20	1
AKIRIN2	5.347444525359647	5.385214656918701	41.182788616799904	0.11889243404727116	0.03921317342050689	0.010722910397709222	0.8903027736755155	0.9761541147241592	0.9904524531543486	94	20	62	68	27	225	38	35	6
S1PR1	7.097833992968976	7.195058158388528	147.05446602393414	0.09319206338035163	0.03929521974412266	0.0028738958766243734	0.9275602840004495	0.976603848088052	0.9970574218090041	266	46	497	185	74	623	186	118	21
COL27A1	6.459866854020142	6.781673280572182	109.70366168794307	0.2096095886995674	0.03945305151274668	0.011143340264889294	0.8989207583881739	0.9843434024511754	0.9904524531543486	401	41	126	363	6	420	149	73	20
DSG2	5.521854570107535	5.820825019532563	55.40225365642822	0.5712946420043575	0.039456138683688996	-0.007696468628445257	0.6824389693369923	0.9843434024511754	0.9913688585006629	97	17	17	216	38	330	69	36	6
USP10	5.182008139234419	5.2409617874833785	36.730221361810344	0.08105821576272874	0.03955516057422707	0.007278972921933801	0.9322515243160291	0.9765072216930607	0.9930997475368587	88	13	61	74	23	212	30	35	5
SVIL	7.4382606195427785	7.509797343581405	182.68129885725264	0.1013184352989084	0.039778497575460744	0.004406294475139331	0.9102897448950353	0.975745948008553	0.9954819570868	540	44	465	270	92	1046	200	135	26
GPR98	4.695389845773345	4.832407589956245	27.606343789567518	-0.03080306561365724	0.03979482698552987	0.0017237036341161086	0.9833026134612135	0.9808486823243803	0.9983413343770126	89	5	34	79	11	122	21	25	7
CENPP	3.00988279861671	3.237601428496484	8.325530420973434	-0.526217196688358	0.03985653803717003	0.0014474832488670082	0.7065889749370102	0.9877997868810466	0.9983947221454504	26	2	15	20	2	16	11	8	2
FAM229A	1.1608836690963522	1.949575918565552	2.269919149632637	0.4052001631618765	0.04021411367807785	0.011599615605504234	0.8573449551378718	0.9930292008195625	NA	1	0	12	7	0	7	4	3	0
GSN	7.996970537814041	8.03850667734572	267.65794572945316	-0.056420767690846495	0.04021478318011438	0.002275541862127208	0.9470431151958921	0.9729430758021835	0.997693143376559	661	108	656	479	91	1229	211	167	76
SEPHS1	3.688564016964718	4.11298932551545	14.714895640723975	0.20878992351408276	0.04021896549554034	9.14105502838502e-4	0.8969479149175176	0.9851060625829482	0.9991688307590987	61	1	34	36	4	125	17	8	1
CCNA2	2.367687725880495	2.8242606736458953	6.075716137365087	0.6290424954467243	0.04027473236536521	-0.022864679489047586	0.7005195397754176	0.9888748933267252	0.9711385047165323	9	9	2	8	3	46	4	5	0
CCDC137	3.4063518181840995	4.321518150236719	16.974050391950968	0.3966104214725217	0.0404191761312939	0.0012204361635222616	0.8648068209790588	0.9884609423223016	0.9988075164448292	78	2	19	69	0	115	28	11	0
INPP5J	0.06686115032863947	1.1506320796135117	0.6052744801417583	0.40411196229988444	0.04052111051381728	-0.011311909706289794	0.8646369153578467	0.9913275767179823	NA	2	0	5	0	0	10	0	0	0
PCDHGC3	5.869578744707417	5.9636657822983175	62.636812836337135	-0.06339827765164742	0.0405224236903641	0.004679054723847049	0.9561012029148066	0.9769835902602851	0.9954061241841391	227	20	135	92	19	333	52	30	19
CNOT10	4.093471310837198	4.209140450906731	17.037252982705613	0.1335662774379327	0.040940893895948134	0.007331323017386113	0.904275926279725	0.9798489460169942	0.9931866385053	43	10	26	38	6	115	13	15	2
BICD1	5.396431764961208	5.482639472549743	43.69441321580372	0.10868164217525993	0.04104903802917216	0.0010684532728903228	0.9124343777272144	0.9765805668776141	0.9989956652608617	119	25	81	90	10	279	42	29	7
ZNF831	1.4851488062570575	2.313355887546205	3.1271471501597463	0.7069948508350922	0.041101483022551254	0.00735139935057683	0.6868534891733151	0.9925618200789725	0.9912628717237748	4	0	22	3	0	17	4	4	0
FBXL5	6.601415529382915	6.723016724476188	105.46904549495564	0.15534579969633575	0.04123669774325707	-0.004621356785796849	0.8779108511242729	0.9765805668776141	0.9949237250293629	148	48	259	145	74	581	91	124	8
CTBP1	6.068244624791947	6.157800053428686	71.03132736962809	-0.014454923225270888	0.0412687326814607	0.002510019805558382	0.9914126301071515	0.9765072216930607	0.9973793248598563	232	31	114	160	17	339	89	39	14
CTPS2	3.4720642053007555	3.850889353973747	12.763010694209374	0.045034488186962006	0.04130093118031984	-0.001955946691996942	0.9815113021011522	0.9854930314688732	0.9969082837399604	29	3	34	11	12	66	13	16	0
SOGA1	6.603683467605653	6.719529061216204	105.10766496180727	0.017465046782220307	0.041587724924601	0.006699819252281522	0.9895495554735013	0.9765805668776141	0.9935539653586108	342	26	284	140	43	597	134	44	20
EIF4E2	5.679192146732815	5.733661483284358	53.17141719920379	0.21793953945393402	0.04173016295922813	0.005530302706483411	0.7862166369727803	0.9755443521735001	0.9949237250293629	93	26	77	77	45	297	44	47	8
RTN2	0.6288563247508079	1.4298067631016205	1.2474495756261885	0.6935535368601431	0.041883731442228345	0.0026421707786140284	0.7281549324006559	0.9925618200789725	NA	9	0	1	0	1	7	2	1	0
LST1	2.9857077178755578	3.580845972384734	10.675624773624529	0.7223852869718368	0.04195838370263215	-0.037006098685747044	0.6793542418755912	0.9883792420832934	0.9547611715314585	14	15	25	3	3	99	5	9	0
USP45	4.388369265838481	4.505837754135589	22.185736383191728	-0.07287827196938537	0.04199796556635045	-0.004045534389545546	0.9563361545980592	0.9803740449392997	0.9953767341861002	46	12	44	50	5	110	9	23	6
STRA13	1.8918395934980161	2.3750459111265414	3.9017394674751333	0.5127808129054392	0.04210388574559048	-0.016912728460484135	0.7769496314475023	0.9884609423223016	0.9786005250942784	8	5	7	1	2	34	3	2	0
SYNJ2	4.073940067274951	4.238025465801779	16.965238494436676	0.12489202010689357	0.04214427783352778	0.0037656540980834353	0.9154441338942964	0.9799288145929694	0.9969082837399604	42	6	44	38	5	128	15	12	2
SLC9A3R1	3.8644946122623995	4.005900435253171	14.77464453791158	-0.035237651948199916	0.042195966080479784	-0.004567870343915653	0.9813313429711622	0.9815982115142426	0.994939449611859	31	3	30	43	6	65	17	11	3
ARFGEF1	7.040524253015353	7.076493372509044	135.46617279185514	0.023013400735039193	0.042301928557253385	0.002003877806738323	0.9807163262656776	0.9687567695510058	0.9977695149980523	335	42	326	260	59	652	138	110	24
ANKRD18A	1.6566457086554454	2.3646310344216728	3.896729909108885	0.5044292216345083	0.042361577174380126	0.01723116139251793	0.7996705654240303	0.9924730445479721	0.9775658342875122	12	0	3	17	0	25	1	2	2
IPO13	4.066378960043771	4.319455349569388	18.290952485462103	-0.0558644303170105	0.04237172972563242	0.002652468252280395	0.9730467289416085	0.9825166736182763	0.9972278513561833	63	9	30	44	2	78	28	13	2
SPRED2	5.310252460146929	5.47191662255058	42.697953995685154	0.006582955501408551	0.04238022342692814	0.007039643106314587	0.9955064369524739	0.976603848088052	0.9938447773943012	104	23	82	90	15	231	49	44	2
LBP	0.42408480488095623	1.2233564717846401	0.8316191183275289	0.2661817846515987	0.04259464561343363	0.0031450915665482307	0.8993823671744233	0.9925618200789725	NA	2	0	1	5	0	6	2	0	0
BCS1L	3.1500885386452007	3.7041698884124528	11.31553017722971	0.06021942983840476	0.042642965493374686	0.019299963789109885	0.9808983455451857	0.9877997868810466	0.9797740756778764	60	2	16	26	0	33	17	10	2
PSMD3	5.425898331468075	5.561363456855297	46.899497787479135	-0.19290152424246576	0.04286943152254135	0.011634203743960004	0.8646720823572618	0.9785477223141504	0.990353475656515	168	11	80	99	16	189	61	18	13
ZNF143	4.900488056923364	5.044535308302408	32.26581302693011	0.25229462074182757	0.04294001168984973	9.863887474222993e-4	0.8235687849803405	0.9795017908534097	0.9991688307590987	64	8	85	25	29	156	32	28	5
TMEM51	3.4274658162618126	3.9493488236483025	13.698414302384698	0.6025328411616047	0.04320290538633051	-0.010794292211940951	0.714392924594947	0.9857666078479663	0.9899467542683648	18	12	32	37	0	112	11	10	1
SH3RF2	2.7734250810201657	3.178123979502861	8.37563794646263	0.19241479341357007	0.043218147159627796	0.011741994485463288	0.9205949178631716	0.9884609423223016	0.9874770404373054	37	0	9	14	4	37	5	4	4
KRI1	5.300711493477337	5.544243456111315	44.91877470180455	0.1524655069781182	0.043230839626108596	0.00868911861913085	0.912894168066938	0.9798489460169942	0.9915818019747044	170	3	96	92	20	271	34	44	7
ITGA9-AS1	1.752369232325382	2.281258297884102	3.59816768234568	-0.031548394299872745	0.043336521226764124	0.0017000721564474543	0.9914126301071515	0.9902873967543676	0.9977306703147883	10	0	6	7	3	22	5	0	1
TNKS	5.807354045734966	5.911152082744532	58.74971539938746	0.09540876999384175	0.04337108863470268	0.0054158955958782335	0.9259639652422068	0.975745948008553	0.994939449611859	136	12	128	153	28	357	63	43	8
STOM	9.105479063322685	9.161327314379868	585.2815786548892	0.1730925491991646	0.043420396089198114	-0.0015021677504682264	0.8327441857302436	0.9726752919854881	0.9972278513561833	593	370	1241	927	340	2821	591	436	110
DHRS3	5.131587139169984	5.327039088196801	39.378820020988506	0.37596344849213575	0.043673121541888314	-0.008335052550196276	0.7284143552893415	0.9798489460169942	0.9912628717237748	51	33	42	124	8	243	30	37	5
SDPR	7.18251408607595	7.201050452612127	149.652444663597	0.08437677551932715	0.04367903403396067	-5.5804192445405494e-5	0.9089072265489291	0.9658739012179004	0.9991688307590987	292	96	284	214	70	777	117	122	31
CCZ1	2.8873882751626576	3.1654211463067043	7.229102785875909	0.19778067402300448	0.04369365798794639	0.0014500771032044065	0.8914852138686522	0.9849221882350213	0.9983947221454504	14	2	15	25	2	54	4	7	1
MSH3	3.6597078241613357	3.7648143124460756	13.004529414651742	0.15771437371964345	0.043786770388012486	5.98826815829813e-4	0.901179040010581	0.982068600842639	0.9994975530169615	24	4	18	27	10	83	8	6	4
PDS5A	7.731175001170066	7.751874419781514	218.07901356037644	0.0952320184054922	0.04384041818341436	0.006758263565084381	0.8909990140671306	0.9653703855762666	0.9927686871120582	459	88	318	467	137	1241	185	187	36
ABI1	5.88639767395379	5.94622777400764	61.448924571159466	0.10775214173875478	0.043879723148163415	0.004930135601275156	0.9056741665541707	0.9724946760114208	0.9952753845919519	102	37	97	121	34	329	42	70	8
PGBD5	0.1969915445108141	1.2452785613100765	1.2020539653591495	0.5691056867291796	0.04392978727326468	0.017785400433858095	0.8127245567649726	0.9941633254333027	NA	8	0	1	0	0	8	0	0	1
CRBN	5.233247676810175	5.417865984355933	41.393339682699676	0.27758785342484826	0.04401800636037789	-0.0036283360438429907	0.8133228138184037	0.9789007889687448	0.9954061241841391	48	11	131	64	30	316	21	41	5
SRSF10	7.094258293421974	7.111093840835033	139.86420076802023	0.08030547855651246	0.044258840905763125	0.006145241726954263	0.9122173306713367	0.9643086250614321	0.9935003318755352	265	71	277	213	82	695	121	128	24
ZNF394	4.196145096907168	4.469830210727691	20.35467464296403	0.22750368195108225	0.044684351492308906	-0.002389615821354646	0.867485756210661	0.9811853697856525	0.9969082837399604	29	12	77	26	5	120	22	20	1
ISCA2	2.3410650803905826	2.651257853870478	4.801016211177721	0.23256551938368034	0.044765049690184334	0.0013541691335887368	0.881064182724173	0.9871259010072709	0.9983947221454504	10	1	6	18	2	33	5	2	1
EIF3J	6.396922315268399	6.428704407398138	86.02122178774572	0.12065637522846374	0.04480440628162145	0.011271702120173923	0.877680141931412	0.9658739012179004	0.9899622308105551	217	41	118	172	46	555	80	61	13
LOXL3	2.401938510827145	2.909997105328887	5.711973796401279	0.315636866820234	0.044991460426889736	1.3485324504316056e-4	0.8696303649239246	0.9877996951772634	0.9994975530169615	25	3	2	17	1	33	7	6	0
SNUPN	3.231801048031264	3.606925257501611	10.079508204428272	0.043540254182437954	0.04515036446224779	0.0034542201081907225	0.9814730973001781	0.9843434024511754	0.9969082837399604	33	2	13	28	6	70	13	8	0
KANK2	7.692015555193304	7.756452328894565	217.87259307712702	0.06940580862310737	0.04515595007893491	0.00853722820662771	0.9414141726732687	0.969814643124821	0.991560424068435	787	63	511	303	80	1058	192	194	41
GAS6	5.97608523406428	6.098164426036529	67.89174954635823	-0.04502127809026465	0.045160804701207445	0.01093987198934228	0.972787281401381	0.9762433929683185	0.9906848254286321	252	14	161	99	26	281	89	40	14
DUSP11	3.8573727712204553	3.9858482703907048	14.840865635209786	-0.045131027650715916	0.04518668874441731	-0.005284198087511253	0.975128118630942	0.9803740449392997	0.9941747583725646	32	5	30	40	4	71	17	7	4
OCLM	0.7994706737415472	1.7496330944223766	1.9269066766538656	0.888233383935971	0.045294103592618706	0.005504642955342476	0.6834376473603017	0.9925618200789725	NA	0	0	1	13	1	8	1	4	0
AC005740.6	0.8386776018784201	1.6992593791522157	2.8662855683274846	-0.2578561082211932	0.045294690558299606	0.046798510854199386	0.9237073976880371	0.9951896058202431	0.890260041057134	4	0	9	3	0	8	0	0	3
FXR2	4.685690443042406	4.785663441095831	26.409225426394073	-0.001978140776616932	0.04549953737259916	-0.0013368417128520134	0.9993278087986119	0.9765805668776141	0.9978526213582212	92	10	37	59	8	135	19	27	5
ZNF791	5.370526274085012	5.540462129756069	45.06623076518761	0.012683591126970638	0.04561013162912211	0.010062581914504156	0.9936275330123976	0.9769835902602851	0.9912628717237748	84	9	128	132	12	196	41	50	7
C14orf166	6.40171160064595	6.489682849187984	92.52143676152326	0.22176499505421896	0.04562603023667496	1.5523288217125788e-5	0.8079113075725585	0.9761541147241592	0.998507391235801	140	52	98	104	89	382	77	66	24
RARS2	4.321817218203626	4.472991639921501	20.586246372202332	0.0654444903706253	0.045670808226129136	0.008367233741017499	0.9589899578526755	0.9775689756662099	0.9918080953403873	47	9	38	43	11	144	28	8	2
ADCK2	2.2109541044707504	2.8024140189887032	4.738914232819069	0.22671901086887636	0.04569563668197801	-0.008257555148785204	0.906355196105312	0.9872480779407327	0.9911710423962627	24	1	4	13	2	59	3	2	0
PTPN9	4.766595602533972	4.805469421736788	27.36850592857643	0.06619738088598769	0.04582962955429155	-9.782963932987668e-4	0.9508812812378633	0.975059367987618	0.9983413343770126	64	14	37	61	12	147	25	18	6
SLC4A1AP	5.607497065418356	5.686285449418624	50.368148248354295	0.14047978955004825	0.04590383540879087	0.012139657603746995	0.8784586906880341	0.9713125902041961	0.9899467542683648	148	24	64	91	28	311	54	40	5
EIF4A3	5.47759996278468	5.618059759305362	49.73784948907673	-0.2537618929726565	0.04602048944278731	0.02288560308221435	0.8066501792211123	0.9775689756662099	0.9785751631161699	180	12	108	82	13	174	43	25	19
KRT19	7.083572119003361	7.234236002225996	151.32218909654543	0.2803610156349144	0.04607282190928571	0.006145879668412808	0.8048906785810911	0.9765805668776141	0.9944381909907049	539	65	84	445	45	847	149	109	27
ARL6	1.8997754420980113	2.300296438701801	3.538378247609977	0.19893895499956718	0.046163206196627005	0.0024282484736692467	0.9122078767861539	0.9884609423223016	0.9969082837399604	12	1	9	7	0	18	4	2	1
VAV3	4.202010352637195	4.346170512729841	18.897061389853054	0.22322932214219018	0.046187660731018015	0.010126903652744566	0.8383558126628261	0.9779027430312509	0.9912628717237748	42	5	42	25	16	128	18	14	2
ATG9A	5.201931738363783	5.350700125486683	39.96366999746093	0.07703619707406004	0.046208821308757524	0.008857608057342908	0.9549649051809059	0.9768888868971786	0.9913688585006629	123	6	44	116	21	195	43	25	9
GTPBP8	1.9597688183414768	2.434164930232018	4.22730910357942	0.3517597968147488	0.04655806508228598	-0.005127502732939668	0.8458195215932148	0.9884609423223016	0.9931866385053	7	6	5	8	0	21	5	4	0
ATP13A1	4.959620164173557	5.1939639908826685	36.227201981328726	-0.05749670458231702	0.0465945506733072	0.021194594608144355	0.9729973956886767	0.9803740449392997	0.9797740756778764	173	14	45	60	5	154	44	13	11
ZNF764	2.0693073225016203	2.356574582640827	4.309089180367221	-0.2637862200395381	0.04664729173750198	0.0057208631385030516	0.8833374729485673	0.9893257874059419	0.9929328901632503	17	1	6	6	1	10	5	2	2
SETD7	7.456055037086666	7.492038061604437	182.9371514733702	0.18261186055045978	0.04682178963387508	0.0033897006969566697	0.7942302225863345	0.96567129207777	0.9969082837399604	309	99	232	314	136	1103	166	128	32
WDR74	3.0553814125012546	3.346187682746617	8.371667657714577	0.14695644986230477	0.046955426889473705	0.0019292178974064684	0.9216111624899651	0.9838348530941462	0.9979275534022367	26	3	14	26	1	51	10	6	1
RP5-1042K10.13	1.1435664003251682	1.7283541455842422	2.192399380033547	0.27029639111870646	0.04717571556769522	-0.0038419157416261277	0.903326771707865	0.9911046297126704	NA	1	3	5	4	0	8	1	4	0
AKR1E2	1.4980262028064817	2.0539950069929085	3.161660559110482	0.19531306706034443	0.047207440658693665	0.01774831991758302	0.9274207472332181	0.9924656696248676	0.9757383531750402	11	0	8	5	0	13	2	1	2
VLDLR	3.56176802936298	3.9493534706072606	13.145289970913767	-0.04680914934649052	0.04727915925213751	0.0026017511819471373	0.9798542456393006	0.9819079968684437	0.9972278513561833	31	5	29	38	4	97	20	7	0
WWOX	2.8904516221638543	3.3809828583638306	8.089196572485289	0.032249259188721936	0.04749223316254151	0.0036153022262947385	0.9876476999954296	0.9847379588922983	0.9968948149636289	35	1	18	19	2	56	13	5	0
NHP2L1	4.832546870322967	5.034549040524786	31.16171283044335	0.19354623489349032	0.04758081111133048	0.006363291369863246	0.8766726759641175	0.9769835902602851	0.9947198568573667	72	3	57	81	22	195	26	29	4
DPH5	3.1433870055664572	3.30819737548933	9.279593714273922	0.1432482237306399	0.047694584458410454	0.002989575479371963	0.9261024494349334	0.9838259084686156	0.9969082837399604	16	6	12	17	5	66	6	2	3
ATP6V0E1	6.025600447844007	6.1569433814166565	72.87859681636282	0.2882578980898485	0.04774759681382262	-0.007763631946271436	0.7790487146048469	0.9765805668776141	0.9913688585006629	99	50	63	97	65	367	35	81	14
PSMD8	6.200239572331657	6.224026450405464	74.88053093696716	0.06694643061886021	0.047872734469787	0.007739585892983029	0.9370225251432243	0.9636789397040368	0.9916611017448467	192	33	131	107	45	378	62	70	13
YPEL3	5.5088912407210735	5.643523843011063	49.44678549993831	0.15433009620122978	0.04794801276122226	0.0072645582710040455	0.8976608558375235	0.9765805668776141	0.9931866385053	81	21	189	45	18	204	48	47	9
FCHSD1	4.254654083243198	4.485367056877388	20.281819080449445	0.03645840726238628	0.04811643581277456	0.005607709714453029	0.9809101492230102	0.9785852346957233	0.9949237250293629	58	4	57	48	5	120	17	23	2
UAP1	5.434639233800059	5.468807592108393	44.793331726916584	-0.040299257378698806	0.048330995395027	-0.008757158263653184	0.9699368049432459	0.969814643124821	0.9912628717237748	82	18	82	95	23	228	28	29	14
ZC3H3	4.108155820185965	4.372823853628744	19.199651716652912	-0.07124297453663851	0.048386778825841636	0.012370173553983222	0.9649748430825363	0.9803740449392997	0.9897032307520933	65	4	40	53	2	75	25	14	4
FBXO18	5.692332536109579	5.729764230041397	52.65055761561364	-8.153730257140816e-4	0.048763998528105035	-0.005509638110628432	0.9995434322396379	0.96600226550072	0.9935539653586108	133	18	112	108	21	288	40	41	12
COX7A2	4.079252203572262	4.264249001246082	17.79351578338852	0.1876304849969531	0.0489359660498149	0.007113111356515985	0.8804616293682093	0.9779027430312509	0.9931866385053	25	9	39	29	13	118	11	21	1
ERCC6L2	5.301564637519749	5.352126348952702	40.933437131406876	-0.09533549478087806	0.04894391629759499	-0.006818281352663335	0.9238561220195703	0.9715656538853596	0.992744509455954	112	22	75	72	11	159	38	30	11
NCK1	5.404130587743516	5.486084496479816	45.20634568813166	0.34614982949681594	0.04909816330395488	-3.6659182351072274e-5	0.6836032108560541	0.975059367987618	0.9991688307590987	67	25	59	49	44	241	38	36	8
SMEK1	6.916341172165726	6.951913289666813	124.73528888513744	0.031930429430392114	0.049130883115742305	0.006178062477319563	0.9732982790334551	0.9636461039483767	0.9935539653586108	270	40	256	229	76	692	77	120	25
PIGS	3.922335671793541	4.165818368913017	16.313069399879502	-0.07259245321797388	0.049335956047589405	0.0034718949176546013	0.9612446667757296	0.9797744779252573	0.9969082837399604	58	10	24	31	3	72	15	22	1
RP11-186B7.4	1.8258980378783858	2.255205786386417	3.8175706782454175	-0.02171080707329378	0.049369701746776365	0.004782275367489243	0.9936275330123976	0.9889712126190005	0.9935539653586108	6	3	11	5	0	12	1	6	1
AHNAK2	5.736507178067897	5.9858999421924	61.95516394657446	0.2119700503393644	0.0494490351692124	0.017386340770802172	0.877680141931412	0.9776018540384929	0.9835710540328204	267	7	72	186	16	411	55	37	13
MRPL47	3.530641650266066	3.736070002192148	12.28045794944883	0.18912530595913618	0.04946048452669482	0.00343418996080203	0.8857609537057679	0.9811853697856525	0.9969082837399604	23	4	16	17	14	66	7	16	1
URGCP	4.705243028317616	4.802758003176753	27.018007395191137	-0.01177643876565495	0.04956703308330708	-3.519637249441267e-4	0.9936061101460165	0.9761541147241592	0.9989000893221504	96	12	41	51	7	137	17	27	6
UBR4	8.870784251088352	8.9291450650233255	493.07428720934183	0.08323203205491209	0.04974093422345271	0.014120895840534647	0.922906795061153	0.9665276129814562	0.9866137508550596	1297	110	1283	970	209	2403	496	384	93
ZNF71	2.7989410538726593	3.1277176148481622	8.16533085862965	-0.22062427537234852	0.049902159011170365	0.016138841865300586	0.9010739040278422	0.9869002012002912	0.981089113737326	33	2	17	9	1	25	9	2	4
CTNS	3.5348712928493358	3.8396780621129745	12.587820564972391	-0.010078487048470535	0.049931920800640836	0.009015096762294795	0.9950326189192198	0.9803740449392997	0.9913688585006629	28	5	15	32	9	71	15	13	0
ALOX12P2	1.8718266902095708	2.294679384435518	3.351487462534409	-0.09596528643638777	0.04999210340992972	0.0016308616977708324	0.9599976075435103	0.9871490946118309	0.9978526213582212	9	1	4	10	2	18	7	1	0
ZNF561	4.383002289535665	4.584841305561051	22.749695008725805	-0.07758610216590306	0.05000070807214568	0.0031331542250961535	0.9553143570918482	0.9772080011231558	0.9969082837399604	45	14	29	48	13	99	16	35	1
P2RY10	0.4972535946244271	1.5424194097603023	1.3079613835324841	0.7762612193220411	0.05008675370033589	-0.015598398527615229	0.7329638803527697	0.9893050056125497	NA	0	1	9	1	0	16	1	0	0
BIVM	3.224587402995279	3.494071813271085	10.809888340199242	0.44724793019454867	0.05047477480151383	3.6839871836844934e-4	0.771693846013975	0.9843434024511754	0.9999103318963675	40	10	4	11	3	57	5	9	3
MTG1	2.4234071091734006	3.004667242066086	5.973587437378188	0.21942544876670192	0.050826852496800995	0.004276023444839483	0.91125256318443415	0.9859683393563003	0.9954061241841391	28	0	16	7	3	37	10	4	0
LRBA	6.905675083897283	6.941297823936648	123.92589697331792	-0.017555577856486638	0.050830002046383896	0.004270918211074621	0.9858919476299468	0.9625463210428418	0.9954061241841391	386	44	255	197	51	564	131	80	28
TPGS2	4.935127547582997	5.029549576281121	31.942036642575736	0.26112711485551676	0.050949371044656425	0.0071392017700787755	0.7769496314475023	0.9731499768545498	0.9931866385053	44	26	55	62	12	193	28	27	4
RANBP10	4.585575303544788	4.9138891851393955	28.880050940683937	0.1450202604093572	0.05097942888113728	0.019071620041815455	0.9313477059924052	0.9795017908534097	0.981089113737326	76	8	72	85	1	140	27	22	7
TOLLIP	4.528553167058283	4.719721201662551	24.509112307610053	-0.1441188681600903	0.05110713332672849	0.007468573731020994	0.903231237704477	0.9765805668776141	0.9931866385053	84	7	46	49	10	109	42	15	2
GALNT3	3.7387535947802664	4.08795621764989	16.749313729828135	0.9051060173224124	0.05112730520263553	-0.003164058756445648	0.5770036208278778	0.9842129181538822	0.9954061241841391	3	5	22	41	19	90	16	8	4
NCLN	5.272690416672648	5.441120637739193	43.42525647581686	-0.022341942621218247	0.051136593988769415	0.016464966167382796	0.9889719011793296	0.9765805668776141	0.9845323288659817	194	21	39	71	10	165	54	20	12
XKR8	2.2889785365661997	2.6330954100957547	5.340768598917702	0.04353134352906143	0.05123935899779178	0.006500260593728106	0.9852490269448013	0.9872480779407327	0.9920427808440098	11	1	3	18	3	21	7	1	2
RP11-19G24.3	1.062057845223162	1.9590003238753297	2.6780723745623964	0.21412656752515472	0.051318049934193886	0.024606911044853002	0.9386076215153677	0.9925618200789725	0.9584779152847362	5	0	1	15	0	8	0	5	1
COLGALT1	6.4194017896740005	6.470518539910099	88.67154952126371	0.086902165238949	0.0513726064370761	0.0090615308803696	0.9238561220195703	0.9638006270019213	0.9912628717237748	267	29	103	186	53	435	94	70	15
DKC1	5.430951143964937	5.501531570655478	45.106527564064265	0.003778546605935372	0.05145894596217783	0.0028308560265927906	0.997805021295886	0.9695741969874824	0.9973752077341653	128	17	53	124	15	217	37	32	12
RAB11FIP3	5.255975489781139	5.483904701588172	43.403095185191766	-0.01509053473948012	0.051537983163344764	0.0196009436983509	0.9932821680752204	0.976603848088052	0.9809878098388188	182	9	96	87	6	191	58	25	9
DVL1	4.997264433553234	5.218015015696809	35.696042148474064	0.0486785837830086	0.05158809364319871	0.017441680585381095	0.9748887773266385	0.976603848088052	0.9835710540328204	162	6	51	88	7	164	40	28	7
UBE2H	7.719767353192403	7.764218538714493	221.3213430341628	0.18968384826610507	0.05168334546857973	0.003176028776018773	0.8026457884007999	0.9631552892184833	0.9969082837399604	267	138	416	360	134	1395	163	172	41
TMEM185B	3.503891429498253	3.6958033545145312	11.625374092444238	0.09035857430036305	0.05184012227531049	0.004475222873910147	0.9541543708411577	0.9800207017261565	0.9954061241841391	14	4	23	40	4	53	16	7	2
RP11-401P9.1	0.8705205724362076	1.5702955465209556	1.6833669009322318	-0.7387359632911953	0.05200750647125727	0.013486048938985001	0.7376934736890096	0.9925618200789725	NA	6	1	4	2	0	1	5	1	0
RETSAT	4.663347501678783	4.73742724515066	26.562519539385672	-0.11168026562899243	0.05217382054550234	-0.00207222612773385	0.9205949178631716	0.9753394866863158	0.9969082837399604	59	8	47	50	16	123	11	26	8
PHYH	3.7579180020721688	3.8761895272373295	14.457890618074142	0.3579963431996281	0.05229313762005742	0.0021865822298215705	0.771089807968027	0.9795017908534097	0.9977306703147883	19	10	10	34	9	82	11	7	4
G3BP1	7.785231944884323	7.801711911786915	227.43681641440526	0.09849821608455335	0.05238172621587005	0.0071961581740670475	0.8862811230059026	0.9564279478447382	0.9925281086282146	377	138	363	410	124	1132	218	164	46
PAOX	0.8749429066648715	1.6291316490654055	1.830007834037216	0.34665938539968166	0.05239018183738911	0.017170218209157883	0.8782648148061893	0.9923284773299709	NA	10	0	1	4	0	10	2	0	1
MPND	3.1590299980376506	3.565770471351935	10.006875844404211	0.2493502138614507	0.052401940827834115	-0.003899904357948576	0.8795182750525047	0.981917768264907	0.9953104728446629	30	9	9	23	2	84	10	7	0
WRNIP1	4.342385288546616	4.4857514713642255	20.706113787534875	0.10257155323719319	0.052424392989026875	0.00659617349767341	0.9322515243160291	0.9759570587014912	0.9935539653586108	75	5	30	47	9	132	22	14	3
BRF1	4.62710332186324	4.8939289080561945	28.0975719768953	0.0384843182510647	0.0524862566345841	0.018467287459782312	0.9819631984322762	0.9775689756662099	0.9822062350537623	106	3	68	65	5	141	34	17	6
RP5-821D11.7	1.1904956265569708	2.0385633031149366	2.3056979809051454	0.30189863791009897	0.05248987460332391	-0.014789713749988196	0.903088443730432	0.9877997868810466	0.9797171196091182	1	0	8	8	2	29	2	0	0
RP11-61F12.1	2.0801010366446975	2.2793762081804063	3.9793143463821807	0.15724778772287887	0.05254045434493076	0.0023024924545593317	0.9287506283570846	0.9854930314688732	0.9969082837399604	4	2	9	5	3	18	2	4	1
EFHC1	2.638328359712579	3.217024161736346	7.534923655976831	0.58280996526773865	0.05293849453664934	0.008615087017605895	0.7283282348474348	0.9855614383599193	0.9912628717237748	7	0	39	12	3	45	4	10	1
ZNF407	5.579457654061415	5.77147108802184	53.03113863999812	0.08754494186820962	0.053093204692219446	0.016328347603120297	0.9480625406316722	0.9753394866863158	0.9849888479513184	237	8	105	104	13	272	48	51	9
HEXDC	3.7046539486423096	4.084298302848467	15.242724086118496	0.053699188921743746	0.05348666265035886	0.018391178896794765	0.97829904508346	0.980869412963589	0.981089113737326	51	2	51	29	1	61	20	12	3
RP11-443P15.2	0.7307652660509135	1.4712577761386914	1.2430897737787363	0.5914455230947533	0.05352892848746474	-0.004047092479509866	0.7621336740577929	0.9884609423223016	NA	6	0	0	4	1	11	1	1	0
LRRC6	2.9698298388766307	3.2337718813115055	8.23113357711505	0.17597960717755964	0.053636800866858146	0.004045891180769512	0.9174247938831388	0.9825594399774868	0.9955029550537723	23	3	24	5	4	50	10	2	2
MNDA	5.5977665822593625	5.7712983123183745	54.38022186934767	0.46801016588001976	0.053673459932158364	-4.4841131353778977e-4	0.6833491555987001	0.976192951884855	0.998507391235801	39	29	189	52	31	331	37	50	9
SEC63P1	1.4619075580933785	1.996043482984904	2.667898170195985	-0.06356137521540002	0.053952918516017134	-0.001002433938758703	0.9802946019807329	0.9871259010072709	0.9978526213582212	5	1	8	4	1	25	1	0	1
EXOSC7	3.0930310816248427	3.411034061009673	8.769383072351912	0.10841877708662782	0.05420392883074911	0.00935015530820556	0.9465676259564856	0.9800258581069221	0.9912628717237748	22	6	14	20	3	73	7	8	0
SUPT4H1	3.6674987339908203	4.025230624945228	15.058585192041267	0.33226627566525846	0.054234834026289126	-0.010126809783299578	0.8262830152235537	0.9801498307445929	0.990353475656515	16	10	15	28	15	96	19	11	0
PDCD11	5.6516398970422514	5.868453847540972	57.2118079341846	0.07133263497947555	0.054250608507569194	0.020960581295313085	0.9612446667757296	0.9761995834278175	0.9800410488637036	207	8	68	192	15	241	49	61	11
GSTO1	5.606003816280154	5.696805916077409	50.88370663020839	0.05067923588171348	0.054594869100721956	0.01698910483676038	0.9610187343067085	0.9655682060769388	0.9835710540328204	123	27	79	88	28	247	53	56	4
SKI	7.194938272773039	7.247749126963571	152.80693391006804	0.04749008520880921	0.05477535261664936	0.011560675238975169	0.9591450729971414	0.9609115600144068	0.9899849071104991	518	64	234	307	50	747	183	104	26
CTD-2542L18.1	3.2025518145709193	3.3173128003745407	9.531529399567544	0.10758578201308688	0.05480716003729273	-9.28501933890397e-4	0.941575389341662	0.9803740449392997	0.9983413343770126	16	8	17	15	2	43	6	7	3
ATP1B2	2.57274163693885	2.956935309636587	5.909462836303532	0.1562107293109743	0.054956548674524305	0.004183060416899811	0.9250348380884124	0.982371716569871	0.9954061241841391	13	4	16	12	1	50	4	6	0
MARCH5	4.3614984786857915	4.678311442523464	24.55188843733678	0.21160226195131476	0.055152373618744324	-0.010023793032626103	0.8914840278123427	0.9787348730504489	0.990353475656515	18	23	44	58	7	107	19	36	1
CTB-63M22.1	1.0798512617318206	2.0780163820310906	3.643340742213008	1.2373065488515527	0.055233406610098804	-0.026275952295601823	0.5148129858421522	0.989622067183324	0.9528225512550664	1	0	1	1	10	14	1	6	0
SNRNP70	7.133069575290865	7.23289557316684	151.7684973897336	-0.007574339360537436	0.05567093472597093	0.020094856239257903	0.9946533477773772	0.9660805584799744	0.98062789871597	479	35	387	301	41	706	131	96	42
TNFAIP8L1	3.5485074479408096	3.8120777789742024	13.481694244798572	0.2513604197942367	0.05571760120797462	0.011081750660137316	0.86977978202614	0.9806431140586863	0.9900014083151182	18	1	45	19	9	74	7	8	5
RP9	2.8208828191690785	3.163612834001863	7.508086512217991	0.2514037517219178	0.056151413213438486	0.002388806049807072	0.8795182750525047	0.9818538816679623	0.9972278513561833	21	1	10	12	8	64	2	7	1
FAM136A	4.178219359406474	4.320939101462149	18.509842798500685	0.13215548735640706	0.056182589947321025	0.013336120077902247	0.9089607944169192	0.975059367987618	0.9885743552498627	52	5	30	31	14	120	12	20	2
HOOK2	4.438087289835405	4.769118623884065	25.361066181619357	0.1568779569578545	0.05622712320776814	0.012039617751624383	0.9206999983146732	0.9768858343212824	0.9899622308105551	98	1	41	57	14	130	34	19	3
ACOT13	3.795694302060493	3.975175112230371	14.162386091876874	0.2112803106913578	0.05628636977968953	0.008830694808846485	0.8648068209790588	0.9765805668776141	0.9913688585006629	28	3	21	43	9	100	9	13	2
ZNF512	4.680805021097329	4.725079608754546	26.007273980069815	0.08590360799436991	0.05631052976671711	0.00510651069911536	0.9359535017797356	0.9685984808689806	0.9950357577456705	47	9	38	58	18	127	23	19	6
KCMF1	5.724560783751452	5.776900876791471	54.971045507061866	0.1332809758805816	0.0563218827701789	0.009827472591944376	0.881064182724173	0.9636789397040368	0.9912628717237748	98	16	110	84	45	287	44	43	12
CTC-479C5.12	1.9996722300034802	2.4336160918409147	4.051565347961847	-0.03575752301423736	0.05636942024320354	0.008825109036233483	0.9879642427743658	0.9864813010583219	0.9904524531543486	12	1	11	9	0	13	7	2	1
PIN1	4.452826491204473	4.721766370678519	24.331865872009512	-0.07736879914720106	0.05644505405960757	0.00898553851066152	0.9578856543330441	0.9762433929683185	0.9913688585006629	97	5	48	34	13	110	36	23	1
CHM	4.64716369387356	4.83913377309077	26.859574688915004	0.02491124818167231	0.05669655095668896	0.015106167941599753	0.9858919476299468	0.9720033825232653	0.9865055750677328	53	15	59	56	10	151	29	29	1
RP11-421L21.3	1.1736596584312682	1.9395552322936047	1.935050289867984	0.49711182889374306	0.056734728374579754	1.47069040921764e-4	0.7812906660099165	0.9875377233696337	NA	8	0	10	2	0	21	2	1	0
HEATR5B	5.120362003400533	5.204081337377827	35.83103769547368	0.101863820131186	0.056816780058532655	0.010696904321659696	0.9231093682047357	0.96600226550072	0.9908016985488566	107	18	40	75	16	207	24	39	5
DPT	3.726863457054431	4.138069184398772	16.135061948562623	0.47691213861165405	0.05686652044561797	0.0032753991380404623	0.7892597385119625	0.980966366785969	0.9969082837399604	52	4	55	5	8	159	6	6	4
EIF3B	6.780453958503847	6.847437287593327	116.46087828906289	-0.019647113063836694	0.05702220699479473	0.013903815260135578	0.9867270336689385	0.9629967852520325	0.9872035944390555	340	41	132	302	49	511	127	62	30
AGRN	5.5908002524546285	5.8708891963745184	57.082660085664976	0.32685539732515734	0.057036433277751486	0.01583030685626643	0.810645349865941	0.9765805668776141	0.985644456971071	225	17	37	202	8	340	64	35	10
RP11-192H23.4	1.973122520219309	2.723186095741531	4.621797667680194	0.2878850266100741	0.057106332559137274	0.013180544238618159	0.8928176770941615	0.9871259010072709	0.9845323288659817	14	0	8	22	0	19	6	7	0
PPM1G	6.2336111136157335	6.330906111278855	81.08060284112231	0.09317333255877432	0.05711298182831647	0.014297707979048016	0.9310938708303573	0.9658934182777212	0.9872035944390555	247	14	119	136	61	429	68	50	21
CYB561	4.2439002552321785	4.381936611309669	20.059210850251844	0.08474569042164966	0.05718353167490853	0.007524705334133596	0.9549649051809059	0.9761995834278175	0.9927686871120582	59	8	58	15	7	96	12	20	5
SUCO	5.685424205142692	5.789364438157497	54.741448290410254	0.23706904150637886	0.05755273925647491	0.011226753860474257	0.7925670608885014	0.96600226550072	0.9904524531543486	92	11	101	107	49	341	47	42	9
TMEM87A	5.48407011828961	5.5682567581641855	47.76994584741161	0.2848036737759447	0.057657378195767085	0.00541575667009855	0.7616790193673314	0.9678673626204664	0.994939449611859	54	24	58	91	42	253	31	46	9
SRGAP2	5.809963384821762	5.965470712074417	60.517803200660616	0.05826067742113623	0.05768255589306621	0.010888839293122997	0.9597788878894353	0.9666130429247703	0.9906848254286321	169	20	155	111	22	403	46	71	4
RP11-380B4.3	0.8853413963559523	1.9783409603157678	2.4533067529586425	1.5621824478811168	0.057870013341212764	-0.005501355180722607	0.44484526199945185	0.9893257874059419	0.9912628717237748	0	2	16	0	0	16	3	2	0
FYN	6.6761690876689865	6.780705279917319	109.92829578985932	0.22177787279141753	0.05797031541006777	0.012697015044206518	0.8175523680109608	0.9655682060769388	0.9897032307520933	135	33	389	188	50	688	86	88	20
GTF2A2	3.5436799265518553	3.971816202542198	14.216753667165088	0.2120329136270664	0.05807378042365154	-0.008404969871486858	0.9027701146505648	0.9801498307445929	0.9912628717237748	16	5	13	39	15	86	8	21	0
TNRC6C	5.003583893958254	5.114684253958012	33.965717276333	-0.010397555016781948	0.05815455200106477	0.009000034347085111	0.9938516946743954	0.9693711265123611	0.9913688585006629	124	11	79	45	9	174	21	30	9
EXOSC4	0.8705205724362076	1.666846956003649	1.5149017465360335	0.6517779107928519	0.058396363617058564	-0.005634988595541794	0.7451784032191339	0.9873902588838795	NA	7	0	0	6	1	16	1	1	0
PPIA	7.62481980841563	7.692975583067843	212.42266694952647	0.15617799750150546	0.05849134664413895	0.008299309588055017	0.8653339158416246	0.9625076663465126	0.9919075758485851	420	134	166	345	151	903	173	160	54
MED4	4.868499270716985	4.9071845186782195	29.70503359564861	0.013500407765902042	0.058567493304067755	0.007000924387279179	0.9918258974016697	0.96560695834625	0.9931866385053	52	17	52	54	15	130	20	32	6
NSL1	3.822070848984866	3.92925893092879	14.51434741535779	0.1715712297339079	0.058635573370013384	0.006560109571773779	0.8880824073576178	0.9761995834278175	0.9935539653586108	44	4	18	21	11	90	9	9	4
SMAD9	4.188116836727327	4.357082959410697	18.834199196400224	-0.010741222362139513	0.058967631718352786	0.008989546872115232	0.9938516946743954	0.9742929899419676	0.9913688585006629	64	6	44	25	8	102	12	25	2
NFRKB	4.626779590977464	4.729291602743366	26.783040331880013	-0.21645870974670137	0.05898661672660584	0.007639784871645955	0.8400534892387328	0.9739738285577372	0.9926506251055035	74	7	42	64	9	105	16	17	11
SNRNP200	7.838620304594414	7.884520563044286	237.95536475726342	0.10413675097517726	0.059151416218967544	0.017546390350354494	0.894810068227624	0.9548531759648378	0.981366527365897	729	60	461	424	127	1411	232	179	39
TMEM50A	5.752479766832258	5.871881283012103	59.218345424686476	0.43821662306100556	0.059244380302077924	-0.005370697543566388	0.6332294021437613	0.9685984808689806	0.993904330471939	61	53	59	112	33	392	54	34	10
TTC14	6.329933594299796	6.363798554110387	82.40620200442258	-0.015205662347873003	0.05963588472367387	0.006602849502724969	0.9879642427743658	0.953892014774005	0.9931866385053	194	29	170	186	32	366	85	64	17
CUL4A	6.618730278811667	6.64834215615328	100.59382747121845	0.04146640633050153	0.05973579958118462	0.014079737356113765	0.9615155337339933	0.9535804889994026	0.9866137508550596	243	32	172	210	58	483	88	95	18
AIM1L	0.9889953745938928	1.7661164906541666	1.7720672670296695	0.297536089495372	0.05978857426122992	-0.004709389110953431	0.8930000241501036	0.9872480779407327	NA	2	1	2	10	0	16	3	0	0
TMEM150A	2.7827149864182705	3.0886993386731065	7.2007366890224525	0.2691696006485615	0.06013471449033181	0.0042143959895017905	0.8628081321039915	0.9803740449392997	0.9954061241841391	14	7	11	15	1	55	8	2	1
RPUSD1	1.6187742692031706	2.2029769541124153	3.267103438104634	0.5132929085330445	0.060135000256877666	0.014767623842770727	0.7762225348351605	0.9875377233696337	0.9805522115346632	22	1	3	2	0	14	4	2	1
FAXDC2	4.850774781198803	5.081711691630548	33.34931095674194	0.3198822428625211	0.06017670058311326	0.011431425704172599	0.7937428957026313	0.9759570587014912	0.990353475656515	57	3	93	38	31	204	31	16	8
PHF20L1	6.8484557306303815	6.876542130081764	118.72579406578477	0.08995324433880428	0.06029213106896137	0.013022241008088102	0.9086702505571608	0.9537845432462471	0.9872035944390555	239	40	253	183	80	668	92	89	26
SNX24	3.632340901937728	3.8813316698340414	13.33397016686225	0.36860048870922085	0.06032939355422485	0.008248929673711642	0.7779067388111418	0.9772080011231558	0.991560424068435	25	3	11	55	6	98	8	9	3
METTL6	3.639070381335752	3.8048259953220396	12.799703062560324	-0.03414343778167119	0.060443407250451345	0.00707634943942287	0.9833026134612135	0.9765805668776141	0.9931866385053	35	2	19	25	10	50	17	10	2
PDE4B	5.628591908136539	5.87576564355813	58.01239867339938	0.5966265998818404	0.060458063270541595	-0.012123999837340438	0.6312757085884472	0.9752898271100721	0.9884089518397922	35	38	187	54	34	489	35	48	6
FNTB	2.689136862071087	3.044096231089933	7.111344231320251	-0.19712983607262816	0.060523380808100866	0.0036346205898256435	0.9150846260403235	0.9825166736182763	0.9961250834898803	18	3	4	13	7	19	9	10	0
C9orf172	2.0647331535952653	2.678167254212629	4.698871061750324	0.3519895991763068	0.060659609290134926	0.011022444170993035	0.8611933785872379	0.9847607187098888	0.9874770404373054	27	1	5	10	0	33	1	6	1
TPP2	6.396912188261132	6.43016818529935	86.71967190764474	0.02331828435402441	0.06066027736151862	0.009508355554181702	0.9813313429711622	0.9538854518864335	0.9912628717237748	188	26	194	146	52	406	68	78	19
WDR63	1.135552109205567	1.9109103221839283	1.944730137694629	0.1371850024821828	0.0607546277413514	-0.008540320969574324	0.9556576352727835	0.9855614383599193	NA	6	1	9	2	0	24	2	0	0
RHOT1	5.165468649049173	5.24155961618571	36.79057143945606	0.20046851754453343	0.06086851984480287	0.02504727726531114	0.8177102196066522	0.9623496811068553	0.9762113882231598	79	16	69	50	27	231	36	30	4
RP11-706O15.1	1.9567093683365722	2.4056204545857645	4.223612866098751	0.19528855797606956	0.0611404554703973	0.0073149209792945785	0.922698374605228	0.9849221882350213	0.9912628717237748	7	0	12	9	2	28	1	2	2
HNRNPR	7.805174573787875	7.811207131679857	228.66363448874944	0.061880479331372695	0.06114323456213627	0.012165407162833366	0.9260093055494458	0.9455748182031822	0.9866137508550596	494	125	401	368	114	1186	190	173	50
SDCBP2	3.1421063461597205	3.460845095736378	9.088752251203571	0.1686970237772603	0.06117664590558089	0.00782724945516958	0.9111535996204343	0.9779027430312509	0.9919075758485851	23	3	27	22	1	61	12	5	1
CEP85L	4.707617278411166	4.818740585652185	27.409677428136902	0.007543835767164866	0.06125729172146692	0.00650204354147974	0.9951506193870577	0.9685984808689806	0.9935539653586108	67	11	76	47	6	143	29	14	7
TLN1	9.559702867843995	9.60152157611393	789.0884713591245	0.09394965318685071	0.06148049145870418	0.01863011755293909	0.9010739040278422	0.9552484562195035	0.98062789871597	2638	328	1749	1077	255	3845	727	671	150
ARPC1B	6.133256441237198	6.1776077379112575	72.33257193882699	0.1934397509190186	0.061528274193211996	0.01796441601356259	0.8048906785810911	0.9541922370621513	0.9815582862878708	197	42	87	110	40	475	59	57	11
ATG4A	3.996339549424916	4.088298350560398	15.990113907346348	0.2583347519847771	0.06164738315974493	0.02239108802183234	0.7991038895643954	0.9705585112204494	0.9788384229451365	35	9	24	20	12	103	13	13	2
TMSB4X	9.242293776132612	9.327752333697848	661.4571099404814	0.19407782996449835	0.06171099502730751	0.006006934261420858	0.8138633919428503	0.9628165019502386	0.9939394447290015	896	520	794	792	450	3253	430	515	170
RNASEK	2.7551313509934303	3.1283057565100862	7.557555374361321	0.30705226187155804	0.06184185278855155	-1.5580544016838974e-4	0.8476055939790549	0.9811853697856525	0.9991124477296304	16	2	6	9	11	41	9	7	0
SUZ12	5.597274938818606	5.653201053944573	50.96670508249911	0.09333443416485551	0.061862044520756825	0.01035525849491953	0.9252096142199996	0.9625076663465126	0.9911710423962627	85	18	89	81	41	274	46	24	14
SF3A2	4.950370750004186	5.151383235366437	33.29075442588044	0.09074843620939067	0.062002046096354596	0.012615214567122552	0.9416869894777232	0.9678673626204664	0.9899467542683648	109	12	55	87	9	226	40	26	2
ALDH3B1	4.694379182078468	4.867245202764244	28.905749275862853	0.05941349035897649	0.06202577545128051	0.010683918728455139	0.9689286950515605	0.9729227556051195	0.9906848254286321	81	21	36	62	3	115	22	28	7
KB-431C1.5	1.8100013746922698	2.472018568716613	4.378170589923366	0.6669818196352882	0.06204339603062547	-0.005319251393628838	0.7274557552410706	0.9860047455439499	0.9920344040038466	5	0	13	1	7	19	4	6	0
DCAF7	6.914417910781956	6.953418939435288	125.6282057333127	0.15295883969341167	0.06230082375060318	0.01348857091165871	0.8441322424389959	0.9538854518864335	0.9872035944390555	189	86	188	239	63	592	133	105	20
TJP1	8.241368046940721	8.28122430003034	316.11456067400894	0.04713717952969787	0.062329649033916724	0.018842505550378006	0.9561815600180422	0.9538854518864335	0.98062789871597	758	87	736	469	193	1505	291	209	77
HDGFRP2	5.061920834075149	5.329051860386571	37.80917636145522	0.057814656181133774	0.06246889117276014	0.015336134054073514	0.9699368049432459	0.9722587607845519	0.9865055750677328	166	6	75	81	9	199	50	34	3
RPUSD4	2.7823627010407104	3.114052188688588	6.9672393439112605	0.14889259735388546	0.06249321446992759	0.008280751499431164	0.9282043892709001	0.9795017908534097	0.9913688585006629	23	3	6	14	5	51	5	8	0
NDUFS2	5.87192936487784	5.931024559800333	60.18071930048036	0.056137394654527856	0.06254286120592822	0.014538605961174773	0.9550955816609081	0.955000224485408	0.9858163281176591	147	26	152	99	21	312	71	44	9
CHURC1	6.255793285023918	6.347659174756142	83.20582543168206	0.1924719750846804	0.06260293764883969	0.007354382215095648	0.8460573330894385	0.9636310581497555	0.9931866385053	111	71	89	192	28	338	72	70	19
DARS	6.403373782339203	6.421020367370225	86.96966265388242	0.05771849470075027	0.06260593549395611	0.008539459697468811	0.9465676259564856	0.9506916671863358	0.9913688585006629	183	51	119	172	40	429	76	59	21
TMEM194A	3.971774488980586	4.103599603508192	16.235886269861318	0.2838628828554149	0.06270206913615085	0.011016433197994398	0.8043372921889307	0.9729872770532172	0.9904524531543486	26	12	27	28	8	136	12	6	3
SGTA	4.711286251258617	5.056924922332629	31.43444992534111	0.07692076278935127	0.0628098455395664	0.01359238759265929	0.965660352982288	0.9761995834278175	0.9874770404373054	144	14	40	68	2	126	45	29	3
TIAF1	1.9794502484764926	2.3258131389164975	4.164623607320738	0.2085521246756301	0.06295840425797433	0.005246645538167157	0.9141362430559118	0.9843434024511754	0.9935276912859515	3	2	11	9	1	25	2	1	2
GEMIN6	2.473623954530135	2.708566626886621	5.160080005841068	0.15435532133603805	0.0630021095176584	0.008512523209120555	0.9205949178631716	0.9795017908534097	0.9912628717237748	15	2	7	10	3	41	2	4	1
PHLDB1	7.19917532446272	7.380316808065255	166.5109904170421	0.19156730213347287	0.06300266684873031	0.023249167602964277	0.8748498034270389	0.9678673626204664	0.9785751631161699	733	32	391	296	28	851	165	131	32
PRKCI	5.094540788244293	5.160749553764807	34.995571908973915	0.03477314720214115	0.06313533308794275	0.011804378242064772	0.9768557746169587	0.9618454649676789	0.9900014083151182	76	15	57	85	15	198	42	16	7
C16orf70	3.044655187253022	3.488778590576029	10.21788888096625	0.1430832775493358	0.0631873064944374	0.010839612336257996	0.9477219663708842	0.9811853697856525	0.9899622308105551	40	8	18	9	0	32	16	6	2
HIPK2	8.902632392918704	8.925721129424561	494.691237964081	0.04416250273308504	0.06324905232936306	0.01801153265247983	0.9541543708411577	0.9499687766707189	0.98062789871597	917	246	1089	905	216	2207	600	345	88
LATS1	6.232657041686158	6.391650374210842	82.18488255794794	0.12897055316980907	0.06325952943934277	0.01673045694572075	0.9089072265489291	0.963995911956644	0.984630982199075	244	13	225	169	30	504	72	85	9
DNPEP	4.277089318801918	4.6744566571520245	23.25513642327435	0.28443277412719986	0.06326889129325186	0.015969138443609216	0.8563413667955121	0.9765805668776141	0.9854681073216212	90	5	73	41	1	156	22	20	3
HARS2	3.7965676738535405	4.059619403688499	14.548764258430396	0.05133018038244023	0.06339012139552305	0.011159342002907763	0.9739277906481569	0.975059367987618	0.9904524531543486	39	3	30	46	4	85	17	14	1
RP1-20B11.2	0.18903178072318552	1.1758539560183499	0.7832333388353704	0.5346504589916167	0.06340340551197332	0.010343447146453107	0.8066376606025142	0.9919256885029458	NA	7	0	1	0	0	5	0	2	0
RP11-175O19.4	2.415288946707876	2.603204332889757	5.491733789060686	0.10578160413694011	0.06342801427748863	0.0025870628348761276	0.9531503611421703	0.9816051608608588	0.9969082837399604	10	5	7	9	1	24	5	2	2
PCDHGB7	3.5339969485960725	3.952788575326172	13.108753734869063	0.14137887228820373	0.06350241902411596	0.002983605682917979	0.93505196684115	0.9765805668776141	0.9969082837399604	44	3	36	15	8	125	9	12	0
CCT8P1	0.7107413907692752	1.5044453786247944	1.5722787262103524	0.8660017655658541	0.06378971202042136	-0.00695466331032914	0.6756893647640575	0.9875377233696337	NA	0	2	1	7	0	9	1	2	0
ADCY3	4.961978779824224	5.07804221772049	33.04308689595309	-0.06296605413613912	0.06389621423777526	0.009741150184155372	0.9593454570402994	0.9658739012179004	0.9912628717237748	90	13	65	81	6	147	22	34	8
SMARCB1	4.859474497391257	4.925369276508325	29.455952214655195	0.0400647715059476	0.06393747045764894	0.00714255513607375	0.9737568078214358	0.9625463210428418	0.9931866385053	101	10	39	58	13	149	27	24	6
RBM33	7.666881654385626	7.699247027218003	210.01295147875206	0.039822134605339385	0.06394573168420747	0.01878365981231167	0.9624971716977088	0.9499687766707189	0.9806117158974014	399	77	518	418	94	925	240	161	38
PORCN	1.3915538124957512	2.1863939485183086	2.7553538746166466	0.5251024669087314	0.06402000897697326	0.007270596634030182	0.7895887448240432	0.9864813010583219	0.9912264800811843	21	0	1	4	1	19	1	5	0
GRAP2	3.014901620808044	3.243609942516942	8.45168990106391	0.0691895799211166	0.0640230710750346	0.0072054015945219934	0.9703983842336577	0.9789007889687448	0.9925064987300871	17	3	25	7	5	43	12	2	2
ZNF792	2.996171123559764	3.507866227668512	9.826944644838834	0.4237775428726249	0.06414547210145996	0.0030308923223859264	0.8123092075095134	0.9803740449392997	0.9969082837399604	31	8	27	8	0	59	15	4	1
CAMSAP2	6.945507560746444	7.0046189104898255	128.94774776565575	0.14129782364312937	0.06430333176536052	0.018774268353031184	0.867485756210661	0.9538854518864335	0.981089113737326	340	34	279	162	90	685	132	103	21
MED1	6.363907797243888	6.3786010626443215	83.9776948147134	0.07746297562065164	0.06440485196279151	0.013179635823448768	0.9205949178631716	0.9473439969627349	0.9869027562997059	204	47	153	120	38	445	70	64	18
PKN2	6.564392032557527	6.593572623080847	97.7858792926215	0.003882757298942494	0.06464937236042007	0.013086976658734357	0.9968406072553799	0.9506916671863358	0.9872275332483315	219	36	145	180	66	405	73	96	22
GOT1	3.6840364070561	3.8162747414205045	14.29093695112473	0.08850460102534502	0.06475785215945205	0.008663691318868313	0.957410385428177	0.9765805668776141	0.9912628717237748	35	6	8	29	9	64	6	9	6
CEP57	5.263326416569426	5.302367135897239	39.389550636584	-0.03687212773798969	0.06491880499945107	0.0024327746791839872	0.9739277906481569	0.9578772353214037	0.9973752077341653	76	19	91	72	14	172	28	36	10
MED31	1.0639272477388684	1.8675088494160752	1.98827247668176	-0.10161458427577848	0.06492123572988506	0.011818881339925646	0.9692916987536377	0.9877997868810466	NA	8	0	7	4	0	11	0	5	0
PLIN4	2.296331314519528	2.545712461664338	4.632608518232943	0.11591788868556241	0.06493666823536297	0.004621201103045768	0.9480625406316722	0.9809666735993117	0.9949237250293629	6	2	8	16	1	19	5	4	1
GNB1	8.215790438335437	8.245059506592401	311.0209947709827	0.04731987343888335	0.06521084409991112	0.01328120409738354	0.9541543708411577	0.9499687766707189	0.9867037880495039	642	192	500	399	175	1466	219	228	84
AAGAB	5.501789066859753	5.535372596500791	46.57458586769868	0.1898621420268861	0.06523975323960472	0.017823659074701344	0.81865055055757	0.9548531759648378	0.9820106293442272	88	31	78	57	27	252	36	39	9
CMTR1	5.504454245120999	5.688633638846127	50.2889759190622	-0.0038233256740147475	0.0660854518352409	0.023159970449713487	0.9984239543532525	0.9663653350778468	0.9785751631161699	189	8	90	125	14	246	69	25	10
NDUFA13	3.9944636387613683	4.042310620884517	15.886874125639858	0.062044545693962234	0.0662020786359194	0.005081904728417634	0.9597788878894353	0.9680327964991297	0.9950357577456705	45	8	19	26	8	76	13	12	4
IL1R1	9.455252790346114	9.521873528233042	753.5007215630023	0.18160684040465358	0.06633801567339306	0.011325790152604587	0.8232749212403128	0.9556654088254475	0.9900014083151182	982	500	747	1575	479	3275	606	690	161
ACTR1A	6.054178636798015	6.068336266394519	67.3445984001905	0.07103889685242425	0.06640309092943744	0.01572711684922887	0.9309495822110838	0.945943708971266	0.9837602708601181	160	30	122	103	38	358	53	56	14
KIF21A	4.844481588321299	4.930456612748721	29.219477672840384	0.11847650256075891	0.06640813951925911	0.015609453418541662	0.9094196836816173	0.9612273313960693	0.9858677580799816	56	11	75	59	12	201	18	26	5
PUF60	5.624669512456697	5.720623591716959	51.15482838514741	0.06448948500816185	0.06641857025520279	0.020648940352660603	0.950709856637886	0.9553441041909754	0.9800410488637036	155	18	88	114	20	290	54	49	5
LYPLAL1	3.617666770282079	3.737304425628596	12.659869019576023	0.40522780152375243	0.06645278358207735	0.013013362767026356	0.717054782090963	0.975059367987618	0.987962604931062	21	10	10	21	9	79	11	8	2
TRPM4	5.014256478734982	5.09165704203737	32.70078615434001	0.09857463732489874	0.06672492100363671	0.0211383223560192	0.9179989802580524	0.9568628520188776	0.9797740756778764	80	12	51	80	16	192	32	29	4
SYT7	1.3192282449434123	2.374292867907069	3.172741759026781	1.1969156657304119	0.0667626413273623	0.0040253864993672235	0.49040572110765995	0.9866261189411787	0.9943736117106245	3	0	1	26	0	28	2	4	0
PTPRS	7.239582698179219	7.294186383300596	157.95183238812433	0.10804816325812817	0.06676552726889258	0.020026751215163705	0.8990839332911681	0.9518671957854681	0.9800410488637036	587	44	258	228	83	828	140	133	30
TYW5	3.7478192384003077	3.8733999279926095	14.247255383021182	-0.12413150102964775	0.06694727247360238	0.006800136338838611	0.9306751571082521	0.9753394866863158	0.9931866385053	20	3	30	37	7	47	15	8	5
LEMD2	5.201511366538566	5.354502540508669	39.34344530388293	-0.12313801080165968	0.06703179522554607	0.017347759042409806	0.9148743356399058	0.9636789397040368	0.9836718640637133	123	8	80	79	19	144	44	48	4
RP11-737O24.3	2.0331861979851538	2.563219391490951	4.369703775842946	0.47500295153229927	0.06730201117809907	-0.0031550511559161045	0.7822049213532325	0.9818538816679623	0.9954061241841391	5	5	10	10	0	36	3	4	0
ATXN7	6.499684991959446	6.568604679585608	94.95139181366812	0.14238779995071302	0.06738426907707457	0.017804937942004655	0.8748498034270389	0.9537845432462471	0.9822062350537623	169	49	241	115	51	463	115	81	11
LINC00664	0.4604364430202351	1.3316492258715462	0.8844257673608666	0.40187543217435023	0.06742579118041267	-0.0052375309457605495	0.8444820737250189	0.9854666006320715	NA	1	0	6	2	0	11	1	0	0
ABHD10	4.134434774465644	4.269960900235794	18.12798434266555	0.3076681877857037	0.06762426539142864	0.016238012385227426	0.7769496314475023	0.968381147035766	0.9847606574465051	50	8	15	30	15	117	16	15	2
GPATCH3	3.0842185075325825	3.449528028878542	9.33182890795902	-0.01564451811156669	0.06791436105128469	0.008029547290602278	0.9938516946743954	0.9779027430312509	0.9914646086230786	35	4	7	24	3	56	2	15	1
ZNF91	6.424758542905687	6.463970375687994	88.03006428888216	0.0780358505158587	0.06819270547008943	0.01994579746127219	0.9251125029895999	0.9459522758500923	0.9797740756778764	192	40	171	207	30	467	87	75	14
CINP	2.868083020026298	3.30163219714166	8.277297201158133	0.35649493992511194	0.06819948256168823	0.01052497903814701	0.8382160928154578	0.9793813710263096	0.990353475656515	28	0	7	24	6	42	8	9	1
FKBP10	5.986923306133915	6.162414462865302	70.46744606148799	0.32766805004771127	0.06821752936280588	0.008426493442219697	0.7695542778492221	0.9639239376330511	0.991860691668298	319	31	45	111	32	441	79	56	7
HOXB3	3.881314454247218	4.040054505872003	14.987853644580728	0.06191239404002828	0.06826930240967262	0.008320027788117107	0.9638332885855446	0.9693711265123611	0.9916611017448467	38	4	44	28	4	86	10	15	3
OCEL1	1.7312221997532675	2.446595959072686	3.2756695458990728	0.191504118851156	0.06829325100389991	-0.004216361067438737	0.9291378453481084	0.981917768264907	0.9942459226659616	13	1	11	7	0	44	1	2	0
PCTP	4.768316454607432	4.844499648512134	28.148455607992968	0.056525855806476163	0.0684837499945477	0.010840004027558817	0.9634535744614856	0.9628742496966114	0.9906848254286321	41	14	81	46	10	123	22	28	6
NATD1	3.5416208741952584	4.034018628520042	14.487244204106249	0.10681172291773125	0.06853753768481255	0.005814142973563708	0.9570549579277797	0.976603848088052	0.9943736117106245	18	1	35	37	13	72	18	17	0
LUZP1	6.8050088134556415	6.87125205283521	117.23148194306805	0.1086394691766803	0.06860170189514944	0.01999730808250654	0.903326771707865	0.952613555665116	0.9805522115346632	250	43	369	181	38	602	120	92	21
GAL3ST4	2.18567462414366	2.7338099717508584	5.428394375420127	0.6628635649738227	0.06883552341271182	-0.017807310190812036	0.7215211929323283	0.981699163046732	0.9785751631161699	15	7	1	5	3	45	6	2	0
LINC00649	2.607722204147875	2.933143247674028	7.14980077955418	0.5734347846880825	0.06887985588912311	0.001969097813440776	0.6944469841478044	0.980821780168761	0.9976499276072582	14	1	7	4	11	42	3	5	2
PDE4C	1.977990156751318	2.3581016286312404	4.042665390602734	-0.39312499363055664	0.0690509918829487	0.014366381942383365	0.8420272844678072	0.9842019778740865	0.9811909338688176	6	1	5	16	1	6	7	3	1
NIPA1	4.425875785726753	4.54882266592722	22.93458570711733	-0.049233460886102344	0.06917374639592054	0.013686443340858893	0.9747376063063508	0.9685984808689806	0.9872275332483315	26	8	38	63	14	80	13	30	5
KCNMB1	2.425513491037815	2.89757714135635	6.485929872325215	0.23429177938245105	0.06927544936071188	0.014675743245155477	0.9081710810301703	0.9819079968684437	0.9823754139526096	14	2	26	4	1	46	1	3	3
NPTN	6.168446516142871	6.206347222130883	74.72644064203604	0.15525043372346709	0.06933047696126918	0.016315036362236347	0.853276516579314	0.9500812988449344	0.9840711902535326	150	50	124	96	39	467	45	60	16
PHKA2	4.137067040986913	4.443908797212332	19.87409897410866	0.17008903922572227	0.06947406746642248	0.01532938656956646	0.9093163005228805	0.971938753672691	0.9863217498446024	60	1	54	32	12	108	20	21	2
PTPDC1	4.000537862541341	4.465797770814498	21.17339001063611	0.03751723310919604	0.0695216977543888	0.04280200361286613	0.986868942112155	0.9768858343212824	0.9524848764497436	78	1	57	45	2	102	23	6	8
HECA	6.660587070863938	6.767870106486393	109.1900785290682	0.2890385973255404	0.0695483370211091	0.011714799490524924	0.7451784032191339	0.9561600456507365	0.990353475656515	127	45	287	135	83	634	104	105	12
GTF3C5	4.225072161499724	4.324437563021365	19.03263481206454	0.04302038181480119	0.0696339924168804	0.005143276945194875	0.9743651008157485	0.9655682060769388	0.9950357577456705	58	6	28	47	6	107	14	14	5
TMEM200A	3.6073566648402897	3.9289702586240214	13.711946266990264	0.21610485586434092	0.06963406262172771	0.007878233757688282	0.8843259157682934	0.975059367987618	0.9921791386608432	20	9	20	24	11	106	9	15	0
ZZEF1	7.029013372741445	7.1176164291689705	138.7573311533764	0.08971603711443721	0.06965303005434537	0.023713887580880864	0.9278371775722014	0.9538854518864335	0.9775658342875122	459	32	336	269	42	723	149	103	25
UBE2Q2P1	3.9050906653027355	4.048600753950879	15.189164974750758	-0.23700958832490646	0.06965698715827066	0.009162317715961005	0.8403117124597534	0.9688917691458224	0.9912628717237748	44	4	32	28	7	50	16	19	2
EFCAB13	2.8336356493057844	3.2481820793506895	7.405415706072794	0.21683345741669102	0.0697809363303345	0.008043593142575611	0.8966350936219066	0.9768888868971786	0.991560424068435	20	1	22	19	2	74	7	2	1
ITM2B	8.348209354986869	8.465218734676949	363.3957027438342	0.31870667795798235	0.06985639867215367	0.009715329035599267	0.7305337998326009	0.9600306398206764	0.9912628717237748	317	271	675	338	261	1756	271	286	87
RPAP1	3.9479390422600846	4.476837689992957	21.809521802594592	0.23774559837224962	0.0699230668768366	0.04893460618829136	0.9025853674070079	0.9787348730504489	0.9400683815200034	86	3	16	78	1	127	12	7	10
SNORA23	5.243292877265781	5.4884340173102055	47.58021181717072	0.5509316914738243	0.06996392564860136	0.00640317773978633	0.6352615452122555	0.9752105767867723	0.9935539653586108	36	36	31	47	49	236	20	28	17
GTPBP1	5.973869641911593	6.151408684053024	69.41140569941635	0.0580930227082776	0.07001275482978993	0.018298899334927225	0.9637292173587948	0.9625463210428418	0.9835702800207946	161	17	241	105	25	313	100	60	6
COX4I1	6.7325961185086065	6.793569882815911	112.68729122686447	0.24775481402242036	0.07009553046232332	0.014467295296747253	0.7505949853982783	0.9528779333770149	0.9866137508550596	233	56	134	134	97	718	97	67	23
RIBC1	0.7167036277870087	1.6286055891957	2.2247115092164154	0.9714607565126142	0.07009871746506703	-0.0035120760562578077	0.7005195397754176	0.9872480779407327	NA	0	2	8	0	1	14	0	1	1
DBP	0.9940051400970636	1.7544845986433713	2.175926147564451	0.5374940441137581	0.07022220785320432	-0.016180703584259583	0.8388692216505513	0.9846277903917794	NA	0	2	2	6	2	16	0	3	0
HLA-J	1.419160403424706	2.009879204045703	2.295281564617077	0.28153811007476254	0.07030502768552746	-0.0023149519756467266	0.8809310152554439	0.981917768264907	NA	11	0	3	4	2	24	1	2	0
TESK1	4.238210863508861	4.599807816197224	21.94277515427989	-0.0626098963083336	0.07038220654185823	0.018304769167065676	0.9705829077685784	0.969262490921333	0.9828047672362474	57	6	52	43	12	147	22	25	0
PLCL2	4.780063494909634	4.938603359362683	29.638620142115215	0.36482301375087994	0.07040117423220052	0.007159603458718503	0.7329638803527697	0.9654449191163085	0.9931866385053	33	21	87	33	13	185	23	30	3
PHLPP1	3.7659218958279452	3.9558534729712735	15.244268830305126	0.13898573208315546	0.07043627299565824	0.012934562404451306	0.9247901930784073	0.975319985937419	0.9876988550375988	25	2	41	21	11	87	7	8	6
BIN1	4.5188685635765315	4.597223182160778	23.590407808372248	0.030529516434929394	0.07072110647573641	0.005901438468414864	0.9813313429711622	0.9625463210428418	0.9944063787723482	60	10	46	48	7	147	17	12	7
ANKH	5.162932680263377	5.278664322588107	38.806885690961316	-0.07008760510537179	0.07084009644218373	0.018597609365509644	0.9553279043008361	0.9629466766268472	0.9813418321787343	78	13	92	100	8	177	33	21	13
IL17RE	1.3140516272356555	1.8115511046531934	2.053841621932181	-0.025125907749980952	0.07091526336218605	0.009028668146027421	0.9918258974016697	0.9845755232928873	NA	7	1	3	6	0	7	4	2	0
SLC39A9	5.469495528091327	5.546307744715347	46.04249410492309	0.10376034535947579	0.07092107128207004	0.016445848979859665	0.9172727119054325	0.9541922370621513	0.9835710540328204	104	27	59	116	15	242	34	50	7
MAFG	5.909399736115091	6.052736075375407	65.76444240531876	0.17233291025671707	0.0709221959003686	0.014183872244741377	0.8730145431192171	0.9606615170471606	0.9872035944390555	114	15	157	83	59	284	83	61	7
FIP1L1	6.303338626951013	6.320201443888009	80.64809707054359	0.07782817061547714	0.07103270788854997	0.016053102948850845	0.9230582725788219	0.9414561570346257	0.9829047046859337	142	37	153	157	43	457	67	52	19
KANK1	5.11959697542812	5.334395660838642	39.073884048651124	0.04070325464313154	0.0711683736157907	0.02692772930440241	0.9794447834048344	0.96600226550072	0.9742528607994188	162	8	94	67	6	198	47	21	9
ULK3	3.7455289690684714	4.216730336139685	16.420040081648796	-0.06097284968358456	0.07117939842395303	0.020128366957362972	0.976968636693992	0.9765805668776141	0.9797740756778764	79	4	20	45	1	57	22	21	1
MRPL50	4.679795395598106	4.8476527980110395	27.49009823858227	0.21457217161738576	0.07123068631668346	0.016486560108614847	0.8424478190155902	0.9639239376330511	0.984640489815123	46	8	45	51	26	165	21	32	2
C6orf25	2.245315689454334	2.757548232177805	5.596365388803516	0.12358491420288042	0.07135594016442784	-0.0020823052102214145	0.9554798901548569	0.9816051608608588	0.9969082837399604	8	1	3	13	8	22	12	2	0
RGS12	5.15064431979136	5.293024673023312	38.56731686960147	-0.1306322968515092	0.07137466425981448	0.02434243645797818	0.9178157365398731	0.9637745750902342	0.9775658342875122	159	12	84	44	10	121	35	41	9
LCK	1.5000262680888792	2.642798690711177	5.193785932610972	1.8551708382437484	0.07150666904177587	0.015438742055864112	0.4058628545561548	0.9872480779407327	0.9772871897198875	0	1	32	0	2	33	1	4	2
PPP3R1	5.461780633626656	5.539315794601678	46.71948128324118	0.28063898479309285	0.07164558541457808	0.014013481893030047	0.7695542778492221	0.9570227027604058	0.9872035944390555	58	26	112	45	33	229	49	32	9
RP11-395G23.3	0.6622462260010809	1.5568035258313857	1.2324354027010294	0.7783017465764989	0.07167492383498354	0.0016878866825159268	0.6820099848536422	0.9855614383599193	NA	7	0	0	6	0	13	1	1	0
PIKFYVE	6.629399922036223	6.662739992826275	102.52533131929238	0.1325810503646428	0.07179519323230381	0.021633405156119213	0.8648068209790588	0.9448756044632263	0.9786005250942784	203	38	155	164	82	517	82	89	21
LMOD1	6.653018837841873	6.750469014992734	107.07813794767279	0.19767236402887087	0.07209003189056433	0.02023213838539006	0.8340792041851425	0.9538854518864335	0.9806117158974014	300	30	299	108	58	677	91	100	14
IPO11	4.092763832085887	4.306946799471762	18.22588623756131	0.20586449852300803	0.0720971485730194	0.016064979761657973	0.8809310152554439	0.9693441295361358	0.9847606574465051	69	4	13	54	7	98	17	17	3
WDR33	5.744465172275809	5.873922251479389	57.70387881062624	0.1387090562886441	0.07232065010906802	0.016672299510387907	0.8969479149175176	0.956381128288685	0.9845323288659817	114	35	121	139	10	291	65	52	7
PALM2-AKAP2	1.141208811422364	1.8940159838468973	1.7775186511315688	0.3194021438533823	0.07240669756035131	-8.387230471439418e-4	0.86977978202614	0.9828799483908102	NA	9	0	6	4	0	23	1	1	0
PIGC	3.525810842536722	3.939676312359311	13.7359443731296	-0.3300115129328209	0.07282715054634922	0.004389673399968336	0.8188541335436376	0.9761995834278175	0.9951219358463799	29	7	30	21	8	69	4	27	0
PCSK6	2.4400259061929424	2.848934099480215	5.970595988641505	0.21337540109874578	0.07285723909498974	0.010815596953166536	0.9122669014950372	0.9800207017261565	0.9895275339636446	21	0	14	4	5	21	6	7	1
TFPT	2.665114999598718	3.1565419788975824	6.945548492715161	0.4136346022371647	0.073022374388936	0.011746329732129192	0.8013979075754526	0.9778821978106872	0.9893037833924301	26	0	11	23	2	54	4	7	1
RFTN1	5.729948049521612	5.873164755034668	57.11908798115316	0.0765853184386692	0.07306460436321319	0.019367790244199976	0.9487354023151429	0.956381128288685	0.981089113737326	133	25	138	137	11	294	76	45	6
ZNF597	2.152681789464887	2.543766697875824	5.005713817162571	-0.21462281169245828	0.07308079197734715	0.007463198878698463	0.917790365138249	0.9811853697856525	0.9913688585006629	8	3	9	11	1	25	6	0	2
FIGNL1	3.399535401599804	3.604523315134121	11.887432820880072	0.12428184629171159	0.07325576549737825	0.01565875973351546	0.9399790703895611	0.9765805668776141	0.9835925540669298	49	2	11	12	8	52	8	6	5
TRIT1	2.8223220316230635	3.221005161836059	7.379738912688305	0.171301690823445	0.07339867021338542	0.012139962200814935	0.9175150088513851	0.9765805668776141	0.9889821177535356	24	1	19	20	1	49	11	3	1
CDH11	7.902140265574974	7.972529214222142	254.65426261029134	0.2016000177289943	0.07356911529523745	0.018683072656422616	0.8079113075725585	0.9499687766707189	0.9811909338688176	988	135	288	285	114	1547	188	222	46
RNF144B	6.484303889633095	6.598179667748896	96.80396406497914	0.13831842181640883	0.07369435607354756	0.01481099346794503	0.894099073550389	0.9540489991819492	0.9866137508550596	181	47	259	94	56	456	146	65	10
CWC27	5.2728170095254185	5.35639994085149	39.69367069058515	0.08429678282199023	0.07369805012447665	0.02951547149898864	0.9317233899164737	0.9525528859476575	0.9707571301048369	100	15	64	76	24	215	51	30	4
RUVBL1	4.39904845047972	4.544563107782301	22.578388614505112	0.09276155802374518	0.07371673338349201	0.015583684531314168	0.9465676259564856	0.96567129207777	0.9858150441863699	68	7	24	65	7	144	17	10	7
PTPRA	5.706732552986099	5.780612703834055	55.42825453048314	-0.10996409192969911	0.07376597408424276	0.017381963415311348	0.9150796708872592	0.953892014774005	0.9835702800207946	131	28	136	83	15	207	34	58	15
APEH	4.381149062698317	4.686159896163254	24.328364221561912	-0.14465062276887813	0.07380055340289267	0.02807691598352801	0.9274546683959853	0.9724946760114208	0.9711385047165323	113	5	26	59	5	89	43	9	5
MAP3K13	4.843622155374031	5.0289004509738255	31.62644865950167	0.1744392171480497	0.07408794539225784	0.008729411750967067	0.8920862369858725	0.9646387027421902	0.991560424068435	39	19	34	98	15	156	19	45	3
LPHN3	2.9173022449289325	3.357794094185476	8.898833631649456	0.7409608449502482	0.07420681817753791	0.004388497568133555	0.6756893647640575	0.9779027430312509	0.9952870729381044	16	4	35	1	5	53	6	10	1
EMC3	4.683293546066654	4.791342107676313	26.589477142399257	0.2728914756379836	0.0743239657407217	0.021921973913739116	0.7792330206774424	0.9589549716181095	0.9797740756778764	42	18	41	53	14	202	16	24	3
MYO1F	6.196325245410604	6.395378298780992	83.04137579811804	0.18015008065511298	0.07444899811164818	0.01922105161265623	0.8841619358006135	0.9618454649676789	0.9813418321787343	239	35	277	105	11	390	101	76	10
HECTD1	8.01843128993631	8.050608119609242	268.51707125012484	0.08841237340728014	0.07454639711085365	0.026554821981864752	0.9056800207844989	0.939512651970388	0.9711385047165323	680	70	482	522	165	1440	240	197	57
ELAC2	5.12028975867892	5.298707820906319	38.600775420788416	-0.024581942057969427	0.074605075118578	0.028916038387408232	0.9874348216222204	0.9632998190726139	0.971184251282123	142	5	73	92	10	173	31	31	11
RP11-73M18.8	2.3957358720895905	2.8158189547714327	5.876743248536934	-0.1521779731693201	0.07481968864119456	0.014835207002825201	0.9477219663708842	0.9803740449392997	0.9819994403362176	3	1	18	16	3	12	12	3	1
PLEKHM3	3.440440296157279	3.795913940742218	11.839593627397427	0.07749961635824074	0.07487713727830715	0.015264679733302111	0.9637292173587948	0.9737757749145565	0.985950143916651	31	1	28	36	4	71	7	17	1
TERF2	4.728070071184342	4.891918801353111	27.901932412235336	0.10024375546413634	0.0752390317315474	0.021980393296528303	0.9313373732792932	0.9589549716181095	0.9797740756778764	61	15	65	60	7	169	35	22	2
ZNF605	4.863819146023431	4.9938299560328865	30.64666040083816	0.10385986466873877	0.07544797683596464	0.018837956970609648	0.9298664587724299	0.9597372818182901	0.981366527365897	69	6	44	103	13	157	30	25	6
PIGM	3.4398922379988917	3.618413789731507	11.423208106581862	0.13139615569145707	0.07561852098771	0.011483153771725202	0.929287637377496	0.9724946760114208	0.9899622308105551	20	10	9	22	6	46	17	8	1
ZFPL1	1.3259965093349244	1.921727546065495	2.050732200399092	0.3266823404806602	0.07570162850052894	-6.80619798463278e-4	0.8570417009553395	0.9808486823243803	NA	4	1	9	4	0	21	2	1	0
ZNF486	3.436208990653757	3.5403681763636787	10.952633430286525	-0.20556642116586646	0.07577778395569074	0.009646582387932055	0.8802733819160382	0.9715736174142472	0.9912628717237748	16	6	19	21	6	31	8	15	2
PLAA	4.826003845850649	4.88755980140922	28.552490497285717	0.06398021074365556	0.07583315811493621	0.017348209916674746	0.9525138290796819	0.953325942194486	0.9835702800207946	71	14	51	62	9	154	30	21	5
CNNM3	3.73739248850043	3.9798647369959554	14.073905612988181	0.05759156103814225	0.0758654164382953	0.016046026571891244	0.9715875712965649	0.969041966498351	0.9847606574465051	42	2	44	19	6	72	21	8	2
TJP2	7.067775510120041	7.102160768828677	139.08932644976773	0.016450467117528886	0.07600977882413618	0.023306414251777794	0.986868942112155	0.939512651970388	0.9764616703316682	367	48	257	213	82	674	158	74	32
EXOC8	4.41635531383227	4.869943256680185	26.863522896285986	-0.15018647072691213	0.07601240167775547	0.012115029677070698	0.9292961840319994	0.9693711265123611	0.9900014083151182	43	9	88	66	7	131	30	37	0
FAM92A1	3.9333544086685577	4.133246175459948	16.92548628225944	0.21901715821308684	0.07606925805647563	0.008623040685952599	0.8871104198120989	0.9701335373449959	0.9913688585006629	42	11	8	34	10	87	6	22	3
BRCC3	4.186412115325989	4.265117357421165	17.982393246553396	0.17340565254678417	0.07609604924983158	0.026305644535936496	0.8660982731526664	0.9586565998482857	0.9752285386966609	38	9	32	38	8	126	16	11	3
SRFBP1	4.707452251163151	4.833079440021474	27.63215905080308	0.1529199873076862	0.07622652686330603	0.018354939963495392	0.8937759169235052	0.9606673861922478	0.9820106293442272	55	5	38	77	19	154	30	15	6
RRAGB	3.226815147596903	3.5702618205416576	10.469338835803613	0.1438804678920799	0.07624773168995277	0.00788518602719872	0.9354804311071893	0.975745948008553	0.9916611017448467	37	7	7	12	7	53	13	11	0
RP11-1319K7.1	1.0427332982914335	1.6779507314398945	2.1959855444724767	0.1383208154482638	0.07626110672674857	0.015873530458572985	0.9577991538544909	0.9864998915255261	NA	2	1	9	2	0	8	0	3	1
CDK18	4.237639402737593	4.559677856370801	21.801657905922156	0.1995476722275897	0.07628863185728921	0.025033195796815268	0.8930308732466713	0.969041966498351	0.9762113882231598	84	3	55	49	2	145	20	13	5
CGN	5.945339133004177	6.107735578148106	69.33406795336687	0.06318465121668121	0.07639241043635168	0.026960028002149923	0.9641444705986347	0.9592702876209145	0.9742524331746104	213	37	106	165	7	284	56	60	18
VIM	9.548003342172198	9.594279275064055	791.6657328979508	0.14569610420870657	0.07655277361567321	0.021443617640153335	0.840329769451014	0.945192491292061	0.9786005250942784	1719	417	938	976	609	4203	609	543	196
KDM4C	5.823577295366057	5.951541257365347	60.01791456996344	0.13605887228073352	0.07656128680065485	0.023957407907292647	0.893656227626738	0.9531813806551656	0.9780343363266569	171	13	152	130	21	419	55	51	7
CA3	4.5236326386971175	5.327233617156029	38.32087834885047	0.5343678746463936	0.0766580678686979	4.050543193318582e-4	0.8143892305444363	0.9787348730504489	0.9983947221454504	229	2	27	14	34	307	4	54	4
SDHAP1	3.9995487652289636	4.33573492096486	18.152708041874654	0.013441290389788836	0.07685202966523053	0.01446878158199544	0.9938516946743954	0.9695050276825322	0.9866137508550596	86	3	22	29	10	91	33	10	1
WAC	7.913827584857048	7.967144917112572	255.00491661459046	0.22858812931491995	0.07706133611732088	0.02107339759237069	0.7482531970538885	0.943799669531889	0.9797740756778764	377	117	471	291	216	1364	236	194	49
NDUFV2	4.589120414495089	4.682857814418601	25.079750621243768	0.2969435160523262	0.07707078363140053	0.021085702960659952	0.7547860681515173	0.9598248395456473	0.9797740756778764	35	9	49	32	24	135	25	19	4
MRPS24	0.6325628355226336	1.419853757519447	1.0323048553626326	0.24607596415437213	0.077479845648096915	0.0035956309551132158	0.9046352905416657	0.9843434024511754	NA	7	0	2	2	0	10	2	0	0
NONO	7.854867011956191	7.884479368765941	241.0568049150501	0.1235130011378488	0.07753900814479041	0.024099882353785875	0.8653078350969319	0.9372316204361849	0.9757383531750402	579	110	338	304	175	1283	192	172	57
TMEM241	2.479500386494574	2.735043152340509	5.5088119711825305	0.164099379906434	0.07756787745787887	0.006793605881967614	0.917790365138249	0.9765805668776141	0.9927287193612944	17	2	7	14	1	35	3	3	2
MRC2	6.7224540030053355	6.8462777647151025	113.94238883031123	0.1734884497883886	0.07779182633733908	0.01966312618484141	0.8590349722980144	0.9509595295993677	0.9809878098388188	439	46	142	204	46	808	127	89	9
PCGF5	6.437648587715259	6.489684222419913	90.50977771350504	0.10291809699757316	0.07780242376765308	0.02467182744860718	0.906355196105312	0.9422236466038033	0.9762113882231598	162	50	148	130	61	364	96	95	12
ZSCAN31	2.632110391698911	2.990283709231154	6.840044939247189	0.5773657264771308	0.07798737507335111	0.00932551295215807	0.7207554426701227	0.977053306544873	0.9906848254286321	3	4	19	19	1	46	5	3	2
DLC1	7.673412258810337	7.690560102349591	209.194059621286	0.03732431713160541	0.07803525624143642	0.02757655316951051	0.9615155337339933	0.9298054424191337	0.9692360058601037	563	97	382	349	89	899	221	181	38
PLK4	2.1178317964894395	2.697381424510207	5.840256403389252	0.9078334634869898	0.07827863607183612	-0.010684743518970573	0.6808321270551051	0.9810729668537457	0.9865055750677328	8	5	0	9	6	38	1	6	1
ACACB	4.844034835674967	5.150119193768649	33.30333402144448	0.18261593386967134	0.07832756461466558	0.024673178300689786	0.8979097180865739	0.96567129207777	0.9764616703316682	170	3	67	52	9	181	39	30	4
WASF1	3.078680923179862	3.477355102030966	10.457060640794879	0.5948888759028752	0.0783612085252496	2.1125253673974655e-4	0.7281549324006559	0.9768858343212824	0.9994975530169615	37	4	7	4	11	87	6	2	3
LOXL1	2.4464051909632705	3.24169307154672	7.09424365823296	0.2945574861707131	0.0784986900214331	0.013467842843130802	0.8914840278123427	0.9795017908534097	0.9855784066871226	45	1	9	16	0	43	15	3	0
AGBL5	3.1311609779326393	3.3061278892381494	8.378048577608602	-0.039011927995127205	0.07866135020817529	0.011153118751986064	0.9804815394354132	0.9693711265123611	0.990353475656515	24	3	18	16	3	40	12	6	1
STOX2	3.352693141028069	3.5973841206866366	10.424749438420534	0.09181037956775667	0.07880710294046936	0.014318972737247419	0.9540601759937407	0.9693711265123611	0.9866137508550596	37	5	25	11	3	62	16	5	1
TSPYL1	5.994077307052458	6.0738350392843605	68.00116840476142	0.13283490535759457	0.0788221867660141	0.01915819652444206	0.8926686020793986	0.9499687766707189	0.981089113737326	109	49	153	121	15	310	58	58	15
CYB5A	6.50165955628605	6.634459047140162	102.70336080741713	0.37560479044985323	0.0788872657758029	0.01015971761762549	0.6948393342293274	0.9568628520188776	0.9912628717237748	157	82	70	111	82	496	64	82	27
GNG10	1.8190636337383213	2.365643844772493	4.409749620935723	0.12109736975159516	0.07892460912208377	-0.0075550247322588564	0.9616475163354928	0.9819973029549303	0.990353475656515	6	3	5	1	6	14	1	9	0
SMARCA4	7.414521687151945	7.58184036063916	192.54393483571505	0.16635112742637193	0.07900212689620013	0.03288633350093889	0.8862811230059026	0.9564279478447382	0.9675871553070663	882	42	357	375	33	896	188	143	44
CPSF2	6.301174342070862	6.327688584190511	81.1946057799994	0.11025713431847906	0.07907487086441839	0.02485721028733551	0.8920862369858725	0.9373388051445611	0.9750858811833524	176	35	105	145	56	418	82	50	18
TIMM21	3.55879763603799	3.8551058873538766	12.286241993692268	0.19989751723759192	0.07909275255031148	0.015357918008546325	0.8841619358006135	0.9678673626204664	0.9859598530452675	49	4	21	30	2	98	10	11	1
EEA1	7.330479144953439	7.352837576995295	165.0154395366136	0.09895866222704577	0.07918829162392049	0.0305679972556554	0.8909990140671306	0.9299772449382291	0.9659644730350111	405	68	339	231	91	932	124	157	29
MRPL3	5.140101706981098	5.2162389717397595	36.78253803764212	0.0766062114086961	0.0793245550952114	0.018791677285829343	0.9477219663708842	0.9538854518864335	0.9813467250021937	68	12	45	117	17	167	34	28	9
A2M-AS1	1.3524383222854692	1.993121819667657	3.7539621178971276	0.5111528625311946	0.07934305428003241	-0.0035132966189889833	0.8398705700204968	0.9843434024511754	0.9935539653586108	1	2	5	1	5	21	1	0	2
GSTA4	3.1151868760707697	3.3616826263119726	9.47110428783374	0.4418990962356441	0.07974557415274074	0.008684049339820659	0.7561139562288646	0.975319985937419	0.9912628717237748	27	9	4	18	2	54	6	8	2
MAD1L1	4.849039094796515	5.076023473954239	32.64224091894377	0.05857994190648072	0.0798364846505369	0.032245674376601724	0.9705829077685784	0.9639239376330511	0.9676922069706627	167	8	59	42	5	137	37	23	8
SNORD116-16	2.75185956420291	3.07081063364356	9.59249837657382	0.5281969227839474	0.08007363567690859	0.003237134132287173	0.7727725295502116	0.9808486823243803	0.9960701605827513	5	11	4	4	8	20	6	6	4
KRT17	3.884602753826526	4.262977194678157	17.29814651521755	0.37359349283905513	0.08007857237090922	0.007904665275346993	0.8015241257649838	0.9708768389252386	0.9918839570869236	34	2	15	67	12	142	22	5	2
THOC6	2.395178130424938	2.6215978600062844	4.989478605965941	0.24627590681445227	0.08012083271028685	0.012004517456778364	0.8748498034270389	0.9762433929683185	0.9873562766509332	16	2	6	5	4	33	5	2	1
NUDT6	0.6944136279116346	1.5519621280175455	1.389795920964187	0.44250445272523575	0.0801498733461075	-0.003518242022691761	0.8543839951746762	0.9840088421004862	NA	6	1	5	0	0	13	0	2	0
SURF4	6.994735229899104	7.034318639038639	133.19755609418863	0.12079103989668771	0.08019327355280628	0.02310623064998623	0.8841619358006135	0.9384649574446023	0.9776447198739161	277	77	142	329	55	668	116	96	31
ARHGEF12	8.905291227117427	8.938337491073698	498.9466393730299	0.09438992946243101	0.08029105269514535	0.031298883562107506	0.8969479149175176	0.9357266652590154	0.9659644730350111	960	175	1325	697	278	2273	494	379	107
GEMIN4	3.11035003339881	3.377443326111269	9.655691515705803	-0.22003380658821645	0.08029297414063472	0.020183431830139167	0.8930000241501036	0.9761995834278175	0.9786005250942784	38	1	18	17	2	26	9	7	4
MAN2B1	5.296444075633684	5.371655922533947	40.65827502751327	0.20117371332635453	0.08050142715803695	0.026956268587652037	0.8178283511279882	0.9482843539852317	0.9747694956698528	104	29	58	73	12	254	38	31	6
NASP	7.34849028077895	7.365686240154409	167.32110091100637	0.024559649468528337	0.08071113180907839	0.022988242332469915	0.9772891376808527	0.928227177070444	0.9757383531750402	480	65	297	258	84	775	137	136	40
UBXN1	6.330231022100369	6.435541367670233	87.92265666763089	0.10207260730495706	0.08071752430601216	0.027498322464027048	0.9251078851361995	0.952613555665116	0.9734310273445774	232	19	166	95	72	474	73	43	26
UBE2B	5.671150508970148	5.743665978136659	53.66822236093634	0.2270568886210741	0.0808846512505424	0.021711045615121962	0.8181193172090947	0.9497629823475836	0.9797740756778764	56	21	124	101	36	327	34	43	12
INO80C	1.5948242254860692	2.1029781100991958	2.8189909859944384	0.3129869642621244	0.08094758368843315	0.005392600763141966	0.8672513305055928	0.9800207017261565	0.9931866385053	8	0	2	8	3	17	2	4	0
PINK1-AS	1.0385093544952557	1.707747859795485	2.0072669002505674	-0.4069916146345116	0.08100503282710494	0.006300182258234326	0.849586486473728	0.9843434024511754	NA	5	2	4	3	0	5	6	0	0
CCDC6	6.740690121298567	6.814668622712599	114.57199388630684	0.3108058799011179	0.08124914052315306	0.014902662766206203	0.6965297725379008	0.9453288676048612	0.9865055750677328	213	89	97	168	71	609	98	103	19
WASF3	4.351152604216067	4.5839671292172834	21.87037944700556	0.18117905765588	0.08127282769941047	0.020521933476021586	0.8852997624101476	0.9615549104120925	0.9806117158974014	84	3	33	49	11	154	19	21	2
DNAJC8	6.161804904984061	6.180948425262337	73.7492464216917	0.1189950683716129	0.0815037006338801	0.02371797756246495	0.8809310152554439	0.9347894292834953	0.976258128000698	140	39	107	112	49	374	56	56	18
DCLK1	3.7179183645804645	3.940390271826083	14.06350299241971	0.250688270566528	0.08152003729410043	0.013557563539900728	0.8631652066683254	0.9678673626204664	0.9872035944390555	61	8	9	21	5	80	8	17	2
DSC2	4.6761660747067575	4.79624223965009	28.105330303271963	0.43902178875817627	0.0818608883387184	0.011936171757731179	0.6578316045923774	0.9618454649676789	0.9899622308105551	38	13	43	23	30	167	23	14	7
POGLUT1	3.9751750040718936	4.1470608921077865	16.600655012624966	-0.14151414180477598	0.08190057271868645	0.016466886017102465	0.9124067360727446	0.9639935764326042	0.9841796063594933	41	8	32	23	9	76	6	27	2
PRPF38B	7.726759151832428	7.795309595338615	227.2167818217862	0.08475958325664483	0.08204964222981115	0.027650723732115672	0.9259639652422068	0.943799669531889	0.9727774360625099	377	80	455	281	188	1109	135	176	65
ZMYM6	3.5505610709863107	3.6704020352080677	11.740622791122622	0.23701268538664416	0.08210103391873448	0.02243079840808535	0.8396047194038874	0.9654449191163085	0.9785751631161699	19	3	21	20	11	65	11	9	2
FAM157A	1.0400162934331514	1.7844643590314693	1.8559969653973074	0.7514066065693337	0.08226591004298833	0.004779996841227153	0.6987092519370486	0.9827137988392475	NA	6	0	9	0	1	13	2	2	0
NCKAP1	7.8233834487417	7.846481692298509	232.94997761345883	0.11371974581495516	0.08236187875069072	0.034681952318579665	0.8681628731812542	0.9276794197630851	0.9602449396452356	454	80	439	431	153	1186	240	189	40
FNBP1L	6.416198130813755	6.463001618454352	89.3277445087769	0.17472070362015135	0.08245912636735356	0.02529140525756399	0.8398705700204968	0.939512651970388	0.975625467393143	116	40	191	125	66	407	78	80	18
AP5M1	4.909963036931582	5.079735165709299	34.90561356314951	0.4348013571753287	0.08253853764591859	0.008463110857816765	0.673027310228683	0.9636789397040368	0.991560424068435	37	39	32	65	9	183	26	19	10
LSM3	4.689896596483798	4.9315462323680315	32.19540915363856	0.7197367130578952	0.08254140876717543	-6.872666167461529e-4	0.532478385224969	0.9693711265123611	0.9983413343770126	22	32	19	35	26	180	14	20	10
HIST1H1C	5.897286487159896	6.023817698621043	64.27850850900995	0.18717362149449474	0.08257451870302394	0.023409036955646022	0.8504169330660027	0.9505626087817233	0.9785751631161699	152	13	90	126	55	353	86	41	8
USP34	7.984285664581549	8.007698560894433	261.07165139458203	0.051268378400053195	0.08270422523683658	0.0304862006302525	0.9478683952438026	0.9282192946380502	0.9658718948772804	622	80	579	443	140	1252	220	210	60
GAPDH	9.249639897098934	9.271321163788135	631.543373191095	0.09155770591550691	0.08284268477422205	0.029097475221636013	0.8927602067307561	0.9304863561812478	0.9676751623611102	1616	348	745	1019	346	2848	613	458	143
TPPP	3.5649114968055935	4.094029957989961	14.894403446092864	0.27191405232801547	0.08320635063238847	0.019405576982812384	0.8857609537057679	0.972093425053275	0.98062789871597	51	5	28	46	0	78	17	17	1
MRPL48	3.168147492439894	3.3951430641360925	9.054190800644896	0.3342387809387816	0.0834996112369801	0.01516003976163132	0.8063031547891483	0.9688917691458224	0.9855832152925036	26	5	6	21	5	72	5	8	1
PM20D2	3.7405908650138193	3.980341632615245	14.214799715242703	0.08855301651458372	0.08373985857446181	0.016377268706307523	0.9557738233869222	0.9659255313666644	0.98412456476278	31	5	49	17	5	91	5	19	2
PPARD	5.619251230558372	5.713394080133231	52.633343635867384	0.17836602237768664	0.08384797964786116	0.02029831090542936	0.8561597728269432	0.9494867859152843	0.9806117158974014	116	41	75	107	10	271	43	44	11
GNGT2	0.7770145173869403	1.8035390543866439	2.76879696883049	1.2491265266017209	0.0840472078704852	-0.002327359534166307	0.6038562095129676	0.9855614383599193	0.9935539653586108	0	4	9	0	0	13	3	0	1
CTB-176F20.3	2.087253989993334	2.6007527760461193	5.038512079327212	0.3377769532777447	0.08434728587245185	0.015956621723564407	0.8841619358006135	0.9800258581069221	0.9797740756778764	1	1	5	23	3	11	8	4	1
ZNF596	0.7577820417734964	1.580932344330526	1.1860928691864006	0.1352183050993213	0.08446670767192699	-0.004064083097036317	0.9541543708411577	0.9804313730168003	NA	6	0	4	3	0	17	1	0	0
DAPK3	5.560767604213592	5.860817705970315	56.60936752181963	0.19305078664767536	0.08453189229917966	0.03470944260797992	0.8938835688752447	0.9630180051286269	0.9634153964447121	213	6	200	73	9	261	66	44	11
GNAI3	6.6884247554522815	6.737010917190542	108.92345099379999	0.08264062856993638	0.08457282425425569	0.0261001347433833	0.9279613389409856	0.939248034065915	0.9744048032339667	156	43	183	184	86	475	73	95	29
NPEPPS	6.839970876237787	6.861296003870641	118.57967598841253	0.09472753386057384	0.08461795642275771	0.025583503762097642	0.903088443730432	0.9286721324609745	0.9736542268783976	210	61	200	175	77	607	83	92	30
ZFYVE26	5.996658516225334	6.0919904199862485	67.38803226255978	0.0638862079206173	0.08464933856263364	0.028245248093993612	0.9541543708411577	0.9448756044632263	0.9723470775673007	235	16	115	105	38	330	51	80	10
PMPCB	4.71563876093586	4.89744077030052	28.934781872390666	0.20409829996373102	0.08465798562048234	0.014179277422949206	0.8577593527938846	0.957839919243938	0.9872035944390555	61	27	49	45	5	142	39	21	3
TSPYL6	1.6136724486407095	2.1191780377310603	3.0140922870172884	0.4009869295898214	0.08467939618689645	-0.0014011159579440245	0.8428928362394011	0.9789210914051588	0.9972278513561833	1	3	8	6	1	19	5	1	0
NME1-NME2	4.259095626277892	4.586964439422294	22.116848568619464	0.2541938698990726	0.08469370422304794	0.008184328697837128	0.8652755998806686	0.96560695834625	0.9917889660640182	110	12	18	25	8	139	35	12	1
DGKD	6.167336450976719	6.402873107566294	82.45292734687784	0.10041414550810153	0.0848220959959682	0.02517497645213672	0.941575389341662	0.9561600456507365	0.9763525247796416	256	15	221	200	17	443	126	58	7
PUM1	7.133551550982249	7.18576583664895	147.19412346633595	0.06485530061878449	0.08487069809221284	0.030196964851769047	0.9442583795208889	0.9351844242299656	0.9692360058601037	314	38	305	262	97	814	87	135	34
ADO	3.4981627998450735	3.620170791526533	12.076178782805492	-0.05941032403451068	0.08494202801182266	0.011964064062305978	0.9712940841101743	0.968506798196826	0.9893368227584729	26	2	20	15	11	37	11	9	4
UBQLN4	4.617772845275439	4.941078531587245	28.124393502385026	0.20547715421334067	0.08504934358348923	0.021206841665936074	0.8821106017488631	0.9625076663465126	0.9799315772267049	110	3	44	84	8	200	30	25	2
RBBP4	6.711341036242595	6.739549501756361	107.84897694551084	0.19145379506058988	0.08506318829007758	0.03554113634073335	0.7798085172275993	0.9276794197630851	0.9612150941499752	186	64	195	155	63	609	109	83	17
CDCP1	4.736557613973796	4.910917448516219	30.336682818851102	0.20784953868282796	0.08506555430555822	0.031136783953041633	0.8794376909593729	0.9630180051286269	0.9686957256341621	29	11	34	116	12	152	16	20	11
TADA2B	4.51279792624598	4.66841877395525	24.149955844998612	0.07436213221400978	0.0853333380530785	0.020330696533393155	0.9555788208642444	0.956069780764811	0.9806117158974014	78	4	62	45	7	142	20	17	6
SLC27A4	3.091768874717671	3.389956488758706	9.312524689566743	0.08628050635107556	0.08534315959711992	0.019387383990075027	0.9612446667757296	0.9729872770532172	0.9797740756778764	43	2	11	20	1	38	10	6	3
CEP78	4.3487527333913345	4.421799097878434	21.20556234687011	-0.01948455862276374	0.08548683162357064	0.014645505666087655	0.9894019641929108	0.956381128288685	0.9865481818617021	52	10	47	21	10	90	11	22	6
DENND6B	1.0614483408805253	1.5856635231390102	1.7790267047058816	-0.030439937704320963	0.08552299357578474	0.006354342231206791	0.9914126301071515	0.9821076190217689	NA	5	2	2	3	0	5	4	1	0
ZCRB1	5.362101411454382	5.463617776505389	45.99862822004647	0.17184777555495068	0.08582090055029318	0.01964518368802018	0.8809157636606986	0.9551345229839071	0.98062789871597	55	30	44	67	37	182	23	39	15
ADAM21	0.5412456697723315	1.3751300630155923	0.9135512449711307	0.27897428498844923	0.08607158807465452	-0.0025928756640370113	0.8927133601732457	0.980966366785969	NA	5	0	1	4	0	12	1	0	0
ZNF146	6.435122705372404	6.535867348296453	91.69539149853945	0.13841317092650476	0.08607463715891615	0.03130537886077979	0.8809310152554439	0.9401960537120241	0.9679864976273033	215	22	160	218	55	540	113	73	9
AP3S1	5.293534011251821	5.404347222323612	43.30955272874737	0.41869288351351297	0.08616675863312352	0.012227135260571013	0.6520744202219926	0.9541922370621513	0.9899622308105551	50	27	51	45	42	224	44	22	10
WDYHV1	1.6228173447838679	2.488144213103118	3.9973672327058076	1.1621051414880157	0.08619220162587378	-0.008997941110790698	0.5955298437018085	0.9803740449392997	0.9879847619222584	0	0	10	12	5	36	2	4	0
STK16	2.606820412193958	2.9379493774538545	6.186448357811156	0.0205977927607615	0.08630720392146153	0.012842138098901057	0.9920164009006529	0.975059367987618	0.9869350256466723	7	4	12	18	2	28	6	9	0
RNF150	2.718896246216409	2.997485905792001	6.797801060808407	0.15246952794358393	0.08641342548264207	0.013953422517697598	0.9260091012374425	0.975059367987618	0.9856614364322499	12	1	27	9	2	29	8	4	2
C17orf75	1.9520990721132263	2.2515386639367096	3.590997379230786	0.2876782926346262	0.08642196688698964	0.009063336405520874	0.8648068209790588	0.9765805668776141	0.990353475656515	11	2	2	9	1	21	3	2	1
SKAP2	6.540645960508532	6.5911533064624255	97.1907783259895	0.2178987409609696	0.08644630159170494	0.027704094646021082	0.78368230248923	0.9339427239053482	0.9711385047165323	171	48	212	104	66	592	68	89	17
KAT2B	5.3032436121207	5.362207886641123	40.36000409563408	0.15015355354654472	0.08656593302273136	0.03446123511535768	0.8660811049422705	0.9401960537120241	0.9648626395129547	91	13	76	59	30	215	38	37	6
MIR4435-1HG	4.735695459570493	4.863998422665843	28.224529580127758	0.046348587085861	0.08659140229527017	0.021877129412457185	0.9730467289416085	0.9538854518864335	0.9797740756778764	106	7	59	45	8	169	24	15	8
BCL9	4.314229930272272	4.482761597809577	21.188667255591835	0.11275312554945899	0.08687371291363259	0.01941705300645421	0.9302566154832808	0.9576597570679404	0.981089113737326	58	15	31	42	4	124	11	26	3
SHANK3	7.266984431918228	7.563258155265329	189.51353520335016	0.21330191542025392	0.08688634509583461	0.03419358479504908	0.8841619358006135	0.9625463210428418	0.9658718948772804	705	28	684	236	26	763	270	100	40
ZER1	4.460273915148766	4.640982721016919	23.72908796568501	-0.06975026799101004	0.08697874413431164	0.023327114827556148	0.9612446667757296	0.957459930383818	0.9785751631161699	72	8	55	52	3	92	30	18	5
RBBP4P1	0.493866051837961	1.3174499184942308	0.9345462203392186	0.36632940584562734	0.08709889509104395	0.003835083755632154	0.8579369504376758	0.9829010538865204	NA	2	0	6	1	0	8	2	0	0
ATR	5.473518170666571	5.587386833709566	46.5271160447177	0.06309874971385097	0.08714979994857068	0.03114873465752817	0.9541543708411577	0.9435102370112881	0.9692818300950975	129	21	80	105	15	255	44	53	4
RP11-75C10.6	2.285801996005057	2.781941501923761	5.722727140942338	0.346170434416297	0.08727428925064898	0.015160283524139059	0.8802733819160382	0.9779027430312509	0.981089113737326	1	2	17	17	2	20	2	10	1
PRR13	4.729448215771916	4.897805527119033	28.638662144334415	0.40738724134102755	0.08741670516650536	0.017069920196399163	0.6993680087318017	0.9541922370621513	0.9839218075628976	27	15	46	60	23	195	26	26	2
DCTPP1	1.7041585071553642	2.144579445141458	2.7876356893459384	0.23308967194715735	0.0876035692911125	0.007901811161912745	0.8933785475034033	0.976603848088052	0.9912628717237748	10	1	9	2	1	19	4	2	0
PYGO2	3.8377116969778813	4.156264456317943	16.01265567901389	0.30503258355828256	0.08762168626579664	0.019935540933078227	0.8340792041851425	0.9645057277630228	0.9806117158974014	63	6	23	42	1	124	14	9	3
ARHGEF11	6.2784047322105865	6.374002413492224	81.91135103936446	0.12091905723977324	0.08770393643524227	0.03555888791842888	0.8928176770941615	0.9373388051445611	0.9631616391142344	241	38	129	135	40	481	92	79	6
ZNF778	3.3493046576366146	3.7398176364806375	11.366591758811154	0.03947823528548622	0.0877211657218239	0.018523073869741558	0.9840734527584744	0.9688917691458224	0.981089113737326	39	1	34	16	5	65	21	4	1
WFDC21P	0.4728129630753262	1.4543899653371697	1.321555323962741	1.1676478960544872	0.08793828301463634	0.0012746181727153038	0.5620122802961647	0.9843434024511754	NA	0	0	0	9	1	8	2	1	0
EME1	0.3693573752698719	1.2128402164085317	1.2675935060948498	0.5177241261319592	0.0882880302041207	0.02452444108526255	0.8220836818411765	0.9875377233696337	NA	3	0	0	5	0	5	1	0	1
KLHDC3	3.2389376207560296	3.5848794205972028	11.519565810036491	-0.0456567918431575	0.08842958068429482	0.02090164636561442	0.9833825336644558	0.9729227556051195	0.9785751631161699	29	1	20	20	8	71	9	1	5
ORAOV1	3.4212628606385476	3.6894915571913804	11.365827872058674	-0.08745883483299297	0.08887612897425254	0.018753424965713878	0.9577991538544909	0.9671389736250706	0.9807814197261892	27	3	11	40	5	42	9	18	1
RTN3	6.681129144268476	6.799075175250172	112.89934401193157	0.41840594873914444	0.088940417546449893	0.010493686682490387	0.6070957967235769	0.9457550235914355	0.9912628717237748	155	79	133	116	97	653	105	107	13
RP11-488L18.4	5.776634575825271	5.877429810410625	57.44520422882309	0.14655930668048237	0.08900142581013286	0.03447262129501134	0.87744918628244	0.9396073648054514	0.9653972242783875	128	15	115	115	37	377	43	62	6
HTT	7.21662757589871	7.263834671855929	154.94258464932688	0.04638191467851892	0.08920633384887074	0.03317590959872063	0.9595461143316049	0.928581836041072	0.9653972242783875	495	55	262	332	49	737	164	106	34
TRIM65	3.4487585577849513	3.904237466660809	13.394790847386341	0.41473455995158276	0.08925592887895874	0.014034082108785859	0.8019436663605359	0.9688389066327195	0.9867037880495039	27	11	30	29	0	78	13	14	1
C19orf48	2.135369528761239	2.747952706547991	5.081750004341954	0.18156303459844034	0.08935659315525321	0.019854993329384424	0.934292157924247	0.9775325833982664	0.9764616703316682	24	1	5	15	0	24	10	1	1
VWA9	3.607812847020493	3.8817392271799407	13.39124931131673	0.41524835921450115	0.08948715339580432	0.014485914020089793	0.7285055401319647	0.9655682060769388	0.9865055750677328	22	2	15	29	16	89	11	13	1
UTP14A	4.327574712190824	4.480653908379313	21.42614516147715	0.09764420376012582	0.08981153332080034	0.022327972741109092	0.9448465525524526	0.9568628520188776	0.9786666047010746	59	6	23	64	8	138	9	18	6
NPM1P26	1.8812374196003847	2.5221425062350398	4.870155620107432	0.8183091510518877	0.08996398010714741	-0.006735557430816784	0.7296450442838828	0.9798489460169942	0.9912628717237748	0	3	11	4	6	16	8	4	0
MICALL1	5.00402431682288	5.241164987580131	35.92936931856348	0.10997634213300507	0.08997641619036588	0.030320557818388834	0.938130633001845	0.9551345229839071	0.9707010652048709	155	4	54	84	12	181	48	27	5
TMEM106C	3.704524772167395	3.7976616851748477	13.13364144448468	0.13445811532121027	0.09047827250490578	0.01963533030875455	0.9126811705606641	0.9589549716181095	0.9808733159749925	29	5	25	22	7	91	7	7	4
GNA12	6.028614622889873	6.060301015826793	66.8983782700561	0.06474113847795543	0.09053145266183348	0.02703079562480991	0.9442278446619916	0.927576542759845	0.9723470775673007	214	29	100	103	30	337	68	44	15
LRCH2	4.46751690573141	4.662676239604999	23.60689036340517	0.009196691816338406	0.09066280572143917	0.02936667016123492	0.994377811791337	0.9538854518864335	0.9711385047165323	63	11	51	32	12	125	37	17	1
ALS2CR11	0.9165424083072602	1.5528701841245398	1.2959682994330006	0.3304082080406203	0.09067649265289612	0.009350239074609733	0.8523109881396457	0.9800207017261565	NA	7	0	3	3	0	10	2	1	0
DUSP28	0.708064377665583	1.541288229213003	1.2945270229618089	0.344522836845335	0.09074259708072865	0.005995096719464219	0.87744918628244	0.981917768264907	NA	1	0	6	5	0	10	3	0	0
FAM3A	3.4327983961867377	3.8636736921067882	12.960356135265235	0.26714102694845	0.09082743256845077	0.025674246681445405	0.8879072976100165	0.9714560587922568	0.9727143083120279	61	4	4	38	2	48	21	9	2
SLC16A1-AS1	2.423861359882359	2.944943233468197	7.690567520153652	-0.3414757278737843	0.09085175984681618	0.04747778095342567	0.877680141931412	0.9798489460169942	0.930312909256491	16	2	7	27	0	12	7	2	5
CLTB	5.473830241057851	5.58077987792148	46.58654812792392	0.1502917844101746	0.09087702891611321	0.028518099877968134	0.8857773930727875	0.9426651473798973	0.9723972716940578	145	19	55	112	18	333	54	22	7
LMNB2	5.75704165621687	5.956909736226237	60.77838044179624	0.14784779401452888	0.09091511647367999	0.027285795846884356	0.9089072265489291	0.9538854518864335	0.9727774360625099	273	21	59	139	13	319	90	32	9
TUSC1	1.8491538332438007	2.4358722610797123	3.6876426838832423	0.5299828281793226	0.09097191639562405	0.002856456755837582	0.7596864823780366	0.9765805668776141	0.9969082837399604	15	0	8	2	4	33	3	3	0
RBBP5	5.355511214815493	5.4422683401826175	42.48798526159551	0.20397795451780767	0.09101699273032417	0.0337408351210344	0.8235303690588455	0.9400466187004978	0.9659644730350111	74	16	56	106	29	246	36	44	5
BRD9	5.16583563225428	5.408575514851703	40.873036764601515	0.030352903059007192	0.09103448422824653	0.03542255428304367	0.9857865154945392	0.9553441041909754	0.9647093667016118	142	8	77	120	5	165	49	38	7
PAIP1	5.782114967850994	5.836259843339166	57.09228938032373	0.21901754012364202	0.09111175253939108	0.03405908553396533	0.7824546607015164	0.9343887377369544	0.9653972242783875	127	19	85	82	48	350	53	37	11
TNRC6A	6.875630708637193	6.923462746310536	121.62168580457904	0.07349529912192042	0.09122077996038079	0.03420780399750752	0.932457634089738	0.9255342262750674	0.9634153964447121	337	34	292	225	46	625	119	96	24
HNRNPU-AS1	4.732421101531347	4.927025213809889	29.043483538589935	0.3393400194225154	0.09148269218782026	0.01754271899562529	0.7761632665399251	0.9538854518864335	0.984630982199075	24	18	72	61	13	183	23	33	2
TBC1D4	4.946113712200661	5.118943317922372	33.23560249752453	0.3275063831991285	0.09149717382587527	0.02213958562883683	0.765631987814081	0.9526747101842566	0.9797740756778764	113	8	26	71	24	246	25	29	4
ZC3H11A	8.05452729891761	8.076584829516305	274.02027292455523	0.14114004502683072	0.09151194411360868	0.03880011093699038	0.8313112675601583	0.9164133309684328	0.9556663554226895	444	128	586	430	163	1386	281	230	46
SBF1	5.78695089373649	5.971346013141894	61.91918091683246	-0.07345367242163371	0.09154187396831867	0.03975822541075881	0.958197309948038	0.953020137476823	0.9595199936554096	235	11	165	94	15	197	83	48	13
MED23	5.356800087399833	5.436870169642931	42.2177747867435	0.060597042309847256	0.09161359691551385	0.030834281339590312	0.9560102396251702	0.939248034065915	0.9692818300950975	113	13	75	88	21	268	23	46	7
ZNF669	1.70786501792719	2.1394091393268093	2.9191113020569737	0.3627915223542735	0.09190285651694872	0.006452745638879943	0.8319888921476513	0.9765805668776141	0.9916087119964918	4	1	2	12	2	19	3	3	0
CDK14	5.212754538854181	5.2713046950005875	37.80654701645773	0.13105068924134206	0.09200239918102981	0.029271833331377395	0.8896752829787686	0.9372316204361849	0.9711385047165323	74	17	82	83	13	258	31	23	8
STK40	6.0867159161789575	6.145524589602094	70.12613626338837	0.07069399745816268	0.09209241676765699	0.03450307075647589	0.9407575153892427	0.9289400298367074	0.9641653093140654	216	20	142	107	36	336	80	59	11
MC1R	1.959374927022853	2.3456533359315457	4.19627275884301	-0.06291323778147204	0.09210074752525153	0.01871444085788999	0.9790992490107412	0.9787185858886049	0.9764616703316682	8	0	13	8	1	10	4	3	2
MPHOSPH9	4.901171851797318	4.9724674410136815	30.81065809053433	0.1574203467782938	0.09215127749966714	0.024438207905563128	0.8809310152554439	0.9448756044632263	0.9768771159212146	87	16	30	72	11	175	28	20	7
C4orf29	4.056418702130298	4.2436189201140095	17.342728249599155	0.1247427159458892	0.09239253612065489	0.023009710284264965	0.9259639652422068	0.9564275568164378	0.9785751631161699	22	5	45	49	7	91	13	22	2
SRRM5	1.183193165377611	1.7028003965771092	1.8787920641886535	0.3548443516840492	0.0923983481935225	0.004000200695778483	0.8458549574292819	0.9787185858886049	NA	8	2	2	2	0	11	2	2	0
DFFA	5.311675422346421	5.429931809096311	41.83281370181246	0.16940570507752326	0.09249690813268584	0.03081970831655644	0.8726183403141359	0.9436709917816642	0.9699363502591676	121	7	60	105	24	257	38	34	7
ATF1	4.583211752406627	4.715714333444356	25.846626323588517	0.2528613011097657	0.09250341941812018	0.019784629708666332	0.8298076161371194	0.9538854518864335	0.9806539547259807	75	21	46	19	7	130	18	26	5
KIAA0753	3.8101649524508194	4.3103305978111734	17.35440345520436	0.1555178296454294	0.0930524604957206	0.024882314841968817	0.9313477059924052	0.9660934900420572	0.9754756437450586	64	1	27	63	3	98	13	26	1
ARID4B	7.456255951734761	7.494580565198347	182.8361615133225	0.06893734437101204	0.09311850193196891	0.03530349418500868	0.934144406995904	0.9227635392229563	0.961791165504527	353	64	496	294	84	965	164	113	46
CHD5	0.6552981377013526	1.4731289423734744	1.275380195603082	0.5707085928866689	0.0931938097882656	0.017270791491364262	0.7862166369727803	0.9843434024511754	NA	7	0	5	0	0	5	2	2	0
THG1L	2.8428161285901896	3.093212356904764	6.775588363142107	0.20843339047728476	0.09323850774019828	0.01828986545074183	0.8797510046819907	0.96567129207777	0.981089113737326	23	2	13	15	2	55	6	4	1
SNW1	6.377412359720822	6.503011791198761	89.77347716648323	0.08746713398517206	0.09324547521727211	0.031334292691750705	0.9310938708303573	0.9373388051445611	0.9679864976273033	188	42	176	154	49	515	82	111	5
MR1	5.178267353927985	5.265780182317511	38.94154174417036	0.286358131867062	0.0933947706663936	0.021460220244595648	0.773163951772945	0.9477791296207612	0.9797740756778764	38	33	64	74	14	188	29	33	9
PCMTD1	6.62944527075884	6.710898722352339	105.73913389192317	0.2778671153835505	0.0935955691327481	0.030304892408945103	0.751364078611694	0.936117410794179	0.9700426201264079	108	35	254	172	83	598	84	88	21
ATP6AP2	5.808131847929457	5.909600102819923	59.81170218650591	0.3629372265029796	0.09360961602361818	0.02541725070253949	0.6448691001425441	0.9399726261187571	0.9762113882231598	92	24	84	86	59	390	55	50	7
MRPL22	3.44778510488913	3.621629482778541	12.50450374692391	-0.05556351113441981	0.09369016639687122	0.019211650386479286	0.9751909939877262	0.9678673626204664	0.9797740756778764	29	3	12	23	9	58	3	8	6
MCOLN2	2.0601951818560282	2.549504135105653	4.693163789021049	-0.12271049128466696	0.09372359110998293	0.016235987195206962	0.9577991538544909	0.9765805668776141	0.98062789871597	19	1	7	8	1	29	5	0	2
TMUB2	3.659763719575263	3.975431056688851	13.454268064951911	0.2211011255329072	0.09377923866038926	0.02184079854549956	0.8745425547698031	0.9612273313960693	0.9797740756778764	31	2	30	46	4	103	16	9	1
RP11-20I23.5	0.940784649423875	1.9270138602012845	2.7656530811363367	-0.33435619334730093	0.09390938764070965	0.029079265952565297	0.9172822968499049	0.9853559433311231	0.9461001912961916	9	0	10	0	1	2	7	0	1
MAFF	6.691740449430455	6.89400705629407	118.56489376931796	0.09617775998298835	0.09402764873075829	0.0283208170913987	0.9442278446619916	0.9509595295993677	0.9727774360625099	291	16	331	149	81	484	203	67	15
EIF2D	4.560016080500242	4.665332982965037	23.868445223712836	0.135317257123274	0.09408540285557138	0.02837034663438642	0.8977189555514288	0.945192491292061	0.9727774360625099	79	6	47	41	11	159	20	19	4
SATB1	5.538425515958692	5.603496066986639	48.03282404360449	0.14775127519302744	0.09422678585259163	0.029875946343558762	0.877680141931412	0.9347894292834953	0.970587205689098	80	18	146	78	19	271	44	35	10
NFIB	8.005400387480996	8.028582127040922	265.2704950699091	0.0974143742526741	0.09430551880105074	0.03842341195354572	0.8930000241501036	0.9148117931069913	0.9566207743694222	701	109	564	311	141	1266	235	221	57
RP11-229D13.3	1.9379082765817899	2.2973719214931445	4.524528531462813	-0.07688900436544464	0.09483144677669962	0.017938494416843635	0.9739277906481569	0.9793329619712617	0.9764616703316682	10	2	6	10	0	13	2	2	3
MAP2K5	3.5875821195913615	3.957327545037526	13.27739070179852	0.07976250065850739	0.09490957485146004	0.021324366306872417	0.9627984989574998	0.9621429475733231	0.9797740756778764	56	5	26	17	5	100	14	13	0
FLAD1	2.9115017648655868	3.458560816451993	8.964119205036894	0.3220173455454954	0.09503398735293836	0.022471604103975598	0.8638267481349002	0.9715167300219393	0.9764616703316682	44	2	22	14	0	49	15	5	1
GCSAM	1.98281167607267	2.5701809177549984	4.3537685851801085	0.1352129732535328	0.09506044932674407	0.016000877349649372	0.9556576352727835	0.9769835902602851	0.9802747205219003	2	1	9	21	1	12	7	6	0
FDFT1	6.562781106538611	6.739328673584913	107.91649256616026	0.5354011632870691	0.09507291282488399	0.011330849629461674	0.5211929647748194	0.9500812988449344	0.9904524531543486	165	35	121	102	137	759	87	86	15
TBC1D2	5.774574092098084	5.880807588615434	57.843471814532215	0.16602233646477155	0.09521560680640526	0.031580899309690325	0.8724846467729996	0.9374199386251494	0.9692360058601037	198	26	55	117	26	303	61	59	6
RP11-390E23.6	2.0881591326871867	2.3045325457230863	4.058976301244288	0.2603312297681643	0.09529477581207134	0.011470996172617308	0.8797510046819907	0.975059367987618	0.9870598906563406	3	3	8	7	2	20	2	4	1
PLXNC1	6.490301712023392	6.596553248434044	98.80033812257273	0.3980691715000102	0.09549173219454143	0.02090055417808512	0.6834376473603017	0.9414561570346257	0.9800878228911789	67	65	168	145	74	463	93	79	20
HSD17B11	5.132835389984314	5.338563452662605	40.872870998881396	0.67779844970930625	0.09573252864290788	0.0042343747208075065	0.5696066167693383	0.9561600456507365	0.9960701605827513	19	32	82	40	31	235	24	41	7
WBSCR16	4.698063536894471	4.859907142514518	27.50550521971605	-0.13469766504730957	0.09610399296756333	0.02858729407521973	0.9111535996204343	0.9499687766707189	0.9723470775673007	91	10	39	64	9	102	46	20	3
RP4-742J24.2	0.5951819839023583	1.4821830835427972	1.625049449365717	0.07038168671403991	0.09611171833216067	0.005015649705124644	0.9835391005027729	0.9843434024511754	NA	1	1	7	0	1	3	5	0	0
CAB39L	3.3883086063528545	3.73040872773311	11.395857994003176	0.1590575881133428	0.09622479039605333	0.022241873610972684	0.9191950297267245	0.9639843824695913	0.9785751631161699	33	1	41	13	5	59	10	15	1
ORAI2	4.376081100345852	4.500286969382446	22.755947387572377	-0.3194196997357145	0.09640050337787283	0.028909020171904668	0.7718969154959542	0.9548531759648378	0.9707571301048369	65	7	34	50	7	69	26	9	9
MRPL32	4.570053932211911	4.683370081399108	24.59794651160757	0.18238071817287269	0.09647348199965292	0.037237749108259485	0.8629848490815099	0.9454984050671127	0.9624355980188364	52	15	28	46	15	132	23	27	2
SNHG14	5.970407027055098	5.999777943711067	63.85864969756254	0.10596618465456618	0.09671231988661697	0.0373485039442478	0.8983962832132945	0.9186751001619499	0.9596120106686825	158	25	84	134	36	324	67	48	12
FIS1	4.802017095799628	4.900322335801522	29.817913662619215	0.10306946230308185	0.0969234106190234	0.026008887135680253	0.9332819219180828	0.9490664417587581	0.9750858811833524	117	16	31	39	9	140	25	19	9
RP11-74J13.8	0.3869076374672315	1.2781245190115347	0.7864746441314343	0.42631658970387987	0.09697469850093907	-4.792903557855046e-5	0.830261421937732	0.9798489460169942	NA	7	0	1	1	0	10	1	0	0
TKT	7.524090666994856	7.5479500425426505	190.7547141484224	0.11060624115163574	0.09707201407488161	0.037017849549906494	0.881064182724173	0.9127995175850013	0.9591485385380756	369	94	223	400	115	891	176	139	45
TCP11L2	5.285256881904277	5.414122093278576	41.72385198923298	0.37139275340063804	0.09711523997132242	0.02547918090930761	0.7284577142274641	0.9448756044632263	0.9762113882231598	33	21	123	81	18	254	40	34	6
EEF1D	5.741748285389745	5.849148610428618	58.64884913923316	-0.1479885585613893	0.09712827238712801	0.04056783354036137	0.8841309584611097	0.9437494611180277	0.9582035989857239	196	16	101	112	19	277	38	29	23
SDHB	5.044292817118259	5.1554139610045615	34.90864664818693	0.28655258310482695	0.09733036944156866	0.02816965628178031	0.7647432033604138	0.9444360716389868	0.9727774360625099	65	11	50	59	32	273	18	28	6
ZBTB22	3.3178431480526216	3.57851618468617	10.446558729476061	0.10120333530864879	0.0974362847702751	0.020012192776820346	0.9508278523609509	0.9630180051286269	0.9800878228911789	32	1	27	17	5	60	5	13	2
RNF185	4.1508461136882495	4.413614037724267	19.190524436881457	-0.012094627537333506	0.09747123293520707	0.026957486887724726	0.9938516946743954	0.953892014774005	0.9744589064948852	48	6	57	41	4	97	23	22	1
CDK6	5.31139847909762	5.5032619929493025	43.61994318887987	0.12685316746028563	0.09747448594556617	0.029884585470522466	0.9112530487766469	0.943799669531889	0.9711385047165323	122	27	76	83	11	268	50	43	2
VGLL4	5.386496958246898	5.421337137963799	42.769327674643876	0.14010386815718967	0.09759504864157216	0.035356509508489516	0.8754220592127467	0.9284160468412853	0.9632545448562388	75	28	64	82	19	208	35	41	8
NPAS2	4.301675041003135	4.521615234012893	21.835095178105284	0.1606195291309469	0.09768695122547225	0.0274443550179642	0.9071000440559754	0.9541922370621513	0.9733170574362074	70	8	36	58	2	139	18	12	6
MIS12	4.586852393949109	4.6509438269497725	24.449784273877363	0.06931677321384465	0.09776294292851614	0.030952106838567767	0.9533211982022309	0.9432547774611277	0.9692818300950975	41	11	37	50	16	108	18	29	4
ZNF318	5.811484760645058	5.885919551901283	58.52953220287906	0.15221977492383498	0.0980570987381454	0.03394855813365717	0.8773099719912313	0.9306403548476077	0.9658718948772804	143	24	171	61	23	298	55	54	10
CFAP53	1.8713293382624165	2.712155629074056	4.7096361657043255	0.4960118575689859	0.09806136329894823	0.015332245265737251	0.8041168914709667	0.9779027430312509	0.9805522115346632	4	1	30	5	0	23	2	10	0
HIST1H4C	3.365961401495423	3.7609560675214437	11.523177974825826	0.20592693970382878	0.09818573097273191	0.019381410963435916	0.8970669445336868	0.9632674229302851	0.9807814197261892	36	2	25	13	10	92	13	9	0
AATBC	1.949503969818157	2.472766564509887	3.883084141861217	0.40705487814221936	0.09819079929112222	0.009548386610317679	0.8145301863357387	0.975745948008553	0.9902854115806231	14	3	11	3	0	27	4	4	0
RNF181	3.7390161506619908	3.8203581173659686	13.302158297664043	0.09251438998419906	0.09830514844888825	0.02108634232803027	0.9436944464820907	0.9538854518864335	0.9797740756778764	41	7	21	15	6	64	15	8	3
C6orf62	7.279062503006027	7.31942172243684	162.25924326592963	0.20378772464977696	0.09834184686795505	0.03546148590133344	0.7721832762391833	0.9165475244950896	0.9624881071922881	278	110	194	298	87	823	145	157	26
PDCD7	4.692243739020277	4.760360985830778	26.417917354581864	0.03751231894248098	0.09864098012204033	0.02093933059159254	0.9759952718190298	0.9401960537120241	0.9799315772267049	90	9	46	41	10	139	25	16	7
TP53TG1	1.6583803472454521	2.0089438036023077	2.6051218503810762	-0.09213455414571779	0.09906913398440557	0.011491421446611246	0.9612446667757296	0.9761541147241592	0.9863217498446024	8	1	4	6	1	10	3	4	0
ZNF292	7.07305766014602	7.170657613945438	145.46380474833555	0.11892307147348857	0.09913104288627848	0.04106304353393247	0.9043315442932547	0.933376486338476	0.9578159648833059	251	46	519	223	45	647	144	102	36
STXBP5	5.0261859439992636	5.174482474872747	34.39909781654037	0.16570725584041024	0.10003612893808114	0.04448000637359264	0.8719275547611284	0.9390850260584133	0.9551300603576316	85	11	60	61	24	225	37	32	2
SLC4A3	1.2427687351148196	1.898411267224037	2.1809456003195025	0.6346483668337445	0.10016419290263741	0.002626152761960806	0.717683523962679	0.9769835902602851	NA	13	2	2	1	0	17	2	2	0
SCCPDH	3.8006933772689018	3.9166816947896272	14.30936195688285	0.2836402476541705	0.10018815607429021	0.028793153372661306	0.7999663969330818	0.953892014774005	0.9711385047165323	31	5	17	22	13	97	7	12	3
ACADVL	7.555916803846163	7.620827700421433	199.0931443477061	0.09347454483432642	0.10040198064911111	0.0414386172832498	0.9178157365398731	0.9230526254943057	0.9566207743694222	699	79	443	260	55	900	175	171	45
RBM8A	5.654095150364206	5.694357672828439	52.90164940667882	0.02608280541828791	0.10050250030636754	0.02729225022359803	0.9815113021011522	0.9297176623899365	0.9728666066017752	99	33	80	89	24	260	27	44	16
ANO10	4.513472655658352	4.687315804066556	24.107472631550394	0.14100814198616	0.10051596184937167	0.03350067389741433	0.903088443730432	0.9468186997331544	0.9669475365639784	63	6	38	46	18	153	35	13	2
TBC1D20	5.703706300807283	5.753383807582364	54.40442112862036	-0.031205191986004813	0.10053136279911495	0.0281124639068087	0.9775248067789286	0.928227177070444	0.9713600943268711	118	15	112	98	31	243	55	29	16
ARC	1.6833829331973598	2.537962712535498	3.549351360051452	-0.14420559746002704	0.10056047873178824	-0.006711504230099134	0.9561815600180422	0.9761995834278175	NA	12	0	10	9	2	55	2	0	0
MEN1	4.170940478933589	4.371401786185504	19.479763612347814	0.047353166331063415	0.1007648363325233	0.027859964702811747	0.9765350390972957	0.9538854518864335	0.9727774360625099	69	2	33	46	7	94	22	12	5
ADAMTSL1	0.9080328978788931	1.681266810000195	1.4605404269639657	0.0715307337471268	0.10110377385769405	-0.005783808325527045	0.9780875782384293	0.9765805668776141	NA	8	0	2	3	1	20	0	1	0
GLOD4	4.180076609958371	4.387857115894637	19.048027077457512	-0.004895752345504931	0.10117597775199369	0.031478966855993454	0.9974133036477076	0.9499687766707189	0.9692818300950975	45	8	35	48	7	106	31	12	1
DOK7	0.4349199722047632	1.3273966660682848	1.3663250097288935	0.638151500200101	0.10156887339699235	0.02474558722334268	0.7711931751398535	0.9843434024511754	NA	8	0	0	2	0	7	1	0	1
RFX3	4.478126418918635	4.742834264964755	25.029169156630694	0.4644536672680928	0.10186570896656537	0.017656721203200415	0.7065889749370102	0.953892014774005	0.9839218075628976	39	9	98	16	14	175	31	16	2
MLH3	4.854765758267457	4.927956130387247	29.37000146137848	0.08496918388060505	0.10201583414235359	0.032530002066372445	0.9362431690521931	0.933376486338476	0.9675871553070663	55	8	71	58	16	145	29	27	5
POLR2L	4.084443974159252	4.2971662225933915	18.578692228646123	0.4241804818756163	0.10205382977895253	0.02207438311705512	0.7545542285835901	0.9551345229839071	0.9786005250942784	64	10	8	46	6	132	11	14	4
GPC5	1.3557826027004545	2.0714048582591693	3.6582335992114854	0.1806349345115173	0.10206446274290086	0.04870842668342034	0.943410315183964	0.9829010538865204	0.9092094753120367	20	0	3	3	0	8	2	1	3
COG6	4.505668216985587	4.570306565077373	23.87987147362661	0.04269617487174456	0.1021282989915219	0.021654801770412235	0.9742794022458084	0.945277956253134	0.9797740756778764	66	14	32	34	9	121	21	10	8
MAP7D1	7.046383906337476	7.175734938072495	143.90298698267335	0.1333107752703335	0.10230944455617334	0.03746776789433964	0.8979097180865739	0.9333518165139425	0.9624106869336067	533	50	283	276	31	758	195	112	16
ARRB1	5.315027581448131	5.4910345773917735	42.86074048883404	0.1980019477420927	0.10243598762472603	0.033500206497564834	0.8573449551378718	0.9401960537120241	0.9672311772862607	119	11	134	78	10	322	42	32	5
C8orf31	0.3072684848809317	1.3286082289078702	0.8881169049884446	0.6784001324325315	0.10261797233196288	-0.001671268751500516	0.7429254892181052	0.9799436742159501	NA	2	0	0	7	0	11	0	1	0
NBPF9	4.458960614874874	4.645057274004068	24.63445770128584	-0.15661944367079236	0.10269120835311167	0.03972765823849362	0.9054269484679097	0.9538854518864335	0.9586183371564286	74	4	67	44	5	85	21	18	9
SETBP1	6.615069879490108	6.753202928042643	108.12029677747246	0.1145011013180021	0.10277161864012137	0.04401448298833517	0.9205949178631716	0.9384649574446023	0.9552401998016989	421	32	256	169	18	542	83	90	27
RPS27	7.5296957983621	7.6581624930132115	208.60715591982265	0.20687000508691777	0.10278552342787844	0.029618258444247075	0.841630997433534	0.939512651970388	0.9711385047165323	236	132	290	198	182	836	115	187	62
KCTD13	2.903102605867494	3.284430921522574	7.610572703975075	0.11797138195963222	0.1028043036246633	0.02168995485084443	0.9436827969501853	0.9636310581497555	0.9786005250942784	23	2	12	23	3	62	10	5	0
CCDC80	8.531329739865665	8.752269825857546	435.31707004794725	0.2703390810024279	0.10299133687770289	0.028055097569080943	0.844915879007224	0.9497629823475836	0.9732072461868615	1556	158	201	1232	170	4058	183	324	76
C11orf30	5.3766829214068554	5.47554762448152	43.173840918144904	0.24182885208361027	0.10299553660006538	0.03720380152793879	0.7902568462983134	0.9314584267723267	0.9626001299911688	79	14	133	60	22	302	37	35	6
FAM3C	4.855924772178754	4.953052468470008	29.68957333828748	0.1857120059830325	0.10301242761772955	0.03875276399034873	0.8529739494220481	0.9357266652590154	0.9606328534952103	51	10	53	72	18	198	19	31	4
MRPS22	5.267102966697031	5.351184567042257	40.37769549480778	0.27583078820418944	0.10308016367327946	0.03309317338269088	0.7676274665853389	0.9339427239053482	0.9669475365639784	107	23	36	59	27	241	27	42	6
PSRC1	1.8661641058485796	2.4630442341862424	4.180371113179848	0.7811258485172123	0.10309462133883306	0.019570662952392324	0.7017581992121469	0.9765805668776141	0.9757383531750402	17	1	0	14	1	19	4	4	1
EFCAB2	2.7916324069031737	3.1392429466848886	7.096313321480305	-0.09306804866442786	0.10327018748664497	0.019691127096947186	0.957410385428177	0.96567129207777	0.9797740756778764	12	3	21	16	2	32	7	11	0
RP11-131M11.2	0.38520230809684974	1.3177784881573227	1.0442394206712593	0.8410526696638368	0.10333054258936467	0.013301513251061627	0.6659496037350359	0.9832158002349599	NA	1	0	0	8	0	5	1	2	0
SMCR5	1.659001590192637	2.2202162650622626	2.9913673548857584	0.22416770389554935	0.10352099610157889	0.013807791782263426	0.9078861042273706	0.9761995834278175	0.9822062350537623	4	1	9	11	0	15	6	2	0
LAMB1	9.154922211249605	9.175560176949407	587.6764375322839	0.08681364163582034	0.10355689125761598	0.048845844211301045	0.895500851460385	0.9063602180695288	0.9389449373739693	1422	230	937	1341	257	3460	401	494	129
PCDH1	6.60197456894882	6.7296815206434895	105.6314205097874	0.14522287434792297	0.10372988020289663	0.043157251540329955	0.8920862369858725	0.933325343638959	0.9560975812293013	290	24	286	247	21	605	87	88	22
DYNLT1	4.716039294639763	4.92335974057572	29.75850166637973	0.43212252329932155	0.10391365634801403	0.01601002281368291	0.7371565858003453	0.9534331485991616	0.9847606574465051	17	24	52	75	10	151	19	37	4
NOX4	1.005592888375918	1.9783169864209984	1.8840414426924221	0.13884279974826946	0.10453229044558508	-0.0037005885418574555	0.9577991538544909	0.9768858343212824	NA	7	0	10	3	0	30	0	1	0
ZNF347	4.897411984975935	5.015739279048955	31.262479570092232	0.10685499882742024	0.10455016145983426	0.03336479966441483	0.9237073976880371	0.9384649574446023	0.9667000621207091	84	20	69	42	7	147	35	30	4
SNAPIN	2.5352692378612423	2.954534836758316	6.207747569648309	-0.17028313245026863	0.10488649355406648	0.01351640719681831	0.9252723650187568	0.9684696471528579	0.9859598530452675	14	4	10	12	3	42	1	11	0
ADNP	6.68919628564016	6.741425778597978	107.21960736817373	0.12924354079559477	0.10508027400923765	0.044410822668017665	0.8787436090649806	0.9128155966360563	0.9526756334095537	266	30	259	148	61	591	121	69	20
ELF1	7.282931390280743	7.354992061878649	165.42991546201367	0.25538660150964493	0.10509093649034455	0.03660900953777393	0.754907125393003	0.9216423572337616	0.9624355980188364	175	77	360	274	114	908	139	174	23
GALNS	4.455416406752308	4.566907181601939	22.855237607610118	-0.07651405160828166	0.10524871065693418	0.025482709973256114	0.9529309288910383	0.9444172241444482	0.9761229491848049	56	5	42	61	8	91	27	15	6
BCL3	5.310042162137225	5.424521633599608	44.07513679514721	-0.1503644857097719	0.10555973905163206	0.03764842950275536	0.8970669445336868	0.9432675028013101	0.9612150941499752	65	25	93	84	14	171	49	13	16
TMEM143	1.107800013620261	1.7997689909520462	2.675999083447688	0.2891033092552824	0.10566359084364647	0.039126022562449986	0.903088443730432	0.9826533869085161	0.9274950508191315	14	0	4	1	0	6	2	1	2
RGL1	6.525421372034093	6.6539272617860465	101.9093154609651	0.353606850229149	0.10596069586008841	0.01941675608835362	0.7102778439289967	0.9351327218091469	0.981089113737326	213	70	76	127	77	642	57	116	14
PURA	6.918489850547953	6.950442395117072	124.51274784509333	0.1448933749336089	0.10603827379172526	0.04856655907111896	0.8436870261168924	0.9044291423818842	0.9426573353369976	247	42	276	187	80	644	131	98	22
FLII	7.3101699261854565	7.434035470961055	173.50973653825486	0.15864099549760655	0.10609242863813152	0.042861790450772534	0.8795351338515397	0.9315302288201057	0.9566207743694222	749	56	325	269	37	888	217	108	32
ENOX2	3.367937130402926	3.5486534920162907	10.02148935607317	0.12105653282866634	0.10609896702963345	0.029618405619586664	0.9254742369485254	0.9538854518864335	0.9707571301048369	31	4	16	21	4	66	13	6	1
SDHD	3.856361732012642	3.962866604559978	14.727704207267559	0.29935434180824116	0.10623345558542073	0.03436919770529016	0.7761632665399251	0.9498680037884087	0.9653972242783875	30	12	15	25	7	88	11	14	2
ZNF16	1.3263884397232937	1.8587669247068268	2.556991599292768	0.03189592869339039	0.10625618042053996	0.02369458458882451	0.9914126301071515	0.979062732694784	0.9636203080842014	13	0	2	3	1	6	1	4	1
LRRC4C	0.5090782678617775	1.4111566696526585	0.9736972084662796	0.43671035890159365	0.10633083827298602	-0.0029754247645145185	0.8300045796850452	0.9772080011231558	NA	2	0	7	1	0	13	1	0	0
CARD8-AS1	1.6771524139677463	2.1891558659638894	3.528836826869232	0.18972664229574998	0.10653299644518577	0.005935914996879224	0.9386076215153677	0.9765805668776141	0.9916611017448467	1	3	3	11	2	10	2	7	0
RWDD4	3.0047421323255636	3.16293209989614	9.766960281069625	-0.1287308937735286	0.10723497557312647	0.02063684821018435	0.9407575153892427	0.969041966498351	0.976258128000698	16	6	8	14	5	35	3	3	6
NUSAP1	3.5409545841747505	3.879653667073773	13.967994332801556	0.83728049639911994	0.10726319068665466	-0.007470769652440078	0.5517977348318607	0.9634075100970414	0.9913688585006629	27	9	4	16	16	129	7	7	2
THAP5	4.578559633135322	4.672789624526141	25.270557396880886	0.09834688365812425	0.10729291542797481	0.02752316584900402	0.937076135139755	0.9421790421240429	0.9731131519802014	61	13	61	29	8	158	12	17	8
EMC4	4.784094499400157	4.849315398944959	27.85859913978643	0.16237306247903535	0.10731748548646973	0.03891108574494342	0.86977978202614	0.9298726129006244	0.9603118572809428	56	10	54	60	14	204	18	19	6
HMGB1P5	1.5949826241639655	2.1592476391027344	2.6162394671016647	0.2496126433591176	0.107401876518741	0.00230257687175282	0.8938487790342238	0.9716183667231358	0.9969082837399604	12	1	2	7	1	31	2	1	0
ATXN7L3B	6.066873253919262	6.108421743083316	68.92631790043566	0.14059979864512953	0.10745073288210799	0.0493462419966106	0.8656605607702068	0.9101789049077561	0.9459551399188244	114	32	110	139	43	318	80	60	10
ZNF777	4.2615195489925775	4.487152684425695	20.87171717338004	0.15897980561481106	0.10799185266881783	0.03440984430348421	0.9076466576678147	0.9506916671863358	0.9654424866136386	79	4	20	65	5	104	20	20	4
SEC62	8.239738218262499	8.289216323577552	319.62989441258384	0.16399581486772025	0.10802260021223545	0.040617866955927784	0.8340792041851425	0.9127027333906346	0.9567936347051569	427	164	571	461	230	1746	192	292	74
OGFOD3	2.7981917649774974	3.2298520588582815	7.265721589609159	0.1789938840583362	0.10826211538682073	0.020221501849679004	0.9146471425554882	0.9637498956411665	0.9797740756778764	37	2	8	15	2	51	9	7	0
SRSF11	8.045525426065238	8.058581109240498	271.531356170718	0.04586620050199891	0.10827930412588531	0.04602630566063571	0.950709856637886	0.8933863538342408	0.9426362054930528	649	106	502	442	147	1280	220	206	70
PPP2R2D	5.386872990674184	5.504877053090883	46.04585890880675	-0.1757024552678406	0.10841397305100936	0.0448383075032535	0.8694507045647883	0.9394586474548214	0.9538382782199472	116	10	109	93	15	192	24	34	18
CXorf38	4.481157877645854	4.692270089808833	24.096284781757284	0.18419497294024761	0.1085122500036065	0.029260351429145594	0.884828158740458	0.9459522758500923	0.9711385047165323	29	10	78	50	8	135	37	15	2
RP11-1017G21.5	0.3785513770017678	1.3131769807835936	1.0085948718099755	0.6467736749689577	0.10866513475867076	-0.010618135266779872	0.7619208639111505	0.9772080011231558	NA	1	1	0	6	0	11	1	0	0
TMEM55A	3.3891529884756797	3.673021496572544	11.958534919550543	0.34863232968316543	0.10869025934708457	0.011810997169085237	0.7935883644468158	0.9625463210428418	0.9893037833924301	18	3	16	10	17	52	19	7	1
DNAJC3	6.926481285252543	6.969534528182895	125.76719755860645	0.1988398447929704	0.10876612065789448	0.05251308123305736	0.7760873483398913	0.9036658796102753	0.9388690462952358	291	57	244	156	77	785	114	117	16
CCNY	6.103666945086988	6.144737811748987	72.83129340992565	0.06785339945183122	0.10888511867547263	0.034436159778440126	0.9442278446619916	0.9188328155067568	0.9647093667016118	142	52	110	89	34	294	56	53	22
UGP2	7.280032639305576	7.316584374222138	162.1826426496636	0.1965716708066999	0.10908686079540264	0.04300616044123224	0.7918957607695746	0.90603223675566	0.9541584561258623	201	91	243	356	91	823	136	138	34
ANKRD26	5.026574367738505	5.2429404438055	35.8820610226468	0.13772528628250896	0.10931156273285697	0.039066911438589536	0.9129507319494884	0.9421842435178311	0.9606328534952103	143	5	65	87	9	201	42	30	5
ZDHHC5	6.595570847943939	6.627350162627866	99.80109881618085	0.10497977330179521	0.1093369301546643	0.04240079954131885	0.895500851460385	0.9028827960473905	0.9541584561258623	208	56	151	230	33	479	89	86	21
MLLT11	3.9983714138698687	4.13918751398111	16.864396363014382	0.18760841229070416	0.10935585460583733	0.02974255797006049	0.8808128978985265	0.9502756763295291	0.9700570715526532	22	4	35	26	16	74	23	10	3
MKRN2	4.534465021110458	4.6036454294961455	23.614009102792235	0.034052910971654145	0.10973915255050642	0.02723467996117542	0.9783142401108489	0.9342924859835975	0.9736611158828984	57	6	42	48	13	118	26	13	6
PIK3C3	5.621912787293329	5.651421858561021	50.07816677863657	0.11246564648838683	0.1098570636511893	0.047012605681848924	0.894099073550389	0.9099015601794469	0.9480880371881701	102	25	79	89	28	257	36	53	9
TRA2A	6.188098455588799	6.257625644536944	76.54206145208616	0.2871997910841506	0.10987791625336785	0.042277762158867215	0.7110392388529865	0.9153416601977211	0.9562947786043704	128	45	153	83	50	446	76	70	9
REPIN1	4.9457622665259215	5.195536113794698	35.326418771487354	0.17198572256539627	0.10994170341611521	0.040455134694215064	0.9033294897243214	0.9477791296207612	0.958695800105132	155	12	44	83	3	166	37	31	7
SCARNA11	1.403790608252709	2.4661352623365325	6.735320091461435	1.7045918099344266	0.10994655051535075	0.005728161382299437	0.4723423745722656	0.9819568754601653	0.9899622308105551	0	11	0	3	3	26	1	1	4
NDRG1	8.242682588002843	8.28934938314585	318.57808303719406	0.0869716783690337	0.11011121549029292	0.048699346059825975	0.9178157365398731	0.9090182289370565	0.9454733077812096	422	127	775	629	162	1332	353	204	77
BLVRA	5.456971922232836	5.564072904724913	47.79247229371117	0.3896046917202476	0.11013843332182345	0.02271595047685952	0.6601478331097818	0.9344737190086962	0.9786005250942784	84	42	53	43	30	221	55	38	7
CEP290	5.930988862668292	5.964996312637247	62.38913111719693	0.013426658367616544	0.11026860429858726	0.03854832459598349	0.990500761474938	0.9077764731054199	0.958695800105132	178	22	93	122	30	257	65	54	13
N4BP2L1	4.265769560160995	4.612547233456489	23.022811792476258	0.6479415575796065	0.11031760737621261	0.005363140198556401	0.6303906533453393	0.9548531759648378	0.9949321959074093	15	17	83	18	10	151	27	19	1
PRMT1	4.9800547796941554	5.069035505552024	32.852255573897665	-0.09580764349599528	0.11045335180514601	0.031586498070119005	0.9322515243160291	0.9311603724548574	0.969089297288681	106	9	60	68	10	124	30	32	8
NRN1	3.4320354082176556	3.7675426607460665	12.358361934462689	0.20850878642057818	0.11054789843234761	0.01800355522944265	0.8976713160391295	0.958940364027592	0.9813587554502167	25	10	23	8	8	68	11	16	0
WDR83	1.9423690708327084	2.4505113589478227	3.628071347797978	0.29755480742618995	0.11066562561352576	0.015538822598854545	0.8648068209790588	0.9693711265123611	0.981366527365897	17	0	7	6	2	26	5	3	0
RNU1-21P	1.8263291375499104	2.596391693839066	8.222610729441813	0.6654064115496178	0.11089193781140957	0.026939953507616642	0.7906478530338845	0.981917768264907	0.953744085397032	2	9	1	1	7	13	1	2	6
PARP8	5.486704685559259	5.671424077694892	49.253704626207885	0.2679655958753278	0.1109704177790528	0.03317929316073673	0.8020479375164034	0.9373063978393475	0.9675871553070663	73	21	170	97	10	320	43	51	5
TGIF1	4.715057975537188	4.912032967904835	28.291866674112836	0.12404840830681849	0.11127888612033777	0.04709411023143583	0.9150846260403235	0.9364788339654342	0.9524848764497436	59	10	49	59	19	176	36	25	1
P4HA3	1.8847455399397242	2.6187777547602415	5.1457407131594195	0.40750637517945154	0.11143825072957665	0.0012554000257180282	0.8715071928882046	0.9761995834278175	0.9983947221454504	8	0	2	11	8	37	0	6	1
SCLT1	4.960775419387211	4.998516542063641	32.52871730921235	0.06758345339276295	0.11147897245918612	0.030434813693096537	0.9540601759937407	0.9301510336830601	0.9692818300950975	55	15	68	36	21	130	27	23	10
DBNDD1	1.4770306437915328	2.1977440856750023	3.2396327691478692	0.46915790032550675	0.11206254137326133	0.030919941476871552	0.8285551904715538	0.9769835902602851	0.9541904409753329	17	0	1	10	0	10	2	5	1
RASSF8	6.653287974665049	6.682988900233107	103.47922437992322	0.18734538815607202	0.11219338361553771	0.0518127747822553	0.793134993427688	0.898549503624045	0.9400683815200034	215	49	222	120	61	563	105	81	18
RNF38	5.810438058858955	5.851637266615462	58.45564061304279	0.1960244873636286	0.11224890694994455	0.041555060224496385	0.8138633919428503	0.9146774763606286	0.9566207743694222	83	24	100	99	44	335	47	36	15
NTPCR	4.2846766375218355	4.363863458222142	20.902713082459396	0.19978648280321737	0.11227002046820317	0.027681179649369066	0.8624011464843435	0.9449580578488352	0.9723896780276589	35	16	24	35	9	118	16	8	7
CCDC176	2.692219633553736	3.0496007565909315	6.491619523567752	-0.05138779614878087	0.1125010392616727	0.022098710638256684	0.97829904508346	0.9630180051286269	0.9775658342875122	12	2	21	14	2	30	10	7	0
PLP2	5.550064559637013	5.618135427791093	48.765117982447904	0.2651538823626994	0.11250782144180173	0.046023532792881745	0.7429254892181052	0.9177942720940355	0.9524848764497436	79	32	88	63	29	278	40	51	6
CLEC4E	3.6627176493920413	4.033727689298768	15.972713970258521	0.6511867075178606	0.11289902562338903	-0.0021955327602509924	0.6784067706023726	0.9630180051286269	0.9969082837399604	10	12	34	7	15	93	4	22	2
RBBP8P1	1.0255744281981458	1.6042719302778294	1.6928394807977272	-0.04287031670856026	0.1129171946201922	0.004797721640602168	0.9871206054017855	0.9762311966022483	NA	5	1	1	4	1	9	4	0	0
CYB5R1	4.3140069670927055	4.400955741778754	20.471494651415398	0.1995477205542898	0.11299629501212473	0.03646555525113547	0.8573449551378718	0.939512651970388	0.9628948031894826	50	8	35	20	16	106	25	11	4
MYH9	11.429909889221424	11.498233850839258	2939.3900927854197	0.17779458267036116	0.1131449253798998	0.054860854216318124	0.8127245567649726	0.9242283813927308	0.9389449373739693	9491	921	7886	3727	928	14053	3114	2086	631
EHBP1	5.660057792382084	5.749815282026768	52.95051760992796	0.12532447298728572	0.11322317492416739	0.04468243494415519	0.8989207583881739	0.920448479336192	0.9541584561258623	157	10	104	84	33	265	58	44	9
CNKSR1	2.5336723109389703	3.0064573977534352	6.230195859071694	0.30704510561272325	0.11387212308319135	0.02267999330007912	0.860291090746706	0.96567129207777	0.9752285386966609	31	1	5	17	1	40	10	2	1
ARF1	7.918504913398057	7.937883786774413	250.8231682814075	0.0796281837320668	0.11389146091248799	0.047407605712195544	0.9111535996204343	0.8919944764660914	0.9437086372134161	447	147	459	390	121	1141	221	174	66
SNX2	6.427958728803819	6.538087254480148	94.82115724065632	0.4006742216751101	0.11394086108787504	0.02815359436505875	0.6384475745538961	0.928227177070444	0.9727774360625099	132	53	125	82	92	527	60	91	19
MPST	3.9457372683583882	4.0658854424454045	15.904707460175812	-0.00214505500367832	0.11405777897715945	0.02856880418191699	0.9993278087986119	0.9451766262960352	0.9713580268036993	38	8	30	29	5	84	21	5	4
ITFG3	4.126958990011805	4.334970481777908	19.58511246115896	0.19220158875675428	0.11426817980710992	0.02994152406220498	0.909389948817316	0.9534331485991616	0.9692818300950975	75	9	7	31	11	64	27	14	4
RAB7A	8.433020456840197	8.518675179308953	376.2985870771565	0.32801680913855913	0.11437331313467541	0.03385695426015802	0.6720366158079999	0.9187944289272432	0.9659644730350111	406	272	440	509	280	1889	300	336	78
SAMD12	4.430450890053234	4.520823624129123	23.7463481345531	0.213518033891015	0.11445499377592712	0.029764613894298988	0.8628081321039915	0.9454984050671127	0.9695671035666099	24	13	27	49	16	115	17	10	9
KIAA0100	7.096762553170796	7.187281821849243	145.24334376750807	0.15884136700619603	0.11454827558242285	0.048163352078815155	0.8585143640818438	0.9127995175850013	0.9482531565433007	482	52	243	328	39	857	146	142	17
MRPS9	4.5177204697396105	4.601394771090794	24.00055609244708	0.3533071026266768	0.11456066303020786	0.03480031653442467	0.7214824511487008	0.9384649574446023	0.9650536718646356	63	12	26	21	20	133	20	18	5
TRMT44	3.0556111944661932	3.722842470500353	10.720664034551886	0.2704356740706087	0.11495391697746662	0.025122375171043234	0.8938487790342238	0.9632998190726139	0.9744048032339667	36	0	19	39	3	70	10	15	0
RECQL4	1.8810044261742092	2.602169002065733	4.321008336328857	0.729681344439112	0.11504625228065196	0.02586614054614853	0.6756893647640575	0.9738773615835132	0.9665718242738374	27	0	3	11	0	27	6	2	1
ZNF655	6.6782960431059175	6.715212512672638	107.29557943264834	0.005307701434540837	0.11506121232296734	0.04272370975872459	0.9955064369524739	0.9039967654926095	0.9545386191062175	183	60	243	161	43	391	98	82	30
RAP2C	5.265706538002933	5.307066308509123	39.99968888682191	0.044010045574815866	0.11511147666045424	0.03751720397225624	0.9707327082038328	0.9218257388180808	0.9612150941499752	57	26	64	70	20	135	43	34	9
ZNF133	2.9917304521046684	3.4258368997622863	8.71111057771747	0.04970312538680665	0.11531247286163869	0.024352282626215672	0.9804815394354132	0.9600874711454837	0.9761229491848049	18	4	22	25	1	52	15	6	0
LUM	8.978578362365504	9.17334096249816	590.168471388565	0.4740448156160042	0.11549199423931374	0.029025078478959066	0.6339494238662944	0.939512651970388	0.9720662186879739	1062	242	297	733	677	3913	336	533	117
RAB7B	1.5991235343935815	2.0003068650895406	2.9713932974571002	0.28006412070482467	0.1155637649091465	0.013988369458246911	0.881064182724173	0.9731499768545498	0.981089113737326	9	0	3	4	3	15	1	3	1
PSMB5	4.399620494408648	4.610298487045939	23.403795827310166	0.3692704221325207	0.11563022296235177	0.02960916849399238	0.7429254892181052	0.9455748182031822	0.9707571301048369	59	3	25	42	24	163	13	22	4
XIST	7.541771343765347	9.73655657902551	863.6212486522519	4.045283296311289	0.11564482030291205	0.005709468017786246	0.29347779674187047	0.9779027430312509	0.9912628717237748	0	400	3106	2988	0	5194	827	727	138
RFX7	5.647949677954629	5.6939358210189734	51.24043487935902	0.13335394013923496	0.11567307168998026	0.044432933694134855	0.8807257815827774	0.9077764731054199	0.9534017449215993	162	21	77	90	21	340	37	38	11
CENPW	1.3885343542454365	2.1960749401682316	4.674407945770437	0.8350294160577045	0.11587138677355753	-0.004992715538298507	0.7064026835840331	0.9786938263671733	0.9912628717237748	3	9	3	1	0	22	0	3	2
PYGO1	3.931286615720365	4.0363866561998725	17.496357913419647	0.17293117562527047	0.11588209867715672	0.02595189936756602	0.8993823671744233	0.9538854518864335	0.9713113804330361	19	12	17	28	11	77	8	8	8
YY1	6.63967143137439	6.6813075481672275	104.06444274296246	0.022588817292505822	0.1158850747143296	0.04510536103935797	0.9832096078526117	0.9021978367017093	0.9523492224252688	220	47	226	164	46	572	107	45	28
NCOA1	6.997567348193272	7.05481256573565	133.7114925936573	0.17742900861114105	0.11598555294510769	0.04986923747810259	0.8292735173409385	0.9050334123126378	0.9445881808859323	302	44	393	153	63	733	115	116	26
CCDC97	4.9199494450053844	4.972013519513316	31.0851546247151	-0.13273776136989585	0.11616033772377499	0.028809234584321324	0.8974873315899635	0.9231212878824534	0.9711385047165323	73	13	64	59	10	104	32	27	8
PRMT7	3.7956312265876884	4.081053355480901	15.786211548855901	-0.14830149215216254	0.11630448085138097	0.03654118596735299	0.9261024494349334	0.9538854518864335	0.9610542470010557	51	2	23	41	6	73	4	23	4
APLF	3.5697907008206853	3.791888920722139	13.321835742647112	0.35384073742412	0.116374350681955	0.019951331276293182	0.7758780610916428	0.9557961398568177	0.9797740756778764	19	3	18	13	18	59	8	17	2
SCUBE1	3.620894520774152	4.0513342408687105	14.58062707199894	0.33635335881975115	0.11641241382699258	0.02124639825340796	0.8430426734664224	0.9568628520188776	0.9786464062034979	63	2	36	7	9	93	25	6	1
KCNE1	4.39795489490868	4.707102718373402	23.817317655322874	0.2076964367030357	0.11641526543134269	0.031265510753002816	0.8795182750525047	0.9454984050671127	0.9692818300950975	42	4	40	89	11	153	32	20	1
CRK	6.592155421110623	6.619033827928475	98.63807334784669	0.1363736385129002	0.1165759026783016	0.05638705819112875	0.8518480819010817	0.8888021222186164	0.9326290435338657	235	52	144	201	40	517	93	92	16
KDM5C	6.772915017469704	6.899538704019223	118.56518564760339	0.18552194872231237	0.11685218736926278	0.0481981637399577	0.8557241214698783	0.9218257388180808	0.9498522162580659	290	32	300	313	23	664	127	101	18
KIAA0020	6.213766547495866	6.267688112872289	77.30086986050553	0.09667335064726364	0.1169048265236754	0.04731871373124028	0.9150239953838973	0.9062529403792015	0.9482531565433007	191	18	116	160	51	357	68	69	17
ELAC1	0.830235008060129	1.4441391262168364	1.3981080235809988	0.26491805659479534	0.11709267735264275	0.010901700641442896	0.9030823342304756	0.976603848088052	NA	1	1	2	6	0	5	3	1	0
UQCRFS1	4.223398175322827	4.405148419875137	21.403609258415504	-0.011908893920634609	0.11737819765828832	0.0382734474767836	0.9938651560234576	0.9499947165972377	0.9590276678013392	51	11	22	57	4	104	18	6	9
CPT1C	1.062955279818421	1.682066971765401	1.8920490744838994	0.22003439876660105	0.11740225849727436	0.012216005470331477	0.9205949178631716	0.9765805668776141	NA	9	0	2	1	2	7	1	4	0
C9orf84	2.6089981349369404	3.3729123161449373	8.429143343006343	1.2959097648358113	0.11745437324491242	0.011926646053915864	0.4911417645452417	0.9687567695510058	0.9869350256466723	1	0	29	29	5	76	6	6	1
FOXK1	5.9063237529363795	6.125813814743068	67.67406937297591	0.07915574307865786	0.11749066438020539	0.04071435836916594	0.9540601759937407	0.9332505372293076	0.958844163437508	215	16	163	159	14	342	102	57	5
RHOBTB1	4.282157499391571	4.701564455177692	23.48944969503455	-0.07136720571318118	0.11784076953586685	0.03361225977186656	0.9682873323339894	0.9477791296207612	0.9669475365639784	89	5	46	44	10	145	35	21	0
UBE2Q2	5.7108900381203815	5.770809584603831	55.082637000023325	0.08966211855675642	0.11824726394669818	0.042561901502856665	0.9322515243160291	0.9140701086280709	0.9560661019434755	124	29	98	68	30	324	60	20	14
SNORA5A	2.2172671247052667	2.8416258716245486	7.322288198959263	0.4149023352991667	0.1183388234321002	-2.795132280001469e-4	0.8804616293682093	0.9759570587014912	0.998507391235801	1	8	7	6	6	28	0	10	2
KCTD21	2.312998328494455	2.6225059345900377	4.911399822780668	0.37972376523663504	0.11847259847901	0.01704459199677858	0.8032796760771017	0.9637498956411665	0.98062789871597	5	4	10	5	4	34	5	4	0
PEX11A	2.116137193795252	2.5280342861176286	4.776507897754545	0.4933143780552389	0.11849952530582854	0.007393688524867055	0.8015241257649838	0.969041966498351	0.9912628717237748	1	4	8	8	4	20	5	6	0
AC012314.8	1.498305348630594	2.1776311686021037	2.7425280265254806	0.37309677029184257	0.11861199364576303	0.018600992160177278	0.8458195215932148	0.9743204871084633	0.9762113882231598	5	0	11	9	0	16	2	5	0
OCIAD1	5.8969250241836715	5.978743604468824	62.73716498237414	0.2799061042413735	0.11876049314945991	0.0468313217240954	0.7281549324006559	0.9123602647019744	0.9516216570620825	100	30	78	118	49	361	54	67	7
FGFR1OP	3.210961997172103	3.4330601073937523	9.820959254463874	0.2769486098929535	0.11884575280829278	0.025103842023958177	0.844799726190996	0.9548531759648378	0.9744977240485572	21	1	10	31	6	54	7	7	3
SUPT6H	7.73808619689925	7.765064202604529	219.68920366970204	0.10284616374715991	0.11886306888559058	0.056954063552390216	0.8841619358006135	0.8857077635643537	0.930312909256491	624	83	420	431	76	1138	196	194	43
MTO1	4.217538447541615	4.4870249990264375	20.288870730079424	0.01698857941163402	0.11913591685455444	0.035302285534641285	0.9918258974016697	0.9430797788644979	0.965093271222579	66	7	57	29	5	109	33	15	1
TECPR1	5.171762034390737	5.234355527712073	37.76639638794438	-0.14421815674955207	0.1191932815281695	0.03336463845601112	0.8841619358006135	0.9220580110453567	0.9659644730350111	102	13	77	69	12	135	39	24	12
PSMC4	5.756471793497135	5.80147259479248	55.35542821553877	0.15103277943760682	0.11919907559700366	0.05334622130270628	0.8588797234738766	0.9021978367017093	0.9402171970189679	134	20	69	111	36	276	54	52	9
USE1	2.4806478594362167	3.2371885480239158	6.95031787779693	0.5865471972772429	0.11931722114789485	0.019608737369478053	0.7447088152662343	0.9660640462220922	0.9786005250942784	47	1	12	10	0	60	6	8	0
TMEM108	3.1019690863655227	3.347614504895915	8.635286536658086	0.2682419985625351	0.11944624858275102	0.031524635291580366	0.841544755498728	0.9538854518864335	0.9676751623611102	21	1	19	14	7	59	6	9	1
TBC1D19	2.590777868494909	3.0665716641617125	7.102435192003664	0.45120326147228934	0.1195054326665464	0.001156445148367315	0.7913646681127043	0.9651672249788441	0.9985660718005087	16	9	3	12	2	54	3	9	0
JMJD8	3.388569147032061	3.624300868562734	11.10564362636337	0.23319884925763015	0.11968064778595473	0.027941527322725715	0.8713310751119329	0.9534486656077311	0.9711385047165323	42	1	13	23	6	65	11	6	3
GGT7	2.7534426009272517	3.4886863092021856	8.656470408576881	0.4401442167985061	0.11979976747291336	0.024613125272400754	0.8187141272274286	0.963902260868371	0.9736542268783976	46	0	23	15	1	63	12	8	0
GNA11	5.80906662056426	5.9258765367382145	59.44437639590269	0.07224929548516942	0.11990269678825922	0.04681794915349704	0.9487786529457696	0.9165228196842935	0.9524848764497436	214	21	89	121	19	291	87	43	7
PPP2CB	6.224611219853948	6.284289799521361	77.65785292531557	0.22660838397386135	0.1201323223922858	0.05779817255441187	0.7616790193673314	0.9007760775700033	0.9344931206764968	123	34	144	131	54	443	74	78	9
TAL1	3.974502444762357	4.3770938282621525	18.47293626083131	-0.02194137120053603	0.120186308072768	0.030462549524322976	0.9915752049758808	0.9518671957854681	0.9692818300950975	50	2	60	34	7	104	37	7	1
KIAA1033	7.02264350020848	7.0805251725752445	136.6221706362512	0.24357579430185444	0.12031539938083749	0.05095142764889573	0.7351301621012701	0.9009302120003618	0.9426994306489805	223	57	175	252	110	711	132	136	19
ZNF343	4.038421392121417	4.298378036223641	18.92502543861753	0.20800759821077966	0.12035918447749318	0.026401759200332577	0.8862811230059026	0.9499687766707189	0.9738279368645121	33	16	42	30	2	110	26	5	4
RALY	6.455755370304504	6.499205026426542	90.21903137992336	0.12001773494051263	0.12039516423817438	0.05306948931564624	0.881064182724173	0.8921240773491976	0.9389449373739693	265	35	200	140	31	491	93	72	16
RARA-AS1	1.3425125183743838	2.0295674295118364	2.621688500540381	0.1385121735119267	0.12055880827582847	0.01028847598794782	0.9561815600180422	0.9729430758021835	0.9871008574354603	4	1	6	9	0	27	1	0	1
TTC23	3.6050012667744995	4.000241564657997	13.551370143071107	0.13677723845432524	0.12060201299520085	0.027303637766865337	0.9328924357751986	0.9499687766707189	0.9738591287433862	31	6	30	36	4	137	14	8	0
ZNF423	2.8668901344489144	3.3694598256014294	8.276103274950435	0.5243736815709744	0.12066621953056952	0.027744040279033703	0.7283930608167375	0.9618454649676789	0.9692818300950975	50	1	19	6	1	56	7	9	1
TSR3	4.063346549487037	4.321835143623001	19.258355970987726	0.011472944284784231	0.12073054241785365	0.04621129699320942	0.994377811791337	0.9505626087817233	0.9496731374682703	88	4	28	34	3	91	21	7	7
SUMO1	5.930094485409018	6.123081860834258	70.75210870748923	0.6781364955494732	0.12074693329008354	0.01161969535855814	0.46192227120510465	0.9383738043495763	0.990353475656515	71	49	47	84	74	389	65	67	9
MCM6	4.589236815432405	4.631595527018617	24.91857058593421	0.08217745399666164	0.12077346220864785	0.03266992946850046	0.9416704600742829	0.9279425924352298	0.9669475365639784	48	10	43	37	16	131	13	19	8
ART4	1.0170773070478818	1.8091610613705464	2.0628775749797934	0.3356904793071436	0.12087272518477714	0.015863784150715408	0.881064182724173	0.9761995834278175	NA	6	0	2	9	0	19	1	0	1
CADPS2	5.899154447971949	5.928412946003805	61.07678735036833	0.08938335684426986	0.12119077261062164	0.04812372017987257	0.9194921080735445	0.896166796061306	0.9461001912961916	164	26	114	74	33	274	66	46	13
CDCA5	1.7016970469066366	2.4263217666295644	4.253722974713195	0.9004583376812542	0.12146119810784131	0.012497973731577955	0.6756893647640575	0.975059367987618	0.9835710540328204	16	4	0	9	0	23	6	1	1
THRAP3	8.100616608318923	8.11012467966715	280.5825088676803	0.11582125670873071	0.12155703332943271	0.06130422804720307	0.8505978291576264	0.874779581364232	0.9187188856000935	759	132	468	450	124	1470	269	214	58
ITPKC	5.541940348515745	5.6114595993622265	48.19371957411078	0.0342707078545992	0.12168389427466113	0.045913631339725515	0.9767842592578635	0.909287661143153	0.9524848764497436	113	22	72	124	15	198	50	50	8
ERN1	6.266389863418977	6.341690543291274	80.70863825821587	0.08892859833585662	0.12211166198547042	0.05077345351814017	0.9287506283570846	0.9052754181347792	0.9445036242414191	123	32	200	185	30	336	104	70	12
FAM200A	1.9687617412260336	2.5223392919304506	4.451876817495673	0.7711406409976768	0.1222181935838629	0.017676478205265477	0.653823714391284	0.9693711265123611	0.9786005250942784	22	0	1	6	4	27	3	4	1
ANKRD36C	5.359359385824908	5.600068446476989	48.29955107160049	-0.04720430375502897	0.12223875661837377	0.06283468519333885	0.9772973824009409	0.9401960537120241	0.9301804010907232	187	8	119	86	6	171	44	36	16
LSS	5.313594645328109	5.488650084098818	45.54167031674613	0.34858350193005594	0.1222759174926374	0.03521439022134452	0.7503635559100659	0.9395042529497455	0.9641276085151107	120	11	50	31	51	187	32	46	11
AKAP13	9.61701773217608	9.62443688282699	805.1845609002992	0.11036284623479994	0.12234749938173496	0.06449689764185598	0.8432288473113158	0.8802982898730667	0.9116532959078761	1567	397	1611	1300	392	3822	732	662	177
USP14	5.946488501925878	5.984815236241076	64.92537803809704	0.05807898860455543	0.12255040861901954	0.04118996770377259	0.9531503611421703	0.9050334123126378	0.956739105145769	115	44	98	116	24	282	51	44	20
CCDC53	3.8603492784482683	4.039855024405823	15.448113118289992	0.20342984337570374	0.1226290517829964	0.034476980985039964	0.8699661808633913	0.945192491292061	0.9648626395129547	28	3	23	26	16	77	10	20	2
EIF4ENIF1	4.882437414361892	5.032684501255984	32.02643871915633	0.044228362176408194	0.12270309184365986	0.0442028770657783	0.9749218709962948	0.9319016964529598	0.9552831796617417	73	10	98	57	6	164	36	15	9
HOPX	6.869386579879414	7.034755711989614	134.33187455237837	0.25405290490488747	0.12273643830268985	0.04627148087179981	0.8322720963811127	0.9310062747124132	0.9524848764497436	183	78	79	466	49	506	104	104	41
PCED1B	2.3260259856244843	2.7671657331992394	5.64659338774149	0.5661959384417565	0.12276540583898295	0.01786640980595757	0.729671128070506	0.9658739012179004	0.9797740756778764	12	5	18	3	0	30	4	6	1
EP400	7.079571849293532	7.207614892573822	148.0429043614214	0.14621720799776872	0.12303303308162267	0.0543170312451838	0.892703963925974	0.9176230182144411	0.9418335900830688	560	41	297	307	26	663	149	136	29
YBX1	9.186588167638343	9.228058214519065	613.9925011176574	0.18358693538302048	0.12322404741420524	0.05252176839639043	0.7837356752553656	0.8960298696144667	0.9404421096045665	1304	333	810	685	443	3010	470	510	148
LRP2BP	4.077745624446349	4.213505007814958	17.39025452526565	0.2955971646238888	0.1232529924266005	0.03710129092239711	0.788349726900464	0.9387282883443745	0.962163284439009	24	5	22	55	11	100	19	12	3
RP11-228B15.4	3.0461207118803264	3.2351094308195285	9.270139097743213	0.06155551524511425	0.12326372685382203	0.02085202070165059	0.9739277906481569	0.9591956508000854	0.9785751631161699	18	7	20	10	1	34	8	4	4
PSD4	4.569592972101774	4.765208176866856	25.19475249626715	0.19970566208211726	0.12340429617345765	0.04046273283208251	0.8660982731526664	0.9319016964529598	0.9588319288224355	85	6	55	59	5	199	22	17	4
PREX1	7.558785483429288	7.641355678426685	201.38404340594363	0.19488556787981284	0.12358789254257693	0.05463920648247108	0.8181193172090947	0.9064409335856438	0.9402171970189679	439	68	683	248	64	1026	178	178	41
VPS35	6.712499552763038	6.8010714336328215	113.4736560448464	0.35757676369303626	0.12371842515378716	0.036817061564228745	0.6578161619662941	0.9122208082839633	0.9626001299911688	137	69	152	139	96	653	74	116	20
TMEM45B	2.492012482576061	2.93438596380879	6.738554776888731	0.5090629331281044	0.12386002451400327	0.016294569899891434	0.7528385618202008	0.96567129207777	0.981089113737326	9	0	8	11	10	34	3	9	1
AP2M1	7.363012420913796	7.408858447211195	171.1687078975061	0.20148686805079022	0.12402835550828835	0.05685726353374968	0.7782396580042907	0.8888596666420417	0.9341811922325247	539	85	198	293	76	1071	145	161	25
HM13	6.947714534275211	6.961244281753155	126.07178094898691	0.11830284845314978	0.12412050479970348	0.058485800476676196	0.8659986960200685	0.8755234664869695	0.9274950508191315	261	56	186	264	66	645	128	89	27
FAM169A	1.190891490927566	1.7910111120549672	2.786380974773304	0.8353922273181287	0.12433055529324688	0.010777850390760102	0.7102778439289967	0.9765805668776141	0.9839218075628976	0	1	8	1	3	9	1	3	1
TAF11	4.49150123738873	4.559349850277646	23.874491089714155	0.17561382118714725	0.12439453432769006	0.03438387250993265	0.8773099719912313	0.9316277744524292	0.9652893839024164	37	16	30	48	10	138	12	15	8
JAKMIP1	0.21080069294265857	1.2725789915624794	0.8341122770922015	0.8224357044555362	0.12458992016186071	-0.0010002574762704402	0.6906466205468496	0.9765805668776141	NA	0	0	7	1	0	10	0	1	0
DDX24	7.397082259208162	7.4346812829219875	174.46442512706633	0.12967787601592404	0.12465849789760185	0.06017132390659472	0.8646369153578467	0.8842402610093891	0.9291721378100198	299	68	331	390	90	968	123	192	29
EED	4.485764522787368	4.526400078196807	23.082583949419327	0.013966873663412215	0.12527976526439005	0.032479313548573335	0.9918258974016697	0.9265616500897288	0.9679864976273033	36	8	37	47	15	87	21	17	7
LIMK1	4.5157338325587	4.6694642449869965	24.16050260304108	0.1456740503816309	0.12548763032062224	0.04217930741732474	0.9001100385755623	0.9294624698917647	0.9569267168014622	68	17	27	47	7	119	28	25	2
ELF4	5.443801196894209	5.493910424217248	44.38360057155791	0.19724126185012064	0.1258385397486772	0.06308348603241853	0.8060078608173789	0.8996394372800822	0.9285807235474607	80	23	67	89	25	245	53	33	6
NEDD4L	6.9547920188457	6.99102410433872	128.35778295781125	0.11557317832318484	0.12584145804408992	0.05548595959537938	0.8832759450458899	0.8849434807783625	0.9356677150082783	278	53	182	347	48	631	114	109	28
RP11-426D19.1	2.311669571463625	2.6066484837924735	5.165013061215107	0.00961006269584053	0.12586855048185686	0.018870865070536848	0.9963444944445158	0.9632998190726139	0.9786005250942784	9	5	8	8	1	22	9	1	1
IDH3B	4.334106117438531	4.468414206388424	21.001705088798875	0.267943393546683	0.1259814361861205	0.039386350077044184	0.8110921368384841	0.9319314334639343	0.9598561492543439	76	6	31	22	14	146	12	19	4
NFE2L2	7.410599040320816	7.466942589535964	179.7973860613399	0.22688039575592264	0.12604080521108302	0.05349189874632667	0.7560483004594941	0.896166660395416	0.9400683815200034	283	63	349	222	153	833	172	157	36
C12orf49	5.7744470995660375	5.8278558453818645	57.31392950992525	0.17220436798760935	0.12612377335020317	0.04727060567399076	0.8578057305367983	0.9055318045143776	0.95007148517969775	130	23	50	136	34	293	46	42	15
POGZ	6.689208122852237	6.73468488288169	106.38904070771754	0.14063556840418073	0.1261360000015079	0.058933195152446514	0.8589035340655424	0.8864317743205072	0.9311241512193267	329	31	222	164	48	608	96	93	19
WASF2	7.862085999666382	7.880784724429726	239.7338592315431	0.15263935648564375	0.12618473150490725	0.06210421919754407	0.8115335469588736	0.8755234664869695	0.9239356633610868	420	127	488	335	130	1129	253	194	46
AP2B1	7.393342573068578	7.413679987576622	171.93368168759557	0.1817773388714823	0.12625152034500453	0.07130954129124413	0.764765027810931	0.8736664198707597	0.9075658036154313	376	79	253	342	91	1121	150	144	27
MED16	4.599486345996638	4.8422351175971	27.489388668059874	0.2720693299947529	0.1265551237262239	0.040231023826857434	0.8398705700204968	0.93898709410671	0.9577952683969283	108	13	61	34	2	168	21	23	6
NSMAF	5.416721822286587	5.471598403741023	44.29619856716059	0.17354948222856242	0.1269380271610002	0.049491284841003486	0.8477844668541149	0.9065568718260384	0.9471376396116645	84	12	93	67	32	259	32	33	11
PMM1	3.7958559027430945	3.8587751043421945	13.643512316923696	0.004587586373852592	0.12708809254555542	0.029579745370391014	0.9974133036477076	0.933376486338476	0.9707571301048369	36	6	19	26	6	57	15	11	3
VTI1B	6.135162663875049	6.160965403564013	71.44001867168534	0.1791681207643697	0.12711287151386194	0.06528561019276428	0.8004304955390417	0.8802306685232058	0.9223963429049193	175	36	106	131	33	468	67	48	13
CMAS	3.140451387974448	3.4357371040387177	9.015751575704737	0.05758906810861828	0.12712878035899183	0.03967133391269104	0.9730467289416085	0.9499687766707189	0.958695800105132	26	3	16	15	6	58	12	8	0
DDX39A	4.834995378830416	4.971335253974946	30.57328205652801	0.07636012795272239	0.12732930767596642	0.0445280963407021	0.9552385245467743	0.928421811183679	0.9543247052340998	122	6	34	53	16	138	21	34	7
CFAP69	3.0863065993391894	3.4196801250164124	11.521089186184541	-0.2720367957822548	0.12742427230796466	0.0556321669603774	0.8763839974705677	0.9645057277630228	0.924206817463327	18	5	32	14	1	35	3	4	8
FBXO46	3.59483253862488	3.789707825058438	12.431989869358716	0.08123616032934668	0.12751987797034445	0.03240657643491822	0.9564024286218563	0.943799669531889	0.9670150618274062	38	6	32	16	2	58	17	9	2
CNOT7	5.313128982669041	5.362806316039964	40.962442785941825	0.3250090836919036	0.12754118214234844	0.05604726514522205	0.6779326116784864	0.9050334123126378	0.9388690462952358	65	27	53	69	25	264	32	33	7
FAM127A	6.12991854695673	6.152648523210128	72.41339862467125	0.06826985742372967	0.1275896784525726	0.047169914485057196	0.939548318702464	0.8883193442341113	0.9461001912961916	182	36	97	106	40	324	69	46	20
UTP11L	4.676465286192342	4.76672852491826	26.300815743751734	0.16089491830616134	0.12764617144443366	0.0516393219926025	0.877680141931412	0.9203778171492966	0.9442047823020736	62	12	31	43	19	128	23	31	3
BRCA1	3.9578972190608597	4.178031148077596	16.281826849359604	0.24068822876316123	0.1276797535664303	0.03651899157881034	0.8488855595374141	0.9396073648054514	0.9628948031894826	81	5	20	23	5	100	19	13	2
MORC4	4.693184468171661	4.837366376177893	26.915113346964944	0.29505214524920953	0.1277118861046901	0.04641527472358698	0.7681402888516127	0.9228216112393542	0.9533432106338612	44	8	47	71	17	225	18	23	3
METTL4	3.479297505441682	3.811376886545642	12.376054445633299	0.2875762866875835	0.12773725128627977	0.0285565746965632	0.8460296080826192	0.9487658097214653	0.9711385047165323	18	8	26	16	9	104	15	7	0
TRADD	2.5045404765155017	2.997329037697633	5.901714249833886	0.14532828349245663	0.1277610892705491	0.02083853001070728	0.9377851259296864	0.959377978644319	0.9785751631161699	11	2	17	18	1	49	10	2	0
MRPS18A	3.2219659013227844	3.652056836596418	10.655384986163881	0.20162179915616968	0.1278617774887202	0.029492523307063707	0.9035792111436248	0.9538854518864335	0.9700426201264079	22	1	14	32	9	67	12	12	0
FBXO44	3.1606054426686216	3.590395927282581	10.515745861868705	0.12859558195095344	0.12847618523050372	0.03540848289486985	0.9508812812378633	0.9548531759648378	0.9614325558328329	40	3	21	24	0	37	13	11	2
ARMCX1	3.788966384305303	4.19242647362347	15.79893551381841	0.1618067438817929	0.12863877998364096	0.03168303910590814	0.9198365848751103	0.9448756044632263	0.9692360058601037	49	4	20	45	8	147	14	14	0
OGDH	6.451664454671922	6.501092775352634	91.70204427812939	0.07239720764208804	0.1288174990647947	0.05336029153444738	0.9399237960276174	0.8934336583297905	0.9404421096045665	308	30	117	141	50	422	88	59	25
CLYBL	1.7308040043124595	2.099748840140156	3.4045884992787387	0.3269215551478087	0.1288334372779137	0.01717089461246077	0.863435454436419	0.9688917691458224	0.9785751631161699	7	0	2	7	4	12	3	3	1
RP11-9H20.2	1.3383338601068602	1.8800987959509097	2.1456748967380297	0.06610430860718075	0.12898031049411282	0.016046587285706345	0.9768840745566862	0.9695050276825322	NA	8	1	3	6	0	10	5	1	0
UBR1	6.387606785814687	6.414453893810202	85.39480006085526	0.1561254692832119	0.129021774430145	0.06447088257341181	0.8298814906333535	0.8760673214675545	0.922723946669563	208	43	173	125	35	491	91	61	15
HECTD2	4.341665972518528	4.451113470497568	21.002765232975122	0.3361096690761413	0.1291113652772335	0.044360429032619476	0.7362136691735844	0.9286520280402262	0.954952804400734	57	7	25	27	18	153	13	16	4
TIAM1	3.906369866899228	4.117740296765394	17.369727418343967	0.29629970827935026	0.12915330008016335	0.0418392715878404	0.8377996803141045	0.9499687766707189	0.9541904409753329	14	3	59	22	11	80	10	11	7
EEF2K	5.406589310964774	5.517457962881114	46.08943912240721	0.00206470505269949	0.12916359234937003	0.05158722015270265	0.9993278087986119	0.9218257388180808	0.9440515239862854	186	18	76	58	11	191	42	29	15
GSTM5	2.0067520971889454	2.5118686623961755	4.493063305105137	0.2966011852739218	0.12922580242178802	0.009893324168149645	0.8809157636606986	0.9671389736250706	0.9893037833924301	15	1	2	4	6	22	2	8	0
SEC61G	4.69136278709527	4.800734288843029	27.878456316714107	0.44147016722118176	0.12932243497209484	0.036500364280324576	0.6500361614092175	0.9301510336830601	0.9626001299911688	51	12	19	43	28	156	20	23	6
RNF214	5.144590278985967	5.285587986809712	37.41064612573864	0.2218974387978486	0.12941240523794403	0.05186511108678438	0.8233383010914672	0.9153416601977211	0.9445881808859323	123	11	63	46	25	232	39	37	3
PRKCD	5.4393569485581965	5.551387534545444	45.6722381356042	0.10411056670503019	0.12945344473265516	0.05361897482463114	0.9170612987417579	0.9088696497715205	0.9424152600178145	103	25	75	93	18	261	32	61	4
ZBTB41	4.808968061513196	4.979157757348911	29.96297453392462	0.13212217621213443	0.12953668377618277	0.04684546394944817	0.9122078767861539	0.9250011062800423	0.9524848764497436	64	4	76	80	11	156	31	28	5
ASS1	4.305295782218273	4.443807235834913	21.63200783409824	0.36462214604862336	0.12960036901400987	0.03315024052384671	0.7610974798510023	0.9384649574446023	0.9659644730350111	46	11	37	14	17	149	18	7	6
MYCBP2-AS1	1.1637883818521557	1.7339196324939983	2.0226195721175584	0.06494810505911296	0.12969688575816515	0.001890194390671667	0.9804815394354132	0.9695050276825322	NA	5	2	4	1	1	13	4	0	0
DUSP12	2.7573111119125704	2.9912975704253624	6.664866444044069	-0.04019078003141591	0.12975426415115132	0.026328553987679554	0.9831737669017314	0.953892014774005	0.9711385047165323	20	3	13	8	3	32	12	2	1
PIAS4	3.9366056061204673	4.165063090665307	16.307548032940037	0.14386343943519608	0.12979025208174383	0.039021570531003726	0.9154997439116314	0.939512651970388	0.9599784855001477	47	2	25	50	6	92	22	9	3
PNISR	8.701002196208707	8.733475666894684	433.1676951931245	0.1218381061049762	0.12979230494661512	0.06563499292615466	0.8645726676022284	0.881109818473132	0.9208771778885768	746	148	1090	686	241	1965	373	365	103
CTC-471F3.5	0.9229552414024031	1.595578837970628	1.4787334727084946	0.34312368882427224	0.1300299100684629	0.017094366686451652	0.860277991129798	0.975059367987618	NA	2	0	4	7	0	8	1	3	0
THAP6	4.055643827796531	4.131474841752418	17.771984327721047	0.15319092084313427	0.13020535792920787	0.03233523944963833	0.904275926279725	0.93898709410671	0.9658718948772804	24	12	17	40	8	72	17	9	6
AMIGO1	2.6238162069679847	2.9662762779097163	6.738737728798055	0.5921038754173015	0.13042483257705534	0.016880881628661866	0.6891090368471652	0.9595375181954436	0.9807814197261892	4	7	10	18	1	43	8	3	1
PAPSS2	6.77911331460287	6.797892451520583	112.5923552150473	0.18505560003446994	0.13071467543826026	0.06633458635307299	0.7799971690990304	0.8734677923676786	0.9191331534396676	235	59	191	145	68	573	107	97	21
KNOP1	4.674249138240258	4.775791908352899	26.027859307777078	0.044712433301866736	0.13076910817664417	0.044407885160054034	0.9705829077685784	0.9150468550734729	0.9550007396325587	69	10	57	53	7	130	23	29	4
NOL7	5.7962339585511	5.849331710067166	57.71742687840869	0.11253114458385509	0.13085636820096488	0.05453090807408411	0.9041884079493775	0.8970485702105393	0.940065381570152	155	22	83	81	38	288	74	30	12
TXNL1	5.544695251118879	5.61986796567384	48.72725713572924	0.33047224528463437	0.13102020411889229	0.054247808558747106	0.6824389693369923	0.9040282776263023	0.9410769974971801	83	21	98	53	39	310	39	45	7
PFKP	5.199693632234221	5.469825224050468	42.638669646455305	0.2709913097897249	0.13111567828167509	0.046237163953567764	0.8439582530675528	0.9368160501042323	0.9524848764497436	180	10	32	131	8	237	60	24	7
LMAN1	7.941889594268657	7.981395572520971	258.8204515119525	0.1513729260626295	0.13112044448440952	0.056115915396009214	0.8399229214477866	0.8829762049329025	0.9357047056242078	582	148	311	328	166	1291	175	213	68
RP11-875O11.1	0.8302350080601288	1.421683025335326	1.7567641915362104	0.12098180927202226	0.13122061642338861	0.020365025567421764	0.9625625255074883	0.9765805668776141	NA	3	1	5	1	0	6	0	2	1
HCFC1R1	3.365948099340232	3.707673221377467	11.10237800045067	0.3657319691178573	0.13126276392504554	0.03108682483062765	0.7942302225863345	0.9497629823475836	0.9679864976273033	56	4	24	8	2	74	11	11	1
REV1	5.142549830575862	5.306484044781318	37.92526618882416	0.162360535323268	0.13139316273393073	0.046110411190894526	0.8837302760025705	0.9188328155067568	0.9536991666611133	115	12	48	72	24	262	22	49	3
DIDO1	6.0153774020482045	6.161222896721071	70.31313450880228	0.16630798378852113	0.1314673311223889	0.054537921338520215	0.8799074067968357	0.9143282795533737	0.9419009728234092	287	14	158	102	21	393	88	46	12
VWA8	5.140486994539267	5.215405361153625	36.696021355150656	0.0750833506191149	0.1314789092612533	0.04327386376686009	0.9461236465634233	0.9094285110548808	0.9556663554226895	106	14	52	89	10	199	33	23	10
LTV1	4.9262306841382175	4.986142823914827	31.071657101778413	0.01821755819750952	0.13162639486545688	0.03795620816932986	0.9879642427743658	0.9087204704571853	0.9610290083574545	98	9	55	56	12	146	29	24	8
SEPSECS-AS1	0.7267847140287391	1.5550336926941521	1.2894846282891939	0.35463925331365825	0.13175011542253062	-0.006887989783704346	0.8741484328753522	0.970128076495563	NA	1	0	7	2	1	17	1	0	0
FSTL1	8.269653375678491	8.32816881495273	327.7333278544313	0.212667992623898	0.1317543057761289	0.05174205759662323	0.7807788142954455	0.8908553704315919	0.9426362054930528	808	223	319	553	142	2304	204	249	70
NUFIP2	8.329592289284781	8.35816381139936	333.2327203890583	0.19803198605465383	0.13180869107110896	0.06530199667232174	0.7557655700931737	0.875232044240831	0.9202803139550658	455	154	607	697	189	1907	275	310	59
PCMT1	5.024802433404514	5.0845129233055175	33.677667293851776	0.29217223282406873	0.13180878687757944	0.05397049447951334	0.7394848046516947	0.9099553216382502	0.9426362054930528	58	17	54	45	25	234	19	27	7
POLK	5.8655878430418795	5.909399542144249	59.75240104136029	0.24062643175336404	0.13198640423807875	0.0651974073330594	0.7448239728197878	0.8855335611338562	0.9253062647371207	96	35	97	127	27	370	52	53	9
APOBEC3C	5.3157750979669105	5.41650394462043	43.43804271705365	0.4679075808292272	0.13199998593541434	0.03288528139895447	0.5864715714595997	0.9210481465744499	0.9669475365639784	84	40	41	39	24	248	33	34	9
C19orf44	2.4585832950993054	2.9998199114799897	6.505078996577892	0.5118006993984229	0.13201922747055597	0.03358531938812923	0.7632375330793892	0.9630180051286269	0.9593957882326601	30	0	20	5	1	35	8	3	2
C12orf10	2.89198149755298	3.265038087859528	7.895303337933686	0.14930115442325992	0.1321082870465343	0.03105196860189769	0.9278371775722014	0.9538854518864335	0.9675871553070663	15	6	16	19	1	48	11	7	0
TMEM183A	4.627913858129678	4.732082500641069	26.512878972929293	0.05705511932169254	0.13214431119697098	0.04045882054546471	0.965660352982288	0.9274595967754647	0.9582035989857239	60	12	30	74	7	134	14	21	9
STX10	4.634048099378595	4.740538747737615	26.248552543951707	0.09812248760105127	0.13220767696898447	0.04119607696683623	0.9388069962605565	0.9236883244321761	0.9577952683969283	80	16	55	25	6	107	25	24	6
PCDH17	6.372884324564064	6.457909653141176	88.963534070823	0.31815620423225127	0.1322813068204384	0.05044473236859025	0.7329638803527697	0.9050334123126378	0.9458599253744	78	37	240	131	57	502	73	64	21
CLCN7	5.3081149319862515	5.392588880218163	40.950522732162234	0.08077762133132456	0.13231965546509952	0.05183757581642593	0.9407426424968962	0.9044291423818842	0.9438661194126542	110	17	52	106	14	185	44	42	6
ERLIN1	5.121041700889733	5.191836760238722	35.65783415163752	0.1521875148709779	0.1324047601698998	0.06128211663327785	0.8726183403141359	0.9023528976713653	0.9320978818445217	91	19	47	56	20	174	38	37	4
CCDC65	1.7434582202494484	2.0995549803843976	2.9432751120114458	0.05844449867049868	0.13245725716133122	0.01664303030922516	0.977631959828611	0.9638751448635315	0.9797740756778764	4	2	8	5	1	14	2	5	0
RNU2-14P	2.2102598324322007	2.505432612908173	6.531420081835304	0.006222909457780566	0.1325092743619183	0.02256137706440871	0.998630450838112	0.9720033825232653	0.9672169825297842	5	7	3	6	3	14	1	4	4
PTPRZ1	1.5720436377786957	2.8027666680334695	4.63553157469193	1.2466862040654005	0.13255146141548527	0.008221362068013015	0.5279999360946777	0.9729872770532172	0.9900014083151182	2	0	37	4	0	52	1	6	0
UBE2G1	4.592311978846162	4.752031815775237	25.999157156124053	0.3698001113317216	0.13267245926731294	0.03840809129717557	0.7120045280855646	0.9277064907136892	0.9608155149698508	36	14	30	45	23	163	18	31	2
SEPT11	7.893177148969547	7.925661955316093	246.92031518059702	0.206525116869161	0.13268741755607266	0.06264679383202598	0.7567820683705079	0.8758912845967726	0.9257179476736254	724	131	395	258	123	1397	215	209	47
RANBP2	8.209597582431307	8.221641674680447	302.31028064314455	0.14928804436195475	0.13271632056602503	0.07576663502384061	0.7924689686485492	0.8631196940270573	0.8911338488457097	650	124	643	503	146	1716	285	257	53
CLDN5	6.206879097721546	6.284992219296107	79.19165844278777	-0.12363498172946623	0.1328434705686127	0.05759363673625108	0.9001100385755623	0.9036477604140642	0.936335545138797	174	22	185	135	38	283	94	37	25
OTUD5	5.664515281778397	5.732390858014681	52.618481183998185	0.07604661540840736	0.13297530562641838	0.05439577435177579	0.9411035839465648	0.8984433902430559	0.9404421096045665	137	23	119	74	20	281	71	26	10
RP11-160O5.1	0.057429050596804726	1.030676103853624	0.9968841445776723	0.4804010228193402	0.13332245507339796	0.025387321018421942	0.843830562831538	0.9800258581069221	NA	5	0	1	0	0	5	0	0	1
ING1	4.330811825351706	4.473025221582525	20.649372445263083	0.12003972493137284	0.13345137716818903	0.04539217359764976	0.917790365138249	0.9236348100846347	0.9541904409753329	41	7	58	40	7	122	29	11	3
TNFRSF21	5.133828077653629	5.249233398153602	37.89037864242683	0.304946887446338	0.13386533945697485	0.045610269715441694	0.773163951772945	0.9218257388180808	0.9532063563917005	51	17	35	130	16	221	25	29	10
ALG12	2.745708001581459	3.1386928401983445	7.334740341755424	0.4197585303506157	0.13405141004457544	0.028517891227057012	0.7892597385119625	0.9549139683949859	0.9693488728484501	15	0	19	20	3	51	4	6	2
ZXDB	2.9305563057195054	3.3026383553556187	7.826303112712497	0.17563798319832366	0.13417122052869937	0.03046236410289288	0.9116027495198733	0.9506916671863358	0.9685352291857106	35	3	10	13	3	61	10	6	0
RDH10	4.792974369082451	5.089352352189507	33.427654579589834	0.5319786701754367	0.1342339159372929	0.01374932648096771	0.6899670631175117	0.9415511479479639	0.9872035944390555	18	31	38	89	12	165	56	17	3
IPCEF1	2.4747237835374944	2.7128688881544285	6.217351495753981	0.07020193830222693	0.1342874923414956	0.02116496044831472	0.9748887773266385	0.9628742496966114	0.9748640043077222	4	6	10	12	1	15	4	7	2
GRIK4	1.2401832040789478	2.0261778069068956	3.1292763541643747	0.7913857850261059	0.134498915964556	0.031708429801709716	0.6896937730012042	0.975745948008553	0.9457756833077651	20	1	1	1	0	17	1	1	2
FAM134A	5.433849857285613	5.46890355453404	44.69898972565063	0.10927475837312482	0.1345205283979486	0.04960912408095584	0.9082503406884885	0.8969836170461118	0.9454733077812096	97	21	53	84	26	232	26	40	12
AC067945.3	1.5327807208837105	2.1076997753486917	3.043355704870646	-0.12968735447934743	0.1345536150966999	0.0070023264406292255	0.957410385428177	0.968381147035766	0.9912628717237748	4	3	3	8	1	18	0	6	0
ENPEP	4.213360107166535	4.350857124395187	20.11616272206805	0.25443919711175816	0.13459073224884313	0.03923131571758458	0.8543839951746762	0.9357266652590154	0.958695800105132	56	8	47	10	11	101	11	18	6
SHOC2	6.775179755930837	6.838126602258012	116.98846320035184	0.149856278155497	0.13481689070728506	0.05381891107456176	0.8730145431192171	0.8952320180806265	0.9409233876611562	153	55	216	147	91	449	85	119	29
NARS	7.475282599092567	7.532642430309538	188.73801760138105	0.29061969125577986	0.13490840445990143	0.05350255993362884	0.6860819404378384	0.8874965530595545	0.940629804392037	321	108	180	297	144	980	155	181	35
DDX10	5.716440753223323	5.835958173024115	55.80260954418052	0.07643555466091818	0.13491810887612163	0.05294139760405007	0.9456731689582033	0.9050334123126378	0.9426573353369976	173	21	103	87	25	349	30	76	6
COPG1	7.027608661757118	7.052360091181554	133.90298096102043	0.16828438378895563	0.13497102347456355	0.06723139104369487	0.8051691115130919	0.8694022641676081	0.9184902522355984	398	60	172	226	65	767	134	96	26
IL17RA	6.368223348018916	6.42981336995812	87.10842467531853	0.21699264124133544	0.13562345975366102	0.0549217273503181	0.7937810915165154	0.891327393683317	0.9400683815200034	152	52	238	101	28	470	77	64	20
RNF25	3.1637886721570636	3.2736241571988334	8.900900255320144	0.012702814589026933	0.13572974042672772	0.03183320801679359	0.9938516946743954	0.9457550235914355	0.9659644730350111	20	4	11	14	6	36	13	4	2
TPD52	4.5632353312115495	4.758764828754397	27.753860048383295	0.4393518935374418	0.13586552697332357	0.02826038107282923	0.7281549324006559	0.9398589327128737	0.9711385047165323	32	15	19	48	26	195	19	7	9
TES	5.218281792387715	5.349576092502525	39.32561616473106	0.22897992369999182	0.13588388713272745	0.05524825685238722	0.8095336489884235	0.9078329772337357	0.9405790562000321	86	23	53	86	17	289	27	44	3
TUBA1C	5.039912229709566	5.164923141435585	35.21683976274844	0.17227627426638975	0.13608534879201353	0.04813109363798613	0.8842046666963816	0.9186751001619499	0.9480969214858993	96	14	28	110	10	161	32	32	8
C15orf57	3.6211840529407007	3.7176226995941835	12.832572478416552	-0.027586331215520263	0.1361801092968903	0.023264184739099327	0.9858919476299468	0.939512651970388	0.9775658342875122	31	6	25	21	3	56	7	10	5
TXK	1.5186301454339213	2.3423851652633165	3.6403710828034135	0.9637454480521052	0.1362851533368596	0.029938056662229068	0.5770036208278778	0.9724946760114208	0.9560483836843207	2	0	24	3	0	17	2	5	1
LCOR	5.683139479172141	5.766480910370186	53.60115334281005	0.16775549279210056	0.1363130417099847	0.057442761992784544	0.8566577506113456	0.896166660395416	0.9374686362203114	117	30	121	76	20	340	33	63	7
STARD8	4.614853220420815	5.089072362262499	31.5796704400579	0.3473957544932138	0.13648614310793672	0.03945904288838845	0.8324865608717945	0.9442755836106814	0.958683055372614	88	7	121	57	1	195	48	20	3
HLA-K	0.9729520513344289	1.6215306646338548	1.4602393438027446	0.3256259988440141	0.1364986437745118	0.017301514733938744	0.8610523625409543	0.9701335373449959	NA	7	0	2	5	0	9	3	1	0
LINC01128	2.7948928090439615	3.2802716255125572	7.496346325720945	0.18361354966131394	0.13651974378488957	0.029244524492389196	0.9150382190962114	0.9538854518864335	0.9692360058601037	39	1	14	12	2	52	7	10	0
RP11-159D12.8	3.1684371414581953	3.3965475355220542	9.223962643492698	0.28848328072608276	0.13680545523340526	0.03359299399456465	0.8327441857302436	0.9459522758500923	0.965093271222579	15	1	24	19	6	60	5	9	2
KIAA2026	6.462911731859053	6.5032708623011555	91.93868972677699	0.10023222018176263	0.13689354418504812	0.056508248133112844	0.906355196105312	0.8810802512666935	0.9357047056242078	172	44	239	133	33	461	79	62	25
VOPP1	4.256424201425957	4.425379951859826	19.681111179676467	0.14522063188979406	0.13692222897877615	0.05960454902634537	0.8976888316726178	0.9205320414565585	0.9357092462915182	43	8	46	33	10	126	21	20	1
WDR81	4.911295005272847	5.0877768377729184	32.34039364156272	0.11326432623756491	0.13706196971054008	0.04757518096702629	0.9295959387791023	0.920654153552298	0.9516216570620825	119	10	30	75	14	151	47	28	3
SEC16A	7.107332029272527	7.223322113410689	149.75319023945627	0.08146013535328862	0.13723679755692156	0.06399895631920145	0.9425554852843895	0.9026215042405208	0.9297935155476603	451	28	320	355	47	635	203	97	30
ATXN2L	7.185761559324234	7.242019637065098	151.4976808109053	0.1686660306065428	0.13745997124929163	0.07159177479271699	0.8188743130896247	0.8764464778534203	0.9151982920394266	442	47	241	272	83	858	169	140	18
PCDHGA9	2.2075106283172303	2.6335072585396215	4.687344769025785	0.43475048389232523	0.13754359069328154	0.015514575582630669	0.7798085172275993	0.9589549716181095	0.981739608318745	15	1	5	4	6	39	5	3	0
KIAA0226	5.8197733817701325	5.985147178178265	62.22342925405581	0.1460960058516279	0.13759987450770392	0.05698546958324208	0.903088443730432	0.9127995175850013	0.9389449373739693	152	7	154	136	30	329	85	36	11
ZNF581	2.146200069626532	2.4187598106240995	4.18081078754504	0.09349107476904361	0.13789396993473227	0.022693427916639166	0.9592166503380627	0.9570227027604058	0.9738591287433862	11	1	8	5	3	23	6	1	1
KIF22	3.1834146755734847	3.4296651022071103	10.929132777228965	0.2985066457233821	0.13794921400404728	0.03168052591011325	0.8563047210932526	0.9541922370621513	0.9629491109829127	36	9	5	13	2	49	5	6	5
SEC31B	3.6927161357024936	3.8851347520956883	13.383651211636112	0.16186790005704263	0.1379645577717177	0.0366733644917893	0.9020895715166923	0.9357266652590154	0.9628948031894826	28	4	38	31	2	72	14	10	3
POU6F1	3.5649926558245544	4.067033154878456	14.398398806896195	-0.05909795606804395	0.13796993723918316	0.03603219763366346	0.976968636693992	0.9487284706000114	0.9620987141683031	42	2	55	19	4	67	23	16	0
RPS14	6.110653626196474	6.166491052731498	73.7620987597537	0.16709042876140848	0.13801423767618856	0.0519852041399673	0.8579369504376758	0.896166660395416	0.9426573353369976	167	43	100	69	48	353	46	58	22
CAPS2	1.9681127547161381	2.358610818912301	3.9990586355438205	0.5742953434438667	0.1381949775219349	0.020998031910061745	0.7456271192742145	0.9632998190726139	0.9739029463555892	1	1	14	8	2	19	3	4	1
ESAM	6.227878433668224	6.2907686093535835	77.84729992425842	0.13803320592624913	0.13831416755498888	0.06320876662830766	0.877680141931412	0.8829762049329025	0.9284754964307168	130	26	171	182	36	418	102	48	13
GNG11	4.849065117273456	5.003242527782217	31.719523010739376	0.3522771212969917	0.1383783477708183	0.03905176831206243	0.7527443192420306	0.9265616500897288	0.9596120106686825	93	11	35	21	31	132	35	30	5
SNAPC3	5.801931781610952	5.910090008106554	59.77642002648616	0.3165491433517308	0.13854839050307544	0.05452158801203948	0.7207554426701227	0.9044291423818842	0.941107730618399	84	12	93	147	49	354	59	44	11
HEBP1	4.913136188530692	4.96830729316767	31.65625143654736	0.2785114715682362	0.13863000800009453	0.048578777971783275	0.7635925842094902	0.9109965841214246	0.9480969214858993	50	16	32	60	23	183	24	18	9
SMEK2	6.754950060790235	6.792189842787539	112.07146388667255	0.21223952921117328	0.13865267182019494	0.06608829711842266	0.7619208639111505	0.874779581364232	0.9235479330205869	184	58	173	175	76	595	84	120	19
SHC2	4.204275358143187	4.702998745586283	24.272739577254328	0.33714549535104893	0.1387152160151228	0.04370116159222917	0.841005681697478	0.9514460204229557	0.9512683643227398	44	2	128	17	6	104	45	10	4
TRAM1	7.869633766254046	7.947104049676709	252.88321934810455	0.35312472812820683	0.13885361548071273	0.04842334824913616	0.6313457112038596	0.892353003883395	0.9482531565433007	425	180	227	299	185	1321	250	184	52
ATP11C	5.097949322792883	5.164178409840979	36.40363706080069	0.16069042062528507	0.13910696005005868	0.04705639740676128	0.8799074067968357	0.9100461401127493	0.9521807165282656	65	20	88	37	16	207	23	21	12
AC007163.6	0.8128884300693198	1.6228035047131193	2.314067904705861	1.056467697214301	0.13923793729661393	-0.012263417484570006	0.6269941527397868	0.9761541147241592	0.9809878098388188	3	1	0	0	5	7	2	3	0
RBM15	5.302848450516325	5.419932696877567	41.29796381132451	0.06704578578698264	0.13941183373748536	0.05668731251590527	0.9541543708411577	0.9026215042405208	0.9389449373739693	126	9	87	90	14	200	47	40	6
PTRF	8.562916382716775	8.63059822191519	402.71438319131096	0.12113927676589545	0.13944532353056807	0.0681579586969657	0.8879072976100165	0.8872724698148614	0.922723946669563	1395	165	830	577	103	1770	430	270	99
FGF18	0.8410701753839359	1.526173838174354	1.5012783427453462	0.5287566944573836	0.13946148409749679	0.011083934800891091	0.7841463293958895	0.9724946760114208	NA	1	1	8	1	0	7	3	1	0
C5orf15	5.217173530197533	5.287058769070708	39.32956229710011	0.3559507717008338	0.13954470750466141	0.04840552795076552	0.6787461106790166	0.9067216964106763	0.9484478988668039	50	27	56	47	29	191	32	39	7
VKORC1	2.367078221537858	2.5626123764667534	5.659771059964039	0.10564876716764668	0.13963674618693608	0.020183993364685664	0.9557273973351206	0.9600874711454837	0.9763525247796416	9	4	5	10	2	28	2	2	3
RFC1	6.0784787436424415	6.105565862109207	69.34235079798214	0.1839760573014657	0.13971342052553984	0.06668738997406584	0.8063031547891483	0.8745986912052671	0.9223963429049193	126	33	92	133	44	351	77	47	14
RAB4B	2.901748863519728	3.291887112070545	8.183195717969165	0.3975357243658594	0.13982641953454275	0.03216486589195078	0.7999663969330818	0.9514460204229557	0.9659644730350111	24	5	14	20	0	50	9	7	1
EPHX2	2.119156460431944	2.534418589875994	4.705195114049898	0.5758241843649675	0.13985617020340013	0.022415264679296606	0.7557655700931737	0.9630180051286269	0.9721408093878768	1	1	8	17	3	20	3	6	1
MAL2	5.586994980465763	5.683539813148958	52.44399372255497	0.3860309336296459	0.14050846679144427	0.04374074524180983	0.6915420122167181	0.9105082024807628	0.9551300603576316	77	37	33	108	32	270	36	44	13
ZNF789	3.026155324789953	3.2762749358698304	8.38874645460955	0.2755172298520382	0.14052374443410012	0.03053924443670262	0.8477844668541149	0.9485217779357101	0.9675871553070663	12	3	17	29	1	43	8	7	2
ZFHX2	2.678750013139949	3.0088513181778715	6.57984541946482	0.3865209893415016	0.14076334284273195	0.026384575004254875	0.7905679970423272	0.9523780821596088	0.9711385047165323	12	1	11	12	7	64	5	2	1
RBBP8	5.7676531957599035	5.788923720530352	55.480453151249556	0.1524068667495584	0.14108260235628708	0.06426794155592298	0.849586486473728	0.874779581364232	0.9250027262501701	125	25	71	101	33	277	57	40	12
ANGPTL2	5.354852602889479	5.534297711745658	46.416828808080666	0.4697573608839033	0.14141060715586468	0.03979604717119413	0.6131196559444595	0.9227635392229563	0.959020817876004	89	8	46	68	55	305	43	25	10
ZNF592	6.000342629542895	6.084686444493495	67.4095836755326	0.07911153899168834	0.14142855734283835	0.0607038226673027	0.939523804922665	0.891327393683317	0.9326890515464662	208	16	146	135	21	359	72	42	16
PCBP2-OT1	0.5951819839023582	1.626717152860824	1.4652223791912975	0.9062577866135382	0.1417369074657891	-0.003104574868426439	0.6797502428564455	0.9729872770532172	NA	0	0	1	10	1	16	2	0	0
VAC14	4.859922629496861	5.05296592307736	31.70627431274933	0.11259522794799931	0.1419278967766161	0.054463991809328614	0.9322515243160291	0.9218257388180808	0.9417526499187607	131	5	42	76	9	151	40	24	6
NOTCH2	8.006142585304033	8.045426379814138	266.0606254429971	0.16446941299246978	0.14192804267943118	0.07675492469425871	0.8074257131504502	0.8680326889794117	0.9034355953096397	729	79	587	480	109	1564	255	239	42
CDK1	2.729235742231612	3.2112567531716283	8.203572516786936	0.5286749767435599	0.14226115002114206	0.00435064924236655	0.7676763681787674	0.9572245633962563	0.9952727467454464	20	9	2	9	5	51	4	12	0
CHRNB1	2.380005455459286	2.6789626748717636	5.968415551588829	0.4576040592199377	0.14226512081479778	0.012859974738612645	0.7894441133540044	0.9606673861922478	0.9846670926097492	8	6	2	6	5	26	2	8	1
CECR2	4.1614607326952875	4.415404718040163	19.942927822331782	0.03093666764437609	0.14230473591702858	0.04745797316717717	0.9858919476299468	0.933376486338476	0.9497772759054789	51	2	60	34	8	100	9	28	4
MSMO1	5.718179500500049	6.210533582914306	75.5174900389712	1.3063780329721821	0.14243093090040398	0.007193824950801849	0.21015463613819377	0.9505626087817233	NA	55	18	26	57	136	495	49	70	12
RP11-288H12.3	2.8607780997372014	3.088123562081388	7.04827522913022	0.27541634206743065	0.14248174810912423	0.035394890206194574	0.8380474063314225	0.9455748182031822	0.9619393539932005	14	1	19	11	5	44	8	5	1
STX8	4.089801632067337	4.158293554672116	17.613096572600636	0.15865823702637882	0.14280448778143073	0.04300989807732422	0.8976888316726178	0.9250011062800423	0.9551300603576316	46	10	17	19	12	67	19	14	4
ALDH1B1	3.8255924985439633	4.022036423069623	14.485877366162628	0.10826490198230294	0.1429556447026502	0.04598090790076522	0.9353926902177414	0.927739162537886	0.953163922500317	48	6	34	17	5	80	16	16	1
LINC01197	1.0842930923663694	1.6375108307370951	2.0415021737418124	0.1299566797312338	0.14309929823418976	0.01826053476083004	0.957410385428177	0.9693711265123611	NA	3	1	6	3	0	11	0	2	1
CDC37	6.853487903222657	6.943701566705954	123.22966707936374	0.16033530615473904	0.14315507036119632	0.06537729830153537	0.8653078350969319	0.8891759005406106	0.9274950508191315	478	30	206	211	46	802	124	67	27
EXOC1	5.834553883594645	5.928653791870427	60.20561571535392	0.2411535930832134	0.1433370969611715	0.06370342130184559	0.773163951772945	0.8921146332666052	0.9295095980667931	125	14	90	117	49	326	72	49	8
RBM12B	4.984750706193587	5.1347929616734085	34.80991130081269	0.09496483383780831	0.14336917919670403	0.0535638108460997	0.941575389341662	0.9165228196842935	0.9423521944603781	83	14	58	98	5	195	31	17	11
IFFO2	4.200701401491507	4.307635428815333	18.696595901764507	0.23476891723405868	0.14355336910907168	0.050730979033719245	0.830261421937732	0.9165228196842935	0.9461001912961916	31	9	36	44	7	138	18	8	4
STARD13	5.636281150357772	5.811894165691781	54.14564589887059	0.1361384761295052	0.14367345651965538	0.05744787368784526	0.8992667147162554	0.9028827960473905	0.9388690462952358	157	22	120	99	16	355	76	41	3
ZKSCAN4	1.0772932737075032	1.8340998877347359	1.8292314104877345	0.15772138902750446	0.14422109304517702	0.002721361081035117	0.9480625406316722	0.9659536885116123	NA	5	1	2	8	0	22	0	2	0
ARL2BP	2.8721439666467568	3.1133363392996363	8.834507178118507	0.30840759831847886	0.14431506364198105	0.029218999418464186	0.8476055939790549	0.9561600456507365	0.9650095706703093	18	1	6	9	11	33	5	5	4
SRPX2	5.0646847283919545	5.140739045876222	34.62014146161884	0.19999518695107113	0.14503440249438745	0.06008517589736702	0.8371056470992683	0.898549503624045	0.9341811922325247	74	10	65	59	23	255	30	16	8
SREK1IP1	4.952927570940657	4.997204618791967	31.511125145026977	0.24086239876656773	0.14513425329213528	0.05939637511972096	0.78368230248923	0.8928498243533306	0.9344931206764968	44	17	56	69	14	189	27	22	7
ZNF740	4.651947702472672	4.706756021155677	25.700004319732756	0.17092997310877994	0.14528021894392376	0.05328742219657062	0.860897092623773	0.9026215042405208	0.9423521944603781	57	17	43	41	8	144	17	23	6
AP3M2	5.007124988295408	5.079635735024413	33.28391176631665	0.11529431519740961	0.14528091760540376	0.05256793692183915	0.9140203514034503	0.9007760775700033	0.9426573353369976	79	10	91	37	16	156	35	24	8
UBL4A	3.486877437377777	3.797560932046599	12.069185968593285	-0.0279022719531999	0.14533305217048634	0.04108079011403352	0.9879642427743658	0.9401960537120241	0.9566191743125861	56	2	14	25	4	46	17	14	1
TMEM154	4.470444780409828	4.639090126044129	24.582080302269734	0.3445272731756845	0.14541452290970866	0.04028842002389152	0.8047782314224641	0.9289400298367074	0.9577952683969283	13	16	58	49	10	96	34	15	5
AREL1	4.96784565694923	5.104327308571412	32.75902807306757	0.0635739729980078	0.14545314203971785	0.057268516922223324	0.957410385428177	0.9044291423818842	0.9388690462952358	105	7	63	65	14	168	28	41	4
ANXA11	7.141720765178941	7.168295216113093	144.9925919490591	0.10135630350738059	0.1458601755491372	0.07485349651669733	0.8903208635158515	0.8568844752979141	0.9056147058765531	338	50	272	288	69	730	174	94	29
ZAP70	2.517969207119927	3.4934355775719137	10.15520788892001	0.8050964801288805	0.1458881978825547	0.05394775270177594	0.6952306985283719	0.9658739012179004	0.9202803139550658	17	0	60	5	0	36	16	2	4
RP11-196B3.2	0.96197859887131	1.7791870739136906	1.8675535749953465	0.4432345979210076	0.14592788747275756	0.020783281004842804	0.8377996803141045	0.9724946760114208	NA	1	0	11	4	0	7	5	1	0
ZNF750	1.9929024627388832	2.5096158596279143	4.603396045501464	0.5017396002059392	0.14594060720132562	0.027769145536115283	0.7775444907152579	0.9630180051286269	0.9641653093140654	5	0	20	5	2	28	4	1	2
METTL23	2.1283747664137334	2.721632894032284	4.827420744285904	0.5895949678827735	0.14609335295176426	0.011560890516022604	0.7281306445389527	0.9589549716181095	0.9872275332483315	10	0	4	14	6	49	4	3	0
EWSR1	7.949788541675453	7.969891919535963	253.4596464626267	0.14936329069021392	0.14656025271269246	0.08066102010911069	0.8087486301964673	0.8504873699826909	0.8896128728508242	689	97	526	418	99	1446	235	206	49
ZFHX3	7.751180168995181	7.775668950408095	222.38399781885673	0.12864247039172846	0.14688690264165116	0.07426752884387176	0.8543839951746762	0.8557888184543584	0.9070154633743185	626	100	454	295	86	1123	217	161	51
ZSWIM3	1.2014539572577445	1.7634854346255662	2.1145527789525045	0.39945413512314937	0.14689791946948608	0.025586689144605212	0.8277351107433476	0.9678673626204664	NA	10	0	3	4	0	11	2	1	1
SEC61A1	7.389772861691192	7.438698866485744	175.2901993925022	0.19235410014998475	0.14706384893607044	0.0696244252379636	0.7937428957026313	0.8684047058971147	0.9188371930549293	499	99	196	326	67	878	213	140	27
ERCC8	2.7671178292679928	3.032352604916737	6.925679124979507	0.2826807911981123	0.14709901002575046	0.03101445183879443	0.850502083008748	0.9477791296207612	0.9662013683168134	23	4	11	11	1	56	3	4	2
SPAG7	5.000303430906522	5.159590073595821	35.98319660948838	0.47724250789039807	0.14715616759251668	0.03286989371287799	0.6634775881218842	0.9222331187826293	0.9665718242738374	79	23	22	37	31	221	16	38	7
MFSD9	2.497640475427288	2.7325630830323386	5.620425845554291	0.05360581661482944	0.1471593108969325	0.026504557167875947	0.9777761316583428	0.9515249164216887	0.9707571301048369	12	2	11	11	2	34	6	1	2
CXADR	3.8060333889305586	3.983620448929196	15.282047303495645	0.11770081634737882	0.14733321001355945	0.038347505701253275	0.9402008069460465	0.9376606794886166	0.958695800105132	24	5	11	38	13	56	8	22	3
AIDA	5.901716897156235	5.975046270271527	64.06043833752217	0.28521786443075686	0.1475977616547315	0.050983160700157557	0.7362136691735844	0.8921240773491976	0.9445881808859323	128	54	84	61	30	280	53	64	13
SAP30L	4.890431209740307	4.959044527393958	30.37317053444785	0.2517205590417757	0.14769077004571524	0.06024342477395783	0.7816517097157117	0.8962803025384027	0.9341811922325247	55	17	75	40	12	198	31	17	6
FUZ	1.8584965394604642	2.100086180142195	3.1889431727325714	0.01680532694431452	0.1479864804568971	0.019583330957789188	0.9938516946743954	0.9564279478447382	0.976258128000698	9	1	6	5	1	12	4	2	1
ZNF410	2.782318555103003	2.9427894261612395	6.725000466208866	0.23948522997329622	0.14799043698393913	0.037521171729990345	0.8651344452427661	0.9454984050671127	0.9578159648833059	11	5	10	9	4	40	3	8	1
RAD21	7.98782163252973	8.026417518609147	265.38895632694613	0.22090166055445132	0.14840519654918605	0.07255539187464782	0.7421622050344778	0.8658861802275909	0.9139400859720065	404	107	598	336	182	1469	216	211	60
KATNAL1	5.0137693881379	5.089857129299939	33.61496637657845	0.2127429365683913	0.14840844431307573	0.05941450171696037	0.8164708633801024	0.897574407620478	0.9344931206764968	75	7	59	54	26	196	27	25	8
RP4-706A16.3	0.8531739944453985	1.5422214576078546	1.4138969498909602	0.21826566299147698	0.14842553079030157	-0.009320953374407937	0.9230582725788219	0.9636789397040368	NA	1	1	2	5	1	17	1	0	0
USP43	1.4533579152629648	1.9225440802324196	2.337147129685168	0.3192467790181759	0.1485419793959934	0.01527701178526881	0.8557241214698783	0.9621970854137301	0.9797740756778764	4	2	7	4	0	15	2	3	0
TOMM22	4.559714855970066	4.711930819393931	24.90247966288496	0.31481893411542267	0.14887722126407288	0.0559002546014942	0.7426815285010241	0.9101789049077561	0.9400683815200034	63	20	35	36	8	171	29	18	2
USP4	6.051834098933186	6.107969020409411	68.64093967193972	0.11234971887771987	0.14905450468124923	0.06606310932345891	0.8989207583881739	0.8736664198707597	0.9246397652098645	192	16	128	136	33	376	53	63	15
NEIL2	3.4839692230498387	3.7477733118989076	12.150067669012184	0.3170392047530493	0.14926913662947788	0.04061549204553076	0.8209485000862987	0.9394586474548214	0.956739105145769	13	1	32	28	9	58	16	9	2
SRSF1	6.374909711243418	6.427968203711185	86.72962857826674	0.020098664947692725	0.14939322736683017	0.06623307022942339	0.9857119139763472	0.8744666085674281	0.9249496061669584	187	29	147	226	32	349	100	58	22
PBDC1	4.879696560757618	4.897676006002211	29.89902266480518	0.16450519473107833	0.14941717701234514	0.05784029121521529	0.8559894803567037	0.8890086797672462	0.9354409117312822	57	15	43	48	18	151	24	22	8
TRIB3	3.7860914931670364	4.5336608152217615	21.66746252078093	1.2991641744460003	0.14949511477913804	0.017440491176111208	0.497925512762922	0.9538854518864335	0.98062789871597	98	1	1	31	23	124	24	21	2
HOMER2	3.608391850452237	3.8405585835493037	13.878604713965627	0.263908396244549	0.14954173058972314	0.0392374909264288	0.8720329125974792	0.9408101993180426	0.9569267168014622	31	6	7	40	6	84	13	3	5
MYO15A	0.8732375772944898	1.651028590025842	1.7161719381001062	0.08600515378939215	0.14955916973685238	0.02641080193553309	0.9768557746169587	0.9746648843954338	NA	1	0	5	8	0	3	2	4	0
UBR5	7.92052814649832	7.934545725402567	247.68976613649858	0.14101534300192173	0.14957487275054565	0.0848774729241217	0.8139143821861503	0.8410896285369557	0.8771959315083327	521	91	505	443	127	1258	229	228	47
ARHGEF35	1.2160366831775504	1.8125179181935251	1.978292289701712	0.423519530063904	0.1496043137382122	0.017577796263780244	0.8170507929474822	0.96560695834625	NA	11	1	1	4	0	11	2	3	0
KIF13A	7.007921407145175	7.118557560976651	138.2533683966978	0.22164011707062348	0.1497129706124565	0.0654654707412515	0.8026431881275053	0.8864317743205072	0.9274950508191315	472	44	344	163	47	829	169	117	15
DECR1	5.166382278225639	5.191367011770054	36.39292097924361	0.20252070998900873	0.1499759009655366	0.06946417517335524	0.8019436663605359	0.8786109382176522	0.9202897933400889	72	19	62	51	21	201	37	23	8
FOXC1	3.3621706265464852	3.7594247815396273	13.244898430544309	0.5307599770303757	0.15006962643264643	0.03127356519840448	0.787274750630627	0.9530364240781856	0.9634358988002363	3	5	38	18	10	60	19	2	4
ACVR2B	4.107528607952585	4.231138355520559	18.904191990701296	0.2481483197534518	0.1504161375813393	0.04343783289329258	0.8551624138185216	0.9286416729364637	0.9541584561258623	15	10	35	44	8	98	16	7	7
KIDINS220	7.925517517319604	7.960662776875263	252.14901552910678	0.18253784613936974	0.15048707124897914	0.08023220496451047	0.7792330206774424	0.8581575680285943	0.8974359296441575	474	84	507	396	170	1236	246	253	41
CUTC	3.2402858971762556	3.390264821361264	9.363171939066302	0.031593348841214106	0.15075687066574744	0.0397487120657637	0.9849212104225206	0.9357266652590154	0.9571239007123938	28	6	12	12	4	38	9	12	1
IWS1	7.086816796203288	7.107204322263487	140.3181229752131	0.06861775226677949	0.15100933125636912	0.06948539523274029	0.928253670563555	0.85114940206866	0.9142309028098896	356	52	229	220	79	651	117	103	39
LINC00265	1.8132012095812147	2.2201754550553474	3.0453072768527543	0.11905124762133559	0.15105837268415315	0.02004615462592213	0.9494224012235968	0.9541922370621513	0.9763525247796416	9	1	7	4	2	24	5	1	0
IL4R	7.319045539231218	7.4469044982129855	176.01050540636317	0.08407506517412157	0.15106966477831688	0.07067567408727515	0.9427722634939885	0.8962814915238173	0.9210987835551376	338	36	579	328	59	620	227	119	42
PRLR	0.7820242828901112	1.485902795606203	1.2308010889395244	0.5602582239452365	0.15135522793066328	0.013681277408908078	0.7451784032191339	0.9678673626204664	NA	1	0	4	6	0	9	2	1	0
RP11-352M15.2	3.6081341599947807	3.8075101555492	13.110614835300812	0.2608152185118483	0.15143232797657966	0.040832628716817615	0.8505978291576264	0.9333787851091616	0.9569267168014622	27	3	18	27	10	113	7	4	4
COLCA1	1.1272956616007301	1.8831388664858626	2.62110884346838	1.0081671120699687	0.15147275879750047	6.588555670342633e-4	0.6237931676434791	0.9693711265123611	0.998447059484919	0	4	8	2	0	11	3	3	0
CNN2	6.926941774857783	6.972615369446421	127.81169224054905	0.22296766203236965	0.15164988699681262	0.06621522110079961	0.7516200753465068	0.8677114539431103	0.9242914725046874	300	94	189	177	41	721	101	101	29
WDR60	6.180722502543289	6.2878019417459194	79.36895696833724	-0.1008799251312752	0.1517277569364131	0.07249929938122306	0.9278371775722014	0.8963840074414204	0.9190089574729473	217	23	220	104	24	254	79	51	27
PPP1R16A	1.5610193452724574	2.1701926874589033	3.128948729081124	0.737987077132012	0.15174142563369475	0.026423941370468367	0.6640914472069993	0.963902260868371	0.9628948031894826	20	1	1	4	0	18	3	2	1
PKM	8.996152606529174	9.037606018245183	535.9393892067903	0.16785208720132994	0.1518480791394695	0.07706364483102342	0.8139498313794713	0.8669131528173802	0.9072469030041866	1593	254	513	1069	236	2570	483	401	133
MICU3	2.254987227442828	2.722226763791641	5.867239718110391	-0.12372936033687179	0.15184813815266193	0.04452896390776302	0.9579367656540115	0.9623182792243741	0.938217489810245	27	0	7	10	1	11	6	4	3
CPSF3L	5.565315780577782	5.844265880225551	55.17556455112501	0.12743844090765408	0.15186010264192795	0.05177753458618288	0.9278160096023047	0.9165228196842935	0.9438661194126542	198	15	111	136	7	279	88	45	4
SCYL3	2.8599108859384086	3.093172134608049	7.184551738087098	0.20594896556346212	0.15197577055291686	0.03780567624295421	0.8918210967481839	0.9424624954966786	0.958695800105132	14	3	10	15	5	57	2	8	1
CRYBG3	7.162744206914968	7.222927042372223	149.60638236618772	0.19219386270228092	0.1521460631019732	0.07894473109078	0.8001272040633621	0.8673792028673385	0.9055559756359319	374	32	313	293	80	853	151	132	24
C9orf114	4.137305669429414	4.509076659673422	21.29801223692031	0.31570856921803536	0.1522125555978744	0.058787429736649306	0.8321348719029449	0.936163991836171	0.9334929075666	91	2	28	62	2	128	19	14	6
YARS2	2.9714519079925066	3.078149410326925	7.646157608166281	0.12725164551384302	0.15234754688945837	0.03420208335280942	0.9287506283570846	0.9396073648054514	0.9628948031894826	20	4	9	11	4	38	4	8	2
SNX14	5.68651112184268	5.7385514318739075	53.13375229071455	0.26961098317785565	0.15239930570065396	0.0768632866047596	0.7173118054211788	0.8736664198707597	0.9110499306918903	95	35	72	90	28	289	54	50	7
AATK	3.077186148797865	3.307899778358416	8.3451449674195	0.07273135031495948	0.15248656672171954	0.03801813566258794	0.9628319516267642	0.9390850260584133	0.9591485385380756	27	3	10	20	3	45	14	4	1
UHRF2	5.4654023038528035	5.533640246087048	46.37026612417975	0.16192481044982093	0.1525033593143914	0.05940986948576117	0.8697608161116203	0.8869262391619783	0.9344931206764968	76	23	117	79	15	303	36	24	13
HIF1AN	6.059898422393568	6.096082396452172	69.15805732398768	0.07035698707301931	0.15282864476682628	0.0614625461638644	0.9388069962605565	0.8681034436932499	0.9297887484487772	155	29	98	167	26	346	57	47	20
ATOX1	3.8098096135524813	3.993305005000355	16.113470807094487	0.7110702039308799	0.15287242830181924	0.021445607863221708	0.5153777638586683	0.9388089894635766	0.9785751631161699	18	18	10	19	9	106	11	8	4
KIAA0922	4.699589010522212	4.8190462411664825	27.862972331664647	0.30811459338725117	0.15287803217296064	0.052296017408303516	0.7792548794459051	0.9120820809604918	0.9426573353369976	28	8	64	50	21	165	30	12	7
FASTKD2	4.234941935718736	4.442086619847196	20.28773372439318	0.09253372492857144	0.15311007675255528	0.049335947333207626	0.9480625406316722	0.9221937777423426	0.9473664381966705	49	4	22	54	14	94	15	30	2
CBFA2T3	4.014783110126646	4.348144203834047	18.242326867913125	0.0016299549796721321	0.15312643641147122	0.05921629866142809	0.9994818309143362	0.9231212878824534	0.9364070318022695	45	7	40	33	9	119	27	15	0
PSMF1	6.04131250850635	6.0821884788755565	67.16003779078503	0.18500840137977304	0.1531397686082319	0.08212148297003613	0.804306673000435	0.8601854031191349	0.8985813306433096	158	26	122	119	35	467	46	63	11
PARG	4.844615380698386	4.959660499064788	30.1354924361449	-0.08754118916661398	0.15331073631467954	0.05617605324016361	0.941575389341662	0.9023963173795184	0.9389449373739693	79	7	65	61	12	119	20	41	6
ZFPM2	3.5894438144369696	4.154305513874071	15.796316120603962	0.5566791172601977	0.15354862871029049	0.04306147212636008	0.7471762824067354	0.9448878858354	0.9530547521796178	62	4	52	19	0	123	19	6	3
BMF	3.1943855286939873	3.360236503755158	9.937986440084675	0.2846427037077453	0.15359137301479756	0.03506553382344239	0.8469598242344731	0.9422236466038033	0.9612150941499752	10	4	18	17	7	67	5	3	4
MUC20	2.4045460399026544	2.8830067546800664	6.038271024963598	0.03566385816725477	0.1538099480397901	0.0161765597627459	0.9878149572706273	0.9541922370621513	0.981089113737326	8	6	6	15	2	34	13	1	0
PNPLA6	5.7459730108749	5.950601646230176	60.258296618231654	0.24554675482890267	0.15390570428442737	0.06421809845960216	0.833110945128794	0.9087204704571853	0.930312909256491	264	10	128	107	11	374	63	45	11
KDM1B	4.9405641527682755	5.0339991063058465	31.976547438357212	0.30621138702639855	0.15404520851704578	0.06447407069550354	0.7204014595640236	0.8933863538342408	0.929274552421567	57	25	44	61	11	194	27	32	4
AC073052.1	1.4669495575498024	2.2829011581871854	3.1799190587548263	0.42488580408453447	0.15441564494459747	0.021992302858670258	0.8525058333604753	0.9639239376330511	0.9700287045528829	5	0	14	8	0	31	3	0	1
LLGL2	4.9808092475543875	5.180446412874359	34.52580116881752	0.19225533688662394	0.15451762082707554	0.05906059326705929	0.8772511244169149	0.9101789049077561	0.9362473936420032	144	5	42	79	13	183	44	28	5
MYL12B	8.06399029211329	8.101643588820593	280.6804156151973	0.24127859801252896	0.15457045965409386	0.071678393989202685	0.7065889749370102	0.8590127230209114	0.9163671977711749	478	171	358	380	188	1370	233	269	57
NFIL3	7.2039995195229585	7.2506607192143955	155.13649495136775	0.1983716109854179	0.15461289817251792	0.0731136886402485	0.783747764346379	0.8659830777920912	0.9150673847779549	285	53	272	193	127	717	137	125	38
SESN3	6.849662873838702	6.935692677022598	122.59961463439357	0.3020727803345764	0.1547134253871649	0.06288513798439434	0.7055132676288998	0.8758973416766928	0.930545896333518	319	58	142	166	85	1070	87	97	15
UFL1	6.03856125375643	6.091663260490724	69.64920464696354	0.038322986188292996	0.15472343142705106	0.06258241109166864	0.9730467289416085	0.8770718853760918	0.9297935155476603	157	38	84	121	34	346	32	65	21
NFATC2	4.127547153333214	4.254074830259321	18.902522744028175	0.22288933498629956	0.1548524414092757	0.046656579656277834	0.8647070956502031	0.9238288454349394	0.9496731374682703	28	10	61	15	6	79	17	13	6
MTDH	7.502141040639824	7.540733031521038	190.45528770587413	0.2488912945964498	0.1548643626771553	0.06830061419463529	0.7005195397754176	0.8601854031191349	0.9200386725319669	320	144	255	276	89	956	175	150	42
E4F1	3.688750534265976	4.0382884363310785	14.43008622843345	0.17786457947141	0.15491683077367197	0.04900678915525676	0.907788743955528	0.9327998134756935	0.9465403300189915	57	1	36	28	3	75	21	11	2
SMAD5	5.919714369910305	5.950273460677203	61.86552382492481	0.13711663766737237	0.15501568108854555	0.07018704062811963	0.8651344452427661	0.8601854031191349	0.917590653598083	127	32	101	137	21	309	59	52	13
XAB2	4.48922428001097	4.830640589917127	26.538841016970313	0.06366625588986158	0.1550371571445528	0.052761203684764585	0.9730467289416085	0.9288676467717405	0.9423521944603781	92	3	66	57	6	185	40	6	5
SLX4	3.8064207799305945	4.416001845290614	19.405495849659907	0.5274647272421239	0.15516771557639294	0.0554111900303219	0.7653183506048536	0.9448756044632263	0.9350382924226325	100	2	35	41	0	106	25	13	4
CTBP2	5.9624652411902686	6.000292754317728	64.28096323765558	0.03134205767258777	0.15535429962563355	0.06502389564913008	0.9759952718190298	0.8658861802275909	0.9253062647371207	165	26	134	102	24	283	75	40	16
MLK4	2.692275334864421	3.1899184004518526	7.883153006825353	0.11260190520357215	0.15535960377635694	0.02234281897975132	0.961772763847125	0.9541922370621513	0.9748640043077222	11	5	2	28	4	22	9	13	0
PHF3	8.237673178966537	8.279701440616941	316.4967927522316	0.2232399457887903	0.1554593740653823	0.07784812309647243	0.7362889373010212	0.8609011292523777	0.9070154633743185	485	115	687	413	232	1622	276	256	72
MCM3AP	6.315345740739998	6.4878828335821135	88.75089033757939	0.20472950739794193	0.15550679249191773	0.06853990816685263	0.8604434433453099	0.900454044693426	0.9249932567239111	345	10	170	175	32	454	110	65	16
ERLEC1	5.343999551231784	5.400753379482682	41.70624954035971	0.3054961276625377	0.15562955821368146	0.0774427289402081	0.6855113965466741	0.8758912845967726	0.911456803374315	85	29	68	56	19	271	35	37	6
RNF122	2.9627802654852218	3.322474948565616	8.018666394113081	0.34916407040225417	0.15576000554174393	0.03735353386811266	0.8001272040633621	0.9401960537120241	0.9596120106686825	17	1	28	18	2	64	10	4	1
BARD1	3.568545065866935	3.698632540228421	11.912683284100275	0.26322796113321006	0.15576986061046377	0.045516020883199476	0.8307359320380383	0.9254706685251313	0.9524848764497436	13	7	31	22	4	60	13	10	2
SSU72	6.34700645339935	6.374437919254992	83.58946446506694	0.11524605201806032	0.15577574391082008	0.070724510626215	0.8842046666963816	0.8530447408603783	0.9163833193889668	191	32	112	197	39	413	69	72	20
RPL35	7.771175952955904	7.796852435485764	224.989236250383	0.1631099756213008	0.15594707005424857	0.08539115222160266	0.8015241257649838	0.8427599785216491	0.8876723420415659	653	80	297	419	118	1125	228	193	43
CLNS1A	5.739523511787431	5.806452457560862	55.01864609390287	0.20278666525477768	0.15617264223606409	0.08537747470701813	0.7937428957026313	0.8685805858256959	0.8971116661446507	121	22	88	99	34	327	48	61	6
ALG13	5.276701090964199	5.324899090661043	40.1939118229858	-0.020870437303157713	0.15625777590653386	0.053706887987838535	0.9858919476299468	0.8813247864618934	0.9405790562000321	91	12	93	64	18	165	30	36	12
POMGNT2	2.6780331283482632	2.8254509465604265	5.892324319740352	0.1681846559257558	0.15646905191143912	0.03796182868161508	0.9022280024124053	0.9398589327128737	0.9578159648833059	14	2	10	9	4	32	7	4	1
SRM	4.620321533708264	4.863769053397059	27.011825507003095	0.23701699175132454	0.15652745065246992	0.05188936966861557	0.8526320362320206	0.9148117931069913	0.9445881808859323	114	8	24	66	8	161	30	29	2
ADI1	5.319521021148451	5.423905291364724	42.949398842625264	0.34238686178498445	0.1565808403265866	0.056562451945284344	0.7200327785364676	0.8989969319225136	0.9388690462952358	63	15	38	99	37	226	51	24	9
FAM13B	5.443968183999561	5.549181159905171	45.61331073017403	0.2218768440137508	0.1566395369783839	0.07001306105391687	0.8066376606025142	0.8836781910695478	0.9226627983674571	100	10	117	64	29	253	50	42	6
MFF	5.374605961810796	5.441189041745372	42.71659390779908	0.29397141428338386	0.15680954201000907	0.08022729712447546	0.7034482276364921	0.875864677462174	0.906756641475366	85	23	55	71	28	265	37	43	5
GLRX5	3.9629015047516707	4.052231754566243	17.339665135357468	0.19482891142119876	0.15682773108104087	0.043150052504464714	0.8779108511242729	0.9298054424191337	0.9528225512550664	21	6	22	22	17	66	12	10	7
RB1	6.606190190594974	6.635557872077585	100.60047699264838	0.27079701832812314	0.156835048740255	0.07999156903032939	0.6816441356887505	0.8509812320177303	0.9023250467568794	192	51	165	121	69	616	85	78	20
ING5	4.598981757268799	4.798420231055844	25.971895812101025	0.03928942799600986	0.15705115859765317	0.05773803808539599	0.9788435988533284	0.9097914641732606	0.9386024607066833	96	7	55	50	5	118	32	28	3
URM1	3.734699331876109	3.9204626968865823	13.941303289784425	0.2330440660288141	0.1572501168639097	0.047304015770395655	0.8608161775949449	0.9250011062800423	0.9496731374682703	39	8	23	10	9	71	12	18	1
NUAK1	4.989540889374274	5.1322634788891985	34.55252819716485	0.22022896632671587	0.1574422449212507	0.059935347011513734	0.8515167462884732	0.9061365185727106	0.9344931206764968	114	6	80	33	19	225	23	22	10
TIMM44	4.351031661154095	4.798958348633353	26.720900538066225	0.4248554110237947	0.15747116355287644	0.05778881648402207	0.8032649410683628	0.9319016964529598	0.9364070318022695	98	0	36	54	17	131	23	26	6
PAF1	5.7308575097643475	5.7651672250793	54.277708797000756	0.17047635879764564	0.15758038612382047	0.07332256496135954	0.8340792041851425	0.8633080771912218	0.9142309028098896	139	19	92	85	31	360	41	36	13
CCDC93	6.49833593216832	6.576423195697226	94.61103298593018	0.12962255366812966	0.157713991154563	0.07880469895564621	0.881064182724173	0.8677114539431103	0.9076102866558964	254	25	191	185	44	490	131	72	12
RNF180	3.4101691399529916	3.7510455542448735	12.252185300835883	-0.22766881208477682	0.15771969045705875	0.03648018141690131	0.8817293687154578	0.9395042529497455	0.9607756184927876	24	11	20	17	4	37	19	15	0
PRNP	7.207952652558166	7.284635153378113	159.91663648466272	0.2441874965926012	0.15777479112814877	0.0603082039595627	0.7695542778492221	0.8760942637551209	0.9341811922325247	233	116	212	199	97	978	80	136	41
FXYD5	5.932941020745546	6.002570264739859	64.95170423002138	0.3923854964871791	0.15779095785938882	0.060355920374968876	0.621767063602929	0.8808004928246442	0.93406544933384	110	37	102	57	51	428	48	46	14
AC005154.7	0.9781948102637753	1.7249004919946571	1.819744821561322	0.5821797723221263	0.15791912191938592	0.01591343468524986	0.7830924467320857	0.9672979173446532	NA	8	1	6	0	0	9	4	1	0
C1orf116	6.20824482915603	6.35760055035462	82.57709673582069	0.31608064342168807	0.15802323268362328	0.04977426723965117	0.7588836199375104	0.8988528253383266	0.9473664381966705	237	67	57	146	21	341	88	89	12
UQCRH	5.4837183618907215	5.622921182143721	49.92171892635133	0.5985842166520298	0.15818889756764704	0.03845339136592908	0.5260842458211982	0.9062529403792015	0.9605460676798663	47	35	40	85	41	348	45	26	10
ENPP2	5.3561564927457885	5.552281525518003	47.01482147257242	0.5904353776349607	0.1582909270432455	0.02939377908680273	0.5899244533386403	0.9148117931069913	0.9709364513296032	109	29	29	41	43	388	21	39	8
PI4KA	6.7683756755673246	6.819503906985069	112.94892495101503	0.15972893714736963	0.15843786049408823	0.07937511935092767	0.8398705700204968	0.8568844752979141	0.9056147058765531	379	38	220	171	41	606	104	108	20
RAD54L2	6.0561161517355035	6.122819501034316	70.29591701610559	-0.031825582795175104	0.15847209596849773	0.06841341240495485	0.9776076541252698	0.8751422644075088	0.9232166838418011	183	24	132	153	21	297	78	38	21
PSMD2	6.7992052195540555	6.839830561201928	115.0358505606611	0.19687365333478554	0.15854953505918354	0.08134697590723637	0.7847604126380633	0.8509812320177303	0.900334798667973	374	47	152	166	59	594	121	103	19
DBN1	6.017863116147659	6.1328619680422465	68.77490917078627	0.22697405686468175	0.15873035970668467	0.06894959240194402	0.8026431881275053	0.8809972047790144	0.9235479330205869	276	21	115	123	18	452	67	59	10
LPIN2	6.425093045748359	6.50635150254751	90.54273169242052	0.23294641167910693	0.15907438906453925	0.07571249998390435	0.7596864823780366	0.8677114539431103	0.9133636997242682	171	57	151	187	30	529	94	93	9
LSG1	5.064508760272721	5.153476926907025	34.24344833298736	0.19510173789709395	0.15908475049990142	0.06884889884760993	0.8340792041851425	0.881109818473132	0.9242329470443484	96	8	56	79	16	228	31	27	6
ZNF507	5.469323025392886	5.5555561886453475	45.988586618303394	0.15172951436952684	0.1590862089585187	0.0679761572074374	0.8754205340776856	0.8769009836187648	0.9249496061669584	129	19	74	111	11	259	39	46	8
KRT10	3.115634909981152	3.2709261614513303	8.493204882704315	0.2955452995972596	0.1591930421783142	0.04325145037885648	0.8063031547891483	0.9317541721181932	0.9541904409753329	14	5	17	19	2	58	7	5	2
FBXO11	6.18736288473132	6.2256668147293155	74.69121442687292	0.22013658911160044	0.1593250199939056	0.08234566289263719	0.759011277341209	0.85114940206866	0.8985813306433096	156	39	164	106	31	499	55	67	13
TRAM2	6.700101581733904	6.7595658742394935	109.20608950385302	0.3045934674197733	0.15936152451196742	0.07162262853407632	0.6846131615432307	0.8643031870438964	0.9186210503698935	248	65	102	187	63	706	125	68	17
MLEC	6.95229165913879	6.988567079094798	128.7583204917129	0.11162287805982561	0.15943357955469534	0.07548127759960818	0.888759320995884	0.8509812320177303	0.9078215353044817	344	67	175	241	47	654	145	72	31
DAP3	5.270785380686977	5.370356402295082	39.79711523472528	0.14887059967322155	0.1595049263429238	0.07200256670589708	0.8772511244169149	0.8784901400708386	0.9202636781990553	117	14	71	89	12	236	38	41	5
FDX1	3.625368795119876	3.8166614179248137	12.753119608355188	0.3742064179563546	0.1597291804558375	0.04830918842676039	0.7561139562288646	0.9244340482291915	0.9479795303756151	12	6	23	29	9	83	9	15	1
PRELID1	4.036710042368263	4.266327951793846	18.08701000452055	-0.10559032666670591	0.15974983219352556	0.045308032993117434	0.9508418483528147	0.9276794197630851	0.9524848764497436	72	8	13	26	9	50	33	14	2
CENPBD1	1.4748347265891517	1.9559010974759834	2.6436727789146617	0.38404057305691414	0.15985212437555046	0.0242613689094928	0.833110945128794	0.9609263114910988	0.9659644730350111	12	1	5	2	0	14	3	1	1
SMPD1	4.15965590675472	4.342823758829321	19.560114748127354	0.31716208946812985	0.15987453493877393	0.049755091463815536	0.7978708164717898	0.9222331187826293	0.9454585889177046	90	9	20	21	5	131	13	11	6
CMC1	3.4357156978667462	3.742692482314067	11.63158430351106	0.19105478103952206	0.16001789219502438	0.05580070073218552	0.8938487790342238	0.9293693574484009	0.9389449373739693	28	4	18	18	10	84	13	11	0
EGFR	7.181037955548426	7.2157761677709455	149.76769701644045	0.2145695654513314	0.1601405340846232	0.08574015044388891	0.7465436621769187	0.8448099347156314	0.890260041057134	454	52	194	240	88	865	141	127	27
ZBTB26	2.4850304860974277	2.674238369513922	5.494006714009308	0.407267716664804	0.16017476526752777	0.03361924763854626	0.770834620111524	0.9460782623286281	0.9602449396452356	7	3	4	11	5	31	6	3	1
TMEM63B	5.710097515384679	5.744718206911959	53.82681492290817	0.2098351909739944	0.16049670674161923	0.07197941368186363	0.7847604126380633	0.8633080771912218	0.9163671977711749	140	34	72	82	20	305	45	42	12
BTBD3	4.241159807070397	4.413844172812423	19.444902479275367	0.18555012801116805	0.16051629120938296	0.05934140469658846	0.8713198088403588	0.9055318045143776	0.9362754580248491	68	8	36	34	5	132	25	13	2
AMOTL2	5.61726020789865	5.886150283627493	57.326486967617534	0.34002144206244383	0.16053598989786091	0.06094188206995929	0.7769496314475023	0.9148117931069913	0.9339335776843686	310	11	110	67	9	341	70	42	9
KIFC3	5.247103740588863	5.463586519413568	42.354190503357	0.17920506204657516	0.1608189217557104	0.05888658198497592	0.884828158740458	0.9065568718260384	0.936335545138797	186	15	85	55	7	219	64	30	5
CD72	2.3219873057630798	2.8354998081615563	5.21407676732905	0.5689581784637607	0.16083190158763896	0.02043821303095892	0.7174682569051665	0.9509595295993677	0.9777962862391456	8	2	3	25	2	49	5	4	0
RP3-368A4.5	4.867758832793501	5.070996702887121	32.28654562481028	0.3001069612596588	0.16089820700445742	0.056973199490471686	0.793417845490355	0.9090182289370565	0.9388690462952358	40	4	83	69	24	160	35	34	4
PCNX	7.660405267162991	7.7058110014761745	210.9815883723249	0.2349238666575412	0.1609534513308974	0.0829254062766315	0.7300183934856972	0.8509812320177303	0.8974359296441575	320	78	521	311	128	1124	241	171	34
NBR2	1.6533019927524135	2.330086516625133	3.7119484672627685	1.0197614240644408	0.1609823329642745	0.021642170696214266	0.6004612276225834	0.9621429475733231	0.9711385047165323	15	0	0	9	3	26	3	2	1
TTF1	3.950395402155687	4.097322733371217	15.45010170484925	0.11037519398846983	0.1610352014888043	0.05530681732608552	0.9259639652422068	0.9087204704571853	0.9405790562000321	46	4	34	28	6	87	20	12	2
NAPEPLD	3.5466780341658213	3.8719012736187097	13.947027689730087	0.6558784564822886	0.1614489604701896	0.014514066550810932	0.6027411913308899	0.9396073648054514	0.9845323288659817	35	18	11	7	4	75	15	13	1
ANKRD42	3.6254405593135437	4.066656950306194	14.749322407297942	0.23338547888466227	0.16150852006163358	0.031881964774971794	0.8931698938576313	0.9353328788853934	0.9665718242738374	29	9	37	35	1	127	4	20	1
UBAC1	3.9896495254789306	4.347238760961018	18.250597061793464	-0.05227408524131919	0.16162768656175777	0.05563323409460559	0.9767483157417285	0.9222331187826293	0.9404421096045665	34	6	51	36	8	97	25	21	0
INPP4A	5.5220090873016545	5.633770265510469	48.82982167967234	0.16728394978159472	0.16166175358942528	0.06431900137443168	0.8763839974705677	0.8863148094861859	0.9297935155476603	68	23	146	81	16	225	40	62	7
DCTD	4.989324262938461	5.072256615380162	32.646402321803855	0.15332792767287048	0.16168998951268623	0.07426571684441068	0.8763839974705677	0.8813247864618934	0.9167750901900411	69	11	64	46	23	152	41	30	4
KLHL17	1.853147156353589	2.418940955838542	3.9887926247785415	-0.07365658707908715	0.16175272672630828	0.03523277997491999	0.9768557746169587	0.9602028336261175	0.9524848764497436	20	0	7	5	1	11	9	1	1
XPO7	6.069217921077151	6.124634887581626	69.87940773255976	0.284823344750429	0.16175732999625111	0.07488302088636707	0.70198644499251	0.8633080771912218	0.9140084961638476	135	47	78	148	28	403	62	66	11
FILIP1	5.717127436394015	5.841860255809887	57.01652069726122	0.3149719277685397	0.16191711819001747	0.0624980485211757	0.7736813385323551	0.8919293728878978	0.9317361589348189	154	19	145	32	35	261	59	55	10
PDGFRA	8.231233471130176	8.272108706372578	312.9793002469508	0.21393877955955382	0.16193807615715558	0.08364459518742981	0.7448784339246763	0.8485231967547113	0.8944273681754634	698	152	363	729	141	1971	242	320	48
WDR70	5.078624213958635	5.145248791100944	34.79033743196602	0.08450873694848558	0.16199911024101996	0.058828390574160075	0.93505196684115	0.8793002503875639	0.9346636626383061	79	8	68	81	15	177	31	27	9
USP51	1.7666657730337347	2.2318393702164365	3.6504391570101435	0.6030944070546438	0.16208775411467086	0.009592709859133226	0.7382854105783498	0.9583025491833208	0.9890417102956853	1	5	7	5	1	18	5	3	0
PIP5K1C	6.043776973895299	6.1787409163515505	71.12950608119056	0.14646875624242792	0.1622432461130801	0.07152753053800559	0.8896799125193853	0.8825782272768677	0.9210987835551376	207	13	186	108	32	344	101	57	9
EXOC5	6.667425210957508	6.703403579764818	105.61115262813566	0.3105484588305502	0.16234492459822664	0.07930776704794315	0.6338556232769126	0.8497132829638615	0.9057097857438844	193	67	144	138	65	689	89	79	20
SLMO2	4.948956065283186	5.070211015848214	34.08663508410252	0.5975252263607052	0.1623640934634279	0.04137439191090234	0.5187900547797664	0.9073765038840593	0.9569267168014622	46	28	21	48	25	197	27	26	7
MYL12A	8.642417863767912	8.669503805966762	415.46776534117436	0.22890641376791168	0.16239364083026267	0.08339203476436804	0.6987092519370486	0.8416070510977163	0.8921480635726216	806	228	688	472	262	2228	342	380	84
RAB3D	5.145310213578445	5.2565067585911835	38.228617942242415	0.16985768285467734	0.1628090541665834	0.05919175825451694	0.877680141931412	0.8946894447545737	0.9346046627175416	113	28	52	54	7	166	44	26	9
CKAP2	4.201324737007228	4.340979012432509	19.594257485450008	0.38508197205365985	0.16284093952930498	0.04993848969481461	0.7318719134398357	0.9144443985323654	0.9454733077812096	39	9	12	37	17	100	26	12	3
RPL23AP53	1.2696882735222637	1.7829143546839685	2.0069025441906123	0.2272780800831818	0.16287775110385444	0.016580833758579383	0.9046223013597389	0.9606615170471606	NA	7	0	2	4	2	11	4	1	0
CD53	6.491485968507649	6.836389511482264	116.19612804711662	0.9027439714663541	0.16303102328526412	0.018177571058880664	0.5035636096479894	0.9274595967754647	0.9815582862878708	32	111	179	117	79	786	67	142	12
RASGRF2	4.329002307993144	4.630970480382748	22.573132706184868	0.368666789098883	0.16322686699566147	0.05184165798366202	0.7647432033604138	0.9212440229219953	0.9426362054930528	121	3	28	40	6	169	20	20	3
ABCG2	1.0560596166926153	1.663284762114937	1.514613261167306	0.3436956242174517	0.1632429663624556	0.0072041627444827	0.8476055939790549	0.9573632474716144	NA	4	0	6	2	1	17	1	1	0
OPA3	4.079586846543235	4.215413494623073	17.501012449894127	0.08349805159677882	0.1635899061414776	0.0529370683463572	0.9508812812378633	0.9103561174310953	0.9426362054930528	44	10	21	43	4	76	25	12	3
PHTF1	4.478228734970381	4.534631073410122	22.17380735387779	0.23844024982836934	0.16380657708291044	0.07522182184145626	0.7877120970193947	0.8842045497508604	0.9164409386103547	53	9	32	40	13	145	17	19	4
SYNRG	6.20208612959162	6.23539941209636	75.43195206334535	0.1838538974304972	0.16408701797476227	0.08618016970405365	0.7991989507512396	0.8432249383515041	0.8904704704314981	179	42	132	103	34	384	68	79	12
RRBP1	9.078067131884138	9.08851929268387	554.5454285209083	0.12352711272479003	0.1642078155842766	0.09610235791476773	0.8291661718241135	0.8273253248328902	0.8543971309171313	1325	239	873	1092	245	2614	522	434	132
RBP5	2.535844455640435	2.964077116294506	6.243132300044057	0.4209497991650542	0.1642466362403659	0.03139468247470562	0.8081139621482948	0.9487426124274153	0.9630627106513875	27	2	2	16	2	39	10	2	1
FUNDC2	5.01368949937415	5.05013087980199	32.4001901488027	0.18858536675588036	0.16427678637697982	0.07804182982210496	0.8181193172090947	0.8677114539431103	0.9090677365542197	73	17	62	51	13	186	29	28	6
MFSD11	3.8848258026235523	3.9383576165523446	14.814112986940994	0.011004967913093985	0.16438454687879633	0.04325024808644808	0.9938516946743954	0.9090182289370565	0.9551300603576316	33	8	29	21	5	57	15	12	4
LIN37	0.8531739944453985	1.53775238950025	1.6547721560068263	0.27144953930731114	0.16446874974091832	0.021979428713073738	0.9001100385755623	0.9655682060769388	NA	3	0	4	5	0	12	1	0	1
GLB1	4.841741920874314	5.032564491876609	32.35814282329787	0.5190791481272546	0.16448989963148372	0.036459511938881806	0.6082099309725376	0.9127995175850013	0.9626001299911688	44	14	24	51	36	194	18	40	4
ODF2	5.495087084589679	5.629593092688246	48.63709863946918	0.15119171685461508	0.16453938157556242	0.0698122967157432	0.890337405961571	0.8883193442341113	0.9235479330205869	141	13	89	132	9	294	47	30	12
GRAMD1A	6.143531049846281	6.2527724748735745	76.10733568129692	-0.032639692768742845	0.1645690788599783	0.0736668452255539	0.9799554877511268	0.8809780860830875	0.9184902522355984	154	25	186	172	22	285	120	40	16
NALCN	1.7860435731738318	2.2295038340836144	3.641317063411245	0.23883408373289663	0.16483638757974708	0.028314185167705723	0.8997832060368374	0.956381128288685	0.9628948031894826	10	0	9	6	1	22	2	1	2
PIGO	2.993528670285265	3.4798259966421434	9.984265847430828	0.22733830147273265	0.16499290259262303	0.03674220024864236	0.9109155355675027	0.9459522758500923	0.9582035989857239	16	7	23	23	0	48	18	2	2
HEATR5A	4.74623871627258	4.825411540906209	27.239441600976388	0.19570680061464804	0.16501293438401657	0.0660215399946944	0.8402270673769693	0.8821803761550859	0.9274950508191315	63	10	35	74	11	161	22	26	5
FBXW11	4.9801767861148605	5.085410345095349	34.04615545300793	0.1064079464793969	0.16503029172256764	0.061087371678926916	0.9266987678063018	0.8957132280826204	0.9340748511229215	70	18	88	48	7	178	32	16	11
NCOA3	7.396004767614243	7.452114726721815	177.51208445722943	0.2558878016831955	0.16509015274034905	0.07872208512445945	0.7376934736890096	0.8568844752979141	0.9076102866558964	345	75	448	161	104	988	193	114	37
ARFRP1	5.465709149903547	5.577172952183058	46.7575970893095	-0.09110854290553093	0.16510121595311034	0.0697214566282429	0.9371701016340507	0.8819450208031148	0.9235479330205869	130	14	76	105	19	155	77	35	7
COMMD8	3.1204806973418973	3.3047502583565027	9.685503162082288	0.49880782835416215	0.16533849226498776	0.030257126535503092	0.7225338482072936	0.9421790421240429	0.9658718948772804	7	7	6	16	9	39	6	11	2
CEP41	3.119321705762211	3.5598619046944378	10.441209863590705	0.5747367789759656	0.1656356466845246	0.03507883989994637	0.7055457513226124	0.9401960537120241	0.9619393539932005	22	10	12	26	0	65	9	11	1
SDR42E1	1.6020514596099096	2.1436449242801094	2.8635174890124513	0.04085851238620433	0.16613384012595026	0.02706555736923545	0.987051412880335	0.9587179632226972	0.9631089674200476	4	0	10	8	1	9	6	3	0
GLTSCR1L	5.3575239978990155	5.440658975933016	43.06877275988975	0.19117974628078502	0.1663795053617056	0.06825820246249499	0.8492349806132168	0.8809780860830875	0.9249496061669584	75	13	131	51	22	211	49	28	10
RPL32	7.711340118791088	7.815331930818263	232.48229785503074	0.23005395290629727	0.16647703893844992	0.06479913506742387	0.7970944287738709	0.8799132992304854	0.9284754964307168	398	154	219	249	175	1051	134	188	73
CARF	3.1575660624933457	3.311998344219207	9.270952501538833	0.11993762333783398	0.16650650543621903	0.0359193482277607	0.9390256963270555	0.933703891330527	0.9603282208453763	21	5	8	25	2	38	6	9	3
LMBRD1	5.028074776314675	5.144192677740081	34.59275987924646	0.43351429195697716	0.1666167651226315	0.0646115368828543	0.5985201759495417	0.8891759005406106	0.929274552421567	53	13	49	49	34	229	29	33	4
TFB2M	2.14866152987526	2.5409841121683687	5.152951416647754	0.5077891343846671	0.16663395381639448	0.01581507936504139	0.7830124390933715	0.9541922370621513	0.9805232979396704	2	6	4	11	2	24	8	1	1
RPL24	7.484840760710879	7.5215973135221805	188.32608971539221	0.16414174980670287	0.16672221015765626	0.07905822801853357	0.821492439145377	0.8464041514915003	0.9056147058765531	317	100	249	276	130	817	144	161	51
CERS2	6.442797379252524	6.463447349600594	89.00358063925589	0.1784356789910267	0.16673313667723075	0.08726834030062214	0.797255658062039	0.8329718867632447	0.8870006690103518	211	47	118	144	46	435	79	87	17
EPHB4	5.5839139818752574	5.705429060952149	50.92671030683789	0.16086862700581153	0.16691040362949963	0.07269111906469547	0.8775655323793315	0.8793002503875639	0.9193115958174489	156	12	101	125	12	304	56	35	10
TRIM23	4.214922181828507	4.337197789537332	19.98814639575582	0.15064184877832557	0.1669719581594656	0.05373714818022443	0.9027701146505648	0.9116358271883408	0.9405790562000321	51	3	27	29	17	87	14	18	6
CBY1	1.8783912276931507	2.4127572545974094	3.3864741507250358	0.3847183329290352	0.16705820223530965	0.026454448654924093	0.8115956186697244	0.9515249164216887	0.9685352291857106	9	0	10	10	1	29	4	3	0
DDX55	4.701709454255555	4.883297599414912	28.023502856867644	0.08530956162334978	0.16707820262632195	0.06370342677715837	0.950709856637886	0.9021781448843949	0.930545896333518	99	7	42	74	5	126	30	29	5
BSG	7.247597068127423	7.302455300849699	159.53460726343593	0.27219012257030734	0.16709301378344243	0.0797370440599175	0.717683523962679	0.8509812320177303	0.9060460667091794	423	80	137	295	89	893	189	115	26
TBCE	3.830423034489078	4.2046351401597875	16.363095023835957	0.04501891311139703	0.16719192492140086	0.05143668050841769	0.9808983455451857	0.9227635392229563	0.9445881808859323	54	5	38	17	9	101	15	23	0
ACADM	4.5549489310702125	4.619218532172636	24.740518069332218	0.3176241133718982	0.16724038069303143	0.0592470915371965	0.7448602726037733	0.8989375985405956	0.9344931206764968	42	12	44	22	19	138	15	19	7
DOHH	1.9803574344624009	2.4012679260022165	3.969473825796714	0.15766525861301542	0.16737316971607852	0.03185356919273464	0.9382148392483513	0.9538854518864335	0.9588319288224355	11	0	5	14	1	13	4	5	1
NTN1	2.7191358133670347	3.187894712244788	7.474906361292209	0.0777729626663271	0.16749888130371174	0.03421182779955893	0.9715466880780957	0.9457550235914355	0.9603118572809428	15	3	29	9	1	43	15	1	1
TSEN15	4.8106227474372	4.946324302449159	30.761381039779003	0.5842700566595592	0.16778367718330991	0.04011659785311012	0.49317905772060555	0.9026331365331309	0.9569301365688015	41	31	31	34	17	183	29	26	4
MAPKAPK2	6.654391879611982	6.683205065356719	103.27828268830329	0.1065808580039678	0.1678414481977254	0.08777906697710579	0.8888884777331624	0.8329718867632447	0.8876723420415659	223	41	195	202	46	492	132	69	20
SNORA35	1.838792907452206	2.431562925017498	4.882686134812238	0.9980737501222302	0.16804190059948051	0.01740584607778464	0.653823714391284	0.9612273313960693	0.9768771159212146	0	5	10	8	1	29	1	3	2
C6orf106	6.841390883618989	6.8907445309775754	118.71734787838234	0.1990936815992796	0.16832536987747881	0.08994588573483622	0.7830124390933715	0.8423156291434815	0.8848806172459641	238	32	240	255	64	713	137	82	20
AAMP	5.562196714181272	5.608630825237332	48.12062426983403	0.19927131111040502	0.1686068826118157	0.09064268745919672	0.795934950332654	0.85283548354088	0.88891834000098	107	25	87	73	23	272	61	33	7
C19orf66	4.2480208901798555	4.78999734385489	24.992755273359816	-0.07874058172664149	0.1687629765324684	0.047533376877388143	0.9692916987536377	0.9280907390775541	0.9496731374682703	66	6	58	78	3	130	27	38	0
UPF1	6.415640978762441	6.5013608824982	90.05372019602993	0.15056909453336875	0.16893084003571127	0.08110219589659641	0.8726183403141359	0.8633080771912218	0.9072469030041866	294	30	163	193	21	448	103	76	16
MRPL16	4.326607965294829	4.441875506637538	21.566643365758118	0.3316219506976209	0.16898309130785652	0.05094587330479817	0.7736813385323551	0.9098550144738342	0.9435826745421642	46	13	13	30	17	91	16	25	4
CCDC92	5.493864477884374	5.609681628715857	48.43753296732872	0.18809375024386757	0.16909908488868647	0.06883746433334444	0.8672513305055928	0.8846165809173199	0.9242368934159346	171	13	88	44	28	259	62	23	11
RP11-394B2.5	1.7465659035728758	2.1527929945955813	3.4316210157800926	0.2616938259435765	0.16915387395172976	0.024227724100548482	0.8919829038992537	0.9548871070426199	0.9685352291857106	10	3	3	6	0	15	5	1	1
ZBTB12	1.0144601150502266	1.719255130450333	1.7404933818648172	0.6561761026237064	0.16918426490621813	5.800786973813084e-4	0.7437089412080159	0.9593303197664563	NA	4	1	0	7	1	19	1	1	0
DLGAP4	6.7104547220844655	6.804640376602391	110.92761022294431	0.2034667239342486	0.16954162666699055	0.08322962648345088	0.8051405838627481	0.8625156907809391	0.9029024239536586	280	32	277	156	55	641	142	97	11
NR2C2	6.619916703148803	6.694439507022231	102.7605325343006	0.2148222850810042	0.16955060320813659	0.08904201693408446	0.7805191918344678	0.8518950419715012	0.8898771470241325	235	24	218	211	54	628	106	97	13
WDR48	5.05310074953252	5.357150615250359	39.15766134832199	0.3886738823465301	0.16965234814335065	0.04356659122868957	0.7527723408248288	0.9086374535672103	0.955979485733602	38	11	68	101	32	272	47	37	1
IQCK	1.5035694779009612	2.0858862283670923	2.632865487886978	0.5247774319847895	0.16971060381617856	0.01938766216559724	0.7637526675666343	0.9558376596985838	0.9749911162537558	9	0	9	1	2	18	4	2	0
CUTA	4.274732469116751	4.397534500480471	20.157557842371073	0.477327001122351	0.16992806818260311	0.059589392035255886	0.6159630358260196	0.9021781448843949	0.9346636626383061	38	11	23	27	17	170	16	11	3
POP4	3.619799799859404	3.7593312057106174	13.528045561464213	0.37553245332486107	0.1699688550463253	0.04389149793068001	0.7752869139384109	0.927576542759845	0.9527526612279626	33	9	7	21	7	81	8	6	5
KDELC1	1.728584894217028	2.467191468407483	3.4971870315556464	0.5215412446595293	0.1700564274614308	0.01109703199879224	0.7877703820313597	0.9541922370621513	0.9869027562997059	3	0	8	16	2	44	1	3	0
CRACR2B	2.220022493079576	2.6367008749809524	4.762516755088219	0.43335742834377283	0.1700603438718602	0.03265982150566315	0.7913646681127043	0.9497629823475836	0.9596120106686825	19	1	2	15	1	26	3	6	1
TEX2	6.63463524553346	6.658604520938319	102.38775078417896	0.11656614343637892	0.17032550493807477	0.08181138099688685	0.8789546458323959	0.8329718867632447	0.8966028090067966	202	35	217	161	58	501	83	82	27
OCLN	4.591006624752761	4.662319413178135	25.38577247185812	0.1390126989481329	0.17033752001574962	0.05665936975946185	0.9021700587966338	0.8940051456519074	0.9385524864767214	34	9	47	60	12	138	19	13	9
HRSP12	3.4467713954141783	3.8226983274615804	14.332154241854044	1.1564151913439737	0.1703466137547745	0.011776432927008564	0.41708552358105627	0.9454984050671127	0.9875684863851888	6	10	3	23	17	71	15	8	3
ZFAND2B	3.6466824372214313	4.184699855538156	16.03333657393076	0.2019869025376093	0.17042409116370774	0.05109626688839781	0.9179989802580524	0.9330490725557373	0.9426362054930528	57	0	43	27	7	70	28	14	1
NDUFAF6	2.3018239100533617	2.5411774242592693	4.880906974966337	0.32684801948159303	0.17056983128686662	0.031757041906588915	0.8285551904715538	0.945192491292061	0.961791165504527	7	5	9	6	1	27	6	2	1
HERC2	6.9722834219379815	7.095597840247289	136.66912561192484	0.2331201071271494	0.1707616962914446	0.08023590253022733	0.8079113075725585	0.8755245150989543	0.9076650725985171	539	23	259	247	45	857	137	89	29
NBAS	6.486710251203571	6.513648071544771	91.51524486000918	0.19685839939648833	0.17080338677044965	0.0951788223980047	0.7661118875767153	0.8257260165473831	0.8710964446176884	239	46	146	156	36	554	76	85	16
UMPS	3.4610585978796493	3.8458218629425316	12.294024699412272	0.2725874550326857	0.17083424070041747	0.04340266446624045	0.8648068209790588	0.9274595967754647	0.9551300603576316	39	6	9	33	5	101	11	13	0
CTNNA1	8.430539830481674	8.439778400796312	353.8281238026475	0.14636318187572256	0.17114648408342742	0.09914313835986359	0.793134993427688	0.8119359827897105	0.8520211578726176	759	156	586	563	199	1732	293	309	83
NBN	6.256615706668251	6.295342325924477	79.15093107389283	0.2755826633454014	0.17116815473830868	0.0858351364163777	0.6985878951607605	0.8435709197430556	0.8952897156733174	156	42	86	135	52	428	66	78	14
ZNF117	5.744644750081941	5.880892951071818	57.64573727352204	0.23704792971222885	0.17119559800275047	0.07520171677278316	0.8095336489884235	0.8786109382176522	0.9167750901900411	138	9	86	175	27	323	66	48	9
RBP1	2.2824791408203917	2.524497331620143	4.652475851257679	0.1103270763704948	0.17123305752779772	0.03316415017587941	0.9516733136039937	0.9442755836106814	0.9603282208453763	8	2	10	6	3	26	7	1	1
CFLAR-AS1	4.816885601548474	4.984902069437294	30.869450675889283	0.37820709770864624	0.1714026312809774	0.059042425449531075	0.7527723408248288	0.9028781333868728	0.9346046627175416	22	15	96	66	8	146	33	27	6
BAP1	5.647121496295945	5.786283078119464	55.149925983286515	-0.004833744218696909	0.1714310486798926	0.0793205330418673	0.9973540431327537	0.8871466610369394	0.9097286430071762	177	8	108	119	18	221	59	35	17
RIF1	7.488177027855362	7.527883476607989	186.21696721135342	0.15807176275678905	0.17164061556475824	0.09424268736214875	0.8287576277048951	0.8342007773999713	0.8770208166597282	361	53	401	344	107	834	197	181	33
RCC1	4.48012651960384	4.948860540565824	29.386479574879424	0.8676899925206278	0.17174689686565298	0.044041804179627095	0.538214505878243	0.9343912547278055	0.9512683643227398	39	3	10	149	15	234	29	13	6
CD101	0.5622210187424689	1.473769365537239	1.205943855470601	0.5315873973062639	0.17178689474799222	-0.004457037141066109	0.8143892305444363	0.9632674229302851	NA	3	1	6	0	0	15	0	1	0
ABCF3	4.631030825353574	4.855054523389505	27.393806496001602	0.20898241889468164	0.17230127486086289	0.06666746775677232	0.8687298993248457	0.9050334123126378	0.9272463223538325	94	4	43	81	5	158	28	21	6
HOMER1	2.8736825680660263	3.172962982642694	8.11865548590329	0.1585748738812182	0.17235798196160965	0.040464844137003506	0.9286256226169618	0.9401960537120241	0.9536991666611133	28	1	6	19	4	40	10	2	3
STAU1	7.03554721372433	7.05602510078128	135.1544598534856	0.2217227580856927	0.17255699985975562	0.09083637188092454	0.728674376307641	0.82353663328699	0.8797945987400027	210	74	230	239	70	831	114	93	31
BUD13	4.316401552317136	4.487621329129392	20.7531886893052	0.20472744127645817	0.17263079450859523	0.07756986689529972	0.852318817237828	0.893092530297142	0.9142309028098896	42	10	46	31	11	136	19	24	1
PSMC2	5.565974010217834	5.617663175229751	49.14240727588876	0.32965022858084875	0.17265483222946704	0.08084195649057727	0.6636678080978047	0.8622162995292325	0.9070154633743185	80	32	58	81	30	275	40	49	8
SON	9.274258257080819	9.287060914227768	635.2512510964035	0.16457992956146208	0.17271410894461828	0.10632522875683983	0.7557655700931737	0.8194333962818388	0.8376988429860579	1325	231	1311	1042	340	3123	600	564	131
CROT	3.0622440129609854	3.3251943127628625	8.445458281675158	0.15511656195978063	0.17307086338478797	0.04557140083106706	0.9154997439116314	0.9289400298367074	0.9508596494865466	23	1	14	20	5	49	5	12	1
PMS1	3.455616632919024	3.752968047867465	11.815354110216374	0.378715811218766	0.17315292672817287	0.0415251784427663	0.7928049937382422	0.9264966044217092	0.9558692069711755	33	5	6	34	6	83	18	5	1
MACF1	11.290639893956394	11.38171490054598	2707.3285402148163	0.2657813606772044	0.17323673007881535	0.08976264426375122	0.7290869184942201	0.8786109382176522	0.8919921060023239	7710	616	8167	3781	858	12554	2837	2174	591
ARNTL2	4.7320343377754135	4.789379225614976	27.17800490851521	0.22494609273376243	0.1732622217891734	0.07214943574847671	0.8051405838627481	0.8769885207660246	0.9191331534396676	52	17	56	37	10	156	30	15	6
USP33	6.436522162828384	6.451392112353464	87.87190220729285	0.16223522815413258	0.1733829365164953	0.0945411008229589	0.8051405838627481	0.8137779298653639	0.8673401808830528	204	33	158	150	46	473	84	72	18
UBE2J2	4.091292948976519	4.211146265832876	17.668192412424034	0.11196530172861573	0.17344610599083335	0.053904524271402895	0.9278371775722014	0.9021978367017093	0.9417752776077983	52	3	36	27	9	91	19	10	5
ORMDL1	4.55179551395152	4.732624958460678	26.19344985185998	0.2850721458646699	0.17359683395569944	0.04387730016104436	0.7999417328473449	0.9088121736584784	0.9543154215668392	31	26	33	47	8	110	19	37	3
DBI	6.371143998295916	6.516988537514061	92.87972893295492	0.46376603267707533	0.1737173264454768	0.04786659534595967	0.6068079876719462	0.8864317743205072	0.9503881035947377	138	58	85	98	85	591	49	109	14
TTC28	5.9393993082324705	6.11667826088948	68.31323293552573	0.2692506385687557	0.17383867545487533	0.07640753557140108	0.8045460636185372	0.8872724698148614	0.9160662256855927	207	8	212	95	24	413	70	49	14
SOCS5	5.202911571210425	5.259609963351525	37.55713538160057	0.14308245506236716	0.17395818979151917	0.07521823759290007	0.8782071032992752	0.8633080771912218	0.9144682514532099	112	15	70	57	14	217	43	22	8
PSMA1	4.851677876218944	5.064013333304828	31.743583657148985	0.2110827068711321	0.1739882281521689	0.07473980254006755	0.853030534268909	0.8900025281047887	0.9184902522355984	50	12	60	63	22	195	36	35	1
TSPAN32	0.9660563882086232	1.5137734741768887	1.7958932628462156	0.21162574739850298	0.1740005490241865	0.032241942322622494	0.9228050085843982	0.96567129207777	NA	3	0	6	3	0	5	1	2	1
KDM3A	6.784939814284039	6.885781240677697	118.62379173370493	0.1551477652679144	0.17411056907251568	0.08201470603300004	0.8773099719912313	0.8677114539431103	0.9068350384058769	251	41	374	194	27	489	135	105	24
TRMU	3.9197486637378134	4.267692355358385	17.366910398418206	0.07092819130120818	0.17433999529096356	0.05767042996450305	0.9692916987536377	0.9213496157700457	0.9357234938769503	63	5	43	33	1	71	27	16	2
PCGF1	2.6777332692781783	3.082519709227845	6.901131517524156	0.47476375009862526	0.1745258317088248	0.026790252952499805	0.7598461863445237	0.9397621582421479	0.9707571301048369	21	6	5	15	1	72	5	2	1
C1orf132	6.686806156198754	6.816140948847641	114.38269291212546	0.3046662527357075	0.17454103405774432	0.0747056295512762	0.7830124390933715	0.881109818473132	0.9167609150313243	77	50	325	257	40	499	100	92	31
MRPL28	3.7769432896412005	3.874890231394289	13.715575284084846	0.08150537145440417	0.17456376459747677	0.0510229532168336	0.9529309288910383	0.9063602180695288	0.9440515239862854	45	6	15	25	5	59	16	11	3
PNPLA4	1.7867630512622188	2.161064708327121	3.0756395837218204	0.14656854229358177	0.1747660706865166	0.025354726146266864	0.9386913326153279	0.9505375042218815	0.9677459717200101	10	2	2	7	1	14	5	3	0
ZNF311	0.7239093104925607	1.4232484441842406	1.254057583989595	0.1871499756478116	0.17481873093163836	0.010798865033965058	0.933692586102469	0.9628742496966114	NA	6	1	2	1	0	8	3	0	0
STAMBP	5.080578981187756	5.138995761094965	34.30495877667306	0.2911880114120634	0.1749685863486131	0.09027859687316461	0.7168781597495616	0.8625286948573034	0.8920278876321597	83	17	40	64	19	224	35	26	5
TAB2	7.162071364888944	7.202792171399003	149.07602901888703	0.2662226591409089	0.17506017486441686	0.08973274578969537	0.703379462275442	0.8342007773999713	0.8884983686634715	187	68	336	231	89	770	145	136	27
ARPC5L	5.378703953371521	5.517414106538999	44.31993800358718	0.23061212597115108	0.1754344165534981	0.0782131378920154	0.8063108362055761	0.8739654980951506	0.9129484569976238	103	23	54	100	20	281	63	32	3
SETD4	3.5999869597052854	3.709587766283898	12.509543938434007	-0.1450502030189031	0.17556849537253255	0.043045604856251724	0.9148743356399058	0.9165228196842935	0.9541584561258623	25	4	20	32	4	39	9	14	4
ARAF	5.030048664627082	5.192102964554801	34.65243496484915	0.2420932910161944	0.17560005803810066	0.08248736400818317	0.8015241257649838	0.8773560751325746	0.9072469030041866	102	11	58	55	21	250	41	29	2
FANCI	4.019743126000978	4.1543342253455275	16.977281152508645	0.47973821117747434	0.17566744126734823	0.055624702190818776	0.6514054534550586	0.9063602180695288	0.9389449373739693	35	13	11	37	7	117	14	12	3
ADK	4.47278868428024	4.588213011030738	24.16557010312558	0.16040323301011225	0.1756810140772485	0.06067763387616461	0.8928176770941615	0.9021781448843949	0.9324149463896306	56	4	25	46	20	103	20	17	8
LL0XNC01-7P3.1	1.2097486624878198	2.0224310050125123	2.8512846686511626	0.7322824503605871	0.1757363396761104	0.016223501399016328	0.7545542285835901	0.9645057277630228	0.9762113882231598	1	1	0	14	2	8	2	6	0
AC093818.1	1.5789792926590913	2.1642751731486296	3.9580787519510645	-0.03415150453316972	0.17601380526156782	0.04016618966876046	0.9913686117633035	0.9628742496966114	0.9346636626383061	5	1	8	10	0	17	2	0	3
CRAMP1L	4.1198649596013075	4.377165372397117	19.17993162285842	-0.1376292645543903	0.17604833279506768	0.06239768931515173	0.9260093055494458	0.9127995175850013	0.930545896333518	58	4	53	37	3	60	31	17	3
TMEM230	5.6239105706896995	5.698092652542219	52.271067607865604	0.33207006134170336	0.17609133199593208	0.0690528195029964	0.7013961039675375	0.8698882412311126	0.9235479330205869	88	37	56	89	28	372	27	45	11
GAR1	1.784428451711845	2.519312525987817	3.9632116931524903	-0.02605712801160957	0.17619678710105624	0.014692625844248993	0.993424483242796	0.9538854518864335	0.9813467250021937	12	0	7	7	4	39	0	6	0
LLNLR-304A6.2	1.3412092636430386	2.0315193611566986	3.430106125936546	0.785384656274636	0.17639432262709578	-0.003949207278516635	0.6824389693369923	0.9637498956411665	0.9931866385053	1	7	4	2	0	10	3	5	0
PNPT1	5.0662242614901825	5.180208439479945	36.13541961940721	0.04789305801372608	0.17644624415532065	0.06951245556407434	0.9726187219626845	0.8872724698148614	0.9214782772681683	100	13	37	100	10	154	42	19	11
DDX41	5.606825505501101	5.7302993335823755	51.78935184840648	0.17183003723560877	0.17674932199879706	0.07699708882194511	0.8696510179814384	0.8736664198707597	0.9142309028098896	179	16	67	131	13	261	61	47	8
PEA15	8.100593945631946	8.126783872488911	282.5162031349631	0.21482903400522677	0.17675457246406706	0.10641967235804367	0.7093473187601508	0.8141825686714701	0.8471508565625236	630	130	518	435	142	1900	315	204	40
PA2G4	5.678863585709765	5.717572604976806	52.535337301264725	0.09301085211304232	0.17685128022750174	0.07466128281804142	0.9167019534784742	0.8451891075400224	0.9129938793307814	151	22	92	91	17	262	42	47	13
HDAC2	6.314500681984392	6.359944910921785	82.66141917275965	0.314550828482606	0.1772361563921565	0.08995487282891239	0.6443508557944411	0.8399855570646652	0.8896128728508242	138	34	110	140	65	510	66	74	15
VPS13C	8.64408848355047	8.665984340198614	413.69105965032156	0.2360610902469236	0.1775398536909703	0.09904553686808387	0.6697050855765178	0.8163113360472486	0.8604014044445649	780	233	725	519	231	2186	414	373	72
GYG1	4.645935486545289	4.778885436929935	25.878830248942233	0.15772506596184352	0.1776919308940217	0.08111852584722343	0.8795899543435475	0.8786109382176522	0.9080375661317358	71	14	44	44	9	147	35	22	2
ZNF85	1.8298319641151857	2.2608432008524875	3.9874519708675513	0.6278933373320886	0.17773280502675215	0.01053103992000462	0.7281549324006559	0.9534486656077311	0.9871008574354603	6	5	1	5	2	32	1	2	1
LRRC23	2.9309386465962395	3.0648566119376075	8.734365157257137	-0.08824147365634712	0.17773824814420847	0.03463810756372077	0.9592166503380627	0.9411087560982098	0.9582035989857239	14	5	17	8	3	29	3	5	5
GAK	6.659396572028461	6.793788556469849	111.2706719569198	0.11091761586900463	0.1779354228784181	0.08568491952826664	0.922698374605228	0.875232044240831	0.9009519365022625	337	27	277	230	20	470	129	77	28
TUBB6	6.066663748068917	6.322726054613976	79.61546383289271	0.38877869677542093	0.17794597930860676	0.0649650429223419	0.7541738157655965	0.9011971702543747	0.9274950508191315	367	40	87	132	6	397	95	61	15
UBA52	6.877698694738366	6.9557982728891	128.00938889461187	0.16180656960846784	0.17803425464240513	0.07556119183423192	0.8601031654801413	0.8645552788230614	0.9142309028098896	203	70	147	181	94	693	67	86	43
INSR	5.992689828470184	6.043826451395998	66.57820580121555	0.25342537970961737	0.17803902188770881	0.08151750426205426	0.7552446099522063	0.8509812320177303	0.9053190230213656	92	27	99	145	43	438	55	37	17
YTHDC1	7.733729552338735	7.786129453055723	223.17254412652304	0.239145088146346	0.17808042187147735	0.09446307291803185	0.7318719134398357	0.8362928336343581	0.8808359394046823	430	58	565	304	140	1174	217	192	44
TTC7A	5.210124282253998	5.406725238620024	41.32879040488411	0.20120807873002872	0.1782358868169421	0.07143104960574222	0.8748498034270389	0.8919293728878978	0.9210987835551376	163	17	68	76	4	201	39	42	8
DHX58	3.0577122256162603	3.4024675878311563	8.947162520021074	-0.036205701269936455	0.17839138424423925	0.04737028593726791	0.984698361100004	0.9302112821864077	0.9473664381966705	19	6	17	19	2	45	7	15	0
PRSS22	0.4632002950912383	1.2518649976491105	1.331673824370234	0.4861245725242214	0.178617721018068	0.02824072109568159	0.8246667752076436	0.969041966498351	NA	1	0	1	6	0	6	0	1	1
CBLL1	4.979141669193699	5.033970483852326	31.890424140820524	0.2597349252349341	0.17878037806290997	0.08683269825995531	0.7548126467082525	0.861801494319642	0.8974359296441575	47	16	63	64	15	186	29	30	5
TMEM159	3.145153127661506	3.6648793926046044	11.197701066362297	0.513810001066645	0.1788404928993212	0.020979769230975377	0.7366195471369257	0.9394161328242177	0.9785751631161699	13	1	14	21	16	81	7	15	0
SMARCD1	5.1303607562435936	5.215857120517317	37.37213695868189	0.009389239803716745	0.1791215025757863	0.0695969667732589	0.994377811791337	0.8809972047790144	0.9223963429049193	98	19	31	84	14	118	46	27	10
TNIP1	7.677923135593017	7.721275022162745	214.2294282396912	0.09676096662482815	0.17950546545624066	0.09482942908509977	0.903088443730432	0.8319578097462654	0.8780315904749383	508	69	525	332	88	1009	223	130	58
A1BG-AS1	1.4993869872855128	2.015045887639889	4.502288076264488	-0.8768540585155166	0.17963516872433938	0.05381860247416496	0.6897208308914403	0.9693711265123611	0.890260041057134	6	3	5	6	0	2	2	1	4
WDR5	4.166066992260392	4.308090312747434	18.72969978061171	0.11754071749846452	0.17976638272257267	0.05975385098828963	0.9250348380884124	0.898570390992322	0.9346046627175416	50	5	29	51	5	105	22	9	5
PLEKHJ1	3.4253128211698396	3.7047959941780726	11.33546832246373	0.2907622142001757	0.1800265488924942	0.05140214078539565	0.8318063737976968	0.9218257388180808	0.9426362054930528	54	2	12	23	3	70	8	13	2
ZNF574	2.9564573340571076	3.241389814328768	8.318755822557275	-0.05680768737104859	0.1801230199836266	0.043577350237895586	0.9768122165968137	0.9333518165139425	0.9507944670449361	24	1	17	12	5	35	15	2	2
FAM189A2	2.3041047431195407	2.7271719840559028	4.825592888512424	0.1991139351551703	0.18041732249147147	0.034627874986930346	0.9056741665541707	0.9411679854393699	0.9593957882326601	23	2	5	9	1	29	8	4	0
GALNT18	5.836230687586988	6.13203524260272	68.81746353687666	0.2818132185000083	0.18059071554153006	0.07266601734535677	0.8340792041851425	0.9063602180695288	0.9184902522355984	188	9	280	85	11	312	99	46	13
TMEM258	3.097237991155281	3.5231591596454157	10.889203234122908	0.6093835452517792	0.18075761301386914	0.04286258720455384	0.7006385837656165	0.939512651970388	0.9506436937072797	15	0	26	14	11	78	5	5	4
GLRX2	1.3212320141467748	2.046995664389992	2.584582817484503	0.8052598154731195	0.18078481143035421	3.471378785683334e-4	0.6959373664017119	0.9548531759648378	0.999675104902161	11	1	0	3	3	28	2	1	0
RWDD2B	2.8993675303673627	3.4024162283026156	8.37388345851455	0.4488258041911473	0.1809374605706903	0.02519060240822953	0.7937428957026313	0.9349978022269643	0.9736542268783976	28	3	4	24	5	98	5	6	0
DISP2	0.5656317739894596	1.4536819399662069	1.463251802219832	0.6773889469418322	0.1810524364844642	-0.0013339419345836517	0.7619208639111505	0.9646387027421902	NA	1	2	0	6	0	9	3	0	0
RNF165	2.129207451368805	2.566836687889369	4.481215768069863	0.352674252569929	0.18108494842250503	0.034969660503178526	0.8391269803880038	0.946640247234769	0.9569267168014622	8	1	15	11	0	22	3	6	1
PHC1	4.209597652551001	4.3912178044524675	19.205150699585772	0.17614105232598437	0.1810923865260017	0.07851707224156239	0.8782648148061893	0.8901579007155748	0.9129938793307814	54	6	36	28	12	118	22	20	1
TMED5	7.195138543829242	7.263546449368284	155.42304144542584	0.33491620571980385	0.1811036345707958	0.08113370426756694	0.6467132440025785	0.8448099347156314	0.9063867247817927	189	87	268	229	105	1004	113	167	22
CNOT3	5.63462094955431	5.809008292355459	54.47025256638116	0.23065751096358558	0.18114644448816133	0.07825835407870427	0.8342402313293323	0.8809780860830875	0.9131542359738372	215	8	124	87	16	326	47	56	9
FAM63A	3.6733757657306234	3.9264618591904594	14.63120086177606	0.13932236117876332	0.18116179303620003	0.05777477753278302	0.9298664587724299	0.9222331187826293	0.93406544933384	54	1	28	20	6	76	7	11	6
SENP7	4.922386842168299	5.007591182110965	31.427898105062962	0.27881229714089495	0.1813338700314536	0.07393220695255479	0.7676844805345135	0.8744666085674281	0.9188371930549293	56	11	90	37	16	209	20	27	7
ATG16L1	4.577681808267106	4.802544097962256	25.6737801474224	0.13948269816809764	0.18137286741716693	0.06827819355576249	0.9089607944169192	0.8919293728878978	0.9257179476736254	83	6	59	50	8	172	40	15	2
TRIO	7.974118387707816	8.169384433059863	288.649642148412	0.33111328888448377	0.18147425118260568	0.07682256724127536	0.7505381158743618	0.8878836542422972	0.9151982920394266	1428	46	427	505	74	1364	375	256	42
CCDC142	2.23793347324147	2.8454560608990174	6.72752995940707	-0.1856979712633115	0.18150343342632805	0.050779763691761765	0.9418040659494902	0.9541922370621513	0.9274950508191315	17	2	18	9	0	26	7	0	4
RBMS3	6.711927516157525	6.768800546038912	110.30930455649124	0.17376007551123282	0.18185978558982177	0.08565428052129684	0.8430426734664224	0.8407813572521797	0.897524589178415	216	63	265	116	44	427	127	102	21
UBE2A	5.466275107442565	5.531767190306393	46.383418276474714	0.41120359396407524	0.18196868814687414	0.07814042781517572	0.5961098008618755	0.8636154646307059	0.9114136014027054	70	24	55	69	38	314	32	38	9
ANKRD44-IT1	1.1321413539585763	2.045890925734566	2.4595111147825786	0.4485644541433926	0.1825951385934489	0.014835408258309915	0.8478166723241608	0.9611351328642661	0.9785751631161699	3	1	15	1	0	17	6	0	0
KANK3	3.123136989089383	3.7154337954511263	11.061969878077214	-0.06277085416526029	0.18266107621763328	0.04588494402165472	0.97829904508346	0.9395042529497455	0.9442047823020736	39	1	40	13	2	51	27	2	1
ERVW-1	2.3936322807683625	2.6201564152832653	5.095128284235879	0.16324052261589608	0.18269777066292636	0.03530433523685835	0.9205949178631716	0.939512651970388	0.9577952683969283	7	1	13	7	4	22	3	7	1
HNRNPL	6.908103435552688	6.9211631693965145	123.37668243925917	0.17095939919818468	0.18284175483462561	0.09598322579328172	0.7892597385119625	0.805016395762255	0.8663022414378788	231	63	207	195	65	673	104	86	32
CTD-2047H16.2	2.3416194082472823	2.694179804651848	5.211432186521967	0.21782221183106829	0.18288592535241757	0.034714206067171856	0.903088443730432	0.9423695877857513	0.9588319288224355	15	3	8	12	0	22	4	7	1
RBM41	4.618475102131505	4.70937824223771	25.503770130622463	0.24329363371941196	0.1828944704754333	0.07180565635354763	0.8130781597021207	0.881109818473132	0.9199437238070082	50	10	58	25	17	136	34	13	5
ATG101	3.2675582790781497	3.6348110763847195	10.617460936872087	0.046189964231658304	0.18290907224119032	0.05187439301520572	0.980498156269824	0.9232778360528296	0.9426362054930528	32	7	16	21	2	62	9	16	0
ACO2	5.362915205190782	5.469936895074905	43.02329935565914	0.13242664995042683	0.18294835591597453	0.086623530822748	0.8937759169235052	0.8630371006899651	0.8985813306433096	129	15	60	73	24	202	55	45	4
MRPS18C	3.202153346879614	3.5817259867406923	10.917079320849922	0.542455823664196	0.1830059750985527	0.02363418201678755	0.70198644499251	0.9322724466724411	0.9757383531750402	9	13	18	11	5	71	10	12	0
RSU1	6.030709223984931	6.133200624732774	71.47240544992648	0.4800292761802441	0.18300716583707863	0.0602221532796347	0.5431389303592379	0.8716026176971451	0.9341811922325247	142	65	69	67	35	424	74	45	14
RALA	6.807039294010441	6.924000716151989	122.88185725017027	0.4634435250695528	0.18311449677184566	0.06576824654992884	0.5633962303064711	0.8681034436932499	0.9274950508191315	243	58	154	92	116	686	111	129	17
ZC3H4	5.701794952021002	5.86113207862452	57.474383434892445	0.3200016774005326	0.18318705138425473	0.07274332057037096	0.7647432033604138	0.8819450208031148	0.9193866944608858	280	23	47	76	17	284	71	42	11
COA6	3.4225114088182162	3.7909249122530535	11.860356661043369	0.34997315999656425	0.18326846237450364	0.04653159690710343	0.8095336489884235	0.9212440229219953	0.9511336968264459	19	6	12	39	6	103	11	11	0
EIF3A	9.33886751751281	9.358942573724343	670.0901382657637	0.20226703971256094	0.1838123754359695	0.10595455250554296	0.7102778439289967	0.8134104880256617	0.8490597216502949	1599	293	932	910	432	3376	604	540	156
ATG4D	1.5102221546093197	2.076821755535161	2.3745829374310565	0.3153728458098715	0.18399481100753734	0.020046098231719663	0.8571097662925334	0.9488993899664387	0.9744048032339667	7	0	6	7	1	25	3	1	0
YIF1B	3.112251392682388	3.4064947949693227	9.864438212257332	0.01242470745089698	0.184142169465334	0.05220371175976845	0.994679440721505	0.933376486338476	0.9360439971614878	34	2	8	27	2	37	13	3	4
SRRT	6.231868239460066	6.447215999254756	87.42967599263967	0.15734510435585541	0.18419542046802495	0.088483182103841	0.904275926279725	0.8906700360703086	0.8960301962028315	362	9	185	151	22	412	84	54	27
ITGB5	6.155073702226763	6.220646345411403	73.72921754145457	0.20326938642047818	0.1844170601211169	0.09369756251404102	0.7979119499040942	0.8347058719689768	0.8842739631652049	226	20	154	121	30	479	79	51	13
GSTCD	2.621879029930649	3.211044338642619	6.989811212426938	0.3879561595173129	0.18472161873051451	0.03727403601777692	0.8321348719029449	0.9386949181946519	0.958695800105132	24	0	17	14	4	70	4	8	0
MADD	6.128898869451429	6.26926445689221	75.4883829891385	0.2219880616095007	0.18476795003645266	0.08325430880488037	0.8178283511279882	0.8659361217154448	0.9065516845964843	248	17	194	106	27	440	98	65	8
FAM103A1	1.9214936747568383	2.3971278951182113	3.8978392675864324	0.7214407273330007	0.18477822950835485	0.0248934409032227	0.6815011858761476	0.9477715286833563	0.969089297288681	1	1	10	12	2	34	2	2	1
STAT3	8.799176503281728	8.822243045755801	460.1136079107614	0.20230070234691636	0.1848028466086183	0.10731146779042547	0.7217122791388436	0.8087399596685753	0.8478018361663523	895	235	1031	758	159	2376	461	397	89
SEC24A	5.941253119448198	5.969076473562084	63.305931537260214	0.15614302390736373	0.1848309101633526	0.0882661900274132	0.8523802535711841	0.831878609837223	0.8912301046796738	93	30	118	111	35	277	72	44	15
UBL5	4.315036358181902	4.754230642295579	25.891714124735117	0.48615546836946294	0.18484422537726297	0.02220580749713882	0.7313307755087814	0.9187944289272432	0.9785935048576189	31	14	21	35	30	163	30	27	0
USP5	4.641235341747846	4.870680562747084	28.95198556877406	0.15583019268843834	0.18494607059886772	0.06431343053809004	0.922698374605228	0.9079169582746729	0.9274950508191315	107	13	18	58	9	175	34	6	9
CTB-12A17.2	0.43491997220476314	1.347787682324058	1.4284776172277711	0.8185225135969555	0.18511155354705353	0.026206558676771362	0.7055132676288998	0.9678673626204664	NA	0	0	2	7	0	8	1	0	1
NFYB	4.9660999511332475	5.092912150060604	32.967379251842765	0.3692389125237331	0.1851766488799354	0.07808345995303191	0.6802690341468814	0.875232044240831	0.9129938793307814	70	7	71	41	27	240	34	21	5
WASL	6.587163429942206	6.602216206733758	98.18503433710497	0.20647755392847228	0.18524815769626427	0.10477337745574265	0.7448972203656559	0.8019982761602469	0.8548140794669278	183	45	170	156	57	534	103	68	21
MYO5B	5.10514500443148	5.1517692201259475	35.06615907687165	0.2019279373604548	0.18527098834586836	0.0832506000971946	0.8181193172090947	0.85291339704863	0.9030516516168752	84	19	40	73	14	180	39	26	7
COG8	2.978709660064696	3.572899940230738	9.637976142010196	0.608464642735238	0.18531569083057778	0.04892816866538225	0.707987200377725	0.9343912547278055	0.9426573353369976	46	1	17	25	0	68	11	9	1
SMYD2	4.060067564263205	4.181961454834988	16.70160118263135	0.291503448633234	0.18532279251769085	0.07598269239649245	0.7721836144369141	0.8865370018620612	0.9164409386103547	46	6	18	35	10	111	16	15	2
MIS18BP1	5.432723121515789	5.51779647212525	44.86088335185144	0.3041663935556929	0.18565670839951795	0.0960955326674804	0.6944168568082739	0.853080655420153	0.883849252158948	81	15	71	79	35	268	47	43	5
STAT5B	6.241028802474321	6.327684618528788	79.51737508413859	0.23256430747259255	0.1859089947766507	0.09061388017512005	0.782595052026085	0.8467574257949958	0.891757674874617	131	20	215	181	31	440	86	70	13
SOGA3	2.471009895657696	3.0246527996713923	6.055601056468103	0.33016559101164805	0.18607525304330302	0.03839060579099189	0.8504169330660027	0.9401960537120241	0.9552401998016989	34	1	5	14	1	38	6	9	0
INF2	6.505218659763267	6.641805461316639	100.40701881652433	0.08328267438953767	0.18608864478559134	0.08929648617799717	0.9465676259564856	0.8730873567343819	0.8956389743007527	409	25	126	216	25	370	119	70	27
FEZ1	5.21769126386625	5.324348703660689	38.5656114152895	0.21192424590198689	0.18612181374995238	0.08221580923129349	0.8190152713291786	0.8629744014407541	0.9072192256572885	144	11	65	66	13	247	34	37	6
PRKCA	5.008357697077445	5.112648558219413	33.5556577874964	0.38119521357950886	0.18620273653627736	0.07537934780546868	0.6794956192857159	0.871402952940915	0.9167750901900411	120	17	34	40	17	239	27	29	5
RP11-290F5.1	0.5115915885135092	1.5563871619216694	1.4539410238030317	0.45984412787234213	0.18620646288595666	0.019908627704784337	0.8622653741120144	0.9680327964991297	NA	0	0	8	4	0	5	5	0	0
FYTTD1	6.864162238113787	6.949452997674404	123.72460218327267	0.2624554193384961	0.18657958013183862	0.09055708563584842	0.731488392649285	0.8410896285369557	0.890260041057134	190	58	254	185	76	715	124	142	11
SLC27A5	1.3128291278959365	1.8620581200913335	2.386804743129227	0.17720498214713398	0.18658303350078262	0.020963442948491492	0.9374221140285024	0.9564275568164378	0.9692360058601037	9	0	2	2	3	7	5	2	0
RP11-274B21.2	3.6414705706159842	4.0019965898267085	13.666176040669136	0.2767136659315731	0.18662472761933377	0.05792899118386798	0.8430426734664224	0.9127995175850013	0.936367153996295	46	2	34	34	2	100	13	15	1
WDR18	2.711208712849851	3.414430129680966	8.502474798745537	0.7732530660003485	0.18667628329127028	0.03806259766214536	0.6604327558325886	0.9430797788644979	0.9545880904425357	45	2	4	26	0	68	13	3	1
PCOLCE	5.276873290119105	5.542554368954835	44.575664613280324	0.4910750050138846	0.1869851495040854	0.05960246045328968	0.6756893647640575	0.8989375985405956	0.9362473936420032	247	12	33	59	16	363	32	44	5
SRC	4.751340626110182	4.834186332471833	28.309249431468572	0.08688864294119612	0.18699904724193878	0.06815751115883753	0.9416506042426707	0.8760673214675545	0.9243811539389176	79	15	33	59	7	124	32	17	8
ZNF230	2.8156370393647316	3.122832780230959	7.890282950973077	0.4340761724439671	0.1869995472853375	0.031555447445637416	0.7898690341464186	0.9384649574446023	0.9630537106284973	9	6	20	3	5	39	3	12	1
ATF2	5.731491984389148	5.788176430096849	55.02984141030636	0.19383890499178486	0.18714774675762005	0.0898007069717673	0.8188743130896247	0.8423156291434815	0.8914139782015564	104	18	119	80	35	316	34	60	11
GANC	4.956272682045696	5.083697962634865	33.21670151483514	0.08323213724685369	0.1874390902508392	0.07256844522260818	0.9477219663708842	0.8766643138312302	0.9188371930549293	98	15	67	57	6	180	17	38	8
SPC25	0.6809067412581998	1.4057861466376151	1.7174997288859821	0.3990953331684674	0.18744171872856832	0.02782726358283828	0.8767712031577078	0.96600226550072	NA	6	1	0	3	0	6	0	2	1
ECHS1	4.788361309085177	4.91358196788919	29.60175628934742	0.34166267363294595	0.18757186904601433	0.0655923277404676	0.7417686623150845	0.881750556598037	0.9272463223538325	93	21	24	46	9	179	35	15	6
ZNF772	2.727254264437218	2.99215982479214	6.630210119890615	0.025736260011877347	0.18783315698464045	0.04217630033751899	0.9894019641929108	0.9304863561812478	0.9524848764497436	11	2	13	17	3	35	2	11	1
FZD3	2.940725169001865	3.069379114812777	8.220284236453173	0.010168871672842512	0.18798464480236296	0.0354707327477237	0.9950326189192198	0.9306403548476077	0.9588319288224355	13	2	14	14	5	34	3	6	4
IMP4	4.358780622764448	4.458308683301559	21.13518422473866	0.2844463909844412	0.18806042133521314	0.06951600620661547	0.7775444907152579	0.8813247864618934	0.9235479330205869	70	12	25	33	6	142	18	13	5
ITGB4	3.7773357620663988	4.152230477897178	15.507389026483773	0.36192445485125024	0.18808371724948061	0.054099599865338625	0.7937810915165154	0.9148117931069913	0.9400683815200034	31	2	36	56	3	134	20	6	2
CYP4B1	5.53069242620926	5.619378462460697	49.94728030992522	0.1696634242986868	0.1881710599671966	0.07196892787687706	0.8706705416532198	0.8698882412311126	0.9193115958174489	67	39	85	82	16	210	29	59	12
NELFCD	4.785606649270944	4.919490979583334	28.556687428473577	0.25906807448107916	0.18825974673816503	0.09409354737324183	0.7779067388111418	0.8678133060485632	0.8896128728508242	59	11	44	65	16	198	28	29	2
SEPT8	6.2972029726675975	6.362160672931519	82.00814296273117	0.18024379800186985	0.18831339357421498	0.09212290124886308	0.8307359320380383	0.8342007773999713	0.8884803442520862	278	25	171	122	26	470	79	62	18
ISCU	5.946329318237292	5.991569349286571	64.70743525776287	0.14413899544665457	0.18835249550317823	0.08527479970275789	0.8678305214837377	0.8410896285369557	0.8974359296441575	130	21	101	104	45	366	40	46	20
EMP2	7.5169119098245405	7.607803727505234	199.63709508937168	0.2118220730811152	0.18854261905493835	0.08395912933656922	0.8098483571402054	0.85291339704863	0.9034355953096397	443	141	438	198	49	843	202	134	55
PLBD1	5.173807715861391	5.363656647586304	41.17902030786023	0.6429928138253478	0.18867541664652857	0.03965242945373187	0.51047791912094	0.8937417683553895	0.958844163437508	37	28	54	39	39	271	23	48	5
NFAM1	4.269080109621107	4.445081968466747	22.594888097923004	0.22426391797104	0.18881140936053897	0.0610376967179221	0.8657863161536439	0.9111273380699045	0.929197621174503	27	19	52	27	3	88	15	15	9
FNTA	5.5649815966920775	5.607420773578495	48.220770538493525	0.16709772111839585	0.1888852941693178	0.0911620732056082	0.8398705700204968	0.8326550248895032	0.8876723420415659	96	14	96	99	25	257	52	36	10
ATP5C1	5.4365437971345125	5.482184913650675	46.1747695466998	0.1716464227247759	0.18914770488862123	0.07601640455455277	0.8526320362320206	0.8625844053189567	0.9129938793307814	84	23	55	61	33	214	32	30	16
SRRM2	10.567036669621388	10.662331633621518	1643.999927916706	0.24986527499371303	0.18920563870413287	0.10577766196901976	0.7571606219454943	0.8643755760347138	0.8764599142296737	5474	341	4057	2780	475	7311	1625	1338	396
NUMB	7.489559518363176	7.557336088263686	191.90897612471866	0.1624459126238852	0.18925152288226668	0.09431567001620078	0.8490875939414404	0.839861520886816	0.8852528498683896	308	79	580	241	75	863	152	150	56
SCPEP1	5.616589589708697	5.884686699619892	59.41576600447676	0.6877891749855399	0.18933090143181525	0.023324481385217546	0.5071798927588073	0.9020422463523539	0.978493342361475	71	63	38	71	35	433	31	73	5
NDUFB9	4.861611350443758	4.909690866305168	30.451599631686193	0.08274596183188733	0.18934886204231077	0.06649597211867203	0.9386404186887881	0.8685809163062298	0.9255332124162603	61	15	49	58	11	167	18	19	11
FAM111A	6.627732805709	6.647425439770112	101.62417334676127	0.22516646959522207	0.18948749373792434	0.10243577917821567	0.7284143552893415	0.8036736203556026	0.860239422851355	174	44	183	152	65	573	83	80	24
NCALD	3.327357017365283	3.677265232693264	11.37096978519636	0.5543531046310218	0.18953810406435848	0.046839023119792225	0.6977325293527733	0.9274973759133813	0.9454733077812096	21	2	47	5	6	71	6	14	2
USP28	4.491788877975324	4.677639450326706	23.718057321847713	0.2395400716999445	0.18960509230239714	0.0730357169480757	0.830261421937732	0.881750556598037	0.9199888293648263	70	9	43	59	4	170	18	25	3
NCK1-AS1	1.428819918621515	1.7647448761799607	2.586495660260962	0.25524160394531276	0.18992781293758818	0.023009552262577802	0.8989207583881739	0.9536175613783188	0.9665718242738374	7	2	1	3	1	9	3	1	1
FAM105A	5.015150779493552	5.18192143592468	35.08763431091521	0.33112019515036106	0.1901246291039762	0.07333522393131604	0.7337314994615001	0.875232044240831	0.9191331534396676	50	24	77	45	17	210	48	29	2
THOC2	7.429089943958639	7.460080471337116	177.45703996339745	0.20027182829272022	0.1901804234022461	0.11103346523470356	0.7538060575711959	0.8019982761602469	0.8449651862942146	408	52	347	326	94	1102	188	117	35
ZNF830	3.329388798199743	3.4890854342635587	9.877804410119472	0.2557800271224643	0.19023795166889948	0.05589244488466367	0.8319888921476513	0.9086322629908129	0.9387922145996566	25	2	13	26	5	61	8	9	2
NDRG3	4.697483290344751	4.912647782330252	28.959108458633114	0.5076688298063396	0.19027623229279414	0.057208952214785384	0.6441911769594334	0.8955945732513622	0.938217489810245	85	5	51	22	27	253	18	20	5
HMGN3	4.855946665949943	4.993033877800635	32.78671331334147	0.6236432578398464	0.1904846230927394	0.04773302120970777	0.5042950084743216	0.8952677509617964	0.9481312964950122	41	32	21	38	20	169	31	20	8
CALM2	7.803068278341324	7.844718758590028	234.05835931680463	0.22357886637489158	0.19050734006016112	0.09953672292131864	0.7384788874522793	0.8172878905344666	0.8702968884640856	459	96	288	378	173	1253	156	237	52
CKAP4	6.525539686446598	6.577017078492188	96.36172345222657	0.23498131371429756	0.19051285222285255	0.09211250666918362	0.7660123435122644	0.8277571196723873	0.8880924281400131	226	55	91	216	37	451	95	90	19
MAP4	8.684348350942312	8.72177188262016	427.52270253259564	0.19056535293959165	0.19051933292080844	0.11150786105626785	0.7647432033604138	0.8131643313043483	0.8466910249466995	1191	135	975	721	147	2200	438	350	88
ZNF790-AS1	0.3015935754815685	1.4720418915482816	0.9484613665044758	0.41326394014802614	0.19066511858618368	-0.0035583701136442797	0.8730145431192171	0.9612767259106783	NA	7	0	4	0	0	18	0	0	0
FGF9	0.3693573752698719	1.3868557810384072	0.9715553127251721	0.27598475074111273	0.19067929269407444	-0.010356075105301083	0.9151650082714718	0.9589549716181095	NA	5	0	3	0	1	16	0	0	0
LARGE	3.7293244029229227	4.035455355247585	14.739144240397547	0.38892373304749595	0.19079392285899152	0.059590891236425136	0.7664600341744461	0.9115877331991199	0.9339818867237436	70	5	23	23	1	99	13	12	3
CAPN15	4.884372138363574	5.2168323871519435	36.9811837388882	-0.09738558012181187	0.190828212205281	0.08611731651703887	0.9561815600180422	0.9122340231766187	0.8944262949320572	163	9	62	64	3	128	53	12	13
ARID5B	8.088574832347598	8.118126711014748	282.18458514132794	0.2711390060763961	0.19085853628952507	0.10716115758369844	0.6563444042878375	0.8036736203556026	0.8548140794669278	363	137	590	487	152	1623	269	237	53
RCL1	2.9595964456102797	3.2101151005815254	7.682777530202019	0.08178179409576983	0.1908948053951461	0.04791961257336031	0.9584603585237494	0.922157054730736	0.9454733077812096	15	2	17	22	2	36	13	5	1
SIK3	6.27571201337977	6.339036260613816	80.77434011595038	0.21063085588723773	0.1909326042606493	0.09376155082854055	0.7924276474900749	0.8319578097462654	0.8848806172459641	146	33	218	154	22	435	81	68	16
CUX1	7.698962685856714	7.708461263770667	212.22887729709143	0.1924138491036884	0.19122559951569035	0.11572596855957287	0.7283282348474348	0.7787026697494989	0.8233574937661255	398	101	410	363	98	1119	197	183	44
PCNP	6.6442610718545945	6.691347140729615	104.98601307425953	0.2101471806038756	0.19140786617264416	0.09179082694784868	0.7841463293958895	0.8270227158732065	0.8884983686634715	164	59	157	153	67	487	71	124	21
PROSER1	5.968994743144793	6.026332841615116	65.21413306889353	0.3585738250172217	0.19145330368261154	0.09584151439810999	0.610778495214946	0.8329718867632447	0.88240599148528	112	42	75	111	38	388	73	52	9
RNPEPL1	4.9754668591553814	5.186671481566535	34.751766804539464	0.19498150345178802	0.19147021128766428	0.07495704914585145	0.8782071032992752	0.8865370018620612	0.9172640046244799	154	9	37	79	7	163	39	38	5
LRPAP1	6.589638294359656	6.629984086763007	100.15651405398211	0.2845562247803954	0.19148679449011818	0.09726143608629305	0.6863625127853676	0.8172878905344666	0.8772694342587406	239	60	99	155	54	505	102	90	18
PLXND1	7.5159419854745035	7.6064889590422355	196.3223475191389	0.19847766069684097	0.19155775639246708	0.09810504257089227	0.8188743130896247	0.8451891075400224	0.8808378382739921	766	46	298	375	64	958	223	139	44
XPNPEP1	4.852024308147006	5.1606742401202546	33.29915731679579	0.17929130187245673	0.1916431631997687	0.06883301996249785	0.894099073550389	0.8939647978927556	0.9249932567239111	93	7	103	69	5	192	37	41	2
NDUFS4	5.058724797035617	5.224529263905746	36.85402809218281	0.6067983820291484	0.19168950234679027	0.05617908752222038	0.465575326045445	0.8842045497508604	0.9389449373739693	60	11	43	40	44	271	32	28	5
NRD1	7.461769451577263	7.517079915779976	184.79369844188534	0.25824729549321657	0.19186700434302387	0.10313729575086415	0.7012569272786864	0.8218112469566687	0.8646894638711031	408	50	320	269	139	949	203	172	29
PDPK1	5.0973721012347895	5.148089493600646	34.8713717839093	0.10489461781632638	0.19188381301832935	0.07885739248870632	0.9124343777272144	0.8472630747858785	0.9090074360952557	104	14	59	58	12	175	27	35	8
PPP1R13B	5.304477869274467	5.357276573210826	40.296941533080066	0.1337427969542518	0.19201333940385704	0.08288364413873796	0.8809310152554439	0.8385149071464226	0.9020043122648032	100	15	86	77	12	217	36	35	9
THEMIS	2.0619541701913824	2.5957932218195015	4.90403281708986	0.8567321254904328	0.19204005724303863	0.028608625545107524	0.6028860487091663	0.9491444166946404	0.9629491109829127	2	4	20	5	0	26	6	3	1
NARFL	3.0519983102920993	3.4001993014417886	9.613816824431536	-0.05119433020984611	0.19210459377837888	0.054198787902200736	0.9813313429711622	0.933376486338476	0.9323631527665516	46	2	16	6	3	29	17	3	3
ZNF277	4.481876051858263	4.596931253449277	23.427806522977594	0.2767536278318165	0.1921201036041166	0.07367395803771314	0.7841463293958895	0.8810802512666935	0.9183437670760662	40	13	33	33	17	139	12	31	3
LRRC28	2.129984017426808	2.4629968369417625	4.039096547622408	0.16815456438290005	0.1925281071824716	0.03551975383766973	0.9216111624899651	0.9388089894635766	0.9569267168014622	14	2	8	3	2	21	5	5	0
FAM161A	2.2430815146267147	2.5347703168109246	4.423035746830504	0.13290546905718847	0.19253331891417377	0.03624823253876848	0.9372557250880128	0.9347894292834953	0.956739105145769	10	1	12	9	1	22	7	2	1
UNC45A	5.187815142082111	5.4921873156142045	42.78867658411418	0.25773055000738726	0.19270454799963765	0.07004497572398194	0.849586486473728	0.8940051456519074	0.9232166838418011	155	11	64	127	4	229	55	44	4
ABL1	6.12760002068376	6.248943395619134	75.16354657075286	0.152615199172318	0.19273889514137674	0.09132029802058574	0.8821200909973993	0.8568844752979141	0.8920784439442259	245	14	127	183	24	360	98	56	14
PTBP1	7.298745377683035	7.321207618115023	161.13148686327	0.1773930026336971	0.19278791388732505	0.11568096931393013	0.7754869345942085	0.7882589378366199	0.8331598871221523	397	55	307	271	80	817	178	138	29
TRAPPC2L	3.1329158381971802	3.3884245168589424	10.459875697113969	0.018529616640572236	0.1929873576254978	0.051978273749577836	0.993424483242796	0.9322748985978727	0.9346636626383061	34	1	11	11	8	35	11	3	5
LPCAT2	3.81291798761781	4.114102187721121	16.69400823517152	0.8148188527647119	0.19303119868549426	0.02211361457061108	0.5120469928034403	0.9201709827134267	0.9783860897708029	9	16	27	13	13	102	13	19	1
HDHD2	4.362668565929696	4.422501267855455	21.660538618589335	5.871339548281356e-4	0.19321707774584942	0.06149176180504596	0.9999372839636632	0.8824350865868626	0.9309030613406158	42	7	46	28	12	84	22	11	8
DNM2	7.75053359769369	7.8122844647767495	228.09387842656176	0.09627361752612093	0.19365613311027108	0.1041232433339458	0.9112530487766469	0.8279678733883327	0.8660735378827753	637	69	493	450	65	1009	200	170	66
WWP1	6.088272523795432	6.1035423952053245	69.30276729858114	0.1892298744980396	0.19403055815879044	0.10413626805535814	0.7845246096967164	0.8015376345227632	0.8586391173784897	130	31	110	117	41	335	63	63	15
WDR41	4.838210193521952	4.8890145515302335	28.745775547047355	0.2925181904474565	0.19412424085473626	0.09887032116955688	0.7134431206991267	0.8480539283520216	0.8797634451727359	52	16	57	48	12	192	26	22	5
ING2	3.5922156485731134	3.8667398501680093	15.8002183824081	0.44296680549926526	0.19444190037740403	0.04282395526726556	0.7399521906223465	0.9317541721181932	0.9471313813946629	23	20	14	13	2	66	6	10	7
FARSA	4.698710411598178	4.845874400333533	28.11392818401456	0.1746756426223374	0.19455093361120587	0.07470365431125002	0.8867946704251815	0.88341941263065	0.916644736230506	121	9	27	48	8	142	32	15	8
MYH7B	1.814800219837395	2.2707494563036006	3.3000096134095322	0.19351396265319562	0.1945832097564029	0.03154899746882853	0.9174247938831388	0.945192491292061	0.9596120106686825	7	2	10	6	0	15	5	4	0
PGM2	4.259459116378375	4.593425848357273	22.939120545361696	0.4925162929576367	0.1948098976669059	0.040948986328118046	0.6772034409938295	0.9099015601794469	0.956739105145769	33	4	19	45	29	120	29	24	1
DDX50	4.4677710860269535	4.6274176130753135	22.840581292938452	0.261895079441384	0.1952646586311394	0.08791776840916682	0.7895887448240432	0.8735033440034383	0.899117672297228	50	5	45	52	13	161	25	20	2
RPL3P6	1.5992012741860788	1.9462635324371125	2.5868976866356843	0.01975265423238332	0.19533559383045276	0.026056275874419346	0.9933828065546112	0.9454984050671127	0.9647093667016118	7	2	4	3	1	10	5	2	0
USP6NL	4.8672065809596665	4.991760854633565	30.50674958032646	0.2889217100161644	0.1955195105185837	0.08345513762496769	0.7588836199375104	0.8659830777920912	0.9065259036657167	71	17	68	54	6	227	32	18	5
CPSF6	6.02670910464724	6.064463707831661	66.84209671848603	0.19807724510534816	0.1955718029060316	0.10035195219047449	0.7881831915723696	0.8117064688198398	0.8686560009795349	142	33	115	144	21	388	70	46	14
MYCBP2	8.193956737280615	8.242953416431709	306.1517638041598	0.22795204231337202	0.19565693588897942	0.10917782097452468	0.7329638803527697	0.8136248064337231	0.8549408249259635	1116	99	472	499	112	1690	311	250	60
SYDE2	3.5985923045028394	3.956621739729935	15.620956560404926	0.5021609604304472	0.1956825876779734	0.05535334519226346	0.7596864823780366	0.9298726129006244	0.9307415893649845	58	3	5	18	13	103	8	4	7
DLL4	5.384495088789819	5.6109147754753534	47.62671804357522	0.38289919354441165	0.1957061806289204	0.065711658913363	0.7429254892181052	0.8880342807487928	0.9274950508191315	82	20	188	33	14	240	75	31	6
THSD7A	2.920084264421762	3.1612362896530115	7.9271186221466445	0.2788110697152373	0.19572825728004534	0.04624740082882393	0.8517036294507012	0.9236883244321761	0.9462635198245469	14	2	11	24	3	61	3	4	3
R3HCC1L	4.9291925391488105	5.041297299449645	31.99186810607187	0.345349974267458	0.19584681910031915	0.08584172550129639	0.6929317764543577	0.8674029230133221	0.9013582028458303	54	7	67	47	27	192	37	23	5
ASB7	3.926278062696704	4.0884032233736685	15.897477180781289	0.06695133914431067	0.1960655092174912	0.06218043980301002	0.961772763847125	0.894016109530762	0.9309162094851897	45	5	28	38	3	80	9	19	4
EXOSC10	5.387307961920723	5.596845676861973	46.40043199068632	0.14507321260914632	0.1961288187011391	0.07917460465163174	0.904275926279725	0.8751422644075088	0.9126453832440938	170	15	93	89	8	234	69	42	4
MRPS21	3.906539818671167	4.037732030306376	15.920944506831376	0.26497532937043544	0.19625061995512	0.06210024947706136	0.8327441857302436	0.8992529849018125	0.930312909256491	25	5	18	41	10	104	6	13	5
GTPBP4	5.946245760825595	5.9931505273578995	64.17934486058437	0.11055704940355454	0.1962928701097566	0.0900104585468649	0.9027876971376403	0.828304374535617	0.890260041057134	141	24	87	162	25	313	66	39	18
UBXN2A	4.341888020231371	4.499800502207787	24.735379405352152	0.08260776142788341	0.19638358119275626	0.06857590004316874	0.9577991538544909	0.9127995175850013	0.9166543695114066	34	16	15	40	15	87	15	8	13
PIGK	4.429575481851383	4.646549574787971	24.42481854434434	0.5233626222184463	0.1964808205340638	0.0419006587904503	0.6555321380855835	0.9007648072491437	0.9562947786043704	55	17	20	20	20	181	9	29	3
CLDN23	2.132328189056418	2.3185241936773475	4.237834440145076	0.1791873631231769	0.19663143924482862	0.034519114251973855	0.9174247938831388	0.9394161328242177	0.9558692069711755	5	2	5	6	4	16	6	2	1
MRFAP1	7.9739261099255705	8.019681802733132	263.01834723957967	0.28809089210677147	0.1966488242837726	0.10510449559350521	0.6359500492316976	0.8087113111479012	0.8600273602308426	509	133	351	376	178	1551	255	271	34
SLC16A2	3.690559649325743	4.123131843588877	15.611481539649304	0.23385233925962973	0.19686018490573587	0.05259315959039174	0.8833374729485673	0.9140701086280709	0.9423521944603781	42	2	28	17	16	94	20	17	0
PGLS	3.0861460823127946	3.4641273037720004	9.325448695969161	0.22825077687975287	0.19687656162847958	0.04798329072450298	0.8900430248413914	0.9253215355378728	0.9427673176438335	49	2	7	13	4	48	18	4	1
RBM48	2.9787774245342833	3.1873195891319486	7.829554992281673	0.29092625938026623	0.1969142219726671	0.05006111386580788	0.8244844889413103	0.9164133309684328	0.9426573353369976	18	1	21	12	4	50	5	7	2
UBALD2	5.532032577885448	5.696612019031941	51.518132305093246	0.5352946806107294	0.19697674428519094	0.06655862910172317	0.6401973597848352	0.8769715426747762	0.9270993737527017	28	20	109	112	36	321	65	27	9
DDX26B	3.436180509176658	3.6530093179425083	10.946378505618826	0.32135274032537475	0.1970715630435714	0.06046902517364299	0.7910426205127823	0.9046416265013318	0.931617063950158	18	4	32	15	6	84	6	13	1
FICD	2.8942105458747434	3.1174009569923973	7.53970154737885	-0.04962819253725142	0.19721750854958467	0.044828667237728576	0.97829904508346	0.9227635392229563	0.9482531565433007	21	1	13	17	3	27	12	4	2
PPAPDC2	2.589973455011802	2.7992686362555532	6.42361963302122	-0.25557603214116564	0.1975914537872883	0.03852168054557947	0.8807257815827774	0.9357266652590154	0.9526195858707105	11	1	15	13	2	14	7	4	3
BAALC	2.460817270013301	2.687405825155136	5.529651915652885	0.24878800556499348	0.19766967007915842	0.039355059444849926	0.8809157636606986	0.9327998134756935	0.9524848764497436	5	3	13	6	4	25	9	2	1
EXT1	5.798928604264653	5.950227117673866	62.19397697986861	0.042429836217878145	0.19773338772541077	0.09603770722019819	0.9754112182800274	0.8721675841126566	0.8853979620231426	166	9	179	102	19	253	55	44	21
OMA1	3.835133800066082	3.972158856395579	14.383178124789064	0.4013486498919727	0.19781073076363626	0.07385116970831802	0.7014546439901964	0.8884424116783849	0.9183437670760662	21	8	23	30	8	123	8	12	2
DDAH1	6.660110768282695	6.704567805628788	105.9007626228252	0.29416338500236416	0.19786155670295716	0.09552506272636752	0.6824389693369923	0.8154076027879774	0.8797634451727359	252	69	99	165	51	542	112	80	22
SH2B2	1.1429939016845456	2.1152731119219554	2.9783172584620554	0.8669688500425476	0.1978805136868202	4.139716288048861e-4	0.7255935901587	0.9587331496290201	0.9994975530169615	1	3	13	0	1	21	6	0	0
FAM222B	5.241390418469638	5.346440463722536	39.55651618174441	0.2869178084060744	0.19793838547637954	0.09128989742273053	0.7527723408248288	0.8516152155646153	0.8921480635726216	101	19	36	84	21	219	48	37	4
SRP68	5.8645036734586125	5.9940096267491665	62.03122229524981	0.2096985851816333	0.19796552805148468	0.09466724839545182	0.8166273010884318	0.8451891075400224	0.8883228091102305	173	26	115	127	18	424	53	73	5
PRRX1	7.575229362111885	7.690415586363816	210.38756457176905	0.4555002490500231	0.19801364526646603	0.07332027733082383	0.5643703353941107	0.853080655420153	0.9188371930549293	325	128	158	279	178	1055	215	223	29
TCTA	3.540403510764448	3.890256785470526	14.101790553938157	0.3950308503917336	0.19804689364516936	0.02636493294912894	0.7725996973257389	0.9228216112393542	0.9713113804330361	25	18	10	19	3	66	26	6	1
RP11-440L14.1	2.5238760077983238	3.2104120298831784	7.654966078179765	-0.02502989475985987	0.19818646262180004	0.03475193931447255	0.9932216447816172	0.9443962996938005	0.9571239007123938	8	5	29	13	0	20	19	5	0
SRRD	3.273529171890819	3.504322518692159	11.734651166542863	-0.09765438503881145	0.1982832327451596	0.06003082601983205	0.9558457467820511	0.9287049540600578	0.9242329470443484	23	1	15	28	6	40	5	6	7
ZNF22	3.2681553192963437	3.476378526744968	10.136432412151645	0.20251042647369197	0.19866341210364635	0.053445018151662964	0.8903208635158515	0.9153416601977211	0.9388690462952358	26	2	22	8	8	49	5	14	2
GPATCH11	4.344372569282779	4.759203848080394	24.980026926034803	0.16703285698884288	0.19878047555327133	0.05688226623489468	0.9170612987417579	0.9009302120003618	0.9389449373739693	49	7	56	35	20	201	16	34	0
EZH2	3.3046262789585645	3.498310683969759	9.882959173759117	0.2873359382670875	0.1989564601004677	0.0560172036015705	0.8187141272274286	0.9073642027892106	0.9375468344426625	32	3	9	27	3	59	11	7	2
UNC119	3.9383935158445387	4.025181976095588	16.873868935267375	0.09202587131517055	0.1989743806187633	0.057888031042428574	0.9468442759100651	0.9015208203497292	0.9340748511229215	27	7	23	28	10	88	8	7	8
MPZL1	6.697574759519574	6.793485553521618	112.67650277571748	0.4794349417423186	0.19901513303627608	0.07707469515507684	0.5634501734370357	0.8470412532938141	0.9129938793307814	216	75	67	182	75	660	98	102	20
MIER1	7.338356714290066	7.375014338440164	168.63144614564698	0.31663727424308047	0.19914129524441337	0.10583687882486321	0.6157316418812998	0.8022475731176693	0.8593897257543123	232	82	312	224	117	947	160	140	33
TMEM173	5.277716036504666	5.331815477884359	39.649240816672325	0.2778544852048374	0.19926024733968348	0.09493531290093563	0.7281549324006559	0.8342007773999713	0.883729975285534	83	21	93	52	14	266	33	30	8
GSTK1	6.061301514580991	6.079680102615971	68.30184617180302	0.23211391332093917	0.19934722013297473	0.10691264804822762	0.7353315891604176	0.800907997001304	0.8566272921171398	153	35	93	95	40	346	64	57	15
MKL1	5.57856664990502	5.724679292571733	51.24992565512497	0.16054214830924493	0.19943267673308732	0.08993563849753694	0.8803032799965144	0.8586107289916932	0.8956389743007527	148	13	117	117	11	265	68	44	7
KIAA1958	4.060105255528576	4.267340892920214	17.548248529249896	0.2993328449816869	0.19948809403436904	0.0682483741322789	0.7942302225863345	0.8891759005406106	0.9249983294654984	26	8	34	54	4	116	25	10	2
FBXW7	6.45065281854719	6.472409505466395	89.47048018491641	0.1775616479891423	0.19965962594270795	0.10533835798902863	0.7988288691039587	0.7898125981392755	0.8554913495905933	159	38	200	150	40	452	78	81	20
NRP1	8.480691577544043	8.522850145751702	372.43020679851253	0.27415686545715295	0.20005447579456836	0.11233548491909909	0.6604327558325886	0.8036736203556026	0.8483421328130513	1047	140	680	393	216	2259	394	316	58
RP11-701H24.4	2.9372346318202203	3.1187771978171877	7.807567571265522	0.3225545989325837	0.2003548944478254	0.048181910869768085	0.8244844889413103	0.9222331187826293	0.9426362054930528	8	5	6	20	5	32	9	8	1
SCAF11	8.357345969724628	8.382599422738862	339.4803987116565	0.2004222591210459	0.2003570524789541	0.11551824990210997	0.7394036111360127	0.7879043224699884	0.8385946320948082	565	164	705	503	176	1624	282	366	66
CCAR1	7.123444538810924	7.188841692223725	146.1441265814609	0.26244955284076976	0.20042593499995606	0.10918033174212088	0.7205932269308377	0.8154359849790267	0.8566069099181968	422	30	260	255	83	920	141	124	25
EEFSEC	2.6580095372537618	3.0599803886678405	6.609617426240845	0.5128374590361112	0.20068159311827916	0.04902894030406488	0.7275487314487834	0.9270823515117335	0.9426573353369976	24	0	10	14	4	52	6	5	1
SRI	4.113883238960218	4.497844914831438	21.067731365921365	0.26838283314816425	0.2011017953629382	0.05279558392100516	0.8559319755124184	0.9021978367017093	0.9426362054930528	35	20	40	27	6	138	26	21	0
TYW1	4.658697047210459	4.930381671106264	29.603106049418663	0.28192051202252943	0.20116210535096188	0.08037833071903926	0.8420272844678072	0.8901579007155748	0.9093523603998398	83	1	46	66	19	139	33	23	7
CCDC28B	1.0520965112800562	1.844709786290902	1.68104246938448	0.5090805199890683	0.2012591189306866	0.01322582808809153	0.7761632665399251	0.9505626087817233	NA	7	0	2	8	0	23	1	1	0
TERF1	4.809758072365163	4.929847233037931	31.143342665866236	0.11268079306709722	0.20136520127674562	0.07564731202375867	0.9260091012374425	0.8790392421537561	0.9136589089935921	48	19	60	65	5	142	23	18	12
SYNC	2.646530736483103	3.0951909470763814	6.903846560364207	0.4757624078139184	0.20137117992735065	0.033815423292636565	0.7634087619014153	0.9312615757823157	0.9612150941499752	27	2	7	4	7	53	10	4	0
NDC1	3.202516854431745	3.488334914395721	9.490222559397957	0.1731876224463583	0.2014177297555941	0.07017464994067693	0.9042161262545597	0.9090182289370565	0.9208771778885768	17	5	16	21	5	65	13	8	0
L3MBTL4	3.16677655933217	3.418719398741839	9.367327295162248	0.40879577274451817	0.20149710567180307	0.05795511584059056	0.7410759873597625	0.9127995175850013	0.9341811922325247	15	8	21	16	1	59	9	9	1
NNT-AS1	3.9708959992553527	4.178131095724192	16.163142291518422	0.2043757100852317	0.20168253182635015	0.07656459008160484	0.8648068209790588	0.882730060538007	0.9163617325607023	53	5	36	21	7	108	15	19	1
ARAP3	5.354822550080488	5.759749624162384	51.95747603345125	0.22941536040118143	0.20175239457124972	0.06749408578191056	0.891173195207489	0.9039967654926095	0.9235479330205869	169	4	174	87	10	389	81	14	8
BRAT1	3.738728350373429	4.010905802890044	15.149218350746807	0.07861614318309726	0.20186040446131878	0.0703500936487022	0.9628319516267642	0.9090182289370565	0.9184504808429633	52	2	43	21	2	57	16	12	5
CTDNEP1	5.447588266794943	5.495577890535468	45.58379134532728	0.16229934973904045	0.2020825335793827	0.08761680906076413	0.8588797234738766	0.8362928336343581	0.8953425631912112	76	27	80	87	15	236	47	24	13
MRPS7	3.775596169219517	3.932095163356874	15.47612944603158	0.16149668051506055	0.20214915534979364	0.05833535282221203	0.9089072265489291	0.9076557537660994	0.9324605147039238	41	10	16	23	4	94	8	5	7
STAP2	2.0903834003683275	2.6291025305719953	4.417432723208982	0.34075181068257515	0.20218704135271856	0.0368334836820959	0.8504169330660027	0.9396073648054514	0.9552401998016989	13	2	5	16	0	26	4	7	0
PLCD3	3.186397258227635	3.714276268123839	11.49887541161377	0.5405201878177054	0.20229397813325514	0.05838063729984849	0.7451784032191339	0.9286721324609745	0.929274552421567	68	0	15	9	5	50	13	13	2
GABPA	5.303803658536248	5.446684435058506	42.926158771385666	0.5195889131215534	0.2023313612928969	0.07254546993242054	0.5269792638559816	0.866118907264249	0.9194453719216995	55	18	56	61	43	281	48	36	4
CNTD1	0.9011863291829302	1.6525156338932379	1.8609134826777844	0.19121288037406967	0.2024252853700384	0.012337669253681922	0.9397618670502882	0.9570227027604058	NA	2	2	1	7	0	8	5	0	0
HIP1	7.516967818847896	7.53868993108833	187.4876804330821	0.2196752898295954	0.20246537717384436	0.1279803099962616	0.7016497260342329	0.7734029256514922	0.8072260785562475	448	78	279	368	88	1059	208	159	30
RP11-153M7.3	1.9769713416181494	3.057265210791746	7.417904186953344	1.9222741926763007	0.2024907496936	0.0038230798343495674	0.3557082775775966	0.954337787386865	0.9949237250293629	0	10	2	27	0	52	2	9	1
ECI2	3.6083314373846367	4.036184148879937	14.401440252136245	0.010178589370251004	0.20255491826297517	0.04995682252338076	0.9955064369524739	0.9116358271883408	0.9451071298150905	36	8	35	19	5	111	5	24	0
SLCO4A1	6.6530711400575475	6.924302201130164	120.4477735762446	0.3571332062524726	0.2026412520973896	0.07709288234078829	0.7603594709889611	0.8874965530595545	0.9131542359738372	240	24	531	145	21	529	187	92	17
ATP6V1G1	6.177002504393807	6.244712868611117	77.24062809579989	0.3620458095669206	0.2026939339665526	0.08704705712622844	0.6375845287073099	0.8361830160940025	0.8974359296441575	143	42	84	82	63	390	56	77	17
SNX33	6.154366266899131	6.275535469943085	76.488835748627	0.07576680600918821	0.202711582768736	0.09548531575624666	0.9477219663708842	0.8462565100046792	0.8876723420415659	176	21	174	187	21	297	115	66	11
MARK2	5.62088427544745	5.675248928514771	50.84335511087505	0.13869776396068625	0.20314609462289024	0.09299075907075	0.877680141931412	0.8255055583891819	0.8871023046604051	131	23	88	104	13	257	55	36	12
MRPS36	2.7640811160216856	3.127999848491953	8.02477085406171	0.961347838202147	0.20316610884470668	0.021745276650310685	0.49883528015502	0.9342157949022682	0.9757383531750402	7	4	2	13	11	56	5	7	1
POLR2H	3.8436407611586056	4.118229265952229	15.686804805915536	-0.0059741532718865335	0.2033331491723233	0.06662448636122696	0.9974133036477076	0.9021978367017093	0.9249496061669584	27	3	33	53	4	58	29	11	2
SCAP	4.994595863216635	5.267326201077143	36.30599756450666	0.060605782386958164	0.20339107687257446	0.07583610919593124	0.9682873323339894	0.8828647645503379	0.9164246348423385	127	6	62	93	10	176	68	23	3
FLI1	6.051753716639105	6.15532868844735	71.78527359252604	0.27974398492024716	0.20351315583750354	0.09136626094924653	0.7625950291883616	0.8509812320177303	0.8919921060023239	102	26	247	82	27	406	51	56	20
UBQLN1	7.004601503315356	7.078961874951067	135.98462518649214	0.3133293533402119	0.20368841331478008	0.1013403641894034	0.653823714391284	0.8218112469566687	0.8721177599852774	248	44	179	239	111	771	121	153	18
C5orf51	5.339487141898886	5.452395739228068	44.45838812326737	0.5770714327579415	0.20371017847630307	0.06389227263155639	0.4924136741848914	0.8690540791720708	0.929274552421567	50	35	39	55	34	227	49	33	8
BRK1	5.280049491898318	5.372868913908878	41.70312395623086	0.40324095206541904	0.20385565530768746	0.07546755307331897	0.6485206516991039	0.861801494319642	0.9157226345684705	52	29	41	67	29	200	31	49	7
ZNF135	2.6469002179166794	2.995921192566612	6.652611824427892	0.39781522982401674	0.2040424913880715	0.047005800645822333	0.7884295781023943	0.9289400298367074	0.9423550798933757	36	1	7	7	2	38	8	3	2
MANSC1	3.629062379419291	3.7305941845093415	14.023735525487542	0.10621312767319846	0.20422491826287967	0.05440220385998196	0.9494224012235968	0.913047621623976	0.9341811922325247	17	10	9	27	7	39	11	9	6
C17orf62	5.331264145289615	5.489769331213667	43.27326494336975	0.20020639254240438	0.20458881417849176	0.0894938574415748	0.8517465504540792	0.8606800237749872	0.8971116661446507	100	12	117	100	8	233	48	44	6
KLHDC2	4.235559265220567	4.278621463493385	19.40684156436561	-0.019349635169776523	0.20484515420580168	0.05915036884221847	0.9886817941780462	0.8736664198707597	0.9341811922325247	41	8	33	36	7	76	14	16	7
SMARCA5	7.6296134794251635	7.649748651419653	203.6952075960644	0.20039372234355826	0.20505317725039307	0.11961569969419333	0.739537345027015	0.7735893748229483	0.8291045243491159	381	97	302	447	90	1034	172	201	42
RALB	6.6240462233543065	6.659164585258052	102.8770773418056	0.27973646160837673	0.2051523035773096	0.10392855715288235	0.6890804396132635	0.8022475731176693	0.8660735378827753	159	58	202	118	59	569	78	86	25
GUCD1	5.51990115845274	5.653523904124721	49.34367816573306	0.13964017746037252	0.20526069330307684	0.08719070536720638	0.8966152836372154	0.8518950419715012	0.8989698870986345	148	30	72	81	12	205	67	52	5
KLHL29	3.544877601600688	3.9973328575432614	13.97542862347921	0.24372765825875506	0.20553507598143464	0.06765957081696307	0.8844487229849733	0.9140701086280709	0.9210987835551376	59	1	27	35	1	61	20	14	2
OSBP	6.587562048258741	6.624233719630971	99.01715528552556	0.26592924622339914	0.20562853470410664	0.1183043468623651	0.686705715241798	0.7892708273835884	0.8402159462104567	198	48	205	120	53	531	106	93	15
PRR26	4.222687810967377	4.383731344881008	19.581510724351617	0.18691795884519316	0.2058371457812532	0.07467423834149518	0.877680141931412	0.8793002503875639	0.9171669118642994	45	3	28	61	8	96	21	18	4
RP11-211G3.2	4.506775807059708	4.626793219155085	24.31521425699903	0.24602077800967123	0.20603885413524062	0.07779178080018989	0.8221905935317196	0.8760673214675545	0.9116532959078761	33	4	49	44	20	108	20	24	6
IDE	5.043887742022829	5.123572171893435	34.24705418008105	0.3867472236072529	0.20630485129786133	0.09193477580475305	0.6361534364807759	0.8465826533956159	0.8914139782015564	84	25	47	43	13	260	25	26	6
DPH3	4.754010165913593	4.917780660877895	28.445610329037955	0.2962623101084628	0.20639817687138182	0.09058380534000951	0.7617805705082277	0.8633080771912218	0.8956745900136523	66	10	39	60	18	230	19	32	2
RAB32	4.12657253707619	4.388451397002068	20.133933163806475	0.5129886234251321	0.20642162257882082	0.05048281135999413	0.681726232565423	0.903163904971711	0.9426573353369976	39	5	10	40	22	115	31	8	3
YPEL2	6.01287649171135	6.0571360895329	67.05281050145861	0.2962696412268	0.20645175344975356	0.10316394534999512	0.6936632100365385	0.8129198093878185	0.8684664236612266	104	29	137	91	43	469	53	41	16
PGM5	3.40829509870682	3.9222337139996655	13.0200366944851	0.3726709517615021	0.20662222425698354	0.045044374518670736	0.8199497424499507	0.9160254489425279	0.9523492224252688	48	1	20	15	12	112	9	16	0
HTATSF1	6.160853491086742	6.2124730517688445	74.10843823046702	0.3238118182531295	0.20663140726615878	0.10862590848304343	0.6543001299710066	0.8082109190508295	0.8594722382633201	202	32	74	117	47	438	75	64	12
CSAD	3.513799389105997	3.9593043053655905	14.152219095054347	0.4037095334566269	0.2068374114475398	0.07023567272731873	0.8066501792211123	0.9153344574044582	0.9184902522355984	47	0	26	40	3	73	11	14	4
PRDM2	7.145080474028446	7.169120935848041	145.58327105188152	0.2238331432575804	0.20693346023074097	0.12136864650262276	0.7212310929933877	0.7756651015294633	0.8307978831631586	280	67	282	193	83	694	148	143	26
FBXO27	0.26031467284402154	1.1289084012889194	0.7174052322753137	0.7533490967806853	0.20702829678624943	0.017500183250670095	0.6797502428564455	0.9612273313960693	NA	6	0	0	1	0	5	1	1	0
NADK2	4.356884946037792	4.418183963170862	20.74927931609878	0.1786159706800171	0.2071557728365902	0.08424643349681295	0.8613436744825735	0.8633080771912218	0.9029024239536586	40	13	30	38	8	101	15	24	4
RBM17	6.866097967818058	6.885405560401394	119.40062994851425	0.23399353723047986	0.20733823023083733	0.12130459260668622	0.703379462275442	0.7730128863345828	0.828582651235007	231	48	246	167	68	672	104	104	25
PIK3CD	4.986269904538058	5.093199451839029	33.18722216112505	0.3363677852828116	0.20772764687602027	0.08569858067767196	0.723950852454934	0.854803036811718	0.9009500454003632	71	18	91	28	12	184	38	28	5
ARHGEF3	5.767841525680058	5.887985252412141	58.69405701507825	0.3535628787307476	0.20776628091832836	0.09055109379051068	0.7102778439289967	0.8516030539445061	0.8937628785861707	62	17	202	98	24	317	56	52	12
VPS45	4.447177628812048	4.749485166804272	24.759280128745896	0.26810653243267624	0.20782152284413843	0.07266593887416213	0.8369748012595934	0.8819450208031148	0.9202636781990553	78	14	52	41	3	172	31	23	1
LRPPRC	6.5841012640234515	6.625497711099344	99.74467658346258	0.24145408448623007	0.207827576466743	0.10655821177409733	0.7503635559100659	0.800907997001304	0.8604014044445649	250	47	92	217	46	495	96	85	22
DLG4	4.415292285757876	4.685792377693707	23.33341266670941	0.2575564153427248	0.20785484291901224	0.07737074082503614	0.8321348719029449	0.8770276550028656	0.9159858971789258	69	9	61	39	5	195	21	24	1
SASH1	7.805047088580295	7.8732052433098145	236.1863273158885	0.268819473206903	0.20804983218106762	0.1096320251481051	0.7151290612431814	0.8119359827897105	0.8586391173784897	697	91	579	246	85	1277	264	222	35
GOLGA7	4.78657714012041	4.960403537528831	30.211541224920275	0.45186229217569984	0.20805605872534216	0.06591579983812475	0.6989011514804285	0.8769885207660246	0.9274950508191315	26	13	78	45	20	243	12	31	5
LINC00921	1.555415964884804	2.4019790304427278	4.248836025985895	0.10991728079194273	0.2083594443567382	0.05057208702426464	0.970653798404231	0.9548531759648378	0.9167750901900411	5	0	20	6	0	12	8	0	2
PTPN21	5.295725367957947	5.411780566625011	41.88147357276628	0.17379039909801794	0.20840672317704712	0.09088057209149737	0.8743782063288613	0.854803036811718	0.8934515469377551	110	10	129	47	14	195	46	33	10
SLC25A30	4.461053988982	4.539095705054855	22.503559396501025	0.33766617281301353	0.20843372398008134	0.09382387395435084	0.7038388909118314	0.861801494319642	0.88891834000098	32	16	33	39	11	120	24	21	3
ACO1	5.785994370339251	5.8433551439508395	56.671593178729644	0.27044032443472327	0.20843669406499563	0.11047315684582958	0.7214824511487008	0.8108790522508816	0.8573949740248712	135	19	67	132	31	336	57	51	9
HPRT1	4.37402199538675	4.460915284727428	20.825931942961947	0.32562517651535583	0.20849230785355205	0.09386504349639811	0.7207554426701227	0.8598398982781995	0.8898771470241325	38	7	37	44	12	164	17	13	4
CPT1A	6.707353641404859	6.735121860403496	108.11251963357783	0.21619244783421984	0.20858390126268464	0.11119378584784764	0.7503772851174311	0.7872475560693434	0.8505038311464027	230	42	208	130	67	605	95	74	28
PTDSS1	5.291055167317613	5.334148345545109	39.667554431386506	0.21071965655274158	0.20868657150670636	0.10617217242230925	0.7879404155046613	0.8145491838570849	0.8630333594505255	100	21	59	72	14	214	40	36	7
RBM18	4.389640592842558	4.534133004462307	23.872928677735338	0.6830856338839563	0.2087005499447497	0.051114032188097624	0.49167038382822753	0.8946894447545737	0.9423521944603781	29	19	14	23	21	117	18	19	6
PDE6D	3.148609117421044	3.491420028616999	9.435339421783537	-0.030818022211570838	0.20873022196233124	0.06102622619031253	0.987051412880335	0.9114146646676147	0.9305731508998563	26	3	12	23	5	48	18	7	0
PSMD5-AS1	3.458336714335588	3.9561575069653867	13.898653809376732	0.8592050524413299	0.2091090251001892	0.05783465050208754	0.5427119513286754	0.9228901993315911	0.9295406228227255	7	3	26	69	1	87	16	9	3
GOLGA3	7.590538812788831	7.696158443387407	208.86094160205926	0.20832474786816366	0.20938235034930033	0.10697576036461821	0.8196613966932284	0.8342007773999713	0.8662009118075873	831	43	380	333	69	901	250	166	45
NOMO3	1.9645747521657035	2.451152288739045	4.052166102675447	0.36503047909213504	0.20948947299796547	0.040583002744813135	0.8400534892387328	0.9398589327128737	0.9454733077812096	19	1	4	9	0	20	2	6	1
SLC17A9	3.6088642020740167	4.151540891829566	17.15401687746776	0.40967680452841626	0.20970443179239484	0.08401099442330713	0.8298076161371194	0.924474921523725	0.8890062781905617	69	3	52	14	0	65	13	14	7
AP3M1	5.281385745736987	5.36497011148329	41.43669026542349	0.4809376719822568	0.20992805718615637	0.08322177877346645	0.5444168556599529	0.8509812320177303	0.9045668499720152	58	22	48	51	37	256	28	39	8
CLDN15	2.4636527728422486	3.144996271532237	7.1954795296654455	0.48236711168695756	0.21011488995313132	0.03794585336646448	0.8170507929474822	0.9390850260584133	0.9531709287239732	32	4	3	18	0	45	14	1	1
TPR	8.343912609201338	8.360515282842677	334.0383924947164	0.15400462940578244	0.2101475372146904	0.12898106852093397	0.7937810915165154	0.7665242551627557	0.8026665256508257	775	117	639	557	166	1480	328	290	78
ATP10D	5.91524249369918	6.002028427376319	62.89038363413146	0.1783883132986682	0.21041136248324274	0.11408047832955376	0.8319515544718562	0.8140540261712194	0.8543971309171313	137	25	137	112	26	330	70	72	6
PSMA7	6.302796305967	6.339435152304851	80.76788025859923	0.24756359170455286	0.21058213571722745	0.11987229706060044	0.7142620284061262	0.7848629164427126	0.8385749559448055	231	26	123	131	44	506	76	66	15
TTI2	2.909142815414546	3.23209515646907	9.418492060435883	0.9234295276427322	0.21063728679987664	0.02144065155134681	0.5260642934874744	0.933376486338476	0.9754756437450586	5	10	3	11	8	48	4	10	2
PRKCDBP	2.722317400895681	3.078513607541822	6.948793121003719	0.2964210574003185	0.21108487177846025	0.047667366944712145	0.8503656680079373	0.9222331187826293	0.9432343279444522	25	6	7	7	2	42	9	7	0
ANKRD44	5.631608924039132	5.722686870813957	52.30443126225751	0.32790689869852796	0.211097418729574	0.09469566545685466	0.7093473187601508	0.836445978231938	0.8880924281400131	85	18	151	52	31	273	64	40	9
ARHGAP35	6.744247778562655	6.7892902349869155	110.55513228651047	0.22181845156250848	0.21110224819347764	0.11808456381805038	0.7464870295688855	0.7864871619582054	0.8414205188399815	341	40	202	186	38	678	120	82	20
RFX1	3.3804573931319357	3.5609407442038385	10.910622144713688	0.265154254771845	0.21119093156636143	0.05925004637178003	0.8419760094584232	0.9023963173795184	0.9326290435338657	25	3	30	13	4	80	6	5	4
CCAR2	4.950326600658837	5.090613631814595	33.834742832009475	0.06402258471524491	0.21137903007074504	0.08819102408447711	0.9612446667757296	0.8677114539431103	0.8974359296441575	91	11	54	90	5	145	31	25	11
FOXN2	5.805622697583572	5.90841066162898	60.4094431455773	0.42865159041926876	0.21170195751902304	0.08083418730167147	0.6253415474365402	0.8454495732749218	0.9076650725985171	68	38	121	61	40	359	37	70	10
RNPEP	4.919163761590431	5.051727040364393	31.47296918092466	0.3021838976387372	0.21179310417228575	0.09632819828378111	0.7448784339246763	0.8485231967547113	0.8876723420415659	86	12	34	78	14	216	38	25	3
UBXN4	7.8184518360915725	7.852911257569052	236.3702726159704	0.2930949902396194	0.2117937985493545	0.11151373692470307	0.6337389068530476	0.7863049295943244	0.8525394751155081	319	141	338	367	145	1232	217	182	56
SLX4IP	3.670676634792928	3.983538873467878	14.58969880206006	0.7815398837390471	0.2121102062565771	0.052854906462776734	0.5673196010206766	0.909026894788236	0.9389449373739693	26	4	4	54	9	111	11	10	3
TSKU	3.2096554393884085	3.628707342970116	10.46543832629508	0.21315296111631116	0.212165148019271	0.06006802430038212	0.8956427795519663	0.9108633839960993	0.9324605147039238	20	7	21	27	1	66	15	10	0
ZNF227	4.372424951955225	4.416837354542322	20.92810827049507	0.2399273017029036	0.2122527953479199	0.08634364423085357	0.7999663969330818	0.8568844752979141	0.8985813306433096	31	12	37	38	9	110	15	20	5
ZCCHC9	4.59950165224974	4.700922297673332	24.810925116065974	0.39851231177356544	0.2125133687578949	0.09765238085801643	0.6496623977073712	0.8526929114433781	0.8842739631652049	71	12	29	31	16	178	24	20	3
IMP3	3.0511639851889196	3.1702125386583733	8.359880019923743	0.1453409484801969	0.212555185339856	0.0471910287061616	0.917790365138249	0.9090182289370565	0.9454733077812096	13	4	13	21	2	36	7	6	3
ZFP1	4.043896945860419	4.157313710452751	16.444619462339375	0.26817159399399637	0.21283307754136385	0.08910359301903599	0.7877703820313597	0.8677875684314086	0.8971116661446507	36	7	40	20	8	100	20	13	2
SIGLEC10	5.4771892755987714	6.258036864768269	77.96294153965881	1.572140945127386	0.21286835547998248	-0.0023082950608638597	0.2531020523201363	0.9319016964529598	0.9954061241841391	53	133	12	83	13	557	51	101	3
RNF6	6.486432213307659	6.516602262939342	93.09728804751273	0.189978417977425	0.21306981443160178	0.11022447684155895	0.795934950332654	0.789339199465756	0.8548140794669278	181	36	114	170	63	409	89	75	24
HSPG2	8.360200335751475	8.4304500720619	347.7935585746438	0.27884400130091386	0.21307673910970973	0.11589302279802095	0.6937667360940443	0.8099156103102305	0.8499947309749336	1289	103	552	636	106	2361	337	262	63
ARL6IP6	2.797327807642945	3.054411533134756	7.423993203113	0.2330655530343583	0.21315663129039927	0.04932039553924932	0.884828158740458	0.9206142693631557	0.9411975673401426	12	2	18	11	4	61	2	3	3
MX1	7.0510784497862264	7.335396275750426	161.66926411032378	0.4261290212703423	0.21321154279149163	0.07977049422710718	0.7205932269308377	0.8846481442465872	0.9076102866558964	275	35	125	775	36	561	190	184	27
NR1H2	5.667850895933779	5.712621735908782	51.753484276821226	0.22609586221548242	0.21329403906523425	0.1145981263738978	0.7567478876338095	0.7993329410882927	0.8499049306546527	128	25	84	102	17	310	46	49	9
ETHE1	2.1654150986303606	2.673877716983418	4.466357264945644	0.25905454332026534	0.2136597395195035	0.02902619416136743	0.885803131462408	0.9292212625112952	0.9659644730350111	7	3	13	9	1	52	5	1	0
PDE4A	4.7815426448649125	4.8445675049914385	27.630338738653528	0.1946805844778045	0.213814812471226	0.09879465146854646	0.8251909311057607	0.8319578097462654	0.8803702261897488	72	12	50	51	9	160	31	21	5
NPTX2	0.819301263164463	1.766281360961349	2.5514959004411493	1.1819244908475546	0.21391072972025874	-0.002069151518982218	0.5854681903232232	0.9612273313960693	0.9969082837399604	7	5	0	0	0	8	2	4	0
TIMM13	4.636686379171874	4.821292618841923	28.57526637728714	0.5840671582189394	0.2139471629096651	0.05906808965177343	0.6254056166476613	0.889143021248235	0.9332556523241617	72	16	25	11	26	114	27	28	6
ADPRM	2.031728080448859	2.410757986138584	4.479810916542003	0.7094013301019607	0.21406837322043698	0.029408511074921637	0.6603968751925932	0.9394586474548214	0.9612150941499752	6	1	1	9	6	25	5	2	1
TCP11L1	4.451325508782189	4.621009584515932	23.121398663681205	0.3084985371757687	0.21423803029284103	0.08305322169923833	0.7693660399293437	0.8681034436932499	0.9070154633743185	55	14	59	22	7	137	31	19	2
BRI3BP	3.076306347198601	3.3433198526242496	9.449353075405984	0.35487296109531097	0.21433170436587	0.05372044153348256	0.8319888921476513	0.9201524168276547	0.9341811922325247	34	5	3	20	2	39	6	10	3
ZNF544	4.018794286982957	4.304961852826069	18.5893296877411	0.13968418621588258	0.21450357893624655	0.07231146297801114	0.9299611928724991	0.899406135921169	0.916644736230506	42	7	19	68	2	72	31	10	4
FKRP	3.4033826052924483	3.672419147432179	11.787039781190362	0.10399941688087021	0.21452416786935105	0.06400576612527838	0.9525787904503664	0.9090182289370565	0.9249496061669584	51	2	17	15	4	60	16	3	4
COPS3	4.476040898880315	4.612186874819724	22.92668369466003	0.17185479201969803	0.21476147843812818	0.08800509187843869	0.8758470833648033	0.8590127230209114	0.8983667742643339	74	10	38	44	5	123	25	24	3
MIER2	4.086288835097388	4.316760314614082	19.38876094832927	0.12920274572303989	0.2148496597124742	0.07842488571746362	0.9322515243160291	0.8934643135409295	0.9076102866558964	57	6	57	22	2	85	21	10	7
ARMC6	2.3062462442820255	2.8005954103318396	5.2373092779408505	-0.05292832802671704	0.21492617925109428	0.04498974062703228	0.9813313429711622	0.9322748985978727	0.9426362054930528	17	1	5	19	1	17	7	9	0
NRIP2	2.6964923538670527	2.8515061653847735	6.263533666364625	-0.09897267063212893	0.21535030362394533	0.04700967346431985	0.9541543708411577	0.916368635854738	0.9426362054930528	11	4	10	12	2	18	7	8	1
PHF6	4.9737216353511045	5.01701274556801	32.26452479676676	0.3761867628989342	0.2154282032247023	0.10474691023684465	0.6271498908729094	0.8335248548997485	0.8688644129515737	57	18	42	44	22	202	31	20	7
BCL2L13	5.685855621113429	5.802793554798293	54.31865892881509	0.21929970714373342	0.215672846824515	0.10841198364090364	0.8049966092626016	0.827823339906812	0.8646153064437119	141	11	101	112	29	307	72	47	6
ZNF526	3.688282076540494	3.966875770631376	14.085311469723454	-0.17999786194414868	0.2158716893569355	0.06960112127130352	0.903326771707865	0.8995731984624219	0.9195991068736217	39	2	24	38	5	45	29	8	2
USP47	7.1832256746628484	7.232882551106997	152.04309787584808	0.2201802666646253	0.21588922949205702	0.11717690346173684	0.7579314640131793	0.7918570840286623	0.8456160774497358	268	41	396	255	76	854	139	108	38
FAM168A	6.296281932769257	6.320932306719137	80.81382172078703	0.2217705929469929	0.21595520894632073	0.11708936230291543	0.7442608205033989	0.777408587236185	0.8426292502929711	181	47	126	114	35	423	91	53	18
PPP4R2	6.559849763371676	6.611994003435033	97.63791573622335	0.302302227583549	0.21649002824634028	0.12398155506898097	0.6514054534550586	0.7867545867627281	0.836258860874568	163	33	223	153	59	599	103	87	14
TLR4	6.274955171479392	6.57861374346534	97.70722444785584	1.0112677191322927	0.21657014031136676	0.03813060397663508	0.35661514938708194	0.8908553704315919	0.9599787184568866	36	111	150	73	48	565	93	95	13
ARID2	6.273768724391274	6.351070327215492	80.51366138156128	0.2562780890283431	0.21659762120660575	0.1186669732890671	0.7310981877080733	0.8015376345227632	0.8469329402591925	180	23	203	136	35	504	89	74	10
RP11-30B1.1	1.1732204815839904	1.7391140483288408	1.802476383928025	0.3904193630233778	0.21683359201863786	0.022633095016910455	0.826842367405561	0.945192491292061	NA	2	0	4	7	1	13	1	3	0
AZIN1	7.308316185788102	7.398630654638111	172.15951800613743	0.4432134359472291	0.21683780486396131	0.08989313845994472	0.5654092937901529	0.8257052054140852	0.8937628785861707	169	111	215	255	125	1095	113	167	34
MSANTD3	4.701053725940806	4.788149079264716	26.945584623171396	0.403810726144657	0.21687372844976283	0.09402680139787935	0.653823714391284	0.8509812320177303	0.88891834000098	66	14	22	40	19	155	25	26	4
RPS23	7.21460429395706	7.291489247816272	161.20391040099494	0.19453087331273342	0.21693323111737367	0.10241707994678911	0.821492439145377	0.8223402342851044	0.872624261066774	347	76	229	143	118	761	102	118	54
TMUB1	3.247872911170972	3.6839860910789053	10.826045519187375	0.06350776168523993	0.2169600886426394	0.06178472076204494	0.9743651008157485	0.9120358851351623	0.9274950508191315	41	2	21	27	1	52	23	5	1
DOK4	3.6087618584236036	3.952984570560009	13.994818558181226	0.06838716368176685	0.21717082107518704	0.0663473529519378	0.9715466880780957	0.9054850602866964	0.9230163997295268	44	4	17	42	2	76	25	3	3
ZRANB2	6.637902428983947	6.693082608085022	104.59971933659457	0.17202833864095196	0.21737654994656755	0.10963321652444656	0.8340792041851425	0.7999924360114425	0.8567252609409679	257	47	151	251	27	549	82	86	28
SUPT3H	1.9703086719185192	2.506653549545961	4.251028608359077	0.5497807113122268	0.21755235267463063	0.031305626399410376	0.7485824431265056	0.9390850260584133	0.9601422282336137	3	4	13	8	0	24	4	6	0
SPDL1	3.5461491276748665	3.6552034298260496	11.648475118963797	0.250712171121046	0.21759699168502508	0.06919174926192616	0.8251727929832147	0.882921155869634	0.9223963429049193	21	6	19	28	3	67	12	7	3
EFEMP2	4.820641413093152	5.0141524513062246	30.856833767546608	0.18167817694096694	0.21765440926149135	0.08750688633555354	0.8815507343849759	0.8677114539431103	0.8989482296849339	108	9	76	46	5	177	44	16	6
DICER1	7.69414210113402	7.713125786265565	213.40992622770983	0.19798084150287723	0.21765817896546846	0.12648827909498403	0.7404805264839883	0.7553529346618314	0.8163569313237377	377	114	398	385	83	1013	193	197	48
R3HDM1	5.724177287787854	5.757255771720122	53.74607367692562	0.14429142634496142	0.21803345378428407	0.10937145535513236	0.8585396406059248	0.7872475560693434	0.8552438480830515	143	22	94	93	20	258	52	52	11
SLCO3A1	5.390087341409948	5.4746340302883	43.05911626536477	0.24558631158293734	0.2180862714672626	0.11548915737423614	0.7579388478573439	0.8136396747382392	0.8543971309171313	89	17	101	76	17	278	38	47	5
RPSAP58	2.197012297988655	2.5425742395264646	4.5860472635424765	0.5196597667955071	0.21811035831022216	0.03916164901787022	0.7371565858003453	0.9283159000715896	0.9524848764497436	15	1	2	8	4	35	2	4	1
IKBKG	1.9849054451769754	2.6952195524783473	4.2787898073989705	0.33556501733078886	0.21817406430591726	0.03262045470027957	0.8699242896717982	0.9351569102281262	0.9593957882326601	15	0	8	15	1	47	1	6	0
ADAM20P1	1.2168427160461113	2.0770556774090867	3.998376583956968	-0.6946888112139848	0.21826063771173496	0.06418735584472013	0.7978570203562858	0.9632674229302851	0.8611325883203107	7	0	1	14	1	2	0	5	3
RYBP	5.922488508866674	5.986053426401302	63.294570962587635	0.2968110288303852	0.2183371503444851	0.10552476576955176	0.7103190964442144	0.8116921119042771	0.8666647244171506	96	23	187	83	29	364	61	48	14
PROCA1	1.2279303732019788	2.0813630784674406	2.4425617417507977	0.33619329938406006	0.21845899851724726	0.017639711919190115	0.8887453245986706	0.9487284706000114	0.9752285386966609	8	1	11	1	0	25	0	4	0
HIVEP3	5.44044892262647	5.799263114838309	53.589933204298646	0.35512422282537615	0.21848785675328664	0.08039998702130079	0.8004304955390417	0.8842045497508604	0.9076102866558964	234	11	108	110	3	315	44	68	7
RP11-521C22.2	0.6107939233031604	1.4584427294167606	1.3727566914226303	0.6059327553188234	0.21850940427520976	7.990342222553062e-4	0.7847604126380633	0.9538854518864335	NA	2	0	5	0	2	12	0	2	0
AKIP1	2.242329815950348	2.8129658975499514	5.2517849975770865	0.4411201061098096	0.21854114025669485	0.022880000979415994	0.8183945333376422	0.9316005694578456	0.9736542268783976	11	4	2	17	2	55	7	1	0
MESDC2	6.1705009044943235	6.202820616503314	73.66027745490481	0.21045477308303304	0.21866766364246226	0.11946888699268118	0.765783335362494	0.7756651015294633	0.8394993247130306	148	32	106	172	31	371	82	62	14
DTX4	5.191016582390206	5.4325594793993135	41.03944966379457	0.29417150632616773	0.21883581297469729	0.08244961684821181	0.7996728459964202	0.8677114539431103	0.9075658036154313	156	13	110	40	9	244	51	43	3
ZNF644	6.502382487406552	6.557597744759391	94.55386433180844	0.16734436596841576	0.21891364767060686	0.11311479831728785	0.839226910972627	0.7944604986223899	0.8543971309171313	203	30	253	153	33	473	75	94	22
SFXN4	2.146038759916403	2.52885432727042	4.292717966324786	0.3037318392259796	0.21928546697514117	0.03881921352540949	0.8579369504376758	0.9298054424191337	0.9524848764497436	4	2	5	16	2	22	7	4	0
ALG11	3.698675779423526	4.023262906691143	14.904592668107382	0.022989872512855374	0.21934076441967182	0.06893915900725349	0.9905849189708128	0.8970485702105393	0.9220906753397202	22	8	21	27	11	67	14	24	0
RPLP1	8.631746572671483	8.739953484157093	438.7949041908974	0.44667307716526067	0.21938702051836487	0.09085911167973551	0.5690678683101652	0.8336551897443306	0.8930849043946639	898	290	315	408	332	2243	362	376	105
FCGR3A	7.1619866704242625	7.807510943500505	231.26363518029115	1.4077219049338832	0.21962131734829032	0.01536636713750908	0.2860522895754785	0.9229491833928117	0.9809878098388188	55	372	250	127	37	1999	96	228	34
CDC37L1	4.745578562492794	4.9295908700091395	29.395895935271533	0.24031373002017406	0.21978760069854356	0.08945602149931363	0.841005681697478	0.8666053030721068	0.8962234957338795	67	3	58	68	16	190	35	13	7
OXR1	5.64091642756487	5.69328505684127	51.64765545735465	0.18782181242966184	0.21988359789108108	0.10601866160632976	0.8277351107433476	0.8081886693612897	0.8646894638711031	132	15	107	67	28	288	56	30	13
LIPH	3.8019925028571127	4.251978061512773	17.103114020785632	0.5487591468568463	0.21996261583625143	0.04161904640000934	0.7264252562882124	0.9023399700829906	0.9562947786043704	32	8	8	48	13	161	14	16	0
MAP3K4	5.201161870710941	5.31384359863225	38.84482698591107	0.2953168483322069	0.2200165213083644	0.10120976428730277	0.7451784032191339	0.8370197374393594	0.8780315904749383	116	6	69	58	25	248	37	29	8
TMEM126B	3.5610020032078964	3.7461831347225503	12.591910350340271	0.4604134271078776	0.22017622444266163	0.060854348198438685	0.7094482440001241	0.8967752832933604	0.9300411899591785	18	7	9	26	10	84	5	15	2
FCF1P2	0.3639686510819618	1.3823693801659542	0.9554887084222372	0.7524240094547258	0.22050319373513955	0.0037415131280130365	0.7249662357505637	0.9538854518864335	NA	0	0	3	6	0	13	0	1	0
SLC26A8	0.7518580623810012	1.4204902070156058	1.1375319983930527	0.5044467759420699	0.2206550152700231	0.021101190011903144	0.7617805705082277	0.9499687766707189	NA	2	0	6	2	0	8	2	1	0
RPS3A	7.431928090465236	7.50632359925588	186.46594818083986	0.3044969569883582	0.22083313068264304	0.10391413417601825	0.6805220032211646	0.8128513346008183	0.8712624521100742	277	88	234	221	160	906	124	170	51
RP11-872J21.5	0.9215521738104311	1.6155676509671113	1.7785559894225949	0.8624385708540507	0.22083685822256954	0.012286127962563727	0.6649208380915879	0.9519220916246588	NA	0	2	3	6	0	10	2	2	0
C2CD3	5.5316826591044155	5.738863226895366	51.8452362278355	0.1856434645254317	0.22095161063833002	0.09781692241194866	0.8809310152554439	0.8590127230209114	0.8842739631652049	154	5	108	130	17	233	64	53	8
ATN1	8.411346609919029	8.428028497588093	349.7329433506112	0.20619382367039188	0.22105599474280396	0.13910434309792702	0.7056849780698413	0.7468094763922726	0.7821445949189783	868	144	696	490	155	1782	381	270	74
CTD-2574D22.3	0.8876562300689708	1.564005703173258	1.5285841554500113	0.7455993351699824	0.22108791802704528	0.0038522098207640692	0.7120445943898344	0.9459336612523183	NA	0	1	5	3	1	15	1	1	0
LINC00987	1.4073312579208321	2.111630313743439	3.165634489090118	0.8862781203479916	0.22109715217184636	0.016142216658674477	0.6370560663949592	0.9472508901702033	0.978493342361475	2	0	11	1	4	29	1	1	1
MRPL24	4.170372670392831	4.365270806544992	18.807952904570147	0.35772985670480084	0.22122947648036856	0.0808143771513973	0.7430532827282716	0.8721675841126566	0.9090677365542197	73	5	19	33	10	143	14	20	2
FLOT1	7.378087334374326	7.409549552450471	171.34482340936466	0.20123292226331635	0.2215264124381474	0.13215448387034084	0.7515170932066418	0.7599692957614489	0.8121515428800961	438	64	357	256	72	885	213	129	31
ECM1	4.1687698413688965	4.568317481310659	21.664050274836324	0.6952783420346695	0.22153755553207738	0.055008371709614305	0.594905229616053	0.8989375985405956	0.9387922145996566	108	2	13	28	16	188	19	18	2
CYB561A3	3.629843762320766	3.7149297603608082	12.614405139971437	0.2851602564857941	0.22166163312271847	0.0738880969371822	0.8004304955390417	0.8816617440272112	0.9163671977711749	27	6	22	14	7	83	6	9	4
RTFDC1	5.702930721784371	5.729070864730453	53.4100484035299	0.2518777772229361	0.22167116350255572	0.11574782816384649	0.7299000430486572	0.7916980170196405	0.8490597216502949	100	23	91	68	36	259	51	46	12
CTD-2262B20.1	1.8558016076703117	2.4258495836728815	4.052420173759763	0.1430461233104512	0.22167707621786076	0.04370670219139696	0.9511674173593264	0.9412640002661277	0.9376058398974045	4	0	10	15	1	13	9	1	1
ZNF141	4.5785184535713626	4.717495899671119	26.142088508650758	0.0331427420698392	0.2217978143746751	0.0834336444504965	0.9831737669017314	0.8702161118864812	0.9031863101871512	47	13	63	49	4	103	15	30	8
C1QTNF1	4.5640800792216565	4.722668246003042	26.055940381885296	0.4250660449594442	0.2220712978025212	0.07406908658381886	0.6867077776793138	0.8736664198707597	0.916644736230506	26	22	36	64	5	120	27	24	5
BPNT1	3.2822376487098444	3.6492658213796187	11.75253421797181	0.576787382941281	0.22210162005248835	0.03713044137849148	0.6895037750065598	0.9177435651316498	0.9569301365688015	24	3	4	15	16	56	7	18	1
ZNF286A	3.1670781467204834	3.339288717508808	8.652340865997967	0.21187265867250452	0.22219759199487757	0.07012858119246272	0.8650706988549296	0.8921146332666052	0.9199437238070082	18	4	20	15	3	54	6	11	1
FKBP15	7.159005782011101	7.182530586296418	148.57291036346274	0.12251817765809764	0.22243052220461923	0.11848021143986463	0.8651344452427661	0.7670466097341633	0.8385946320948082	291	70	271	210	76	666	114	118	45
COX7B	4.2821756286215065	4.490480771449186	21.64934309990536	0.5773319046134154	0.2224861764950093	0.05663515352378639	0.5938718497369686	0.8813099131025891	0.9375468344426625	33	14	15	33	19	158	11	26	2
ADAM28	1.7234535872765342	2.5088047160723455	4.24514585293012	0.9602476549271363	0.22324450181587457	0.04568199688827905	0.6055770024319467	0.9467884984787027	0.930633295413397	1	0	11	21	0	16	5	5	1
TDRD10	1.1701120846216366	1.8349327273283418	2.014519370356157	0.17416499129306431	0.22398194549398548	0.017108165449153546	0.939523804922665	0.9451360039202493	NA	5	0	6	2	2	17	4	0	0
SNORD14A	0.17181838329792506	1.1942990811225758	0.8353573145879166	0.8087635295986673	0.22431937673932167	-2.2611988039729608e-4	0.7078521839759018	0.9548531759648378	NA	6	0	0	0	1	9	0	1	0
PLEKHF1	1.8139009218322464	2.3359555645862486	3.455789921879509	0.3010956848110222	0.22446177932963882	0.03171850062277288	0.8775655323793315	0.9310062747124132	0.9591157491559275	15	1	7	3	1	39	1	1	1
SMIM20	2.6917033745080965	3.1444018638286124	7.227123508856883	0.5651806966319222	0.2245170307197393	0.03984281184287034	0.7362136691735844	0.9218257388180808	0.9542061404559323	17	3	2	19	6	57	5	9	0
BTF3	6.8761900247023755	6.9269487926159075	124.81369801757248	0.3102538817762321	0.22460892170910113	0.1071860238075252	0.660973508931003	0.7950027816720545	0.8618284574868411	180	81	182	147	77	673	87	101	34
SMC3	7.081462079003718	7.1162970242095405	140.2626955228097	0.27344261208338033	0.22478543667138548	0.13058585188882735	0.6660260425538332	0.7667729841108797	0.8210220041332842	233	59	263	194	93	683	145	140	24
TPT1	10.242727845624897	10.340512073848947	1335.0103210601214	0.27518028012756535	0.2249948407153594	0.10095328404607902	0.7220282578713381	0.8313967495080369	0.8771959315083327	1567	922	1791	1549	885	5938	935	979	432
FZR1	4.058172506022701	4.280728724254156	17.860106108970136	-0.005422638988604163	0.22502056156913966	0.08127786217711376	0.9974133036477076	0.8769715426747762	0.9072011716594073	54	3	35	45	4	68	28	15	3
ZNF793	2.2661171306786505	2.7092046029232644	5.241183750297118	0.5098414333568859	0.2253477173418415	0.04792595457597837	0.7433752469978052	0.9286721324609745	0.9389307289399951	12	0	8	19	1	33	3	4	2
BOLA1	1.0354879080184287	1.7083989166802396	2.2032136434565257	0.8885187615551916	0.2254077153853792	0.024362689020840485	0.6543001299710066	0.9500942441295868	NA	11	1	0	1	1	14	1	1	1
ARHGAP44	4.211608973028162	4.3530486338852965	19.753422260025683	0.23135634175387948	0.22545305652480652	0.0796478816194711	0.8466550132274897	0.8713364691809872	0.9084358144585235	44	11	22	54	3	92	18	18	5
DNAJC21	6.755210004437683	6.781535024681559	110.60799959791777	0.227346723248536	0.2256070518498525	0.13311692731599334	0.7196873805855953	0.7508065848891022	0.8092625513216776	225	34	192	230	59	619	106	93	23
VPS13D	7.864750862104889	7.938998091589395	247.86031258768293	0.1990633011183974	0.22562740969858378	0.1251064805747542	0.8045460636185372	0.8001480792926929	0.8385946320948082	741	58	566	462	74	1139	247	212	59
ZNF519	1.8377392062226645	2.1686506259685703	3.37529377726577	0.23348647530737082	0.2256780076266887	0.03793854751086363	0.8989207583881739	0.9329836364502465	0.9472462683292584	15	1	2	5	1	12	4	3	1
DNM1	2.2679567567336276	2.9955544693070317	5.839940547699879	0.5757879250505661	0.22569585017559748	0.03225014989993504	0.7571606219454943	0.9318154578932237	0.9603316897678585	34	0	6	6	4	59	2	8	0
AK4	4.42511376452648	4.492449127096223	21.926837428026456	0.08270006615358615	0.2257743871387588	0.08816231423195535	0.9442278446619916	0.8485231967547113	0.8968168353270434	41	11	35	46	8	92	31	13	5
CD44	9.17783129702089	9.261682188979496	629.3456336193691	0.3681223271874713	0.22585952440001855	0.09863636821267147	0.6028860487091663	0.8137779298653639	0.8797634451727359	784	488	932	693	342	4016	390	570	143
GALNT2	6.681343113564652	6.740606248074046	108.18948158632817	0.21585521768428442	0.2259297692845437	0.1134484683728938	0.7869894604871823	0.7921279995870321	0.8549408249259635	320	62	124	180	34	509	135	71	24
GPC3	5.9878452928472825	6.029419550560359	64.78245151975179	0.24872962800266754	0.22648003720687201	0.12611648823191177	0.7253078413065218	0.7735695149483421	0.8328485138050232	154	24	145	94	28	421	52	60	12
ZNF77	1.0815119237296165	1.7877459565468412	1.8322922225167457	0.2603436884374203	0.22652713155334758	0.03225180950563318	0.8993823671744233	0.9488993899664387	NA	10	0	2	5	0	8	5	1	0
GNA14	3.7332841314374976	3.9017196468977007	14.278247114787483	0.38754114639395415	0.2265326823749593	0.06857888011333907	0.751237768552441	0.8878035338516074	0.9210987835551376	19	8	43	13	5	88	16	5	4
IKBKE	2.4060258589066383	3.096199432976369	6.716685421185557	0.5806077541256759	0.2268799028759505	0.04091490263653804	0.7505949853982783	0.9319016964529598	0.9482531565433007	41	4	4	7	0	34	9	9	0
ALKBH5	5.920619053496104	5.957403802753315	61.791249610851175	0.18297327895300466	0.22699239060803747	0.12292966148453886	0.8060078608173789	0.7734029256514922	0.836258860874568	128	20	114	126	30	310	74	48	12
TADA2A	4.085211721104181	4.199277377354352	19.695046044818493	-0.014429670698204222	0.22727384337390472	0.07218581021600452	0.9936061101460165	0.8919293728878978	0.9121577295354469	30	17	21	28	5	52	15	12	9
UBE2D3	8.283804337244252	8.32898054998499	327.15937687975	0.35363407942551084	0.22730754717044832	0.12152442888139797	0.554438841282095	0.7746178089691161	0.8385946320948082	420	173	569	448	218	2009	284	313	56
ZNF614	3.078751274504239	3.4448607151078527	10.593397003959348	0.08430483354155474	0.22732388381057161	0.07431689810007518	0.965660352982288	0.9205839894206507	0.9009500454003632	30	1	16	29	1	44	4	7	6
AL592183.1	1.3836291899861097	1.9112959823613773	2.430797400940925	-0.08442686694900098	0.2278609158550734	0.031074028796077607	0.9714794595847402	0.9447676000200854	0.954267684698738	5	0	6	4	2	8	1	6	0
PTPN12	8.053066552227946	8.133751124536401	285.25603114518145	0.3615203811221164	0.22796067813854115	0.11554667577023872	0.606958281069109	0.8036736203556026	0.8530243407905077	457	69	636	334	233	1623	271	217	64
SLC44A3	2.083302617146919	2.3760705885809674	4.819979643195708	0.1290861461153413	0.22809683580049572	0.039556275872184056	0.949902724458634	0.9343912547278055	0.9445881808859323	7	1	4	11	3	24	2	1	3
RPS11	7.8588251278209675	7.898082531161291	242.93327833095466	0.32430294835094364	0.22855835475318612	0.12625948629632294	0.581139087257529	0.7697260409943535	0.8307978831631586	402	102	380	307	188	1388	204	210	53
WWC3	6.988251815444068	7.0492486125160765	132.5522799957564	0.20621611735565604	0.2287339634924985	0.13114358257470068	0.7722965233175115	0.7748356320811528	0.8235070523756829	327	60	251	208	53	678	185	117	15
FBXL18	2.2711013809472305	2.906889653499705	5.686959903674135	0.6324404188175321	0.2288804636338721	0.05311863306151298	0.7103387325783426	0.9301510336830601	0.9311473301756447	21	0	20	9	0	31	9	4	1
TOM1L1	3.9715025151612853	4.119859463099151	16.83964859410597	0.570975536477537	0.22899435404857194	0.0701522445278728	0.5925056711975086	0.8784901400708386	0.9195991068736217	35	15	9	28	7	104	13	15	3
CTNNAL1	5.588126323107718	5.701353105986332	53.23853787690758	-0.03244901661757891	0.22901205320569587	0.10525029527587626	0.980498156269824	0.8423156291434815	0.8684664236612266	115	13	89	114	25	284	42	18	22
DNAH17	1.6725768297761792	2.3516343242338347	3.743006288472635	0.9290400484007701	0.2293341432367822	0.0339132174779993	0.5867765053584701	0.9421742553157814	0.9524848764497436	2	0	2	20	2	25	5	1	1
[truncated: 5,075 more rows]
