# Supplementary material for: Genome-wide bioinformatic analyses predict key host and viral factors in SARS-CoV-2 pathogenesis
Source: Commun Biol. 2021 May 17;4:590. doi: 10.1038/s42003-021-02095-0 (PMC8128904; doi:10.1038/s42003-021-02095-0)
Supplement: Supplementary file 5 — Supplementary Data 3 [file 42003_2021_2095_MOESM5_ESM.zip › GSE150316_ValidationDataset/WithoutThreeOutliers/case1/des_Case/unfiltered/controlVscase1_genes.DESeq2_unfiltered.tsv]

gene_id	LimmaV_AveExpr	edgeR_logCPM	DESeq2_baseMean	LimmaV_FC	edgeR_FC	DESeq2_FC	LimmaV_padj	edgeR_padj	DESeq2_padj	NegControl1	NegControl2	NegControl3	NegControl4	NegControl5	case1-lung1	case1-lung2	case1-lung3	case1-lung4
ORF1a	5.100718876257873	11.956531626013954	4039.4695084100526	14.17471765407184	16.784988319339753	18.391197955537137	3.67970650671102e-8	4.1844196947385087e-8	1.1197069694948e-51	0	0	0	0	0	29066	8990	4120	2913
ORF1b	4.719619139361043	11.090753658025458	2220.0495412154705	13.30611654195655	15.919928969058377	17.52845793074885	3.67970650671102e-8	4.1844196947385087e-8	2.3644397425190868e-46	0	0	0	0	0	16635	4396	2395	1661
S	4.4151486130199595	10.398865256722074	1375.4728126851164	12.614231322273984	15.228886193544756	16.74497635984057	3.67970650671102e-8	4.1844196947385087e-8	3.0173415971619737e-42	0	0	0	0	0	10659	2735	1465	1019
N	4.132668683311335	9.704168982763088	848.5195524544698	11.982707742309492	14.5349674708327	15.980814075830482	3.67970650671102e-8	4.12622745607923e-8	1.527371940762847e-39	0	0	0	0	0	7090	1670	1122	562
M	3.4853571221798605	8.215012825449685	302.4351227112975	10.522474384314862	13.04874569994938	14.395796635771445	3.67970650671102e-8	4.12622745607923e-8	1.5283414553071548e-31	0	0	0	0	0	2548	702	434	169
ORF3a	3.2860438595633603	7.802303941512309	229.28104232070444	10.041181934505886	12.639618229836232	13.943597799804264	1.918977415123435e-7	6.10850807009244e-8	2.070475917230233e-28	0	0	0	0	0	1786	522	272	149
ORF7a	3.2124377289852317	7.633755420119854	204.0283462985493	9.8756793383616035	12.471587402980987	13.744916867265074	2.0635870371261383e-7	6.10850807009244e-8	1.284823132872917e-27	0	0	0	0	0	1595	483	240	129
ORF6	3.0395235317252256	7.334063562178228	168.96575121584945	9.413930099878014	12.178832313398125	13.43732097558305	1.8316801345743395e-6	5.003962701963912e-7	1.20929653626198e-24	0	0	0	0	0	1033	352	165	135
ORF8	3.060409064103932	7.292947693134721	162.26336901463463	9.5165010588907	12.13408694722936	13.379916005303324	2.9924933270567606e-7	9.969793773297884e-8	9.441923767314108e-26	0	0	0	0	0	1277	353	186	110
E	2.6548300620635845	6.377255899892	87.38629393036935	8.538999132860342	11.226859796316807	12.366084633600575	1.8316801345743395e-6	5.003962701963912e-7	4.193950661570016e-21	0	0	0	0	0	554	201	111	59
ORF7b	2.423789845801721	5.82224665310269	59.972392375947614	8.03961881257882	10.67695231142276	11.74465944981558	1.660062660907049e-6	8.865961727307567e-7	7.626574502226722e-19	0	0	0	0	0	483	129	67	41
ORF10	2.354385329877226	5.651179139066255	53.94581584616619	7.875880188038694	10.511924356276037	11.55806110387995	1.4602977192769094e-6	1.203170910652792e-6	3.58783637354582e-18	0	0	0	0	0	471	84	70	40
IGHV4-59	2.2914084911950656	4.4325632884004484	23.362216321093385	5.828938157665804	6.257157841593183	6.188427276329733	6.178660211157613e-5	3.763863064490127e-5	1.769847239800476e-11	0	0	3	1	0	250	23	35	17
IL31RA	0.40462590490342154	1.9904086164441863	2.5407291372175287	3.734441951215899	6.349154094419079	6.043741812957352	0.006843713633740865	0.017868724837013336	0.007641221886998558	0	0	0	0	0	29	3	11	0
LGALS17A	1.7401579199160606	3.8941455448718245	13.69777123211586	5.383441069674732	5.982501819542828	5.839419541689697	4.5108790825582203e-4	5.209973019314512e-4	8.853301460678317e-8	0	0	0	3	0	94	33	44	2
RP11-638I2.9	0.9728789886854942	2.800117826133542	5.346558569553426	4.381956928864305	5.937852007553372	5.723262330584203	0.0020686311620012154	0.002724189123144559	1.2093405356343832e-4	1	0	0	0	0	53	20	12	0
HSPA1L	1.4755220194521435	3.0434942070252426	7.236929755806972	4.68862375383386	5.523298624608041	5.358489298164194	1.891347370135665e-4	6.903387943478854e-4	7.265078191173359e-6	1	0	0	1	0	95	18	8	3
GBP1P1	3.563590746877119	5.313005731180076	40.51433549639594	5.131355648391351	5.196463735501874	5.103734969550653	1.8328421252204453e-5	1.8593826536087615e-6	9.779152457549988e-19	11	1	2	2	1	336	89	74	18
IGKV1-39	1.9971251323756356	3.6082444896036985	13.914008547358037	4.739956509477193	5.143601807909047	4.987666028318876	5.05843409216979e-4	0.0011398847488789036	2.576902175909399e-7	0	0	3	2	0	118	13	17	12
IGLV9-49	1.3189348738301372	2.939177128927486	10.104989613946318	3.8802919300088683	5.18316932081173	4.977480610846235	0.020662585337782275	0.010735841764660801	1.3891138741582273e-4	0	0	1	2	0	74	1	8	12
IDO1	4.835866516802328	7.446319563901455	175.7986915828923	6.9464094486006465	5.641749839059045	4.9679761342052275	1.4028136479228318e-4	2.0999647816294785e-4	5.875314329455082e-5	2	10	31	0	3	1286	440	372	61
IGLV4-69	1.4889360724205094	3.074391325620617	8.458920904232277	4.615357283831046	5.143347383271186	4.932494554758978	8.672723094019253e-4	0.003022186170741008	1.2883026855777493e-5	0	0	0	3	0	62	22	9	5
FAM26F	1.7442356196828386	3.368697035521025	8.895022069283861	4.851967659231138	5.153134938262605	4.918005502862433	8.382605401543464e-4	0.0017002329280695477	4.075975938024023e-6	0	1	1	0	1	132	14	19	2
IGLV1-40	3.417727194277971	5.577357766293644	49.21238415165195	5.84141794408117	5.002806349393504	4.88787670819474	3.170757295639901e-4	2.749087468827531e-4	1.602974748451263e-11	0	0	5	17	1	613	49	86	28
IGHV4-34	3.017879312317248	5.243674416771642	40.101117466294156	5.922945927384753	5.051160179734042	4.763323459933455	1.74288035190359e-4	4.7985014205875607e-4	3.344523462069863e-4	0	0	3	15	0	436	48	56	27
HRASLS2	0.787133861253909	2.0882233833339536	3.22478799910277	3.587827788724645	5.095092709212328	4.67417891818485	0.004930523086217565	0.00785080959712689	0.003731486835984387	1	0	0	0	0	25	12	4	1
AL928768.3	0.7345330358084805	2.128140352061521	3.4014083984955903	3.747435174608416	5.052711815957537	4.578716708655636	0.007681977351838929	0.011401849778411306	0.004702546239633839	0	0	0	1	0	43	9	1	2
IGLV3-19	3.744708964127662	6.303395371326961	82.53465334113372	6.266467137988251	5.05227436834258	4.545800784479355	5.851783186473254e-4	6.138538747877152e-4	0.003880053191644668	0	0	13	26	0	945	64	132	57
SSTR2	1.6894892264553845	3.2081877958321656	7.742504264137848	4.294508577414533	4.733042010665405	4.465326644393152	0.001381486677694947	0.0028102731175793493	2.4267170856553294e-5	1	1	0	2	0	94	11	24	1
APOL4	3.7047152984340945	5.225111248921746	38.74216254731584	4.573566569678974	4.569368302967534	4.458361005755329	5.751118755639238e-5	1.0123485185598742e-5	2.7651239789803065e-17	12	0	7	4	2	425	50	63	22
IGLL5	2.8888443902934404	4.747250713505214	29.436168429477878	5.118293938246131	4.47989579300178	4.369293872477428	6.834879932590232e-4	0.0013809175756648	2.234212191829317e-8	0	0	11	8	0	232	39	39	22
IL12A	1.0625046837410115	2.298237058288008	4.574825248407542	3.491461165378058	4.67781436564854	4.2786964548493165	0.009074380187647927	0.01126868991158388	0.001880632589011813	0	0	1	1	0	31	14	2	3
IGHV1-46	2.0000435085689676	3.603112994595548	12.718322305810187	4.714334764026329	4.441633108800053	4.223473705668634	0.001001427774226583	0.004449528241855948	1.2955964527802026e-5	0	0	1	7	0	142	10	19	9
IGLV1-47	2.748875884296774	4.69105053241714	27.737105636216135	5.354292227343266	4.565695039551005	4.216410487983641	4.5108790825582203e-4	0.0016863816824270624	0.0016299862696541566	0	0	3	14	0	303	31	33	20
RP11-44K6.4	1.0192589601953517	2.242000115132917	3.93439080333642	3.114064359954015	4.63086558869505	4.197806288534048	0.024638764388333807	0.01078051590195242	0.0031324862276195845	1	0	1	0	0	15	12	10	1
TMEM156	1.099062185926976	2.397789044162981	4.5638721968889655	3.745597477746192	4.599550717535897	4.136311334977725	0.007681977351838929	0.01477544095380143	0.00170090905426502	0	0	1	0	1	42	3	13	2
IGLV7-46	1.812284163729609	3.4981976604848914	12.374334887745942	4.86258720187047	4.358639869757068	4.118103024128932	0.0010967903448156737	0.009927129334327702	9.029191859998733e-5	0	0	0	8	0	119	12	14	10
ACTRT3	1.1702529453064368	2.7654419163115214	4.5444140829979265	4.1349437701098415	4.561962666985669	4.1055163672334265	0.0033387374360056904	0.007476459129633385	0.002129982488986021	2	0	0	1	0	126	5	4	1
MS4A15	1.593859903819534	3.1373915647622943	7.153455058514701	3.813401047087517	4.383011023674098	4.041202922665853	0.006997894634279274	0.00733196770850232	1.8174378465841558e-4	2	0	2	0	1	69	15	24	0
IGLV2-11	2.435833909645415	4.143146840587061	20.137291188216913	4.448023387616085	4.200449516497339	4.036326530335907	0.006054002621127086	0.006271970749146442	1.8712680432013684e-5	0	0	10	5	0	159	8	34	17
IGLV3-1	1.2212328163215223	2.7293426310412916	6.147326608083272	4.1346852791823885	4.3029645458406325	3.879465836815174	0.007046012412967375	0.020581160770860557	0.002074928504414981	0	0	0	4	0	76	2	12	4
IGLV1-51	2.2194507606012457	3.8026161538121985	14.401543852931203	4.559131319097386	4.076944207686149	3.8453645782724912	0.0025521797780582787	0.006597201507314539	3.7586565416113224e-5	0	0	9	3	0	189	9	19	10
AC233755.1	1.2751691304515491	2.774707455667973	5.365854092181594	4.413287826590586	4.2494869278927965	3.835095174153571	0.0014601341250050943	0.013771729710993321	0.0015319523724725396	0	0	0	4	0	94	8	7	2
IGLV3-25	2.8229476319017617	4.614991630654551	27.79269355785918	4.812643653843258	4.217898968631767	3.821422649502927	0.0019715201033717504	0.003509394721244018	0.005572002888806286	0	0	12	9	0	221	24	33	24
IGHV3-48	1.5294374738386896	2.800254785022403	6.91003430906731	3.969022460050985	4.14179339286054	3.7994170490201205	0.0029881819582889767	0.012871543723617459	5.836529342059908e-4	0	0	1	4	0	70	5	11	5
CTD-2521M24.4	0.5277387831188965	1.7871017723013192	2.1269371289319645	3.096507358846332	4.622386276495168	3.795443170542699	0.016602894463836417	0.0233754137867942	NA	1	0	0	0	0	17	7	6	0
MUC2	1.0574885515508994	3.0196493464707173	7.151184758369524	1.6271394470425995	4.564082024716966	3.785112054677299	0.5908605761418965	0.03967650780227745	0.0062597811512644435	0	1	2	1	0	2	33	18	0
HSP90AA2P	3.8574659465656103	5.291791609325538	40.34131600005332	4.233769968163165	3.91743495394132	3.7815090244066445	6.834879932590232e-4	6.065344240792414e-4	4.149941111649969e-9	5	0	9	24	2	565	37	50	24
IGLV2-23	2.957457186338677	4.4898778103954005	24.14375894172166	4.55959465259877	3.9386602549389043	3.767799012348459	0.0020100321547322454	0.003022186170741008	1.200484985527604e-6	0	0	14	7	1	187	31	38	16
IGHV3-30	3.8392683274584627	5.980173258709292	67.92764331114365	5.429733825058444	4.2994542480711075	3.7464460907787345	0.0018779108466345118	0.002596567035365586	0.009566339632450542	0	0	16	35	1	590	59	87	55
IGHV3-33	3.4014458530564404	5.2385467677054285	40.37976254709964	5.0927447484911585	4.114546681680891	3.6804510551419143	0.0014018050466469163	0.002486818560177509	0.004052782094764288	0	1	24	9	0	362	45	59	28
IGHV3-43	1.6812052567151834	3.321129149447351	12.481439743954919	4.486859249731411	4.4558121147943774	3.650795866889953	0.0030083092080146682	0.015047822733021703	0.03149789385198406	0	0	0	7	0	77	14	7	13
HSPA6	6.978796357652892	8.755147658084267	426.9686669014065	4.472665227016052	4.041282889898376	3.641618623491378	7.701917697031135e-4	0.0016863816824270624	2.930337088439176e-4	101	1	48	283	22	8586	585	751	67
POU2AF1	3.1587672720843125	4.775976747437512	28.768677984885656	4.627618215341003	3.789806006039414	3.605931763018747	0.0029881819582889767	0.0044360566442722535	7.753149668302183e-6	0	1	10	19	0	223	67	26	17
CXCL11	2.4931494089917163	4.6120428954566295	24.286446080543026	5.879070048185738	5.35118138878232	3.582932356328202	2.769468746946297e-4	0.0011398847488789036	0.018112551165408164	0	5	2	0	0	210	55	49	8
HSPA7	4.006531897799593	5.420052883481968	39.86061059955792	3.9874050956454723	3.717270968437152	3.5555943028945785	0.001381486677694947	4.843622512441e-4	3.9834320810032765e-9	23	0	16	11	2	820	51	69	6
IGHV3-21	2.2259286502918383	3.7261548570588334	12.063517491530803	4.495436954616134	3.815110009553451	3.54752060229876	0.0014410183097658133	0.006794649483370254	5.875314329455082e-5	0	0	4	9	0	161	15	26	4
IGLV3-21	2.4716130491440715	3.9167602666436183	17.08685275754639	4.315112706427038	3.850706830664208	3.528444540691024	0.004967103900908708	0.012588870909600425	1.2972135486613603e-4	0	0	1	10	3	149	11	21	14
IGHV1-18	3.090699949787713	5.123304327186356	40.494136585726736	4.841411984128582	4.2074526794042155	3.5076129538025964	0.004471560725090242	0.005720660648266566	0.02546585832144982	0	0	14	17	0	290	24	37	41
KCNJ10	0.6439468995949373	1.850407295388781	2.546813528121527	3.473140608483584	4.435023667251525	3.4966530315902395	0.011779374794560357	0.03584356194330884	0.021123730616601374	0	1	0	0	0	30	3	5	1
ETV7	2.2031954195304606	3.31894188617731	9.066261758630844	3.368345485704193	3.758830524686815	3.4855101404137834	0.004362817619639234	0.004449528241855948	7.70906116466975e-5	6	1	1	2	0	57	24	21	2
IGKV1-27	2.460755449939651	3.755924911056614	13.656682899242577	4.167530718478505	3.728939043299762	3.483871493709157	0.0029881819582889767	0.006062610574918542	1.8712680432013684e-5	0	0	8	5	1	152	13	22	8
GBP1	8.036051421970118	9.165251235330494	580.5444260074954	3.838174262254952	3.595453841244736	3.416194792581322	8.774475084911848e-6	1.592523881267427e-4	6.014910571828198e-12	147	111	193	104	22	4152	1059	1268	210
IGHV3-74	1.1708279080784747	2.5170394834088365	6.377441361350768	3.343432458832541	3.845275015744911	3.3359601342787064	0.040831813453137994	0.05736397550819924	0.010864826744278246	0	0	4	1	0	66	1	3	7
MZB1	2.821316363085549	4.618542192864263	26.939437015874013	4.917988283030777	3.9514710835075393	3.2908566265950054	0.001698936240433408	0.006633878143019958	0.02454284910929221	0	0	5	20	0	257	27	30	21
BEND4	1.4908564440483156	2.8167005870992217	5.180860356188994	3.9380377026364517	3.7239962654025396	3.2740494073087523	0.0026849833548207636	0.017342625248393074	0.003651679934244875	0	0	2	4	0	95	9	8	1
IGHM	5.934257922959809	8.013344263503523	264.09247237437916	5.792387597388502	3.988150889229532	3.2688203386096624	0.004967103900908708	0.005555529093161166	0.014245632547406668	0	6	159	98	6	2563	445	288	162
IGHV3-49	1.915490377852421	3.170921575941826	8.892109246296481	3.995588326995711	3.597252151257331	3.2647622318591085	0.0032573789367349153	0.018360649026844516	7.580365639897046e-4	0	0	3	7	0	101	12	8	6
BATF2	3.563614891116058	4.720871738545232	24.85300654335611	3.3070011449578227	3.4766747324288367	3.1975889036273157	0.006790321458923429	0.002337770766798093	6.4261823502564775e-6	16	4	2	8	2	153	78	56	2
IGKV1-9	1.9063866656256403	3.081770346763887	8.497269794371647	3.732827516936888	3.576867602340158	3.196811993170254	0.007046012412967375	0.02188840020898851	0.001337008331906948	0	0	1	7	1	67	7	18	5
IGLV2-8	1.0505374534565917	2.145519488269915	3.1011146464320927	3.4064055927618027	3.795794982039163	3.1813625577685234	0.004722056466760453	0.02411191719499192	0.016314627515409814	0	0	2	1	0	41	5	6	1
IGLV3-9	0.6770670499208256	1.7769580053419374	3.1951562130341458	3.004057825302432	3.9526968364705306	3.1485414649303216	0.03795528336473769	0.06636939831746969	0.03366912005915584	0	0	0	2	0	22	1	5	3
IGHV5-51	2.250398736734931	3.5425067836199218	12.487817726203227	3.968720548808584	3.405072140148433	3.1173164302552703	0.004930523086217565	0.02173637018692507	7.44959592539618e-4	0	0	5	11	0	97	14	17	9
LINC01232	0.8668247441993467	2.0374017859176865	2.969580357732221	3.284828147399629	3.8062513406553515	3.0880500141589655	0.009859825580277638	0.0418329137637252	0.029785752396406885	3	0	0	0	0	27	10	3	1
HIST1H3C	2.4366939454073235	3.6584385160092925	12.910917105440927	3.87813940523563	3.343721707791371	3.0641521330687325	0.004225874931639883	0.01515918756443694	4.2461678826595116e-4	15	1	0	3	0	130	13	19	8
FAM167B	2.181508418119611	3.6650036189910544	10.233582080931956	3.6278403866146127	3.4561982507493383	3.055779662885124	0.01142469169273905	0.01477544095380143	0.0016299862696541566	12	1	1	2	0	159	34	12	0
RP11-121L10.2	0.9069119181429394	2.0812994786260757	2.72941378051971	3.0614000702464197	3.789856827930654	3.0518125734399626	0.011991736937560796	0.03494797069879211	0.030020324910865506	2	0	0	1	0	28	8	7	0
GBP5	6.814001275679284	8.459169344688283	354.6691479086721	5.117163407632589	3.782978696986256	3.047666436155022	1.3320292409868382e-4	0.005555529093161166	0.006154714557326285	11	93	101	27	8	3045	681	799	101
LINC01133	1.3433755053792382	2.8567470986800894	5.381907933144801	3.9235521627954086	3.688999635179255	3.041895812808331	0.009590580848156397	0.03918631821134322	0.01113014411720357	0	0	0	5	1	74	13	12	0
CACYBP	6.956845680552014	7.746997444453012	215.276360766372	3.1616739568658883	3.117317111106551	3.0255430909532994	4.351234480412083e-6	7.168379332794578e-6	1.1561473706009226e-21	115	15	69	123	31	2665	335	358	67
MSX1	1.9797335882745002	2.803279554617222	5.863167879805526	3.182447596781513	3.3533396383427334	2.997700797590517	0.003598931702399538	0.010437532139195382	0.0016299862696541566	1	1	2	2	1	75	11	7	2
C1orf186	0.5277387831188965	1.5709794684286646	2.6748049330174335	2.7424251613640545	4.198594094920049	2.9899477117969524	0.08386201712207343	0.0731545001734688	0.03663908241744648	0	1	0	0	0	10	6	2	2
WARS	9.49282640133225	10.320050670504001	1292.604947797632	3.2662160638125677	3.1048371362742406	2.9586544737265617	3.081507957361443e-6	1.0957202972497692e-4	1.6251221936610776e-13	514	285	372	392	134	10471	2335	2411	456
GBP4	7.5485729933316	8.598564422006884	392.7189736567121	3.781756464851843	3.2070312829234435	2.930299099016978	8.20192127902559e-5	0.0016863816824270624	1.3164202966708286e-6	56	116	147	75	25	2851	806	726	134
ANKRD36BP2	3.4374779914258693	4.493494858245558	23.334372975828153	3.5121683011459885	3.1253175229403203	2.9010337090393072	0.005201537975468459	0.006249965831019014	6.96745733707961e-5	1	1	16	18	1	145	43	37	12
RARRES3	5.085480479412607	6.117847122023914	70.18820549697884	3.539467605046171	3.1106521657802397	2.8954213697634126	4.635108258971362e-4	0.0016848557681554922	1.0556397946689466e-6	19	14	13	62	1	616	121	125	26
CTD-2017F17.2	3.091382112299585	4.0178575692987035	17.119970517981756	2.89422326009683	3.115324036448772	2.8910972855019206	0.01073568949981153	0.005706353273826587	4.6848286711076826e-5	15	1	4	9	0	83	39	20	10
CD27	1.2427345342508136	2.325984569942906	4.30077481777978	3.3938204865349486	3.464361770288495	2.873577969670079	0.007391393194504695	0.04689670996173673	0.01755647047833971	1	0	0	4	0	51	6	3	3
CASP5	1.809979372403496	2.873651790411185	6.9021832028812415	3.4063398254858543	3.3016936969290316	2.8505741530468294	0.010090080989651966	0.037503645377612964	0.00471402628185566	1	1	7	0	0	44	12	14	3
IGHA2	5.066865429914316	7.475246042331722	183.3217378570869	6.051337397329211	4.088054848643947	2.82142686057547	0.0025259610468733656	0.00702644949867297	0.05315507310033087	0	0	101	75	3	1804	244	215	124
ZBED2	1.8445651824562643	3.3338793803168723	8.042299010141113	3.5805829485426055	3.2720328264614724	2.798090784669414	0.010043339132636947	0.03503356228941668	0.010826173397838146	13	0	1	1	0	93	18	22	0
RP11-876N24.3	2.8899425429402217	3.6897272991799333	12.116111004833922	3.0588158531343357	3.0118800905560095	2.796524309870973	0.0021959461993017854	0.005231110522423279	1.747183641482544e-5	6	3	5	6	0	124	20	21	4
BAG3	8.062987101209451	8.869206686454383	467.2536907533155	2.999057765224115	2.925030919442251	2.789049995676027	1.3542443983171576e-4	3.4895959041329305e-4	1.0192088440356644e-10	294	20	188	392	58	7127	626	704	126
AIM2	2.4520358159795825	3.593820167461081	11.456581376888554	3.8370693371577382	3.1588437163395446	2.778106783781495	0.006138919761975526	0.02288508729327043	0.0010113596500895485	0	3	3	10	0	107	20	20	4
LINC00877	1.0370077093314245	2.2939977903582123	3.025916398514592	3.3304166521147223	3.5514885981981235	2.761536010964493	0.009973249624662853	0.04305871424355526	0.03576060129086261	0	0	2	2	0	52	8	5	0
STIP1	7.551372654140954	8.335421663218288	326.0195466598248	2.9055612824099426	2.8748553879444203	2.7530151876297895	1.3320292409868382e-4	3.333894184237405e-4	1.165875048740167e-10	283	14	142	260	26	3555	461	468	137
CCL19	2.8404864561491445	3.5889915222478446	11.706378116510383	2.644544508008248	3.046784002101324	2.746045871041437	0.011881342829951574	0.00738410239372588	3.062107627861514e-4	3	2	6	6	1	74	11	34	4
DNAJA1	8.747942450349818	9.448951099498256	704.9150822727472	2.943164440739285	2.8503250814087293	2.742245833231543	6.121650430287528e-6	9.152122969000755e-5	3.646004949394369e-15	363	49	356	310	167	7373	983	1211	254
HSPH1	9.001468239480932	9.905151372534302	961.1402069076756	3.232162667247799	2.9336851837285436	2.7395274026320897	3.486810781778732e-4	0.0018959338062379727	3.6214251487338065e-7	354	28	284	795	223	13725	1167	1643	269
PLA1A	4.1128756362675585	5.378053435266886	40.930039194968366	4.34019867639767	3.285390765774733	2.7309893643856245	0.0015817573085416215	0.007897174657739592	6.04843225957558e-4	1	15	21	6	2	460	96	54	10
ANXA8	1.879850847115341	3.1127580740140823	9.059777359388786	3.930284853862489	3.549175616045537	2.706086598053312	0.005203772514979475	0.051570067547952826	0.009640763973203124	1	5	1	0	0	66	10	15	5
FKBP4	7.706011109843772	8.553914992216423	378.46009083935604	3.0429206300197493	2.857297455818494	2.697171799618894	3.2271827996025625e-4	0.00127691168058816	1.3429622901879612e-7	250	13	103	416	41	4243	476	634	144
IGHV3-15	2.550890990075785	3.717905168341377	13.034453085772471	3.5361973941220786	3.0166366561878175	2.69447227529936	0.007036147945272947	0.02632109679829142	0.0021183028516902056	1	0	14	8	0	130	10	25	7
TNFRSF13B	1.640748424603643	2.7615543756457406	6.1536323658057	3.54921095446696	3.1877871647276828	2.6834569061993605	0.008837075899223702	0.05230575151774854	0.012144475257889947	0	0	6	3	0	78	5	7	4
ALPP	1.3288724511554004	2.8330475905116295	5.323363834744187	3.140231625355703	3.353673098606496	2.649707902866488	0.0332443233797255	0.06338425406718763	0.035995331968613466	7	0	0	2	0	52	27	3	0
DNAJB1	9.25652279916383	10.181993045769465	1165.4341316749865	3.2053774407336317	2.8627463183689263	2.648917429865227	0.001555143246270792	0.003551275134964775	4.1057208882823465e-6	1129	16	476	480	264	15989	1529	1856	347
P2RX5	1.080939425088994	1.9793550191995073	3.3120377392692526	2.86540198611487	3.3482991091190155	2.6101792794757888	0.020252140036439947	0.061904793904510216	0.035373069756113144	1	0	0	3	0	21	6	5	2
IGHG2	4.8952585783887805	6.780964277088077	114.29374529924145	4.911483099614731	3.5149025391434328	2.6038082841984247	0.003763931170835627	0.01126868991158388	0.04461596119686279	1	0	56	96	4	1103	121	140	78
HSPB1	9.09999946172751	9.791327222912448	892.1925917094868	2.8007428738179114	2.7198779285674517	2.597989317070223	9.415086844881102e-5	4.590246028890322e-4	1.0186363122827915e-10	867	49	364	747	104	10437	1251	1274	329
LAG3	1.4816812952851144	2.6629874550918036	5.481760226385134	3.588823109688009	3.469238157180423	2.5943254488891654	0.011444393763492974	0.05863389391635981	0.018980060367310272	0	3	1	1	0	61	14	3	2
UBBP4	3.263849284131579	3.8919986377023865	16.343770095049532	2.5168503563762634	2.853845204741246	2.5905814978798225	0.007284174048748083	0.005956146010309788	1.0184200127851777e-4	13	2	5	8	1	120	13	21	12
PLA2G2A	5.24923149701747	6.163883921877688	71.34309557865564	3.6587861227073137	2.9236481843094446	2.584003395790874	5.974072670117067e-4	0.0037305232523058007	5.3082550748913886e-5	11	8	9	49	24	970	94	111	21
IGHV3-11	2.013687752069341	3.4395544512192666	11.118641534086255	3.7810642667420886	3.065186852616009	2.5803574774282456	0.02452439689514953	0.07385103417451906	0.018112551165408164	0	0	3	15	0	127	3	16	8
CIITA	6.789372726354618	7.560167363697595	188.7604585173744	2.928297538378195	2.7583350972977625	2.564773679682251	3.2271827996025625e-4	9.295011992933705e-4	1.8579424847612482e-7	86	46	141	81	8	1664	427	332	39
AHSA1	7.364577082071169	7.95814063861657	249.07388525524686	2.685105757850144	2.6535098605354435	2.555003163584877	1.8328421252204453e-5	3.763863064490127e-5	1.459713212587437e-16	162	31	112	194	38	3052	357	413	68
CRYAB	7.656829333893877	8.291253403733391	314.7697471267205	2.676838434727649	2.6510219046564023	2.5347921582350477	5.751118755639238e-5	1.6134114462898827e-4	2.7154393345904536e-12	286	27	133	280	33	3182	502	535	97
CLEC3B	4.310877727438539	5.203350862658887	37.66784751649049	3.128250826590804	2.7423692949401337	2.5322932683928765	0.002699802147440343	0.005555529093161166	6.5617566625649965e-6	14	0	19	20	14	394	54	42	18
HIST1H2BF	2.5551085722749254	3.401528207424435	10.347539433725132	2.947051639751753	2.8648252420587723	2.5316508781715195	0.008598660090301722	0.020581160770860557	0.001495829638623627	8	0	10	1	1	74	15	19	5
IL32	6.252116475495395	6.959120084148543	123.46276383394994	2.726453780226204	2.686176018649095	2.5274198671297623	6.51249602875046e-4	6.14547003217439e-4	5.3450971869050815e-8	44	11	94	104	16	1024	317	202	23
RTKN2	3.6324650357837753	4.321003700277851	20.8855928674045	2.518336757626709	2.7721459094096614	2.5261232952168653	0.015595894286135378	0.005876393999436272	7.869902094659906e-5	19	5	10	4	1	92	40	34	10
HSPA1A	9.175712501133043	9.998633826153192	1030.3615890123815	3.0336491073129634	2.713906894054387	2.5138342874474384	9.195884734557267e-4	0.003388806475490431	4.589855557917549e-6	1148	22	398	408	265	10710	1429	1789	351
TAP1	6.548700968297288	7.251978886114231	154.3392411692282	2.639701859579668	2.6466230265020276	2.511776182260518	5.796724970966789e-4	6.065344240792414e-4	5.161185568002889e-9	128	20	96	122	5	1221	297	214	61
FBXO6	2.2253727572452315	3.0536428696271756	7.80685624951588	3.1731109022281183	2.9416007541485807	2.4999155525467955	0.011914915852132545	0.03955613386543879	0.004385025731242355	3	3	0	4	1	67	15	10	3
MFAP1P1	1.4950165025857083	2.3511001175308905	3.8931568141108035	2.7294204758386234	3.072419109858205	2.4964189214877486	0.009934608950990081	0.038782208908877604	0.023560638901009387	4	0	2	1	0	33	10	7	1
VAMP5	3.896818882440163	4.811453094058373	26.16401044229953	3.2476700252631403	2.9021638960330987	2.4933960600214102	0.003598931702399538	0.006794649483370254	3.213694101441625e-4	18	7	4	5	7	331	44	56	2
RP11-864I4.1	1.322831024402955	2.4291476244543713	3.7508960435343357	2.9512350409249866	3.188483669733973	2.4775027528357403	0.024205393406441664	0.05848451411472481	0.031005661153300848	3	0	2	0	1	46	6	11	0
HSP90AA4P	1.0090939420456955	1.8727635825337765	3.122621657805638	2.7062271755104024	3.382189781881376	2.474841224259425	0.040831813453137994	0.07238439912062242	0.03910466884189911	1	1	0	1	0	23	2	6	2
SAMD9L	7.261037862135318	7.955453271896696	249.48358891852328	2.6836505542965328	2.629176375406881	2.4719830297323204	4.4313027372560026e-4	8.290961222402668e-4	5.7438762500160395e-8	153	38	125	256	12	1893	453	499	68
HSP90AA1	12.475092606184134	13.148089050805199	9177.934345250069	2.7522903935916925	2.6080518775927586	2.4691546412251038	2.558712512402041e-4	0.003022186170741008	3.2642221090268476e-8	7388	472	3126	8852	1758	73499	12221	15652	3911
IGLV1-44	3.2646180693004934	5.194103364224013	39.07709024043464	4.9721447474693585	3.7331804088824576	2.462244389417302	0.0037921980070331784	0.009194279450082556	0.06859098887786128	0	0	14	30	0	355	28	67	27
APOBEC3B	0.6904797016748347	1.5923797350892057	2.1718522769460913	2.4879162012084364	3.587854257209689	2.4611067125642383	0.06467790071025335	0.06536652320841806	NA	0	0	1	1	0	11	3	6	1
HIST1H3G	1.806305546455409	3.009765294472765	6.365221835931193	3.2925934221185322	3.1442055485339524	2.440845751056367	0.025335633702013777	0.05322783751228853	0.01817125127507175	1	2	0	5	1	73	19	10	0
RP11-1094M14.8	1.6370942650566418	2.8657182052102024	6.353726227630137	3.5715093360266272	3.03977982210498	2.4282244768243952	0.009117747062119859	0.07509893119081176	0.02765907722266494	0	0	10	1	0	47	10	16	2
HIST1H4I	2.293024430618461	3.1765076574923956	7.659848339496316	2.923329624635608	2.7830436901608633	2.4216206747962103	0.0051651947111611834	0.024971768515307798	0.0031865152912790803	4	0	6	7	0	84	13	15	2
BST2	7.203653515239542	7.749383612228447	216.98683893451448	2.5458432522801124	2.5198389173068447	2.4120652464813226	4.556360640205835e-5	9.152122969000755e-5	2.3080512352562095e-13	142	26	97	205	36	1903	407	314	72
RP11-61J19.5	0.7956750326440593	1.9043183792131213	2.583623982883754	3.2184579603710897	3.4627531189955283	2.4036704638924613	0.013523845699165279	0.0746610539997209	0.06859098887786128	0	0	3	0	0	28	3	6	1
RP11-1220K2.2	1.8174198596033282	2.7982144065128876	7.255317857777732	3.1842324149135424	2.9626358335257237	2.402915348653341	0.0249882278951633	0.0810020668266997	0.01905322407212673	0	0	9	1	1	38	10	10	5
ULBP2	0.8158351940973969	1.9440823702104164	2.231487490584536	2.9568411953458353	3.490736515454272	2.402668359604149	0.014681449636013569	0.05703364745240995	NA	1	0	2	0	0	30	7	4	0
C11orf84	3.566730082125219	4.215096043276325	17.51728977075735	2.5862340146687792	2.614699531041225	2.398582029239912	0.0024932837201254465	0.003022186170741008	2.679499227784521e-5	19	1	9	11	2	170	42	21	5
IGKV1-6	1.3933511622182508	2.4468466251157	4.225643230946062	3.304946872503416	3.053008902283763	2.3868847543966356	0.01073568949981153	0.0659763885345911	0.03439963754225834	0	0	4	3	0	61	4	6	2
AP000648.5	5.247270888972555	5.906649771574827	58.528902529355044	2.9044930199086205	2.587472982715919	2.3830391221789107	6.542858566587264e-4	0.0015836427323152695	2.2090717957310975e-6	18	6	28	47	18	820	90	87	12
HSPA1B	8.542212192080305	9.575977805058843	768.5138986669539	3.3069970571353853	2.6691576830295967	2.3583342453207687	0.006825841082832191	0.015422003390275057	7.352981394077255e-4	901	4	280	263	233	8602	1078	1198	265
GBP2	8.350367980997099	8.969967994015436	507.71079675853537	2.7520998104471075	2.52319214277221	2.34386223700505	2.0845116796044025e-4	9.611275794217222e-4	2.0651210235619783e-7	205	132	431	133	79	3955	834	900	168
HIBCH	5.309341242930249	5.832594541271965	56.2378041890838	2.5037269298716462	2.449738115278371	2.3185658253955275	3.683084164310297e-4	3.4895959041329305e-4	4.672584569069594e-9	60	7	24	37	11	705	75	85	16
IGKV1-16	1.5134515033284057	2.645687552577333	4.820146048380211	3.3954138963006346	2.9755458955014467	2.312897379117718	0.009037657707863333	0.07208631464949501	0.03631087889726857	0	0	7	2	0	54	8	11	1
C17orf67	3.0125469301055827	3.731162448122715	13.345513162326903	2.488806415281344	2.6002247999037857	2.3036093364322925	0.015035669517187687	0.016111420110028023	8.681176040220737e-4	11	0	11	8	1	89	30	12	7
ISG15	4.40117677595636	5.199346210924752	35.81939403183736	2.888360595658345	2.5563492496545837	2.2883038948633185	0.0036965555551948972	0.00849139750338723	4.6721368141014957e-4	18	6	6	52	2	276	81	63	8
FZD2	1.1096040004342727	2.3809443799675694	3.3036782525300596	3.031304182827787	3.2940057675428602	2.279348049347527	0.035432792643897	0.06784867562487519	0.05594934924304276	3	1	1	0	0	64	2	9	0
APOBEC3D	2.762014913131566	3.4291666159678127	10.197057944816496	2.509548437543207	2.5809310439667144	2.2566434937497624	0.012081715308093174	0.020691561840906224	0.0016124531018661336	9	2	4	8	0	78	24	11	4
MGAT3	2.6383296338720044	3.3784710800580404	9.275431171601626	2.762452046834642	2.6225380271955743	2.2534447937791358	0.009973249624662853	0.023125283345646012	0.004364545834910383	9	1	9	1	1	102	22	8	3
CPXM2	3.6157667473635198	4.219427609590974	17.08679110059158	2.56886620605783	2.478339798412669	2.2485659704763883	0.003403009166797517	0.006084657023426006	1.4952770802767424e-4	18	5	8	7	2	207	38	20	3
P4HA2	6.377521794896306	7.033323272588956	132.66145863989067	2.5061770599749558	2.4139584270996854	2.2447696945338524	0.0018609177524506935	0.0028102731175793493	1.0422039070829825e-5	143	6	41	160	19	1158	170	212	55
RPL23AP82	2.544362323320309	3.185383036001284	9.81391830783208	2.3913777633876574	2.650077668367136	2.242948260326397	0.029599971310125636	0.04283997720397256	0.005426829084703654	7	0	2	8	2	56	9	14	7
NCF1	3.65622433072224	4.133634857360352	17.043205189248262	2.4531419641879464	2.4269444467292343	2.2357231291539548	0.002217769973430444	0.0044360566442722535	3.7586565416113224e-5	11	5	11	9	2	177	24	24	6
PF4	1.0796081074205215	2.2281221288707513	3.3836820997698385	2.421836897193451	3.1608895291284136	2.2305733462736446	0.09627714499201222	0.08906838483681732	0.07007267394165567	4	0	2	0	0	15	13	8	0
DNAJA4	6.838210391208985	8.013875030410667	255.51083576744736	3.178376983126355	2.8129920320459085	2.2289585475921934	0.009117747062119859	0.010627362952185661	0.02140742931476317	110	1	174	290	22	4269	288	461	46
HSH2D	2.567859997900978	3.50551390852113	10.890450999117144	2.6469495333271045	2.610982330522562	2.227576916237617	0.02924448449828863	0.049204248838324846	0.00937177401524709	7	0	5	14	0	77	32	6	5
RP13-228J13.6	1.7557513017410147	3.1812679103645665	6.490873928524891	3.470656466947662	2.941604195661105	2.223242126326953	0.015604395140065527	0.06704754734066964	0.04202811935523191	1	0	11	2	0	135	15	7	0
CASP1	6.159291652770145	6.636812004252403	99.74068352930335	2.496185135740144	2.3328958014227243	2.207322564529046	1.7645262837047386e-4	4.231060037646214e-4	5.161185568002889e-9	54	16	83	46	29	987	171	145	28
NAALAD2	2.193941760392224	3.0867379059862663	7.264926420890054	2.8122879455770535	2.645225473179238	2.196034497837876	0.014080151418648507	0.047558547790418515	0.014683074106665151	10	0	5	3	0	99	5	13	3
SP140	4.13228527883564	4.682810534142181	27.871405744812815	2.304174648357798	2.4263319027876125	2.188294008157952	0.008648019726308418	0.00849139750338723	2.7917394630603437e-4	9	5	22	24	2	197	28	29	19
ZC3HAV1	7.846611457755495	8.341353577951512	324.2905497705866	2.3274537983626256	2.3135086863009064	2.1875850336982365	1.891347370135665e-4	4.231060037646214e-4	4.351152547559276e-10	312	47	160	308	54	3402	607	529	61
IRF1	7.413634113082569	7.901311545121676	241.4246863715125	2.3920337900124866	2.323527999390836	2.1841747012705697	2.0425267597427317e-4	4.590246028890322e-4	8.321025256461345e-9	145	50	156	110	67	1603	505	397	65
GBP3	7.195716835648416	7.732796157867997	215.9908893721658	2.4914517068602406	2.346962155280606	2.1841564334439894	3.2271827996025625e-4	0.0010180170824441123	3.581451803727487e-7	91	60	163	177	18	1818	340	302	83
HSPA4L	5.637738122168072	6.491816020376764	89.00781930312499	3.1268216795786876	2.486117082327736	2.172894818445388	0.002380628767823079	0.013978320162615621	0.0013552713013460956	25	14	16	157	6	1129	112	156	22
HIST1H3B	3.3107791494860277	4.246127349226162	19.9698256984569	3.159897822974862	2.511069827803712	2.170071779966744	0.027247215015562255	0.04343053642234004	0.005552116174526415	19	3	0	23	1	150	28	21	12
LAP3	7.658238112564272	8.253998430793366	309.8585176162102	2.764963521791916	2.3971023776948894	2.1677511194715837	3.2271827996025625e-4	0.002337770766798093	1.388446432100124e-5	93	106	103	192	64	2589	451	532	104
IRF4	3.441949020083753	4.223758087814285	19.260873167813617	2.7168168698178783	2.5181630284242082	2.163498480433397	0.024517389152197946	0.03200887153419682	0.005445891310731893	2	2	9	27	2	123	47	12	10
RP6-109B7.2	1.3959366932541228	2.225150526640514	3.6956811574428223	2.2608247777409156	2.8972256783459267	2.1374210714379576	0.06851842060024163	0.0746610539997209	0.0535823172236674	2	0	4	1	0	17	12	6	1
IGLV2-14	3.0831875921091783	4.7624154756168195	26.470304519683154	4.797022300482267	3.357569952137363	2.136310274041168	0.002462784472624811	0.012262466482038284	0.07756395564391651	0	0	21	19	0	323	46	40	10
ACRC	2.565090913479002	3.4285515973679144	9.987385268284628	2.8166874457320015	2.51461782309015	2.13575206536686	0.009973249624662853	0.04702686514300603	0.008055213201274846	9	0	3	14	0	84	16	17	4
HSPA8	10.4813701289466	10.972200671847139	2031.4919322824228	2.3617300166332886	2.2674233928753695	2.1331235014445014	1.3320292409868382e-4	0.0016057731569527835	1.76918604718753e-8	2513	224	932	1018	605	18049	2603	3278	741
IL18BP	5.828636979098407	6.486638127371559	89.34429419566379	2.558725100961252	2.3860113020532396	2.132735500576039	0.0018609177524506935	0.004132116232670205	7.70906116466975e-5	57	32	70	42	4	654	192	165	17
IFIH1	5.922675237471688	6.4331952753980906	87.27294870456402	2.3049174505575136	2.29371853364401	2.120363346586441	0.0018609177524506935	0.0015919532386925446	4.339913462151332e-6	56	16	33	107	13	553	132	174	28
IL3RA	4.2330442050154495	4.699026599665024	25.833241133423122	2.2619185568343756	2.2857774356936607	2.1001682090176748	0.002244789669471963	0.00274933414487027	9.627369645908112e-6	19	2	17	26	5	226	40	36	10
MB21D1	4.202074858584302	4.876282074185332	28.20613864922832	3.0050369775936665	2.4405644586602637	2.096034998690847	0.003674837326041699	0.011401849778411306	0.0010113596500895485	4	4	21	15	12	347	44	42	6
MYBL2	2.394065656037407	3.3329118675496376	10.214889091697309	3.0821138259970087	2.598846729183223	2.085480948052424	0.02924448449828863	0.08297483957182457	0.01799546159822077	6	3	0	11	0	84	19	6	6
BUB1	3.2472920561474288	3.9657356560562316	15.683554064175699	2.5966069168147863	2.416807383301986	2.082788630706407	0.025335633702013777	0.03089410912382333	0.004666363630867034	19	2	1	17	1	93	29	23	7
IGKV3-15	2.5010228546202327	3.601783767672681	12.446203705661377	3.4188225035674304	2.570249513716542	2.081577265301533	0.02434381080478305	0.08947462755214834	0.025379483836459972	0	0	7	19	1	114	9	17	8
LINC00839	1.7479468980967183	2.3640908717602516	5.183396012911707	2.339914439776109	2.7333144163165404	2.081096575814284	0.03981846964090216	0.07575643642370233	0.03332910728569401	5	1	2	1	0	32	5	6	4
RARRES1	6.0920393051487505	6.563690401220215	95.54953649304726	2.3402960424710972	2.24716555224025	2.0807880905613727	9.195884734557267e-4	0.0011562738754293449	1.3239258478587353e-6	103	26	29	67	16	753	126	181	30
IGHV1-2	1.1495695040898073	2.4292542582323615	4.261225222210982	3.6539059989296017	3.0531153131912268	2.0733726970668953	0.010711470768909763	0.10967208986802632	0.07403526339866541	0	0	0	7	0	55	3	8	2
GBP7	1.2145075615253549	2.331842906463243	3.3918173473690483	2.8719795239864006	2.957989386165329	2.0646331012329	0.025437829600299888	0.08845924996323035	0.07256071102669312	3	0	4	0	0	36	9	8	0
HIST1H1B	3.625081919665723	4.439797333758252	24.768573444814795	2.630707815770016	2.4420729045544514	2.05465179642591	0.03981846964090216	0.058631116661812546	0.011955299756720304	39	6	1	7	2	143	26	17	20
SLAMF7	5.012957465448349	5.701492238363676	54.04262820803486	3.0146601122910366	2.4166421448714583	2.052636396693312	0.008132924937469763	0.013696198848552837	0.001624555914738894	4	18	36	30	11	398	58	89	25
TOMM20P2	1.1151862645780661	2.2211693641625994	3.158321137570452	2.769339061460013	3.031080766889672	2.0525136104793	0.032836889573202493	0.09107849061802673	0.0788679041181875	2	0	4	0	0	27	9	8	0
KCTD9P1	1.0952453520613343	2.0865160503143723	2.5362655576150295	2.685424860389773	3.12189197067767	2.0444785657283493	0.024638764388333807	0.06449637885187018	0.07101992205431552	1	0	1	1	1	41	7	3	0
APOL3	6.707931186073428	7.196756949582915	147.7487107901647	2.2168984446517532	2.1972522430481116	2.043902791648694	8.672723094019253e-4	0.0015836427323152695	1.616276231168004e-6	124	16	205	77	21	1085	273	223	47
SLAMF8	4.31600664868752	5.164652166057884	34.58937105158288	3.1857999372397194	2.6064167381411227	2.0373008839634887	0.003838368348547691	0.018105868875195264	0.00552012658417376	15	17	14	4	6	446	33	77	5
METTL21A	3.38284169987358	3.9090747303094733	13.653878171728659	2.3746514664934577	2.3045232482440063	2.0358231041056585	0.007046012412967375	0.01518399617859889	0.0013552713013460956	10	3	9	5	5	144	21	26	2
ABCB1	2.412929907862857	3.1428211349888824	9.019331889464576	2.6293723313044883	2.514724192050302	2.034490276811074	0.025335633702013777	0.07238439912062242	0.01755647047833971	5	0	11	1	2	70	14	6	6
MUC3A	4.612123032425095	5.42304072574646	41.77126618628206	2.5740309669961667	2.2494196936595534	2.024727063667155	0.014465594757655412	0.014551721828525693	3.6987418639447e-4	57	0	17	45	9	380	88	60	10
SLC5A3	7.917989331175449	8.386456672401195	334.19974972674646	2.204351155000763	2.1651604088493195	2.016284411395782	5.796724970966789e-4	0.0013809175756648	1.9735887836940546e-7	312	35	278	216	97	3677	576	558	54
CFB	3.78889842413107	4.193376722607915	17.696407684223278	2.2028703922312487	2.218642933228135	2.0161220366813364	0.0044111219761724645	0.006794649483370254	1.7980707070745506e-4	16	5	11	8	4	147	34	24	5
HLA-DRB5	6.779344426411405	7.863116622223826	236.88247515141563	3.8319449072301004	2.7957185922543317	2.0108442256153594	4.5108790825582203e-4	0.016097568724566122	0.036774007957799726	27	101	147	36	8	2520	368	305	95
KAL1	4.582320543610555	5.118105323033518	34.86371057105569	2.4529110493831263	2.2443290152142334	2.008115030838921	0.00609902765273574	0.00733196770850232	3.390170677051223e-4	55	6	6	24	6	349	57	35	14
RAMP3	4.020305014479128	4.4966038045095855	21.61754241164119	2.251116868716507	2.208509704677964	1.9972958578886473	0.003598931702399538	0.005555529093161166	1.3688297472432177e-4	24	3	24	9	3	208	35	34	6
RP11-421E14.2	2.087236543383719	2.8192541960670883	8.508542553972417	1.7535683896272087	2.722448115477492	1.996939249514773	0.2748694140699114	0.121547535513239	0.03527223005902767	3	0	2	3	4	16	17	4	7
HIST1H2AJ	2.4061552487266935	3.4537721384715767	9.89437163508381	3.09551836283123	2.490954349935159	1.9912475683359852	0.027247215015562255	0.0808432430554273	0.02826184999076523	18	0	0	8	1	79	28	10	3
PCAT19	5.668285407891636	6.248765954634969	77.9022738547467	2.2807685955505717	2.1749196680320617	1.9757390394151344	0.005873317489249729	0.007476459129633385	2.3492975557660013e-4	33	3	95	75	17	635	117	79	38
APOL1	8.137444957859495	8.586256753455073	390.2196690601398	2.280246555119005	2.146961235556455	1.9737694480179349	2.1733743332691833e-4	0.0014846026583080897	1.616276231168004e-6	304	143	172	264	58	2788	670	590	128
MLKL	6.614740190951758	7.034808066090468	130.7806842294066	2.0780592934108806	2.0950508294039634	1.962680244829053	5.796724970966789e-4	7.845147129691123e-4	3.390401105591904e-8	168	19	100	121	17	1363	174	221	33
PLVAP	5.227477159093963	5.765538859938304	56.363306751979856	2.2601338190646247	2.204553388871742	1.9556322275671414	0.01073568949981153	0.009448496276581926	6.279701172508012e-4	45	7	13	60	17	605	71	32	31
CKS2	3.206823676360244	3.737306802885528	12.509376316453906	2.448159793944623	2.2643748074177377	1.9445327130296295	0.01017186670992547	0.02412411319455594	0.003687469613359237	11	3	2	14	2	124	21	16	4
IFITM1	6.198945705191628	6.837914003807546	117.54153471496298	2.765597364005141	2.2706432949135973	1.9397187006127405	0.0038901053369819554	0.012965311345258981	0.0016609149074234086	25	41	26	124	23	711	161	198	49
CYP51A1	2.2502721978516727	3.2497976426483826	9.071502258319796	3.1734350869817924	2.5107457091825336	1.938894288361058	0.026508046427139272	0.10066150894314534	0.03623218221269165	17	0	3	0	2	100	6	13	5
TRIM69	6.03512240602179	6.441866862005647	86.94986343039709	2.2502295787011537	2.089592416618736	1.9354730506700932	6.834879932590232e-4	0.0013443652379524248	1.5773165491079574e-6	44	25	86	63	15	877	123	135	23
CTD-2521M24.9	1.9234762020461398	2.650554173110815	6.084628751937008	2.6496442195218424	2.6038881695020506	1.9246259497541542	0.05396085903379273	0.10139965756805505	0.037926009059043926	7	2	1	0	1	33	11	8	3
IGHV3-7	1.3226124751163315	2.208405309279246	3.443909865420585	2.901236634183008	2.8180063961004866	1.9117706136151458	0.02434381080478305	0.09598914848882355	0.06853552946669123	0	0	4	1	1	35	6	6	1
RP11-686D22.10	1.2361868208068156	2.255229136714397	3.735672964128298	2.8695953174542783	2.870201656509094	1.9007871608314049	0.03513334343775962	0.11307744023763641	0.08224130888977149	0	0	6	1	0	22	9	8	1
DEDD2	4.284049728761921	4.8874583494567725	28.051759958752463	2.2233165744944112	2.1189291805372195	1.8862291567538254	0.009973249624662853	0.011271713802080002	6.431621168557125e-4	34	1	28	29	3	348	30	49	7
PHGDH	4.107389371184706	4.916821513871335	28.969453704967876	2.7137244154891467	2.201386793875083	1.8826195462933353	0.010043339132636947	0.03415946589417446	0.008973864485623286	65	1	5	27	2	362	39	39	9
PTGES3P1	2.8852135397917342	3.592610100234776	10.018472700449305	2.0395499835164905	2.2242199412655257	1.8725587619375068	0.06068290224975622	0.045543798704338646	0.008779318934947808	10	2	9	6	2	114	20	20	0
CTD-3128G10.7	4.7972247498205425	5.742371383279407	54.249270033462516	3.65090579285563	2.3937877495214814	1.8618148828313854	0.006927113421581859	0.04689670996173673	0.017990828583419247	6	12	2	74	15	512	73	81	20
PSMB9	5.584280369872126	5.980780164283572	63.64702980850422	2.2761369471267003	2.047934964598733	1.8492737749648323	8.609791780674049e-4	0.0031750929601465287	4.8622410608607075e-5	33	26	41	42	13	522	100	97	18
RP11-693N9.2	2.9323240722298802	3.940436077796886	14.022745252602407	3.1776071587894483	2.3381002100391526	1.841152324051502	0.007681977351838929	0.07595886189135162	0.03280736359625138	6	1	31	2	0	160	18	25	4
MTND4P26	1.2772509707383919	2.1414062228272637	3.927979109377028	2.23542692458813	2.86540789792445	1.837420366357569	0.14972264047587514	0.12296870956409228	0.07434149888456716	0	0	3	2	1	15	13	2	2
HAPLN3	2.557804550085222	3.1054483801737836	7.2685888422155465	2.208417979178899	2.27024775942389	1.8353312737818521	0.024638764388333807	0.05283714076490888	0.019402941919413906	6	2	2	6	2	69	17	10	1
PSMB10	2.5770564474011524	3.2504094577387104	8.029393753853872	2.4112838265728724	2.2523498962003834	1.8347232215027895	0.014681449636013569	0.05322783751228853	0.01784973935790479	13	1	5	6	0	94	11	14	2
HSP90AB1	11.219996965373689	11.571171285144347	3081.5414970995166	1.9626030699650512	1.9406036948390477	1.8264199951095665	1.5403384242577118e-4	0.003022186170741008	1.3476673757292679e-8	3139	399	2180	2822	990	26334	3592	4412	1164
SECTM1	4.945256008616073	5.617708487603326	49.49012855454496	2.7836790881128137	2.3040419857574093	1.823528665494889	0.0022041853286577213	0.020691561840906224	0.006975666049149885	15	29	20	22	5	318	117	68	12
CCDC167	2.20574694885069	2.960964992954716	6.025310832312033	2.515770549795384	2.3431410100124883	1.8182437177435649	0.015465003735946193	0.06704754734066964	0.03660379590381634	10	0	5	2	1	81	12	8	1
SPR	3.8712346251431686	4.457256543807239	20.473239865655497	2.5059230487647475	2.1417230894318013	1.801789288305352	0.006689638405311901	0.02345955006227339	0.006244332814526207	9	4	7	36	3	228	39	27	4
C1GALT1C1	3.62664997708236	4.012722919451362	16.492480152107134	2.1708908259087782	2.112292356397663	1.800033541696929	0.01394220886335468	0.02724760870308538	0.0037537388847040803	14	5	4	9	6	114	25	20	7
RAMP2	4.761664816762455	5.180683360246376	38.667585258214295	2.0106554624815494	2.049825112196667	1.7939005147959068	0.014036327210697133	0.014551721828525693	0.0015596024173931424	14	6	42	27	11	287	46	28	24
KLHL25	3.727268351678341	4.296564904710081	17.966894240832676	2.244590372134956	2.06031680508214	1.77992709640634	0.009117747062119859	0.020002685277063042	0.003177807285988018	23	2	25	11	1	220	28	25	4
BTN3A2	6.382135565112126	6.824531147861015	114.36795536932196	1.9122372527996196	1.9512331602028625	1.7728420743577473	0.005087650784472216	0.005720242949387397	1.343929259710591e-4	140	10	167	80	15	889	223	111	42
CXCL10	4.280953438407206	6.142011821772914	71.1271851583196	5.2868315183978885	3.846024700859732	1.7699635902708983	3.486810781778732e-4	0.010397219460730316	0.08287518602688512	2	27	12	5	0	582	122	170	20
LMAN2L	4.3263968050665795	4.744862844149721	26.4393463305852	2.141926329343434	2.0062161694475282	1.7674911422738122	0.007046012412967375	0.01264810776294936	9.238195927477661e-4	26	3	9	31	9	261	29	40	9
AC063976.7	2.0995554047026057	2.9054816863739945	6.174213100704252	2.521286947479839	2.3395208239800867	1.7630059953235924	0.028351821340461422	0.08845924996323035	0.04793451602224153	8	0	5	5	0	95	7	4	3
HIST1H2AH	1.6035712571899183	2.710051786893594	4.779931692827291	3.2172762725616977	2.636354489031355	1.762934459710413	0.017386111846544865	0.10515555013294756	0.08216483208158239	10	0	0	1	1	78	10	4	1
AKAP2	3.193010487136726	4.107685186173306	16.50680531354241	2.7331160863891335	2.2536722492006356	1.7618872886593193	0.04206943576655874	0.07701817221566949	0.028289997586354483	23	5	17	1	0	130	47	11	5
DDX58	5.764525699056543	6.162447224345262	71.1455814888747	1.8979595073191822	1.9420797364604256	1.7596857661872636	0.004733869554554012	0.0037031645744663353	6.799619686044708e-5	72	17	45	90	9	465	140	122	15
IFIT3	6.8803591902994	7.4520027247674605	174.99704386513451	2.3096021518000573	2.0510983566446894	1.7564046924898178	0.00591914030009951	0.01518399617859889	0.002318884018936798	95	50	62	289	17	1302	322	343	29
H19	4.28883394343574	4.807862008789498	32.32198864583002	1.5329708318208681	2.0618925372218837	1.753797309238992	0.12119709992587133	0.05863389391635981	0.013160378821412877	38	7	8	32	3	130	26	22	28
KIAA0125	2.0509565375251007	2.995915890232101	7.459273506841491	2.9634587214366537	2.4728388754132546	1.753478826931074	0.02452439689514953	0.12036686915912302	0.06255324201958441	1	0	1	14	1	65	16	4	4
SULT2B1	1.5078841084357766	2.1267962655324144	4.775560969177005	1.6903361063423723	2.6805799580028333	1.7518708976085537	0.2798114067664481	0.13183618390265875	0.07106775464824393	5	1	1	1	0	10	7	5	4
XAF1	6.069093591107608	6.621234054268041	98.66215553636881	1.9282534721493387	1.959154941827395	1.7450808716505632	0.017402583677491004	0.014551721828525693	0.0013552713013460956	110	4	115	130	10	589	188	154	30
IL7	1.9796993184696245	2.685830002195862	6.248947661803012	1.9525805121386661	2.455188604126167	1.7447709646974183	0.17513577951799064	0.11641910717094973	0.05909252538167448	3	1	1	9	0	18	10	13	3
BUB1B	2.938501596080635	3.7266813467821565	16.087437094398744	2.070367679009937	2.2181389050159814	1.7410412873406151	0.12959240521619517	0.14195873084544852	0.0470187384682413	16	1	1	22	1	83	10	7	16
CLIC5	6.56635245093654	7.093275554951104	137.65406756908794	2.17093933493978	1.9704295514909171	1.7271867818329298	0.006257917860622111	0.01477544095380143	0.001818499493843138	133	25	256	52	9	1023	238	189	45
AGER	7.166609729886854	7.948728975691283	249.06694511383358	2.707055684944715	2.1317941216561502	1.7266428135483172	0.017653610908368682	0.04465402886875335	0.014102061285678492	287	77	335	23	10	1596	451	466	62
HLA-V	2.84913687540796	3.3902461715072905	10.50363921251828	1.9809117858238088	2.159376028322127	1.7254501849487294	0.07300479966600924	0.07385103417451906	0.018629095223997992	8	3	5	12	0	51	21	12	5
C9orf40	1.815878506872044	2.4297090532916807	4.921032165462128	2.1758902709954184	2.443635015550099	1.7248754734300613	0.05880342813458757	0.10139965756805505	0.06052178630188551	5	0	1	4	1	34	10	3	3
HSPD1	8.372928827738026	8.87894768189073	472.63465819369304	2.2145649354649355	1.9614304361678296	1.7241932678574774	0.003763931170835627	0.014475632835842578	0.0010801603478126044	426	40	175	892	98	5237	572	728	123
LGALS3BP	7.529646005017806	7.992817298503138	255.7642481533665	2.1329197795298245	1.9577452001010802	1.7233657089744592	0.003598931702399538	0.00785080959712689	4.841494791478757e-4	342	84	92	269	24	2144	478	407	50
TRIM21	5.406514362828702	5.712486613010996	52.957986377083664	1.7729499780583595	1.883075778859815	1.718250072725681	0.004806027069823763	0.002564816918665909	2.1296553824634154e-5	68	12	34	41	13	317	78	91	17
HIST1H4B	2.7815612784654355	3.3360619636173294	9.76159658830983	2.2336425869238843	2.1452080137968617	1.7179195615601652	0.03133923378967691	0.08297483957182457	0.018759365597007416	5	0	5	9	5	67	18	11	4
FAM133CP	1.0331206303073457	1.86693116283946	2.7302948859350122	2.3146360407330606	2.8939313591164773	1.7169040391456845	0.08088995672412568	0.11049771180074397	0.09918449501960296	3	0	0	2	0	13	6	6	1
ITM2C	3.90854100855996	4.333119154218071	19.960757369623607	1.8941676685872006	1.9982249220757673	1.7146916352560766	0.02766776013733435	0.020318987696863765	0.003302512591321659	17	2	20	19	4	201	36	10	9
GABRE	4.38140205700327	5.326550892089051	38.367551015951115	2.529991736350638	2.037184386290956	1.7138418169349479	0.03402277029462404	0.05374600800998958	0.014423061965233906	44	1	41	59	0	398	54	72	8
SNAI3-AS1	1.1380855433958827	2.045214576260524	2.801629745310062	2.794242797743603	2.7843823225906528	1.7115234768700849	0.01711151109385654	0.09940323896582619	0.10032156906018708	4	0	0	2	0	34	5	4	1
ULBP1	3.075283870899874	3.5292498644298433	11.859655136186507	1.6383982064782223	2.1529530968906827	1.7113030012099297	0.13801061612639043	0.06005673700266123	0.021431191533722894	10	2	13	4	2	47	30	8	6
ZNF137P	2.2879204490400067	2.9711728056394704	6.756656012636427	2.3778020795795	2.265684429591317	1.7103606600061383	0.025690493262842378	0.08791895187646323	0.04234992170759619	5	1	11	2	0	57	9	14	2
UBE2L6	6.781623336137631	7.18277724961949	146.18018299367034	2.2077398476611543	1.9240170200417546	1.7053322661513768	0.0018799622127356201	0.005555529093161166	2.357527085252595e-4	75	38	58	168	51	1235	239	226	35
SLFN12L	3.709503586976179	4.386110773105426	21.73229423566975	2.2220844326684945	2.057034386638107	1.702822297086828	0.03348402029512778	0.06955697043389616	0.021709252135325957	9	1	44	13	1	115	30	29	12
P4HA1	7.475172140602514	7.798858834052019	224.8231477758058	1.9095296429118305	1.8462140282488284	1.7027774694602267	9.417604161572404e-4	0.0018343405685549727	2.2090717957310975e-6	151	49	166	277	60	2157	240	351	69
LYPD5	2.7009365887850123	3.8957789955276256	12.604558894495549	2.588234867921816	2.3199691123674633	1.6999632916124838	0.0672917915282932	0.09779464173088745	0.057828765956895234	9	0	26	3	1	115	41	19	0
PPID	6.070243856935765	6.42170280281997	85.93947636768361	1.9218819193877121	1.8429269431332351	1.688607569314165	0.0019715201033717504	0.003551275134964775	1.4218446704672318e-5	102	8	55	91	31	792	129	109	26
PRRG4	5.4896937003743265	5.8234200624393395	57.34715470895224	2.026691832489549	1.8771211437202722	1.6879638902826717	0.0020686311620012154	0.00493542276117302	1.234064627494787e-4	34	23	41	54	10	461	93	68	19
PSME2	6.520011954248	6.825256098341163	115.25311420551733	1.9078791697835893	1.8331280083252384	1.6831967473754454	8.509623494059946e-4	0.00197272056717985	5.981226868900966e-6	135	42	69	77	24	882	158	163	39
MKI67	7.03544096067647	7.667159748062679	208.5900839871174	2.4885973814326183	2.019074315229983	1.6828382106258597	0.0332443233797255	0.03413593145147091	0.009016932907441674	349	47	13	169	47	1441	297	209	105
ANKRD33B	3.5867938225652436	4.197450636713349	19.3907932469152	1.984309230864958	2.036098890352318	1.681913752257489	0.07951450595950206	0.06888704104423475	0.012851107731757612	15	0	15	17	7	142	32	8	12
CRISPLD1	1.0466275169607806	1.8962971250446488	3.1403851013881328	2.5718161387979577	2.876614570165901	1.68178393834511	0.06013609108744647	0.1282316206393593	0.09542773780014766	0	0	4	1	0	16	6	4	2
HSD17B7	3.5094276837116456	4.001322465114386	15.541865068829669	2.402861410144476	2.048535001246724	1.6802673659070482	0.016422341361781764	0.044017142637562616	0.012233329033611203	3	2	12	20	5	157	20	18	6
IFI35	4.340645205581353	4.89117870606488	28.289823270595377	2.0218707152891287	1.955210291386494	1.676950944568944	0.016027405276752577	0.02345955006227339	0.005336010839348405	34	2	16	48	3	230	68	34	6
HIST1H2AG	3.7439670516428407	4.431496959731793	22.404848961243424	2.936965840407089	2.241417509268632	1.6672419323832686	0.014052126110537279	0.06338425406718763	0.025087949988512895	7	5	1	17	12	173	30	27	10
SLC15A2	3.973928261100338	4.319124360864906	20.59247544430627	1.9922080267056343	1.9619333124909484	1.6567535419261386	0.01380525238595932	0.027234673528506833	0.004702546239633839	13	9	17	9	4	147	20	31	9
CHORDC1	8.091953356627169	8.635393514399953	398.2572421026828	2.28786304971673	1.9608964623002938	1.6560426881520418	0.003968621382414056	0.021097579719047764	0.003693913977613871	201	32	350	230	216	5191	435	654	73
RP11-79H23.3	2.1091217304828844	2.609041990046256	5.1128224799434605	1.776593815882164	2.2850619797856226	1.6498174503813423	0.0910911070689417	0.07901505315750627	0.05458027727788034	5	1	3	3	1	29	8	13	1
FBXL14	3.389531275999683	4.204979016608036	16.348911625429	2.282176202164222	2.0166560867665573	1.6487383752385847	0.040227579706224675	0.06393588062887953	0.020812387808353938	29	0	14	19	1	162	43	20	2
DNAJB2	6.115793121923176	6.562620653569969	93.34579259390927	1.8567989893580803	1.840629750622819	1.6447420470757108	0.008335840271363583	0.009927129334327702	5.376055496310304e-4	145	6	89	117	14	811	159	151	19
CCT3	7.238749430443666	7.55341527193382	190.4900964936518	1.7814102504915368	1.7911566989213432	1.6388881953353793	0.0022041853286577213	0.00274933414487027	1.2660268551102694e-5	282	41	102	220	36	1757	193	251	73
RSAD2	5.786125828837296	6.974158253499931	123.5965044790696	3.501791279002617	2.585971583577786	1.630667167183346	0.006790321458923429	0.043379224441406905	0.08336276308414245	33	7	8	249	11	1115	287	247	14
BTN3A3	5.68500244649196	6.124751588706938	68.14554630323332	1.9575928140402785	1.8568490007715635	1.6301623012218671	0.007681977351838929	0.010735841764660801	0.0012390031441665162	97	10	104	31	11	688	101	120	11
HIST1H2BL	1.4475695642042963	2.583036109689879	5.351210933493472	2.8772526697018894	2.6701677670406663	1.6273767765674572	0.08034545089674092	0.14545883506769722	0.09345354938148316	9	0	0	1	1	76	1	4	4
ZNF92	3.36018315476306	3.760952276667202	13.229206065668732	1.9360532598075497	2.016909528970236	1.6199418707425046	0.03981846964090216	0.050537159482018194	0.016555742322310336	6	3	6	14	5	80	15	28	4
NUDT9	4.991841888289843	5.3256649481063425	39.43667913479641	1.8774792831800304	1.8011817933163339	1.6010998853884228	0.005312143295666841	0.0073846940156495205	4.311631443222999e-4	37	9	29	57	6	449	49	45	12
DLGAP5	2.7071770287695864	3.161669424798594	9.611492041616087	1.9243951358384692	2.143937319153422	1.5975530328653875	0.07455949417483497	0.09598914848882355	0.03910466884189911	8	1	2	11	2	62	6	11	7
CLU	9.062836537302163	9.331211944978836	653.3392675294338	1.738844397997186	1.7083194145785887	1.591290208345928	3.2271827996025625e-4	0.0024912994544909204	2.0651210235619783e-7	656	128	491	621	245	5581	761	854	231
ABHD3	5.218758426678465	5.5339535529261346	47.85956974049756	1.7033917206058755	1.7913285196857356	1.5897939292227041	0.00847794386144757	0.009089015720767028	3.6915253072668144e-4	49	5	43	42	17	403	49	47	24
SERPINH1	8.688053409604686	9.136839692803594	564.7732978675934	2.012218527244479	1.8189090119862703	1.5896952144217047	0.006301665703535628	0.01893591357534985	0.001818499493843138	1307	43	309	611	93	6353	819	687	142
RANGAP1	6.878573222732456	7.32686204407518	162.00538775284522	1.873676563346212	1.8050844061722837	1.5880690377014401	0.01073568949981153	0.016208093924694033	0.001928211135636644	270	22	111	247	10	1285	258	187	58
CTD-3099C6.9	4.202719266110197	4.727453279234724	25.729069036651275	1.9706073767223087	1.8558256703484644	1.5872104531244782	0.020392785739620594	0.03190083850083466	0.005215475802272468	30	1	35	31	2	237	42	29	9
SAMD9	6.4769606250287195	6.942648648037928	124.13781351661551	2.0029964311958843	1.8461711112296415	1.5870553385369104	0.009590580848156397	0.01778885948186076	0.0032511834235389742	77	35	87	215	8	783	229	176	37
UBB	8.070344081356678	8.360616335061481	333.2955258630337	1.7919237181709178	1.7238442189548246	1.5836383074003586	8.382605401543464e-4	0.00309336242319801	7.753149668302183e-6	414	56	200	294	135	2954	397	417	118
ANXA8L1	1.8589270446373778	2.56526309511429	4.510586274399127	2.404036523519597	2.3001034563706124	1.571670573967904	0.02594701559002679	0.10269906170666873	0.07928144083403284	8	1	3	1	0	50	7	8	1
RP11-326C3.2	3.11376983655088	3.96610090004973	14.086639703854757	2.380326556299788	1.9703739906012294	1.571468473471448	0.04359774596206359	0.09394437717242587	0.03256467584103972	29	0	14	13	0	114	27	25	3
DNAJB4	7.217993392376003	7.571035794853205	190.76430233816552	1.931153608228088	1.7654195576003686	1.5710164341185884	0.0021012852584549845	0.00733196770850232	2.930337088439176e-4	234	24	148	115	90	2225	215	257	48
NUDC	7.495130563323029	7.825741674624422	228.32379542473214	1.7921400468936355	1.7318009852819798	1.5706814737391919	0.0030083092080146682	0.005824913595067701	7.448582477734598e-5	342	22	152	276	70	2040	283	341	66
FRRS1	2.148074781603072	2.905457245515352	6.3937016044709045	2.353385316422042	2.296375206889257	1.563392656522453	0.048024779176245994	0.12304969697942907	0.06672541498210985	6	0	1	4	4	50	7	17	1
GIMAP4	7.004719575648277	7.400531139580366	171.59447179950894	2.0293456680089923	1.7961180732250461	1.5531908611105893	0.006318613410074047	0.013745455078362013	0.0021304381661349033	87	43	295	72	42	1530	169	243	64
C4A	3.722385081890434	4.2637908833071965	18.427302263617907	2.083418915777631	1.9120598974426668	1.538346399055618	0.03637345495025081	0.05703364745240995	0.021161387092138023	34	5	20	4	1	127	38	25	5
GZMA	1.5297507195453608	2.672139955229415	6.7817054668853105	3.254803979466195	2.8228700633162473	1.5338889726178684	0.05396085903379273	0.1632912024304808	0.08287518602688512	0	3	6	0	0	50	2	10	5
LRMP	3.1142804464159863	3.726081079108669	12.22641644873069	2.3044081365853732	1.9473476872342486	1.526453529565509	0.02766776013733435	0.0906274272965093	0.026782751691462204	13	6	14	4	0	114	21	16	3
P2RX7	4.92315194211785	5.332940646459496	39.27871206778386	1.9349951296122037	1.8071153094083732	1.5256437437026764	0.015035669517187687	0.020581160770860557	0.005213955082866325	64	13	37	13	7	334	48	80	7
C1orf226	1.2549018633959073	1.895979839655913	2.835627470612791	2.1076058044165245	2.6878889573567473	1.5247507974516397	0.07965657557949453	0.10401875593040984	0.09591084326095972	1	0	2	1	1	16	6	5	1
TRIM26	6.31975057732826	6.603248706828195	97.43541459209898	1.7054228922513908	1.6775869859759454	1.5171026082055878	0.0038612544226278582	0.004556274159396936	7.396697008369885e-5	116	15	72	128	29	1117	120	93	31
C12orf75	1.9789970970025261	2.5170966732060456	4.686886883038649	2.1248460361610024	2.1823976445369726	1.5145554428958938	0.031781836710139136	0.10172206842410986	0.07187092782774004	4	1	4	4	0	48	7	5	2
COL8A2	2.098112758531699	2.6845925090413236	5.140099725262198	1.9955222547025124	2.145861052840755	1.5142807336960993	0.050590520942986855	0.1031061135883061	0.0695047277759341	7	1	5	3	0	40	11	9	1
TRIM16	2.9066393787144995	3.6349237431371186	10.663200984668023	2.4367771142254604	1.990359110493514	1.5068001605508323	0.02452439689514953	0.09293668760935579	0.04711513871668677	13	0	3	20	2	127	17	16	2
TNFSF10	6.217907837618111	6.6878841736247585	104.69580578159804	2.263957520529685	1.844366002312122	1.502072744444204	0.00847794386144757	0.026174349358841737	0.010146484045195666	27	48	127	72	14	814	122	174	33
AC233755.2	0.9601324088161279	2.424176663401214	3.3526816988596604	3.6549039827085523	3.1561922099686823	1.4996183886150019	0.011991736937560796	0.10303685171216634	0.11661800988196118	0	0	0	6	0	62	8	5	0
RP11-713P17.3	1.1987766599669152	2.5066615584560763	3.652834481177659	2.6514435834262153	2.834919973947076	1.4973793732041512	0.07605283589854588	0.11248768849462427	0.1227387860963765	7	0	1	1	0	66	1	12	0
NPTXR	1.750173315123001	2.368226221240901	4.948397922198875	2.1070613583286333	2.3619695287413545	1.4971302105042847	0.07614137277982974	0.13199540130452242	0.08563199886905136	6	1	2	2	0	43	5	2	4
HIST1H2AL	2.172817437639047	2.733239158820889	5.20310293177332	2.1151371437272326	2.1383321747929926	1.4946821048679408	0.03466026197015364	0.09214793535593009	0.07177160132397205	4	1	2	7	1	58	12	5	1
SNAP23	6.854885086340976	7.1310549469776685	140.4508109212408	1.7571649621485064	1.6420553888493241	1.4913844440070843	0.0020334665755135776	0.005001880645760151	5.735458950318913e-5	117	22	161	134	56	1443	206	161	35
IL15RA	5.406529396403133	5.862378462690663	56.48936024342944	1.6889897201148483	1.7428714561546939	1.4897949698362343	0.029036405152974898	0.02188840020898851	0.004714935640868092	92	12	67	53	4	410	112	101	7
CCDC150P1	3.016860246017776	3.869380801293756	12.976139872688698	2.181639677936243	1.9278041155778862	1.4859345778056334	0.0762235315812773	0.11248768849462427	0.0470187384682413	21	0	15	16	0	88	26	27	2
SERTM1	1.5494836100781653	2.5527478784376076	4.768903040501941	2.5973336493745736	2.5285483675766427	1.4802918694989835	0.0695223697050789	0.14450850511596713	0.10490220536797307	10	1	0	1	0	27	17	5	1
HSPE1	6.32933409714304	6.812487782551633	111.05621390726678	2.065673202535572	1.7896655247037192	1.478708453813604	0.008752088253758585	0.027486247350154543	0.008739213317778926	159	8	49	93	57	1290	137	186	17
MISP	3.335286203646925	4.068803738530235	15.844246364517714	2.1321853444894288	1.8868159927213868	1.4608414494744373	0.06459406403981902	0.10252557560204476	0.04618932911714225	34	1	7	21	0	104	38	17	5
RP3-393E18.2	1.5785771215138276	2.4485537156718116	4.186024452673463	2.312346641753061	2.4264828839131347	1.4441882225244573	0.06265898155594397	0.13379897539458296	0.10971440157847008	1	0	6	4	0	31	15	3	1
TSPYL4	4.969901238915315	5.268245133567522	37.34251398573157	1.6737233204389923	1.6420001794313428	1.442501832083937	0.009793997992660189	0.012871543723617459	0.001303353731882471	52	10	30	47	6	388	42	59	8
XIRP1	1.5653500943234315	2.438383228957489	4.578870177698548	2.115283508720359	2.5043136503290757	1.4394701609570135	0.2009401570348146	0.15221645205089737	0.10215427165548974	0	1	4	5	0	14	13	9	1
FOLR1	3.5857613757905513	4.005701672530201	15.230602068955994	1.8863686198640248	1.8342122906936862	1.4390836476883155	0.03527580901632948	0.0646384663650143	0.026255593450269676	10	7	7	20	2	99	32	22	3
HELLPAR	3.6043929501982817	4.042169189956107	18.23708980105687	2.1182166960613977	1.991726809594955	1.4372996635519169	0.04112914127331353	0.09134653279175563	0.04013157223772472	8	9	3	13	5	98	23	15	11
HSP90B1	10.692751444228927	10.967622408383141	2038.2479417382294	1.5832421627772129	1.594680662200545	1.4337849109452592	0.0032600812132719077	0.01404428078848619	2.4058571638467448e-4	2599	426	1093	2446	734	14681	1931	2499	897
FAM46A	6.225758485020341	6.577127741040424	93.39705900068587	1.6735479724809676	1.6495692534111766	1.4303148234763519	0.012632614860619746	0.013719045846386798	0.001928211135636644	106	17	93	140	18	1229	101	143	13
PTGES3	8.483228013224508	8.726625318178849	427.8430457444372	1.6092180448945306	1.5618959283082539	1.425417707379905	0.001443692854013976	0.005637069997966348	2.230271935221839e-5	513	74	363	428	178	3898	463	633	117
TM4SF18	2.659833879641008	3.3720890315304164	11.864471973382983	2.220450470403048	2.2247273770598537	1.4252381289976324	0.08746042725860552	0.1609358948529181	0.07081551327714769	6	0	5	3	8	72	4	14	9
EIF5	7.856345938632515	8.0691782506146	273.1441428513975	1.5054193688606565	1.5411406300618298	1.4225050247076247	0.001381486677694947	0.003022186170741008	1.8061414394011027e-6	313	56	256	289	97	1828	373	325	100
NAIF1	2.0675840744447784	2.727070727075527	5.922903881785141	1.836815022281706	2.1888180944672886	1.4196280157426688	0.17142518421290887	0.13927499042653352	0.09035631353185614	7	1	8	1	0	22	15	9	2
RNF213	10.24864872970517	10.561762572071629	1529.1072651074107	1.649395515066369	1.6025955741443962	1.4190995230927428	0.006790321458923429	0.020633524549086135	0.0010850952165164726	2848	276	1159	2222	191	8960	2452	2192	463
LAMC2	6.084971619486648	6.488180775535441	87.81434241031144	1.7199618642685588	1.663525654318273	1.41806613918107	0.01780166968657341	0.02173637018692507	0.005445891310731893	170	9	61	121	17	1010	173	84	14
SEPW1	6.5450582428454	6.755639901817335	109.66609209988196	1.530601335978955	1.5546873872839042	1.4164879938910135	0.0025399426130817532	0.003075944122233539	1.2921946996824361e-5	125	31	90	138	26	810	143	136	38
KIF15	2.4771361840179256	2.9787266176089697	7.096117625934737	2.159519899947158	2.008255643175324	1.4149675600834069	0.04452207307949828	0.11189975318332929	0.06672541498210985	11	2	1	6	1	69	11	6	3
GTF3C3	5.620728707886226	5.87559413788082	59.560468599278856	1.6514259961346347	1.6127699596361036	1.412861494925134	0.010043339132636947	0.010437532139195382	0.0011926682103702232	77	15	27	72	19	443	64	87	21
HSPA4	8.062994289003722	8.304144088838292	320.5940697362852	1.6016976078158982	1.5604069144278911	1.4113290684425681	0.00234992485334694	0.005555529093161166	6.824354296539892e-5	317	78	209	460	101	2708	334	429	109
CEACAM1	4.5806708311797335	5.04637453736363	31.98198436168557	1.9421168484360503	1.7614331139262929	1.40632707451179	0.02766776013733435	0.050347050381743065	0.023808841642529815	16	4	18	65	9	205	70	47	6
GIMAP7	6.011568598125136	6.30005284516896	80.10483488584578	1.7858346878116365	1.6290903794416112	1.4039440898979252	0.008131840817313597	0.013745455078362013	0.0024979852384110447	65	20	116	35	29	663	83	107	29
ADORA1	1.104071951430147	1.860046597312322	2.4206749829306418	2.319171649606108	2.7191965162900176	1.4032275874358826	0.031781836710139136	0.09651068648538697	0.12019559638235218	2	0	1	2	0	25	6	2	1
CLEC2B	6.046216304871954	6.3254110331966045	81.31579339532732	1.728168266120571	1.6115993448528694	1.3991642219404634	0.007046012412967375	0.012871543723617459	0.001880632589011813	60	16	108	48	36	532	110	119	26
CLIC2	6.636251771477371	6.975247651226922	128.46348020250974	1.8838683387939734	1.65406453095952	1.3968184991219885	0.010276576085476661	0.020456125217845712	0.00577565818042882	56	35	69	210	41	955	141	170	50
PLOD1	6.882536662282158	7.338329929362157	162.59682496287058	1.9568462015031765	1.685315119697047	1.3960388766900182	0.017961453055746993	0.042812586869052205	0.01506632160233965	282	23	46	319	19	1435	240	196	50
CYSLTR1	1.0048403074208705	2.055392595084536	2.443195992011364	2.5405500331529396	2.9299570050653223	1.3919705043845272	0.03811545748335285	0.0954691976663007	0.12363611172355785	1	0	1	3	0	37	2	8	0
TARS	6.9076547114550175	7.128409603121861	142.48536289477195	1.566691036539577	1.5405278182775686	1.3917794247903437	0.0026048679469323445	0.005193344088184467	7.851506083389054e-5	165	33	100	138	60	997	213	150	51
THAP2	1.9806255011651506	2.6922499256425527	5.031468196385545	2.2811561906923274	2.172268069166316	1.3912958630832035	0.05007005054065211	0.12207842086164984	0.09898362229072345	5	0	2	7	1	78	3	6	2
RFTN2	3.4561302177081115	3.973559242028663	13.978511904566	2.0552665146575495	1.8190188174933488	1.390143925403838	0.03513334343775962	0.07355158511852478	0.0400921754660624	26	1	7	10	6	208	12	18	3
HLA-H	5.4868060379915695	5.7637130823287	54.841690247144825	1.8364255668047371	1.6199485066873462	1.385847197149034	0.0051651947111611834	0.015796106459153733	0.0031449222897035173	42	25	66	30	12	483	70	66	17
CCT4	6.634322765990967	6.852007374982184	116.97806943002382	1.5114663682354186	1.5308295253108635	1.3843964001043223	0.003971104446260603	0.004807111919548829	5.735458950318913e-5	171	24	85	134	38	957	122	158	40
PMAIP1	3.5425277202679633	4.133829344519559	15.064023951945336	1.957084793833395	1.7921868673435377	1.3830641578676979	0.04141010118632288	0.0696577167673649	0.04013157223772472	22	2	9	26	2	214	26	19	1
ALAS1	6.028172268158211	6.309431800557542	77.81214479433503	1.542885254356221	1.5543012313493232	1.380650131612208	0.009153267605593091	0.010367070824673929	5.886007743877768e-4	107	19	85	81	19	730	105	138	10
SOD1	6.92685228335736	7.170064510255676	145.50735933414123	1.6611811573295265	1.5506932243263085	1.3785167696465765	0.003840087540205692	0.007352370132678113	3.9543674506073076e-4	108	40	120	162	58	1350	141	212	42
IER5	6.081919536583325	6.425237773185344	84.05638064845252	1.7759319488637442	1.62822275456848	1.3735212632049538	0.01159022709322721	0.017868724837013336	0.0046769692820673335	84	18	54	105	34	1259	104	87	12
FGF10	1.8358457319375059	2.613335032099016	4.338356005968817	2.2985981299779454	2.3019646186310836	1.3691948554989324	0.059181673760513615	0.11867305248286142	0.101948600817903	5	1	2	1	2	65	6	8	0
SH2D4A	4.998467434070174	5.387228883838564	43.498036471551465	1.6774718970034206	1.6826716514597457	1.3645873871803118	0.04925283150151979	0.050347050381743065	0.019682113587248404	69	16	14	50	4	258	71	34	21
AF127936.9	1.7535393064911786	2.3451981449442334	4.228610101700342	2.364073381471861	2.348515860420401	1.3631368928050898	0.04452207307949828	0.12192474800759166	0.09699145289779826	1	1	2	2	2	49	5	3	2
CRYZ	4.3881491198746705	4.718592925068539	25.646377734703403	1.8952687604967544	1.6474712316532774	1.3536135528192623	0.009858037671482781	0.04689670996173673	0.01420758445030642	31	4	17	14	16	230	37	34	6
PSME1	7.383291838214953	7.6157148956417595	197.32979658188503	1.522636823527235	1.5065322296288595	1.351290396787008	0.003661533740308382	0.006733846303549433	1.604902179322457e-4	322	66	178	171	41	1640	226	332	44
NT5E	4.581864365713479	4.959320433184348	29.791200030053663	1.8376797190258347	1.6516064895989155	1.3447096875082198	0.018157754879336865	0.0411451805416319	0.01749286339497089	30	9	13	54	5	259	49	46	5
FCGR2B	3.5187728744270483	4.013364069261518	16.246477046611616	2.213782178740805	1.8728282658384203	1.3430442353548864	0.025690493262842378	0.09790287249703997	0.05032128962703287	5	10	17	9	1	121	17	25	6
HSPB8	6.464033101140233	6.728759943271132	108.42244008498571	1.6661946914795225	1.5530958603854927	1.3427379786395983	0.007214588688604286	0.01477544095380143	0.0025324974383023747	67	21	89	128	52	741	145	120	42
NCF1C	1.3060381159564738	2.7228839687719506	4.369661368339686	3.154293810277602	2.776789843405529	1.3370426007703229	0.06655595943643386	0.12403299768282233	0.12632019259405414	0	0	6	4	0	113	1	5	1
MSLN	4.104254907840595	4.409892436979371	20.407165399471424	1.5917073933754013	1.610697520573543	1.3359017450974506	0.02656874204341803	0.03810129654796754	0.010212509434596818	28	2	29	18	5	163	32	26	6
APOL2	6.503288659849503	6.733813436950769	108.53891062351614	1.5646001190460406	1.5232844379920893	1.3338228520155258	0.005247177935963519	0.009330110829350986	0.0010188949252970014	101	49	95	95	25	635	163	143	35
CARD16	4.86890531002869	5.324284493063422	39.672775047606606	2.3692106297921143	1.7575447236631319	1.3283867580332376	0.011499209690621947	0.057339264452257635	0.03366912005915584	13	10	61	12	18	444	51	43	11
ID3	5.718985686119785	5.9614232462012176	62.606082039172364	1.416444822531862	1.5152574775913792	1.320843589853327	0.016205245497935287	0.011749172275637338	0.0014155391860492049	115	13	75	53	11	406	107	71	20
ADM2	1.3731782751211064	2.4182354621714954	5.4970198201282106	2.1185856864549484	2.554701805917082	1.320492315220204	0.22838525627773545	0.19630611146809437	0.10958538900684268	2	0	1	8	0	37	9	0	5
ETFDH	4.3215952056577445	4.686867601231724	24.227956476276194	1.5238741712054542	1.5960827755019091	1.3182811070595482	0.04090200173380473	0.04278039019573999	0.014546960327156579	37	3	36	24	4	178	46	38	4
THUMPD3-AS1	3.8332901557704497	4.125834325540819	18.638235961603165	1.3137381068702454	1.7027750725932733	1.3177276465567378	0.13962471524092623	0.07374423963648155	0.03142206692890311	18	5	16	21	2	84	30	13	11
PDIA4	8.30128740154093	8.568132531089336	385.1942379122346	1.5836276138285863	1.502675786653222	1.3115072810062252	0.009117747062119859	0.016232767746887616	0.001880632589011813	732	75	166	498	116	3082	449	435	142
CDC26	3.1035062662801662	3.7745129442036363	11.879708092184073	1.8633130714247619	1.7841573706311027	1.3040101867044	0.09445463971543905	0.12207842086164984	0.06583792925451216	10	0	20	13	3	90	31	17	1
LDLR	7.556926163645401	7.787319140160531	222.5445923143894	1.5170870810641162	1.4572604992769322	1.300598814118233	0.004733869554554012	0.010437532139195382	3.732496116335018e-4	349	33	160	292	84	1834	289	301	59
IFI27L2	3.1102403864046937	3.4280325548720283	10.354902575102848	1.6446688911656286	1.7440740603838158	1.3004875889780885	0.04925283150151979	0.0837577909052802	0.04339753203337738	14	1	11	9	2	84	11	12	5
ADCY7	4.980998452375257	5.410772676220611	41.11884991238173	1.610939789106689	1.571832251729043	1.2992422974765907	0.039038366845309376	0.049204248838324846	0.017752461158647793	80	4	58	47	3	346	73	54	9
MICB	4.482259082535035	4.857448466899816	27.823432875074595	1.936237798149381	1.6352178770456511	1.2990385045790214	0.016027405276752577	0.05085012958433002	0.024835834581783654	16	10	19	51	4	297	35	38	6
CD274	6.112702933636328	6.428928998419179	84.84424498409928	1.4919173335760656	1.5282279609853529	1.297592782241205	0.02452439689514953	0.02173637018692507	0.005777763076649616	168	20	99	62	16	622	134	158	11
CCNB1	2.597296585077304	3.080158005210647	6.925845029135947	1.9564821142977367	1.8777120797038243	1.2953750185421924	0.0446310527359308	0.10967208986802632	0.07990341410155433	12	2	3	4	2	82	8	12	1
CCDC117	3.77329618143544	4.071175631088434	16.519450701236448	1.775533993874737	1.627006051887975	1.2939640403273365	0.02356434886004318	0.07618763143693472	0.026186169477684304	17	2	13	11	10	148	19	18	6
JAM2	5.181869878831008	5.5687857403305525	47.66884791446362	1.648220782751993	1.592228215907785	1.2935980407722059	0.04064024314912254	0.05322861483926437	0.023049788010214945	53	4	96	24	13	327	93	39	17
KIFC1	2.565837265081246	3.064703755399905	7.503460669256923	1.9677921750165228	1.91261370730278	1.2926698026111512	0.055870513463254605	0.12167783696817427	0.08562713370890035	16	1	2	6	1	62	15	6	3
IFIT2	5.472702636381181	6.142386443725431	68.9618288107427	2.3003946024985504	1.7979854266188513	1.2896079531113596	0.025437829600299888	0.08791895187646323	0.06083763072601735	30	20	21	164	6	542	146	116	7
MT1L	3.0322280815272817	3.5743993929464972	11.341102134205121	1.8780624681918394	1.7602295231940166	1.2892580766431065	0.07014570006510441	0.1251228496553789	0.0607404096755981	14	0	10	19	1	78	17	14	5
SP110	6.340146403829022	6.5439509699647616	93.59805209151851	1.4683454138973564	1.4411611259569943	1.2876932143587876	0.005691236393801272	0.007730828575831988	2.8758701417193257e-4	93	29	117	119	19	726	132	125	24
RHOF	2.4141251335055998	2.9320854106649397	6.89163229086892	1.8535272037834445	1.922976334326807	1.2876775194784544	0.07801055559822684	0.13772401007189408	0.08607522376932064	6	0	6	10	1	50	6	13	3
FAM173B	1.8388972457258814	2.496853304850711	4.21365641172089	2.2487454056451366	2.1352150292325627	1.2854258717073064	0.036365476832145326	0.13102231596879604	0.11491098574521849	5	0	1	6	1	48	6	7	1
SLFN12	4.488251904649591	4.817759120276168	29.178352195343898	1.4618373748363964	1.6020205050317007	1.2844853184332667	0.07053836346919086	0.06248417570814951	0.026261870840306307	65	3	16	26	7	185	26	37	15
MRPS6	5.857298163568899	6.229283701185831	73.81699668701336	1.9588103056666453	1.6164464423254468	1.2821406154288073	0.012150328893960428	0.03494797069879211	0.01846889149191454	42	25	101	37	29	856	85	117	10
DTX3L	7.870839623634043	8.097136555830312	277.0549237569378	1.5358839652314202	1.4572153965573122	1.2809262121019882	0.00430479225164495	0.010555201289910254	7.622728375275617e-4	227	101	234	406	65	1907	433	378	69
PARP14	9.125171524398546	9.308816350552615	641.3601118357393	1.3771178091283414	1.397965745749546	1.280724612516115	0.0018779108466345118	0.007643886066937948	6.5617566625649965e-6	776	150	723	846	185	4239	946	923	159
SCEL	6.357265385641993	6.623861272386938	99.54866020374855	1.5427984728459483	1.4909942933000688	1.2773615801675133	0.014447317688394107	0.018354595807152284	0.0042762303551458864	152	29	54	163	15	702	135	133	31
ANXA1	8.956249106745322	9.15808192796277	579.2653558870741	1.4639009572878254	1.4203211466368562	1.2768292078934755	0.0025521797780582787	0.009927129334327702	1.4279913048467183e-4	681	148	397	743	227	4750	600	798	176
NAA16	5.57218566151972	5.838836077092778	56.88093778161304	1.4972018028827043	1.4652101540845077	1.274565666327958	0.015698424961940637	0.02123468559774456	0.0020341770247715605	83	5	72	59	21	473	86	64	16
SLC1A4	4.4697120501115615	4.8179393837720506	27.161972545467343	1.5913433787159326	1.5436381526789196	1.27166265281875	0.03284398115487095	0.045802743441048246	0.014272170542131427	51	5	31	32	2	271	37	30	8
UBC	10.340267083892089	10.531051348375858	1494.61599580392	1.413883431492869	1.387759328512649	1.2711983180490267	0.0018429315116658702	0.01477544095380143	1.8327647976817615e-5	2536	254	1807	1540	473	13096	1946	1847	383
JDP2	6.501801841868963	6.756205445039735	108.87173150593439	1.4580636648038805	1.4611150328408018	1.2710527778619887	0.013985554749689804	0.01696811076606404	0.0022884902792772305	230	13	104	99	34	846	176	103	35
DNAJB6	7.314089618904761	7.530904422081601	184.61300746402026	1.4675670795036884	1.415965905837072	1.2690691076160807	0.005087650784472216	0.010367070824673929	2.858888231312037e-4	229	37	239	188	66	1938	273	218	32
JAK2	6.590401706322499	6.822432925560053	114.25387649678633	1.5757337913944345	1.461030304116417	1.268017186904927	0.0051651947111611834	0.013474303038458289	0.0018768783452943688	107	50	151	92	21	866	160	153	30
ITGAL	5.497485450729361	6.040429223343156	65.89499743053759	2.216565923951029	1.6754201638031385	1.267527915617374	0.031293054340391854	0.08595192276644054	0.051028360594258575	64	7	154	9	17	544	90	88	21
PCBD1	4.5763806564389435	4.997634668450738	31.082666166576697	1.9472855342037616	1.6219795953703469	1.2650720838149554	0.024638764388333807	0.06729254417493793	0.03631087889726857	33	3	10	64	10	325	37	38	9
SHCBP1	3.007004102438686	3.5273993641943084	12.948692172876221	1.7628360958494262	1.8844668759403742	1.263953925588139	0.17353736321831548	0.1664181930168762	0.08543613861805145	20	2	1	14	2	65	7	14	10
RNF19B	5.052021608956821	5.311676874969206	38.929829519656124	1.4349983713971124	1.4891240288586032	1.2632208441369042	0.02966306011143637	0.028513228866729835	0.0072096636861880715	48	7	33	44	17	233	64	67	7
RP11-13N13.6	1.257722739600113	2.4247442583880803	3.56929191289083	2.9620429246262128	2.6489596160519997	1.2623103277335739	0.026694162380816185	0.13540508013695865	0.13315272787356422	2	0	7	0	0	45	9	7	0
SLC7A5	4.643288393302661	5.223786852358481	37.14032561951176	1.981608230996049	1.6489456726966403	1.261496423641324	0.040831813453137994	0.10066150894314534	0.05540375265659237	41	1	16	91	6	373	41	38	15
C1R	9.508554768970322	9.717491090262092	852.6187451720881	1.500562537293682	1.4149712714112508	1.2588270950791252	0.0026022830596792532	0.013771729710993321	3.4229198721331223e-4	1577	246	603	604	313	7151	1052	1141	224
FAM120C	3.487182053544043	3.759935041898108	13.701453045496008	1.5018093068280582	1.6720306272445271	1.2587100722467848	0.0687488027607545	0.07969933297699695	0.04013157223772472	14	2	19	10	3	92	12	18	7
MBOAT7	6.035649570066235	6.383954749903696	82.37508484283877	1.6769195789146105	1.5193308712759	1.2571183099740286	0.018444103332388665	0.037503645377612964	0.015231808289694606	56	11	103	166	16	723	138	109	16
AL139099.2	5.5571925629553665	6.084735729174942	72.07002859488483	2.287380918604448	1.7969465606661712	1.2555935653589674	0.014771128471429754	0.0837577909052802	0.059224451437906285	61	38	17	16	27	414	63	86	39
TIMP1	10.052728628580793	10.34292227952458	1325.365276524608	1.642492566634771	1.4949274654168467	1.2525204122646343	0.010252869794354857	0.03369156288049557	0.008137835233823542	1854	585	459	1229	370	7989	1780	1586	498
CCDC101	3.237264734886565	3.522765254864619	11.452069143083836	1.5467358362724992	1.694263468873241	1.252056331293694	0.06530381270968834	0.0906274272965093	0.04595566957870831	13	1	10	13	3	80	14	11	6
GPBP1	6.962521340964834	7.173566419610013	144.6555338731526	1.4823931571525533	1.4077138952335158	1.2513679892286376	0.005180766254740474	0.011401849778411306	5.886007743877768e-4	155	28	161	159	63	1378	159	209	32
LRRC37A2	4.357642612271921	5.06863508363132	33.46795126309175	1.767186162156599	1.64597258998979	1.2495181569854734	0.15528425642625912	0.1282316206393593	0.064597933761553	49	0	71	21	4	147	58	51	12
CXCL12	6.759867449310794	7.0562387608835815	135.01586251660348	1.75169548155742	1.5097919076437207	1.2494533095481786	0.015698424961940637	0.02830712165279887	0.011481983850500851	282	42	42	100	44	1083	172	161	44
SNX3	7.6215506702950995	7.908844832460211	244.77474229537464	1.7745693795053934	1.5043257425590544	1.2416345807664726	0.006301665703535628	0.025137349338531755	0.010159267351790202	171	95	112	232	114	2010	256	333	78
RHOJ	4.870236415042189	5.1236721364905335	35.805936723416686	1.3596203257817183	1.511510513675182	1.240912306559011	0.04647692480683793	0.03851171067772216	0.014121928710108315	44	7	58	29	6	238	50	29	17
CSF2RB	5.033551395677466	5.424127273820284	41.63054300447765	1.7713052443145676	1.5900936193518527	1.2390708547280267	0.034277160333980844	0.05445169774413827	0.030905167628657446	40	13	73	15	11	297	81	67	5
CCT5	7.491541794787277	7.672723313841168	206.62143608313917	1.4025963943828323	1.37682673686193	1.2356108814682574	0.004362817619639234	0.00785080959712689	1.5692156371632614e-4	352	54	141	251	65	1699	246	239	65
RP11-512F24.1	2.750800746711561	3.239019473768292	7.902265419816894	1.8017858849392878	1.7810978742183334	1.234626368928391	0.06319242600623691	0.11930707075142112	0.08464889504460264	15	2	9	3	1	70	16	12	1
BMP4	2.753606463355533	3.376822465275298	8.56554643556348	2.054536638670854	1.8381157550027436	1.2311384219549706	0.04452003752173464	0.12251554044286411	0.09884600845660582	23	1	3	7	1	92	13	16	1
MAGOH	3.9868534575399175	4.341710320392546	19.241776807160978	1.7888886144225384	1.6089729902735703	1.222276439063221	0.039785467917994116	0.07911901740613571	0.042238513416261954	23	6	6	20	9	155	24	36	3
TIFA	3.5960844434690125	4.03776858609707	15.324315788967661	1.9124745567963182	1.7214435888231838	1.2214658685028585	0.0542197767200966	0.0987970855114977	0.06859098887786128	6	4	9	26	5	138	12	33	3
CHMP4C	1.818333645416745	2.3908945143060176	5.937479273899787	1.6556469412817312	2.3297931440690935	1.2191765842183246	0.23827107934194033	0.17577092664928576	0.10044503152301863	3	1	2	4	1	41	1	3	6
NUGGC	2.178206161826957	2.953926219673164	7.708574083113372	2.1601202045602292	2.1008647706114867	1.2185006085594778	0.13428512021305086	0.190701151349805	0.11491098574521849	1	1	12	7	0	49	16	2	5
PSMB8	5.793735795388787	6.010433804299352	64.80044949791157	1.4003405073327342	1.4233934325414677	1.2181696867119491	0.017758450570746796	0.018921423440045788	0.004437808571437987	92	28	59	58	13	371	119	81	16
ELTD1	5.758978298519384	6.000756833259689	63.651054360016055	1.4687264415405186	1.4234183262917672	1.217466376151401	0.016105890134391128	0.0233754137867942	0.005445891310731893	83	10	88	46	28	438	117	77	14
AC007743.1	1.8003583546023891	2.5359032351936612	4.234183735949828	1.8842946472986992	2.2139929621986587	1.212076962172149	0.12015448881952753	0.13857954065997463	0.12363611172355785	5	1	4	1	1	38	15	4	0
PROSER2	2.6628209123244466	2.988078621255459	7.028918125925844	1.5301592479529118	1.7616832754426432	1.2087479093855271	0.09208787738996747	0.11590721748013574	0.08287518602688512	8	2	6	7	1	45	14	9	2
ASPM	3.9288054336655587	4.5001108090792	22.06743495959779	2.3581479992978847	1.7205921833677922	1.208076061725609	0.06453234373084114	0.11309899555169314	0.07321653763119726	31	7	1	34	4	214	23	31	7
RIPK2	4.185557478543696	4.5074328828303445	21.30113003204536	1.7209169812101999	1.5431788826749793	1.2057631363975476	0.03166295592799806	0.06688082505506562	0.03556310855851573	16	8	18	24	8	241	19	36	3
GKAP1	3.5086903595628525	4.072809051094852	15.955807520270813	1.8756892133037617	1.6326354360018231	1.2005457871144465	0.07716557341167596	0.13176485531847099	0.06792754879065954	12	0	32	18	3	110	22	26	5
KB-1460A1.5	2.575554802237321	3.3511007157760107	7.998989987563452	2.344802407872685	1.8786272628770653	1.1997494016337757	0.04112914127331353	0.14084162454817706	0.11420860374806904	4	0	14	12	1	127	11	10	1
SEMA3E	2.337149628217303	2.921770451323361	6.600079359528699	1.7800304684615826	1.9312039674953159	1.1962720424613142	0.12216443097330809	0.15760951285160482	0.10820978599508344	11	2	6	3	0	44	19	4	2
AP4B1	3.3249450389593598	3.7938296857490137	12.765268413426151	1.8358674110979742	1.675409626548515	1.1960462872226134	0.06232578439356033	0.10985722090051604	0.07768778824802927	29	2	14	7	1	161	10	13	5
OAS2	6.349519208573654	6.707030207266987	105.52553596554552	1.8147526358262518	1.5250078356272148	1.1919114792157368	0.020252140036439947	0.05322861483926437	0.03199052910697856	53	42	56	208	18	654	171	149	28
ZFAND2A	4.413751892249675	4.948751456664798	28.037626214992166	1.6230912050483455	1.5755795540470536	1.1872466071091725	0.09329668054232848	0.0837577909052802	0.050138364826188345	34	3	35	35	10	410	29	46	1
SELL	5.588987271544609	6.070960828967844	67.44648602913762	2.0497411859533354	1.6213416218765448	1.1842561547697854	0.06294846043391669	0.08737972932977248	0.060453153230864275	12	11	106	68	28	550	48	132	19
JADE2	5.865945355918048	6.215097035565623	73.76329174553683	1.3779115199994152	1.443697124815403	1.1740073294601692	0.06761137934330716	0.05482971370497149	0.025379483836459972	141	13	117	76	6	457	158	77	18
RP11-644F5.11	2.749441700596038	3.3576482135790107	8.36483935248654	2.0636459632630233	1.7912622631016895	1.1680690098423656	0.04229038139888879	0.1310323327261832	0.10875386947977832	10	1	3	18	1	100	12	14	1
PSMD10	3.5008168399606987	3.8386614439308135	12.881170187226736	1.5546690307026534	1.5503097538555466	1.165978052029658	0.05923066780273474	0.0897489202549916	0.057657368473829046	15	2	16	17	3	131	26	9	3
POLB	3.1295332718071998	3.6583130368982393	10.55860239001622	1.7087817724526617	1.6275505249955218	1.1646488734789282	0.06761137934330716	0.11760495885234513	0.08336276308414245	20	1	14	12	1	114	21	14	1
F8	6.729503520948108	7.06230768080805	138.96466971007243	1.1685211632052932	1.441580893210024	1.1632872901256515	0.10728044449175521	0.06970786948771499	0.03518124935463663	125	26	268	149	22	728	128	105	85
GOLM1	6.13731696653122	6.348396126271363	82.1564043770593	1.4388014979976451	1.3692042334359942	1.1628244720407817	0.013350785297775147	0.021588160374882287	0.005777763076649616	87	28	68	143	15	701	95	93	26
HSD11B1	5.429785417184516	5.775297566699469	55.02316783785937	1.9649894986544418	1.5652977719306527	1.1625494780252628	0.009117747062119859	0.05863389391635981	0.04065682902589397	37	18	27	36	35	474	50	95	13
BANK1	3.110533905784508	3.38522072455575	10.26953336958629	1.4542904587824343	1.6499055248625616	1.157014456812847	0.09672886457769268	0.11397581588749954	0.07045681316731824	16	1	9	8	3	63	15	10	5
TRANK1	6.520057454229943	6.728963347731789	107.21751862870948	1.2943858955970173	1.3379584868167693	1.1521876120293164	0.022703257729879626	0.021815508268234553	0.003859390011159059	128	14	131	165	36	676	137	140	35
FAM65C	4.084406512623867	4.626092471726727	24.842568183747435	1.5860665039346595	1.5361163743494262	1.1520723376837068	0.16868395210847845	0.13695321526082485	0.06151831966338069	48	0	15	31	9	123	46	25	10
SLC7A6OS	2.6765391294383445	3.337400085739567	8.963810788273795	1.9866392375872957	1.7210388804027115	1.1490372252335626	0.08020921082061529	0.1812412401293852	0.10218742154900601	14	0	13	11	0	69	12	15	3
SUGT1	6.358251775479572	6.541546549811862	94.53488468946735	1.4887866273785282	1.3425619032772873	1.146933543010134	0.007284174048748083	0.01893591357534985	0.0048585224382238276	121	39	64	75	39	690	117	121	27
FAM114A2	5.358201032942643	5.601715983460357	49.80006246601666	1.2452595011610827	1.4054661553448804	1.1465406257308661	0.07254295970041094	0.047558547790418515	0.020654649775652928	93	7	32	70	14	287	49	65	22
NMI	5.179492121241028	5.37907085023294	42.91736433788053	1.5755845757305522	1.4174199044956666	1.1448993901266284	0.016344955863418414	0.04467823611204232	0.01959794332468637	29	18	35	38	18	310	51	41	17
NPIPB11	2.3606421028950755	3.0188491882999453	6.91161517362969	1.9627807486824573	1.8238711921918165	1.1406193551204475	0.0815562210917623	0.18300416140717812	0.11929798579833244	7	0	12	8	0	47	12	12	2
SHMT2	5.953076266134149	6.187104602496141	73.1518411479391	1.348199820983121	1.364998235178111	1.140138771059075	0.03130262242090153	0.03267350731452984	0.012841296563855348	185	12	65	60	20	471	100	99	22
CSF1	6.927758971185993	7.112494023085495	139.16156481849367	1.243338856725332	1.2995444375944527	1.1390371620655775	0.016498985647460176	0.017231524063942613	0.0015973838530144327	242	23	156	173	46	845	230	175	35
DSP	6.828940570933855	7.160253694638143	146.01381049903677	1.4260606333690755	1.4183185692337639	1.137316551385304	0.05135804083893995	0.06516902860872752	0.03350561890190436	155	35	126	322	13	829	175	170	62
TSHZ1	5.186641018158044	5.537363905125595	46.05876712645582	1.440221383951284	1.4167427593206932	1.1352795749967586	0.061806402826570156	0.0710751365056331	0.03361769854663311	104	3	69	41	8	411	50	54	16
GLCCI1	4.486151448156607	4.665881893956277	25.298166448582833	1.3534882410063909	1.398505712697579	1.1343877030435365	0.04479345119239165	0.0498527979837941	0.02038570205501723	39	8	28	16	8	159	39	29	8
CCDC144CP	1.5404753407784972	2.307726193870134	3.5327317912487173	2.0676104642313295	2.3157503330695124	1.1328644379325383	0.08775318113603411	0.15551373607375457	0.13136349438147188	4	0	2	1	2	29	9	7	0
APOL6	8.298594355463734	8.582967814867938	388.6812477213724	1.6312159609299919	1.4231216154576805	1.129702850869391	0.008131840817313597	0.0405697087495512	0.02149842248105599	298	219	258	358	104	2739	583	623	71
LINC01355	3.395093570965255	3.6158549170993592	12.45333758235449	1.432161034073273	1.5716562044208322	1.1288534213654247	0.08494480164712757	0.11248768849462427	0.06244990665233893	14	5	8	13	2	76	16	12	6
HLA-DQA2	2.212039410940634	3.294173487518626	9.320363341606479	3.4292657645853994	2.286272076013107	1.1279312960679397	0.02766776013733435	0.18198553954845773	0.12034016221903975	0	0	14	1	5	93	7	15	4
CHRDL1	7.456500834109465	7.661578873060881	205.83721782059865	1.4205494956028186	1.329207985953156	1.1194911374260428	0.011914915852132545	0.02345955006227339	0.0073105954475543985	273	87	283	116	51	1712	197	254	67
GZMB	3.6148459821995313	4.211610319044936	20.4093219479224	2.1981267423779145	1.8784204410775212	1.1194809104759744	0.04925283150151979	0.15221645205089737	0.10059763725708344	11	14	18	3	1	115	15	25	12
ZNF702P	1.8767325843668181	2.5334640239592052	4.6173801813228295	2.292403297370385	2.0601532804013765	1.1193070445221565	0.04173925929699153	0.15992677461091714	0.13559371485356198	4	0	8	1	1	55	5	5	2
SP140L	5.426768902678114	5.631968073715503	49.87475117221588	1.2360464515126055	1.336528972287511	1.1148949514448818	0.04112914127331353	0.03369156288049557	0.009765468953466066	74	7	60	70	14	364	77	41	18
RNF8	5.051287690978653	5.250831751686725	38.81172371592321	1.303506037957199	1.3732991372689964	1.1080511835853963	0.050868337288744174	0.047571604219469786	0.02177447463895184	36	14	37	57	8	243	64	30	15
IL16	5.655816458297359	5.898433195200405	60.637992653136045	1.285130045202452	1.3523260271921496	1.101203679719893	0.056221257302563575	0.05005703701551599	0.024112023704838552	128	10	93	38	13	414	78	57	25
FBXO8	3.7050326859951617	3.9206761151445058	14.378686973478949	1.3302287774043924	1.4470206763122193	1.0997966369671899	0.07300479966600924	0.0837577909052802	0.04849179508060291	16	3	18	17	4	93	23	19	4
RP11-363E7.4	1.352438322285469	1.9937481392500458	3.2538513899932515	2.102848301240279	2.3908597302585712	1.0989998101371412	0.06467790071025335	0.14548492324887521	0.13635273131755937	5	0	1	2	0	21	4	5	2
CWF19L2	5.9168543408978955	6.188337121097853	73.32999258878999	1.4284854789545816	1.3444678853794905	1.097823477342162	0.03314620315346954	0.055216454308615055	0.02167119342261456	98	6	110	59	36	498	113	81	22
CEP128	4.641371108224391	4.911037818585748	29.923070895572184	1.2749840295777222	1.396867940434948	1.0957440412061796	0.09212806282637763	0.07021278236850215	0.03646125440414342	61	8	38	25	3	173	52	32	10
NUPR1	7.230598568735252	7.448632229117663	176.25693719117245	1.4928822751048472	1.313528638007369	1.093261537010397	0.006975914938502295	0.03359183089201162	0.01213058783678807	192	37	134	175	108	1345	237	241	40
ZNF473	3.667885359172807	3.991839890700204	15.222859147905622	1.4172479710419874	1.5023019899879897	1.0912690568759082	0.09379884287544363	0.10709778888343716	0.07127076280890453	19	2	29	13	2	91	24	21	5
TMEM176A	5.127909458124932	5.382999775745509	42.40671636708063	1.7170081459865494	1.440100176159731	1.0884301435959807	0.01780166968657341	0.06486160758334591	0.04208247472537928	39	22	22	32	17	400	33	52	14
STAT5A	5.336643023323477	5.523964715880923	45.347561891085306	1.2421376954692542	1.2943851284304597	1.0857230878550683	0.03829551710367906	0.03494797069879211	0.012143858793553388	60	14	67	44	12	281	81	59	9
SLC37A1	3.7306919488659043	4.408053241781363	19.85442826911519	1.8078845115927829	1.5239773250753128	1.0853449795331354	0.12318525457268657	0.1632912024304808	0.0955388698037286	39	1	28	29	0	142	41	23	5
TSPYL2	7.088583129095643	7.322487504245988	160.72556809476495	1.2347092999272984	1.2912914948785208	1.0834389579872852	0.04277539390517066	0.04156239685882823	0.014090681008459312	299	28	230	231	24	928	257	220	40
C3	9.722483967899718	9.930698031007784	995.8668613832127	1.4168446471607146	1.3053996891038373	1.0832798181607772	0.0063999164881241005	0.03851171067772216	0.011018081535687374	1144	517	638	978	285	7763	1020	1123	346
TAF7	6.861320667696707	7.029245188247801	131.90780458441552	1.2132650403163279	1.244237758070403	1.0808259122859498	0.016226724536730217	0.020691561840906224	0.0020977408857892716	196	21	169	192	42	1027	151	145	43
CTD-2562J17.6	3.665892196833223	3.9470577876490816	15.81017063615334	1.4311856944707815	1.5365600501681085	1.0792085107288616	0.12417491943981958	0.1282316206393593	0.07768778824802927	19	2	19	6	8	77	18	22	7
ENG	7.822699154476987	8.025944168278974	262.45430186635315	1.2967114525846681	1.2671452031133463	1.0789998208107787	0.017653610908368682	0.03210777697760136	0.006701849944297249	498	70	404	279	38	2027	424	273	64
NFE2L3	5.098190520886348	5.272217468899722	39.67736709630058	1.410344763185959	1.3413151015440088	1.0765379589128194	0.0317643357037251	0.051570067547952826	0.02469534931387768	28	17	47	36	13	248	50	42	15
RP9P	3.7569188760752645	4.04500614592432	15.288735950307174	1.5501486045794928	1.413463365517645	1.0733094507418635	0.04363493407322656	0.1133197434843861	0.06074066145988044	21	2	15	13	9	142	25	16	3
FXR1	7.602470507254933	7.751209766589177	218.1957109495132	1.3200293578588072	1.2226622724147227	1.06861464353543	0.006068542882088436	0.017831577704996843	0.001880632589011813	241	82	211	226	91	2049	239	230	59
DDX60	6.599022347820595	6.834219078860275	114.17707104172032	1.3745167640539384	1.3143795617133387	1.064909579650696	0.03284407698009442	0.043215989038783716	0.022403250754025484	116	34	74	191	43	676	222	153	19
ARAP2	5.983273092728647	6.285553884886914	78.43809418683193	1.3292785687556339	1.333820782266809	1.0627707271767814	0.06473396718297887	0.07355158511852478	0.039773630357469295	93	7	173	87	16	472	112	97	26
MYRF	4.766075481121482	5.315638443914149	38.94964879339335	1.8782332049183483	1.5076058759831434	1.0585358537065999	0.0634974129151091	0.12766457646079346	0.09373423495983042	116	11	40	14	1	318	63	48	10
MINPP1	4.265103252558782	4.464272956252529	22.56775265825703	1.439331286382029	1.3912943572735477	1.0555740092035675	0.049243019270279555	0.09327793411897792	0.04965929939816165	31	5	16	17	12	184	21	20	10
ST13	8.407756553213153	8.575703434137672	386.58489138146933	1.309364174125844	1.22220835975954	1.0462405258525498	0.007391393194504695	0.02830712165279887	0.005183375121719069	446	107	352	398	204	3320	371	517	101
TMEM140	5.579730252021254	6.0644551293990805	65.40185592810522	1.7495682825142749	1.4638775815384253	1.044621035814576	0.050868337288744174	0.10967208986802632	0.0839992334216893	52	3	145	47	27	500	129	90	9
LL22NC03-2H8.5	4.2801729864010705	4.6335655847231685	24.084183322255747	1.2938646791769877	1.3808987300516986	1.0434878467211102	0.1420007702754653	0.11014788191910149	0.06074066145988044	40	1	28	38	6	137	44	29	7
KRT18	7.077407932861646	7.33024319380633	164.46715900426722	1.3990174743004145	1.3141770691347339	1.0434016516341014	0.04710014530077073	0.058631116661812546	0.035320092620212865	333	61	64	224	32	1058	209	158	65
EPSTI1	6.450136613012751	6.826660501062303	114.11352477455138	1.7782911601660485	1.4463511353349674	1.0398222468145089	0.017653610908368682	0.07978266371548187	0.06821041229307363	99	68	56	167	12	817	178	175	21
CALCOCO2	8.437502876332811	8.609134482720178	396.29597035135026	1.2823767161013038	1.2160753781883142	1.0365556866535526	0.011896587547774364	0.03309757232343576	0.0071953356486107465	417	103	711	301	155	2754	446	503	120
SELK	4.558776145310436	4.803617072063588	27.01502388866495	1.5045913587822792	1.3282843567883753	1.034951953856685	0.02917054695395147	0.08867704012433884	0.0468634818887569	27	5	23	31	17	221	34	40	5
ZNF816	3.2342492192661116	3.675805180630892	11.991110028199579	1.8056698434246812	1.6319495369129053	1.0347242325281287	0.09627714499201222	0.15514670076175952	0.11411625846510551	15	5	2	18	2	88	11	24	3
SERPING1	9.984817870857057	10.204924980621227	1199.2160902189332	1.4691147239663078	1.2780295490040894	1.0287649565951025	0.009934608950990081	0.056475491886920304	0.02177447463895184	836	579	1302	872	478	10478	1326	1611	283
RP11-64B16.2	2.669185986573451	3.382698939416342	9.466577978519203	2.3860476363479606	1.7856961349399898	1.0244450036755475	0.03627582586001085	0.1951888627966036	0.14359869122976002	4	1	5	25	0	98	10	11	4
APOBEC3F	2.907501424230825	3.2556142580777148	9.707539877835007	1.1980604786477314	1.685850311977932	1.0192982909164134	0.3137458883823925	0.171676830371802	0.1210951342869144	13	2	4	14	1	32	11	16	5
ACSL5	6.040701814011496	6.218105653339533	75.25595034061283	1.2254931785460355	1.2393404874413996	1.0190650413703635	0.03981846964090216	0.040450150110620725	0.019442547036434152	93	18	57	144	23	453	111	82	24
CCDC85A	1.9358007760661442	2.9335194225721044	6.7008605998528905	2.8981032343580324	2.077964478311508	1.0186267166171463	0.037910636132746374	0.2178972679000321	0.15160325523681228	7	0	15	0	0	58	13	6	3
SCAPER	6.34916537407864	6.5575444599305515	96.23756187592937	1.0255138543261955	1.2431497628371484	1.0173365545533133	0.1149897824684511	0.05459680129063104	0.025208141012018376	154	12	135	121	31	435	108	126	39
PUS3	3.1318112847824504	3.5637728689282953	10.012464195801217	1.5693031827109503	1.506887815682641	1.0154289543938004	0.0840107970685638	0.14687662395123036	0.11272999528484078	22	3	11	8	1	102	15	16	1
FLOT2	6.61790147198821	6.746147259468503	108.1243754422555	1.1695995124205893	1.158506737053434	1.013015629961692	0.014787727732079188	0.021599187883059624	0.0027459446300159697	162	31	105	129	46	699	164	127	26
LAX1	2.1947747158602042	3.053361927792321	8.666433918049336	2.442681834542634	1.982653293433469	1.0114257760476546	0.07951450595950206	0.24559194330570858	0.14009254952840386	1	0	12	13	0	65	6	6	7
FAM167A	3.1052706209876972	3.8947541619680166	12.993235991812057	2.3714806261874757	1.7595973326630074	1.0077850837174167	0.049141702113194366	0.1699676537513003	0.13968305153741922	7	6	5	28	0	146	23	19	1
ANKRD35	2.7538609032245063	3.2329963912764543	8.517245298776333	1.772476147780466	1.6918114460317448	1.0074743759085152	0.08551544391925814	0.17028338912102622	0.13822783719800166	24	1	3	6	1	56	16	10	3
CASC5	4.054572789284443	4.392504903423635	22.020597261965783	1.7206166086828982	1.5205419640606948	1.0063599438967128	0.10698345292321682	0.14188737950839353	0.09869503920167563	29	10	3	21	7	115	31	21	10
FAIM2	1.6457918872194959	2.4135932000628153	4.340555131056898	2.460690079400666	2.2395182901804005	1.0061095750564333	0.06473396718297887	0.19046429023118766	0.13559371485356198	4	0	0	3	3	33	6	9	1
TECR	5.652023088781962	5.805398113130956	55.778910033238425	1.2141180260173325	1.199937009439936	0.9981582205567378	0.030054641872922443	0.037503645377612964	0.014345063697331921	122	14	62	50	17	468	65	61	16
LMAN2	6.5808542161091115	6.706966152621856	106.18791404292146	1.1519814277206606	1.163523070691407	0.9964417758594694	0.01780166968657341	0.022663137314707232	0.004437808571437987	187	38	92	125	32	788	122	104	36
CMYA5	4.492272203235075	4.791034906406482	27.46381245699923	1.3574257837935628	1.3876147969642092	0.9954103564776604	0.1102363425991646	0.11437669686170991	0.08473234375725489	22	4	19	54	11	153	25	53	8
SLC6A9	3.8209632291272704	4.086501488227017	16.615871428154247	1.3306879656761916	1.399317857504137	0.988990003840808	0.1043770724077245	0.12026610241757724	0.0880521594446943	37	3	18	13	3	132	25	11	7
FAM21A	6.439612137354935	6.583694891408841	97.86829837641527	1.13787516521497	1.178893623127992	0.9864498760602165	0.0315885312167001	0.03503356228941668	0.012283398134347813	171	24	100	86	44	631	134	82	36
KIFAP3	4.320716168829258	4.5552620260383	22.533846570689015	1.2906705278814956	1.3046066961377	0.9862245407603144	0.07529482731789719	0.09118909919762608	0.06216690101206322	47	4	18	31	6	193	21	34	6
TRAF2	3.7310077794057386	4.276226926189736	18.582334108944288	1.693668402181515	1.4453288326855658	0.9857690365409393	0.12959240521619517	0.1809821673427261	0.11161600898413615	50	4	12	23	0	130	24	27	6
PML	7.063104366697395	7.332812788092455	161.06487702213087	1.2635541560807508	1.2516323044193742	0.9857608084086293	0.06294846043391669	0.07670537497642639	0.045588235857781226	273	31	171	333	21	1007	301	200	31
HRH1	3.7687794835918638	4.4184749250981845	19.101235057127422	1.4543233385717036	1.5676955698188664	0.9841968538838538	0.1934879034856323	0.15667539834381666	0.13454608213962194	23	1	37	18	5	166	62	11	1
FXYD6	4.319905142621426	4.602620272979208	25.187337210951657	1.322192915046051	1.3790915671154491	0.9825430731200931	0.114353015902915	0.12866992173870653	0.08336276308414245	28	11	39	18	2	155	20	31	12
ITIH5	5.2111794893567716	5.5236693339151515	44.77478646076877	1.533726028080424	1.3398638050815166	0.9812094716303503	0.06068290224975622	0.09320178179195468	0.0732870019262641	89	7	50	22	23	523	34	63	9
LAMTOR2	3.8011302045996036	4.000593115170677	15.49283023854008	1.180983773163957	1.3592531620804296	0.9807381159449455	0.1222744072137463	0.10641949839401428	0.07548517490839911	26	4	14	20	3	89	22	21	5
ARHGAP21	7.70480014530147	7.821467061861755	228.58169794530653	1.0981185346723146	1.107832462029422	0.9804978143444948	0.010549623552139117	0.02173637018692507	8.075118579183327e-4	441	57	256	274	81	1595	290	272	60
PLCXD3	2.86377851423871	3.495422943087943	10.030314445649818	2.1928635448968334	1.6934045854434376	0.9789331533770185	0.06197198513686423	0.19510571456367737	0.13958730938847913	15	0	9	3	7	134	12	7	3
TSPAN13	5.6181793642947975	5.786848408718546	57.39282905778794	1.151061139969838	1.2465204044179201	0.9778461399538804	0.07197687981153117	0.06513520528457291	0.03924640224435425	61	17	41	77	25	316	49	67	26
HIST1H2BG	3.8305831148681477	4.18081553510251	19.55938333075049	1.3035946061052375	1.4815274567273433	0.9755741780750136	0.18021838662647163	0.17947120953572143	0.11677615791459559	12	2	16	40	4	99	22	12	13
CHMP5	6.215586587627212	6.354000251139845	82.21692658684513	1.2207929341714288	1.1538398410487014	0.9754566420394362	0.021010216626658876	0.035918685045785846	0.01213149578352342	105	27	68	108	37	561	100	115	19
HIST1H2BM	2.6593231203360257	3.338681130842351	9.72950241985042	2.2737319354002423	1.7535496899369483	0.9714946084211816	0.06611565859969294	0.22310431880227993	0.14942678627608477	10	0	1	22	2	74	12	10	5
RAC2	5.104463971860439	5.471539708418379	45.33208197011617	1.8771069740615365	1.421946202826472	0.9643868639586833	0.04279460908164153	0.12782664891041068	0.10120665536773792	13	7	76	30	27	308	54	52	17
HIST1H2AD	3.0651150453526017	3.4054976976675833	9.524340264355699	1.546422849571765	1.4942403027144664	0.964353846594092	0.07769324003773427	0.15760951285160482	0.12393678470158728	11	2	8	18	1	80	16	9	3
CMPK2	4.232992913899003	4.665984882721849	25.028000179873978	1.6073386278323263	1.4563730057072823	0.9639843837163674	0.09548165186267803	0.15404756971820358	0.12012397809005083	20	7	12	63	2	146	53	21	8
RN7SL2	12.031031267870059	12.346286612346207	5353.3052079145	1.0795582354413988	1.307528020231656	0.9632739325423998	0.16769074602849557	0.13665263753504758	0.07767304675803242	5647	2615	3817	4556	1830	12489	5752	6127	2827
PEX6	3.1615703017364503	3.8679399200898112	13.707899447979875	2.2557103324053305	1.6375814339869752	0.9580105744041121	0.05727513288028286	0.21017000200883598	0.15263924553822095	4	0	13	36	2	112	25	12	5
KRCC1	5.444213299840884	5.596261579635495	49.71773703501467	1.1667595867903573	1.212576591630106	0.9571271858556832	0.06294846043391669	0.0642209554824078	0.03721277844778711	60	14	72	35	21	303	46	59	20
CAP2	2.6882384090986045	3.3521863747270872	8.111503124690753	1.856232235609812	1.6236247816387988	0.9561493052294872	0.09952610996724415	0.1889876768625294	0.16030736968582637	16	0	11	10	1	109	7	15	1
CASP7	5.982382087761098	6.194206725820169	73.87022175762237	1.5074297904849756	1.2560079007369278	0.9547945006205732	0.021010216626658876	0.06575908172078983	0.0515323971581558	47	40	71	73	27	482	113	95	16
LAT2	4.2740733317967194	4.959917396930234	28.319285219756473	1.462190057485327	1.490861189338152	0.9535981163449444	0.2451858019366337	0.15663435620233745	0.12609788616016737	43	7	54	15	6	349	32	55	0
FAM98C	2.3257744754203045	2.80755542163993	7.569368413791439	1.2957721685412162	1.9700952408911436	0.9525193948694083	0.3777257879613075	0.21192826216688418	0.13559371485356198	2	1	10	4	2	22	3	15	5
CLK4	5.602266165287183	5.723798266120174	53.10443085837689	1.1665470708888575	1.1369543131366595	0.9514996244296372	0.02924448449828863	0.044017142637562616	0.014546960327156579	71	14	74	52	23	409	60	57	16
RAI2	4.4656910388888935	4.816986242918591	28.218546203552638	1.572196634450887	1.379753720425517	0.9505129234403676	0.06851842060024163	0.14185256563080909	0.10044503152301863	29	2	44	13	18	167	48	29	9
FAM47E-STBD1	4.979076374521643	5.3001673278558314	37.56613519233001	1.27316754368877	1.2623161367572195	0.9496623266829606	0.09253524790210506	0.10930082500604812	0.07187092782774004	53	4	43	63	15	308	45	70	4
SRP14	7.487791857222316	7.615968242844217	199.15165447279452	1.1909530537859119	1.1139176904461818	0.9483683035521925	0.012396932394163214	0.03309757232343576	0.008045526291057913	244	68	167	253	94	1535	207	233	57
TNFRSF10A	4.533389032487137	4.775517243245604	27.28780436640062	1.3143010920793272	1.2889006447907438	0.9416421114194995	0.08525669349270824	0.11191061848622666	0.08224130888977149	22	7	34	54	4	194	27	35	10
OPTN	7.9365987226267	8.051668324673564	269.02809216596484	1.0758745656630104	1.0787500225342632	0.9397945216181981	0.01442192926442585	0.031234017444931483	0.002975442117796493	440	70	356	259	118	1666	342	326	74
PDCD1LG2	3.284940048289445	3.9803402832271932	13.897181033244374	1.563126412785585	1.596722765566439	0.9380224528555072	0.20639995226501318	0.1879970433478308	0.1483916267878489	31	7	8	9	1	113	25	28	0
FLT1	8.476855498687149	8.694348739895268	422.103837897236	1.1920776324043272	1.1822202269506392	0.9350014604768373	0.05324004042447396	0.0815153775724899	0.047186229852001715	358	118	914	500	86	2645	563	323	169
AARS	7.48985781945038	7.719417594087114	212.6541566601117	1.2932195559576043	1.1789686584036563	0.9299222813235402	0.04833467966320976	0.08346059137140459	0.0488658372189509	492	23	147	309	88	1607	245	252	62
TRAFD1	5.328747367071506	5.550218341891367	45.40972615879552	1.2103107312415102	1.1631856338953757	0.925617061063571	0.06316929322358873	0.08791895187646323	0.045588235857781226	70	17	45	50	18	352	73	66	4
CEP152	5.049097782826918	5.2453987151064885	37.860829992315644	1.1430386377581059	1.1976440291134562	0.924984230293136	0.0893447534648466	0.08642795594893309	0.05240829828684159	77	5	54	34	13	282	35	48	13
TSPAN18	5.129176576642157	5.466121000876891	44.22485856512624	1.005161217113656	1.2914076241272874	0.9245384317628598	0.27044928387099687	0.13373974085662738	0.10395625049547878	87	8	77	42	5	230	103	23	15
MAPK4	2.451016894131692	2.908091609364803	6.711224017881039	1.7286415546620795	1.7768631982104242	0.9237000946480822	0.13457457526611635	0.18993786175710267	0.15315201912555773	2	3	8	6	1	45	17	4	2
PHF14	6.526354411781009	6.7370779727575885	107.72797103715031	1.110496926374883	1.161700470076471	0.9201414907514077	0.09151912966158932	0.07911506093833937	0.04647346449134212	244	12	134	104	43	576	131	150	33
RTP4	1.0738272046404371	2.1692707778422484	3.0773822511312194	2.462575192746983	2.8531605213604356	0.9121938319078041	0.08563477186355216	0.1302765870958254	0.12019559638235218	4	1	1	0	0	30	2	12	0
COQ5	3.691340079466948	4.103403329601734	16.040319097550622	1.6224385850701877	1.387703635866502	0.9072906346195456	0.08126824075040892	0.1677946323903492	0.1353056425803319	33	3	8	32	1	154	19	18	5
ITGB1BP1	4.204440721096115	4.568348267263399	21.627265594771245	1.2847905610603627	1.2818815648267896	0.9064449178159841	0.11930510237699468	0.1378249241099183	0.10920611288713418	49	5	33	21	3	195	44	24	2
LMO7	8.549752932813696	8.675154872115726	415.37164166185096	1.0318029622346034	1.0642915916462654	0.9050774130447513	0.028707589204801865	0.04801126179476513	0.010599091107084005	837	112	344	583	152	2252	563	463	127
SLC12A7	6.157050096941491	6.403195886152676	83.24717099354298	1.1970798704371868	1.1609719416623985	0.9030563818580523	0.06761137934330716	0.09045286804730754	0.06074066145988044	147	11	100	170	18	664	130	105	14
HIST1H2BK	4.744717889894259	5.008354538565323	31.467486695442172	1.3188476175810642	1.2248317008823988	0.8986882311409998	0.07769324003773427	0.12064714870149314	0.08580569036636998	44	12	26	62	3	236	50	32	8
DDX23	7.144680584913534	7.307051151699039	159.9899543416884	1.060227934587266	1.091001763655461	0.8979404548026888	0.056354163693004444	0.06467156587110845	0.02546585832144982	346	22	205	223	51	1073	194	170	51
RARG	3.5436760219544055	4.02840571880298	14.234275669736993	1.4029604055502325	1.3907566006945946	0.8956940366121889	0.1510271123986755	0.17577092664928576	0.14688893570453493	36	1	12	18	4	125	33	16	1
MMRN2	5.126139901973964	5.41540697607597	42.040504444470145	1.3782184632558168	1.2450599219514613	0.8947903305525079	0.07820927512454375	0.12251554044286411	0.10042288167044666	37	6	103	44	10	404	60	29	13
MDM1	3.796169128834873	4.039173889645161	15.374497503430288	1.2492986610792371	1.2703343515368237	0.8943752622896792	0.10666653029459966	0.1407153918446575	0.10405910961760115	29	5	18	18	2	123	27	13	4
FAM117B	4.259231666234282	4.455650973711791	21.462136270855563	1.2972148756615214	1.2539364873788255	0.8941327228110734	0.09272438972547814	0.12551989315644735	0.09699145289779826	19	9	35	15	7	124	34	28	5
CCT7	6.596032608841966	6.713840696075584	105.45645610366151	1.0832590176758763	1.0512540167009496	0.8913128355893243	0.02766776013733435	0.04460487674297566	0.011955299756720304	199	25	100	140	46	780	132	120	26
NDUFA9	3.014823881015547	3.3394311292728904	8.651022067729636	1.3151907738470392	1.417945590899393	0.8907851794170893	0.13457457526611635	0.18149367386329102	0.14831343500810626	15	2	8	9	3	72	10	17	1
CDK2AP2	4.615881221473936	4.8374745006516555	27.733306362307292	1.1341863921412625	1.1899033390813485	0.8906454181331178	0.09952610996724415	0.10709778888343716	0.0725965916062603	57	4	38	40	5	206	36	33	8
CCT2	6.226665766332076	6.348602123208997	83.76484633062246	1.0702335897653648	1.102149825238862	0.8882408389435271	0.04406504172762274	0.05441823919253836	0.029735550722218968	112	36	75	99	29	551	98	66	33
GPR4	6.387754799000317	6.591295653530096	95.57573187094162	1.2857404277911044	1.1410287239679768	0.8852263412249308	0.03981846964090216	0.07669854700733994	0.05315507310033087	141	36	118	67	43	865	162	103	11
ADAMTS6	2.415777703904297	2.950785710391497	6.421020007486082	1.653321614347639	1.721337731840578	0.8848482328571551	0.15202012556003508	0.1883034653213076	0.17725478243364765	13	1	7	3	1	67	15	2	2
NOTCH1	7.142556192746506	7.384706504384893	168.40779341363233	1.1346727025506003	1.148910139013188	0.8798278113457233	0.09952610996724415	0.10696739646798166	0.0748650975794855	395	23	320	156	32	1036	289	142	51
MGST2	2.677682419834879	3.0637179835868746	7.237176993543779	1.7766793238762235	1.5714712981007115	0.8779236210651119	0.076759650629851	0.1951888627966036	0.16510782968251925	3	1	7	12	3	69	8	10	2
RCN1	7.243038744787726	7.405877433316421	171.92034615330064	1.287461916974353	1.1091983231526437	0.8774164029367791	0.017386111846544865	0.06706088932657715	0.04339753203337738	178	55	136	187	106	1290	183	224	43
SYNE2	9.474632414420316	9.734954124268844	863.851143198361	1.2108220899995001	1.1601649795508635	0.8747221068820107	0.08034545089674092	0.13255487270048072	0.08413413430708269	1368	107	2102	807	196	4303	1435	785	291
PRDX5	5.873224354840229	5.9833669092369695	63.55190199467627	1.1172836110457094	1.056698302544062	0.8734361037365275	0.03586228658493273	0.05579366846945614	0.025361105103910157	88	25	85	61	24	522	60	75	17
WBP5	7.508494807473609	7.688920428781548	207.90574902569162	1.2708221400619997	1.1170098003459197	0.8726485413498251	0.02766776013733435	0.07425525659972718	0.04965025778071895	199	56	228	226	125	2223	183	235	46
HIST1H2BJ	3.7566264254600767	4.346893074426169	20.0556351305504	1.9746195261777588	1.4452745762144055	0.8719780038832133	0.08233501881853807	0.2250416676358464	0.1565174031451774	19	0	7	46	9	168	22	21	8
RNF216P1	4.425965885024151	4.839048035983133	26.548885393251563	1.3513229565160252	1.2721232247933554	0.8711582453302721	0.12645162296674617	0.1569830952340864	0.12363611172355785	38	9	28	53	2	228	47	38	2
CHD3	8.026796234749558	8.200931747240551	296.3791386112834	1.1476612100278996	1.074747006956829	0.8702537068215428	0.04452207307949828	0.08205505803084504	0.037794867826954834	630	37	446	312	120	2317	346	358	72
TRIM25	6.887768203553028	7.068602233126046	133.47739810296775	1.1001008748645063	1.0758871352053663	0.8685475054635198	0.055988619365438176	0.07851247826346418	0.038971287598563116	231	21	165	234	46	1025	191	179	21
ATG5	4.786456495161247	4.967554207093849	30.066009187369325	1.0905566212941935	1.1233208921466944	0.8681591746720825	0.08324398809827406	0.09730985372442241	0.06230178701980119	49	6	40	50	8	222	45	37	6
LY6E	6.694623127854759	6.901347646276915	119.97122352721897	1.2066109873316957	1.1370097835472084	0.8672700001529626	0.06118338058890672	0.08595192276644054	0.06836768260662063	177	49	84	231	22	737	215	135	24
FGD6	5.9614058949831135	6.065660841359825	67.12081632311792	1.0686111510513778	1.0360647311841378	0.8671752445735916	0.036584640066269	0.05230575151774854	0.020112289548664373	84	23	93	79	27	469	76	87	16
HERC2P2	5.239441853638911	5.985853038873142	62.98001967568716	1.7270388828979266	1.3731497680152014	0.8647446483019977	0.18314596849724074	0.21464081503561686	0.1612920928664969	208	0	77	53	8	418	83	88	20
MLLT3	4.577160296883157	4.71669824031616	25.865314861229866	1.1039958430797807	1.1407668818249717	0.8623174070485766	0.08102546076865388	0.09790287249703997	0.06821041229307363	39	7	26	43	7	186	33	27	8
TLR3	4.275952845375505	4.593280716826929	23.088443027715304	1.6483957986291922	1.3302207716618455	0.8620825796643768	0.06168327147441175	0.1492633681376227	0.13082186022782383	21	9	8	34	12	176	40	30	3
TMEM229B	1.9933899896719671	2.6784838793297707	5.553884743605229	1.5318713276850935	1.9749727767678986	0.8606810240327493	0.2592247597752804	0.2110112942530356	0.1714068241407083	6	0	9	2	1	26	19	2	2
BANF1	4.599257268244041	4.76446760623339	27.62730781028865	1.3366156510757676	1.2009584949026275	0.8602017949228247	0.06709674489520194	0.12737942863208934	0.0955388698037286	45	10	14	24	14	194	33	25	10
SPOCK2	7.181160385440135	7.448048033406515	177.28596684500275	1.2151210586704189	1.1657975489761807	0.8592412175277657	0.10588057244294583	0.12403299768282233	0.0974370499286458	439	42	336	101	24	1120	250	145	66
WWC2	6.942612829440219	7.099516510424015	137.82318740991417	1.0218281735623516	1.0602633929348353	0.8590766305776824	0.06655595943643386	0.0713905435308018	0.03576060129086261	314	24	218	160	36	848	200	156	36
SEPT6	5.9837041140656035	6.1585551262379195	70.81847732788029	1.1127125212095375	1.092162928341475	0.8562885845581971	0.06483593115847106	0.08020016991427496	0.05720761456200207	85	18	150	82	18	468	99	98	14
YARS	6.971437560019175	7.083824036091405	136.7801946956222	1.0136910665513608	1.0180476544013366	0.856089547436532	0.035230789062979	0.050347050381743065	0.014683074106665151	235	32	141	229	51	966	189	130	37
TCP1	7.403960609825804	7.544600291990696	187.56373103176958	1.1212034636041903	1.0354746097504888	0.856088918875214	0.02799193958785879	0.06704754734066964	0.025716076348353756	309	36	179	289	93	1566	239	209	39
NDUFA12	5.040610732970414	5.226540007804126	39.238381132292496	1.2232391002441958	1.2098448193149087	0.8549578976288018	0.08034545089674092	0.1282316206393593	0.09918449501960296	38	10	33	37	24	274	28	35	19
CASP4	7.243005556834712	7.369167485155705	167.02664575681342	1.1083161435756586	1.040610433117636	0.8546310395999372	0.029553654064115812	0.05627399839040301	0.02611912640102042	190	62	300	158	56	1251	172	217	41
HIST1H2BD	5.723318372005773	5.863926654107588	59.46051830393526	1.0706255707777759	1.1038558703148538	0.8528066264059837	0.07925872764118855	0.07969933297699695	0.05866371458533224	81	18	44	109	19	393	58	61	23
STAT2	7.300029682127598	7.4478968859973556	175.6139285365268	1.0114280332603565	1.052092149801743	0.8525250588985425	0.06473396718297887	0.06729254417493793	0.036220939425355446	394	56	163	240	46	960	287	229	34
SYNE1	9.814055017765838	10.108313568107786	1116.7289277689504	1.2940349863138985	1.1669561970043465	0.8522057753678833	0.09038748849237765	0.16079597992332736	0.1057154552466063	2458	113	2508	991	199	5769	1851	1135	343
HSPA5	9.328795944627583	9.503691168739195	739.7298959548194	1.1230794788526188	1.0760943296642207	0.8493700485772353	0.034990856556565635	0.0994519341377293	0.055933943707102134	1098	138	689	802	463	4898	665	800	274
EIF2S2	6.99679222165646	7.145257496706618	144.77631204818562	1.184288405187422	1.08311027363864	0.8487521459621629	0.035523952080690716	0.07315116492416548	0.05136109600205107	185	52	91	176	77	1025	142	146	51
HEG1	8.398618724750452	8.518326512237206	372.78484905319897	1.048040130746331	1.0204198664690347	0.8427506745138835	0.027087949668785728	0.06011728952969073	0.021763087437398666	654	157	549	297	106	2510	525	328	108
SNORD17	7.654410888840485	7.870782208502597	242.5055986982867	0.8278981450945694	1.1325024971757032	0.8412931735120139	0.2256861039037912	0.11417063291389322	0.09267325971260314	249	65	324	243	116	833	255	191	132
GRK5	6.269812589138928	6.451749200853237	88.24935685947844	1.1263438343329217	1.0987088979969646	0.8404118553767801	0.07332159466208467	0.0915281660437938	0.07325997662074794	106	25	206	77	19	530	108	111	26
BTN2A3P	3.1371078086635578	3.7010539246081255	11.558560477812057	1.6972139922455414	1.4045728780960796	0.8399165937372788	0.12186560062368466	0.23575198393346758	0.17692106157622828	27	1	20	11	0	95	17	16	3
BTN3A1	5.687233055314092	5.864830982933551	57.466663702586615	1.1100889635962985	1.0883091595949657	0.8385323807115759	0.07398433697945357	0.0906274272965093	0.07007267394165567	77	15	119	61	15	438	102	49	12
SDK1	5.083882848316576	5.334378529658791	39.44079823850916	1.162447043491399	1.1442699275517805	0.8385065069863971	0.10639942449412138	0.1262864438898425	0.09948876123313509	106	7	57	43	5	328	52	40	11
E2F2	2.2001189371469434	2.7483789610244447	6.353542342428954	1.944471313382278	1.8599449756069082	0.8371933913581717	0.10080526038752186	0.24121911548913894	0.16071476666626885	4	0	4	3	5	45	12	3	3
MITD1	4.822878633515194	5.11419186139038	32.406464125352386	1.1354364379962751	1.1312741602649532	0.8347864167938681	0.13442437081232933	0.13956783315938545	0.09948876123313509	73	8	38	39	10	305	53	42	2
AVIL	3.00258737046286	3.559647551281599	10.656311714809013	1.5424879222713448	1.4597481939563053	0.833990627247765	0.180892285176379	0.24141966350244112	0.18327523706871662	25	0	8	18	1	59	18	17	3
CKS1B	1.650118321679414	2.533078544939177	4.17276523717321	2.6705360488678145	2.131360465294677	0.8337639288774297	0.04448622666354389	0.18777087591467106	0.1786162226588334	4	0	8	0	1	60	7	4	1
SPAG5	3.8120845357912336	4.230224779775614	17.09919485329391	1.7386850593426488	1.3908856690509923	0.8336991492710837	0.09952610996724415	0.1721426743037603	0.16758065607332304	36	6	4	25	4	216	14	23	3
PDIA6	7.614805933095904	7.77072087595348	221.8849167480477	1.174746636314767	1.0610647158364872	0.8336540019850863	0.04090200173380473	0.07969933297699695	0.05240829828684159	413	60	126	271	118	1644	225	245	68
NBPF26	3.67101486426555	4.203385396811115	19.41879016145049	1.2148572523582586	1.4202729590086047	0.8330503206663357	0.32393653564537345	0.26043996573563677	0.17534392148110678	35	1	41	10	1	70	29	14	12
SOS1	7.217901618491512	7.329719362788554	161.98745553315007	1.0492104811993512	0.9934487377754554	0.8329172206695453	0.02766776013733435	0.05887381516421479	0.020022134992832778	230	50	233	159	77	1131	200	215	32
PLCG2	5.204141367974268	5.451150394395422	43.30208596995491	1.1717227875039335	1.1180824534433884	0.8322968069837713	0.11175867812695922	0.1352856446924128	0.09035631353185614	61	3	82	57	16	329	52	47	13
MFAP1	6.678657402943849	6.7821780163473635	111.96165562729486	0.9657293413951804	1.0095917208584322	0.8319709392945972	0.050868337288744174	0.05693930316025276	0.023808841642529815	185	29	138	116	54	633	135	122	36
USPL1	4.684640423315099	5.158398200386463	33.627230668246305	1.4449594476207415	1.2614682232939958	0.8319123117319079	0.13561390711041435	0.17947120953572143	0.14987372432778995	57	1	73	30	11	308	40	58	4
IGFBP6	2.9330527892388147	3.7094134983818186	10.767597854843794	1.5356378409402411	1.5173377059948316	0.8297719923253819	0.2531020523201363	0.24406923674294778	0.19233809573790028	20	0	10	16	4	113	30	9	0
C4B	3.4644737846500373	3.940372127393628	13.965143517609958	1.76416901799763	1.4328333564636389	0.8290565306215819	0.09016769786015641	0.19902533614106518	0.17809747306335746	39	1	13	4	6	128	27	12	3
SPTLC3	2.854259382139348	3.2628786682910014	8.138894514055378	1.5208896431127616	1.4749494371488436	0.8286640295706816	0.11810609970152111	0.210408990154065	0.1796723701624825	8	4	12	7	1	80	7	16	1
COL4A4	5.044964751858692	5.230097894074488	36.89014012453647	1.226742316694182	1.1263014400046274	0.82816441547895	0.07965657557949453	0.11477411396757066	0.09483285414861709	74	16	21	43	12	255	44	56	7
HNRNPA3P6	2.408586285253656	2.7165076822853513	6.512799764658039	1.3570493284314202	1.701580215936085	0.8264643382357821	0.21264538577057396	0.21070315568080797	0.16954975648272244	7	2	4	6	1	40	3	9	4
HLA-DRB1	7.825234172469809	8.279596097242639	318.0669711586106	2.0408684162057793	1.382960801405987	0.8258620666616864	0.012937253938568035	0.15706592491240073	0.1599953911125673	129	260	316	135	46	2543	381	378	95
METTL13	3.8477985565609636	4.2243462984787765	18.13795843488383	1.3336753695592947	1.2992052520647406	0.82500531364963825	0.15677411008875222	0.19795955305113602	0.1599036382579757	32	1	13	40	3	119	30	15	7
CARHSP1	5.777954458911398	5.9513283581820735	61.241995630386576	1.0141803393075877	1.057998084862327	0.8247834469324196	0.09353684202222991	0.09260512269046625	0.06230178701980119	107	12	103	98	12	432	96	60	15
SNTB2	7.005450155190297	7.151797183192055	142.1410116525117	1.0435477033479241	1.0165362292196898	0.8233122372471254	0.05134589641469868	0.07901505315750627	0.04013157223772472	195	35	230	160	64	961	217	190	21
FAM13A	6.169055151911216	6.391972602428668	85.14834389665306	1.0133111757019966	1.0971601545205882	0.8194188900622613	0.15079732747625138	0.12403299768282233	0.09641536129139316	116	18	151	155	10	486	95	95	32
CLSTN1	7.2841383267879625	7.410634637777496	173.23196946813044	0.8929310069866051	1.014125059528191	0.8183716473552555	0.09013853067025356	0.07069812092497256	0.037794867826954834	344	54	198	264	39	913	243	151	61
CETN3	2.8384586273294667	3.401749835621159	8.459136722515012	1.3447832869003802	1.4378444028254216	0.8174445257749499	0.22349645806237398	0.23600832751741008	0.1920375347575123	11	1	15	11	2	84	19	11	0
ENGASE	4.819691802675556	5.277514077675218	35.987143337016064	1.358895586924793	1.2507400992016995	0.816969554159696	0.13797975574255253	0.1699676537513003	0.15929153624382147	91	4	64	40	4	419	60	39	3
JMJD6	5.308204087065621	5.588879632296703	46.5827344387261	1.234158022622303	1.103284549946796	0.8168283546123444	0.10192251489687333	0.1454342805418484	0.09888303894349224	80	3	66	70	21	433	60	56	8
PRICKLE4	3.431723919754218	3.707606954155889	12.606662537597467	1.231184913096717	1.3736823134337617	0.8165604535665174	0.21015463613819377	0.19385406694652899	0.16520261452705678	18	3	5	21	4	67	11	24	4
JAM3	6.084372706758086	6.246991340940159	76.07080300571627	1.0808358297676903	1.0528823305204118	0.815396033142337	0.07184809796385791	0.09316045441805768	0.06963118630809942	106	14	168	73	25	512	103	81	21
KARS	6.3770774985936365	6.503721514382429	90.62183458989627	0.9588339972767431	1.0005243455116204	0.8145390426688125	0.07057426905782506	0.07116367425034972	0.03534536859451564	181	19	106	142	31	573	115	122	20
COBLL1	7.202979090970277	7.31968748420263	160.9802397976051	1.0019909290734241	0.9759860599899742	0.810058151270551	0.04130733375403354	0.07135994438369099	0.025087949988512895	273	30	253	189	73	1159	212	161	41
DPYSL3	6.823258835025061	6.936421198032673	122.64230653563241	1.023723292906749	0.9742618692876055	0.8095447678507254	0.040831813453137994	0.06844778915230858	0.027127618350786524	205	32	172	138	56	1105	171	100	26
FCGR2C	4.258859304112509	4.885195852402526	27.969889020661732	2.199223452238844	1.6185423013090547	0.8091160886194245	0.03508946765969299	0.156173041223965	0.18317190959839988	16	21	36	9	3	331	28	50	2
ZNF106	8.430243936865306	8.539539224170543	375.8294006258369	0.9898076645225801	0.9586738098769962	0.8088976834162378	0.029815449382520728	0.07398195812588304	0.017700769584342094	803	75	497	451	158	2809	474	394	90
ZNF271P	4.87120375254265	5.048704397788487	31.98733807850429	1.0636346215262837	1.0710073141086702	0.8062942618624227	0.1056952098957102	0.1248849134764782	0.09022206961871244	51	6	37	49	14	246	31	51	6
RNF169	6.562996654937163	6.668796893455793	102.46441352263369	0.9302962815552127	0.98299790692516	0.8048746491987248	0.06611565859969294	0.06366684423037586	0.030089185255906013	144	29	165	145	33	631	162	92	27
TPM3P9	4.333173127547784	4.523993275085248	21.876093370578456	1.0733020934503474	1.1247808977066074	0.8047672546243776	0.12216443097330809	0.13615811408472628	0.11140340054355335	49	5	25	29	5	165	24	32	5
RFX5	4.931554840349623	5.049341603126912	32.442179416988495	1.0521334637480724	1.0280761043052684	0.8034110274507701	0.07769324003773427	0.10822807887230167	0.07106775464824393	44	12	44	39	12	232	52	30	7
CCDC18	4.283698895201997	4.525444276345939	23.153616026332482	1.2008456614118421	1.2247651442092253	0.8026746486232754	0.14833596886657277	0.18008497662102763	0.14325469714942873	40	3	17	19	15	126	42	17	8
CORO1A	5.092182289554271	5.266688917920253	38.1262930052523	0.9764107388920896	1.089814507370401	0.8017834250970514	0.15889799823168474	0.1175904402762932	0.0972736482020063	51	11	74	47	7	198	58	48	10
NKG7	4.451349170001571	4.822402030548894	28.8124588426227	1.99728173029595	1.4314472796057112	0.8008232512908646	0.028995338473464426	0.16613635497062826	0.16701087178922935	11	21	34	11	7	222	28	38	9
ZNF701	3.838609647640307	4.119468235415489	16.70440719650306	1.2422381142642869	1.2172392841522826	0.7999355943762111	0.1450036328105367	0.18875828287806454	0.14734620318610125	32	1	15	29	5	123	20	18	6
SUCLG1	4.423192245064668	4.646837958866959	23.7940625338933	1.085223285385999	1.131480737202607	0.7974418713989346	0.13761005292653292	0.14560842410112904	0.12322054413739074	58	4	24	34	6	174	27	37	5
FCGR1A	2.5595726089750803	3.6042086006991796	10.475709038936312	2.4673435154208603	1.983903525636023	0.7920620087725455	0.11129088869773915	0.19756558957290216	0.18540862772288186	1	6	14	9	0	95	14	27	0
EBP	4.232621374907426	4.388820366029926	21.6079608005283	1.2599089558787127	1.1965727033191969	0.7915275805771684	0.10687126838834018	0.1702310760021898	0.13479899695958952	28	10	11	22	9	137	27	16	9
ISLR	4.268235666937063	4.459428048017049	21.995566217137824	1.3123507602363653	1.1826552487527935	0.7903261117899877	0.08775318113603411	0.16651653639774705	0.1372555157617612	41	12	17	16	5	194	19	20	8
PLSCR1	7.061934521139735	7.176398918864124	147.23637267060238	1.0661514369543514	0.9923328370984977	0.7893973317587492	0.04596678849833959	0.07442942080814316	0.04972680546403612	128	60	179	207	62	971	149	172	44
HERC2P3	3.4775752603223227	3.7550086086759693	14.025907898780222	1.1199282829805286	1.3696045720899657	0.7881414426430037	0.2636380943602234	0.21848004823969894	0.17590422459308205	23	3	23	7	2	72	9	18	8
CEACAM6	8.504294973139622	8.713539734493594	427.967422867108	1.2796283915836972	1.084903659008834	0.7854652357145053	0.06138434183671454	0.12403299768282233	0.106042472663931	263	158	287	809	199	2703	419	543	136
NMT1	6.471196041469629	6.600191787920714	96.72048924607965	0.9805337880859442	0.9783538786963477	0.7843482401668243	0.0672917915282932	0.08191587391695423	0.04976960484612456	228	28	105	139	25	710	150	94	20
IGHG4	1.5989658824956612	2.9102631690863885	5.248870862594866	3.2050743274185414	2.3625299990379456	0.7836794506356847	0.03981846964090216	0.17375875411237693	0.17438197040154357	0	0	5	11	0	90	8	10	0
SPTAN1	9.077027433175365	9.206311474122579	598.1194691446788	0.9696644863889555	0.9610796648034935	0.7824945839098884	0.052802821500959066	0.1053144292479834	0.04524669134135225	1519	148	887	744	128	3670	751	668	164
NSDHL	2.918992798515949	3.1961226511556444	8.35572143829613	1.3061261970681932	1.4000079775808196	0.7815297111444367	0.1515055740326911	0.21070315568080797	0.1879073214870547	13	1	6	14	2	54	11	11	3
RABAC1	4.10463881164382	4.358517419366763	20.985127989357057	1.0558459122148827	1.2542252741307311	0.7815244726927942	0.26143080765571114	0.1951888627966036	0.16520261452705678	50	4	19	13	7	123	35	9	10
CPOX	4.156411173354921	4.341034103047936	19.6768231559815	0.9996973774269046	1.1479067195683443	0.7812418733145488	0.18675929383876694	0.15542556969638702	0.13253606206054236	44	3	24	21	6	111	27	25	6
CENPF	5.680245304601903	5.930194179401348	62.810658919879565	1.495237274060928	1.1955252825689966	0.780873853036843	0.06838331734797772	0.1418037443397247	0.1438150080677991	88	36	18	65	22	424	85	48	23
DDX10P1	2.5856953003138976	2.8640677805047603	6.374765401237899	1.2607245363774813	1.4952016418447316	0.7785330746706569	0.1819904125863919	0.21017000200883598	0.19374514250269928	9	1	7	6	2	39	13	6	2
IFITM3	8.478235594573054	8.586100038350581	390.6439464692002	1.0392753834771085	0.9570818674562298	0.7746945038078156	0.02766776013733435	0.07813480539036859	0.036997253679245334	393	170	408	651	142	2709	465	417	103
OSBPL1A	5.77646908911822	5.895443153147192	60.653986188776116	1.1107465062531658	1.0182042718027173	0.7724512076278773	0.06227359939167148	0.1031061135883061	0.08287518602688512	98	22	42	65	32	420	60	63	20
CXorf21	2.386072211660753	3.184834606227605	7.6865491145688205	2.4261798036648905	1.7690857553806825	0.7722322448750049	0.04925283150151979	0.23817003821263386	0.2033663143249658	7	1	21	1	0	77	8	14	2
HIST1H4H	3.4945105291034495	3.7889671408672623	12.859995070918265	1.2718858660810308	1.2869474077152356	0.7715665888945842	0.15873122052825062	0.2206855998375734	0.1786162226588334	19	2	8	13	9	74	20	21	2
YIPF3	5.1305922667948725	5.227618749074282	37.273498576362805	0.9510401356420285	0.9973006321545939	0.7715430121668261	0.0984717452120122	0.0994519341377293	0.0695047277759341	56	13	43	56	12	231	52	39	10
PAXIP1-AS2	2.64457785066884	3.188569437783839	7.446852462912733	1.2434141397597043	1.503205004240851	0.7704014164459182	0.289304017352462	0.2539384856255772	0.20641103417449091	14	1	4	10	3	50	16	14	0
NAV3	5.582375597906992	5.770817707252988	54.4835597954424	1.1057738807085302	1.066629076140903	0.7700707136050082	0.12119709992587133	0.1282316206393593	0.11786323879397678	153	13	32	72	16	350	61	73	15
CEP295	5.4758420127098635	5.600183229970863	49.8690866701274	0.8269974949590994	1.0388481297963879	0.7699672908549408	0.17547658166565272	0.10930082500604812	0.08630053581131866	99	11	56	65	16	274	55	42	22
SAMHD1	8.496426444437484	8.641845799616457	408.03629331050104	1.0425204870971545	0.9994875280105099	0.7679853992335842	0.0491558357532397	0.10252557560204476	0.0784747093881025	453	212	406	671	93	2459	403	459	138
PPIB	7.119885562226138	7.252885480446375	156.16338249974447	1.0404551214009594	1.000669531814855	0.7672361244786884	0.06536950481058736	0.09589760348457052	0.07767304675803242	271	55	104	169	81	1012	142	160	57
ZBTB40	5.908313976730729	6.133026542328156	69.45991371019122	1.016142702472037	1.0423412236274177	0.7659646182517672	0.15390847226182003	0.1407153918446575	0.11432979413844677	163	7	114	84	21	461	124	62	16
CALR	10.204958216089475	10.35650602314987	1333.9675198694385	1.1169216158648017	0.9973373197421901	0.7651620199417186	0.04572188103767334	0.1282316206393593	0.07809775828344574	2452	490	715	1526	681	10259	1223	1549	379
PLSCR4	6.091736379812652	6.246294381483433	76.17014305309311	1.1982298601146144	1.0251938980299389	0.765000523535161	0.06851842060024163	0.10930082500604812	0.09673686298618758	121	25	137	39	32	595	89	83	19
DNAJC7	6.983067807713721	7.084820518330496	136.49029664644897	0.9717104994530813	0.93023119757797	0.7640309958503146	0.04752428224226928	0.07851247826346418	0.03798787046196194	169	51	210	165	55	881	188	172	25
HLA-B	10.382598246289362	10.531397464741108	1511.3897917223612	1.1359212448751033	1.0064149685765074	0.763790392964762	0.021456749616134706	0.12304969697942907	0.08085310421124438	1631	921	1828	1272	456	9694	1931	1551	431
PAPOLA	8.097743392230363	8.186948040833636	295.7264689168728	0.9857292267109102	0.9153627167437239	0.7617080870199197	0.024992700790478457	0.07398195812588304	0.02540342522549933	345	107	348	393	148	2034	363	318	72
KLHL6	5.571840735601256	5.825804760029846	55.28058430367749	1.2098431309134636	1.0911274373733675	0.7599965223812497	0.09235135301106882	0.14254921517262098	0.1336846847967125	64	25	100	70	8	491	102	49	7
HP1BP3	8.133556735198388	8.208979965154246	301.23471774897746	0.8277393668407649	0.8943921081211224	0.7563344283222314	0.0446310527359308	0.06784867562487519	0.014423061965233906	500	99	400	409	114	1673	382	282	95
PSPH	3.4347265486057306	3.8063250375396325	12.881931948290752	1.5317241742012386	1.3403391789090526	0.7553847186368986	0.13924390458631888	0.2189989150057151	0.20034901374215755	23	3	3	26	3	90	24	14	3
PODXL	9.792397619225259	9.974230530814074	1016.3494007458332	1.0065358802792765	1.0027459362108437	0.7548341045155637	0.0925646514996537	0.1516917165950363	0.09725517800879153	2240	233	2037	871	249	5927	1998	915	200
EFCAB7	3.0571450043865647	3.4661925911955187	9.028931518755664	1.4239047925533779	1.3089741660649992	0.7540074545551922	0.12015448881952753	0.21962164871143341	0.2110147931615999	17	2	13	13	1	110	12	11	1
TARSL2	4.058775058828918	4.282153275758753	18.613723794846415	1.079835236857322	1.13543362012477	0.7537944580440411	0.17547658166565272	0.18675276544767297	0.15615490475473465	39	2	29	16	7	114	26	24	5
CHD6	6.925219225610717	7.028642495003208	131.0634125496924	0.9143270963532506	0.9203088947960489	0.7533277551327174	0.06294846043391669	0.08297483957182457	0.03740582443766593	209	30	235	181	46	881	184	136	30
CUL1	5.781038109621033	5.919317933684382	60.41178134370553	0.8988851747596506	0.9914849360176525	0.7523796780887777	0.14009342574000364	0.10923309776149727	0.0875919477212319	87	16	95	102	15	393	52	91	16
HSP90AB3P	3.884365005836934	4.188171691197759	18.38645295691488	1.7799325995445348	1.3640035365885421	0.7513801946650649	0.06683251321935675	0.2015360931113306	0.18506873198612428	15	8	5	18	11	179	14	16	7
DDIT3	5.425318618821362	5.554515414889642	46.42091949848704	0.8941084870485295	0.9847832587856767	0.7510878555861821	0.15285967688059038	0.11533066657447213	0.09080305525680468	67	16	57	65	18	235	76	62	8
LINC00493	2.150731109907713	2.8035206071417087	6.448934169518874	2.1555708619419875	1.7995941578897996	0.7507868920305478	0.07820927512454375	0.25448069585186384	0.19470946903096986	6	0	1	14	1	58	6	5	4
LPIN1	6.145972113414777	6.336064537239792	80.78971551312924	1.0263347238591185	1.0006801746122567	0.7507568413872084	0.12216443097330809	0.1363664173385774	0.10102056965188141	126	8	109	142	36	537	87	107	21
PARP3	3.896890568390549	4.162283777569924	18.29043236270101	1.3277249650480947	1.2525700625878418	0.7494410891876615	0.15071992863890007	0.22677003219473238	0.1795512078646283	25	2	7	27	11	104	19	20	8
IL15	3.7947021262775387	3.994533433556509	15.299219469514602	1.41957831043941	1.193348949898455	0.7489889293197256	0.08288461039855191	0.20043189187942434	0.17470219536753917	13	7	25	9	6	124	20	15	4
ICAM1	8.114001206938347	8.23702045579106	307.9551789275491	1.085170683891009	0.9679423864342964	0.748831257860273	0.03208987279023369	0.09320178179195468	0.07045642654754977	391	136	229	343	163	1996	371	302	92
KCTD11	3.4643560820085173	3.6902162691574865	13.367291840424246	1.17084930929426	1.318281656506985	0.7487455797158994	0.2102389260641758	0.22601380737079652	0.18601745526937044	17	4	19	9	3	102	12	6	8
VIMP	5.501834114743389	5.611137300132387	49.27702208694854	0.9482844702361257	0.9895417280780052	0.7476963970044656	0.10687227446802167	0.10416514282907521	0.08423122590902743	114	17	57	47	14	325	52	53	16
TMEM109	5.751795637290821	5.875966837849368	58.06713065701288	0.9549505074801204	0.9563899689269084	0.7465315730273036	0.09208787738996747	0.10416514282907521	0.07548517490839911	127	21	79	61	16	393	92	61	11
CRHR1-IT1	3.598669872545561	3.864740252207804	15.344434976928438	1.0084168419481419	1.3183841526453528	0.7463805285172208	0.3280241063507777	0.23752851517425325	0.18999674907795022	11	3	27	20	2	60	20	12	9
SEMA3F	6.24956608429958	6.4038156125504795	83.92114493226609	0.8929116521839525	0.9738743343331366	0.7459059213259386	0.13962471524092623	0.11280749541012455	0.08931283834429285	181	24	95	114	28	473	160	96	12
TMEM79	1.9767783840877933	2.521269677794326	4.388370520401683	2.0537016205400325	1.8983209856011256	0.7454619811774567	0.06473396718297887	0.18561667512784563	0.1904048677084399	4	1	2	2	3	61	5	4	1
GPN1	4.028514933648347	4.178971173858367	17.227667584067962	1.1347389343197634	1.0706703309913927	0.7453633715183582	0.10717394670979656	0.1874224063120443	0.14543841447129952	21	4	23	21	9	132	20	21	4
UBR2	7.18040971713019	7.265151648371244	155.30453820016504	0.8676093298806177	0.8982561058690804	0.7450114035345445	0.05801634918886937	0.07385103417451906	0.025087949988512895	283	42	262	190	53	1002	176	178	41
CADM1	5.540220440835798	5.716358025394243	52.195390399931455	1.187390386016465	1.0379434551398057	0.744348654385431	0.06118338058890672	0.1308426643968045	0.12019559638235218	95	31	41	53	13	363	83	58	9
KIAA0513	4.873009091765821	5.13060524090597	33.286249433208106	1.01498076309139	1.0563383498836472	0.7414811196461374	0.16697666854684762	0.16923475798396806	0.14625718760973008	76	5	50	54	6	239	52	45	5
PARP9	6.685248998879155	6.883852879776679	118.40210260051377	1.1366369911743768	1.027715197191105	0.7403731977806304	0.076759650629851	0.1283362976714231	0.1192139245735757	137	60	170	183	16	795	155	168	21
APOBEC3G	3.790358877727094	4.0701656795827255	17.666476035525115	0.9308066277658591	1.2564118855382242	0.7397592868855998	0.3611733386896741	0.24121831023584223	0.18631915146888076	23	5	20	28	1	74	14	21	10
DNASE1	4.9635392325904775	5.108792676898695	34.212984504201366	0.9879443268679662	1.0279014180127481	0.7392299604667877	0.1436015594339287	0.1369061447747024	0.12019559638235218	71	12	52	29	8	233	54	26	10
NOMO2	4.413678382998854	4.582098022665422	24.178977109051793	0.8885823839342563	1.1090289477082351	0.7382964355433059	0.25203263692370814	0.1721543728235578	0.15160325523681228	49	4	28	28	8	142	17	33	10
FBLN1	8.278456522703966	8.428869019399533	347.685969210916	1.0200069431789713	0.9597813634587535	0.7363346543200227	0.07172934405859285	0.12403299768282233	0.08839296196051832	718	67	382	371	191	3259	271	429	79
ZNF594	3.987939830277166	4.262144799556872	19.456644266009214	1.015202679801905	1.1970896247442078	0.7362639295654029	0.25602838276961715	0.22135400958067347	0.18631915146888076	48	2	25	20	3	114	24	14	10
CD151	7.093875629097752	7.191607313896562	148.71668776043595	0.9193831948367877	0.9233500765240603	0.7352030274426047	0.06318803524970243	0.0857900195540246	0.053192167761423576	298	65	139	203	40	986	158	147	47
LRRC57	5.491172324323143	5.633695957262652	48.19698275518538	1.0368296139699325	0.9471352897621654	0.7350469199821089	0.07951450595950206	0.12403299768282233	0.09211132398290889	74	17	60	80	16	482	58	50	7
MPDZ	7.062108174569267	7.207215660333317	148.13812495511326	1.0190501993021721	0.9524121182528463	0.7346033672341356	0.07485511866839545	0.11590721748013574	0.08548073677958548	287	29	257	124	69	1040	234	148	29
PSAT1	3.0865207164238333	3.6853110838707073	11.661386379302453	2.226136170392724	1.5360296667104765	0.7324634222763564	0.06708298525512893	0.2397703404477404	0.21545345842391214	10	1	1	28	5	117	14	15	3
ITPK1-AS1	2.3701035118465352	2.767412889766055	5.920803804421404	1.4792136309473671	1.5373847396436846	0.7322782381165002	0.16697666854684762	0.2593187771092815	0.21238030487058185	6	2	8	7	0	37	8	9	2
PRKD2	5.951319367127748	6.132322091761362	69.17752159439603	1.0106021575739577	0.98504048862666	0.7317886907764931	0.10686038439582433	0.1330120747188946	0.113383526590758	114	14	155	91	14	509	99	78	14
GCC1	5.15200911801001	5.257851295152884	38.72529818844265	0.87654694894396	0.9954558520534501	0.7279130023164819	0.15561215085846036	0.12286507721749218	0.10078630942359748	78	9	39	51	15	224	42	41	14
COL8A1	7.409913975269363	7.518813242154917	187.05937450392315	0.9585610581651466	0.9335120382082884	0.7274109199352029	0.0654585262541471	0.09598914848882355	0.07227842127856532	339	85	147	241	66	1452	168	165	63
BCAP31	6.268468367134152	6.3826094521531465	83.3613978032789	0.9115402805081511	0.9237463322590564	0.7272989399969871	0.0958525221491875	0.10416514282907521	0.07219578815319329	182	20	94	99	38	498	108	111	17
CCT6A	7.050098005552414	7.1562059952371255	143.7571720820888	0.9454469857363321	0.9126940147127084	0.7268734504976508	0.0672917915282932	0.09598914848882355	0.06083763072601735	258	38	128	273	55	1076	144	165	37
TCHP	4.9276478864288364	5.154425354802364	35.22817781681468	0.9039361040427367	1.0665094037295868	0.7260970055169367	0.25389349882019613	0.17736864268247754	0.16153056031281357	95	5	51	38	7	185	61	32	11
FCHO1	2.2387121121806173	3.1057978703721774	6.83197050293985	2.268205166645943	1.746340743855961	0.7254392463482195	0.06656625051541762	0.2527324516314654	0.22266364409415448	11	0	17	2	0	69	8	15	1
CCDC77	3.03915262364932	3.524110067847688	10.509251568166729	1.5369554424027834	1.369710222460652	0.725377687481037	0.17349340102212016	0.2742533144289849	0.2178587898129709	27	0	5	13	4	68	12	18	3
HSBP1	6.114683973160053	6.2805624938738855	79.26800371000509	1.3104666919963535	1.0428110072738608	0.7239131762477101	0.04479345119239165	0.1282316206393593	0.13454608213962194	63	44	53	111	33	615	87	73	24
MANF	5.063390690880722	5.254809230490314	36.54896678896684	1.1475540944598392	1.0080998737296492	0.7225394214014262	0.09309128619195971	0.15478728199667108	0.13864514690726648	90	10	36	36	16	374	43	41	5
EIF4EBP1	4.671493565243477	4.918205285669953	29.718898273373693	1.2321848847849337	1.1096603546344181	0.7220073654594958	0.13924390458631888	0.18819147803435435	0.1768095475416447	65	12	14	52	4	198	42	33	8
RPF1	4.424533421021021	4.755606592463938	26.02851761067659	1.2648177718208162	1.165658890981781	0.7217890540196295	0.15394321208246156	0.210408990154065	0.19395565327987485	28	9	26	62	2	193	22	45	6
HIST1H3F	1.5036654584136633	2.250210940906802	3.0641030489801824	2.024676271064144	2.1138146998228167	0.7207914760161301	0.07820927512454375	0.17679221371596138	0.19688043882165177	4	0	4	1	1	37	7	5	0
TMEM132A	3.860208004801517	4.091627625207997	15.90225510166888	1.0603567419547264	1.1235186485197761	0.7204141480223245	0.18279529475326148	0.20335485892606844	0.18351270943582398	34	2	22	19	5	114	29	13	4
PIK3C2B	5.267846392015568	5.437781512904884	42.14276932316105	0.9917010790179067	0.9862314499564757	0.7202490929258314	0.12187190340207311	0.14213788136684471	0.12448189493405534	69	11	87	50	10	320	71	38	8
ATHL1	6.307771291201261	6.739641824074175	106.51453375941475	1.1875885882168016	1.1518660843865638	0.7197497875547597	0.23975958829825295	0.22864034785624446	0.20084124296647596	287	5	160	174	11	524	183	135	27
NSD1	7.357896579692297	7.494915407511167	182.51440484388425	0.875926601123609	0.929530242537139	0.71958829307580785	0.12124000932121957	0.12330522207104601	0.089097654342873	381	35	231	358	44	1062	220	186	58
BAG2	4.48508216616077	4.779473794700456	25.533003867622828	1.0110554524386626	1.082968825920726	0.7191441299949917	0.20838320102578844	0.19607189763173716	0.17758998931249695	55	8	40	28	5	203	28	48	2
HELB	4.919244990396805	5.069714175083639	33.79481602345332	0.9417167383587539	1.0376304298577954	0.716110225621145	0.1901842864206751	0.1569830952340864	0.14748765187780852	34	9	64	47	9	190	52	26	12
LIMD2	3.0134428017389667	3.515829680344918	9.716496755987277	1.466651909655625	1.285920194780169	0.7159653864917271	0.18060698890354543	0.2854384948255509	0.22324482024087508	20	4	13	11	0	85	17	13	1
PCF11	6.789584352426351	6.915432178557034	121.07527353560683	0.8055407687657569	0.9242203180798274	0.7154421041245178	0.16905805537064106	0.11307744023763641	0.08706067759138214	183	31	184	194	43	549	192	164	23
LIPG	5.638495811839741	6.024541227723151	66.9219450501553	2.0196323851146687	1.3241984223815704	0.7139161489577557	0.027648647224182022	0.17586978626376445	0.2033663143249658	55	48	12	50	26	443	88	77	20
ARMCX2	4.072940643104169	4.535241623844615	21.28201014218632	1.3749152748818316	1.17736503220346	0.711269237458506	0.15684853160835263	0.242687059277796	0.21613584325955734	50	2	26	44	1	197	27	29	4
LYSMD2	3.7086878204338407	3.8666293363187116	14.880232821479728	1.2243821550476097	1.1983048156135114	0.7108760420216973	0.1372129587251956	0.2299344113432926	0.18855350067065033	15	9	15	11	4	91	13	17	6
NCAPD2	5.196976686479309	5.3678137622166675	40.114632080363656	0.956444464535459	0.9821186256095448	0.7101683440550524	0.14393383440923213	0.14846922539938331	0.13253606206054236	104	9	45	58	10	288	66	39	8
ATP2C1	7.128670292230953	7.220345450946611	151.37247251516953	0.9824258469740677	0.8926982047220465	0.7101580359813232	0.04452207307949828	0.09651068648538697	0.06420925922352869	187	54	144	221	81	1057	171	152	41
SREBF2	6.669941240658938	6.806037915005114	111.13313369600526	0.8790354449418585	0.908443173257008	0.709721658145621	0.11401748276391349	0.12216388200469085	0.08464889504460264	247	27	148	167	35	729	168	143	16
ACIN1	8.558492529630342	8.664622518133278	410.7425572536695	0.8702825100386496	0.8825206410064191	0.7088572037586867	0.07347652573543093	0.11736466554160063	0.06091248346054967	1066	105	608	465	117	2356	512	479	105
KANSL1L	5.700260541781477	5.796314574672358	55.517981347027174	1.0277604262021776	0.9123157767949214	0.7085018137773093	0.06523950624999499	0.11869292227116772	0.09022206961871244	70	20	88	54	27	423	65	57	13
CD40	4.3455101781125505	4.517499352316773	22.81861430463531	0.9512231466687658	1.079519348606529	0.7083398409267498	0.20862838711745316	0.18561667512784563	0.16758065607332304	36	6	40	27	4	156	17	28	9
SELP	3.3704049257292255	4.060335599778915	14.984618529455215	2.2658315577392893	1.6639284203282634	0.7070229368668624	0.06655595943643386	0.1994025937497428	0.21989976375975356	17	1	3	13	13	261	12	10	3
SPEN	8.842929428278941	8.959896161230452	503.4259724300613	0.903230933025853	0.8844125337887091	0.7061566973653973	0.07254295970041094	0.1330120747188946	0.07187092782774004	1042	102	1006	640	138	3200	638	538	128
TRMT1L	4.785877815722541	4.903966218297655	30.399427212921413	0.8774917396475341	1.0154165398047148	0.7054455809163266	0.18307438937072548	0.15404756971820358	0.13253606206054236	45	11	39	46	6	177	31	31	12
MORF4L2	7.312463192635791	7.379054719662847	168.68922279505247	0.8368806175421737	0.8463367408284167	0.7048678520500857	0.05260870393981574	0.07969933297699695	0.02611912640102042	287	64	195	259	60	1098	181	186	45
NDUFA6	5.281674965588058	5.416609858995129	42.03735683795977	1.0958984422809663	0.9567336817510406	0.7046426362705427	0.08124850909674432	0.14770275875686953	0.1250761755919078	85	14	32	47	22	324	61	41	8
FRMD3	3.4476613089495753	3.595231516091165	11.830022767649288	1.1810019920789476	1.1980972643901697	0.7044706971928872	0.16295221864830756	0.23817003821263386	0.19676982483998115	11	4	9	15	6	69	14	14	4
NOSIP	4.178943971837651	4.416425482810011	20.116229860821704	1.0820300516750767	1.0613270378606399	0.7038120085648357	0.16901877896293535	0.21399717334359586	0.1786162226588334	41	2	19	33	9	139	31	24	4
MOV10	5.7868969260371355	6.01513346369236	63.36419578766045	0.9687768896611102	1.010307695148978	0.7029640604450462	0.1758192551123892	0.16429296666317292	0.15929153624382147	135	19	66	121	10	401	128	64	9
BAK1	3.3185203712067577	3.7905775265576747	13.165747094952394	1.200064500551329	1.3031925575620533	0.7023761057316557	0.3425675452362953	0.2840815329206913	0.2232295140316571	24	4	10	24	0	53	27	15	4
HEBP2	6.035956357150954	6.146676365635166	70.57092043923232	0.9894941562866183	0.9048581056842498	0.7022468892588968	0.07693135049213293	0.11869292227116772	0.09093873432820242	78	20	118	94	34	496	100	74	14
SEMA4D	5.946848409481859	6.153870790445785	70.77815464414438	1.177840320179713	1.0188469209902846	0.7014596438628801	0.08975809136328126	0.15929313940360953	0.16107720273012247	72	19	193	61	17	501	104	75	16
PARVB	4.8046209396197055	4.957439390080836	31.418996568442143	0.8898559454616289	1.0408232189536228	0.7003208856267421	0.2364670743632408	0.16948755458970513	0.16174108524158232	76	8	45	23	8	161	36	35	12
INTS7	3.915625383812102	4.063642854727016	16.127933080595792	1.1309323084001723	1.0826786598501217	0.6972694604137687	0.13797975574255253	0.20638669363610174	0.18540862772288186	26	5	11	26	6	124	16	18	5
SP100	7.837831856973358	7.912991269120588	244.0841949629063	0.8464152680038243	0.8406457380099391	0.6955521813509393	0.0550323905280655	0.09494058875191315	0.037558109395111276	346	82	382	297	110	1415	330	273	55
RANBP6	4.467623956341296	4.596017505158434	23.208781331437432	0.9777610171499932	0.9654683605350943	0.6946084826649198	0.13742733489580786	0.18415798234327627	0.1469103677131648	37	10	32	25	8	157	31	30	4
MST1R	2.5061269297942967	3.243135743070503	7.858346268401575	2.3364370056914567	1.6458115883671278	0.6943362658762433	0.11154392161623065	0.25864971251622826	0.2293438993477797	16	3	0	11	1	86	10	13	1
CREM	4.5514625883039725	4.697300641351533	25.950281976793846	0.9992263761407424	1.0383429615705009	0.6942671938621183	0.16343819870618617	0.17939169607156447	0.16587029388313085	31	7	29	51	7	187	32	18	10
ZNF32	3.270957775232849	3.5891488553734745	10.587581300240094	1.3552107238091535	1.2261465248491494	0.6939137064245694	0.13457457526611635	0.2598273779853528	0.22199684029849176	9	2	11	15	7	89	17	14	1
PPP2R4	5.1613844351063065	5.4641130652492995	42.69042419547567	1.2393427247595998	1.0850660437655997	0.6937707561032461	0.13962471524092623	0.19607189763173716	0.19750463573436702	122	13	24	73	5	325	64	55	7
CASP10	5.674003750039223	5.837676533133021	57.25039943246511	1.172424192959345	0.9950752160152652	0.6936323762821117	0.0868066197260223	0.15087929162447636	0.15352031999176874	48	22	55	130	16	475	66	51	16
ZRSR2	6.071278286327496	6.219541409840647	74.46989882981515	1.0680253557207309	0.9531123823670347	0.6933078006724007	0.0856681092593939	0.1395037187314266	0.13082186022782383	85	19	142	63	40	475	90	102	15
ZNF638	8.133768221130335	8.23490702510165	305.5301271855355	0.8060933409175108	0.8636776075219674	0.6924526954673401	0.10561106902862227	0.12108847210763751	0.06811821045770194	578	63	553	424	103	1654	359	325	93
STXBP1	6.228860915830451	6.313316809882017	80.9549899615551	0.8195209067520185	0.8908268517270962	0.6898089835694388	0.1132037108194485	0.10700441612889043	0.07503152374444123	136	21	98	116	36	540	77	73	29
ZNF521	4.457635790879533	4.807431329474745	26.83529828339686	1.5098576464730165	1.163364456951348	0.6885924951545056	0.08525669349270824	0.22535575426968155	0.21460134611143697	67	2	19	19	18	283	29	27	6
THRB	4.10932081893504	4.32881690514783	18.95325334464289	1.1256231067897184	1.048273936484497	0.6874761999882499	0.14393383440923213	0.21694699539501805	0.1881287862766911	27	2	26	36	7	162	24	18	5
DHX8	5.553416972225711	5.719357075804813	53.85575489607339	0.8245062159359049	0.9808269847536996	0.6871228166297296	0.2301754827552181	0.1699676537513003	0.1532815743335118	79	15	79	102	8	311	54	48	23
IFI16	8.111072920756392	8.199236845921297	299.2421109594457	0.9052584322276491	0.8618567841162411	0.685929661770201	0.05048521262364601	0.10869783141635608	0.06859098887786128	364	115	353	365	159	1863	289	363	82
AC093673.5	1.339414848088224	2.003443330915789	5.007177587238033	1.5486696236998332	2.5065473209848017	0.6856229820238616	0.3018315777366749	0.22582385345590322	0.11491098574521849	4	1	1	2	0	20	1	2	6
ABI3	3.783242786704373	4.160480152619541	16.45443871479898	1.6351772389750512	1.254269892760224	0.6854971778983504	0.09208787738996747	0.23423851372530896	0.23249986989542937	19	3	42	5	6	150	21	22	3
RN7SL471P	2.8268687523057894	3.2870249073664155	8.508896268067645	1.6385172538279547	1.4487699720333898	0.6848391882067227	0.13729241911713444	0.2652622027990329	0.23082715506276286	12	1	2	11	6	62	16	12	1
KIT	3.66628661017715	4.202306921826018	19.21509034913713	2.105431130121626	1.5070228021607537	0.6832051419822632	0.07991181940844605	0.2573963878912271	0.21809324715831993	12	2	28	2	14	162	18	12	10
PIN4	2.295902540464161	3.1491477426031884	6.871659051614781	2.0422964939541677	1.826252732405039	0.6801153916608101	0.14464344519713498	0.22575840485200058	0.2262573896870918	6	2	1	15	1	90	5	17	0
SPECC1	6.101703641124685	6.208978531240989	73.76088284385577	0.8486210704286014	0.8855564141896792	0.6793301652045984	0.13444607687947277	0.12251554044286411	0.09945754388374323	137	21	132	75	27	421	96	98	15
UPF2	7.21884208838306	7.32322175207549	161.57349824815543	0.8100610272332714	0.8642704465155432	0.678614478994299	0.1285381876732911	0.12251554044286411	0.08456591042717297	330	34	237	196	73	824	204	211	38
PHB	4.433740107402183	4.868562698645795	27.92546904666919	1.1441628038787488	1.1639879522963363	0.6783330753195812	0.26526987588789724	0.2573963878912271	0.23495599547375148	86	3	21	50	2	141	46	43	6
MOB3A	6.049200868614807	6.159636865632705	71.14010770319778	0.938278345745822	0.8770027375524212	0.6772710531959043	0.08551544391925814	0.1308426643968045	0.10161804852383176	118	34	93	75	26	469	109	80	11
PDZD2	5.883746941819974	6.099984621639285	67.44023156090192	1.0748042609399482	0.9659992776698968	0.6758215839867515	0.12882760458769693	0.17476111870295644	0.16174108524158232	128	26	85	126	7	610	92	66	12
NLRC5	6.389159414819299	6.6734565353722015	101.17521717365393	1.1206622281687368	1.0312112718041924	0.675774470775357	0.146772006538221	0.20446599274292562	0.20034901374215755	149	17	285	112	14	647	183	107	19
PLOD2	7.201110489929588	7.274605986999377	157.12119590719612	0.8627832323116359	0.8372207391410136	0.6743970130059345	0.06473396718297887	0.10139965756805505	0.06043788629786215	222	63	174	238	67	1102	204	123	43
KIAA1109	8.349087985812076	8.4755479860779	359.15838619028335	0.8901750344723494	0.8705571833363692	0.6739692082583849	0.1027852987827207	0.15081170759625398	0.09993978833149691	791	61	690	454	113	2273	412	440	86
DLGAP1-AS1	3.2990255221910254	3.493670925959314	10.915589842932206	1.1389187226846416	1.2179556550980177	0.6736497641594029	0.18159811066233775	0.24516518335794724	0.22370834568767786	15	3	18	10	2	77	13	8	5
NUB1	6.0918459339335	6.22116276223795	74.35345289355048	1.0391439426157631	0.9071072528691986	0.6729250555505935	0.06611565859969294	0.13815059116020267	0.12393678470158728	103	40	81	84	29	562	82	104	11
CSTF2T	5.513447983203611	5.6885046930716765	51.346384553374506	0.8350163809665112	0.9554076251970846	0.6727068436274756	0.22895857203592399	0.17409999812516563	0.1599953911125673	86	8	82	100	12	299	49	73	15
HIST1H2BB	1.899647022744868	2.6322733064052017	5.504633685335994	2.4233194002554566	2.033639036966303	0.6719764229468563	0.10368267190185465	0.2340161358169641	0.18631915146888076	9	2	1	0	2	46	3	11	2
GVINP1	5.599478588110755	6.065622514363097	66.44159085288942	1.609981672531501	1.190876094506767	0.6701072383285727	0.08520866064481955	0.25757261227789363	NA	64	5	233	30	13	466	84	88	18
JAGN1	3.063072354223472	3.3300564308929017	9.072772690700399	1.2511362480517139	1.2356266337229682	0.6696229965701126	0.16666502886742465	0.2728736624797083	0.2334094790055145	14	5	12	7	1	62	13	12	2
RP11-1398P2.1	1.1329349172079117	1.8784798186173939	2.667288311449486	2.143669643614188	2.522549887380119	0.669366508164684	0.07626059310541689	0.14991743097318383	0.15901195762106193	1	0	1	4	0	17	3	7	1
PCDH18	5.2490923924712	5.461852209614463	43.262756900685325	0.9858383048941809	1.0130657547880162	0.6678323007538227	0.21770530300315194	0.1883034653213076	0.19374514250269928	96	11	81	30	12	347	27	71	10
BTK	4.291127467706102	4.45509191863567	22.135102905476803	1.0324409566417967	1.0454987931154018	0.6674185392946702	0.17261278987858392	0.22703033190772012	0.1920375347575123	29	3	35	21	12	145	20	22	9
CHCHD10	5.07640591465035	5.257017984933693	39.57574604029204	1.201487763158839	1.0584519973306692	0.6667208613744016	0.13544455100525804	0.1959623332534918	0.1949433349779548	60	21	15	53	13	249	36	38	16
USHBP1	2.7316496631899168	3.415581341333982	11.566430105628799	1.4625753152291447	1.5108526875601833	0.6656562058665191	0.3040040931880831	0.34568253588485165	0.21988236476445178	17	0	23	8	0	44	13	7	9
BCAM	6.139214021126981	6.227422977865497	75.24297558320876	0.9186842075686152	0.8572270872379827	0.6653972516865525	0.08385000496965535	0.1251228496553789	0.09933693701929856	118	33	74	95	35	451	100	90	15
NOP10	4.623196220603168	4.879730083711901	29.602394600978737	1.5437578269808554	1.1695729073839976	0.6651176555555586	0.06197198513686423	0.21269469574768607	0.21821042190113857	19	8	22	29	24	267	20	35	9
DYNLL1	6.560699758686289	6.734911032219787	107.56005622469424	1.0672960387998345	0.9693678767694018	0.6650419311306435	0.10130977221848361	0.1609358948529181	0.16758065607332304	147	28	89	124	74	818	71	163	26
GLG1	7.874282848142462	7.942963989179617	248.6414813387295	0.7838077293033358	0.7995619112171461	0.664092301580503	0.06761137934330716	0.10941102053117044	0.03663908241744648	482	72	385	332	96	1686	246	304	58
PLAC8	4.610491166828948	4.7401079247867015	27.60135129142668	1.0198404152951221	1.0372855826670484	0.663708142804534	0.17398448289336463	0.20108097524415755	0.18999674907795022	25	11	45	25	10	176	20	28	12
SLC39A14	6.545014383483051	6.693105977119475	104.19353886699551	0.9229840420311386	0.9179002648048747	0.6620230171338398	0.1436015594339287	0.15514670076175952	0.15087654544199852	123	28	125	250	28	659	164	79	29
PARD6G	2.362837238444904	3.173089316558697	6.994746445967134	1.7085603251961867	1.618110331308894	0.6613315905232261	0.18537518622458793	0.2731175482363866	0.25252140329965017	9	1	5	17	0	69	8	18	0
LRP4	3.4424550582421385	4.133105089479118	15.606074568013188	1.8301025075674804	1.3037693664471837	0.6598387536214342	0.13428512021305086	0.29047264844617804	0.261369006241659	54	0	19	16	1	192	20	13	4
CHL1	4.402383389986349	4.735566266875102	25.579289858549885	1.3359520750479095	1.1194531032720982	0.6582950183664912	0.14373053919356565	0.24589817402838102	0.23424082321027206	18	2	63	32	10	194	24	40	6
HMGN5	4.816592935815882	5.012718277029361	32.81023321250282	1.1188147094737444	1.049408987080259	0.6580123115875295	0.16423023507394152	0.21618557167217528	0.20880898441798787	93	7	22	22	15	212	31	33	13
SLC25A53	3.4012908825839725	3.9292671634290723	13.524964556465946	1.3893364387437264	1.2850340666910274	0.6577732631123018	0.19350058574924867	0.27169510248843765	0.25982881545449915	30	1	32	9	1	90	18	27	2
ZFP64	3.3405882058475598	3.6978918745200167	11.511980489155853	1.3110576801816374	1.2167748054327276	0.6572906484628285	0.162040444132455	0.26043996573563677	0.251467093168986	33	4	9	12	1	94	13	19	2
CWC15	5.160281749167533	5.299721896309883	38.71952529777548	0.985216032914333	0.9352318365036268	0.6569116032258684	0.13546394402306822	0.1737786159014398	0.16587029388313085	45	17	40	73	12	243	46	56	7
SOS1-IT1	2.2907283319577205	2.7086453708903946	5.646540111455794	1.9016470863964972	1.6572059402050507	0.6566406146797746	0.0922903632475456	0.242687059277796	0.22105787708561964	2	3	6	3	2	63	5	5	2
MTHFD2	6.184212354470522	6.28377756444328	79.0144429961492	1.04229130669665	0.8877783455749796	0.6557402751711475	0.06265898155594397	0.13453189114437594	0.1273360264339829	101	39	66	97	39	584	77	84	21
ZNRD1	2.6183712252582274	3.071461767515554	7.997184112321509	1.5985862669510904	1.6342647990421642	0.654888037753541	0.22445064941918136	0.2598132023509967	0.2186448907611302	12	5	1	4	2	32	14	13	2
TICRR	1.7952769159867623	2.819437042365516	5.2106848770883225	2.603976834435638	2.0443731577033812	0.6548847740698255	0.07990348300947771	0.23063491255209942	0.21258723036955682	4	0	0	11	2	61	11	9	0
SLC3A2	7.446418731229407	7.6715741738360554	205.06310817124202	1.1880082711570548	0.9729967099538176	0.6534502077985964	0.09069127354866308	0.19510571456367737	0.1900306404263064	472	22	154	248	131	1562	235	258	43
TUBA1B	6.784868933707125	6.942566242835018	123.84862776542441	0.9040715649226426	0.916372519468509	0.6533091055414474	0.16540579248878018	0.16208334250421977	0.1599036382579757	356	45	112	159	24	633	160	167	29
SCARNA5	7.327491243303462	7.5081217568072125	187.99303608352253	0.8185660892063602	0.9711057600431751	0.65306282898891	0.2828965223639769	0.17679221371596138	0.1881287862766911	151	83	256	187	88	584	186	232	77
CLEC5A	3.5268318138780805	4.186518395997051	15.599251010446258	1.6543823207292858	1.4009167009940529	0.6527306222665622	0.1898403875522851	0.24323570212501816	0.2600614161921961	13	3	30	9	9	253	18	17	0
MTHFR	5.554790990132084	5.746561628479735	52.922039576916895	0.8127711583057364	0.9432956380631965	0.6524024676545963	0.2609779636892829	0.1879970433478308	0.18317190959839988	129	11	79	83	9	285	96	51	12
ABCA9	4.951600941028129	5.281063170420275	37.53972635006728	1.2524035112252263	1.0428981951824006	0.650732117995706	0.1436015594339287	0.242687059277796	0.22169697480378125	84	2	52	30	23	287	58	44	6
COX6B1	5.480162784298141	5.578786141791139	48.23932387628968	1.0034367925767824	0.9001367726089191	0.6497966861235375	0.0958525221491875	0.1609358948529181	0.14900167477729173	84	19	44	43	27	309	50	56	13
ZNF208	2.8465819243361596	3.2419311073003643	8.460595720875812	1.4066636743205994	1.3743976981493256	0.6495468711273146	0.1636036991361388	0.26635984292738063	0.25693012273879434	25	1	8	6	1	63	7	14	3
HLA-C	9.93278732816704	10.028425785490139	1062.5553076527335	0.906227797892284	0.8377636452317159	0.6491684981414081	0.041966042573494323	0.15663068708205866	0.09285039500391742	2216	559	1088	1180	295	7134	1394	1043	247
TPD52L2	6.971183247724967	7.0460908153604445	133.70934644217226	0.7934253037676552	0.820032212431528	0.64871837238418	0.10698345292321682	0.11477411396757066	0.08208625053952617	224	53	143	210	51	726	200	129	32
RN7SL1	11.977227495610641	12.224451437174322	4923.685868536892	0.8554782386888962	1.0054601163242343	0.6485494601872712	0.27364477225253614	0.26567908104839416	0.2221909792852638	5961	2889	3471	5003	1858	12352	4964	5309	2311
HSD3B7	0.9473958729515041	1.799473036766299	3.9036612051223245	2.1513792585039084	2.887891407124653	0.6479042584981288	0.19901123259780812	0.19385406694652899	0.09564367930473468	4	0	0	0	1	10	5	2	4
IFT20	4.017641642761248	4.302068768965186	20.443852189401607	1.1651224393092101	1.1379339010138174	0.6471536030235648	0.2057601755116698	0.2850807262727204	0.2278071951779459	23	1	23	22	14	121	24	13	10
MAP2	7.1255288180828495	7.272308747455204	155.87079156901757	0.8726298924383473	0.8769709833308896	0.6470287824183242	0.15721999231650338	0.17028338912102622	0.14543841447129952	425	22	186	238	53	961	174	172	45
ALDH1L2	5.551262393763911	5.901355110145394	58.37601949035311	1.4787812780773815	1.1064830095235398	0.646641116640119	0.12352216179524715	0.23056414123124114	0.24248279575888526	212	11	18	70	16	625	65	60	12
FOXF1	5.052773636472327	5.174777376121118	35.52097371909888	0.9659237269403756	0.899498413504302	0.6463081861563498	0.13001882604907972	0.1858561382520324	0.16030736968582637	54	8	53	43	19	300	47	25	9
PSMB8-AS1	3.320039521333402	3.6480315015431195	11.895260428854844	1.673717317411116	1.3257997789406704	0.6451943510127395	0.10588057244294583	0.2603801646676547	0.2441973583147452	4	7	20	8	3	86	20	11	3
NGRN	5.398838542735219	5.562614798031908	47.69104963228648	0.8786254763028524	0.9390449090870326	0.6436332220314978	0.2115317044652946	0.1917212076896157	0.1794243715379748	80	19	54	91	6	271	63	43	16
LINS	3.898066652946069	4.069008573937494	16.067806047641103	0.9056516264249014	1.0725993073313436	0.6432710001639088	0.2955870252680432	0.24253076453421613	0.2266925591098106	23	6	12	23	7	73	25	24	3
CNPY3	5.429460035505805	5.601525836394411	48.150504447812146	0.9031728777687934	0.9248721340976105	0.6431082570783143	0.1827326903605579	0.19046429023118766	0.17809747306335746	81	7	73	101	12	382	46	48	15
CEP19	2.1321419405853383	2.652686006468176	5.107376880816425	1.6734359146133448	1.6925173492340284	0.6411656994326624	0.1556044311907824	0.24226391275375372	0.23882330478271444	13	1	4	1	1	33	7	11	1
HDAC9	2.9264268826802358	3.3738471967242525	10.457544785171738	1.1013285338751286	1.4419074636104676	0.6411256334133423	0.4316131021558026	0.292321056040139	0.24219022949665747	13	2	14	9	2	101	9	1	7
C2orf88	2.8348900592662964	3.316795431007977	8.163788675151062	1.683649385214657	1.3859920019769931	0.6397748768128776	0.10698345292321682	0.26176243500930096	0.26535500034358034	11	1	3	19	3	93	14	8	1
HERC4	7.292565975862362	7.42808501306507	174.07482325080053	0.9840944730105646	0.8681869418858924	0.6390491919825632	0.07820927512454375	0.1666593651605924	0.1455234381426688	240	28	220	248	114	1256	186	185	45
GPATCH1	3.628792882683398	4.292266718171646	19.995564052220935	1.4053072166751004	1.2714554849922906	0.6389488572397103	0.29866467332630775	0.34249884407671777	0.25459431199132054	60	1	30	15	0	99	15	26	11
HTRA3	4.333895350347838	4.511405361252013	21.762329557766094	0.9272259139119512	0.9982774999834815	0.6385187922961113	0.22888087687106154	0.22141680063899066	0.21668764208387273	50	6	17	31	8	132	24	36	4
SMARCA2	7.791123246559742	7.889191380302486	240.20389958970313	0.7991941342097536	0.822006232599534	0.6382058909129723	0.11429447829056989	0.1435798212708801	0.10163819061124559	492	70	472	299	57	1607	261	218	73
IGF1R	6.9195441084957325	7.057406452112594	133.81006924364522	0.8243781488309619	0.8601182483827859	0.6375547485426828	0.17051728294729185	0.16839894947072395	0.1440667801645437	248	22	262	219	37	806	197	121	35
DCN	9.357915493434104	9.500064800201455	735.0861425544394	1.0270389686621493	0.8802103835377203	0.6367434236672982	0.06334676094885439	0.18540530775557168	0.1555250495727564	1395	193	535	773	497	5933	675	823	182
KIF2C	1.6805933502512689	2.3496985221060482	4.799669750732824	2.4284817739363613	2.1179788315002215	0.6356878458219791	0.09146374783396512	0.23897247739856464	0.17692106157622828	1	1	0	6	2	36	6	3	3
PRICKLE2	5.74388972373005	5.950976102366314	60.68269210293288	0.9653838538886789	0.926000662598242	0.6337527220965209	0.16670122596861575	0.20043189187942434	0.19727820185602396	180	11	99	74	10	478	80	64	13
PARVG	4.4478738515932434	4.631537302736053	23.25958416296664	0.9341578216473426	0.9396878482777234	0.6332334056234369	0.18525131065247588	0.22703033190772012	0.20431552033245284	42	8	43	26	6	172	30	33	3
RP11-147I3.1	1.589190363910879	2.568852405205078	4.503104412620221	1.6656301643611047	2.1370989182590248	0.6319741581398727	0.26954078220162175	0.22718375985949865	0.2039934552267217	9	0	1	6	0	18	8	16	0
EYA4	2.7249113804328116	3.2545375353031365	7.885632409788289	1.716391569414489	1.35296442587782	0.6306861231668718	0.11742365937303599	0.3072436149266755	0.2667123791853725	8	0	15	6	5	85	12	9	1
POLD4	3.7001708298213707	3.8862853135179027	15.269560305356363	0.6829386124895254	1.162497145002982	0.6303342930243403	0.5061206600536361	0.2598132023509967	0.2428040908632943	26	3	19	19	3	55	23	11	8
CTD-2135D7.5	1.1379446827110826	1.8467671729691955	2.481997825991728	2.054851912542093	2.4536878030657867	0.630117627508169	0.07231047933082008	0.14575224473380904	0.1742798851804238	2	0	1	3	0	19	7	2	1
BBS10	3.4878261648198463	3.7612837205303946	11.86716549352151	1.2342597055078057	1.0969281747533235	0.6295748589358005	0.1556044311907824	0.27110164428580497	0.25786736796235565	13	5	15	16	5	129	12	16	1
PDIA3	8.084346024448921	8.184906904752333	296.92352355833896	0.9078312398432866	0.839245752957145	0.6295258362485345	0.071258056930962	0.1450591354107218	0.12491836859442469	464	113	254	336	175	2043	260	304	92
PARP1	6.8450219732195645	6.917797653993047	122.34557297321568	0.7809381900887516	0.8043068481509271	0.6292707820312793	0.11504044164448289	0.12403299768282233	0.08931283834429285	266	37	122	186	50	736	138	128	34
USF1	5.287310561061511	5.414408680603061	42.61313490550669	0.8223785014309014	0.9028689663188865	0.6287969264247136	0.19748341536115618	0.17873991592263577	0.17191282828303162	68	9	87	59	11	274	44	45	14
TSPAN12	4.877506226140058	5.057784780703832	32.798914934607005	1.0141115361790582	0.9746632607731276	0.6285262627021305	0.17617668881417528	0.21189344869334434	0.21829952787417162	55	9	78	22	8	205	48	32	9
CARD11	3.2227962389683897	3.6944239589711114	12.962461503119307	1.474937596859625	1.3433475435279263	0.6260430223548331	0.17547658166565272	0.3072436149266755	0.2571590558634601	12	1	37	7	1	69	18	10	7
C1S	9.585456654422817	9.688488271462717	838.1064341364233	0.9382277969399166	0.8272218606070018	0.6259427330485647	0.0479959356734266	0.17028338912102622	0.11836875938044672	1491	287	828	768	521	6368	870	941	186
CD27-AS1	3.3463763316470394	3.5643489123165266	11.167538031661058	1.1004861291008416	1.171939512108582	0.6253163410926545	0.21770530300315194	0.2627822390257187	0.25764309737803853	26	2	7	16	3	68	14	13	4
FENDRR	5.079557353634766	5.610723042536346	47.490727269788025	1.4702575539087892	1.1596873133527525	0.6252251597340763	0.14548891546171494	0.2821397136224775	0.26722634309747095	66	2	152	46	4	407	78	40	12
PEF1	5.1444898398700225	5.31268018209197	39.38076574617681	0.8402848049525311	0.9227325108756896	0.6249854283531469	0.2548525202500617	0.21328883419614197	0.19693989478804322	70	5	42	71	19	195	57	47	10
C1orf52	3.89426015142467	4.085716547415215	15.936877716974559	0.9854446164771685	1.0117317336434122	0.6245439663890663	0.2052550983543496	0.25364616777197285	0.2327140398093364	26	2	20	29	6	107	21	19	4
SLC9A9	4.03877277430897	4.260964365629906	19.4469739523413	0.9486309253414913	1.0767458525054814	0.6231182045538501	0.28553432103251053	0.26842412076112476	0.24400212596306733	40	2	23	23	7	152	12	15	10
RP4-769N13.6	2.1574911903466925	2.5634007830302683	5.28146877337126	1.5079468210942304	1.579274249504038	0.6230859007379055	0.16119001060627594	0.27346459290791114	0.2504182130968533	6	0	8	5	1	36	6	5	3
C11orf63	2.9136882918032083	3.1654798456882545	8.18944508444873	1.13892003481194	1.2694198275275366	0.6218140414370545	0.22349645806237398	0.26964867712454876	0.2632072447797155	17	2	11	7	1	49	12	9	3
NCOR1	8.698963766050843	8.781617669967389	447.4823450893613	0.7014090750057127	0.7821779499701424	0.6203356760038041	0.13801061612639043	0.1587440906333381	0.09483285414861709	900	111	781	639	150	2322	468	456	146
FGD3	4.8342982794570055	4.9642820015035	31.551323603834348	0.7998281663550231	0.9562563797788545	0.617503191578045	0.28557963263096253	0.20812127394648156	0.21270957626286172	49	11	61	27	8	152	30	42	11
ELOVL7	3.0243796741901567	3.3696057943339404	9.123517672198966	1.198014725790576	1.263828268400682	0.6154261302108807	0.2246589626061246	0.27857624990280677	0.27370025162624545	13	2	7	21	1	53	18	11	2
PFDN4	3.0721795277236166	3.3953271887328156	10.258807523564473	1.587842333911671	1.3217894470732408	0.6152334195725415	0.10192251489687333	0.3016563132021391	0.25431240603468597	13	1	5	7	9	79	10	10	4
NOP58	6.344751149341794	6.481786480676613	90.48403915125924	0.8273124589414554	0.8692928441617959	0.6151346803302187	0.19350058574924867	0.18463455157060354	0.18124374212186936	169	18	82	204	30	568	82	96	31
ZFC3H1	7.19003660740717	7.35992089930676	166.25583396448627	0.7429404074580429	0.8721830748566738	0.6150109645069737	0.29873165937670765	0.210408990154065	0.19374514250269928	396	23	250	293	43	697	217	185	53
ASB2	1.5275025913785392	2.280773266949294	4.4251301417594275	1.7881424949728082	2.0989389751241774	0.6144975512173854	0.2146167678490305	0.2476080720364929	0.19261095378260254	7	0	5	1	0	26	1	9	3
MTMR11	3.9246556721611356	4.2338625261671705	17.179134686674892	1.140480074483626	1.065320127723085	0.6134701475403669	0.18490388373664327	0.26709824361233797	0.26631398215306834	36	2	40	14	4	131	29	19	3
NDNF	7.1012746388247	7.21714470254165	152.25150104294457	0.8418813187434141	0.8569006390507562	0.6128287176810422	0.17767141537251763	0.1664181930168762	0.17017790067697552	270	56	241	95	71	717	180	150	52
RNF20	6.458787646049738	6.523303698605254	93.22672366952825	0.7492013900302936	0.7936388773506268	0.6120109691245927	0.1339127893287492	0.1282316206393593	0.09884600845660582	194	31	120	115	37	635	84	92	29
LUC7L3	8.40342931582239	8.553823431262055	380.4388600028723	0.8499079030197526	0.8395077662270595	0.6096277491981925	0.18279529475326148	0.21352071159182756	0.17981211619902232	970	47	589	569	131	2087	435	410	114
NAA38	3.222788471032712	3.4608598856426487	9.912110597808411	1.3380905611953693	1.1512189036106706	0.6089752379495212	0.13457457526611635	0.2923936885101046	0.26797558497032564	17	3	5	11	6	88	12	11	2
PCGF2	5.376786878492107	5.540038223323583	45.77421866484526	1.0095206097864753	0.871956851356998	0.6086822857917799	0.12186560062368466	0.223903262264664	0.19374514250269928	72	6	63	64	29	385	53	44	10
C10orf54	6.027343151665027	6.164880388669732	72.37587605042323	0.8872492482227705	0.8766132036105324	0.6084321953551168	0.16784796304320043	0.18777087591467106	0.19374514250269928	82	21	176	93	17	451	79	73	23
FAM50B	1.5494836100781653	2.296648457563678	5.2999266874603626	2.1664915359053247	2.1554038218780334	0.6081416403235383	0.1446782076818795	0.2699240538291265	0.16895251033170558	10	1	0	2	0	27	4	3	5
NUP35	2.786386711711217	3.045270983734285	7.334520261045312	0.9981190830376466	1.2995651216725252	0.6081230698394031	0.3223235963764418	0.27169510248843765	0.2700058180152941	12	2	10	8	1	35	13	10	2
HNRNPH3	8.010623442358698	8.091329809956655	276.0724679927237	0.8163961617259916	0.7715526486695224	0.6072330622462678	0.08022327189318705	0.15582536759290672	0.10042288167044666	416	68	378	410	155	1999	260	309	67
CTSW	1.3500587204835837	2.1103167405400183	3.004147877702743	2.2744354425951725	2.188803310127366	0.6054199925269343	0.04559852059022443	0.18731574341018267	0.20702494917740047	2	0	6	1	0	32	3	6	1
TRIM52	4.616531684849121	4.811265308635772	27.517099081087267	0.8364320550291708	0.9524351800600642	0.6052121369620252	0.2756617667233656	0.24253076453421613	0.23294632956453928	65	4	40	45	5	170	29	33	9
HYOU1	7.64907469988322	7.756537875186233	219.23224972286067	0.895320645452694	0.8178100938773465	0.605063259225769	0.11495677029027271	0.1677946323903492	0.15416826932485012	548	67	149	291	104	1344	267	225	57
SIAH2	4.704873701792177	4.819976504127387	28.341889019122338	0.9476089306115821	0.9319211100274639	0.6048478809740434	0.17898672928750414	0.21765278140404642	0.21755964354965523	28	8	34	55	11	189	26	29	10
ZNF366	4.630960714318875	5.090985158265997	31.898399436704565	1.1529487581832598	1.1511375201905503	0.6048204280842608	0.2525164116736025	0.26635984292738063	0.2814457395497589	57	6	85	23	4	243	84	21	3
PHF11	6.4185482980788695	6.4851658053536765	90.53919037240146	0.6964346632609186	0.7897026489600192	0.6041817562795383	0.16991719154281734	0.13045100232035017	0.10405910961760115	164	29	147	129	29	489	106	96	26
MSL3	5.2260751544327	5.319698258671737	39.86487621333892	0.7720764268974805	0.8547728265906813	0.6040705386451587	0.20030722619563854	0.17734025408577836	0.16520261452705678	73	14	60	60	9	250	41	44	12
ANGPTL1	3.8586998618497765	4.255629038655272	17.901088163225644	1.3551309316430153	1.2064465738421892	0.6038627254021325	0.16343819870618617	0.2742533144289849	0.27392536278620344	31	2	8	20	14	119	19	36	2
TMEM184B	6.607864864946043	6.746999086528146	108.74897135006941	0.7539465186086515	0.8489723075725544	0.603548259212056	0.251257512299344	0.18993786175710267	0.18366835528804532	243	37	156	176	16	550	149	100	34
GPRC5A	8.645474779849005	8.822564859725196	460.8911639185496	1.0878765135997186	0.9073775379657663	0.60255832157787	0.13001882604907972	0.20357232277088316	0.21344884055616584	770	231	182	786	163	2477	651	522	111
BAZ2A	8.284811313181088	8.377560188786685	337.00597802240827	0.753761998429694	0.7784054867953676	0.6010683794136502	0.13801061612639043	0.17180499163076132	0.1230403215768558	628	105	614	562	73	1922	433	319	92
LYAR	5.167336215702409	5.27897970375574	39.130615633935705	0.7516197354310048	0.8859312788268553	0.6005375431147046	0.2586241671475514	0.1951888627966036	0.1946977239910006	69	15	47	66	8	216	35	49	13
TMCO4	4.05951187556213	4.202815611692805	17.853492352664528	1.0592543366721352	0.9676302702476963	0.6002228105649802	0.1542678767901473	0.26557570231465	0.24442127587225423	33	10	21	16	4	140	17	19	5
MS4A14	3.2720180519748028	4.283618202925109	16.853601836963815	2.134956811659034	1.555731188365783	0.599219594717003	0.13001882604907972	0.273252080231829	0.27268147312152596	17	0	54	10	1	207	11	40	1
HLA-A	9.572778764667934	9.64065920632781	811.5381317577479	0.804134372593166	0.7549765065503405	0.5990839192035837	0.04862354239738456	0.16810369383388235	0.08462510310117903	1459	409	1168	872	263	5715	893	860	181
IGHV3-53	1.2528379152170535	2.5959310376584703	4.994009501986074	2.755198003758221	2.5887382301066864	0.5964996779467998	0.1700328562650107	0.1910507282892938	0.1532815743335118	0	0	3	8	0	75	0	7	3
SERF2	7.872472813322331	7.945153542367726	250.18951858409588	0.8532108166487803	0.7664649398112209	0.5959412664914329	0.06294846043391669	0.14846922539938331	0.10944558570338819	357	104	261	325	137	1718	260	281	57
SLC9A3R2	8.01533790050238	8.149468706512176	286.753996704239	0.8789923581747343	0.8294682366725086	0.5957068604825582	0.1465462257404219	0.19495598154550461	0.18306798582066658	698	86	590	217	74	1646	421	298	64
ZNF428	3.3507689061170627	3.5272502954445897	12.655958153017448	0.8153807359524712	1.2505757248447695	0.5950625637364289	0.4086040115229177	0.2935008457025342	0.2582604124867147	20	3	11	13	3	59	8	9	9
ATP13A4	5.202920800565717	5.439967365618261	42.23589335986522	0.9415265747879481	0.9247819068134004	0.5947316466824938	0.23729323226043264	0.2529243588456395	0.24544944090255483	97	4	39	87	16	255	61	55	8
UQCC2	4.10074448934442	4.279720209566025	18.39089028672919	0.9803733571667759	0.9788789649800117	0.5943683198743889	0.2099121331361971	0.25907098444044313	0.25764309737803853	33	4	14	37	7	121	21	26	4
RCC2	6.2389339161858866	6.31500769509441	79.95494541099987	0.8193356951339408	0.7818457881890569	0.5943529194314165	0.11666356212642819	0.15415655857146307	0.13102782576305516	137	35	85	143	24	548	96	78	19
SSH1	7.252296458148713	7.322469025337876	162.54185863807172	0.6886364207605175	0.7675336292879772	0.5942836162463483	0.1542678767901473	0.14337308462124654	0.10405910961760115	283	54	273	247	49	973	201	126	51
RP11-37B2.1	4.07239009448713	4.3176102299026695	18.20763097165016	1.0029309903718655	0.9733421984293932	0.5930123997804094	0.19930376532720295	0.2664187601810401	0.265111736913465	41	3	22	36	4	151	27	20	3
NUCB1	8.296544379603983	8.377435105496001	337.6300116657295	0.8773754005282431	0.7757365804242604	0.5929619016051684	0.0644944936289173	0.156173041223965	0.1214790665688254	683	156	309	348	158	2493	377	343	75
TBCK	5.075147571938669	5.251738900246902	38.19622257581108	0.7685739775945905	0.9143091141831103	0.5929456148117465	0.3088505752627295	0.24221586025677197	0.23365140525264705	86	5	43	74	10	208	49	34	14
NUBP1	3.155199289525705	3.455040592129039	10.891923492791939	1.4281660892239163	1.325259207743712	0.5920896446818926	0.21224392403519032	0.29601899621981037	0.2631134779253428	13	5	12	2	5	59	20	7	4
IL7R	8.20947089255042	8.541123910017363	376.9613548820511	1.5396404595583109	1.0369086221096455	0.5915254712501616	0.11930510237699468	0.2686938376680695	0.27375798742158514	98	104	1049	321	144	2845	427	449	94
CRIP1	3.5817281686215248	3.909343534480037	13.975452331788034	1.1519638153325802	1.1075396664781958	0.5901262826352385	0.2531148812996883	0.29601899621981037	0.2861843599146965	29	4	18	21	1	143	18	6	5
GLS	7.709082196749181	7.779187211730299	222.49120709708703	0.8187527352266616	0.7539412721232807	0.589890342755884	0.08025321547003539	0.15174996525158976	0.10865037815671127	295	85	238	403	103	1469	253	241	50
C11orf73	3.4110026560867786	3.952692228848082	12.964968323377763	1.1954396739035773	1.169440189864808	0.5869406841401402	0.3062760919194643	0.30526537682192756	0.29993551105290917	19	5	17	24	2	180	13	18	0
RANBP3	5.707084820630318	5.777359013803563	55.76624935707644	0.7448839070672756	0.8138202704251242	0.5865760245068605	0.18279529475326148	0.1683768582240348	0.15909683355149123	112	18	68	68	23	377	54	44	20
PAPD5	5.491351231036692	5.596087876982791	48.522510696846695	0.9013834977469388	0.8454024748197154	0.5860730246419217	0.16666502886742465	0.19956731251301615	0.2033384020230705	77	18	45	70	24	412	60	27	14
CHID1	4.109354368017422	4.329200226006748	19.476374456576718	0.9549625030431638	1.0197675155147257	0.5856402435058643	0.275203565795309	0.27018809454250325	0.27370025162624545	47	5	13	37	3	107	25	24	6
NRG1	3.4945967089292536	3.7425092018641424	13.666337767456872	1.0154089084886446	1.172896368501371	0.58553587184979194	0.3084017307832015	0.30100253777168645	0.2757925031898698	17	2	24	13	4	105	6	11	8
EYA3	5.675951650908403	5.813173666593559	54.869023989657975	0.8875183679454937	0.8071624157610169	0.5854500781376643	0.14904579392130055	0.21328883419614197	0.1904048677084399	82	20	74	84	25	477	56	74	6
DENND5B	4.008089464884416	4.194479403840755	17.28716323558373	1.0706032201461417	0.9782628194361735	0.5850964583271155	0.16902414050286552	0.273252080231829	0.26601114606993537	20	3	37	18	8	124	24	18	4
HIST1H2BC	5.4728388500713505	5.576748926690952	48.170092692278786	0.8258918367421351	0.8552065428122422	0.5850646442141453	0.19216532466040676	0.19361225993876102	0.2033663143249658	66	15	49	106	15	293	50	48	16
FAM21C	6.004779242686786	6.1454178534134725	70.23384360279924	0.8790275836207111	0.8282585114616743	0.5846573964233093	0.15188920228640343	0.21006695927312558	0.1988851361698159	133	13	90	87	43	445	116	68	12
TNFSF13B	5.0509523314882125	5.274259333815708	38.44719126690321	1.4614283434747	1.0288485917352215	0.5839350438733137	0.0644944936289173	0.22738077556398117	0.2647012562651797	45	25	46	15	17	309	46	45	7
TMEM150B	1.9591753013015993	2.6003362903328426	4.181504297283255	1.5795098923900075	1.6029553384121582	0.5837928015795576	0.16343819870618617	0.2742533144289849	0.2802649867751415	6	0	6	6	1	47	9	6	0
SMTNL1	1.1418427337283543	2.4986602674617453	4.7063524514966035	2.8986778975380814	3.2887699094537526	0.5833458699682463	0.09235135301106882	0.12445146321389004	0.09948876123313509	0	3	0	2	0	18	13	13	0
TXNDC5	4.329913699640747	4.471126959975047	21.534887903026803	0.802808883086938	0.9367058947043503	0.5832702433390968	0.2890845855517821	0.24814346187111527	0.252150633525348	47	5	24	29	8	128	38	15	6
ERG	6.127422502312818	6.28605973193418	79.04852700476656	0.8921792664177858	0.8776385070183799	0.5826851132275577	0.19487702566731924	0.21977061420399896	0.2334094790055145	104	23	207	69	20	490	103	58	27
RNF168	6.468514608963512	6.551890648528721	95.6308646948186	0.7651411104281689	0.8013667079322551	0.5826012846646199	0.1702794440492474	0.16505259629963756	0.1645340518068527	114	34	184	121	35	590	87	91	33
KDR	6.907917459541245	7.068195757947483	135.49656337651845	0.9251773361243882	0.8511233481081771	0.5819761378806896	0.16640659367292587	0.22078891707907303	0.22169697480378125	239	22	318	104	60	844	181	117	39
JAK3	5.859931873957352	6.098139027377641	67.58238465336805	1.069520174665172	0.9437776711888408	0.5814322221331956	0.16295221864830756	0.24141966350244112	0.2632072447797155	79	21	194	57	13	404	111	83	11
DNM3	4.059859700994741	4.32526469540964	19.76501710746697	0.888458684547583	1.058190192531237	0.5812501106058343	0.3557082775775966	0.29153480027570594	0.2826222481183883	48	4	34	16	3	122	34	9	8
PKP4	5.929434637329117	6.027272506927008	65.59410468092152	0.7962760394209197	0.8026084161028432	0.5812441950173292	0.17051728294729185	0.1878720562098139	0.17196316067345918	146	13	92	76	32	474	65	59	20
HIST1H4L	0.9429190113908675	2.3229478810030035	3.185658772665673	3.4883985658412358	3.0468433530678998	0.5809576982467455	0.014465594757655412	0.11930707075142112	0.1336846847967125	0	0	0	6	0	47	8	6	0
CLEC10A	1.9278785665151514	2.890879654175396	6.392351556164649	3.2072739261787704	2.408592819296862	0.5806444563018187	0.025055922059298054	0.17577092664928576	0.1775162846034058	2	5	1	0	2	74	7	11	1
VTI1A	5.674884212750922	5.8226728728210615	57.91451034780506	0.6047468615369196	0.8677991336319959	0.5800218261653802	0.42340679730036995	0.23580240422744916	0.2275928178484077	117	8	93	81	21	242	66	54	24
HIVEP1	6.228284224546841	6.398970064157283	83.7723127194054	0.8677608579245057	0.8305721365431104	0.5789595285140391	0.20506088063748348	0.2299440323060475	0.21344884055616584	181	9	160	123	30	606	113	79	19
BTN2A1	5.788253396117499	5.9902722064867495	62.286664812490095	0.9245927201375603	0.864042439627293	0.5787736630763288	0.19587046580251594	0.242687059277796	0.23807352584820998	133	7	137	71	22	448	87	71	11
ZMYND8	6.49035374612659	6.6618075850564304	102.24840171939476	0.7643018366410911	0.8512586528763537	0.5787258561568215	0.27671570886107527	0.23673617017119716	0.2319662783040732	185	17	146	243	21	526	133	94	34
SEMA6B	4.239057047056094	4.4974803515455255	23.101374481785033	1.1304465338574898	1.0889505626656477	0.577237260337902	0.2519027621798037	0.2947889222874074	0.27813657900281735	42	4	9	30	14	148	34	10	10
FAM46C	5.79319948151061	6.0969629597798685	71.55824409496503	0.5462481438122477	0.9899086010322607	0.5765455346300972	0.6212297784920691	0.30526537682192756	0.28009171963868434	99	24	94	144	6	206	98	43	38
PSMD6-AS2	3.1193377661214283	3.3249911518367075	9.711656422523758	1.123691642861773	1.219784891128379	0.5755953283866875	0.25905267650028957	0.30467358834465474	0.27613165593116307	7	6	9	12	2	45	13	13	3
GOLPH3L	5.024542007657578	5.100699789621734	33.83477695420395	0.8345259414900086	0.801382527588125	0.5755184433019067	0.1614586003134193	0.21192826216688418	0.19219326724582467	51	11	54	41	16	229	43	32	8
DNAJB11	6.666075447014162	6.7663336159697005	111.10651620242211	0.9392235592771617	0.8165431098392983	0.575093126820943	0.09740747901309732	0.1823935075546142	0.19374514250269928	174	45	85	125	68	750	123	91	34
TRRAP	7.055955505843534	7.2329249103142175	150.9004054281687	0.8432438368804731	0.8429299270639455	0.5747416686084788	0.22075151040915217	0.23817003821263386	0.23222214424562457	433	29	221	251	25	952	232	125	38
IFI27	6.2550907705661185	6.527291142503846	92.9290739214385	1.3615993615450592	0.9889389057006607	0.5736555601534109	0.1132037108194485	0.2605534464460392	0.2790042301286248	50	27	60	284	29	646	98	110	26
RP11-295G20.2	1.7575812206089638	2.2925325825799256	4.12241778397696	1.566196623331531	1.9130924704951575	0.5711510907587709	0.22165029895364582	0.25466862980755484	0.21847513053929918	3	0	2	3	3	18	5	10	1
HLA-G	3.7676333475838772	4.051390549298865	15.386134742392217	1.2999187499977687	1.06803972757316	0.5704504428967523	0.1418423675383884	0.29399090505799214	0.29430686057198496	39	9	15	10	2	137	22	14	3
TNIP2	5.493282380536084	5.797980988549532	56.520119814004744	0.7563020686407037	0.9359456661231726	0.5703868121736311	0.4411974059840237	0.3091532292450914	0.28103329582019465	149	3	84	92	12	254	70	50	24
RPS28	5.501933272032266	5.6560922549163974	49.88253354254474	1.1194958143022409	0.8802663860964813	0.5701974122105455	0.10588057244294583	0.21848004823969894	0.24530262041144033	107	28	30	59	17	427	62	48	9
ZFYVE9	5.133220537656399	5.396194953620372	41.42903464955034	0.9079364087323154	0.92257867025735385	0.569692756544492	0.3018315777366749	0.2825148917150822	0.27393125171082994	92	3	55	79	13	356	57	22	13
PRRC2C	10.171196023822516	10.227137686955503	1221.7571081130104	0.6675820962445782	0.7051293697798734	0.5696340475499888	0.09445463971543905	0.21034770968421124	0.09048775891180488	1904	463	2003	1555	529	5979	1430	1222	351
KAT6B	6.81916897696801	6.928303403491348	122.64968260083543	0.7518032228205922	0.7786737110099882	0.5688671959634427	0.1930563262582636	0.19630611146809437	0.18007293932908444	321	22	200	157	42	784	138	118	35
NDUFB3	3.6846546306867576	3.8737886253965215	14.643697693802766	1.2890861533223297	1.1044627075867093	0.5687962612861396	0.1682203427216859	0.2998526346386769	0.28065418388571234	16	6	5	21	8	88	16	16	5
IGF2	6.2110434236328205	6.416621641438236	87.55614140467074	1.111995925698256	0.9578477361202269	0.5683400000360065	0.12482875732988509	0.22718375985949865	0.2673091626724212	79	61	132	70	19	577	58	116	28
BMS1	6.5235451221302885	6.668149604570368	103.18074457758814	0.6871019183168117	0.820130066915651	0.567640673147764	0.29866467332630775	0.2299344113432926	0.22434893590026184	260	19	170	157	23	615	90	99	39
CA5BP1	2.007824806262393	2.5861183034348567	4.749265379416084	1.5576429856338787	1.6604287771605586	0.5663900728503084	0.19353412061628292	0.273252080231829	0.2696616874279448	12	1	2	5	0	28	13	5	1
EPCAM	5.542522540558508	5.653570712818808	50.223074472912444	0.9981588866008344	0.8314820666849547	0.5656679938247469	0.12015448881952753	0.21155387740596376	0.22610699568591236	64	23	37	96	21	351	60	53	11
ICAM2	2.462940974873113	2.9082145686144467	6.383857798425711	1.6793665702743845	1.4355975420957579	0.565590030020573	0.14910371436208952	0.2953064528206152	0.28830701021060146	13	1	10	1	2	55	11	5	2
POLR3G	2.2716173821227437	2.620767746953018	6.417199302573316	1.362801190816439	1.6570022747342037	0.5654211421899121	0.3047388488235487	0.292321056040139	0.23531246037200895	6	3	1	7	1	23	9	5	4
SNORD116-2	2.6394082259699805	3.157345903061964	11.077440805849108	1.5327712348785205	1.877386126900874	0.5644177546180899	0.3039089360432022	0.2911599391040798	0.19715142151750575	3	5	3	4	5	42	2	12	9
ITSN2	7.935871811192371	8.015541798453697	263.0158717624504	0.6984574282933637	0.7401707820328597	0.5626616979416619	0.16540579248878018	0.18682628732016912	0.14966550118550306	458	63	461	311	133	1328	283	288	77
RP11-83A24.2	3.578105609227374	3.771427370975155	13.264766404912976	0.9536506150805182	1.0766255146939678	0.5624631618553666	0.29866467332630775	0.2947889222874074	0.29201216091145893	12	2	21	24	4	66	17	15	5
PSMG3	2.429938145140255	2.999012706518994	6.215593503643943	1.1873563060091024	1.418594593119868	0.5624593800058347	0.3093040905890501	0.3056635423643205	0.30041476150264773	17	1	6	6	1	46	9	15	0
MBNL2	7.403689125358159	7.4775874175431225	181.32384233685556	0.7990203152143535	0.747209405298935	0.5619550255441957	0.10561106902862227	0.17375875411237693	0.15396669953233255	356	63	183	196	105	1145	184	181	51
TUBA4A	4.565291717279901	4.895163132219176	28.14396473045291	1.1176471435506845	0.9756518881382985	0.5605333334472932	0.20282794079861421	0.29831927235078076	0.29961610028391816	53	2	30	76	6	237	43	25	6
UXT	4.050451380648914	4.172620057832049	18.410160918975055	0.6909109728519363	1.0000866999871096	0.5603197331585746	0.4302629035655347	0.2758115861879984	0.2774364922741221	31	5	19	23	7	81	29	11	8
MAGI3	6.1520633414252845	6.2390849527990495	76.64597266854065	0.7187144146079704	0.7864817678217252	0.5599919337806414	0.2116888062144074	0.18588848412944342	0.18999674907795022	186	31	88	101	19	449	89	65	25
MYO5C	5.901988227464018	6.167845475352363	71.04645445311915	0.9973775479702505	0.9076759276852997	0.5588555656690064	0.21189001535983706	0.27932344422684363	0.28477197849895186	159	8	70	192	12	483	90	82	17
DTNA	4.378068335905659	4.704267612941402	24.5347894386144	1.0446968166122736	0.9463877068917007	0.5582796781517123	0.2647028238797816	0.31292481829410446	0.29430686057198496	60	1	42	32	9	206	22	35	5
LRIF1	4.373903529717604	4.674760088550983	26.008007492035194	1.2960914831146915	1.1223238164184077	0.5582099601129848	0.2350033210353272	0.295832180354456	0.2948285628670456	10	6	25	46	15	180	11	38	10
KCNE4	3.8843249769852437	4.224707509697365	17.675408527214163	1.5957335818818856	1.1440285764295972	0.5580202316159463	0.14393383440923213	0.2902464579628085	0.30067599574040493	24	8	3	33	7	140	22	24	3
RP11-77H9.2	2.3421457772064365	2.9201179777769712	6.313538272689806	1.441558988376563	1.4806469682568895	0.5574956105000685	0.2525164116736025	0.30987667404848074	0.29204779210181797	7	1	10	10	0	51	16	2	2
CLK1	8.383172407289512	8.540435077454504	377.0956321507726	0.9961064294269505	0.824362974640554	0.5565794757393561	0.11401748276391349	0.24368221704044302	0.2423973240629581	490	72	860	285	216	2953	374	364	100
MUM1	5.486275212876602	5.674414440144388	50.25965582104615	0.821791454734199	0.8536517737917098	0.5563532538585086	0.25905267650028957	0.2574456065185409	0.2630133181272442	142	10	82	71	8	355	74	40	13
IGF2BP3	2.240206111090536	2.5875602715664705	4.8019501115689955	1.5238019695755665	1.4709414681510735	0.5558027540008038	0.1353769901813085	0.273252080231829	0.2814457395497589	4	2	3	6	2	47	8	4	1
MAP3K7CL	3.9305721239127585	4.238844948695514	18.70813071502214	1.5485158072004448	1.1905731377188022	0.5556438652937656	0.1520647976218648	0.2840815329206913	0.2958275521478157	7	10	31	13	7	167	9	25	6
DNM3OS	3.215744351093578	3.627050096511395	10.472309631060813	1.3858859131923436	1.1649204336907042	0.5549365783917534	0.16697666854684762	0.31051754309143276	0.3143916604258834	20	1	8	14	7	130	9	14	1
N4BP3	4.363801256625814	4.661095593599718	25.78095793277542	0.7095763489818683	1.0254486763868769	0.5548029811009003	0.5085777570511417	0.3270388150677591	0.29993551105290917	40	3	64	26	4	97	42	17	12
CEP162	4.572462376341306	4.6899330816982365	25.33469643946551	0.9038799272007731	0.8785437558613186	0.5532486931520646	0.20953087629199862	0.2574456065185409	0.26535500034358034	65	8	30	20	10	169	26	29	7
ACER2	2.9432077056425583	3.187054123515095	8.864018182084278	1.0810333806837016	1.2436699502202353	0.5529987842537631	0.2875581842389958	0.31068885053234085	0.298209425275824	16	2	9	9	2	71	4	8	5
PLEKHO1	5.794774472120646	5.920301741635319	60.64685283555915	0.753657209385479	0.8101762477993835	0.5526786205825522	0.24460240262695115	0.22601380737079652	0.23343612067688688	106	12	141	73	18	352	77	57	18
CSRP2	5.193768040304509	5.284401622163017	39.46311388151018	0.8611383797791344	0.8307296344118115	0.5522864329075852	0.1898403875522851	0.23179267156619499	0.23848997794102558	43	13	68	49	18	292	34	32	14
SCNM1	3.593486412915549	3.8266437496949752	13.385808735644906	0.9746591702728196	1.0206114069424705	0.552091061935267	0.2815233985864825	0.31276393688460796	0.29993551105290917	29	5	15	20	1	80	17	16	4
PPP1R16B	3.753963231148141	4.199221353488643	16.652032454308877	1.496872474386504	1.1456703829683714	0.5518813806808174	0.1167413564443714	0.3069016720356725	0.3174465560071478	14	2	55	16	2	139	26	20	3
TM9SF4	6.3272668576102085	6.424256935056158	86.47897518609336	0.6747989492003138	0.7708242092900854	0.5517391520077256	0.25587408903392317	0.19630611146809437	0.19831063213903727	213	20	104	146	28	469	119	75	25
RBCK1	5.675197717283242	5.9351012973149935	60.135171527300585	0.9009951285729152	0.8949763576488136	0.5513247103851473	0.28374197786834515	0.2777117430681876	0.287496197531541	151	16	76	120	5	373	107	55	12
CCDC94	3.0346318238987555	3.286888827070883	9.614867258760281	1.2043186443891674	1.2170660556603727	0.5511978512012463	0.22349645806237398	0.3223112887205834	0.2968629217925519	13	4	6	16	1	67	10	6	5
KCTD2	4.14567924124976	4.364562266287297	19.825118789392675	0.8420235784884031	0.9507182306709451	0.5501852717387903	0.32494147332577594	0.29526234499875464	0.29387095563110466	48	5	27	31	2	113	30	19	6
SRSF12	2.190086275837359	2.5821591987085037	4.593126594075501	1.5362158469722742	1.4682293093294339	0.5492639762608202	0.11784065539936163	0.2674779686069722	0.295776976176639	4	1	9	4	1	46	6	6	1
SLC22A17	3.195992957044092	3.6229913815361092	10.876113850049737	1.4443894634274534	1.2014869891969457	0.5480973774442607	0.16697666854684762	0.31083216217458515	0.31803457867306634	28	2	5	22	1	105	18	7	3
TMX1	5.619341563031319	5.695851815365795	51.259108047680414	0.7493361622740112	0.7354883689809844	0.5478692656648917	0.17513577951799064	0.2114395913618212	0.18631915146888076	101	22	70	65	19	326	62	62	9
SEPT4	4.805338994437242	5.0806879582123425	31.961595594984853	0.9001870550205093	0.9149978560889513	0.546975212887485	0.27190602023725857	0.2898246489343783	0.29993551105290917	73	6	74	37	5	217	45	47	4
SCAI	3.6373476000088014	3.86849861470192	14.75005648719709	0.6763483527973838	1.095625334676151	0.5465579111266686	0.5299715328675402	0.31403618478242573	0.3012507519660065	24	3	20	23	2	61	9	23	7
C10orf12	5.443206738138759	5.550406399976719	46.36330270473791	0.7591714869342432	0.7875738393278728	0.5445005126941341	0.22316134370039592	0.22535575426968155	0.22610699568591236	70	16	85	81	10	286	57	51	11
GPX8	3.8793258675575837	4.602865409568521	21.193217778374745	1.3827215837002116	1.2421636901261814	0.5443599031144992	0.31088876439903124	0.30296235773984537	0.3241558760791422	52	3	10	49	4	302	23	31	0
IRF2	6.300017429552419	6.440555668566629	88.67510897800365	0.9651489355220352	0.856662162021851	0.5439074735246977	0.16905805537064106	0.22703033190772012	0.2647012562651797	72	40	143	78	47	505	67	122	26
CCT8	6.712976655168067	6.781691651134423	111.64473759275822	0.8045020980005088	0.7337461429500113	0.5438072501627363	0.11878821396629374	0.18744674699346425	0.17759739128582774	163	41	113	168	63	799	104	105	31
SNRPC	5.237881968382813	5.349405861613736	40.66713144615416	0.9773532810125304	0.830809354045031	0.5433931670396623	0.1556044311907824	0.242687059277796	0.2607354407562276	57	17	32	67	20	365	31	38	11
TXLNB	2.657105467615105	3.311341352636799	8.485847396577011	2.057608007388347	1.4458890448312514	0.5430788870207773	0.10561106902862227	0.3169854510007151	0.30042891820421763	2	0	10	21	3	87	7	14	2
TSHZ2	4.9547003930196	5.13320083631829	35.99497990146872	1.0964835187675317	0.9449132114734738	0.5428995874458414	0.21189001535983706	0.27857624990280677	0.29238717167523703	86	13	38	13	17	221	33	34	14
YIPF1	4.284563986403439	4.4431720311197385	21.567665651328515	1.0073536719986311	0.9534521880250575	0.5427005920179346	0.2394000424001363	0.29153480027570594	0.29519063973991394	41	8	15	23	11	178	11	26	7
MYO7B	2.1276441941701068	2.865640241938225	6.045695809863748	2.0325052409682103	1.6873486351080413	0.542456803990052	0.1702794440492474	0.29526234499875464	0.27324473379711867	18	1	0	5	1	35	10	13	1
IRF7	4.541439564791308	4.946099801245628	30.250136680900827	1.0722001212054961	1.0005728064282255	0.5424545798263206	0.3062760919194643	0.3385200962963906	0.3148037626436377	71	5	27	75	1	171	44	30	10
CGNL1	6.551836934058525	6.6816772529890684	103.61221888484793	0.7967610196913867	0.8017953637085433	0.5423489855364263	0.2379828759247697	0.22864034785624446	0.24962628607922857	301	31	161	75	32	591	95	133	29
ZNF280D	5.731918185557625	5.824423447982098	56.79461432912901	0.6995731310273606	0.7739458874581947	0.5419289116979982	0.24162525354677886	0.2110112942530356	0.21097090328787527	104	12	77	112	20	342	62	57	17
KL	2.532591940570413	2.9303834482272206	6.724385449856258	1.6498754724094566	1.4085246157775884	0.541654440054971	0.15651477641895598	0.3077849160593692	0.2946295688990676	7	2	14	1	2	47	10	8	2
bP-2189O9.2	2.2660433049405433	2.9637189023499912	8.028691231878703	1.7183120197245594	1.5910865803948644	0.541067145609845	0.21592933932699762	0.35828541716330325	0.2589868342920464	14	0	16	2	0	36	10	5	6
LIMCH1	8.418168784000072	8.513447750386419	369.23186114895054	0.7619243367828574	0.7290239434127601	0.5409416434527581	0.1446782076818795	0.22484690854868503	0.1862209153248246	817	107	800	437	91	2614	363	402	88
PPFIBP1	8.175684315519904	8.318076460315421	322.71381433225764	0.8111458412782011	0.7771497253404891	0.540457657260322	0.20183625983010314	0.25930609599760945	0.24366481685651656	812	50	695	341	103	1874	416	291	91
MCF2L	5.915743442663663	6.194839003573765	74.99288881896979	0.8054557276859119	0.9280622227445177	0.5392482712556873	0.3994628210475689	0.31743935153350455	0.3071036370984978	57	11	176	149	16	332	108	45	33
TMEM179B	3.140811864841076	3.4122627500599187	9.217131391933991	1.2633289710873636	1.094585401427745	0.5389479293531129	0.16295221864830756	0.3302733623951806	0.3174465560071478	12	3	12	7	6	91	10	12	1
NCF1B	1.9762826475408009	2.7846616499542147	5.5254363998248905	2.3339458956022536	1.8723129034788086	0.5385016029005606	0.07820927512454375	0.2598132023509967	0.25431240603468597	2	3	1	11	0	58	14	3	1
DDRGK1	6.131844016051738	6.282533758490717	77.73402052713519	0.7963894485196082	0.7998451950367598	0.5374223365328858	0.23383296063452874	0.25063018688080385	0.2610084867571824	244	14	92	121	19	540	91	70	22
ST6GAL1	5.71925348134764	5.849810083963056	57.62604133133093	0.9763372032190583	0.8242676836547985	0.5373820624128002	0.17572444809951773	0.23817003821263386	0.26535500034358034	43	20	101	101	23	466	73	40	15
CHEK2	2.628340538607436	2.989034442733795	8.333453877284448	1.049776784989211	1.3866117258096111	0.5372935569681985	0.39992502241488187	0.3480961770628982	0.28440654146452127	11	0	10	10	2	34	6	8	6
ANKMY2	4.0420415511021055	4.26926151336675	19.11724368944195	1.1013504561728837	1.0043331218515639	0.5364958868165733	0.20639995226501318	0.31440748498663873	0.3060720665624682	19	12	32	20	2	122	15	26	6
SMG5	6.515274688856945	6.709821660446084	104.72291287972742	0.8341516133106799	0.8302247633587727	0.5362369725983042	0.25587408903392317	0.273252080231829	0.2827713549400404	361	19	130	151	18	587	143	111	27
PSMA4	6.330313529653358	6.46848928252042	90.5178391050998	1.0913444080835133	0.8543691513521156	0.5359791054659415	0.08207852704705432	0.22703033190772012	0.27128328078328234	97	43	72	83	62	552	86	107	25
MCPH1	4.583676513268475	4.731841740168612	26.599494975704584	0.7573360134640748	0.8889716895050659	0.5358356767311336	0.33094154621455873	0.28492723269787085	0.28706236848779476	58	4	41	28	11	163	19	32	10
SH2D3A	3.4182862601721227	3.9074480119145214	17.197943292814422	0.6101218539443809	1.301620471971103	0.5354544307330513	0.7050345704809344	0.38558558645844393	0.2774364922741221	30	5	9	24	1	65	19	2	14
AFF1	8.552793051125786	8.606330405564993	396.1166307456777	0.6860823741589219	0.6798724773565812	0.5350136819002397	0.11401748276391349	0.1917212076896157	0.1214790665688254	544	152	666	528	184	2149	474	424	94
SNRPA1	5.02786316575925	5.203985089828021	37.61556253825006	0.6830898582322606	0.8737747479030058	0.534896387601122	0.40570556648901723	0.2953064528206152	0.28830701021060146	53	4	58	73	14	175	41	34	16
MRPL18	5.1992215968020155	5.419220024586485	41.474868936160725	1.1596899559311862	0.9238009370037531	0.5344032831283108	0.1582100451581698	0.2631245076154885	0.3048680928012567	46	14	29	100	17	448	30	50	7
FN1	12.655924110149105	12.780546329533962	7149.021511807326	0.810998576133012	0.7614935319373525	0.5342718251883862	0.15515182173242675	0.3488761718613603	0.23823477437284307	18858	2603	5109	12622	2096	62634	6026	5511	2090
RBM10	4.924654319019068	5.285333956613333	38.960702797116625	0.9352491239338052	0.9433047371490759	0.5337404387300446	0.38719599095405405	0.33645907057714003	0.31386810500311035	109	12	44	62	1	192	44	49	13
TRIP4	4.749062360523439	4.921260792179397	30.22290302854071	0.7972553966749714	0.8634474309209466	0.5331939376992354	0.3055725483533312	0.2956290557086238	0.28385406334225965	60	3	38	52	13	198	25	32	11
ARSJ	4.431708430407955	4.871456434306129	27.41935419182167	1.2325327629171727	1.0333841183121153	0.5331545237106273	0.2301754827552181	0.3142377981407208	0.32583845972200604	89	11	24	33	1	209	48	33	3
RFC5	2.2309724017911874	2.7038491467381043	5.322483453702347	1.4308253044249082	1.4542434110113334	0.5327063499656038	0.20862838711745316	0.32024895758974503	0.29761361111075174	6	3	5	7	0	38	13	4	1
CLPTM1L	6.003199492448609	6.130925726912294	69.905753293455	0.7319972088282827	0.778512140645872	0.5326234388526204	0.2575607004400387	0.23842948016808893	0.2485083384684475	179	20	88	127	13	425	97	63	18
Metazoa_SRP	9.588875709192001	9.915337990576736	996.1021889394053	1.2206071872118254	1.0104174828980486	0.5326051459609294	0.1717566646737696	0.2976924170312539	0.3169977473372198	668	697	376	1198	411	3649	950	1082	435
HTATIP2	5.022104893699512	5.113874638110913	34.67105138271098	0.9403439683237141	0.8121145336520578	0.5322377450297447	0.15586398620540254	0.2573963878912271	0.2647012562651797	47	17	29	58	14	268	32	31	10
ZNF557	3.361222385668313	3.7031610307746905	13.069558044459402	0.8970598953527725	1.1393952601378408	0.5320820891522798	0.43366728112223646	0.3488761718613603	0.31389684775459725	32	1	15	19	1	54	14	14	7
FAM107B	7.18784668970821	7.293470186484602	160.19397097008252	0.90902029191305	0.7850101241172314	0.5316547267175029	0.1149374072978423	0.20812127394648156	0.2423973240629581	156	89	194	177	78	1019	133	192	44
DND1P1	0.6707255773175812	1.8344476468080384	2.2862981933708553	3.05591148130772	3.293146602651583	0.5314032908577052	0.02766776013733435	0.1033695340327454	NA	0	0	3	0	0	30	6	1	1
MYO18A	6.989484477991284	7.1614889039361085	144.71301597148454	0.6896155606626332	0.800952978548829	0.530986916526551	0.35362057408847014	0.27456807594176297	0.2764972100692895	380	26	260	231	25	639	173	160	46
KAT2A	4.693609062729109	5.33142216531938	37.90573021193272	1.421169375851752	1.1199773094546703	0.5305893346873707	0.22316134370039592	0.326696360106127	0.32898946094273984	119	2	39	79	1	309	61	52	5
ACOT7	3.2968613186376245	4.058613309382153	15.343140028623136	1.8229647779502405	1.189684815580765	0.5304975602878884	0.17124750133451336	0.38607464687533094	0.324539162807419	37	0	14	38	0	124	21	16	5
CDK11B	6.200231364016017	6.264046362594748	78.5212110874534	0.5976333580252007	0.7476148636211063	0.5302441596655025	0.2950015856781109	0.1917212076896157	0.20399842708866925	145	29	112	95	31	368	101	62	27
THYN1	2.9115135801672087	3.542544444420787	9.557359841404883	1.4059411102156867	1.263330711480828	0.5294443099076441	0.2662381750981844	0.3364204621962769	0.3307280085726122	18	0	18	14	2	109	5	20	1
TMEM219	4.764257070590328	4.870860257590324	28.66189726444617	0.8580665384120504	0.8082296488479492	0.5287196740879382	0.2051083858791882	0.27678112288082063	0.27410926843237976	49	15	26	37	12	167	37	36	5
BET1	3.028682802574711	3.550892094217219	9.931737774432438	1.0385208112045412	1.2334363666626202	0.527539927911846	0.38719599095405405	0.33793345193417756	0.32606465565370457	9	4	21	10	2	68	27	10	0
ZNF415	2.716158690096021	2.9903736212622922	7.529523580895563	1.097529480858362	1.2845805786783882	0.5272245367406682	0.2808494567161342	0.31403618478242573	0.31235270829655365	15	1	10	7	1	44	6	9	4
SULF1	5.890314093695127	6.0620490752228156	65.96524693950944	1.0602474534906925	0.8459070617471519	0.5267112772498148	0.15721999231650338	0.2476966639445519	0.2909319165042682	174	26	37	82	28	623	91	50	11
RBM6	7.945854278454591	8.037132048986484	265.852481521413	0.7192349892723489	0.7141228641616068	0.526535862905644	0.17547658166565272	0.23115577765862083	0.20159450947034066	511	56	593	318	101	1595	294	261	73
FANCL	2.935146005309397	3.150087061736838	7.8552288558447865	1.0934918212015192	1.1383837327150772	0.5258867822915732	0.22838525627773545	0.31954596718373446	0.32315155783788113	18	2	6	8	3	54	9	11	2
SNORA38B	1.1349576500276441	1.9519227619659056	4.491188101857906	2.4647706596316894	2.941859420805632	0.5247781262490093	0.14528188828176497	0.19060508611412674	0.089097654342873	0	2	0	1	1	14	5	3	4
SMARCC2	7.28872125993481	7.379748625334875	169.56099002359932	0.6178316423344667	0.7304681007878722	0.5245073387337835	0.27243930305580016	0.22310431880227993	0.21827281467318965	406	48	310	195	49	894	180	143	60
SPG20	6.802443073883847	6.857874957198033	116.9276371432523	0.7453584693123981	0.6781582353946791	0.5240010710940654	0.12119709992587133	0.19630611146809437	0.1599036382579757	194	42	137	175	63	855	116	119	26
CTA-414D7.1	2.8510280451805627	3.4483132477588407	9.1204631808274	1.4832987265253295	1.272738244800716	0.5239542295625554	0.2471115496985883	0.3393164473438386	0.33052911840645177	13	2	14	18	0	107	18	3	2
LTF	4.359934259406038	4.576709607614158	24.597412081940817	1.1327392884363061	1.027847300834778	0.5238558735866942	0.23974045394154303	0.31114956604764926	0.31469914254132103	21	11	10	53	8	118	35	18	10
ICAM3	0.9407846494238751	1.8413346929063088	2.3468496354972963	1.8209060149826697	2.7517599538110122	0.522588888437401	0.20119748579245927	0.14483389922925724	0.164112564570841	1	0	3	1	0	9	7	7	0
AGTRAP	3.9454305836835917	4.236202021244125	16.73201976917758	1.0568023331924683	0.9439042326009235	0.5225294353240949	0.20966592591068897	0.3129257913650825	0.3317885739796658	29	3	23	39	4	177	24	15	2
ARL2	3.193896975718436	3.612103395724794	10.26793507610518	1.2363258420066057	1.1242518341953824	0.5212534942159499	0.21437284035612475	0.3247366764504157	0.3409996707793134	31	3	9	14	1	100	20	9	1
XPO1	8.063337810506303	8.16873933580448	291.14904778004535	0.8629300359289476	0.7385143766743058	0.520116648523017	0.11504044164448289	0.23689825331894782	0.2357518432534801	363	88	263	561	174	1963	313	354	57
LGALS1	6.02456553153025	6.179802314082248	72.01184877828585	1.0170995115845127	0.8195848363830094	0.5199363720048721	0.1510271123986755	0.2495705547051205	0.2896695129548795	218	30	45	77	25	555	94	73	13
MCU	4.984626102359479	5.0962284200053745	33.17704693093292	0.9036559302723527	0.7595073299244438	0.5198712650141589	0.15202012556003508	0.27939188922374575	0.27128328078328234	51	18	39	49	12	278	36	36	5
SLC19A3	2.0865875568738232	2.6631801897035046	5.132337071800599	1.2361700203796215	1.6722011829723307	0.5194860042951246	0.3557082775775966	0.29305546240564745	0.2754155801359806	4	1	2	7	3	24	8	14	0
TIMELESS	4.71790410762901	5.036214166158042	34.06953485841222	1.1601933534049162	1.019640507037504	0.5191787091389097	0.2888901066547442	0.3455599399160475	0.32249287245881864	99	5	8	43	15	195	30	27	17
ATRAID	4.15497505344777	4.312088360244751	18.892962776876004	0.9088193501942837	0.8542788706925054	0.5182300763927433	0.22258365936222174	0.3191547095106036	0.30678744148222614	32	10	24	30	3	134	25	19	4
C19orf53	5.7673194942476576	5.8504736923922485	57.46001512773993	0.7224941488062632	0.735299222825101	0.5179073641394991	0.21978011838072162	0.22702513931843973	0.23433402628391728	116	22	61	105	18	375	53	73	13
COX16	1.6507646913011156	2.299594088502245	3.2447035172564904	1.6061144568583332	1.7758903413748914	0.5151446498526274	0.15721999231650338	0.2574456065185409	0.2833755637523126	5	0	3	4	1	35	4	8	0
SPOP	6.208603368045146	6.276352760291801	79.20163265497224	0.7987242119298195	0.7365141601916738	0.5151130969004208	0.14972264047587514	0.2167252112618907	0.23496791849596918	100	38	90	95	42	457	91	67	24
ABCB7	4.075482441970654	4.2101337104170264	17.262669561178054	0.8532665396186525	0.8406556282101377	0.5145748129374295	0.23837567605250137	0.31145798627159826	0.3110578490315131	26	6	30	24	6	128	18	23	3
AIMP2	2.692571090389256	3.0956273937795933	7.216016969204667	1.1284383005305756	1.2875604528107154	0.5110410610674817	0.3223235963764418	0.3229912500248976	0.32801257173269355	16	1	3	13	2	37	15	11	1
R3HCC1	3.6913579329604866	3.9534540873298254	15.944004946903426	0.7556996629907629	1.054202809752951	0.5106862458231171	0.47452965667855734	0.3528631928001928	0.32620813119941877	33	2	30	15	2	68	18	12	9
SFMBT2	5.043389042306704	5.144880896506228	34.62485421448087	0.7456104826865639	0.7691033973874498	0.5105157821962771	0.2563827042890778	0.2659333839765276	0.27777322844565977	48	10	69	47	14	203	40	45	7
RSRC2	8.326642121503673	8.410862519532268	345.416887366769	0.7737474699919223	0.6987858153051292	0.5104873843425985	0.11998032513493713	0.24026753413204727	0.21485281978884913	525	87	592	364	218	2138	373	363	85
SNRNP27	6.101193069034179	6.211248603700886	74.49626560412959	0.9810558636548927	0.772052692700354	0.5104440897683205	0.1101036090851517	0.2411862643824639	0.27410926843237976	131	39	53	81	40	506	89	83	14
LENG1	3.4895386300837963	3.7679327851326265	11.833323257665453	1.1846155165436976	1.0033801731237733	0.5101481823847934	0.18675929383876694	0.3302376674267137	0.3421216877091667	22	5	13	11	6	144	12	12	1
NDUFB4	4.601410271873919	4.706581431521787	26.519672328799004	0.902383499934628	0.8635228982519358	0.5095165950406386	0.2295322565615498	0.2998526346386769	0.30696499174636077	25	9	30	36	16	154	20	32	9
FAM107A	6.185078900667772	6.349779764777255	83.72173808050225	0.7438566528852933	0.8260643603592256	0.5090589590097534	0.33133882242166296	0.2854384948255509	0.3088769687704734	78	33	191	109	19	448	107	47	34
ZNF618	4.608975216619264	4.833114738112344	26.802229303547026	0.9840973805307766	0.8713353476329939	0.5083137961168869	0.21227780489266226	0.3037977487152061	0.3304533980138614	85	5	24	44	7	252	33	25	5
PTOV1	5.49199463508681	5.783576882100435	53.86923219570191	0.8812669990443102	0.876866708022432	0.5081659882488244	0.3137458883823925	0.3243184975940189	0.33174684104278374	126	5	132	70	9	347	96	43	12
RP11-357H14.16	1.7064495610571149	2.51275370604588	4.8431068021011	1.611894189528052	1.8813275900123179	0.5078711865378355	0.28046943394671836	0.291804264777213	0.25476384190990276	10	0	1	7	0	20	16	2	2
TGM2	10.356678444046501	10.438365701526036	1412.7812653278634	0.77018328139444725	0.6955533242451017	0.506246975679049	0.10601481698454479	0.2766321576477636	0.22092255152154644	1554	749	2460	2067	425	8505	1741	1463	311
SRPRB	4.898663255527431	5.087581457011235	35.468119568878706	0.696006832107767	0.8934259248784837	0.5060930687804952	0.4286238525160745	0.3319488097684427	0.3219302908247937	65	5	25	68	16	171	37	22	18
TPST2	5.6262140058451875	5.7295603386919325	52.64498458520673	0.8539474084178151	0.740875547668118	0.506079153982945	0.16407640387896646	0.26434558175531114	0.2706994577003206	66	13	99	64	31	367	68	49	11
RUNX1T1	5.979332824991286	6.152964368613966	71.59031754163017	0.8900733355236758	0.8104853328772192	0.5059955128511835	0.2373101875653804	0.29130724900153954	0.3098982103617248	217	11	102	51	33	526	77	55	23
SNRPD2	4.058841449522825	4.345914479009596	20.973246468203637	0.8615427587249646	1.0348853239172964	0.5056354569470685	0.4282253025575678	0.35358709441641256	0.3304533980138614	29	3	18	43	7	176	16	6	12
LINC00116	1.850215243080351	2.532792966316467	4.256943894597867	1.9919953802315298	1.7016707661873256	0.5052729134857538	0.09740747901309732	0.273252080231829	0.2948285628670456	12	1	1	4	0	48	9	3	1
NCF4	4.25387688419253	4.807546055029883	28.055982336976818	1.4274927848338084	1.0745546426431083	0.5051855998665362	0.2601965660241625	0.37990464753099895	0.335004673649748	50	0	55	12	17	162	23	40	10
HTRA2	2.459873492807191	3.1017408874231065	7.296968249172137	1.538637457445644	1.3474903217179397	0.5043159611407302	0.22895857203592399	0.3724814123371995	0.3283945960699197	21	0	12	6	0	40	13	11	2
RUVBL2	4.9076812610692775	5.155409329974596	34.86112384184006	0.9320673796169637	0.8805326416462665	0.5040314953729693	0.27169905347491147	0.32032397759042286	0.333578505356291	120	8	30	55	4	237	46	32	10
FAM192A	6.1081253871447245	6.188256674510857	74.04476057522876	0.6306526210854775	0.7272938599918394	0.5039686125530383	0.2815233985864825	0.23115577765862083	0.2423973240629581	143	32	112	111	16	400	74	74	24
NDUFB11	3.9188855081822775	4.223408714116107	17.960456097104633	1.0608536624147837	1.0420757582994336	0.5037579200900401	0.3228896195269735	0.3331490575813247	0.3409996707793134	47	3	12	18	9	165	28	5	6
MARC1	3.3580580414481713	3.7955109054916365	12.186807211977799	1.005833696223399	1.0699391995169505	0.5037533293738524	0.38434515536282704	0.37383229962459397	0.3439147705743602	23	6	16	7	5	96	16	22	0
LSR	4.665732440087279	4.884216139405287	28.357893490826285	0.970933999765506	0.8948116765490474	0.5035170192127151	0.24567241146847674	0.30583370746108307	0.333578505356291	47	9	18	74	7	173	49	29	5
HAGH	3.9221347493647762	4.142853360304757	16.37175342181206	0.9267378192833489	0.9018508747466424	0.5034553228747347	0.257650117377492	0.3302376674267137	0.3357223389389204	30	4	26	33	2	123	22	16	4
ABHD4	5.086476111066107	5.304307928313574	38.74015549601331	1.1168118106388256	0.8999335563469671	0.5023310316980614	0.16868395210847845	0.2953064528206152	0.3291594032485807	56	12	19	61	27	231	54	55	5
CISD2	3.810728893458719	3.9381461799543716	14.840416790397216	0.9524483601962401	0.9162422923444072	0.5022747031442717	0.24009329573918264	0.3286874891635866	0.3304533980138614	27	6	11	23	5	110	18	10	5
RP11-712P20.2	1.8290461424081925	2.3770046363915736	5.5734867887989346	1.0994646315770316	1.9090468956044027	0.5021743513016662	0.545975083352676	0.3061242509185308	0.222194815433806	2	2	2	8	0	9	10	4	4
STC2	5.763158812297154	6.053851416919596	65.8481273719036	1.1891934711720262	0.9262456070503688	0.501953549798937	0.16954988225529838	0.3077849160593692	0.33797010067277916	47	7	161	68	40	389	116	67	12
UTRN	9.596174854655438	9.663202712384992	824.2549792963504	0.6271898838275405	0.6559095409681749	0.5010786734149936	0.17811958060221778	0.27079117077862475	0.19233809573790028	1960	262	1557	941	266	4171	938	816	230
SDF4	6.416477248353887	6.518142384193707	91.44066996138687	0.7020728810331778	0.7180336345972225	0.5000824021459885	0.24040654681035273	0.24323570212501816	0.2622213602296986	254	32	103	130	27	535	144	86	17
ISG20	5.380579823692241	5.648089727069103	49.60377882611445	1.0457503359086973	0.9011948404348047	0.500008302964764	0.24035813814820947	0.31946603449781313	0.3401706955276866	36	13	146	73	7	265	71	59	12
ECSIT	3.5263510202476884	4.04777775251493	14.891076645237872	1.0343511220088142	1.0517258684560253	0.4999673160037118	0.4241236336357681	0.3875171189903166	0.3536932144394683	36	0	17	30	4	72	28	23	2
PCDHGB6	3.1135610182741607	3.5240428211519172	9.963071075101608	1.197145500703723	1.1283206830990877	0.49979747294391536	0.24096706298265075	0.34493253019685854	0.3522358752258362	33	1	14	9	1	67	18	12	2
COL1A2	10.420631923688184	10.63245760896452	1613.0426449313557	1.1271621631870228	0.835543828269854	0.49977514156171376	0.177552205967463	0.3300619514810849	0.32249287245881864	4538	512	464	2154	788	11349	1738	1674	418
TAPBPL	3.362779859123399	3.681260259398672	11.300867275255804	0.8826831995918311	1.0481383591695521	0.4996910801022549	0.3627051961322794	0.3390618914577087	0.3530336518945363	24	2	16	19	2	75	27	7	2
BTRC	4.976917323229791	5.1304637775419035	33.32222533169094	0.7815472905071357	0.7606205586664062	0.49959177108812997	0.24567241146847674	0.29526234499875464	0.30051487141332256	69	8	62	56	9	280	37	39	5
ELOF1	2.9970051754350844	3.5019933926459474	9.923666228791399	1.4728172428683548	1.1773766984233753	0.499000215741488	0.20933679085063772	0.37288036575928496	0.34571079342864713	18	4	6	22	0	86	8	17	2
KPNA5	4.4732773164144	4.584619027196794	24.09717481700581	0.8279357587424475	0.8493355898681344	0.4989735154909157	0.28003886617542867	0.30693310712719146	0.31819694012045097	43	11	36	22	7	183	15	23	9
SASS6	2.8754493387563844	3.2527975847719244	8.505802147118303	1.2234712768382556	1.2996228648557044	0.49829321419267736	0.2748694140699114	0.3270005231345904	0.32462608460711967	16	4	4	5	4	55	6	20	1
VASH1	4.937480192973753	5.242828155996932	36.861660666083885	1.0426054506177995	0.900045339617796	0.49809604631214305	0.2587938573993409	0.33022570465686846	0.3409996707793134	92	17	68	30	2	237	47	49	7
RAB6B	2.6708943109111587	3.2397645663757424	9.666263673588583	1.1897301912774487	1.4788808372016264	0.4976276776698233	0.45076621081110296	0.3519052197995615	0.29238717167523703	7	2	4	22	1	59	1	15	6
PLOD3	5.584809797892772	5.78733750241558	53.930600996662754	0.9605340936003013	0.8259424046238764	0.49669636007870654	0.2099121331361971	0.29280939134226613	0.32792525698907926	169	19	39	89	10	432	80	49	9
TSHR	0.7460921659994842	1.9953390863845506	2.467622109832111	2.5377665428031273	3.2254786546811838	0.49654388343722067	0.07398433697945357	0.10967208986802632	0.13245928404412882	1	0	0	3	0	23	13	1	0
CHMP7	5.199998858581606	5.278072176695828	38.09617302943432	0.7284203350692	0.7182077796368299	0.4956786292465533	0.22960894255674694	0.2652622027990329	0.2696616874279448	86	13	60	41	15	252	48	38	8
FOSL2	8.808586652494531	8.863618834321137	471.9131850029033	0.6397290892546619	0.6379775607278907	0.4956123341236313	0.1446782076818795	0.24374770274499263	0.16129816019037554	713	177	799	749	192	2946	694	402	90
SLC35A4	4.996122531491822	5.154282015709298	34.11170017431344	0.7871634801016569	0.7682019088902722	0.4950012815004293	0.2572282647864819	0.30296235773984537	0.3110578490315131	90	14	45	41	9	243	43	45	4
CCNDBP1	5.221325931660032	5.363321947503785	40.46393704054297	0.7074060821010802	0.7679876922407904	0.4949307882430672	0.3094377550616891	0.292321056040139	0.30067599574040493	98	6	64	69	12	265	53	35	11
BCYRN1	4.287106752558311	4.486357743999031	22.9337545243465	0.8314830580278084	0.9661792920476441	0.4942871650657931	0.38593406365472627	0.3394588096811594	0.33617019303339485	20	4	20	45	13	97	16	34	9
MRAS	5.327231612302531	5.426180465231744	43.02862501533568	0.7627713447733128	0.7499452566787627	0.4942764258231517	0.22838525627773545	0.27678112288082063	0.28787544919588337	79	24	50	65	9	260	43	50	11
RSRC1	5.5585716846680615	5.613941785922368	49.29660266794822	0.6659530609518864	0.7104453669135821	0.4938291151061271	0.2465511442489801	0.2388846768103214	0.24884037312411292	102	21	70	57	17	289	49	52	14
BIRC3	7.159930191121989	7.315021744741055	159.72860906275753	0.850048379259811	0.757048577467411	0.4934408452407843	0.19910653012445206	0.2899094767302188	0.3058884962070904	200	28	209	443	57	952	202	188	33
PTTG1IP	7.9734059235117	8.011454716322689	261.2468324723224	0.6058284018753259	0.6127521770637805	0.4933246644886192	0.14464344519713498	0.21694699539501805	0.10971440157847008	509	85	400	407	113	1663	308	233	61
ATF4	8.448790785126734	8.582146784558786	388.18385877624837	0.8089162001812921	0.7269472519153346	0.49322879227701105	0.20253380579788516	0.2953310530739632	0.28830701021060146	918	51	622	434	218	2284	429	406	103
DOK2	3.9089949107211623	4.496269972217575	20.67170369618299	1.6384525847476143	1.3111767728977886	0.4925674896493905	0.14922697467404286	0.27639185004353684	0.3439147705743602	29	17	21	11	2	280	12	34	1
STS	5.0275411930523735	5.366156268885734	40.63418427623156	1.4103721622165946	1.0126144424452102	0.492297141667314	0.08088995672412568	0.2953310530739632	0.34822568639829093	43	34	37	55	3	323	53	50	6
OLFML2B	6.052326054021644	6.278595846560376	77.99901245521771	1.3540396781040906	0.9103382526954616	0.49172414568377926	0.11495833851732214	0.2742533144289849	0.33838903059563985	129	44	23	92	40	611	85	96	14
CCDC168	1.0697103664465635	1.7481992132395154	3.230666628338929	1.5914499933270647	2.4619890543795115	0.49121079925191774	0.28336651867168006	0.2160717182783192	0.16897795239436406	1	0	3	2	0	10	6	1	3
PPWD1	5.099944487590043	5.256687703644816	36.90194496345031	0.7900477219056387	0.7527909652709099	0.49083876473451604	0.25651781223069	0.3091532292450914	0.3071036370984978	68	5	68	65	15	281	41	42	7
ZNF623	4.912433238336955	5.051341855279474	32.800296715372355	0.7705933388896803	0.7968801739132159	0.4908382943225186	0.29340768178406357	0.30441530761573793	0.31803457867306634	87	5	32	51	14	207	34	34	10
SLIRP	4.076118299155579	4.2418932423215	19.57825323248681	0.8466708206407891	1.0105047494180726	0.4905368855839285	0.3820395916663987	0.3317924661440167	0.333578505356291	24	9	12	19	11	76	13	32	7
GBA	3.8626860605696067	4.158675268069114	15.963697015067199	1.1164685281582176	0.9483373968164419	0.4902102364841674	0.21819788188214373	0.33912376434953934	0.35920832726464785	20	7	14	33	6	166	26	13	1
LRRCC1	4.670736984356305	4.812168344059033	28.06561045647761	1.0328844805037638	0.8675567797747477	0.49018610348244196	0.18307438937072548	0.3076091365571413	0.33174684104278374	60	16	18	22	12	171	27	36	7
RP5-1142A6.2	2.184964694829911	2.919959842131806	6.247065388146506	1.316560639652805	1.6114652656709558	0.48992705920293356	0.3611733386896741	0.31510633293360435	0.3025718692656131	16	1	9	2	0	26	23	4	1
HLA-F	6.091245818888716	6.251420816612297	75.75857844202413	0.9015195425173614	0.7824669168351148	0.48880067662679877	0.19727869896950379	0.27766103365178896	0.31819694012045097	181	38	132	56	15	514	117	71	13
SMAGP	3.266031071091939	3.584017297511795	10.963639886260363	1.4160326441470594	1.0896191675580087	0.48829827336867165	0.15677411008875222	0.3583365144580304	0.3522482375871183	6	1	13	24	6	91	12	12	3
SMC4	6.556510949070636	6.656528932557376	103.46944723108506	0.6271586530742975	0.7287235735150714	0.4882848082634818	0.30252565073612253	0.2684329504124698	0.2874683575868607	167	24	112	181	57	576	84	88	41
TUBB4B	6.75998923754113	6.891142575566076	120.10044811999306	0.6688386160523738	0.7424909817893055	0.4880957847272875	0.33686457488448485	0.2799409741309989	0.3040923006624667	297	39	113	253	24	541	153	125	35
SNRNP48	4.860631064897711	5.0187446497597845	31.4335860146347	0.9124627284644515	0.7981501127665385	0.48777167364597207	0.21227780489266226	0.3143883361993215	0.32874929269949893	34	6	45	61	18	221	49	26	6
STK3	5.912642001982004	6.037782378988563	65.92731696176811	0.8797393316914232	0.7613838974831971	0.48713744868519654	0.17248193587262337	0.27857624990280677	0.3096360789475041	118	17	90	51	47	382	70	86	14
CASP6	2.4133044715133822	2.6989650848278317	5.761081667979619	1.4191317342889602	1.3407296467775354	0.48706891437711763	0.18279529475326148	0.33219726006332334	0.3208304832009063	10	2	2	4	3	42	8	5	2
MCM8	3.5678062541302853	3.804322875260124	13.418701790685025	0.7718950174682875	1.007100822541652	0.48629653170103465	0.4458479593856793	0.34641992055868687	0.35368099428853983	29	2	14	26	2	59	20	14	5
GIMAP6	5.471627264203515	5.663155234374268	49.8278854297159	0.9409976943126528	0.8104729293747909	0.48613367847801925	0.20695582382993574	0.3087860331146204	0.33264685910254016	102	8	83	36	33	306	78	54	8
AIP	3.867434103511361	4.3155393589929245	18.088434954891973	1.2771158212962466	1.0127933543180043	0.48601005143526294	0.21592933932699762	0.3620883377524566	0.3706779428627261	59	2	16	36	1	177	18	22	4
KCND3	4.9184453821858405	5.05409644767203	32.61471471582489	1.00243294724537	0.8060096361878	0.48571695583576346	0.1819904125863919	0.3037977487152061	0.33052911840645177	57	11	21	56	18	306	28	28	8
SPTBN2	3.3378214770652046	3.560575748400967	11.293111841039988	0.9670612473958652	1.0202235472081622	0.4857001849955521	0.2939684589256264	0.35483153351116126	0.35378443630196243	20	3	16	18	1	76	12	9	5
EVC2	4.208296597599637	4.584459911295295	23.617109231393048	1.0222206801274298	0.9853426444313532	0.48540477103902363	0.32494147332577594	0.37923822800668855	0.3586245290506645	85	2	35	18	3	165	32	13	10
RP11-676M6.1	1.6799854874363438	2.4086733185732325	3.9539040640554157	1.9613238887634068	1.7494358802380772	0.4853863375012132	0.11429447829056989	0.2835172662674546	0.2958275521478157	8	0	6	2	0	54	4	2	2
CWC22	5.902986303764957	5.959900508643374	63.34887991121023	0.6016139969715395	0.7057283455444381	0.485324296332578	0.28797088604404114	0.23331904070402212	0.25252140329965017	137	22	74	92	24	360	64	53	22
SUPT20H	5.9885556329501455	6.061477951264551	66.83078748100853	0.7070841508104163	0.685964389527313	0.4851974352170136	0.2115317044652946	0.25410042973714475	0.2632072447797155	112	32	91	85	28	433	56	92	13
PPA1	5.777294966983305	5.912725182994966	59.68447881963304	0.9710176082611145	0.7620233852889847	0.48491841424714954	0.12662799758639198	0.2742623533694753	0.31289567914755534	95	37	48	87	22	471	80	60	8
IFI6	6.9451460381363725	7.504948776162182	184.12304305517486	2.0127402355582658	1.134537323452987	0.4844059051346309	0.10954530943327052	0.356809186433397	0.35102848237490675	82	47	21	630	57	1045	263	208	55
POLR3D	5.484098385482621	5.7133835644921485	51.80117873094316	0.7815953058459253	0.803136661140139	0.48436201206905893	0.3363722812893185	0.3365498217973901	0.3415286180036864	147	6	94	84	8	341	65	47	15
YIPF5	5.224919886293404	5.322625610348526	40.48864474595646	0.860465824599305	0.7728630418011267	0.4839017294657634	0.21189001535983706	0.29296895649471105	0.31453744214655477	64	13	28	70	23	265	37	38	13
BCL10	4.524311910160363	4.697329840310768	24.816650949524007	1.1005762126344583	0.8402937438497975	0.483818552507424	0.1431358483163218	0.3256988713294508	0.3439147705743602	36	8	21	33	18	240	32	18	4
NDUFA8	3.372759398872964	3.648116194608857	11.010335496661769	0.987343747601657	0.9906613573690625	0.4830437137545122	0.26940249787795095	0.3488355433644034	0.36948035835265874	30	2	11	19	2	79	15	15	2
ZC3H12A	4.581760037368708	4.882789482692702	27.28048541587618	1.0456151525629158	0.8893762476287727	0.48296491340597997	0.22838525627773545	0.33219726006332334	0.3658332403900186	64	4	22	68	8	269	40	26	3
TIMM22	4.00939427384506	4.270071922320756	17.72447911322364	0.8501755028583162	0.9269150548082298	0.4824929568386073	0.3406684912016178	0.33937890859976405	0.3648444441398166	56	5	17	19	5	111	20	32	2
COBL	5.045587489390067	5.3169182692278545	39.76522648947163	0.7135608665883593	0.8488370528269846	0.48234513819624564	0.45995872165417695	0.36282758228608486	0.3533230244969204	111	7	56	73	3	190	45	45	14
TBC1D1	6.378952503885605	6.516206714511305	91.68314385958766	0.6915289106008665	0.7308372020021832	0.4817704212624238	0.3054623389276396	0.29045012486685184	0.3098527935427235	201	24	207	126	16	525	128	80	24
MTHFSD	3.439830816840847	3.6158573433367316	11.509534158996281	0.8075883624845945	0.9993746031733648	0.48151379682928414	0.40049896074036856	0.3429174605363986	0.35544301645382037	22	4	8	20	3	53	18	14	3
RP11-362F19.1	0.8705205724362076	1.6501716195881093	2.1337936081379363	2.0243363276387254	2.711648639245664	0.48129299230974415	0.10771972680466604	0.13615811408472628	NA	1	0	1	2	0	16	1	6	1
CDC25B	7.059300474380833	7.123373447274523	140.68621707842254	0.6843850713042807	0.6509305037787828	0.48106193342005027	0.1811723267461788	0.24417576739430835	0.22559033029990724	186	39	232	241	73	843	169	140	32
LINC01127	2.4796138783131667	3.092043195743767	6.505893820492744	1.569659883574663	1.3666177634755117	0.4805728906599567	0.20507630250559175	0.3316390357980272	0.34782870172775543	3	2	10	14	1	79	8	11	0
IGHV3-20	1.3488139479140762	2.478095827487236	4.0921853461192494	3.1106680807405263	2.25822641925654	0.47985274715682075	0.02680615911350791	0.23008473305238367	0.2275928178484077	0	0	1	11	0	48	4	9	1
SPATS2L	6.94601662413605	7.04076635367927	131.9746241285568	0.7354114905378674	0.6846626902249233	0.47959805049552523	0.20456182813091853	0.2625904946299772	0.27393125171082994	374	39	126	229	43	961	168	113	28
SFPQ	8.550251779630234	8.59973579553188	395.48542754232875	0.5904984263738992	0.6306770625511938	0.4794218496920157	0.1833650195407668	0.242687059277796	0.18947453901499092	896	159	553	449	163	2128	445	332	118
PSMA2	5.220889496345128	5.290079701180337	39.631626077853966	0.677468636378564	0.7420312046223588	0.47926875551387543	0.2974553697823652	0.2776242617838021	0.30051487141332256	63	17	44	63	15	243	28	45	13
KLF15	3.627813129084621	3.839928334789752	13.546572104638384	0.9595348340365237	0.9681552399090397	0.4792074288885102	0.28557963263096253	0.3455599399160475	0.36487998853525355	37	3	12	19	3	110	9	15	5
CLSPN	3.7222321407374754	4.0879386052395414	17.28767399961787	1.4682680727702513	1.135686331576641	0.4776497250156713	0.21359927188069738	0.36753298633981657	0.3454204648801596	56	5	3	10	6	106	21	12	8
TOMM5	3.563308063234847	4.024251450706309	14.398845662966002	1.254606795623162	0.9410771590363154	0.47758588461763324	0.27150728105552124	0.4184095013418606	0.37669083028575223	29	0	19	28	7	135	19	16	2
PAPSS1	5.257579085336316	5.330338020243519	40.07572162298741	0.7925983204827488	0.7119578913570535	0.47754259315882686	0.2057601755116698	0.2864605637147148	0.29988670467277767	77	19	57	34	18	250	46	42	9
DNTTIP2	6.697871889499878	6.810593915467946	111.93678544297993	0.7503971065139878	0.7051577164045988	0.47633478924499706	0.22258365936222174	0.2695211213531736	0.29594605960095227	148	47	167	215	37	938	86	153	17
APC	6.63148536498248	6.762591186166678	109.46055864937776	0.6806689826947124	0.7198376845321973	0.47610625152023495	0.3062760919194643	0.2977499569155037	0.3135071955259236	293	20	230	121	30	647	111	107	34
HNRNPM	7.639249144388851	7.693761036839952	209.90993197381832	0.5857772531284453	0.63314683922503	0.4760104055971069	0.22290470439511717	0.24253076453421613	0.1996586670470904	471	60	362	277	83	1306	185	210	60
FDPS	5.48600618654837	5.668473430326271	49.903987838301006	0.9086596017369295	0.7864668921926428	0.4759636211060223	0.18159811066233775	0.3141584536236614	0.3380632729722753	82	10	61	57	38	323	59	73	6
ZCCHC11	6.507020244985132	6.6471000845392805	101.76485549655841	0.6343571751083258	0.7352064099023768	0.475929452013372	0.3557082775775966	0.30583370746108307	0.3213815876902433	158	21	239	175	23	568	100	85	38
PRPF39	4.6393130672145615	4.943265879628524	30.684252809586734	0.7783684670810853	0.8764774930286037	0.47452300639676304	0.42562548813617074	0.38427147520567384	0.366034298191734	68	3	56	58	3	191	37	20	13
ANKRD22	2.20224003258666	3.2688759879292184	8.708956035311155	2.854481110883065	2.3488128574101204	0.473881646854547	0.05510159192872323	0.19179158789896963	0.2287695024158406	1	8	2	2	1	89	3	24	1
MTA3	4.454316955288096	4.577389641424454	22.903453946219084	0.815008958682353	0.7870697210975968	0.4738083765797821	0.25587408903392317	0.32189082029389915	0.34139281168574637	36	6	24	51	9	152	27	26	5
DPYSL2	9.101760499635827	9.166465521481605	587.7937229438551	0.6725498113243087	0.6558196802123346	0.4737304339435169	0.14376209646849786	0.2605534464460392	0.24436855500580973	799	313	818	683	263	3343	541	558	181
ZNF630	2.1897076201638987	2.6856138556662397	5.017800716909513	1.3810287076430172	1.3921367690812627	0.4736418959923073	0.2146167678490305	0.3353479472542156	0.34173833786865654	14	0	5	5	1	34	11	6	1
CA11	1.7772003772968068	2.4290438009153204	3.694946582527607	1.8799917495104317	1.7753144015738307	0.4732067493329143	0.13585628268910385	0.2574456065185409	0.2948285628670456	1	1	4	4	2	50	7	4	0
CD55	7.770044192521467	7.86377359179883	237.00574722295823	0.8323836766998605	0.7001465824781776	0.47207909618416466	0.14689698382081304	0.2598132023509967	0.29387095563110466	219	123	401	255	113	1353	271	269	53
RPN2	7.76429623300005	7.8705659045680845	240.3908938325545	0.7430424362139755	0.7200855581705617	0.47145293384978804	0.21680668481535834	0.27272751021633945	0.3110578490315131	445	117	168	284	125	1344	206	208	88
AP003025.2	0.7712889284269312	1.8288862775389616	2.8471552463903236	1.3117818104681767	2.961812666843615	0.47127888436899473	0.5861243930747483	0.16672335853814185	0.142284474910374	4	0	1	0	0	2	10	5	1
EVC	5.663673574456052	5.783013835831173	54.77525887549245	0.728715263751263	0.7366228454561036	0.4712736603472937	0.2864916193330103	0.2899094767302188	0.3242583272341365	164	20	80	51	13	310	73	56	13
CASP8	5.194719776674455	5.36836107188348	42.3657683607273	0.6698885107150968	0.8146685426295699	0.47111521379837845	0.4134120747591885	0.33937890859976405	0.3497984446186247	64	15	92	54	6	267	27	37	19
HNRNPA2B1	10.214207394744111	10.261732319741016	1250.4552292047758	0.645680889486486	0.6122936915620654	0.4707600316395502	0.1060420614725499	0.29601899621981037	0.18375701565055017	2031	495	1861	1426	696	7699	1224	1301	306
VDAC2	5.229548135315869	5.29602544070851	39.29718983918523	0.77893737700146	0.6976284862981698	0.4705593664339327	0.19350058574924867	0.30098769406358933	0.3017306999254287	61	13	49	48	25	256	39	40	10
ZFYVE27	3.9953912305365193	4.2138156349214535	17.607425015629868	0.7708755046244179	0.8836404613063216	0.4704588388260384	0.38584630339638687	0.3532638782783122	0.36948035835265874	42	4	24	32	2	98	27	17	5
TEAD4	4.3733360528021485	4.730798791122762	24.936352777026954	0.9229890172756244	0.8855204763885983	0.47043443543156716	0.3633624437932958	0.37811467060334353	0.3759703920713419	45	10	50	39	1	149	39	35	3
ATF7IP	7.630026172093526	7.683852458437513	208.66714010121075	0.6170948880454381	0.6252498554760296	0.46990361660619606	0.19216532466040676	0.2522989414533979	0.21097090328787527	353	56	340	300	113	1252	199	209	57
OLMALINC	2.4486461631344105	2.795800110454919	5.485151327446399	1.221187350598796	1.2389463455090959	0.46963282139018975	0.2052550983543496	0.33289435534059497	0.3640981978597729	14	1	7	5	1	44	9	7	1
PRDM10	4.480356402560145	4.771552347308319	27.6469728664787	0.9238825618049661	0.8860458952895666	0.46928002824009574	0.3477638690623483	0.3921908307267727	0.36383446236304673	68	1	32	26	17	146	28	27	11
USP11	5.688953655488681	5.805817872879762	56.17914260923196	0.7551306961295554	0.7360776502990135	0.46916281251374065	0.2637657468795906	0.29497801555159375	0.3236453940837711	115	25	115	51	11	357	53	60	16
ADAR	8.955928566130853	9.00437865340059	520.7572831508562	0.5986491683205292	0.6050431456978738	0.46907547063021043	0.1634753551203859	0.2692819726398245	0.18050343420777518	861	207	732	940	206	2871	680	563	97
FCGR3B	5.165907847223465	5.8189980022844425	55.33541863735084	1.871343331207566	1.164394000090211	0.4690460114677315	0.10539351792080069	0.36413186702505335	NA	22	12	214	37	2	432	51	93	12
MXRA5	7.538464806331022	7.93395008132951	246.5592600454034	1.4778553918630226	0.985799616835553	0.4687202622480985	0.20979259149561377	0.3506001365244851	0.3756438231773871	865	72	40	216	103	2848	175	211	65
TGM1	1.307336532362103	1.9690958034433814	2.9159711491725724	1.6452631850036026	2.0829147513415935	0.4681341070258029	0.2161320223400577	0.23842948016808893	0.2488678405778283	3	0	1	5	0	12	8	4	1
MTCH1	6.622089539782173	6.717762156298045	106.01247583144615	0.6839119106612674	0.6784908777794068	0.46778621887856825	0.2521268708940373	0.2742533144289849	0.28803058172303997	243	45	170	159	19	725	123	86	28
PARD3	6.567560180733814	6.629234392732151	100.60014250598985	0.5495936855385509	0.6643788091231287	0.46764377408058266	0.31904059292676545	0.24706920929288184	0.25946100242632436	164	28	183	161	39	515	106	91	33
SLC50A1	4.487062863706383	4.657360576967921	24.262671548431463	0.763652513986944	0.8330598010083233	0.4675031801413322	0.3727827563988816	0.3353479472542156	0.3643968062073793	35	9	32	41	9	197	11	39	5
SYT17	3.2428079121364393	3.512542984253842	12.463199444381921	0.8579511117082695	1.2096412043943243	0.4673339431845092	0.5067917136338155	0.379355920210865	0.3304533980138614	21	4	5	11	5	62	3	14	8
GPR75-ASB3	3.548644281436333	3.766871838772043	13.725764801746578	0.7789270492687362	0.9983062324451851	0.46717986349434487	0.4416201427104404	0.37679686975605853	0.3640981978597729	30	1	16	17	5	67	17	9	7
PAIP2	6.360171862258538	6.419262910153447	86.84565458587015	0.6824110957411611	0.6588523949341029	0.4668786425340002	0.2033945201480361	0.2590994357981881	0.2647340636048749	145	28	122	105	51	607	75	75	26
SH3BP5	5.135149349748774	5.49306850033056	44.97991143778734	1.0549437267673099	0.8650798027523688	0.4668498138923779	0.30531037532182	0.3859751540253395	0.37188374975631683	78	1	99	42	25	269	50	48	14
KIF3C	3.6292470711502736	3.8591091409668405	14.183838667449459	1.0996825641916403	1.01771060717359	0.46673413664407415	0.28536889972025775	0.3644255785905258	0.3679433705269455	22	4	28	5	6	91	9	20	5
SF3A3	6.135263670726282	6.215689711629907	75.89275567508182	0.5236940738102471	0.6989702330933655	0.4658201202847335	0.3877163843282217	0.26980822128325743	0.2958275521478157	167	22	113	114	24	457	59	62	30
MAGEH1	2.965349017034886	3.3539032743177626	8.801815669688928	1.2508792162889315	1.0242994541805768	0.465776048415857	0.2451858019366337	0.4197018596103887	0.3842005706940119	14	0	13	16	4	74	12	9	2
CNDP2	7.2434875690864455	7.314152458785801	160.74699185021365	0.7365025798445866	0.6498044180870717	0.4655668293999522	0.14972264047587514	0.2574456065185409	0.2632072447797155	248	85	166	278	61	1040	182	184	29
CCND3	5.704050191116104	5.858814654893952	56.88010207415823	0.7647342519342559	0.7344946846540954	0.46546636833960053	0.27044928387099687	0.30987667404848074	0.338931652735485	86	14	127	110	12	418	85	46	11
H2AFX	3.6375411151241317	3.868262419522095	14.716862425889648	1.0511274389151704	1.0219931276485268	0.46541546342410783	0.2875581842389958	0.3739971050834665	0.36318741179202807	29	9	7	18	2	82	21	9	6
ZNF326	6.098427769304683	6.188026619669821	72.22882237571447	0.7386489743171729	0.6461279006934947	0.46386371898640294	0.18523817420014158	0.29252220767548376	0.28374100732187957	115	36	110	98	29	533	88	81	9
HLA-DRB6	3.7038746011321315	4.0646312130195446	16.59538685842808	1.822578592134191	1.183500164440651	0.46367536995575376	0.09731850352723138	0.33430709830893107	0.3574517788785626	4	12	29	9	4	127	18	17	5
NOV	2.8387812556113343	3.388772349282183	8.693136053676561	1.4700413895603885	1.25907389508948	0.4631229663840518	0.22555058836856104	0.35662699583000634	0.3658232617710509	7	5	19	4	2	88	13	13	0
ZCCHC2	6.413001641202673	6.489654012751451	90.53607054279246	0.5549505060985905	0.6687057698961392	0.4623418529869906	0.35706881739399293	0.26404214354344346	0.28818460749162506	147	26	171	163	28	419	112	97	24
FADS2	5.236429020803456	5.543778648003686	45.90169439854452	1.4641534028535874	0.9666418844708009	0.4618566477590409	0.08044941648482103	0.31743935153350455	0.37993229387282673	99	9	23	27	41	382	63	49	7
UBE2E1	5.527074008743119	5.6066114482158484	48.85395691539168	0.7491878323756671	0.6979111267842842	0.4604092462178043	0.23691752785220552	0.2953064528206152	0.3174465560071478	56	14	70	86	27	311	44	54	13
SYNPO	8.26380213909444	8.463689419903238	357.03416090769275	0.9048230133055445	0.7762847127762607	0.45903194530881264	0.23827107934194033	0.33534740451128175	0.36243978753367945	700	147	895	317	43	1944	576	336	75
ZNF525	4.061874902059376	4.259286487453883	20.023644813201877	0.6378000139418016	0.9278433918729213	0.45901993154579385	0.5267146103180509	0.38515922344318315	0.3694746130978502	23	2	31	36	7	84	16	18	11
BLNK	2.3925536445291566	2.7338551556766277	6.215839102745237	1.1673740307623868	1.3823096392091898	0.45848773478925264	0.338010095295437	0.3455599399160475	0.33129447086757463	9	2	2	10	1	31	12	3	3
RALGPS2	3.8443913656587547	4.1951902030945165	16.56314368674363	1.2327114339284897	0.9737671679880707	0.45767807695227947	0.20626449163338395	0.3675776040727832	0.394788028665264	11	2	45	25	6	129	24	22	2
DDX52	5.5504719406101835	5.620695574550436	49.339819274632575	0.646133189162625	0.6887937900565076	0.4574690518345119	0.29866467332630775	0.2835172662674546	0.3110578490315131	76	17	64	95	19	322	37	57	14
NECAP2	5.892944655393854	6.014577095103669	63.726394105546156	0.8153519125076719	0.6858907622467908	0.4559772069944969	0.17579187551986816	0.30526537682192756	0.3251485250156015	110	37	99	82	17	533	76	66	8
TMEM9	4.332517914038086	4.608859351015628	23.158281747517503	0.8712146563864567	0.8945860612330171	0.45591478927911305	0.3529006010060741	0.3637293262733954	0.3930832878248219	75	7	19	35	3	149	46	15	5
STK17A	5.765996559957586	5.852296235555692	58.39353626384482	0.5860426748643909	0.6985122290095701	0.4557175365911751	0.3548896929229048	0.2898246489343783	0.31803457867306634	99	14	122	83	20	339	50	58	20
CMAHP	4.5583333373234405	4.773048107764846	25.644919621042376	0.8793226458675422	0.7931564161101308	0.4549325802491001	0.27326235067541027	0.3590422988043069	0.3796818730888587	31	10	59	30	9	190	35	34	2
CNKSR3	5.232457000416426	5.37551433023034	40.171912127689765	0.7500837970976877	0.6973739115038274	0.4549317609454578	0.26637905640535997	0.3442588878257978	0.3409996707793134	60	12	68	54	23	265	60	46	4
LAMA3	6.389854849565339	6.5270817672547325	91.94417142056754	0.7167495484486346	0.7094126264784124	0.4545726503397131	0.2917884834058312	0.30526537682192756	0.3404620146807342	256	38	150	99	17	504	122	115	16
LMNB1	5.247122246196804	5.4101036464637025	42.17976916783574	0.7469523740448808	0.7667941174053154	0.4541188883956736	0.3299123111064983	0.33330695762537793	0.3648444441398166	62	20	90	55	6	225	69	35	10
SYNE3	5.809735394712054	5.944117414037722	61.21857451933838	0.6725053352937941	0.7228806857238887	0.45386928012711597	0.3465429416533352	0.3127762738870418	0.3503137872937145	184	15	107	59	17	341	95	50	15
IRF2BPL	5.300589092028082	5.4714919125102	44.41766301560533	0.710724368436737	0.7453534224298609	0.45354248307571726	0.3685399945048746	0.35662699583000634	0.35700130159791554	74	4	77	73	23	245	58	36	14
RP11-274H2.5	1.5558964431733084	2.374277662485187	3.988611149847962	1.9954418248336452	1.9046960435796731	0.4534843372012019	0.17844061098290692	0.28865514402263776	0.2802649867751415	8	1	0	5	0	27	13	2	1
HIST2H2AB	3.0576722656348725	3.2835349524210766	9.496755722375388	0.9032355426684017	1.0897187026716928	0.45326023471187254	0.3653115698293086	0.37488323517898603	0.37653054476442277	16	2	13	14	1	54	7	10	5
ZNF83	6.493414503886439	6.591900164225764	96.96230021527165	0.6259743558806532	0.6679181631643535	0.4532419116602348	0.30191297398792005	0.29526234499875464	0.3124948967866249	172	22	197	188	25	611	103	87	28
NUTM2A-AS1	4.645008126883993	4.7316338978508545	25.875486519041225	0.7316746671712275	0.7256312227164098	0.45320423157398904	0.28147721683010546	0.3270388150677591	0.3467103635827829	52	8	31	44	10	203	21	26	7
PRDX4	3.8662660354688585	4.149133528428799	15.91796718363822	0.9447012414920686	0.8783222631564787	0.45298310118111146	0.29873165937670765	0.3820758662131811	0.3973537479389095	45	4	19	13	8	128	24	20	1
OSBPL10	4.3086447678213	4.527817180010364	22.49286673084642	0.8820980430613828	0.8614477656915728	0.45290307209571423	0.3118233910142748	0.3693194228893366	0.38880536242365465	74	3	18	34	6	157	21	22	8
SNAI1	2.9717347570010118	3.422739083847921	8.5554623740363	1.0467390201693862	1.0384001178710167	0.4525995811369622	0.3406684912016178	0.3986148828025295	0.403712374877324	15	3	10	17	2	101	11	11	0
EFEMP1	8.041595744407426	8.158013068847694	289.51333007623947	0.8146698095316964	0.6904948517272766	0.452339887984932	0.19939785595341947	0.30583370746108307	0.3304533980138614	879	91	191	362	137	2205	261	268	76
QPRT	3.129086631802471	3.5263110514789275	10.94266887719228	1.712934022522235	1.2040071866210278	0.45202221875495513	0.1667161817073723	0.3724814123371995	0.36243978753367945	21	3	1	9	8	78	15	11	3
RAB17	2.3957666427353552	2.890241365104771	6.4936161161696635	1.421030574671759	1.3963163442921414	0.4517619640528273	0.2757166021043711	0.3506001365244851	0.3419618566906458	19	1	1	8	1	32	7	13	2
GTF2E2	5.065278798021043	5.133575918053994	35.86639215890224	0.6207218113904635	0.734975757487344	0.45123288918322396	0.3611733386896741	0.31241407907023777	0.33838903059563985	53	10	43	53	20	172	34	36	13
NDST1	6.0945456245302	6.219486052476844	74.04455027065994	0.6970804507349518	0.7068129987035916	0.4500847454420351	0.30616368496573393	0.30370529424946047	0.346197766490834	226	28	79	82	24	380	114	85	12
DYRK1B	2.3544569694520434	3.076931292427959	6.8161987485770155	1.2318477110056456	1.4442017226976636	0.4500803920065868	0.3773528426105425	0.3506001365244851	0.34822568639829093	16	0	12	5	1	45	24	2	1
RP4-755D9.1	1.3585558416338477	2.0255413055449933	2.8244099574181973	2.000731133734344	1.9876804796848735	0.44933855401074707	0.09627714499201222	0.2340161358169641	0.27511019234478634	6	0	1	1	1	31	2	5	1
TCAF2	3.222689482580959	3.6306251918904953	13.131643107036911	0.8445866229833178	1.2492975524331522	0.4492657364542694	0.5752714021262434	0.39415685003672796	0.3416216443480105	7	6	28	8	1	31	25	7	7
NBPF11	3.472514071282224	3.749737673907175	11.738751393371313	0.7898287354273125	0.9058539627500596	0.44886251646448677	0.3901202013143377	0.3928555652692948	0.4022762787118204	20	2	20	21	4	78	15	20	1
NIPAL3	4.816406775052252	4.976920910589498	30.09914402235271	0.7189538974336251	0.7343796490758314	0.4481711857451833	0.3197609102019171	0.34568253588485165	0.36753849376942543	62	5	54	60	8	211	37	33	6
MOB2	3.5904101605417362	4.077978612283051	15.032037166536913	0.9174411450432631	1.0427927605042664	0.4471953142260422	0.430557174376619	0.3859751540253395	0.4023305606115275	34	2	34	19	1	92	41	9	2
NTM	3.02442937337811	3.735003400652627	11.425734142537836	1.4184112646275335	1.2808977624582392	0.4463574656206925	0.3253820739250269	0.3675776040727832	0.3778212532359736	27	1	19	2	6	84	16	25	0
JADE3	3.5527334731679954	3.7454884176600864	12.357943135337937	0.7021671637732905	0.9217348589642582	0.4455622386981959	0.4674942047944383	0.37923822800668855	0.396037230979325	29	3	12	14	6	57	17	20	2
CEBPG	5.816233792494623	5.959811647242151	61.30144070043279	0.7373716921962756	0.6833389561680577	0.4455337603924149	0.27996266076885473	0.33937890859976405	0.34397899878842975	134	8	99	92	33	424	65	75	11
CCDC23	2.607508435889507	2.893458574180268	6.052538917266848	1.1178585123707483	1.1386770861156512	0.4454470992984401	0.24883227081831838	0.36568299053680997	0.38833913227935396	12	2	8	5	2	54	5	10	1
S1PR4	0.809522438701142	1.655259220051557	2.146388640052834	2.3086162140350037	2.728162663769952	0.44488731845884066	0.07687046300354103	0.15514670076175952	NA	1	0	3	0	0	14	6	2	1
FRAS1	5.673180779019435	5.990430180339738	62.43238237168209	1.1381037840498214	0.8665298184636613	0.44468817720328124	0.22838525627773545	0.3739168908664208	0.40305147320389517	255	12	29	102	10	506	87	53	14
SBNO2	7.057128808935975	7.290344435324257	155.56886974519398	0.782092883531469	0.7672379752013365	0.44465022570490015	0.3390246161038861	0.36177017446784004	0.38880536242365465	369	25	324	291	24	959	293	135	23
COMT	5.39533922090763	5.536818322917547	47.18739983045725	0.6940699919666393	0.7572691503238349	0.44408993891449133	0.384248487282049	0.3454644247210055	0.37620384526903494	137	10	32	73	19	251	52	37	18
E2F5	2.607770279875464	2.880370859369942	6.449296241313353	1.1052352154038343	1.2161382366474214	0.44388643121877963	0.31183186258411255	0.36949903429376885	0.36239944067709434	7	3	9	3	3	34	9	11	1
C14orf159	5.587930057766184	5.70430678458119	51.2707876646804	0.5943872033982385	0.6921745292746385	0.4433300602267465	0.3846453636163841	0.3142377981407208	0.3521619032193826	139	16	71	70	16	273	90	45	9
ARHGAP11B	2.899655164877292	3.6160361853850147	10.432697332201652	1.4513072232257225	1.2681792856739091	0.44274542006089296	0.2835135943012781	0.3807412115398043	0.379799599536914	32	2	4	20	0	65	30	9	1
TRMT112	5.654814329943064	5.729427321612447	53.635408526034894	0.7702226463781293	0.6844146248563187	0.4426886134428952	0.22316134370039592	0.30564055785296135	0.3388245036315762	77	21	46	93	30	345	46	56	15
E2F7	1.7332416048640646	2.46697693666752	4.5186829278318585	2.1638893717515595	1.6958284824269714	0.4424906546868017	0.13444607687947277	0.3317924661440167	0.31005466200236814	8	1	0	8	0	41	3	7	2
IFT46	3.866452203921958	4.071671963683101	15.268236347300794	0.854081651984754	0.8374986584106349	0.44244479054399627	0.3137458883823925	0.3828605542919906	0.4045083965990735	25	6	24	20	6	135	28	8	2
RNA5-8S5	3.228618694324428	3.6125477459816904	13.469810187700414	1.3593703166391002	1.3290782412922328	0.4418174856419723	0.2955870252680432	0.3701961064570122	0.3336048887022141	15	11	2	10	2	42	16	13	7
PTMS	8.10684760369634	8.192368299638886	299.5907717472768	0.6616206563933144	0.6590091392553595	0.4418082875163805	0.2314221445957861	0.2927591982455323	0.3242583272341365	648	163	384	254	110	1761	254	259	102
ALG10	1.4760761224807006	2.095492269955725	3.216442960640916	1.493636547635076	1.9076731243882625	0.4415120291067715	0.26143080765571114	0.2652622027990329	0.2802649867751415	2	0	3	4	1	23	1	9	1
KCNQ3	4.732674123830604	4.961958377455477	30.81661895290486	1.2085014910701941	0.8863423321295908	0.4410665672240839	0.19005181291582096	0.35570710246583775	0.4004577586576662	32	12	12	83	11	211	28	39	8
CRLS1	4.8771270715943444	5.309419846040204	38.95743084760651	1.2870555251267224	1.0437346539228998	0.44105457006208226	0.17236566267117437	0.33064377449096366	0.40138485866140616	55	33	41	35	2	221	50	70	4
NUP210	5.012881473505879	5.197247253776285	35.42887058651689	0.7041670213706899	0.7520528981483039	0.44102531143714196	0.36495947870046797	0.3541470352556195	0.38880536242365465	60	9	76	67	6	223	61	28	7
PCBP1	6.954900483617001	6.99919971266545	129.53018799151656	0.662838374549624	0.5951870857646632	0.4408840421358384	0.16640659367292587	0.268298867972478	0.2610084867571824	196	67	165	191	57	811	147	125	28
ATP9A	5.636928678774207	5.728348207031481	52.59847148180287	0.8074485757076721	0.6634496254125838	0.4403823323779701	0.17333319665708377	0.31520123480673506	0.3398960766912633	72	32	72	78	17	398	53	58	9
SFMBT1	4.091837193044937	4.233674175333264	18.023130747918398	0.7546121196244633	0.816055907937869	0.440134201372306	0.3459463441279833	0.36156538362280255	0.3946454153387177	23	5	36	32	4	103	22	20	5
RP11-213G2.3	3.379564494840758	3.72767110961761	11.506452393036815	1.0622536894474504	0.9493135599696136	0.439406559709923	0.27671570886107527	0.40636456839657387	0.41149289316115195	15	1	27	13	6	89	19	14	1
NELFE	5.086393217029246	5.2896883557538485	41.002469208296425	0.44772291161400923	0.8041096918213484	0.4392510901594488	0.6419902262253946	0.4066903009686902	0.39353586217019265	109	6	68	39	12	187	34	24	23
UQCRQ	5.299509649446285	5.368714666462271	41.73151376525381	0.7337851416447195	0.6872642347819812	0.4388775190854059	0.2531020523201363	0.320404427928612	0.3446352117292581	78	14	37	61	24	277	37	37	13
UACA	7.409648127259579	7.479679227127452	179.62803640217854	0.6284597054652914	0.6085154896454839	0.43885367286287785	0.23325651518590595	0.29526234499875464	0.28691490713105017	407	47	378	209	69	1142	196	191	38
FKBP2	4.786917504286263	4.992242442973404	31.77556464485106	0.9171802125398751	0.8358696410750485	0.438841909638764	0.29352574560535627	0.3724814123371995	0.39760474003623286	75	5	34	24	22	241	17	39	10
SMG9	4.468633325348196	4.69559599439781	24.95327984517591	0.6989349811884947	0.8015738387279718	0.4387067141937898	0.4307697326319378	0.38460981369610786	0.4018460545301827	61	3	41	49	4	137	32	28	7
HMMR	2.632512024559877	3.156174214732496	8.81602471278217	2.0505606267453285	1.384015385352448	0.4381442644005359	0.17617668881417528	0.3892761286283069	0.33838903059563985	7	3	0	13	5	64	7	9	4
KMT2C	9.047569419757133	9.135799100992195	570.8935822458499	0.6026918337124348	0.6201508572630757	0.4380337767113086	0.2801539935020964	0.34095777198173416	0.3143916604258834	1141	111	1243	874	215	3047	672	469	168
PPM1D	4.2483123062790185	4.504214589673599	20.947540909481727	1.0320413888359001	0.8561908426652535	0.4379301811460099	0.25203263692370814	0.3701727929680568	0.4123055381585863	31	3	44	26	11	262	16	16	4
TRIM5	5.827780165245604	5.901046724304794	59.62036384844436	0.598198801232646	0.6481121662184457	0.4375559723597557	0.31904059292676545	0.2949972719082268	0.3208304832009063	97	22	98	117	16	330	68	66	14
STIL	2.403185127646413	2.707177446742327	6.2213806691185045	1.413439037802839	1.3631524156870072	0.43730080900933704	0.23975958829825295	0.3620883377524566	0.33917000102377115	2	3	5	8	2	40	9	3	3
PAK1	4.989920680717783	5.074151681430541	34.10530297285145	0.6930400698026741	0.7333084164249726	0.43707609443100703	0.33597020169673025	0.3317924661440167	0.36948035835265874	39	13	63	46	13	215	23	36	12
RBBP6	6.685981033397015	6.785999624703583	110.01465741135362	0.6002262617242854	0.6360275666745385	0.4367559996667044	0.32056408577340895	0.3142377981407208	0.32706430576563	215	24	209	174	47	614	177	104	18
PCDHGA4	1.3412092636430386	2.2580976117933043	3.345673677161304	2.60889027952125	2.0322708227189112	0.4366416777056683	0.05923066780273474	0.2656145793061529	0.2776631847453283	0	0	7	4	0	38	7	3	1
TMEM54	3.106669128538595	3.4231803311359186	9.623996761697084	0.964528761189041	1.0649653587256498	0.43648802770893	0.362311476440144	0.38917962019597246	0.4003541732235141	10	4	11	21	1	52	22	7	2
OLFML3	5.419655583947118	5.6866296657544995	50.45643701918207	1.1371400730021586	0.8479124410691238	0.43584774336071436	0.19212231319111783	0.35671077003038465	0.40858894603877083	168	7	40	36	31	481	40	59	10
CYB561D1	2.677772017503896	3.1522993130496966	8.166581051377088	1.132759513409531	1.237373803052718	0.4358435272018374	0.3902278022291575	0.40564335848380034	0.3733768300246872	25	0	5	7	3	34	18	6	3
CBX1	6.138834950384281	6.21825224758229	74.84013245477932	0.6527247903163288	0.6426530878689439	0.43417741023060935	0.2767609702076602	0.30583370746108307	0.32740521036598835	179	17	81	122	38	518	79	59	21
RP11-830F9.7	1.5827073548492054	2.4044406491292647	4.189919598026267	1.4826087156445062	1.8888158713621424	0.43398993567411365	0.32672416523128667	0.3030484943317143	0.28802737308395493	2	0	10	3	0	14	16	3	1
ZNF527	2.079386358947081	2.486911345420024	4.890979772104923	1.4349250010475827	1.5749435556053297	0.4337557262070645	0.2509554676145636	0.320949982062158	0.31323831425035975	2	1	4	3	4	23	6	10	1
TEK	6.657657597925676	6.856856767257881	116.98739934153224	0.9453297220125144	0.7567987231522613	0.43359723192257515	0.22316134370039592	0.36413186702505335	0.3986887848002964	102	20	363	118	49	700	140	106	34
GPM6A	1.2253516534830087	2.1053058983163817	3.015845656425808	1.92690963699191	2.2016402756941225	0.433372255562965	0.19660828437611624	0.24516518335794724	0.25252140329965017	6	1	2	0	0	16	6	9	0
C12orf65	4.470617472556108	4.65952064434252	24.33348688508996	0.683747667057449	0.7981637231242082	0.43294460217202396	0.4291607063638655	0.3739168908664208	0.4069216690988438	59	5	24	55	5	127	27	34	6
CCRN4L	3.5090826301960294	3.9925853831825995	14.020540216942358	1.1382538658507175	0.9977142918661408	0.4326335417329379	0.2955870252680432	0.4063767920747651	0.41903139312358306	20	1	36	27	1	96	29	14	2
FAM32A	5.961043554820078	6.029062981732443	66.28861349594652	0.7270149842847238	0.6575250754141071	0.4316293091545243	0.22838525627773545	0.3045332989116438	0.3415286180036864	88	26	64	114	38	399	78	51	19
SLC24A3	2.789958101494812	3.217614550631116	7.809422686096366	1.463650916430153	1.1597378672831757	0.4313508480685799	0.19240954685069095	0.3842165359615276	0.4004577586576662	18	4	2	13	1	70	11	10	1
GORAB	4.053536252057961	4.131214336423316	17.788317998867637	0.7813544528729864	0.8181549686668175	0.43081208613726035	0.32229260215567307	0.3808988874247553	0.3945242005583674	29	6	15	22	10	99	16	16	7
SNRPA	4.86636883677749	4.986183220242538	31.656956430286478	0.6574487378057674	0.75340294835775	0.4307986408248196	0.4235419209281732	0.35247241980677807	0.39353586217019265	64	11	28	55	12	215	16	41	10
AR	3.667909427630811	3.8773737915989273	13.416798261397899	1.0007501633962348	0.8493339530480599	0.43035335000597036	0.2425574401315381	0.4005887533875103	0.4188694767727868	24	7	24	15	2	129	15	10	3
MYH3	2.348817175560564	2.954522467104517	7.191878450329091	1.5343674210599894	1.3228888127988874	0.4301913029479244	0.2398327172564031	0.4209630173262727	0.36067733075031333	21	0	4	11	0	38	9	7	4
INTS6-AS1	1.6109716569359749	2.4308584770979675	3.5420537239314798	2.0701790614197106	1.8653258416296694	0.4298605676198997	0.11784065539936163	0.26427390931185574	0.3114926282170486	1	2	4	5	0	56	7	3	0
KIAA0930	5.875304575099011	5.944208844962709	62.52534371175837	0.577376963706609	0.6642320107829673	0.4289293946377762	0.3688044924267236	0.30157020869754353	0.3472656849799526	163	23	61	83	24	308	72	55	20
MEFV	4.511869212278787	4.95033389487402	29.264028969901446	1.336033517051108	0.9768008718213154	0.4285050692713154	0.19240954685069095	0.3825600897951387	0.4190517902085685	41	10	96	14	2	206	49	35	4
GIMAP2	4.158693388368441	4.457178663604304	20.428940426544425	1.2024520394903473	0.9006328911473983	0.42831350385871647	0.1980913102747336	0.37810889644110734	0.4182170298278021	15	10	26	25	13	192	22	28	1
PIGP	2.5002886706522176	2.80057951414223	5.708594139714404	1.2587393142367174	1.154605888766051	0.4279778984368326	0.1993207790056019	0.3876444559901707	0.3945242005583674	10	1	4	6	4	50	7	7	1
SLC35A2	3.009595213150265	3.2191115034419004	8.45936551079796	0.9018709916741645	1.0406899069565017	0.4278204895228856	0.36848466056961177	0.39526183538820914	0.4014679232068888	9	3	8	13	4	48	18	5	2
ZNF252P	4.4558340329820965	4.813960577743323	25.805453688528093	0.8364956046416945	0.8506960323446774	0.4275791684004033	0.39284819873731136	0.3903563899642651	0.4253972900470796	77	9	26	41	5	231	25	44	1
RAB11FIP1	7.66127769689316	7.7796348559932875	223.2317134336384	0.6629025695166098	0.6597841682377816	0.42618474346083707	0.31091691700106944	0.33802736459361377	0.3688010950125429	575	91	235	439	38	1184	253	199	67
LTBP1	6.8557182998750665	6.9523586952992344	125.3754739094953	0.7836583478218733	0.6547567182901457	0.4260781262069479	0.20183625983010314	0.31652188380004215	0.3576163645427298	207	36	238	95	79	894	119	113	33
SYNGR2	5.9566723366930185	6.020647451315348	64.668197055293	0.5769636235501471	0.6159721639280116	0.4258829217872499	0.30818200741773427	0.2985265831218402	0.3175670724423883	118	18	125	107	23	389	80	60	15
PRDM6	3.79553975027392	4.3268824843545275	19.43316150798877	1.3091874084829422	0.9820174532217119	0.42554092441328106	0.30362057638951745	0.4484475883841625	0.41315969890838666	71	5	29	11	0	118	27	17	7
PSMA5	4.925054666354863	4.977617047900908	31.953325041836674	0.7149973258482023	0.6909461051418143	0.4254892675951007	0.2757166021043711	0.34474850518317685	0.37147985316482707	49	16	32	43	15	181	31	30	10
CRNKL1	5.555101528693338	5.613571591644839	48.893943514947	0.5833712445238636	0.6378947889503876	0.4254755465355406	0.32000089914218455	0.3026397708927805	0.3287356014811232	110	15	68	81	17	323	52	40	14
ALG3	4.8329275513882886	4.91062446487861	29.711887581924632	0.7102312501942413	0.6892981154476987	0.42527844016922545	0.2955870252680432	0.35012619383051596	0.3791801613235862	67	9	28	44	15	192	36	24	8
SPN	5.216967914723676	5.322291097639013	41.24542540369686	0.6695014748805694	0.7486356095476361	0.4245872473222966	0.39684191827010007	0.3506001365244851	0.39620777329472645	47	17	88	34	16	177	46	35	16
ZNFX1	7.516486752036205	7.626385789995095	197.98071618374004	0.618462008410916	0.6328823349164553	0.4241361024515358	0.3034071777393503	0.33354923058135283	0.3503137872937145	344	68	324	421	53	1147	269	252	25
ZNF436	3.9772263958367957	4.210442172767002	17.39878155495069	0.9880164159690845	0.8768933108949573	0.4240660961744337	0.2997732425924369	0.39042169445654873	0.4220301348344646	36	4	10	32	9	147	29	8	4
MOB4	4.4768067857778435	4.821341689564845	26.619636477136464	1.2462914801481135	0.9914798683917995	0.4235853533718451	0.24474908777191587	0.3416517431088412	0.4230091075327898	28	12	15	49	14	343	11	36	3
TSPO	3.392429236158874	3.847598854494262	12.397198098019022	1.1016645271291319	0.985582206073316	0.42290100137334585	0.3406684912016178	0.4174537339680074	0.42557889275591015	30	4	9	11	8	133	17	15	0
AURKA	2.0199801718160306	2.5230615469795383	4.380110449179274	1.6171455008970272	1.4840851010639624	0.42288547321446657	0.18279529475326148	0.31743935153350455	0.3552695593565761	7	2	1	6	1	50	8	2	1
RAB8A	6.242592585666278	6.3481711593329555	82.36252181942352	0.8969297944651646	0.6885468727616801	0.4219724201822803	0.13005521237765766	0.31033186860276835	0.37993229387282673	101	59	89	113	26	632	77	82	18
C1orf115	5.614884316440064	5.747667507715359	52.69527722007136	0.7497054051640977	0.68196880257418	0.421872231396185	0.26637905640535997	0.34489600391845715	0.3930832878248219	79	14	142	69	15	368	71	49	10
FBXO2	1.6252388326574516	2.481228403672084	3.803454732366503	1.7091616147875177	1.8200887043615532	0.4215357402039794	0.2004852682538126	0.2854384948255509	0.3188060547839181	11	0	2	2	1	38	14	2	0
MORC3	6.4133510170964465	6.555695082310443	93.37813532289343	0.7352363302433172	0.6718204179274243	0.4213183288466571	0.26415622346051626	0.3452262138260879	0.38514895841669067	150	21	181	105	57	570	117	128	11
RPL23A	8.076765360707608	8.178068503362912	297.3389653189362	0.6443876288002242	0.659640707855271	0.42127787796476496	0.28046943394671836	0.3243184975940189	0.37183421366749103	491	124	319	274	195	1335	252	306	104
RALGAPA2	7.954694160112679	8.038630487350096	265.73396864571896	0.6184748445663227	0.6057925465485976	0.42091415489841366	0.275203565795309	0.3323620641616447	0.33339971856795714	400	57	590	416	122	1379	338	274	59
RP11-144L1.8	0.1475761421813102	1.6029938357541884	1.9448835610127364	3.0909553258245466	5.762491046095124	0.42070214319366117	0.06068290224975622	0.045802743441048246	NA	0	0	0	0	0	24	0	6	1
MT1F	1.7506639029550004	2.506350734994564	4.123688199380031	2.1222852921233724	1.7757457996786485	0.4204970593973681	0.14883284663121638	0.2985265831218402	0.31803457867306634	6	2	0	3	2	49	8	5	0
SQRDL	4.325520562350216	4.543419579485747	21.863611489996895	0.9338799271633322	0.8041153805082141	0.42045774308367556	0.26821842471797874	0.390455765719553	0.4231459487953093	25	8	21	44	12	173	19	35	2
CFH	8.303108698800374	8.411873562174996	346.61932771160247	0.730704986593254	0.6580331878487515	0.42021689557538866	0.24903961066799854	0.3316390357980272	0.3729233516402968	924	144	302	310	177	2685	231	344	97
PCDH12	4.427690209681921	4.75450327818816	25.273527587440018	1.1270441759800858	0.8544009971824936	0.41999049654838205	0.21978011838072162	0.39962698556029597	0.43188392645485013	27	2	78	37	7	233	28	26	5
NDUFA3	3.1730561319899935	3.4568820369788162	10.376923975631861	1.035439445780265	1.0069984188884444	0.4197033089577191	0.3018315777366749	0.411619701928445	0.41903139312358306	15	2	22	14	1	82	10	6	5
ZDHHC12	2.8590262290696558	3.1933050993247436	7.473113328430106	1.0688657316547883	1.029895975082096	0.4195536199844845	0.2659286878931358	0.39721527395010303	0.4269048292707053	21	1	7	12	2	61	12	9	1
RDX	7.9224337732650625	7.988115644025937	259.7928952484129	0.5800525620363749	0.6071143274271678	0.4191422303852418	0.2630938879794591	0.30987667404848074	0.3301436543743965	351	95	410	321	153	1426	224	224	88
PIM2	4.516013971921435	4.904880652687172	30.23531327759868	1.1944349172877116	0.9549112587189089	0.418562434355073	0.3425675452362953	0.4304127968299247	0.41719319494484985	8	6	58	79	5	132	48	22	12
HOXB4	3.0665893021857435	3.5937712478737485	10.162969758278964	1.476454860951727	1.1336965079921923	0.41833963323330076	0.178195482043049	0.38767603305200266	0.41899859893366737	16	1	33	4	2	86	18	13	1
IGKV1-33	0.8859877659776539	1.9496783461763123	2.112152760008714	2.682267249153123	2.6949290651601707	0.4171306817271789	0.04090243571999044	0.14545883506769722	NA	0	0	3	2	0	35	3	5	0
UPF3B	5.233933794635509	5.325515350239028	40.114805865561706	0.637822000557726	0.6701639947735402	0.4170623154790313	0.3425675452362953	0.35864674895145954	0.38254859198264174	82	8	50	54	25	216	39	46	11
MYOF	8.25664084842316	8.335447775190548	327.26502656199483	0.6984058953568071	0.6081784993699937	0.41692342248103204	0.2129388832402122	0.32326733302124966	0.3409996707793134	793	142	245	592	120	2320	312	343	70
DEF6	4.289200980667129	4.573301855477568	21.848483759671478	0.8033588153101912	0.8032420639595176	0.4163832333654005	0.36848466056961177	0.40335391181241403	0.4348476587597767	48	8	47	27	3	167	42	18	2
CLIP2	6.0469160229440595	6.3390135610960074	79.69226453695461	0.9159974980255733	0.7964532798476022	0.4162990464332016	0.3018315777366749	0.3944965431091853	0.4304847822074966	333	17	83	103	9	497	137	75	14
NUCB2	7.077268364338773	7.181296625998756	147.19450942564131	0.7997810262242739	0.6571605147516913	0.41628538778555485	0.1827326903605579	0.326696360106127	0.3796818730888587	288	48	170	116	107	912	134	175	34
SMG8	3.596419173151831	3.7574804484380935	14.113774938828566	0.9589493911409771	0.9649983267624473	0.41610024535515466	0.3085149608621353	0.41603531117689213	0.40502573001257586	14	3	10	19	10	78	9	13	7
BPTF	8.313915855695473	8.383414412500018	337.89657130495766	0.5667198671932298	0.5822951752512568	0.4160159851916889	0.2851928412655285	0.333155160460384	0.3190242892184274	898	88	647	413	119	1756	406	344	79
TMEM19	3.434002436802534	3.5723170023881683	11.047351121455202	0.7631887229520602	0.872550883583622	0.41549470119055776	0.37443554617387836	0.4002363933152786	0.42534590230640373	17	4	17	16	3	68	9	16	3
GJA5	5.090422495989286	5.39144092650438	40.535459278440754	1.0130564682818208	0.8361309709534213	0.41516342686983354	0.28046943394671836	0.3941795190467459	0.4348388079720691	167	9	57	24	7	303	69	30	8
PGBD2	2.564719634913514	2.972199958491751	6.685507603927592	1.361296562482106	1.2033443473284293	0.4145473535946426	0.22538964588501653	0.3875171189903166	0.4043284877475064	16	1	2	14	1	45	11	7	2
CD82	6.44564356033292	6.497071348562404	91.39760142009132	0.5758235252279621	0.5981676633292976	0.41451441293831187	0.2921979925298946	0.29601899621981037	0.3251199924887392	207	43	133	106	31	520	115	72	24
ALDH3A2	5.996035297730305	6.091392242275231	68.82161975519378	0.5748471070952444	0.6522786081717281	0.4144122326501494	0.39984126022540545	0.3407921447730096	0.3828811271594089	125	15	75	128	39	316	100	56	19
CH17-360D5.2	1.4969191890069538	2.48207391391404	3.9783846153944613	2.723203619509599	1.9520027680682286	0.4143698609632257	0.0550323905280655	0.2752274234859717	0.30051487141332256	13	1	0	1	0	56	7	3	1
LRRC37A3	2.8500315905718434	3.1970234840530543	7.784174123559168	0.8459067959155393	1.0821782118648362	0.4133057890604456	0.4365710566376718	0.40029182930815743	0.42056782982364166	19	1	10	8	3	47	6	18	1
COA5	4.099520551531384	4.368331664089072	18.8079199582003	0.9676699456646148	0.7832745291515	0.4131719408446215	0.26265824968093465	0.42706506773373987	0.43657212603985784	31	2	25	36	12	179	21	21	2
HGF	6.356954547539834	6.5836775076123475	95.01407179525825	1.0802753076382132	0.7894288127392427	0.4125106706418415	0.15285967688059038	0.34452359067584176	0.4261995801366471	164	28	103	67	77	975	95	110	9
RP11-161H23.10	1.4136818552295227	2.257891728369483	3.392110997263977	1.4218038310744623	2.001522706816203	0.41243129850885263	0.33087535906682436	0.273252080231829	0.2909319165042682	8	0	1	2	1	15	15	3	0
MRPL21	3.9380248506190676	4.148370493600511	16.635835302365184	0.7493127281012923	0.8118995258084815	0.4121139690901206	0.4130893889434131	0.4200296637614179	0.43078281030469545	36	2	16	27	10	86	28	18	3
ZNF182	3.7201448438413527	3.959304212799906	15.422237810134991	0.9440236531687788	0.8899756877096981	0.41201303857096266	0.33087535906682436	0.43173968579652017	0.42557889275591015	16	1	31	23	7	102	13	12	7
STIM1	5.742838970735576	5.89393900934331	58.52650803557473	0.6649900306718415	0.6676359050452899	0.41188167445570656	0.36132174684838253	0.3740569782579669	0.40542838452118146	170	8	83	93	23	388	54	76	12
RP11-420A23.1	2.483930657090068	2.9829358584375525	7.539560692795863	1.4804399189488846	1.2989067733028958	0.41187223366745435	0.24440164371314815	0.41792296977793064	0.37401251088466014	24	0	4	3	3	41	11	5	4
C12orf57	3.113762745048828	3.6886418100190284	11.604935399679315	1.285515139898654	1.0509391856213561	0.4116665935462038	0.32494147332577594	0.44907921847852195	0.42509004073340995	35	1	17	17	0	93	21	5	4
RNF167	5.182274922646639	5.273367037280045	38.90203105269692	0.7608724668748499	0.6920888886651484	0.4110565983779121	0.28630966918904327	0.3541470352556195	0.4038077259682963	71	20	27	72	13	230	38	40	11
PSMD4	6.013542888954837	6.074695738862933	66.91757480706475	0.6465619995526848	0.574109366887373	0.41083828786559445	0.24137017763016283	0.33289435534059497	0.333578505356291	144	27	82	94	33	485	67	74	11
EPG5	6.716983639732694	6.77113364853646	109.19564187151941	0.5655213639407268	0.5598557096227109	0.41054916009398523	0.2680634626374449	0.3127879376146318	0.29993551105290917	221	36	162	212	40	709	136	104	20
IGHGP	1.2362235783050248	2.3105340807907133	5.19013176079925	2.0728594629708965	2.218064440918349	0.41036433409983547	0.28934846061946434	0.31691557622980066	0.21238030487058185	0	0	6	6	0	30	7	0	5
AC012066.1	2.78855829848564	3.250355207137309	7.715541099921112	1.331689457772636	1.1124582731903876	0.4103232551283154	0.2113960772772441	0.3965170152008255	0.42722415202340763	23	1	16	4	1	68	11	11	1
NPIPP1	1.5582788567562096	2.2096413810534576	3.168054245898173	1.9028125457471143	1.6795736984003282	0.4102563495469251	0.09241689340171738	0.30441530761573793	0.3415286180036864	2	0	6	5	0	36	4	4	1
IGHV4-31	1.4313332392732465	2.3110093016761377	3.783721602788203	2.3301232101691856	1.917404330938334	0.4100473866593246	0.1132037108194485	0.3091532292450914	0.2968629217925519	0	0	8	5	0	24	5	9	1
SNRNP40	4.299656761359055	4.4332877174742125	20.7646347417221	0.7255616933686226	0.7288105804619968	0.40987710822501205	0.3425675452362953	0.4052804794027953	0.4219708090258091	37	12	25	34	4	119	29	22	4
BRPF3	6.063282420378352	6.160210101578398	72.03969757375044	0.61777964339698	0.6487288377330481	0.4096409649081039	0.35417475273694066	0.33912376434953934	0.39182059695320365	222	21	111	69	23	437	83	55	22
SAC3D1	1.48728316822405	2.4009402853257886	4.07980633090195	1.5191384219423973	1.933389178542424	0.409548970577881	0.32559238245224453	0.30100253777168645	0.2948285628670456	6	0	1	8	0	19	17	1	1
ANKRD20A11P	2.1898296811966254	2.650921123507386	7.716634792654286	0.805786289835128	1.5577911806960385	0.4092560924575905	0.6165094792972008	0.4165285730359194	0.28978623814688653	15	1	6	2	1	23	2	4	8
ZBTB32	1.5381709064977602	2.3264287457115236	3.9272849458419143	1.9792715921179418	1.7915253596986815	0.4092168051371731	0.15697637429482203	0.31743935153350455	0.3141640968226316	1	0	6	7	0	37	8	1	2
SLC15A3	4.810453301677345	4.962113718427098	30.97716168827226	0.650118866486198	0.7301310762384067	0.40896256344558857	0.4294123138865272	0.39415685003672796	0.4220301348344646	46	4	72	42	13	157	40	27	10
KIF4A	1.6476050010276824	2.468037582622396	4.631477487859693	2.500694204475237	1.7906349145467244	0.40784255776285555	0.0805124984216399	0.33219726006332334	0.31005466200236814	13	2	0	1	0	40	7	4	2
NSUN6	3.8404325139671105	4.136376761788889	16.829429994055975	0.7522587060090441	0.858687425116105	0.40760899547337104	0.47730077087282113	0.4373896660301042	0.4390387717011816	43	1	25	31	3	88	26	13	6
P3H4	3.2068198027802017	3.761358031512992	13.687444355601167	1.0748942389922787	1.052965246955216	0.4071216288473144	0.4444804837203372	0.4848882177699491	0.40602857510461693	42	1	12	22	0	60	18	8	8
OAS1	4.923950915455423	5.532898819063654	44.20502728650815	1.656972586725304	1.0812571855538526	0.4069583787847169	0.14972264047587514	0.3986148828025295	0.426230046430172	35	7	13	180	7	306	59	81	4
ZNF585A	3.6450387679264953	3.8773992990447597	13.143967977143788	0.8124475438962706	0.8256449741814972	0.4067514289623032	0.3547568813470544	0.4199081121219683	0.4455425278146614	34	5	18	19	2	96	23	11	2
SPICE1	4.578903521152917	4.775592647086538	27.884453695094997	0.4993499861015745	0.7855460363139055	0.4066018738978991	0.6102385724765218	0.42441476456162364	0.43089690809975917	61	4	34	59	6	129	35	16	13
CFLAR	9.275904632606045	9.354840747946986	664.5859689728394	0.5813958184971679	0.5842901016285044	0.4062687458706211	0.28536889972025775	0.3721315185545308	0.3503657918606241	908	205	1460	1288	203	3208	880	608	163
PRDX1	6.896001982551725	7.001938092759444	130.77313531135218	0.8451063265012131	0.6662936191077576	0.40594260894910156	0.1898403875522851	0.3325813460227837	0.4023305606115275	212	61	83	169	84	927	108	121	37
BX322557.10	2.290308994846709	3.1592994194294497	9.738788036592938	1.0944950890022727	1.5302960385706632	0.4056480139798517	0.6115706074069976	0.4319275436030738	0.3124948967866249	13	0	2	19	2	50	13	0	8
ACTL6A	4.669422542697368	4.758367550248961	27.27116194001085	0.5922063525787146	0.7255172443063311	0.4054379485959686	0.45367788992685937	0.38038902060043744	0.4188694767727868	59	7	26	36	15	127	24	33	9
C2CD2	5.310461022105565	5.401363878921407	41.74579865066205	0.6138222410258718	0.6372128720984953	0.40538870646149106	0.3465429416533352	0.3594511549322734	0.39182059695320365	95	20	59	63	9	243	56	39	9
ZSCAN26	3.7809901705779243	3.948943794430488	13.994249871318157	0.8381571383482179	0.7700542790172582	0.40496398832731406	0.2997357103120495	0.422390771820744	0.4418714865102537	17	4	24	26	6	105	20	14	2
ASCC1	4.653321572975649	4.806202898619284	26.258154732942778	0.7372021360035285	0.6782341700372574	0.40473392538001046	0.3062760919194643	0.3941791863374371	0.4269048292707053	64	9	46	40	6	238	30	24	4
OAS3	6.884760811776096	7.113767834172458	139.00347773706036	0.9044391382587682	0.7470268889081378	0.40455607720221215	0.27364477225253614	0.395589464628367	0.43757895814221776	225	39	92	463	26	706	213	143	30
ASNS	4.40367003240092	4.805960779020856	26.626999541274607	1.476525936274056	0.9760328441683536	0.40439645074708763	0.12844920437841292	0.38558558645844393	0.44026320923743334	24	2	16	55	23	267	22	35	4
TRAF3	4.797492128460545	5.0360394850903365	30.959193023525795	0.7466494078549961	0.7278563245116528	0.4043845570829133	0.3657829914725323	0.411619701928445	0.4418284422841947	71	4	61	64	6	228	46	30	5
ZNF317	4.612462439399843	4.788882833103176	26.411738512439797	0.6099157200410771	0.7235378210362378	0.404342658877539	0.465575326045445	0.39721527395010303	0.43309642856048036	72	8	42	41	4	141	35	34	5
MFHAS1	5.1419593670486465	5.255801140029429	37.8057952445776	0.665490147299811	0.6894404497998161	0.4043223414159462	0.3705529433143009	0.3675776040727832	0.41965693533711135	116	10	33	55	14	220	36	45	10
HDLBP	9.38168770567978	9.417815441081046	695.7098449424059	0.4938708841770996	0.5252803239912026	0.4038401823085758	0.23827107934194033	0.3528631928001928	0.25005071137613183	1556	210	1039	1093	324	3922	672	633	192
PARP12	5.64888973896316	5.798492818739782	54.57989404163692	0.6859012647446435	0.6625243178241879	0.40373461016626067	0.3377466492871026	0.37771198614678614	0.41839964925545453	88	17	119	110	9	347	73	57	10
NUP88	4.60019639453935	4.767781518182225	26.454937717131337	0.6693480506235017	0.7290595042924652	0.40340869731022605	0.40438506271446756	0.39779915617143935	0.43250311772925704	72	6	39	47	4	172	31	23	8
ZNF600	3.611663877214257	3.879919403701959	12.985488291927409	0.8007023964335359	0.8386089918419645	0.4031609197047738	0.38584630339638687	0.43051901431537426	0.44971737656167754	25	3	26	13	6	95	26	11	1
CENPJ	4.604991136717781	4.7998255173854325	27.319962279494856	0.7645149810630265	0.7715856153894427	0.4026232770188858	0.38067930689061263	0.4055424206683598	0.4418284422841947	90	7	22	45	5	181	36	18	9
PPP1R18	7.9655428757279605	8.031172675192092	264.5591591601576	0.6280879875847022	0.5719036523171177	0.40234789972156376	0.22603765517713345	0.33645907057714003	0.338931652735485	430	82	582	283	134	1573	293	290	53
CTA-390C10.10	1.8275738064639864	2.614570140989283	4.65993801348384	1.6546448348610556	1.6442539172471844	0.40210883674365827	0.3045349969976147	0.34538577289240624	0.3447015181095142	9	1	8	0	1	25	13	8	0
WFS1	5.159948574570424	5.282460813920435	39.21563926046566	0.5657773406772834	0.7014814452873966	0.40208063229498375	0.4714010495146754	0.37923822800668855	0.4235014869966957	116	13	57	43	8	204	48	29	14
RP11-296E7.1	0.7801967449473738	1.6158010419727107	2.099497114636526	2.313205086684715	2.7804848039966115	0.4012190097913293	0.09952610996724415	0.1556109996434603	NA	0	1	1	1	0	18	5	1	1
ATP8B2	5.843977752961826	5.933649619056132	60.69009231692401	0.5357601573670496	0.6165125475369628	0.40118397760620245	0.4086040115229177	0.3455599399160475	0.38550087984661546	157	13	105	91	21	325	76	63	14
SSFA2	8.176832019476201	8.252955045743391	309.1841382648977	0.5972948122933566	0.5794008139880618	0.4009801440536273	0.2813747308593518	0.3528631928001928	0.3574517788785626	684	71	612	324	160	1690	392	263	77
C9orf3	5.7752879834312205	6.01416265867375	62.83269575361572	0.832846498780049	0.7298069527512978	0.4007679660696588	0.31183186258411255	0.39721527395010303	0.4448390163945775	230	8	66	101	19	503	62	85	9
KCNN3	2.970869838092687	3.2188847132586975	8.865741271067517	1.0241794584600126	1.057139937525071	0.40071283224543214	0.3611733386896741	0.42238899378992956	0.4220301348344646	7	2	14	11	4	71	3	10	4
CHAC1	2.086257326132509	2.7279386001441006	5.098069449226234	1.7611609454023631	1.4071220628567085	0.40063766023158404	0.15677411008875222	0.37537046341259833	0.38981885475836653	11	0	1	12	1	43	11	5	1
GNPAT	5.150706659411124	5.213239045806383	36.57141928939538	0.5471522602030363	0.6235069424774415	0.40045389063761694	0.38938340174161057	0.35012619383051596	0.38880536242365465	75	14	52	58	13	204	36	46	8
RPS6KA3	7.202079537969188	7.258998881050117	156.06171370012504	0.5874901439521583	0.5858553410435339	0.400322546541871	0.2754899023025024	0.31489769206105944	0.3503364928984177	222	72	318	178	60	898	140	148	46
UFC1	4.630542571201594	4.7166342311641944	26.472906457996654	0.8261801189982162	0.7147491555070289	0.3999761072806914	0.25905267650028957	0.39721527395010303	0.42534590230640373	27	9	39	30	18	156	24	27	8
LRRN2	2.2639977561297413	3.020266449197849	6.170720198130161	1.7388484470728562	1.3199241994098008	0.3999354596275278	0.17124750133451336	0.3979009483074072	0.40952896790056353	22	0	6	8	0	66	14	4	1
MSH4	0.7360131295540234	1.6977251951011063	1.9124140469302386	2.210535302501019	2.859411631034036	0.3993566204803449	0.09804744629752654	0.1407153918446575	NA	3	0	0	1	0	12	6	5	0
MORC2	5.06053044452981	5.308540702668586	37.97012001665756	0.7737275366715656	0.7142763370663896	0.39893520597110727	0.3671193385309249	0.423450469664029	0.44657458655876126	91	3	62	87	10	279	45	43	7
TTC9C	3.2609278433317725	3.605587102504803	10.431065491467093	0.8847802599929738	0.914514261313514	0.39888697705467296	0.379390380012055	0.43630891155032125	0.4536766598286777	21	3	13	24	1	71	14	17	1
CREBBP	8.038671192672174	8.152082794333822	286.85948999996907	0.6510203645565577	0.6084580759064087	0.39880899765533456	0.30152614543576717	0.382817797882849	0.3986887848002964	829	54	614	358	82	1733	346	260	69
ZBTB1	6.156263276616766	6.221761059036786	75.23640783052413	0.5573344391365885	0.6009065978516204	0.3987064882522981	0.3557082775775966	0.3321304992861675	0.37302808229182155	144	23	148	91	32	505	89	46	22
ITGB2	7.096811327384671	7.291004762179646	159.08543150557554	1.1645228873776299	0.7720879125572623	0.3985679400093068	0.1279953690892421	0.3454644247210055	0.4404641579979657	92	109	196	146	82	1274	136	196	30
SLC46A3	3.7383087988260026	3.892669224444404	15.858665478606891	1.0605629843665678	0.9814104099317625	0.39845931203175966	0.2765151033291574	0.41159563150979106	0.41719319494484985	10	11	12	14	7	67	15	15	7
ANKRD12	8.075886645186147	8.157000857462156	289.9766827766744	0.6327273430553095	0.5920493188513636	0.398156513360801	0.26414944451682065	0.3519052197995615	0.3778212532359736	411	84	696	298	146	1508	324	280	77
USP18	2.8326928538689575	3.4051352290659227	9.281979258134294	1.584467584552079	1.1179326087319958	0.39773940653331386	0.17595936084080238	0.4440496632770133	0.42722415202340763	17	0	5	29	1	73	13	9	3
PLIN3	4.69481239714501	4.921797190540579	28.69989329544351	0.7416494005065564	0.74121256506833	0.3977222613288056	0.38230535193812687	0.4101211179799847	0.4506212073129008	89	8	37	49	4	209	49	21	5
OGFOD1	5.2241213563646856	5.335950615525275	40.592168446997654	0.6616473429901949	0.69116996973302125	0.3975556350289286	0.39148533527091545	0.37811467060334353	0.42761097773233603	82	12	29	95	14	212	45	38	13
CASP8AP2	5.668087491070011	5.751462761934889	53.459358201798764	0.5543941287330976	0.6113975771140713	0.39728054722099526	0.3823794367648344	0.35296437792455354	0.38733783236990593	128	11	91	80	22	322	51	61	13
PDE10A	3.00841624633814	3.318256502724008	9.621596240838636	1.4161190281923006	1.0880616205991194	0.39700912501643165	0.19494584461743636	0.4308400707433277	0.4188694767727868	4	1	9	17	7	70	10	7	4
MMP15	3.309883644664283	3.611525163775603	11.998302014619554	1.1016829848292973	0.9958693629242145	0.39695215002111317	0.29866467332630775	0.4386127752381157	0.4310983309865193	19	1	6	30	4	81	9	10	6
TMEM176B	5.978848167084181	6.170205738362194	73.06558656949528	1.0933179695196344	0.7952425616186231	0.39669300262463814	0.17349340102212016	0.34980685719676996	0.4437446458420033	48	49	88	70	37	527	45	105	16
S100A9	7.57733512477297	7.883236173488943	241.30987201656188	1.2087076492357174	0.8270537380136922	0.3966575128334931	0.2202773611928129	0.41307444692015577	0.4492426617667708	82	41	411	299	199	1345	191	277	83
ATP13A2	4.3873698351703165	4.766897134354782	25.442314875985648	0.9394648903195024	0.8585029601009755	0.39653132034629585	0.35603500549370015	0.42849362549924547	0.456461842159856	102	5	23	38	2	158	47	26	4
MYO10	7.9191076757237155	8.014101351398637	260.47308825992343	0.6055894230173191	0.5916408073689702	0.3959818491433033	0.3040040931880831	0.36909794429889525	0.3882304382390111	828	63	315	414	91	1494	380	225	52
SMG1	8.390612396401298	8.511970568512982	368.35952067667114	0.6470242778093535	0.6070468055588966	0.39583008625577876	0.32728443124377593	0.3986148828025295	0.40848419642889366	923	56	735	688	103	2094	440	355	89
BAZ1B	8.041955961263358	8.096784242497073	277.3313935948768	0.5404132158399657	0.5453766908897894	0.394937859514602	0.28272663718746815	0.34568253588485165	0.3236453940837711	644	65	377	469	141	1557	297	267	69
PDS5B	7.084249044683284	7.149902452816008	143.54703710124147	0.6660839793242044	0.5787862454335617	0.39464990001996786	0.2246589626061246	0.3353479472542156	0.36942465757283255	187	51	273	167	84	934	130	161	31
ZNF761	4.947775388664645	5.115918740661357	33.19563532151071	0.659296450085609	0.6801630987822168	0.3945067136395555	0.38230535193812687	0.3986148828025295	0.4412602897683927	91	7	68	46	7	221	40	39	6
DYNC1H1	9.804806407243381	9.863224881779294	943.8992648460086	0.559323824413526	0.5406656505260931	0.39447732219030585	0.24156791947249326	0.39415685003672796	0.324539162807419	2629	238	1387	1327	421	5315	1152	943	193
DNMT1	6.69483981580082	6.839466064479221	115.88468955987494	0.5813353942495108	0.6459961922098307	0.39424438836896203	0.42899328164874845	0.39743474628250075	0.42886338401756074	393	22	178	158	28	715	106	90	41
GJA1	7.012570111549992	7.105054970974057	140.78861127781403	0.7365564317649361	0.63127195782486	0.3936920695198976	0.2083488558280114	0.34778237081593244	0.4092400230345135	220	52	132	156	105	866	115	134	43
ANKRD29	3.5486507565430356	3.728812810088417	12.730022382405812	0.9271638894856556	0.9033849622305496	0.3930352889487254	0.3529006010060741	0.42441476456162364	0.4433946441643503	29	7	6	12	5	62	19	14	3
SRCAP	8.15718594738297	8.23360619730888	304.44176426600563	0.5309010907020866	0.5694072075768011	0.3927501202872218	0.3465429416533352	0.3641786768014739	0.37147985316482707	890	91	506	422	87	1463	409	294	69
PPM1F	6.027906071900239	6.131503447679902	70.37552440855559	0.5047617959384285	0.6272985352686249	0.39250532014961553	0.47770430195919406	0.36674682607380543	0.4164456696138582	186	20	136	92	16	343	95	59	20
CALM3	7.460998658539092	7.5374364833684515	190.81058356004806	0.6434455194482622	0.6134330073858053	0.3923865897522562	0.24460240262695115	0.3319488097684427	0.39762774701860454	328	117	197	204	83	1061	165	167	63
NIN	7.288431727223413	7.36707663320735	166.7172003498332	0.5588486157380269	0.5851840905485972	0.3923488506519205	0.3406684912016178	0.34597768914203153	0.38514895841669067	368	65	350	185	48	925	249	122	38
C19orf38	2.152146437754075	2.6781839318116307	4.595033191582238	1.3007520406856878	1.2891890485118205	0.39191557750524747	0.2525164116736025	0.3809344867419288	0.4188694767727868	7	1	11	3	1	46	8	7	0
SRSF4	7.653859631791324	7.73891340057362	216.58482541581148	0.5597562560658971	0.5837904750738002	0.391608902107544	0.3390246161038861	0.36772279703317834	0.38981885475836653	412	49	520	276	85	1340	179	201	66
OST4	5.376629556642836	5.462573218799798	44.21628408615661	0.8487123719431104	0.6492707000404112	0.39126981020951457	0.204737623848932	0.376502934983827	0.42509004073340995	67	21	32	67	27	294	45	44	10
LRP5	5.541727408403803	5.769506085984513	52.67167250030741	0.7061140726329942	0.6900252070721304	0.3912506026752206	0.3894978479805942	0.41719665151111934	0.4517735580518638	144	6	81	112	14	352	79	58	7
PLK1	2.4039965695954377	2.831097231472992	7.188376704420694	1.4496910865309671	1.346241323499834	0.3910877319575262	0.2787268102740571	0.41087313180776164	0.372780070589887	16	1	1	6	3	51	4	4	5
DMTF1	6.715255696681127	6.794976876549405	111.50696999211887	0.5535392137025564	0.5814172187036681	0.3907537631655845	0.3627051961322794	0.35447622464604556	0.3868025857809755	169	25	223	201	51	559	133	126	24
RPS26	6.12759775750343	6.380843846889569	86.45127867517513	1.1247875823742082	0.8250447137778659	0.3906518379938796	0.2346711969454564	0.395589464628367	0.4517735580518638	205	59	26	72	27	531	75	64	35
SOS2	6.203869799814514	6.25486711097412	76.84047174800659	0.6275036893155219	0.5672550793647673	0.3903921017494856	0.25389349882019613	0.3365498217973901	0.36948035835265874	106	41	118	117	30	465	77	85	16
KAZN	4.022730773914622	4.26508060838718	17.666049757908166	0.7694138053025121	0.8073336655432325	0.39031450990868116	0.4033642265826034	0.42238899378992956	0.46195603760046705	34	6	42	14	5	109	36	15	2
COMMD3	2.69768673795857	2.887718177589643	6.8128951812809495	1.018633838788105	1.0887959506850515	0.39019507437847584	0.328614587578987	0.41811622833612244	0.4197735834124728	6	4	5	10	2	35	8	9	2
APP	9.683825950952723	9.728424216916595	863.4096666040889	0.5672722238573895	0.5309742214573626	0.39008132226730524	0.18523817420014158	0.37679686975605853	0.31213964636269526	1739	297	1184	1033	525	5801	792	765	218
ASTE1	2.1772397718677112	2.450105500346057	4.744672665355	1.158386046565666	1.3001880010684161	0.38993224911273366	0.2939684589256264	0.3740569782579669	0.39483944893711204	4	1	4	7	2	31	3	7	2
HIST1H2BO	1.4899587199016027	2.4874483971847625	3.6539536366463974	2.3456815854123856	1.9076042698302167	0.3891499115159318	0.114353015902915	0.2835172662674546	0.32941147802517007	5	1	0	8	0	55	9	3	0
EBPL	3.077469138453827	3.517076191024744	11.928307850144229	1.3393717492300032	1.1290757617056775	0.3890582049533234	0.2767006489123487	0.4669331510187538	0.4088610796111212	10	0	8	14	11	61	7	14	6
CDK5RAP2	6.718315349503518	6.821074799335267	113.15820523953792	0.5487151015084913	0.5970922455020992	0.3889196492276656	0.4067068943792956	0.3740569782579669	0.40921830152217764	323	22	189	153	45	557	159	117	23
ATPIF1	6.228251816176574	6.3124463591896225	81.25035694303492	0.67421788545162	0.6288291707158343	0.38871051809832674	0.2910637082387907	0.36070031770023747	0.41839964925545453	142	28	66	120	53	498	85	54	27
AZIN2	2.2957143155428312	2.5719407596143964	5.393163709774034	1.2003744646380774	1.2497066313549274	0.38840848948320605	0.27008294290162566	0.3911868130217663	0.4059222554969267	5	1	4	9	2	41	5	3	3
NOMO1	4.88848906359948	5.027541177682002	31.87689631365778	0.8564408369976985	0.6765045685302724	0.3882877226278668	0.23223008615974206	0.41732061823990174	0.44567817010549154	60	6	32	47	24	261	36	24	7
ZNF813	3.3041077948517255	3.4962756302919686	11.756436801899403	0.4695755348746133	0.9922941534912089	0.3870183533572138	0.7102778439289967	0.43581620304527874	0.43089690809975917	18	2	20	15	2	36	11	11	7
KANK4	1.9304989096696872	2.7027200607027373	5.83152695723526	1.7397590081530911	1.5948021382690107	0.3866834588898026	0.275203565795309	0.3763187322829106	0.34379016886415387	14	0	1	5	2	71	3	1	4
TMEM45A	3.1313892951975575	3.439870060075795	9.675227519005134	1.133373544425536	1.0063815610401787	0.3862138555574083	0.30013280416323457	0.42334738039710623	0.44971737656167754	20	5	4	14	3	84	18	4	2
TM2D2	4.746449746651703	4.8755518783094525	27.994299542404573	0.7042279719096713	0.6590855631891277	0.38617455029695724	0.32773530342854357	0.4018316435381982	0.4482911080909871	66	8	29	61	9	207	36	26	5
RN7SL15P	1.4354311421491441	2.0389997076361794	5.08844766820902	1.5790681489503802	2.170063252912246	0.3860274067883004	0.3241862624932596	0.3243184975940189	0.21226773990546993	1	3	1	3	0	13	2	4	5
POP1	2.6101628533809795	3.2905996206055517	8.22773090828026	1.8209060794920515	1.222971689833748	0.3855945258994906	0.14548891546171494	0.4271302634337634	0.4239818480989234	34	0	2	11	1	66	13	10	2
USP48	6.4715072451797715	6.584268939482445	97.17577186439262	0.49646899921738785	0.614686518424717	0.3854426958774972	0.47911368095863205	0.3891289446909279	0.42534590230640373	196	19	199	177	28	624	73	80	35
CEP192	6.023021476608722	6.108742565299805	69.32208248175785	0.5209501475928994	0.6024832996641668	0.38536324457086785	0.42928033201357957	0.3662782850803624	0.40952896790056353	156	14	145	89	27	366	78	64	20
CARS	6.279838034792961	6.426703271247752	84.86167496777395	0.6596360742058553	0.6170333947708363	0.38532329124203507	0.3444003822627161	0.3986148828025295	0.43133758967397895	170	12	145	166	40	562	126	82	12
NGFRAP1	5.789859731592192	5.870378417509968	59.667431286527304	0.7789420031838724	0.6409145339286195	0.3851213216323662	0.22838525627773545	0.36874971249718574	0.42722415202340763	68	26	58	88	39	390	48	55	18
MBD5	5.114743974944867	5.2833622721778175	38.99359572217417	0.6204905111891872	0.6848522423025322	0.3849542318633282	0.463056327613453	0.42916981362889417	0.44995498815179863	79	4	80	53	17	258	27	38	14
GGTLC1	1.7114468148955129	2.417290039111348	4.304526461364764	2.234079475788503	1.6858001540920708	0.38494268188552844	0.10728044449175521	0.35523858105197564	0.3370040587094188	5	0	4	0	4	36	6	6	1
ZNF852	2.9251925789651	3.4759838622467094	9.257200676222098	0.6554505810937065	1.0523637505914323	0.38472110758885486	0.6314877478469253	0.4518451189592677	0.45361271118982527	16	2	16	18	1	51	10	24	0
MCM10	2.1688835114022473	2.506668289467592	4.538339861662427	1.2628560817048808	1.2759613079235963	0.3846040151815225	0.2471115496985883	0.3751516165095825	0.4100682938262342	11	1	2	4	2	31	7	6	1
EFNA1	4.427342042955769	4.584909776569933	24.239235561522566	0.5813565024895483	0.7635665482473245	0.3843762825680834	0.537416702271885	0.43088002307463646	0.4563192885188256	53	4	19	51	9	110	31	17	10
PRMT2	5.8251792479791025	5.942095095680886	60.72022066283623	0.7725656578525113	0.6217932576993704	0.3843006146733832	0.2471115496985883	0.3859751540253395	0.43250311772925704	118	15	122	51	37	443	73	60	10
MICAL3	5.896085211824094	6.078204791603003	67.50135977190062	0.5418810090890805	0.6664713926860131	0.384254345045503	0.5363921122745493	0.42216590604913784	0.45419923352443403	205	15	113	113	9	299	92	66	19
S100A13	4.545041545079866	4.646135811578526	25.247823090650698	0.7947366060929272	0.710570221006202	0.38398979567435015	0.2939684589256264	0.42382759851547186	0.44971737656167754	39	7	38	22	17	177	24	16	9
RAD52	3.606502929416261	3.7859479415337693	12.720672711123282	0.7792588312844994	0.8086043988852893	0.3839416319891349	0.3797844393655412	0.4392214982218072	0.4654967545682387	33	2	12	19	6	77	19	12	3
XPNPEP2	2.212822814267355	3.1334127059896932	6.5174075263679185	2.0415973791793363	1.5308252819135542	0.38352667840760263	0.17547658166565272	0.34828823142002463	0.39744421074086284	9	0	1	14	4	109	5	10	0
POLQ	2.817608165481567	3.388993488593094	9.556177250605632	1.7407042302793259	1.201982071612642	0.38348971278237465	0.2910637082387907	0.4334915330100382	0.42252514322067647	21	4	0	14	3	53	20	9	2
SUCLG2-AS1	1.671477504568383	2.0860219734365186	3.9563340285621345	1.2883640529796587	1.6340023084710686	0.38314321039997123	0.3085545143657829	0.34568253588485165	0.33194296455775646	7	0	3	2	1	18	3	4	3
BBIP1	3.897765441198838	4.074569625698735	16.62675997525796	0.6896511411940947	0.8165517711202197	0.38302758786454266	0.4819222943204406	0.43835872349377464	0.45917046574390197	19	7	28	31	2	76	24	13	6
INCENP	4.756283865658149	4.961830941430361	30.252369384627805	0.7577460830994425	0.7222654721598069	0.3824044442930064	0.3698551894897443	0.43051901431537426	0.46754179330586104	109	4	42	36	8	228	34	23	9
EIF4G2	9.535104504136694	9.578028645067107	780.8333502581655	0.5497638306203504	0.5326362066338648	0.38226952102292333	0.2051578128183751	0.3682053118312888	0.335004673649748	1226	398	937	1138	387	4470	694	748	215
RBM25	8.756075572754876	8.792033500812362	449.9313306437261	0.4884553042513403	0.505789981084883	0.38204295696152785	0.2662381750981844	0.364358516751791	0.29204779210181797	873	137	771	680	226	2468	432	492	104
RPA2	3.987183546988178	4.199458667600624	16.953161614263855	0.8188906468938724	0.7505590281302876	0.3815829331493807	0.3430789939644228	0.4445871448414251	0.4737635023488328	31	2	28	36	6	149	13	19	4
FCGR1C	0.7871338612539089	1.769687197034293	2.793147558233177	2.474563268237752	3.0375537050071095	0.3811126262143461	0.11495677029027271	0.17464312173100605	0.12603274345596224	1	2	0	0	0	13	2	8	1
HINT1	5.597857798911889	5.691219397883315	51.87095634451672	0.7675850267743861	0.6264699486741738	0.3810936498958846	0.22838525627773545	0.390455765719553	0.43472022532274063	100	14	50	64	39	359	46	51	13
ANKIB1	6.096604632398967	6.205580619297805	73.5782414870185	0.6880420713719314	0.6011398455278377	0.3806641771789598	0.28374197786834515	0.3921908307267727	0.42722415202340763	170	13	83	113	48	478	76	81	15
HLX	4.711761526186492	4.810439090962409	27.303068870276178	0.6084705000106215	0.6502724190992882	0.3803482103208484	0.41307201979170877	0.408337383244105	0.44971737656167754	57	10	42	41	9	204	38	14	7
ZNF90	2.0952948847432062	2.410717318258323	5.2416727587151675	1.3052842235883724	1.4387239295829548	0.38028444271202255	0.30936859222857965	0.3838790016592171	0.35902056788826864	6	3	1	5	1	24	4	6	3
EAF2	2.2043358530397055	2.871102290966487	5.345776708770127	1.370462425312453	1.2603991957385925	0.3802099696610353	0.2748694140699114	0.41959616071048994	0.4337143198546024	6	0	14	8	1	49	12	7	0
MPHOSPH8	7.273805686361852	7.3239688929408695	162.25054974907556	0.5239731009006063	0.5434577872531584	0.38009635144143183	0.31978326884933117	0.34249884407671777	0.36169156856461326	250	54	354	229	68	882	156	173	41
HIST2H2BE	5.481709655441452	5.714614923677648	53.51560980557913	0.8150662458531386	0.7437993472203953	0.38007895012571924	0.3737998326887476	0.45179149389289597	0.4655793432297633	44	7	56	164	23	257	57	45	21
CLPTM1	5.944619800500599	6.125548943465987	68.90148526946845	0.7430078292351558	0.6620104233311677	0.3800110724514773	0.33558453014606415	0.41603531117689213	0.45969575945541014	200	12	69	170	15	525	78	60	16
BCL6B	4.939859054195321	5.211054455257113	36.45051503276854	1.1365501549836057	0.7970321304716962	0.3791081844773011	0.24137017763016283	0.43712715221494475	0.4722115990375908	20	6	116	49	12	300	35	30	11
TYW3	4.445846565303893	4.619135712084751	23.04382129436778	0.8242382761855374	0.6823231528975384	0.3790601711341217	0.28557963263096253	0.4445871448414251	0.46860838432597196	53	5	25	33	15	204	21	27	3
JRKL	4.578882648088141	4.685187319168289	24.33113520202174	0.6303628122973061	0.6231330744652994	0.37877709281310423	0.3557082775775966	0.4213617132744458	0.4482911080909871	50	7	38	45	9	176	28	26	4
TUBA1A	6.836264314990626	6.955791051626233	125.3290924097686	0.756654688187893	0.6295626198260545	0.37844372218419053	0.24454688069920452	0.3748939052616317	0.4418284422841947	346	74	158	120	25	814	127	137	27
MMACHC	2.9158771811021738	3.220237253428012	9.226747860239456	0.868583418944508	1.0888460527913202	0.37842900744310404	0.4769891954848729	0.4439956258925831	0.43078281030469545	27	2	5	11	1	40	6	12	5
ANXA3	5.617496606342493	5.807200480967637	54.489317349580396	0.6476681028594252	0.6607816060390717	0.3781234861091727	0.4171465774577126	0.41911912444171867	0.4632344127821878	172	8	70	81	23	311	89	59	7
PRC1	4.32330467015662	4.4281967926171	21.404264788213442	0.619125046672868	0.7382101552626267	0.37811644494279995	0.4847082815888214	0.41511627718133587	0.4603424204026829	53	7	15	34	8	98	26	21	7
MRPS15	4.839356779942858	4.908187808044929	30.56198467987953	0.5207767922256633	0.6774762977269855	0.37810187983092325	0.48293524991730385	0.3875171189903166	0.4448664516389054	72	11	33	44	10	161	26	27	12
TBC1D10C	2.5286418569473166	2.926607892269286	6.500349733758666	1.4925796594557652	1.182352575891593	0.37799062316654275	0.17547658166565272	0.41107274783408354	0.43188392645485013	7	2	18	2	1	52	9	6	2
OTULIN	5.759820040115584	5.833160009861996	56.34890272687273	0.6681629488992923	0.5701169999227254	0.37772214151021083	0.26940249787795095	0.37771198614678614	0.417112376153362	75	25	113	90	20	420	62	53	10
ZNF107	4.622360394017907	4.749128861675185	26.328388975398497	0.6821505889421813	0.6938269260195592	0.3777087720485516	0.3902278022291575	0.4172627043304522	0.4616317451616247	33	11	54	43	6	174	18	34	7
MICU1	5.437680600380853	5.486160468279359	44.48031653122065	0.5769515122630937	0.5657980897210916	0.37759793559588667	0.3280241063507777	0.3751516165095825	0.4025179443921691	89	15	54	76	22	277	46	45	10
CDC5L	6.35038502252284	6.392040361575259	84.50053326504892	0.5272275493941627	0.5378470479475332	0.3768561991795877	0.32222166194433444	0.34349681612222194	0.3576163645427298	144	25	136	147	42	516	81	83	21
CCDC127	3.807106323248457	4.009785128358102	15.343212763668902	1.10290179303207	0.8284596109695885	0.37682294520379334	0.24916024578199422	0.44543687361483425	0.47079099901935884	32	4	6	24	10	120	18	12	4
GFM2	4.420750088595047	4.512064172006177	23.070625331510676	0.7624323872310573	0.7214241791017182	0.3767802888883457	0.3390246161038861	0.42623456630621015	0.4592811790276529	28	10	20	39	12	137	29	13	8
PCDHGA7	1.3061664581963062	2.1513514048337727	3.088229752522912	2.298306632884819	1.8846839722706068	0.3767435941234062	0.08527356588675468	0.30441530761573793	0.3256733287839449	8	0	4	0	0	31	3	6	1
HJURP	2.278535718170734	2.883184543434022	5.9136871429267766	1.687581943663608	1.276297947545494	0.3766048638338172	0.18888419539662096	0.41764954363471496	0.42534294585154364	16	2	1	11	0	46	10	8	1
MON1A	2.189976307732335	2.755227408538248	5.134554296579822	1.1110823880154692	1.3008868856667979	0.3764380894612889	0.38873980695263055	0.40087255103211666	0.4230189307252379	12	1	2	10	1	32	8	12	0
PRR14L	7.026860387062857	7.118305708387083	140.11563948856556	0.5214980366118653	0.5731273807415651	0.37603230773759366	0.41432981285760884	0.38761108671381167	0.4190517902085685	328	27	196	312	49	724	147	143	38
CHTF8	5.130128157464509	5.172978665039693	36.12580250250402	0.5470983876939417	0.6019739684968852	0.3760123497274272	0.38019585848780535	0.37279793955755175	0.41899859893366737	75	13	51	51	15	224	32	33	11
ARMC7	3.073866377118732	3.3233565206380673	8.986959281797475	1.008964564605312	0.9315215832863118	0.37583349757457013	0.2939684589256264	0.4448146941577256	0.470797982023812	26	3	12	8	1	68	10	8	3
RP11-686D22.7	1.8550857842134736	2.5450382785524224	4.1889003792269355	1.8438951123420917	1.4359365503646768	0.3752897352659555	0.11878821396629374	0.37841719164622706	0.40833960192434066	13	0	7	2	0	46	5	6	1
MBOAT2	5.275284366555865	5.385583892921675	41.79717596837755	0.6374620205897698	0.6491606897101453	0.3752292581365902	0.38847115905413543	0.4019354129783457	0.45403286477545246	49	9	101	67	16	241	40	41	13
ARGLU1	7.800604052079002	7.921576185797007	246.23310546067154	0.5352643674827017	0.5949393680126975	0.37519336703897704	0.4327151103099853	0.4174537339680074	0.44352323618703265	532	46	618	343	73	1288	245	193	85
ATM	7.8151350907216806	7.879962067141314	238.50122672364878	0.5261618198499486	0.542184288950087	0.37450651633696125	0.32773530342854357	0.3751516165095825	0.3880766322723163	420	68	566	378	76	1392	226	230	64
HIST1H2BH	2.033851785308671	2.8551531881715824	5.553976604662743	1.5596740218277394	1.491029806504501	0.37397353107976816	0.26466020537105306	0.38762477517005667	0.3956584324621861	5	0	2	18	1	32	11	13	0
NRBP1	6.954876943994407	7.0057210073172085	129.90191667658576	0.5259461763883451	0.5355255297071676	0.3739390629218717	0.3223235963764418	0.35570710246583775	0.37088559987559866	278	34	161	228	70	742	129	128	33
HLA-F-AS1	2.155237283033536	2.960707396715755	5.511338702542688	1.5927109361988836	1.2684395210664252	0.37387146626354356	0.2350033210353272	0.42770087312982075	0.44424002220952735	12	0	12	9	0	68	9	8	0
ZNF808	5.331071356018747	5.5175697147449085	44.90568440100512	0.5825376072095394	0.654942656682588	0.3736901098077171	0.4912574776585098	0.4386127752381157	0.4687871332218709	117	5	87	82	11	247	50	53	11
TUBE1	4.700676019759217	4.787279240565861	26.760414868092646	0.6681677666174952	0.6162228345509563	0.37353526571346457	0.32949523624599264	0.428179774419941	0.45163000776022705	56	7	37	38	15	204	22	28	6
CGGBP1	6.6296976191609325	6.7413458667781985	108.0262009602137	0.860166671070003	0.6254147830540865	0.3733653153013698	0.15169595693961652	0.37990464753099895	0.4491224535445506	131	33	148	109	90	750	127	97	22
TBXA2R	1.7059661486009248	2.1424554866798124	4.251556727961288	1.3885439705260247	1.6322831231493469	0.3733600791174869	0.29812208688009034	0.36803344040100205	0.33174684104278374	2	2	5	3	0	21	2	5	3
RSBN1L	5.741590425846732	5.807214864246283	55.29929411650098	0.624975765123332	0.5475270672388776	0.3731995660970224	0.28336651867168006	0.3875520346189162	0.41149289316115195	101	25	106	66	22	390	66	52	9
MAP3K11	5.597283970847883	5.857137475055154	56.50779129219211	0.7375281895688662	0.6999382740093355	0.3727603684935881	0.40794287390772754	0.4484475883841625	0.47949018905762253	162	8	134	82	7	364	87	51	11
SAMD3	2.323063145029451	2.9270120777184214	6.626895692628656	1.7072378643983583	1.3104974461374268	0.37267576354412507	0.19910653012445206	0.42717751901042494	0.4123055381585863	8	2	19	1	0	38	8	11	2
ZNF611	4.541825950352365	4.845579768661181	27.11248091490319	0.7609049100099261	0.7405617258006872	0.37260098413818354	0.4306796415701418	0.4667427678808075	0.4829304609598733	50	2	65	57	5	162	39	32	5
SLC7A1	5.486415769848949	5.599896132422852	47.59513736575637	0.6920583222872292	0.6171599928675547	0.37254386293412345	0.32494147332577594	0.39930374500526694	0.4535411375852593	101	14	39	105	22	308	50	59	8
CD2BP2	5.150847844102277	5.259749530108069	37.49419882036977	0.5296251741974791	0.6300346587651392	0.37250988091309045	0.47406133258552524	0.40029182930815743	0.4563192885188256	68	10	54	85	12	197	60	31	8
BTN2A2	4.507912279443733	4.704776994714358	24.67957970650733	0.8097285597861388	0.6924163768323216	0.37235510183554016	0.3062760919194643	0.44907921847852195	0.4756848255282352	38	15	42	39	4	195	23	33	3
COLEC12	6.090445782744377	6.311291679184489	78.57935237517583	1.0431153083018225	0.7336653327711523	0.37230742028900415	0.17280369994438483	0.39604290574153417	0.4756848255282352	191	18	66	59	64	657	85	97	9
PHF21A	7.049824836175816	7.114499995710358	140.06974093493486	0.5754061939817688	0.5549845041442646	0.3722899482323357	0.3109026966447781	0.3642336775314814	0.4059222554969267	187	45	333	204	56	851	128	142	36
ZC3H13	8.578611622115384	8.609990462058528	398.48125291724693	0.487629653994634	0.5047137053117277	0.3722220365600905	0.2627215223705777	0.3544891296476618	0.31993599664195876	743	171	538	542	209	2037	401	381	106
MFSD12	4.4615811390256015	4.840193443856922	29.197317078242147	0.5303581211856371	0.8058885348830535	0.3720189318847529	0.6927671949828949	0.5071463617670746	0.4707882498859228	71	6	43	57	1	122	43	13	14
MRPL46	3.045803161179877	3.304187456928398	8.675480407723123	1.0990367932902085	0.9489770992039334	0.3719995545407674	0.25711781501220193	0.4429505426178323	0.471002328116538	13	3	5	22	2	66	9	11	2
RLTPR	1.3621034154434792	2.264809688863647	4.748510453006747	2.001059711642611	1.9237135406588273	0.37115992944910475	0.223429738086118	0.3701961064570122	0.28015669478455807	4	0	10	0	0	21	8	1	4
DHCR24	7.419821651794465	7.5129886759442215	186.11196537292062	0.7418907450324534	0.6057134158237424	0.3707233819711538	0.2164203291355183	0.3642065328951121	0.4415864353892255	307	121	136	297	69	1079	180	210	43
NUMA1	7.683700636033833	7.763581980821103	220.05505541833026	0.49367474500960024	0.5522685108319147	0.3706539822196643	0.40816673888238514	0.3921908307267727	0.4150366593213234	600	58	383	377	56	1170	242	185	64
COX19	3.406166331145753	3.8972221781276315	13.163076113678603	1.178707088492925	0.8910541708334101	0.37028210954201995	0.32261605714545055	0.49383724439121157	0.4824385651904325	16	0	22	37	4	90	21	16	2
HIST1H4A	0.2808610857237754	1.513003474239668	1.7139859392048151	2.241205961817352	4.208642323878616	0.3701544702152827	0.17480870152692368	0.0710751365056331	NA	0	0	1	0	0	5	9	3	0
PGK1	7.771634575452643	7.811059747404285	228.82322703144322	0.5195910634641165	0.5230068392738433	0.36999235366131283	0.27940308733325536	0.3454644247210055	0.3574517788785626	344	116	328	400	85	1295	210	219	62
KBTBD4	1.8461991804431184	2.4359578239494395	4.341462832725671	1.1295421789885398	1.5204442530052626	0.3698225091522125	0.4205802915943929	0.3748939052616317	0.3796818730888587	5	1	3	9	0	21	2	13	1
INPP5K	3.9563213010803944	4.392482841767224	18.629954890804733	0.7708156250290703	0.8364472982234141	0.3694330792572623	0.4831687128227414	0.4631530389495845	0.4893876300431017	38	2	43	36	3	133	41	17	1
UNC13D	5.729746871428227	5.866355359997636	58.15924425702577	0.6516054949720329	0.6401297137571361	0.36879338831218744	0.38593406365472627	0.41361216630675546	0.4706569899411934	213	16	80	56	15	349	74	46	16
MCOLN3	3.015827942073947	3.4635173579023077	9.144817014708321	0.9960677283830627	1.0383358895673014	0.3687258422250576	0.4472145781100098	0.42064693578231965	0.4753345845304679	19	2	12	16	2	133	2	10	2
FOXM1	3.522069520941728	3.851587895485394	14.434242073998115	1.0555595529179038	0.9436354049452842	0.3686909829361566	0.3547568813470544	0.46982695748303555	0.4619446048083228	39	7	7	19	1	105	15	6	7
PSTPIP2	4.744976598535449	4.976274451882792	29.949589550470023	0.9156019396812756	0.7218446328048326	0.3685166200921491	0.27940308733325536	0.43207887986925986	0.48267977874937623	28	18	59	41	9	232	38	38	2
UBE3B	6.023702370840301	6.134096704243685	69.73298452431492	0.5543002123019525	0.589520636622324	0.3684894312960889	0.42367495764273305	0.4031428812949951	0.4491224535445506	168	13	91	127	34	399	111	52	14
MOCS2	5.189453971897105	5.248685435737	37.87220596213614	0.6950432719271168	0.584284071947697	0.3684246383652491	0.26940249787795095	0.41159563150979106	0.4447661460137753	65	20	44	45	20	245	34	42	8
HIST1H3D	2.442811926236495	3.0637682846426046	6.54381484044903	1.5682888174163976	1.2737150654238159	0.367803498561008	0.2102389260641758	0.3929180058301868	0.43828613107207826	25	1	7	2	1	70	15	3	1
PPFIBP2	3.9233293978713935	4.106142452013003	16.094354368553507	0.8190970509683548	0.7751408434102823	0.3677920867142039	0.34948834018429176	0.44432117149812245	0.4829304609598733	19	6	41	16	5	98	28	13	3
ZNF676	1.5416334256415276	2.075682250537132	3.1016217535883936	1.7129109465734271	1.6420666145323124	0.3676001806287968	0.15684853160835263	0.32654308348266914	0.36169156856461326	1	1	3	6	0	23	5	4	1
COPS7B	4.639441942034405	4.833434892921071	29.725488423230424	0.3894892851398119	0.7432923494950748	0.3674845536334767	0.7191662773581687	0.4753401979979716	0.4742595367586506	55	11	51	45	3	120	18	30	15
IDH3A	5.039600473222723	5.094123299582383	34.634046523977865	0.5647403229391303	0.622406367752408	0.3672826040615795	0.4112482082053793	0.40019379670577493	0.44968318215261344	60	13	51	42	17	217	23	33	12
FUBP1	7.210625754241116	7.276946549478828	157.460455216212	0.5160345642803821	0.5502752187198797	0.36727313854602367	0.37105294455760046	0.3780773051105993	0.41363600302813863	222	42	253	343	71	913	133	146	48
BOK	3.6461603188944576	4.061625567927413	15.0031124858671	0.813226077178533	0.927794145528653	0.36710456001537023	0.4872634169371341	0.4516679097316876	0.4797879122097371	54	3	10	25	2	79	38	11	2
PARP2	4.061130862376943	4.330347902635084	19.853936710357612	0.8457143770049748	0.8205667592608056	0.3667672328897696	0.4044985686925855	0.47190349510281776	0.47949018905762253	70	3	14	30	4	152	14	14	9
FLJ37453	1.5509262556435006	2.253098605373178	3.0208368358193503	1.5489928257261387	1.5833979047860525	0.3663861249862887	0.18801775280945904	0.3442085368565086	0.3945242005583674	7	0	4	4	0	29	6	6	0
DEPDC1	1.6934231526921844	2.139098101377315	5.435465045602696	1.2733764955261926	1.9152652037846696	0.36637417321872434	0.43706072623473335	0.35381578461260665	0.261369006241659	4	3	1	1	1	12	3	4	5
SPCS2	5.179441688929179	5.372731206335649	42.20741347587524	0.8368955061454133	0.7170798011670843	0.3659002433075706	0.3006246742088719	0.45047234722002577	0.47804366517216884	57	5	66	45	34	316	31	29	16
RIOK2	4.155912580310928	4.290438666347037	20.069389878106897	0.67929054519301	0.7902157782491102	0.3656787907840837	0.4788919908990186	0.44794665862839655	0.47474717729443067	41	11	25	13	6	101	11	25	8
ZNF420	2.719283062472778	3.199798028320031	7.300506377956001	0.8298898390695566	1.010425598921364	0.3651333962061981	0.4973213301558359	0.4719948375241541	0.47688983489301673	18	1	15	7	2	51	11	14	0
POMP	5.725061447993359	5.8292036044414735	56.18090905411459	0.7314652954932077	0.5990792146640486	0.36507521619626043	0.26673947303460516	0.3983874807530925	0.45883247977825165	96	30	68	72	28	490	40	68	8
RP11-22B23.1	1.7978667849850425	2.2573926440960914	5.205742455305436	1.0915731864848375	1.5882872212303365	0.365067985803472	0.4483759297498126	0.40636456839657387	0.32792525698907926	10	0	2	4	1	18	3	3	5
FUT8	4.614931244440716	4.801105838254157	26.02278724951545	0.7967419484379836	0.6491354714797265	0.3649518182050405	0.308244315932021	0.4549335723306997	0.48337200476643255	50	10	29	44	14	260	33	21	2
FGFBP2	0.41485638935567193	1.4558850023739736	1.9826574958180783	2.1902676305940183	3.378628352644973	0.3649517058459274	0.1756779141443607	0.1369061447747024	NA	0	0	2	0	0	7	1	7	1
ASCC2	5.585128381852913	5.657851393190297	51.29977799830658	0.4891043645197948	0.6038753595419118	0.36445251209739277	0.46695368908542134	0.3892761286283069	0.44567817010549154	113	23	70	81	12	285	54	36	18
LRP10	7.1152226537300844	7.217232683634935	149.32847617595476	0.5611745741172245	0.5663480198047022	0.36430490067910404	0.3846453636163841	0.4032285971643816	0.4437446458420033	425	47	264	240	29	832	198	142	31
FBXL7	4.402162690028971	4.560079147023199	22.307617715704215	0.8035101803812235	0.6924509108082351	0.36412763124899283	0.31951115032705985	0.4402631814961854	0.486399549989359	41	9	52	19	7	177	33	15	4
GIMAP8	6.2857427941537845	6.414213440133992	87.14945443783199	0.8316865027542449	0.6570314197635588	0.3638748728668957	0.28526303587454555	0.3983874807530925	0.4742340209026081	123	39	162	43	51	480	74	94	26
EEF1DP3	1.3562980655916703	1.9873099187941434	2.8838318628454283	1.6128589489343839	1.8404275658381126	0.36378549125202597	0.23406895276139542	0.2998526346386769	0.3304533980138614	1	0	4	3	1	23	1	7	1
METTL25	1.8536306370578068	2.395407504272874	4.434167571390029	1.506952461483741	1.4649901020738987	0.36375801550172615	0.2531020523201363	0.3929180058301868	0.38983371783770115	6	1	10	1	0	24	9	3	2
POLR2I	2.6601922660382895	2.9311170465106318	6.903336253921813	1.1833385002521875	1.0639439296077067	0.3635266918129889	0.2662381750981844	0.45259586531088475	0.4511143238778889	11	5	3	9	1	44	10	6	2
LRRC37A15P	2.0485405429801324	2.6562923950341384	4.582093117752337	1.2812864659794345	1.2913733997842287	0.3631256210315895	0.3039089360432022	0.4213617132744458	0.43757895814221776	14	0	4	4	2	36	10	7	0
SKAP1	1.4031170801652422	2.5458331185005587	4.14127991054448	2.610811430996578	1.9931343438783635	0.36213771759539115	0.08775318113603411	0.3037977487152061	0.3228556327313811	0	0	12	3	0	34	10	9	0
BGN	8.717616457394234	8.78401763353982	448.0001096805122	0.5952039481092841	0.5401989729350979	0.3620987363783466	0.26093750728762616	0.390455765719553	0.41809223696310316	1159	230	642	449	147	3388	485	309	106
SGOL2	3.5029890601088702	3.7825842184078975	13.686158641954938	1.0536242461079202	0.90559081259418	0.3618662747165053	0.3223235963764418	0.47640051462120314	0.4753345845304679	31	8	7	20	1	96	9	12	6
RPAP3	4.816914992232219	4.93122971706371	29.508181612022376	0.7048909911818946	0.6107651576360689	0.36178804125566344	0.31951115032705985	0.44907921847852195	0.4742696565451643	61	6	52	34	18	223	36	23	6
HINFP	3.995632945657045	4.218205805784534	17.528013420520942	0.7012576493846153	0.7641878359310842	0.36165948568330086	0.4581779603590297	0.4613833495405118	0.49262841327864704	37	3	21	42	4	119	29	9	5
DCLRE1B	2.7168980871392736	3.1968472620139936	7.578002665930126	1.5302506181439457	1.1717691470057519	0.36149000476245524	0.1895664270830994	0.4033139261744814	0.45672904508426804	14	6	3	9	1	103	5	8	1
SFTPD	4.852092415171408	5.066393206517404	34.31969316155345	1.3603490019703495	0.8563326472225123	0.3613700125231117	0.10588057244294583	0.3986148828025295	0.4790806032694072	41	25	14	23	21	206	38	35	9
KRT8	8.13072758721367	8.351279958621898	332.70577411661304	0.8380643228619645	0.6876237801912344	0.36129066091227596	0.35603500549370015	0.4532185433305852	0.4864378315173836	867	123	135	834	71	1929	383	212	116
ASPHD2	0.276642435701662	1.5592089221583214	1.7160171293840991	2.5463287914179893	4.228272062225533	0.36099501885313107	0.08311367479464461	0.06736057294775771	NA	0	0	1	0	0	12	1	9	0
HOXA5	3.1461990688786687	3.432508291004992	10.00356534443146	1.0931086739041567	0.9609489854561609	0.36079773412722993	0.3223235963764418	0.4581450656031099	0.4756848255282352	19	2	6	14	6	109	7	4	4
LSM6	3.8266478349864177	3.9928314204289994	14.83310486054896	0.7056375390911599	0.7394316421307279	0.3607199078465938	0.42243726082068306	0.46982695748303555	0.4899230026515765	22	3	22	26	8	100	10	23	3
PCSK5	5.387884171143858	5.527520302747145	44.96410926485407	0.7030324251958445	0.6436110949091249	0.36053536435953504	0.37542294320828434	0.41159563150979106	0.4829304609598733	129	17	48	62	16	478	27	41	9
KMT2A	8.476985856655785	8.563330656601888	383.79957075762263	0.5536977064292007	0.5422993541328067	0.3601000497217793	0.3513665708404653	0.42429182610840893	0.43757895814221776	641	71	877	609	182	2041	407	340	108
IGHV3-23	3.4084960417396113	4.95780090286325	32.62138539540607	4.174919284285705	2.889920666178033	0.3598657863322687	0.017044055991656603	0.04343053642234004	0.14588915036274452	0	0	30	32	1	337	19	48	21
MFAP2	3.9439375089775215	4.5534763222208605	23.101864986044227	1.5439011298036402	1.0350405766054867	0.3598455419857124	0.25389349882019613	0.4532185433305852	0.46882629662138553	24	0	37	16	21	254	9	21	8
SH3KBP1	6.78259951669913	6.847064284004433	114.73468603298272	0.5467225161756045	0.5036210754927053	0.3597718990873457	0.3072634745143932	0.40087255103211666	0.39760474003623286	258	35	167	188	57	822	126	123	16
PFDN2	4.660459097822927	4.810881821567452	27.93995880165467	0.5667882614831875	0.6918789695304844	0.35952227291582367	0.5312914248409433	0.44927496645946613	0.486399549989359	62	8	36	52	7	226	27	11	11
SNRPB2	5.0208923228187325	5.157682672200869	35.736181438633785	1.0421617858947008	0.7102967093696869	0.3594977738930894	0.17161839495976583	0.4139741438132236	0.48342671644984425	27	23	33	50	20	228	36	42	7
CHCHD1	2.549125851661876	2.919776376216004	6.792463430140744	1.133554956217217	1.1409559708237302	0.3594580393038612	0.3289355218264199	0.43893365331372536	0.4496314382528648	5	1	8	17	1	42	12	3	3
PARP11	4.379250222949673	4.575767762028323	24.336692058904024	1.2469288682678097	0.8607484967693027	0.35943813325849194	0.14393383440923213	0.4189492664380801	0.47949018905762253	29	20	18	13	11	167	17	28	7
GPR161	3.5656203673497573	3.8500740435877807	13.519565448788635	1.0190121352665726	0.8659014076493872	0.35921574010408797	0.312586908714149	0.46586546192854367	0.48818839625202004	46	3	22	8	2	110	11	12	5
UBE2Z	6.4552455215389575	6.545738182825996	93.49447512762153	0.5663204749151459	0.5641296333399918	0.35916507620073784	0.3557082775775966	0.39279446145922503	0.44971737656167754	153	52	135	155	29	479	143	98	13
IGKV1-17	1.1490589958590018	2.1334991332072013	2.786229199452006	2.5599354299222674	2.0812326864791837	0.3588080066479777	0.0754271821924455	0.2652622027990329	0.31819694012045097	0	0	4	5	0	47	2	3	1
RP4-758J18.2	2.867910131893296	3.0866064336820487	8.601881825572496	0.6596680391501413	1.0536468251269708	0.35859885109304807	0.5912262405332341	0.4537380474299279	0.4517735580518638	17	3	10	8	1	34	12	4	5
MEA1	5.145250813346443	5.206414885946084	36.78375568797388	0.665409048211373	0.5798369007586399	0.35859747473074133	0.29873165937670765	0.42027643273730775	0.45969575945541014	74	21	43	46	14	257	42	26	9
SYVN1	5.953562796546675	6.025818723034116	65.16989810992096	0.46298501323530644	0.5645201194882487	0.3585858212070235	0.48442297333715184	0.38607464687533094	0.44672013513681463	150	26	117	89	18	319	97	53	15
ZNF28	4.1343193063866694	4.403356340590232	19.64825357387092	0.8488767697783391	0.786818628844061	0.3585141917263093	0.37342316630313066	0.45581886986507275	0.4954910085409105	18	4	28	44	11	137	15	36	2
IKZF4	3.349522492470044	3.787023134698386	13.126913258085027	1.234419321345997	0.9105148360059411	0.35850172981734674	0.3223235963764418	0.5057076486766696	0.4829304609598733	17	7	15	28	0	117	14	6	5
RNGTT	4.614191727237128	4.7609034169184925	25.984936854133707	0.6670939316681708	0.6622120354538128	0.3583837442273908	0.41506489549868336	0.44931260726459005	0.48832038630695035	65	7	21	43	14	147	43	24	4
CCDC12	4.28497702037008	4.53803744846622	21.642762438853122	0.8180030519897526	0.720261188401496	0.35826288396569544	0.34937882973335316	0.47876895621098325	0.4963992824044953	39	3	21	43	15	151	24	32	2
FCRL5	3.428523271123596	4.930066863138713	31.7868839629767	4.180754003486774	2.8042744775551087	0.3582528877488532	0.013350785297775147	0.04702686514300603	0.158505742484158	0	1	26	38	0	272	60	23	19
TAOK3	7.033295069330411	7.077002356804737	135.38371215725138	0.49907522812348043	0.48812595264154524	0.3581346432164102	0.3140965790992761	0.38325587038720593	0.36239336115482207	263	50	245	227	52	882	139	149	23
PMVK	3.7335473479325656	3.9942153772791795	14.740863480913628	0.928527164817155	0.8369448325732604	0.3579861658081954	0.34930959410919227	0.45581886986507275	0.4928393271891895	54	5	8	18	3	88	18	20	3
STPG1	2.709858379835687	3.108754982956772	7.466029898462965	0.9897985165112514	1.00561092392492	0.3578331788229365	0.41591216838099254	0.4848882177699491	0.47688983489301673	18	2	10	12	0	42	7	13	2
LINC00662	2.7332279333308223	3.011935106871008	7.191606355466648	1.0027377294893434	1.0135955154246064	0.3576565919439645	0.3243277769225535	0.44931260726459005	0.47547287196422033	13	1	16	7	1	46	9	6	3
BTBD6	4.662972626277965	4.837720235812883	27.89337413700423	0.5980187141792936	0.6734714657479342	0.3573742102493594	0.5075586000562995	0.46526387478728726	0.4893876300431017	78	3	31	44	14	135	39	28	7
ADRA2C	0.7441312920195482	1.5086317917175613	2.057279308109617	1.4239556530017274	2.5933758073375692	0.35731816851118636	0.35952497174254633	0.1959623332534918	NA	2	0	1	1	0	6	1	7	1
NOL11	5.212583206234663	5.33490838906528	41.96938071193228	0.3666480947127633	0.6635066841819658	0.3572296549238275	0.6756893647640575	0.4518451189592677	0.4813210141775746	90	12	46	77	13	222	36	20	21
MIAT	5.810971138309121	6.309068176942875	77.88635658092008	1.7188089245519074	0.9290138292730378	0.3571507344501164	0.16331334094993333	0.45254273766016956	0.486399549989359	16	13	296	66	25	596	122	87	11
MARS	6.7704276933549075	6.833890936106624	114.88722486564649	0.5340738174470264	0.5281461059549735	0.35705922347983704	0.34930959410919227	0.3921908307267727	0.4190517902085685	271	26	183	166	60	824	114	85	30
GPRASP2	3.1060422317312852	3.4429660760112917	9.485853522693287	1.1437712937151852	0.9187035700350267	0.3567558596796098	0.25774125383406427	0.4836586069028301	0.48518468354260796	14	1	6	17	8	73	14	11	1
SRPK2	5.889709757268447	5.96952802778407	62.657047424801235	0.5720069773527049	0.5653750354138131	0.3565574598364586	0.3745334842526073	0.40335391181241403	0.4523246187131009	92	14	132	101	31	397	53	67	16
IGBP1	5.325084404986318	5.430824550070351	43.534238189528	0.6268787644016472	0.6171459184195516	0.3563888903641443	0.3777257879613075	0.4386127752381157	0.4753345845304679	73	8	64	59	30	282	30	43	14
ZMYND11	6.587965367770609	6.664429496381443	102.71529271148347	0.4607892925693244	0.5582708222730578	0.3561052171455232	0.4796368136600709	0.39415685003672796	0.4492426617667708	282	28	196	117	34	513	109	89	32
AMOT	2.8395182575416458	3.1476332974660473	8.026478296300928	0.855475562096593	1.0140744420717982	0.35610396640729064	0.4527936106978899	0.4542127452851717	0.47474717729443067	25	1	10	8	1	38	8	12	3
FKBP7	3.2446322643965106	3.6558622584520246	10.899947592228392	1.1415932813305776	0.9880616645534843	0.35565080534995724	0.31183186258411255	0.43835872349377464	0.486399549989359	32	6	6	12	2	112	6	19	1
DOCK9	8.29581533731505	8.390012595867844	341.3198312468822	0.5160148099103447	0.55379657587691	0.3555936246309958	0.4078409643344217	0.42628630629381237	0.45739802999016094	479	87	872	495	138	1755	404	227	109
EXOC4	6.150281068646117	6.258083388363179	75.8934901760256	0.5270438348393922	0.5673675923152707	0.35550612954343025	0.4374492101107413	0.4166497345088625	0.4632344127821878	213	16	125	139	21	458	74	91	16
IFI44L	6.772183418488042	7.223085013819115	149.1030697058819	1.4058845969941174	0.8652545158918175	0.35545721169674216	0.17016365249158114	0.4761223053591177	0.49088163382091826	88	25	78	651	30	798	234	189	26
HHEX	2.877658518955435	3.128341965282193	7.767413212225972	0.6549980663809033	0.9770869020370491	0.3554139539717903	0.5721306990698808	0.45440771667904645	0.47695045489792576	13	1	14	9	3	33	17	6	2
IKZF3	5.017559401680921	5.381582720264439	42.892440887524494	1.2189631459827166	0.8419537995950127	0.3553783952483331	0.3052274172452299	0.4988390265821549	0.4829304609598733	12	11	147	38	11	206	47	32	19
CFAP20	3.0931020863635093	3.3793223195417705	10.638544099962957	1.0562188159500199	1.0143775905976913	0.35525065256651184	0.34930959410919227	0.4766919193810049	0.45969575945541014	24	6	5	11	1	69	9	5	6
OTUD7B	6.216087889410783	6.284550037137799	78.07390902335715	0.504673521503087	0.5385586293670082	0.3549583265297014	0.40847361598309706	0.39721527395010303	0.4341639575424841	182	17	123	115	41	430	76	89	18
KDM5A	7.283766588256922	7.3314254678883675	161.7566695462636	0.5209676867110546	0.48190706570738645	0.3548307898724109	0.2910637082387907	0.3979009483074072	0.3737676950013654	294	67	247	274	73	1095	178	176	23
DCPS	3.6192360824749423	3.7505686114837644	14.460146937061335	0.3942152247213611	0.8915906697046045	0.35466753172028587	0.7538060575711959	0.47329968384728954	0.46860838432597196	22	3	12	18	8	40	11	15	8
CLEC1B	1.097659118335004	1.837850278712926	2.039257424186222	1.8563753726228518	2.127549521402729	0.3545687434968327	0.12216443097330809	0.22518212202538326	NA	1	0	2	2	1	24	6	2	0
TMED9	6.391237705704187	6.45215325494372	89.32022132298033	0.6120270353430723	0.5610691836593568	0.3541586012550343	0.3062760919194643	0.38634463055359286	0.4506123892023069	174	36	79	115	57	479	90	79	26
EMC7	5.285162827861796	5.513231408109902	44.409531903114505	0.9926023207502186	0.7052904762577004	0.35380417231815214	0.19716942340651922	0.4386127752381157	0.49820625980748456	72	7	36	75	38	357	57	47	5
FOXK2	5.722203966024047	5.904597278232872	59.311381692312395	0.5377324315159253	0.6380299731007943	0.35366585280610546	0.5363921122745493	0.45514827505325817	0.49414180655387385	185	10	74	119	14	325	99	37	15
CEP97	4.44226731871887	4.549169850068583	23.27456623454394	0.8748217399480179	0.6867206657777682	0.35366511284919333	0.25602838276961715	0.453652497813278	0.4893876300431017	22	16	28	35	8	150	29	17	6
LRRK1	5.694530134696829	5.83710397972058	56.443661479812064	0.5501466915626209	0.6078463214992896	0.353661590223312	0.47911368095863205	0.4364701248670788	0.48518468354260796	147	16	83	118	10	368	42	74	13
FLRT3	4.266293065148117	4.495161747935566	22.732781319436686	1.1278984878779539	0.8758730491495524	0.3536205551374733	0.20722571772983064	0.4271302634337634	0.4857344172097921	28	21	23	11	6	105	32	26	5
PPIC	4.412307323917927	4.690237011915941	24.552010305933287	1.2570610950313243	0.8304151274643732	0.3534878307729306	0.19353412061628292	0.4241795661491062	0.5008726424948575	40	17	9	43	8	240	34	18	3
GUK1	6.74773202676265	6.8714301689178745	116.89379779945354	0.5465810165099139	0.5780797173488879	0.35322048697848535	0.4370408297971197	0.4255697080457686	0.4756848255282352	271	34	275	168	25	653	190	91	22
IFIT5	5.248668662313118	5.4336929000838845	41.87530984431385	0.7292482035483692	0.6399704200260766	0.35287099432122937	0.3390246161038861	0.4464372785042993	0.4928393271891895	59	24	47	83	14	285	49	59	3
TRAF3IP2	4.2533270781085495	4.655294250825342	23.066221986251684	0.4366869809100679	0.6824538084803579	0.3526657236816809	0.7318719134398357	0.5365881842390371	0.5057746988417452	42	7	38	41	10	151	34	35	0
LRIG3	3.784009728317323	4.070326157097403	15.910770394852463	0.7383199999403992	0.8445744223537566	0.3525463472361912	0.5299715328675402	0.4723404009886433	0.49490789216047965	51	3	13	21	5	124	5	24	5
CFDP1	6.79458972226815	6.8512525101907125	116.07404003048808	0.6131074491740632	0.5103823942780653	0.3520174826013963	0.24567241146847674	0.3979009483074072	0.4231459487953093	199	37	153	176	77	843	112	113	22
DGCR2	5.093283423676688	5.255523680738554	37.25980187048243	0.44869570421418176	0.6479776509973157	0.3520048586388392	0.6167931594543536	0.4492079613153668	0.49651155755178283	111	8	50	64	10	171	69	28	8
CFAP54	2.7448345470146345	3.2239133603364643	8.802607665464762	0.9080008956694369	1.06599198619121	0.3519277695275299	0.5336035207659745	0.49972040941470314	0.45969575945541014	15	0	23	8	1	29	15	8	4
STAT6	8.059359166278492	8.114953621563542	279.55150836065144	0.48754555116851306	0.49631887068252734	0.35182143479795736	0.34266755418280437	0.40711475826026916	0.4007889020835047	719	83	527	413	96	1570	337	294	51
TFDP1	5.3114953472322695	5.4252425642286966	45.127539693069934	0.32403601839768453	0.6549084714623725	0.35165998150717215	0.7050345704809344	0.4537380474299279	0.48554454020239235	92	20	61	63	10	197	35	28	23
ZHX1	6.412995173380907	6.448168129274083	88.40038460317393	0.5409593286125848	0.5133815285927463	0.35160243606311986	0.31183186258411255	0.3733461698891208	0.4123055381585863	169	41	142	100	41	574	77	80	23
PMEPA1	5.405150919822665	5.642400614803845	49.69147149403709	0.5466163861818674	0.6901655926285168	0.3515332046339064	0.6107469510901413	0.4771000874307046	0.50176952674597	150	7	58	91	15	412	62	15	17
SKA3	1.9060913809872468	2.5084811771964275	4.903578506340795	2.007666391330562	1.5820054351964465	0.35118701762878196	0.1667015984087348	0.37818379972689226	0.37620384526903494	3	4	0	6	1	30	9	6	1
SLC35G2	3.5194292805185614	3.674316606038957	12.446569296865574	0.7663996471078652	0.8358339622299042	0.3509646134952443	0.4242652356582693	0.4655188005908303	0.4912279512315191	17	3	30	10	4	64	15	10	5
RUFY4	0.9971135370594175	2.021385132070276	2.5627090161699946	2.11933606081195	2.3021621616161174	0.35081663268104835	0.13906038630908382	0.2431451506507476	0.28837131662218973	4	0	4	0	0	22	2	10	0
SLC35E2B	5.144529226703058	5.272884988317104	38.25328017003672	0.4973334101150229	0.6243002533586073	0.35058786959554994	0.5379115401006156	0.44476737746369777	0.4899230026515765	81	7	51	87	13	205	57	25	11
HIST1H3H	1.7637140911311988	2.840239797077188	4.985804380369159	2.5096317363254235	1.6947314357979295	0.350264994106078	0.1092981963082298	0.3426943212216195	0.3930832878248219	6	1	0	15	0	76	9	6	0
ITGB6	5.012598075481967	5.291645122826205	40.0689167711936	1.1023545024069448	0.8041229959203862	0.3501359449435751	0.31978326884933117	0.46998292132339575	0.4941725195975383	47	18	10	110	12	214	54	24	15
GRB10	6.0091279054729485	6.0646172190680145	66.90787991671422	0.4979071761517112	0.530943192899093	0.34970413936472444	0.39984126022540545	0.39014375884965047	0.4348388079720691	158	18	121	93	28	427	77	51	17
TMEM51-AS1	1.2647446584979207	2.023092998198609	2.5555438666686245	1.6803257487206564	1.8650329871359412	0.3496252600189379	0.17547658166565272	0.30231956605520904	0.3503137872937145	2	0	6	2	0	18	6	6	0
EFR3B	2.333220116881664	2.9966734749939197	6.067031455980703	1.7242666232728598	1.2143134814168501	0.34948112388989483	0.16461136749512736	0.43094696575651714	0.4649848471848999	18	0	2	14	1	71	10	5	1
PYCARD	2.9202542143787813	3.1424275987249115	7.407472292336484	0.8452242034562293	0.8677014554155117	0.3490641490452781	0.35924576220884197	0.47818803228659806	0.4994161866147163	18	3	9	9	2	55	9	10	1
ATXN7L1	4.479162723756671	4.562932030148137	23.404741530641672	0.5460225460844619	0.6647451114292635	0.3488904653180054	0.5124362486757181	0.43835872349377464	0.4930329775017131	62	8	21	33	9	110	27	24	7
LSM1	3.897985866267496	3.9781910888090946	15.378394930803996	0.6877621961932707	0.6967177112852702	0.34873401198651777	0.39684191827010007	0.4753401979979716	0.4973209978658855	26	7	18	22	6	105	10	16	5
RP11-389C8.2	3.0398720769452128	3.2969161882454827	10.031779760006605	1.0476469348193864	1.020099654736435	0.3486639880161159	0.35603500549370015	0.48408164145594407	0.4604502529931258	7	1	19	6	7	44	11	8	5
CHN2	2.8898128569855577	3.354946161911731	8.268643086031771	1.3404895810526558	1.014133745799086	0.3483739854001136	0.21884713913143766	0.4483318187586276	0.4928393271891895	32	1	12	4	2	88	10	10	1
TBCC	2.8744067597885636	3.1827314580632855	8.018337840526641	0.8529578432612533	1.0304811557307048	0.3483001118673978	0.4581779603590297	0.4548755250703953	0.4753345845304679	7	3	8	11	5	44	21	4	1
CBFA2T2	5.099984628679811	5.289174547502551	37.693678390207	0.66359365391812	0.6418295823392789	0.3478530237492852	0.41528081441178216	0.46296579481790057	0.5057746988417452	55	7	86	89	8	234	55	36	7
DYNC1I2	6.66753565166651	6.8662584877703665	115.57129518820035	0.802577366742894	0.6286275500644914	0.34780535702637316	0.3137458883823925	0.4532185433305852	0.4989994474346037	297	11	171	166	70	996	129	117	16
ZNF37BP	5.414356927892119	5.481558090889419	44.362807255535685	0.4334399851155242	0.5710047280905538	0.34762419307840714	0.5322243802027217	0.4004225732867047	0.46860838432597196	111	13	72	66	15	214	49	50	11
PRR5L	3.270673875981661	3.5242122556500686	10.143040651369889	0.8738320999308469	0.850199758039715	0.34745339448313795	0.3625760396110125	0.4735605103938705	0.5054906712916324	19	3	25	9	2	74	8	16	2
C2orf74	1.1715151522136087	1.8720484788901317	2.401134611947339	1.9744148029857254	1.9212057451709952	0.34700685507885753	0.09740747901309732	0.28152134211548835	0.338931652735485	1	0	2	5	0	25	2	4	1
COPB1	6.860866485888436	6.9185801638628845	122.39368650002939	0.5320158018690802	0.5185507343840622	0.3469571376244692	0.3430789939644228	0.39870939786088694	0.43762089094090567	265	32	136	206	74	673	135	110	31
PRIMPOL	3.519235216987712	3.725994853296626	11.921613075188047	0.6913774023126646	0.7704653809109406	0.3469380062015993	0.4581779603590297	0.48422221154047373	0.508117667591399	30	5	18	15	2	75	11	19	2
OS9	7.922765444385824	7.955489464244825	252.6624946991424	0.4867640683525945	0.4844281142450999	0.3469118742468716	0.29812208688009034	0.3825600897951387	0.3796818730888587	550	100	366	298	134	1517	234	218	68
KIF16B	5.445232475937544	5.52837825520059	46.05004978771798	0.6173391219735322	0.5801353356862877	0.3463592083883235	0.37342316630313066	0.4271302634337634	0.48134297602286114	118	12	75	40	25	281	44	46	12
CCDC13	1.245673447870623	1.8175674208916492	2.859656121853557	1.5026313444819075	1.8441012294378742	0.3463368165656167	0.25389349882019613	0.3243184975940189	0.32965882958208587	4	0	4	1	0	13	5	2	2
IK	7.43984788528584	7.482607736449988	181.69065193127574	0.5007372161053569	0.5011630103774656	0.34628206360564256	0.33087442594302957	0.38558558645844393	0.41315969890838666	328	66	359	207	90	1148	151	164	50
BRCA2	3.886035904660857	4.097058626320637	16.960813957702886	1.1374552062244272	0.8341349068601008	0.3462774524622387	0.29296770176184767	0.471042555413308	0.4947286700779789	37	9	4	20	8	101	16	19	5
PHF8	5.930478205473595	6.0180538394717304	63.869542699905296	0.5426758179892345	0.5374880350513344	0.34626588519734064	0.3861955577907245	0.4187536279590149	0.4622478854547991	160	15	117	114	20	474	67	58	13
PPP1R11	5.6609075422207615	5.746117426090971	53.9186379861322	0.6867307055844325	0.5832034014634314	0.3461315749642505	0.2926603838328612	0.42596271095539584	0.4829304609598733	81	19	77	56	39	335	41	67	12
IL10RB	4.654164554026062	4.782205548800542	26.482216743792094	0.8599951690387986	0.6363413722288479	0.3460596531314338	0.25651781223069	0.46162310416996133	0.5032457311745165	30	11	26	56	15	203	27	29	4
FIGN	2.9001911831538845	3.2427004308578073	7.645147422816322	0.9930380050756884	0.9068932158561147	0.3459287727447025	0.31527739451038966	0.4723404009886433	0.5069333157740177	21	1	9	14	2	74	7	11	1
U2AF2	6.4393815361471916	6.547882496440803	92.93392539114802	0.592794252615246	0.5441660073565333	0.34582352115278736	0.36848466056961177	0.43712715221494475	0.47380653206797874	257	15	137	155	44	623	114	87	17
SAFB2	6.972914793750531	7.077535816605465	136.033339173513	0.5063747555030992	0.5535798781994091	0.3448391971896311	0.4691574322641751	0.43160381268844217	0.47851018852926325	398	46	234	209	25	656	176	128	33
SVIL-AS1	4.927893694992269	5.065390375513974	31.81123338718201	0.5982130349586399	0.575965241516976	0.3447455849350452	0.4042378806645721	0.4701078566519469	0.49379434063459376	59	7	58	65	13	228	38	36	4
NKRF	3.430240247757911	3.738826497624085	11.302611408229263	0.950557751367947	0.8037971731434184	0.3447392036969182	0.32684376405908594	0.4811514063885609	0.5181670982814304	22	2	22	14	6	137	9	12	1
NCOA2	6.455127798811598	6.513484590396537	91.60823070493511	0.5115595873088713	0.5191830850082688	0.3446273668985084	0.3738743584440032	0.3932730575146038	0.44349378787380195	149	32	201	159	28	547	93	93	21
SEC61B	4.669642130845908	4.837484231078581	29.728987636696623	0.4254002385856156	0.7011612956628595	0.3446270549512839	0.6735405469005054	0.4984803669277098	0.49917692369020694	86	4	33	34	13	125	27	20	15
RP11-355B11.2	2.242497410309285	2.859533538288313	5.370443537448463	1.6255316571697234	1.211386146403919	0.34450833006328113	0.17547658166565272	0.42673819675391017	0.47272608879475153	18	1	3	9	0	71	5	6	1
CMTM7	4.601177519281208	4.6804123513102365	24.936490648254026	0.6758810403963351	0.5928340761064946	0.3445040456106155	0.33104145199037627	0.4679644667261459	0.4934388810521	56	14	27	32	9	165	30	22	5
MPLKIP	4.122819380953178	4.239566021377771	17.66416030072073	0.5551768373054939	0.6460904017365736	0.3444894645537367	0.48804848785113786	0.4709902236171625	0.5057746988417452	40	5	23	31	7	100	23	21	3
KMT2D	8.740313999788746	8.845718695565434	464.6428185099265	0.5753004927243763	0.5426469243573523	0.344265796098716	0.3698551894897443	0.45514827505325817	0.4756848255282352	1340	141	885	742	88	2473	613	474	89
DHX9	6.916703447315226	6.980037059158451	127.02193888610039	0.5108479227570643	0.5185147450543514	0.34422880489360197	0.38067930689061263	0.39962698556029597	0.44774988296047774	354	41	141	238	44	750	119	139	29
RRNAD1	3.3952067075612336	3.633299702411783	11.417128480337764	0.6684323204127455	0.8205722951883958	0.3439429671730849	0.5323944223220779	0.4878930762091653	0.5067992007537578	25	4	14	22	1	55	20	10	3
CLMP	6.32435957997582	6.5033268491522005	89.34505347311337	0.7251254080426208	0.6216085797802177	0.34372758451085433	0.3529006010060741	0.435090469586131	0.5029607215726885	226	34	66	172	36	708	97	119	7
ATP8A2P2	1.752170841892896	2.3190651608223503	5.164916414382594	1.2847979230700999	1.6121558284415967	0.3434668740361932	0.41612149466288123	0.4165138761306484	0.3452332968499302	2	2	9	2	0	19	8	1	4
ZMYM1	3.4049971045538614	3.6207967876294633	12.676207580803371	0.4393713611208349	0.9359287331757744	0.34340240540962463	0.7621748300330631	0.4873361812879089	0.4773601851641864	9	4	15	27	3	32	9	19	6
LAMTOR4	4.19055948624553	4.30823743977936	20.689660669480606	0.762728176807281	0.7593527432860675	0.3430883042719976	0.40637592193204203	0.4800584314143928	0.4947890491643134	36	7	24	11	14	97	17	18	9
EDF1	6.177559300467789	6.209752738752972	74.56204191114782	0.5477036667663329	0.49354280492194147	0.34302384179989026	0.3018315777366749	0.39526183538820914	0.42534590230640373	136	37	100	106	35	493	67	71	17
BRF2	1.2558952016573757	1.8727517078955138	3.699753931691988	1.3206425094024676	1.8776114470596879	0.34285621073880096	0.35603500549370015	0.3662782850803624	0.29993551105290917	5	0	2	3	0	18	1	2	4
CD7	1.5913161051467295	2.2137926601795135	3.258479215170509	1.8523285346172171	1.5666841871575472	0.3428246414535179	0.12387527515556	0.3477891601559288	0.40565149283771884	3	1	8	1	0	38	3	4	1
ODF2L	6.093180228935747	6.237303913401648	74.56930996362654	0.5508368655968106	0.5883946351155646	0.3426779106160677	0.4581779603590297	0.4403216708632224	0.49644196252131156	153	32	157	111	14	413	76	113	10
BTLA	0.34792532782249797	1.406390718591875	1.891412730541945	2.483808436546664	3.795740072933486	0.34200461004018884	0.12176926638444258	0.11049771180074397	NA	0	0	0	0	1	9	6	1	1
PSMC1	4.949784782896244	5.0643768377321114	33.409119039225025	0.6942861453616584	0.6182382611204088	0.3419627258024415	0.3377466492871026	0.47190349510281776	0.49857629290680944	66	6	44	35	26	187	36	32	9
ERAL1	3.174751619849668	3.5359784925281676	9.683852647125494	0.6463402295459313	0.7836825129299806	0.3417685457369754	0.5690678683101652	0.5359691225522887	0.5187842001307224	21	4	14	15	3	77	17	11	0
ARID1B	7.388274104877824	7.446457416723881	176.17842273782853	0.46797108565965373	0.5007494009362068	0.3415735996189033	0.39984126022540545	0.41107274783408354	0.43105629318930594	400	43	350	292	65	1163	154	151	48
PALMD	5.5683431307587385	5.633690101285022	50.92566603029923	0.6107717172801695	0.5874412532072798	0.34146635619275195	0.35603500549370015	0.428179774419941	0.48580334779870094	84	20	66	47	34	261	54	38	17
ERGIC1	7.543730085755995	7.609618588159762	197.1500031182635	0.5145878006755428	0.5067845069102392	0.34143939058007955	0.3591873936125147	0.4165285730359194	0.44420622297828594	432	73	314	421	45	1217	221	169	46
HIST1H2AI	1.483587339987189	2.3020250367991073	3.336298092929327	1.9820112907636904	1.8698452772056813	0.3414243563639999	0.13585628268910385	0.2985265831218402	0.35929613630767304	3	3	1	3	0	45	8	2	0
PDK2	2.557144201266774	3.036495929950388	6.231635265240468	1.0089201216110153	1.0134674423619447	0.34140508591948654	0.3819230602529201	0.47646379453293114	0.4989994474346037	19	2	6	9	1	62	8	10	0
EPB41L4A	4.475303642465505	4.690176647342435	26.166571678641255	0.9050511627549328	0.7630504760557488	0.34134084927121666	0.3865302376777562	0.4870663007490768	0.5061370617567836	47	6	55	9	15	149	34	14	10
LRRC61	2.0855312140133373	2.7312825891075287	4.903029078284918	1.17671763692782	1.3396767152324454	0.34101423531164937	0.3738743584440032	0.4079436961315062	0.4492426617667708	8	1	2	12	1	38	16	3	0
RP11-785H5.1	3.963565213202132	4.106437058594369	15.979099072195922	0.7312430110373502	0.6478946647750733	0.3408927073201016	0.3551372339916715	0.5111081843387374	0.5119831311051252	30	5	21	19	11	110	23	15	2
CCDC61	2.2200386568955213	2.5028339162940307	4.395318414650797	1.0143911459023873	1.1145622404191429	0.34081758490190683	0.3084753653069285	0.41792296977793064	0.4756848255282352	8	1	5	7	1	31	7	5	1
PCDHB4	2.44738712021429	2.872069396355695	6.32820738431298	1.217255488397582	1.138832639041754	0.3405268616487708	0.32818456915583055	0.45047234722002577	0.47220020141226815	5	1	14	9	1	65	2	6	3
GIGYF2	7.712453170393344	7.755344095200784	219.37951845469536	0.42977879366216093	0.48661098166325845	0.3405218749919212	0.3999527403981004	0.4002363933152786	0.40921830152217764	452	61	428	333	96	1240	209	181	64
SLC25A38	3.6503882921598776	4.011865567425208	14.473793205269207	1.190165179339955	0.8637454400616804	0.34012513460827765	0.2350033210353272	0.4736014098143217	0.51188897905416	12	2	21	21	13	142	13	20	1
KEAP1	4.57947236661002	4.865104640332448	27.277383867991706	0.5721233516557592	0.7065036770386953	0.3401104078474122	0.573596214503831	0.4880115103771401	0.5234733490287997	91	6	34	51	4	137	49	33	3
TCEA3	4.221066427592796	4.510104583653944	21.52038558178299	0.6566203548800121	0.7008071533745157	0.3400591178342685	0.537416702271885	0.5144135430418012	0.5200301594878168	55	1	34	46	6	112	28	26	5
GMPR2	4.954309420011219	5.022542674937588	31.75551604703269	0.5213291932368992	0.5581447715337324	0.3398108329520413	0.44837562375637	0.44931260726459005	0.486399549989359	51	10	56	50	16	169	39	35	6
HNRNPU	9.501677278083102	9.53431636547893	752.6288396132915	0.45983666125157524	0.45263441338987265	0.3398006365288207	0.28553432103251053	0.45130057484560754	0.35102848237490675	1605	208	1247	1258	380	4588	808	638	173
PIEZO1	7.409430662395613	7.647168610980775	201.88130392143736	0.7229341102849778	0.6455146191773175	0.33970089056918085	0.42678007569033927	0.4988390265821549	0.5162773206350565	771	33	356	283	25	1079	281	151	57
ZBTB2	4.24240183068204	4.338567772990178	20.537800461370658	0.7620439994531671	0.6982035957183726	0.33942117340846534	0.3659393645574237	0.48053357411987635	0.5065353302724023	39	9	25	15	11	143	13	16	8
RAPGEF4	4.979629347986652	5.202239238490004	35.44288112287556	0.7765040712234305	0.6909736724534427	0.33941672470331147	0.3829724164458742	0.4679644667261459	0.5208776101310767	59	8	105	25	14	202	64	32	5
UIMC1	5.881238326787655	5.992117213027747	64.11715775544573	0.4942170634467498	0.5721672790956964	0.33910396185790637	0.5148887273855176	0.4531020141123632	0.4940546574014185	124	10	134	83	34	306	83	50	19
PFDN6	3.8293411960844694	3.9819022433048565	15.049995914502224	1.0452873668894809	0.7377149073951179	0.33886319536294934	0.21189001535983706	0.4932801537547672	0.5115352409970935	18	6	21	11	12	120	15	14	3
ZNF717	3.907120723670957	4.096493158450103	16.95013250652273	0.6574900236958466	0.7667500709590305	0.3388165974275961	0.5342544050274072	0.49853280628924485	0.5074475211483878	38	2	11	29	10	70	23	15	6
LNX2	4.880895487121992	4.990522809398602	31.08087684172206	0.561899614004477	0.6090465305132475	0.33866590711508754	0.465575326045445	0.4528227079247869	0.5057746988417452	47	12	46	74	7	162	39	33	7
HERPUD2	5.049777099474166	5.1118426871946285	35.37258896610948	0.4592782586756765	0.609272726780018	0.33850902754042916	0.530910916214029	0.43229879567078144	0.4917226416267701	58	15	55	55	11	198	24	31	14
MOGS	4.855137442228054	5.016906976000742	32.30404188019383	0.5236744590607623	0.643175491114157	0.3379786344935529	0.551518499920107	0.4857569462846571	0.51188897905416	87	4	38	67	10	176	32	27	12
SLC25A28	4.170238374999377	4.3466691738053065	19.17025207314899	0.40854480144154504	0.6924297746138479	0.3378962194749346	0.6854982237037358	0.4845854517083231	0.5190911604167671	39	4	31	29	9	80	40	16	3
KANSL3	6.3708750686983135	6.465712519202683	88.61854908763324	0.4796006664456176	0.5453875348401795	0.33764457660495784	0.491839996920795	0.435090469586131	0.4864378315173836	196	19	213	112	32	432	118	78	22
TNNT2	2.013197164237342	2.6136238291165532	4.99526191559362	1.7675673353080614	1.3447772602978771	0.3375902086408641	0.15677411008875222	0.42706506773373987	0.4375836373157851	2	1	15	4	0	43	8	3	2
GIT1	5.727654856158259	6.013835951889427	62.3090279549705	0.6968715768561037	0.6730690723206846	0.33755477373349424	0.45367788992685937	0.4826258236071086	0.5254761736229593	197	7	126	93	15	448	113	54	6
ST14	5.195191878577325	5.454445915224369	42.43577787189222	1.085690000450536	0.7303291736858925	0.33740011034738215	0.2246589626061246	0.45875250509004384	0.523475761924423	50	14	25	147	11	364	57	35	7
AQP4	6.778801635364137	7.2677703959499995	157.02866854908547	1.717369723459067	0.9909796819357273	0.3373133516577879	0.09235135301106882	0.4174537339680074	0.505607694303967	154	152	43	65	60	755	231	262	18
MVP	7.530993136256607	7.586628721951564	193.7324306759513	0.4535768059102498	0.48869060141188747	0.3372536057052549	0.4069017733549378	0.4174537339680074	0.43657212603985784	456	57	285	394	69	1044	266	162	40
NMRK1	4.169701735938034	4.329410064115187	19.162070294290125	0.7980547454933612	0.6888331748983173	0.3372327422252831	0.3421528365597677	0.4905625135242632	0.5171996995459519	37	6	14	27	14	118	32	15	3
SNRPG	4.223678039554489	4.424482329178193	20.349826842226193	0.773879428882473	0.6622583331120558	0.33710025122107334	0.36848466056961177	0.5141893446027835	0.5199307810337955	33	2	35	31	14	145	17	26	4
FAHD1	3.536208059444926	4.085356036319815	18.3052484576146	1.1145582259044917	0.9762732880936975	0.3369447573764104	0.4409021561791456	0.5537548545058761	0.4585112128481749	33	1	3	52	4	91	10	10	13
SCNN1B	2.8566135048798476	3.2548081587812963	7.758907504053723	0.7961233898972683	0.895176309823975	0.33688663390200774	0.49319642405636105	0.5161575014304708	0.51188897905416	10	3	18	10	2	58	12	12	0
JTB	5.56885686031591	5.656717358966785	51.20538079336767	0.5537679873187084	0.5885787455637241	0.33683259875624666	0.46385923107694493	0.44432117149812245	0.49820625980748456	113	14	40	84	31	239	62	41	16
PROSC	5.652097100101028	5.719035849834952	53.279844595033396	0.6902308103720661	0.5663015531422876	0.3368190677804773	0.28630966918904327	0.42849362549924547	0.4908016716666774	63	27	62	76	32	324	42	60	13
STAG3	2.4698574393567663	2.73575387706	5.938398412307454	0.7595160377052008	1.1131326343755907	0.3364688073184097	0.5606814396160029	0.44701437730510246	0.47079099901935884	13	1	9	3	2	21	8	9	2
PRKCB	5.97697043967203	6.075214180698828	68.4859051989226	0.8546730063564151	0.6044610476363461	0.33629986590214533	0.2046108914916018	0.4172627043304522	0.5029901217945096	99	43	92	45	38	433	68	67	16
TSHZ3	4.849113923866904	5.027318328699113	30.861818816712137	0.5338821030249794	0.6075330201003357	0.3362345552082553	0.5148887273855176	0.4831765473610839	0.517296322835914	88	10	55	41	8	186	39	43	3
XRN1	7.427620785128486	7.479902947311314	180.48796472267662	0.559836884717386	0.49521840339854784	0.33613560555514654	0.300632312130892	0.40701999027969415	0.4475552781204734	219	76	356	269	88	1038	195	197	34
PDGFRL	1.0711577753683679	2.1605654263675484	2.946015934988674	2.8461202187443693	2.5873267499813313	0.3359787112399193	0.07184809796385791	0.19931272184153964	0.2630133181272442	0	1	0	2	2	44	3	6	0
ID2	5.446096285381379	5.495562828196525	45.21814457445376	0.5654099301007317	0.5357012370963887	0.33591677303830314	0.3667189560125589	0.4366826776488698	0.4797879122097371	84	17	67	51	27	267	38	50	11
VPS13B	7.010782280260739	7.100114958192075	139.22759547944054	0.42148199565393535	0.5294244232440914	0.3357816191218426	0.5340202798632331	0.44680637087174546	0.48167543806415264	335	25	243	249	55	732	126	115	47
ATP11A	8.174643598788165	8.263563893664054	313.10176825262533	0.6218856675975049	0.551935908249787	0.3357275921396148	0.28433116431775063	0.4170228224275484	0.486399549989359	490	205	310	556	94	1543	445	281	65
FCN1	5.402171775070358	5.882158997673885	58.1242435489193	1.7978871605803044	0.9198199476179022	0.3353826784302965	0.1431358483163218	0.4581329315627021	0.5083611918217876	45	10	179	8	36	476	68	70	10
KIAA0368	7.296826577639811	7.326511758867634	162.58615126103845	0.4489279019645532	0.4668273414092041	0.33528645873055074	0.3557082775775966	0.3944965431091853	0.3977182712024497	336	60	247	233	83	911	203	124	38
MCMBP	5.528902301131583	5.5752889325728585	47.931061344709576	0.4359770260444447	0.5479186470968572	0.33522120102836617	0.505039705945494	0.40450152448427945	0.4756774756155796	87	16	94	69	18	238	52	44	14
RSBN1	5.524844554587666	5.609330330562614	48.38898405769188	0.5346881643155516	0.5612955729049708	0.3351976239795241	0.4492314871785161	0.4373896660301042	0.49651155755178283	72	15	115	61	21	242	69	45	10
KDM6A	5.977032264866981	6.054629059426431	66.44359072192363	0.5761951003998016	0.5452361745093087	0.3351059109228048	0.38593406365472627	0.4246825793164784	0.48917863471123674	80	22	153	104	28	402	56	79	15
PPL	6.808179205550737	6.941177092788995	122.94966151080973	0.6380231832889149	0.5794731928029759	0.3349357704252155	0.3737219104549755	0.44476737746369777	0.5069333157740177	440	48	114	166	32	649	173	135	20
SLC12A8	2.4058435998339514	3.0025806375476405	7.346372850985071	1.8664058715691234	1.302197711733856	0.33493395874882687	0.15122532322112084	0.45254273766016956	0.4412602897683927	8	0	1	8	8	48	13	6	2
SRGAP2B	2.9941945273287502	3.6806994452645525	10.689175803661131	0.7659994177182784	1.027688170641891	0.3349011202257332	0.6019897336270448	0.48953825683770946	0.49950702890140225	23	1	28	13	1	67	9	29	0
COX6CP17	1.1066659309672775	2.056748306512827	2.7443744347123884	1.911263670249865	2.0663032457915707	0.33482910931666426	0.19939785595341947	0.29598986748336836	0.32620813119941877	6	0	0	4	0	15	5	9	0
TP53BP1	6.448186524965907	6.601641043056288	95.58357554450416	0.5228267108773459	0.560853906561345	0.3347210840708525	0.4757125114191531	0.4621848940169655	0.5046341352817003	251	29	159	171	26	597	135	118	8
GPRC5B	3.9521748448495724	4.384694692559987	21.33103977952914	1.7949586475517696	1.0672593635788339	0.3347193142836308	0.05486922874806172	0.4380114032364276	0.48452526962434506	13	2	10	15	27	152	22	19	7
SNX11	3.210577844295069	3.429285874976013	9.331209595635892	0.6754037727997579	0.7823769103481067	0.3345964082450777	0.4809019746740294	0.5065950547329989	0.5229985555878829	16	4	15	16	2	57	12	14	1
PRKXP1	0.6570898004245618	1.6726910374676296	1.8385192818731237	2.0544350155393634	2.8072369543372857	0.3343160881692263	0.1431358483163218	0.16531375611353397	NA	3	0	1	0	0	11	9	2	0
ATP5J2	4.451682883824827	4.620850942907523	24.185315570441972	0.9929898296849132	0.721295349578111	0.33410321792054615	0.24294018695711142	0.4735605103938705	0.5187842001307224	24	8	16	44	19	156	20	32	5
SETD2	7.934098904238003	7.9810237693569475	255.41395585517208	0.44367501478034477	0.4735999205860303	0.3337654474116235	0.3894978479805942	0.42349016759497027	0.4231459487953093	552	73	540	400	94	1328	297	246	57
C11orf57	5.074399029660991	5.173010760596503	37.8631053631838	0.46663588360882463	0.6542951030502325	0.3337308838468244	0.5901260804837524	0.4680681887362568	0.5083176319168199	78	21	29	50	12	149	35	28	17
ITGAM	6.013846196402613	6.097595292529322	67.49662574896841	0.6183005576527532	0.5118256145279787	0.3335703473950335	0.31290005999394543	0.4440496632770133	0.4829304609598733	165	26	91	85	35	579	64	67	9
CTD-3131K8.2	1.5787880418718734	2.115140354009236	3.1373749457821996	1.3820016625873348	1.4820445679901024	0.3331053452250081	0.251257512299344	0.3859751540253395	0.42025979924359996	4	0	6	4	0	19	4	6	1
ENPP5	1.9905513791749099	2.959196808590243	5.96026608924616	1.724923510977843	1.472588505325308	0.3329522302910275	0.28433116431775063	0.4101211179799847	0.42722415202340763	9	0	3	18	0	68	1	15	1
CNOT4	5.7141476425373	5.799823324323585	54.909251576556656	0.5554695298948282	0.52359947780721	0.33293434523420357	0.38190728325428724	0.45384654117601314	0.48838609913635095	113	18	78	78	32	371	45	74	8
DAD1	5.820207988308903	5.90228663429618	60.548100704030354	0.7126283442551515	0.5706134646835432	0.3320835090203176	0.284153830834554	0.43793417209437796	0.5034539269607752	121	24	47	71	43	344	58	63	15
GUCY1B3	5.510843648539813	5.6242683369330795	49.214333353453185	0.5978295356621214	0.5936586900343105	0.33206876738093605	0.4413309811174984	0.4496942170448379	0.51188897905416	129	25	86	39	12	246	51	61	11
PRKCSH	7.245201469669264	7.287082055606639	157.72510840933518	0.4733049017211699	0.4778904958303215	0.33125107227899037	0.3627051961322794	0.40636456839657387	0.43208452468576425	438	56	211	231	63	977	184	121	37
STK38	6.268398315153429	6.309255621900852	79.48255585210623	0.49719050648311786	0.4872721094192753	0.33122623987712707	0.36848466056961177	0.4082105094839455	0.4482911080909871	132	27	157	124	36	514	71	80	18
AURKB	1.6245076159645164	2.1212495244589133	3.2460497194300753	1.3308214549208455	1.5342486622516922	0.33049789588400175	0.306333453590628	0.3526365731480955	0.40921830152217764	6	1	1	3	1	25	8	1	1
C2orf42	3.3679681685111253	3.6716472639879068	11.920219384708888	1.2877330370827718	0.9142893259795659	0.3304196136061848	0.2807673524351768	0.4848882177699491	0.5067992007537578	24	6	2	14	7	76	14	16	2
GNAS	8.732000031126146	8.777423166888259	448.56163134676586	0.45152782062100394	0.48457536605748774	0.33033544748910204	0.3589002871102425	0.4255697080457686	0.44774988296047774	668	194	612	708	247	2440	343	416	138
TCEB2	4.897904265825328	4.9926298167565095	30.87084164223861	0.6019940355545905	0.5684727869181556	0.33027784120022485	0.4026465091775789	0.46996150165502026	0.5119831311051252	83	14	42	32	12	187	43	29	5
CSRNP2	4.913915007296351	4.995373078490359	31.702697537155043	0.5320245139127627	0.5861644812975235	0.33009981786917947	0.46192227120510465	0.4540490350558689	0.5067992007537578	70	13	58	43	7	204	28	27	10
FCGR1B	0.4042542154580405	1.8949618915208248	2.526523828397199	2.3590584595012842	3.82879668013357	0.32997466597391073	0.20862838711745316	0.11831032065270754	0.113383526590758	0	0	1	0	1	19	0	13	0
SERGEF	3.192853599970802	3.505619782906468	13.178418632230132	0.3501099463462699	1.0047772932947023	0.3297285710224096	0.826842367405561	0.5428044974190601	0.4535986202455908	17	2	9	21	5	49	9	2	11
MARCH3	2.315279922503045	2.840123799102052	6.23417719732112	1.3062015617537557	1.089687050079964	0.32941517600390346	0.3018315777366749	0.5156524041963725	0.48554454020239235	11	0	12	11	0	39	7	6	3
SIGLEC7	1.1373957114588304	1.9684847510300556	2.265116602784745	1.8055364267755971	1.9681460965416295	0.32938161397946103	0.14393383440923213	0.2742533144289849	NA	5	0	3	1	0	26	2	7	0
TEC	3.3213798477136653	3.599434642522548	10.787115751227335	0.7119573114619326	0.8426311845134853	0.32900717471736673	0.5043645829972764	0.4976158764380205	0.5228160814755569	16	5	9	24	3	62	9	22	1
MFAP5	1.5203408158048364	2.243524876563541	2.820684949382475	1.5089580011471078	1.7050275726218944	0.3289423162209678	0.2525164116736025	0.2922323385024398	0.40974966539816365	4	1	2	3	1	53	5	1	0
MRPL2	2.6640991675110066	3.0656613076945427	6.584300536152433	0.8683671072640197	0.9028446697468376	0.3285509413158268	0.4436868608412462	0.526635708086058	0.5190509821225872	10	1	10	11	4	57	10	9	0
SNX22	3.645597846898888	3.8353744253682227	13.660444941629738	1.0679384660148044	0.7807889268517204	0.3284692466741254	0.2135990020431238	0.5019344121762436	0.5233883462268475	17	12	18	11	3	103	16	11	3
OTUD6B	4.444726027235636	4.563846625597772	23.337910401975893	0.5989128421656231	0.6428030952930475	0.3278487326522041	0.46550004958114805	0.48685645683322026	0.52520289916349	40	4	28	54	10	140	20	22	8
CCBE1	5.563433093046716	5.688531968377853	51.76218139085752	0.6200389349811182	0.6009742617743061	0.32781320457792956	0.4316131021558026	0.46407526145703926	0.5234733490287997	184	21	47	59	13	291	45	56	15
HELZ2	5.918827795241808	6.362382658848342	80.99509837035531	0.7727260752811446	0.7837239868153558	0.3272121055804331	0.5362485763672364	0.5068524868662346	0.5293511630978183	203	16	83	238	4	350	190	59	13
CTDSP2	7.7195940051727545	7.744379793598647	217.76939303797158	0.41695809098919484	0.45284843520053086	0.3271867504899666	0.3699479291807142	0.39962698556029597	0.39182059695320365	436	98	361	331	83	1112	248	195	52
LARS	7.0879821908401555	7.143608978660131	143.1175480358421	0.468011954113548	0.49006840260134116	0.32674876612498033	0.41204848529158505	0.4293587858510698	0.4654967545682387	317	35	181	262	78	806	125	144	38
LPCAT4	3.7921422720168207	4.1691820064003045	15.929096137880641	0.7558811419274198	0.7371686255557466	0.3259918432623616	0.4890355787812301	0.5288808421758472	0.5437013878220044	41	1	30	21	8	117	31	14	1
RPS15	6.551741214523623	6.616610916766424	98.67340409616678	0.5351418235664821	0.5099376457017253	0.32597587311950865	0.3846989793540695	0.4255697080457686	0.486399549989359	285	35	97	166	38	649	114	72	24
MRPL9	3.9278942669957333	4.08230788763729	15.75034634888523	0.7193578505795898	0.6594825048713451	0.32592637614972636	0.3874588077651003	0.5144135430418012	0.536300940785886	27	3	18	33	9	110	14	20	3
SMC1A	8.116597197231417	8.16497781079547	291.9207167904463	0.45896588916379477	0.47901396562325477	0.3258649500377894	0.3790890175473112	0.42754200343679766	0.45403286477545246	652	129	594	346	88	1574	276	272	79
CHD8	7.092740389028374	7.174061264103775	145.5218359325503	0.44247104550215605	0.5075652209164421	0.32563584667139017	0.49317905772060555	0.45047234722002577	0.48885543745390825	375	37	283	256	38	793	126	160	38
OLFML1	4.1883486226615085	4.527754642295007	21.612908818990302	1.2025420776929567	0.8517227685070758	0.32547502159007496	0.24137017763016283	0.4532185433305852	0.5314036770689248	62	15	11	16	6	206	16	32	2
ABCF1	7.193780131849577	7.241047394439985	154.33216935499343	0.41690921046472434	0.49060957626051527	0.3253206213664324	0.4489651290976481	0.4213617132744458	0.4632344127821878	276	45	229	249	89	801	142	123	50
KIZ-AS1	1.4219242554957092	1.9663265186160894	2.733767329759058	1.4376661449404597	1.6123891577509855	0.3250624575688362	0.2465511442489801	0.343231493309943	0.40502573001257586	3	1	4	2	0	24	6	1	1
TMEM186	2.428660550637712	2.669034953196418	5.7966230919775	0.9215308782402177	1.1044330463450778	0.3246233717297788	0.4411974059840237	0.46529500222807035	0.47556284468013477	8	3	7	3	2	31	3	10	2
RBM42	4.386535216425089	4.736890265821253	24.77359143861752	0.6608242880200894	0.7202973909803287	0.32454960736697996	0.5458174566885566	0.5180162485392167	0.5437507931194778	83	5	30	52	2	129	38	35	3
RAD51C	3.1345899738998346	3.371897669901175	9.830134666489416	0.889730895643405	0.8808277442210877	0.3243546728027384	0.4030134349515099	0.5068524868662346	0.515143908753277	16	1	6	24	4	52	10	10	4
MAOB	4.665402565631322	4.85042024873326	27.788648556419393	0.6525975606848575	0.6505939783448578	0.3239651711458228	0.45995872165417695	0.4932801537547672	0.5406793850481793	103	6	39	30	7	195	20	35	7
THAP1	3.9053003582268953	3.982852049809747	15.549459735847684	0.6058936074473122	0.6837844910539539	0.3238420874307208	0.48442297333715184	0.4972339863791355	0.5293511630978183	20	6	26	20	7	84	11	19	5
NT5C3A	4.338678644611832	4.505093749587169	21.521977928137034	0.6390967899377615	0.6300486394108636	0.32383597414962717	0.454592803164696	0.5099196584066831	0.5365383804134096	30	3	41	43	11	126	23	28	4
ABLIM1	7.621100296492354	7.653726113717897	205.5659326901527	0.46136177435579073	0.4708546201772148	0.32374939277421133	0.3430789939644228	0.4063767920747651	0.44215308105775203	359	102	261	307	100	1147	219	150	58
TTLL7	3.546950465230248	3.842141154650483	12.786271759902915	0.7730835897847922	0.7871445331478489	0.3237270754246186	0.4543482111547205	0.504999751819119	0.5388852343361646	42	3	25	10	2	76	15	20	2
TNFRSF1A	6.911184378674436	6.950720941551243	124.96687983220032	0.5241770127657996	0.4673365476816058	0.3237127900932037	0.2985661765806278	0.4197018596103887	0.4506212073129008	219	71	188	191	44	783	145	107	25
WRAP73	3.150291363000716	3.581403624662657	10.6588438487364	0.9839838469120494	0.8372125178520321	0.32347812919016566	0.4232427687945678	0.5446660009893151	0.5314036770689248	34	0	16	17	2	64	12	14	3
LINC00899	1.5637038724201604	2.464994144979804	3.644168379847159	2.1095993213957076	1.613494741976959	0.3233991408531138	0.15677411008875222	0.3718217628218529	0.4231459487953093	9	0	0	7	1	46	5	7	0
LEAP2	1.3769063373112205	1.9797226951709053	3.0311848417158633	1.1912590560127807	1.7373084964435008	0.32330787146986434	0.42244854835526685	0.3506001365244851	0.3707526217453021	2	0	5	2	1	14	1	9	1
SNORA74B	4.730887683745217	5.033225508397604	36.089109526583535	1.205626474494411	0.9186701556756457	0.32312437063385585	0.23350169984294764	0.4831765473610839	0.5043001704455639	17	26	23	19	22	129	26	30	19
PIP4K2B	5.8178924676509585	5.872345188522741	58.530926921807	0.45769616318450534	0.509600884695511	0.32296001462519985	0.4623761717959224	0.42916981362889417	0.4859639495532534	118	22	111	94	18	363	72	40	15
MFSD4	3.0654402595181507	3.5805759252018565	11.815812357046267	1.321181906135148	1.0101637470601983	0.3227624204399942	0.33320567047204913	0.5322203380411924	0.4831839438328924	3	1	35	20	1	49	15	10	6
SCARA5	4.59150790576409	4.862334206651127	27.063303998792893	0.9040419361877085	0.698855501036649	0.322538165739931	0.32804508646747443	0.49039466676124743	0.5484143027067943	106	4	26	33	11	287	23	27	4
NOVA2	4.619142024594701	4.92845030626968	28.548835851049834	0.5224308733161691	0.7179763958652261	0.3225334577628536	0.6224681071564897	0.4984803669277098	0.5453354038018711	58	8	76	29	7	143	68	23	2
CTNNBL1	5.722357995642678	5.8145355421734655	56.40426009597338	0.648063682843589	0.5644442346828091	0.3225060453934946	0.3621203190214291	0.4516679097316876	0.5209208323927985	121	27	55	63	32	401	34	71	12
AC004893.11	2.078880282918255	2.5965498914395067	4.814898651666145	1.2041636708842918	1.2501783375723887	0.32249892804401536	0.3547568813470544	0.45272792681523577	0.46776307883815677	3	0	11	6	2	27	13	3	1
HOMER3	3.877075687830921	4.030369020030458	16.102160213791297	0.587448923710146	0.7231415563478311	0.32249200285689533	0.5307050540996205	0.49972040941470314	0.5355858522848239	36	4	32	19	3	94	17	10	7
TMPRSS3	1.839608608738371	2.3371505245408075	5.221386995177039	1.6754429556557848	1.5770555224485794	0.3222487622841061	0.25913312708959235	0.41087313180776164	0.3733768300246872	1	2	1	7	2	34	2	3	4
TAPBP	8.117756133304418	8.212353020517687	302.3100062319436	0.6626445651415651	0.5501391950008178	0.3221860498919441	0.24617101302167207	0.42849362549924547	0.5107407744106017	424	221	400	342	105	1517	399	325	54
CCL8	1.3980923418011424	2.123152437166911	3.1081086230445023	2.1856228546887	1.6787921783527946	0.32210569926489785	0.12352216179524715	0.3650738858496738	0.39744421074086284	0	0	3	7	1	30	4	4	1
ZNF467	3.441334885789108	3.746643557788887	11.848912167990802	0.8966181181442072	0.7789316886407796	0.3219758355126396	0.3737219104549755	0.521377182459411	0.5415777459724305	19	1	29	14	6	95	21	7	2
ZNF429	3.560770366559851	3.7578669925694235	12.352390065996753	0.6370616362013162	0.7434846355847952	0.321702489277166	0.5210370925370498	0.5071463617670746	0.5416833364991349	30	3	20	16	4	91	6	19	3
RNU1-28P	1.611146694569645	2.4571390096050454	6.094779692754298	1.8290696926097711	1.950300390785527	0.32167910569950653	0.3901202013143377	0.379355920210865	0.3114810454413185	0	3	3	3	2	42	0	5	5
PCDHGB5	2.8200237687406298	3.317449224148851	8.688733108501978	1.4122975161425653	1.0529963713559294	0.32137202000890447	0.2950015856781109	0.48519335325100743	0.4999335483221739	31	2	12	1	2	58	18	6	2
TRIM68	2.9064668629795594	3.26846641164419	8.049662718673813	0.9898258730115502	0.9169075880421368	0.3212971770488119	0.35603500549370015	0.49923642009280705	0.52520289916349	13	1	6	20	4	63	17	5	1
LINC01239	1.1570187596466304	2.115431817462769	2.862018350571079	2.1446902513395933	2.0221774554530008	0.3211523944080834	0.1450036328105367	0.3026397708927805	0.3446352117292581	8	1	0	1	0	25	3	9	0
TAGLN2	8.16410440342079	8.188685570938116	297.10735032064514	0.455544620901763	0.4453067381296071	0.32106555619555527	0.3040040931880831	0.4172627043304522	0.40742297379024345	476	147	455	477	131	1717	279	275	73
INTS3	6.603497091304418	6.800146346141712	111.23562211742502	0.6631048257708335	0.5809224926344708	0.32104646058269587	0.45075130909442873	0.5088964984498907	0.538383838781365	367	9	175	180	42	672	141	97	26
HIST1H2BE	1.8046828956627967	2.5582289405861816	5.803553571644584	2.257538357082778	1.6066092275530846	0.3209019329500476	0.165592779862952	0.42441476456162364	0.37883364272661296	1	2	0	13	1	41	6	2	4
CDON	2.192648027061963	2.532720714042495	5.07826342701776	1.2104272483548137	1.1916933996527326	0.32070889225987464	0.33852747681685813	0.45236387260015076	0.4707882498859228	12	2	6	1	1	27	5	7	2
HCFC1	7.07793040208719	7.205680801700636	147.97794594206016	0.5508691072494468	0.5415272291610164	0.3204047640317731	0.4489651290976481	0.48220567850216317	0.525794261238692	477	41	180	299	31	845	220	112	31
MDK	4.16767131832816	4.756677321287966	25.593971277442158	2.1223161849732706	1.0376568212616453	0.3203114443008322	0.16905805537064106	0.43835872349377464	0.5152285903228545	25	10	1	64	13	305	29	20	4
FAM178A	6.585805663989255	6.642370041141221	101.53143480648671	0.45929051455871167	0.506513736644993	0.31985556494101797	0.4474469287136857	0.42596271095539584	0.4899230026515765	263	48	121	157	29	581	89	87	31
HIST1H4D	1.4109905106000433	2.192068099199622	3.1234180423688205	2.1632601255091397	1.6727257665202082	0.31980350258855766	0.12216443097330809	0.35483153351116126	0.40867439272496586	4	1	0	7	0	42	3	3	1
RAB3GAP2	5.816319440219371	5.873477796152515	58.177139269636776	0.45273935432417706	0.49406024596259773	0.3197266540320816	0.4649944113098671	0.44476737746369777	0.48768158085111074	113	16	97	110	26	325	77	50	12
RARRES2	5.931038514187373	6.187630976643687	71.41087000703028	0.7894764527945762	0.6293873016275442	0.3196790665170677	0.4024064696797573	0.508043605123607	0.5467838494360302	238	5	138	85	27	666	62	67	14
KRIT1	6.173097878033983	6.215317877828699	75.5476739733857	0.3984288588877631	0.5099285953973401	0.31961819359591326	0.5340786474614323	0.4177376767899855	0.48976365287501844	115	32	133	114	32	339	65	84	22
ZNF37A	5.81706945849517	5.965949770878656	60.936477053914786	0.5399956519441433	0.5556794735490833	0.3193727248412569	0.4714010495146754	0.4833776931696875	0.5345812938730403	118	15	108	143	18	422	103	43	8
IGSF8	2.8724840212932476	3.300760215930705	8.11100486678859	0.9086364387372814	0.94996139169974	0.31888093714029564	0.43008698867296313	0.4927844045353677	0.525794261238692	17	1	7	21	2	61	20	4	1
ADRA1A	2.8187331302462044	3.6741749042597394	10.296310860531575	1.4044496312707844	1.0695680425981073	0.31874183197437383	0.34338544619944317	0.49795421493305797	0.5101631276503348	37	0	24	6	1	90	20	15	0
ZNF680	4.410189136642492	4.613376139403862	23.740337962624892	0.5383203401569769	0.6499580565867218	0.3183341944835272	0.589702286844578	0.526635708086058	0.5442108249996651	43	2	35	50	12	114	20	35	6
MBTPS1	6.560294694908447	6.637849146864761	99.71778393414554	0.46277311279478944	0.4935780964826162	0.31822250353786646	0.4733578829687957	0.4594962653257552	0.4959250813243319	238	19	174	168	47	543	131	84	22
IGLV3-10	2.0469425625244293	3.860946737795718	14.509901735590947	5.19099042352303	4.015852408140251	0.31804278175571116	6.834879932590232e-4	0.012262466482038284	0.0713869964322174	0	0	0	13	0	167	18	23	8
MTRNR2L8	2.8533684537976636	3.5200159777433484	13.086478475072616	1.8221021660998054	1.3910691926943213	0.3179820638208949	0.23838633033031853	0.4532185433305852	0.4220301348344646	6	11	1	16	1	82	3	10	9
CCDC158	1.3271780937782116	2.0037443383654723	2.460257759741581	1.442372794666577	1.6620602976371983	0.31794059590241996	0.2357520336733341	0.34638077116222254	0.4123055381585863	3	0	4	4	0	18	6	5	0
PALM	5.067436946807101	5.144938505820269	35.73258560998941	0.4036203336215371	0.584153320653677	0.3178890336809262	0.6104304845350922	0.46350060325711573	0.5274116481086466	92	10	62	41	12	172	39	27	13
ZDHHC18	4.6780517936550785	4.9416754743952644	29.23444145539016	0.6850194935760872	0.6423772116086883	0.3175883661211496	0.48330180467384615	0.5287248340475939	0.5514696970802418	44	2	58	73	11	165	44	31	5
TMEM14A	1.9815407974951338	2.6900385076013933	4.555260982214612	1.591935008196496	1.3522726298547192	0.3168796615889187	0.23323930576693805	0.41087313180776164	0.4724633067844342	17	1	1	4	1	50	11	4	0
PVRL3	3.879973815911839	4.047150302436996	15.454607171865	0.6976905738520841	0.6576409571385514	0.3158859098288184	0.42838561902715844	0.5279464825593109	0.5513883171737672	39	2	22	22	8	115	12	17	4
ITGB3BP	3.0118840883007034	3.2960311693790385	8.623527257558141	1.1949770527569794	0.8914293016885934	0.315817921189002	0.2647028238797816	0.50821545239612	0.5262859527331865	16	5	3	10	5	73	12	8	1
SELPLG	5.2297848243701015	5.424374839070373	42.06513361010168	0.8038224705231927	0.6589939185538405	0.31571188301450076	0.4133982350189491	0.4838207679889322	0.5513811430070161	32	14	99	68	18	402	19	49	9
AMZ2	4.895342156462255	5.014049429102714	32.0023833057799	0.7855552077617044	0.6087800648596439	0.31477311206486736	0.3341990422305845	0.4921656011050346	0.5442108249996651	71	12	18	46	21	190	43	26	7
GON4L	6.947591944285602	7.067324590483908	135.502297679944	0.43133090900165155	0.5251245747005293	0.31462294958687786	0.5726860631659407	0.4979284963620081	0.5308199095783162	361	29	273	252	28	647	149	114	42
EMILIN1	7.752469295853346	7.846052696117141	232.22453743855698	0.5922717461339567	0.5110763947263575	0.314181479026165	0.33852747681685813	0.470619462361725	0.5200301594878168	858	85	264	268	71	1355	274	227	47
ANKRD17	8.450933509130016	8.472412333847478	361.5446673059185	0.39705141246090014	0.42792117524486273	0.31385151433187564	0.3611733386896741	0.43835872349377464	0.39568776970771935	733	139	569	546	178	1999	385	279	95
WDR83OS	3.3891285705123257	3.6365389902242793	12.838226041210419	0.6077036860929389	0.8394609032973113	0.31385031989205786	0.6057321880441418	0.5395835295847292	0.5233883462268475	23	1	15	24	4	71	6	9	8
RASSF9	3.214358440227843	3.4017580646358594	10.145497535399414	0.8593282985027588	0.7998212218189615	0.3136614026623111	0.38380467324389256	0.5393118479888679	0.536300940785886	12	1	13	16	7	62	11	7	4
TTBK2	5.812896657077507	5.893369309036942	59.661162986924225	0.5420092596734203	0.5283189172208448	0.31351670633327156	0.4298579128887855	0.4679644667261459	0.5254761736229593	82	15	143	86	28	372	66	42	17
ARMCX6	2.618655949043541	3.242238358746654	7.754217204813694	1.4057381901538306	1.1224436230500883	0.31320851400438465	0.3223235963764418	0.47418865039510244	0.5073622573017927	14	0	7	10	6	126	3	4	2
ZMAT2	6.607202945134908	6.682907155159164	105.15432917353398	0.6901736207269207	0.5360501688604068	0.31306686849730714	0.25587408903392317	0.4448146941577256	0.5251036503522825	134	52	102	132	74	635	96	88	30
ARL17B	0.40964293964595055	1.4211632555804052	1.540012377353192	1.7828294272705871	3.262018826702402	0.31300708819490586	0.29295123678246054	0.13615811408472628	NA	0	0	1	1	0	4	5	5	0
NOP56	6.238864359744502	6.329381853955302	81.09592461898661	0.4765324535951924	0.525389108076581	0.3130048113659921	0.5023367198298098	0.4696322838382734	0.5277342783652169	254	24	85	150	23	467	79	66	25
RILPL1	4.129928578146589	4.428024201790752	19.84949634115348	0.5617075094856182	0.7005279635720666	0.31295924953350457	0.6057321880441418	0.5292758026894607	0.5586905452730505	57	3	24	48	3	95	36	22	3
SRP19	1.9982574238069597	2.5660653531386823	4.2461725567310085	0.949715140750128	1.1792696413175376	0.3125381108267082	0.4723423745722656	0.4771000874307046	0.4940546574014185	10	0	6	7	1	25	10	7	0
SEC11C	5.099358520775652	5.281320369764225	37.90447913446795	0.8867384139485459	0.619791763923421	0.31236429419484474	0.25389349882019613	0.49972040941470314	0.5528062277409618	60	6	36	71	31	347	35	32	7
SASH3	4.4534746971947	4.514165991370344	22.82486997068544	0.5658321469462431	0.6004747300832785	0.31229904929375185	0.474562106470155	0.4976158764380205	0.5415777459724305	28	11	32	39	9	118	29	16	7
DUSP8	3.859203285109997	3.993372435778275	15.292402329405917	0.30082939801335096	0.7054180420916674	0.3122789697606148	0.7954717375703778	0.5058105055410231	0.5484298831384857	31	4	23	22	6	52	29	12	4
OTUB1	4.522684387682902	4.602046144761909	23.33134076365815	0.48622538218004735	0.5545397934254219	0.31200234538106114	0.5186776902180568	0.5032422179002627	0.5412266372446627	53	10	32	34	9	126	26	29	4
SNORA33	3.474391326173942	3.8079340807854223	16.214865447282413	0.8372695859153384	1.0033491045962561	0.31157151231158625	0.5987598735676938	0.5410492323133587	0.4796325293496037	14	7	2	25	8	39	11	12	11
MIER3	4.8624693970355946	4.927340120423546	30.623738153096436	0.5034394641606791	0.5772798476238054	0.3113361389258843	0.5187529095083752	0.48408164145594407	0.5401309085895134	41	16	39	58	10	139	39	25	9
RP11-609N14.4	4.211966403556272	4.4169497931408355	21.986842797756843	0.17701874505840176	0.7058213154404991	0.31107241957926723	0.906355196105312	0.5488336371283632	0.5415777459724305	53	2	34	25	10	53	23	23	10
ZNF510	4.333238981934986	4.487343312795594	20.82335839890828	0.6842673767875603	0.5955226146549651	0.3108588189051406	0.38394894855701034	0.5182315913567919	0.5593603983392997	30	6	52	34	7	159	26	20	3
DISC1	3.460134264305865	3.68186862790314	11.854588216732475	1.116329938739442	0.8016926955710385	0.30940667583067416	0.25587408903392317	0.5122659566253673	0.5453354038018711	9	7	26	8	5	89	11	15	2
KIAA1549	4.237605601690017	4.6854763945801325	25.018165195308587	1.268699793143717	0.8003502361224698	0.3090555744180882	0.2899242649347709	0.5435422417550391	0.5437562084479226	51	1	79	7	10	172	29	21	8
HFE	3.6760303482517833	3.915800953312123	15.249677032289297	0.9476555617325869	0.8733489881840998	0.30888323400056117	0.37977383460227304	0.4988390265821549	0.5297409200854349	17	12	11	13	6	93	26	4	5
COX14	2.4566427279777048	3.0144047606320408	6.547979863563204	0.8995526678268683	1.0552198264201216	0.3087529701278951	0.5186776902180568	0.5096628586554578	0.5135780726225019	12	1	10	15	0	33	19	4	1
CNOT1	7.810929593092174	7.837665631736491	233.0253716585353	0.3918184941436384	0.4418919347357053	0.3086721498424739	0.4177317647100483	0.4299665725104967	0.44566215485221405	437	102	322	433	95	1200	227	201	65
RPRD2	6.035672688756718	6.075916612508717	68.15911730813374	0.42057290907748374	0.48913249408717774	0.30865771811892356	0.48293524991730385	0.43347608963009454	0.49528449480840747	128	25	110	125	25	436	57	53	21
PLAC4	5.823872310563945	5.917915719067726	60.35077594048464	0.5678663024716878	0.53012271524758	0.3079333270581635	0.413028682727211	0.4787224789822045	0.5415475676059829	87	17	82	169	20	386	58	54	16
NLK	5.340817451355148	5.415910939734206	42.64705240588142	0.6119363155449463	0.5328258611184994	0.3078581556140968	0.36449211243042895	0.48408164145594407	0.5397895252607895	53	27	62	74	13	232	50	42	9
GID4	3.8719562545285386	4.082104098708544	15.22914698961786	0.6046563756834811	0.6465536678247042	0.3076734762291036	0.5002803398382542	0.5333477637313501	0.5667551387801744	31	4	30	31	3	102	17	21	2
MAP1A	6.477388516994599	6.661586164231581	100.4076510920554	0.823064912965741	0.5940623730499321	0.30758139679821644	0.30271071547241535	0.49833142421922116	0.5604764347528223	431	25	78	108	37	872	102	90	18
UBE2N	5.107487523929938	5.283187100202639	37.50081571296899	0.5209272348698768	0.5382999836934128	0.30757307282049495	0.5218402502572107	0.5372653608113277	0.5514932864757048	72	17	51	53	20	220	54	47	2
SERPINI1	1.245673447870623	1.8901516721589826	2.837836046949083	1.6223269209367899	1.6981911639915581	0.30743726017849027	0.21189001535983706	0.37158136274101145	0.3945242005583674	4	0	1	5	0	22	4	1	2
TMEM246	2.7695149891516584	3.062034715149209	8.829893711038176	1.3854011194759355	1.1165765720116074	0.30735431620338716	0.25411167331019546	0.49795421493305797	0.47796332528617247	4	3	10	3	7	55	6	5	5
PRUNE	3.7332706778725493	3.9466667605030277	13.772227473163397	0.6757211379812035	0.6460979360990184	0.3072829596921568	0.45605741861851684	0.5512505887888068	0.5646442175285752	23	4	27	17	8	101	23	12	1
KCND1	2.2749990799327815	2.7754541552134304	6.6815924771525275	0.7341729656578166	1.1804565832372669	0.30714241503685447	0.6648334578899371	0.519107152781961	0.47220020141226815	8	2	6	13	0	25	13	1	4
TAF1A	2.279586483070019	3.193359340130992	7.353672866291626	1.1083415553565015	1.3730772517001766	0.3069860768598695	0.5363921122745493	0.43835872349377464	0.47534966970634324	15	0	9	4	5	72	1	22	0
ARL14EP	3.490287116611975	3.7615259720590886	13.379772705601544	0.8026262993971647	0.8090521919481103	0.30694780784864395	0.4689556608086892	0.5405745609170435	0.5415777459724305	28	2	9	33	3	95	11	6	7
KPNA3	6.126397922067547	6.178244685714947	74.18938524971803	0.47484673111273834	0.5116084513825161	0.3065957071217626	0.45367788992685937	0.45047234722002577	0.5234733490287997	118	39	79	137	29	395	68	56	25
USP25	6.8625512512007125	6.900643386890818	121.30014450198708	0.4510411512505497	0.4607212230097484	0.30650360726589326	0.40847361598309706	0.4440496632770133	0.4864378315173836	221	40	221	148	70	660	124	101	33
CADM3	2.5547022837473077	3.214825798225293	9.638551574929489	2.154770281019712	1.500517929633142	0.3064855930492555	0.17305646614136244	0.4165138761306484	0.43408641858222363	1	5	1	8	7	60	3	16	4
BRD7	6.315942601854232	6.345445617475577	82.0587858519083	0.47901993895334294	0.45080244720820134	0.3059309152810007	0.36944983896972844	0.44476737746369777	0.48518468354260796	143	44	126	118	34	461	91	74	18
SFTA2	4.661732230483951	5.011417294301833	33.548840014508706	1.4786479194349367	0.8976465347876598	0.30588443637060264	0.1556044311907824	0.4804211031577568	0.5374778166775859	13	31	14	57	7	162	31	40	11
PARP10	5.2278712140351535	5.498579553906513	44.19239567470684	0.6264059133748654	0.6275480233769084	0.30567209126951295	0.5319240177801933	0.5466779930636588	0.5659604389750612	177	5	51	81	7	226	59	45	11
HCG4P7	1.8230489169519388	2.873652175035616	5.683084364540715	2.4970092968708952	1.4823799267203186	0.30566878854292445	0.09740747901309732	0.43951093639966726	0.4416324413440413	26	0	0	5	0	44	12	8	1
EIF2B5	5.476084062894467	5.603286915494012	46.98945097517223	0.5034864037233608	0.5105298111817532	0.3054567126607795	0.4842314734639054	0.5096554854795728	0.5453354038018711	123	10	77	89	18	311	66	45	6
OSGIN1	2.6090000024330444	3.5098494115962366	9.22213124274358	1.7192771626963428	1.1729784106748784	0.3053949027382174	0.284153830834554	0.48408164145594407	0.5063388505849026	26	0	1	23	3	78	17	15	0
ELP4	2.9684557131688827	3.1851929572414273	8.752225234336127	0.87387724480834	0.9129079509733414	0.30522118211065435	0.4657938391731066	0.5255071076148301	0.5240869032900559	17	2	11	3	6	38	8	12	3
PIK3R6	1.4770369378811938	2.633015847456343	4.0167136986408565	2.4741660747740286	1.8718236689170034	0.3051321490203733	0.13544455100525804	0.31510633293360435	0.4078762807985476	12	2	0	2	0	81	7	2	0
AQP1	8.243851402768238	8.441142630154118	354.42194808606484	0.8132426195402652	0.6106951358567247	0.3050901816724857	0.32773530342854357	0.5084291898880843	0.561810614682231	330	177	1073	223	107	1908	499	219	101
STON2	4.9671145488849975	5.179263298536976	34.634909552178236	0.5967256258691352	0.6121894779863595	0.3049075425704498	0.5057640692487451	0.5180162485392167	0.5687849223197703	127	11	44	49	6	210	61	28	5
IFNLR1	1.84601498111347	2.293362165390853	3.873615651249966	1.3196694849977715	1.2455772999750137	0.304514475417043	0.26265824968093465	0.45205342370536955	0.48518468354260796	9	1	5	3	0	35	3	3	2
SOCS3	7.695926126083357	7.743525407760972	217.81235792725664	0.5318971390790046	0.45790909103056526	0.3042759395019211	0.2955870252680432	0.45802715391709664	0.4977554217888571	326	80	298	309	152	1228	253	184	49
ZNF148	6.485416481727662	6.5383088911282465	93.38393741851262	0.40831485246317073	0.4686503217991575	0.3039793129820328	0.5071798927588073	0.45474224076523156	0.5054906712916324	168	24	184	171	41	467	98	98	22
HIST1H3I	2.015883147621881	2.7887170846861005	4.8997902396286115	1.6952119743833516	1.389367934750364	0.30391333578335494	0.2135990020431238	0.4146143830065344	0.4824385651904325	6	0	3	6	5	85	4	5	0
CHAMP1	5.206066552220397	5.328896782320878	39.92262061848694	0.5363489286167372	0.5840369923449973	0.3038702548302499	0.5128533641977836	0.4927481501813932	0.5596199531820356	59	27	44	64	13	158	58	49	6
UBTF	6.49830577537594	6.567380876372727	96.1507974826843	0.5080746127946412	0.5006243745394785	0.30380829407904936	0.45699568035904636	0.46529500222807035	0.5330298567452229	251	35	75	182	41	533	92	83	28
TDP1	2.91712806261481	3.27594271095351	8.41611041617876	0.8376456750823019	0.8926992521132255	0.30376832428482264	0.465575326045445	0.526535397993045	0.5437507931194778	15	1	24	9	1	44	8	15	2
ANTXR2	6.982610452013967	7.058959220331219	133.95292010765127	0.6431121548572828	0.4840158881883233	0.30370285285655435	0.26740031422995214	0.4719948375241541	0.5264756228775291	174	51	224	175	91	1031	134	133	20
SMNDC1	5.049459461245649	5.125444278388931	35.97199495254954	0.43190322111088164	0.5822779752291386	0.30356684542446594	0.605074008822057	0.49972040941470314	0.5514932864757048	51	14	45	55	19	187	18	38	14
LXN	4.361907155518807	4.467292120956433	21.213967196638933	0.6476221969348411	0.5699388609700538	0.30356185071999053	0.4063313824686807	0.5365881842390371	0.5606547902614314	46	12	20	27	10	125	27	23	3
C7orf49	4.51141703543446	4.735833265468071	26.32805922119848	0.5395871677194919	0.6407924028385492	0.3034989472318933	0.5924198771891727	0.5499588140231441	0.5640970578388839	63	5	67	34	3	142	31	18	10
N4BP2L2-IT2	5.191288296641186	5.334214195946811	39.95183427718697	0.7533367852566557	0.6038742824260486	0.3033412969601499	0.4116061633652723	0.5000636981781206	0.5631437837614506	25	15	91	66	18	198	45	50	8
SLU7	6.177116218613744	6.253419726396381	77.467212446908	0.45817063893530713	0.5102493556543759	0.30295519905947615	0.5071798927588073	0.4833776931696875	0.5383167745520848	112	19	131	120	50	389	57	87	23
CISD1	3.2867320890025535	3.5923957317764015	10.614083500280115	0.7057521207666554	0.7667507657971235	0.3029480096830934	0.5214511816729334	0.5499588140231441	0.5606547902614314	27	1	10	16	7	58	14	17	1
BRD4	8.293403822194012	8.327633268195916	325.251128221873	0.42161859901761706	0.4227415201947018	0.30287647804972834	0.3790890175473112	0.47329968384728954	0.4522551892448955	724	101	644	460	147	1953	389	253	70
TAF3	6.095927316047993	6.237264300347496	76.64261261512875	0.5226187159675071	0.5441387666991103	0.30286761473548685	0.5153777638586683	0.5235418196048695	0.5568956194720617	175	9	99	119	51	409	61	71	26
SETD5	8.078454875412174	8.176231889973435	291.1398368558408	0.5333103302063462	0.4823612799028154	0.30267903697253423	0.40570556648901723	0.5104168598206978	0.5358338148549439	683	56	730	466	89	1750	323	293	58
CDC42BPA	7.593173670435023	7.646754118294364	203.62333628745222	0.44101791519369016	0.4600679185127159	0.3025642782004788	0.4381030578244961	0.46982695748303555	0.5064815137577107	441	56	354	236	123	998	238	165	54
CDKAL1	5.032517064645826	5.1051253386128215	35.536775077139325	0.3557866625843352	0.5814606810357345	0.30253932266319283	0.6756893647640575	0.49856358446836185	0.5518351876164639	52	10	46	68	17	150	27	32	15
GLB1L	1.3501170801634812	1.8754816163327142	2.35737845342716	1.409591733054717	1.6754914139988346	0.302444097755035	0.2509554676145636	0.3270005231345904	0.4100682938262342	3	1	2	1	1	18	5	4	0
TIA1	5.652887718360504	5.716207238971692	53.778976836661904	0.4325298553625096	0.528650122719224	0.30241481056842723	0.5413499191829914	0.48408164145594407	0.5415777459724305	81	16	94	69	32	271	38	52	19
ZC3H8	3.4991402833043073	3.754315587960528	12.678541754107293	0.9345942323816272	0.799252197338709	0.30235433743141404	0.38815323188001305	0.5280178197277933	0.554140273790763	9	3	15	34	5	90	20	5	4
KDM4A	5.600582189402243	5.688523899011971	53.637990686049676	0.3662911449029481	0.5627651329080049	0.30231719883833696	0.6574464444995848	0.500597347569503	0.5520536364023889	126	22	45	81	22	250	38	39	24
IFNAR1	6.906554813837752	6.95439856673525	126.34113217860778	0.5265012724384418	0.47565396261606435	0.302131269028984	0.3611733386896741	0.4518451189592677	0.5172641519431136	154	60	172	197	74	643	150	102	32
GCH1	4.53879064219396	4.863028180492212	29.59544238489089	1.4973110904401772	0.8861750718898713	0.30204882221956914	0.12015448881952753	0.46407526145703926	0.5484143027067943	11	30	37	23	6	169	43	26	7
GALM	3.9638234285125336	4.199363388722677	17.072289441344882	0.7919699587829641	0.6747386552110758	0.30139574912381606	0.38394894855701034	0.5452356464563423	0.5680848307337136	21	6	24	19	14	114	18	26	1
ARHGEF15	4.352407023302691	4.969037907975754	29.42305372723717	1.0382057872582278	0.7910386439893115	0.30136848794317234	0.466888323596241	0.5521423475465123	0.5606547902614314	45	0	96	38	9	165	65	23	4
ADCY9	6.748275658290517	6.888882614513436	118.35194313135582	0.5834473708574074	0.5293578232698662	0.30126683867129084	0.43583479768307515	0.513907843769462	0.5605964618804433	461	22	170	148	38	704	162	96	25
NKIRAS1	3.630881257391613	3.748535483810502	12.586539348029135	0.6551881078259093	0.6659428097225971	0.301177656955999	0.4467590815463299	0.5315095610000194	0.5690964145210267	28	4	15	22	4	91	14	8	4
TOB2	6.196608739854419	6.2497764487423195	76.1861848047082	0.39109603321962594	0.4728301586151732	0.3006090180025401	0.5347940294994151	0.45581886986507275	0.5146672929248275	147	22	149	144	27	380	89	73	18
THAP11	2.9287783126838365	3.3851356396867205	9.424615512913984	1.020691006925356	0.8959821233665586	0.30036852791687163	0.4381030578244961	0.5537548545058761	0.5437507931194778	20	3	7	24	0	54	18	5	3
PDXK	6.614800946567172	6.719730821439731	105.27385376372071	0.5456807379830596	0.5025652183158279	0.30026798798657584	0.4306796415701418	0.496556366983331	0.5501810676181158	325	28	112	234	28	671	120	93	23
SSR4	5.112586745430188	5.22319624018911	38.431134072621006	0.4121240642612377	0.5834820101698893	0.300191837018625	0.638909128225063	0.5235407805505521	0.5606547902614314	99	9	33	67	17	196	33	24	17
SGCB	5.712767515336859	5.780423484282142	54.69565720433606	0.6544330651152479	0.48827771192500524	0.30017167737598277	0.2939684589256264	0.4932801537547672	0.5437013878220044	90	24	63	79	36	435	45	52	10
AJUBA	3.1249469817900923	3.7862491462587755	12.146374711608557	1.0503608626516936	0.918312416330984	0.29999599470533356	0.4762790721846133	0.5542245200974317	0.5398513554375072	53	0	10	19	1	51	17	23	2
KCNT2	3.4564658582771175	3.7191197415996555	11.983823217919417	0.9770210232176131	0.7665349685641143	0.2999667748084369	0.33372773640042735	0.5406422703048169	0.5625279128963571	25	2	21	6	9	88	10	17	2
ZBTB38	7.833381989279298	7.8561056510506555	234.44558272171085	0.41607962705753654	0.4050624898310588	0.29936957651278157	0.3583492586218425	0.46586546192854367	0.42722415202340763	420	93	411	388	110	1356	267	216	45
HERC1	7.806927062311772	7.953084677237918	248.2658006174189	0.6052625152449717	0.5226580603729019	0.2989983553838427	0.413028682727211	0.526635708086058	0.561810614682231	616	40	664	322	80	1573	361	217	39
KDELR2	6.79978178713331	6.866920900504325	118.84489642388569	0.6593335288657568	0.4998900338312481	0.29898986326440347	0.25860379079937856	0.4614530406730367	0.5413638715259257	184	63	117	135	80	690	113	121	27
NR1D2	5.510633105124159	5.604312651128019	48.717940315960504	0.7273085678599542	0.5445337318033472	0.29898242919587453	0.3043034514193599	0.49459828959255225	0.5601818338661697	46	21	69	67	35	264	53	56	9
C11orf80	2.3458380582693956	2.7741337200754366	5.378548619445452	1.13161670767723	0.9954388724982157	0.298884244412518	0.3280241063507777	0.5234552044054175	0.5365383804134096	15	0	4	10	2	38	8	7	1
TRIM47	3.667166845072052	3.8930998570037745	15.165693628771022	0.9845525412253072	0.8228377948075521	0.2987374354969316	0.40570556648901723	0.5340967743798581	0.5442108249996651	42	8	4	11	6	67	15	15	6
POLE4	3.074615084744951	3.3648880921001676	10.251339307380265	0.652603518334991	0.8699667389072777	0.2987271420047617	0.5971022449040322	0.5488266996950282	0.5380612408439249	22	1	12	21	1	44	9	8	6
MORF4L1	7.839114200637358	7.882390696417408	240.86921952285073	0.443960726347452	0.45222275086878605	0.2987072388188343	0.39984126022540545	0.4635582725495321	0.5057746988417452	380	93	410	292	148	1229	210	225	69
LLPH	4.232881411528493	4.342703557504176	20.950002728997227	0.6318111439773572	0.6843412782246814	0.29859708026241255	0.5138392904621653	0.526635708086058	0.559746940855562	23	12	15	39	8	88	15	24	8
CCDC34	2.6075484268383695	3.0857019053699726	6.718642898501659	0.9749126831822382	0.9532172365076168	0.2984247641640376	0.4294123138865272	0.5299148139024639	0.5453354038018711	22	1	5	6	4	53	12	9	0
ASNA1	3.9200657723582224	4.092750304405764	16.049383864343213	0.8462232765409958	0.6675937348126747	0.29839384594487695	0.36132174684838253	0.5352876800858857	0.5737945175006157	46	4	9	27	8	123	15	15	4
COG5	5.748681292668359	5.827958957622741	56.249256399650065	0.4009620979159531	0.49567775702435435	0.29835557428067316	0.5665548290376848	0.4870663007490768	0.5445142923542848	125	16	112	93	19	324	43	74	12
PCNT	6.635261391380318	6.8242672831761775	112.72793938445739	0.5749372342282382	0.560995793572219	0.29832450089767504	0.5098086215334459	0.5313058993759457	0.5729216779215781	396	23	249	120	22	530	157	130	20
FAM195B	3.7376389418782683	4.019113733291383	14.388096483350257	0.5573015838146506	0.6932192756730529	0.29825196300976947	0.5987598735676938	0.5428044974190601	0.5764323059507681	44	4	14	27	4	83	28	15	1
EBAG9	4.473540301972304	4.6477514789487655	24.191755063458295	0.8899297513878691	0.6462076648456703	0.2980919075816393	0.28630966918904327	0.5222860672713903	0.5726165069695239	22	10	31	32	19	171	19	35	3
USP42	4.49089961775286	4.671068231403449	24.167029454683085	0.6171090966349927	0.6041583258052693	0.2980401646442158	0.48293524991730385	0.5359691225522887	0.5754081970186843	36	4	66	31	11	133	37	24	4
DROSHA	5.916852025588887	6.018331851361236	64.35284638085471	0.4896366198817811	0.5022042500118514	0.29799129770526606	0.5008274036047643	0.5033074513406518	0.5526698589788023	179	12	79	109	34	340	89	57	13
[truncated: 13,987 more rows]
