# Supplementary material for: Genome-wide bioinformatic analyses predict key host and viral factors in SARS-CoV-2 pathogenesis
Source: Commun Biol. 2021 May 17;4:590. doi: 10.1038/s42003-021-02095-0 (PMC8128904; doi:10.1038/s42003-021-02095-0)
Supplement: Supplementary file 5 — Supplementary Data 3 [file 42003_2021_2095_MOESM5_ESM.zip › GSE150316_ValidationDataset/WithoutThreeOutliers/case1/des_Case/unfiltered/controlVscase1_genes.under.DESeq2_unfiltered.tsv]

gene_id	LimmaV_AveExpr	edgeR_logCPM	DESeq2_baseMean	LimmaV_FC	edgeR_FC	DESeq2_FC	LimmaV_padj	edgeR_padj	DESeq2_padj	NegControl1	NegControl2	NegControl3	NegControl4	NegControl5	case1-lung1	case1-lung2	case1-lung3	case1-lung4
NCK1	5.404130587743516	5.486084496479816	45.20634568813166	0.34614982949681594	0.04909816330395488	-3.6659182351072274e-5	0.6836032108560541	0.975059367987618	0.9991688307590987	67	25	59	49	44	241	38	36	8
RP11-74J13.8	0.3869076374672315	1.2781245190115347	0.7864746441314343	0.42631658970387987	0.09697469850093907	-4.792903557855046e-5	0.830261421937732	0.9798489460169942	NA	7	0	1	1	0	10	1	0	0
SDPR	7.18251408607595	7.201050452612127	149.652444663597	0.08437677551932715	0.04367903403396067	-5.5804192445405494e-5	0.9089072265489291	0.9658739012179004	0.9991688307590987	292	96	284	214	70	777	117	122	31
HIST1H4K	-0.22500359149533636	0.9752836140100134	0.40386455237925123	0.7498971815980271	0.31108285287417303	-1.1184626473836318e-4	0.7207554426701227	0.939079464470308	NA	5	0	0	0	0	8	0	0	0
CCDC51	2.5142414448930404	2.8645069869326862	5.580165796653131	0.172094262135039	0.03799105627536059	-1.1688851194427047e-4	0.9150846260403235	0.9884609423223016	0.9991688307590987	25	1	10	12	1	37	3	6	1
RNASEK	2.7551313509934303	3.1283057565100862	7.557555374361321	0.30705226187155804	0.06184185278855155	-1.5580544016838974e-4	0.8476055939790549	0.9811853697856525	0.9991124477296304	16	2	6	9	11	41	9	7	0
SNORD14A	0.17181838329792506	1.1942990811225758	0.8353573145879166	0.8087635295986673	0.22431937673932167	-2.2611988039729608e-4	0.7078521839759018	0.9548531759648378	NA	6	0	0	0	1	9	0	1	0
CTC-459F4.3	1.5024953842478665	1.9942407018956636	2.730490949196532	0.2524757491826265	-0.002535554535687111	-2.3969326752830474e-4	0.8977189555514288	0.9981990255232779	0.9991124477296304	13	1	2	6	0	13	3	1	1
TTLL4	4.4028733106893565	4.597085448395718	22.96334122288104	0.06851469446995138	0.036930675116585626	-2.6409303341022594e-4	0.9625625255074883	0.9841602628042784	0.9989956652608617	67	2	64	36	12	115	19	20	5
SNORA5A	2.2172671247052667	2.8416258716245486	7.322288198959263	0.4149023352991667	0.1183388234321002	-2.795132280001469e-4	0.8804616293682093	0.9759570587014912	0.998507391235801	1	8	7	6	6	28	0	10	2
URGCP	4.705243028317616	4.802758003176753	27.018007395191137	-0.01177643876565495	0.04956703308330708	-3.519637249441267e-4	0.9936061101460165	0.9761541147241592	0.9989000893221504	96	12	41	51	7	137	17	27	6
RP11-141B14.1	0.6610237266613618	1.5691456856847068	1.6876017344687149	-0.48722288838904654	-0.128421919545197	-0.00035695700419496916	0.848852929500001	0.9765805668776141	NA	1	0	2	9	1	2	0	5	0
RP11-1024P17.1	1.342000379124096	1.9853895280141227	2.7497063552372687	0.0171247486306345	0.036966442239448415	-3.89579014678901e-4	0.994846093698118	0.9925801561957696	0.998507391235801	1	2	12	2	1	6	7	1	0
RP11-348N5.7	0.34219973886248883	1.1851772365053583	1.190095363790906	0.0981408277217732	-0.18809690342421775	-4.449489562556549e-4	0.9729893217719611	0.9636789397040368	NA	1	0	5	2	0	6	0	0	1
MNDA	5.5977665822593625	5.7712983123183745	54.38022186934767	0.46801016588001976	0.053673459932158364	-4.4841131353778977e-4	0.6833491555987001	0.976192951884855	0.998507391235801	39	29	189	52	31	331	37	50	9
EXD3	2.6616585182779016	2.987403385104367	7.153703636978264	-0.3906416048810016	-0.016969522215360765	-6.339857542079111e-4	0.8181961434350268	0.9944893897309814	0.9984217864141316	17	1	25	11	1	14	5	7	3
BOP1	3.1006409215273614	3.7102743489646013	11.156628707631276	0.2511303099970461	-0.019050025865701137	-6.365613454761507e-4	0.903088443730432	0.9942742757100503	0.9983947221454504	65	2	15	25	0	55	18	4	2
C3orf52	3.8073435603299637	4.1103145044303995	15.89104922310432	-0.021246089318130164	0.003789594177739103	-6.403045637544738e-4	0.9918258974016697	0.9985835163554992	0.998447059484919	42	5	14	67	2	53	15	18	3
ZFPL1	1.3259965093349244	1.921727546065495	2.050732200399092	0.3266823404806602	0.07570162850052894	-6.80619798463278e-4	0.8570417009553395	0.9808486823243803	NA	4	1	9	4	0	21	2	1	0
LSM3	4.689896596483798	4.9315462323680315	32.19540915363856	0.7197367130578952	0.08254140876717543	-6.872666167461529e-4	0.532478385224969	0.9693711265123611	0.9983413343770126	22	32	19	35	26	180	14	20	10
ABHD8	2.180875778998535	2.740358838221384	4.878999787821422	0.33594669140639233	0.029463253131647323	-6.937056592717552e-4	0.8604434433453099	0.9925618200789725	0.9983413343770126	32	1	5	6	1	45	1	4	1
GDI1	6.594550398205278	6.6710112180439065	101.0225884351245	0.058662828233893016	0.033433102878532864	-7.094000739845547e-4	0.9529309288910383	0.9779027430312509	0.9983413343770126	327	39	207	199	30	571	103	90	12
EIF2AK4	5.96088266562684	6.071789873028963	65.98999190672927	0.0620425970541664	0.03485387010460156	-8.005087018085696e-4	0.9561815600180422	0.9795017908534097	0.9983947221454504	211	26	123	160	14	369	76	48	9
NOTCH4	6.405814104691796	6.758127946467494	108.69408909689334	0.09380465408923189	-0.03766091208429881	-8.008153100727155e-4	0.9570964934833057	0.9855614383599193	0.9979999532305245	262	10	532	122	23	417	106	53	33
PALM2-AKAP2	1.141208811422364	1.8940159838468973	1.7775186511315688	0.3194021438533823	0.07240669756035131	-8.387230471439418e-4	0.86977978202614	0.9828799483908102	NA	9	0	6	4	0	23	1	1	0
STK31	0.09363982805128342	1.273456763418662	0.8507824605374481	0.8698723668969489	-0.10304581701543458	-8.730991356941787e-4	0.6850283935708233	0.9818538816679623	NA	10	0	0	0	0	6	2	0	0
CTD-2542L18.1	3.2025518145709193	3.3173128003745407	9.531529399567544	0.10758578201308688	0.05480716003729273	-9.28501933890397e-4	0.941575389341662	0.9803740449392997	0.9983413343770126	16	8	17	15	2	43	6	7	3
PTPN9	4.766595602533972	4.805469421736788	27.36850592857643	0.06619738088598769	0.04582962955429155	-9.782963932987668e-4	0.9508812812378633	0.975059367987618	0.9983413343770126	64	14	37	61	12	147	25	18	6
JAKMIP1	0.21080069294265857	1.2725789915624794	0.8341122770922015	0.8224357044555362	0.12458992016186071	-0.0010002574762704402	0.6906466205468496	0.9765805668776141	NA	0	0	7	1	0	10	0	1	0
SEC63P1	1.4619075580933785	1.996043482984904	2.667898170195985	-0.06356137521540002	0.053952918516017134	-0.001002433938758703	0.9802946019807329	0.9871259010072709	0.9978526213582212	5	1	8	4	1	25	1	0	1
WDR47	4.2552151230814665	4.504666609096142	20.52586174634961	-0.05005642902349615	0.033278412896005555	-0.0010047893204640987	0.9736129000480797	0.9853166532828752	0.9983413343770126	54	6	64	39	6	110	29	17	1
QPCTL	1.6969528244498124	2.299558594222965	5.212877851703731	-0.3970297006027632	-0.1807407191511522	-0.0010062719498894759	0.8754610064830617	0.9625463210428418	0.9973793248598563	9	4	1	12	1	14	1	0	4
SOX18	2.701235287100558	2.96244987313682	6.229866183839363	0.14625658937080316	0.037331853735364774	-0.0011375586024269728	0.922698374605228	0.9877997868810466	0.9983413343770126	17	3	17	11	1	42	7	3	1
MED30	1.2557150519450944	2.1195009739069537	2.6499522930673303	-0.0116025180738385	-0.004720889939473793	-0.0012205636519342761	0.9968406072553799	0.998439917282675	0.9972688344788327	15	1	8	1	0	13	7	0	0
GPBP1L1	6.7168773129398565	6.770184912450383	110.09998411197031	0.07785574778449633	0.03827186344742428	-0.0012309133084873255	0.9322515243160291	0.9761541147241592	0.9978526213582212	164	62	208	184	68	496	87	128	15
DISP2	0.5656317739894596	1.4536819399662069	1.463251802219832	0.6773889469418322	0.1810524364844642	-0.0013339419345836517	0.7619208639111505	0.9646387027421902	NA	1	2	0	6	0	9	3	0	0
FXR2	4.685690443042406	4.785663441095831	26.409225426394073	-0.001978140776616932	0.04549953737259916	-0.0013368417128520134	0.9993278087986119	0.9765805668776141	0.9978526213582212	92	10	37	59	8	135	19	27	5
PCDHAC1	0.8494674836735729	1.4594218368384093	1.7050732685414713	0.1367523820328759	-0.02286846051328138	-0.0013483955975805352	0.9561012029148066	0.9944893897309814	NA	4	1	1	5	0	9	1	0	1
TSPYL6	1.6136724486407095	2.1191780377310603	3.0140922870172884	0.4009869295898214	0.08467939618689645	-0.0014011159579440245	0.8428928362394011	0.9789210914051588	0.9972278513561833	1	3	8	6	1	19	5	1	0
ZNF160	6.555379147524588	6.650139787765225	100.5058317541536	0.06950911524469519	0.026309230438457613	-0.0014474990627178577	0.9508812812378633	0.9845755232928873	0.9976499276072582	157	22	287	260	42	504	93	71	22
GGA3	5.327025084606964	5.5208400262477815	44.55843822305494	-0.004933855131878376	0.014015916086220041	-0.0014717608754794033	0.997459537331845	0.9933897946449924	0.9976499276072582	159	10	110	103	6	208	43	37	9
TTC22	1.104071951430147	1.7003716746201838	2.0737571851427243	0.22849131400739486	-0.10252703881949497	-0.0014724176251630595	0.9165207181783335	0.976603848088052	NA	2	0	6	8	0	7	2	1	1
NAPA-AS1	1.1111660049884386	1.7280815497393032	2.1969911605894508	0.16089047834574713	0.035346368396645796	-0.0015012132710911653	0.9487505859154368	0.9925618200789725	NA	3	0	7	2	2	16	0	1	1
STOM	9.105479063322685	9.161327314379868	585.2815786548892	0.1730925491991646	0.043420396089198114	-0.0015021677504682264	0.8327441857302436	0.9726752919854881	0.9972278513561833	593	370	1241	927	340	2821	591	436	110
NBPF1	3.7567700281453136	4.024621554437803	14.373780608733666	-3.879853733512752e-5	0.0324056410755168	-0.001566767107800584	0.9999811145743276	0.9875377233696337	0.9980813619307023	55	2	19	34	8	71	19	13	1
TNFRSF19	4.4048855374751525	4.625889101806073	24.854352810028526	0.2509745094442636	0.00961138386751457	-0.0016199174315271719	0.8752613696286133	0.9961615441077902	0.9972278513561833	112	16	11	25	9	107	23	11	8
C8orf31	0.3072684848809317	1.3286082289078702	0.8881169049884446	0.6784001324325315	0.10261797233196288	-0.001671268751500516	0.7429254892181052	0.9799436742159501	NA	2	0	0	7	0	11	0	1	0
C17orf59	1.5986186312947892	2.097347911123556	3.134497976208698	-0.4628233928105191	-0.05698214207780617	-0.0016774086579732547	0.8177102196066522	0.9855614383599193	0.9969082837399604	12	1	6	6	0	5	6	1	1
RASSF8-AS1	1.7669324618393032	2.1402567520891513	2.9913840093397948	0.05251498331371261	0.032604248711453176	-0.0017499546909768894	0.980498156269824	0.9925618200789725	0.9969082837399604	13	2	3	4	1	14	3	4	0
HPS5	5.66886808111933	5.712469079933102	51.80767755184168	0.12243488350168476	0.02009054315578757	-0.0018148486521743846	0.8841781772032784	0.9871259010072709	0.9972278513561833	96	25	81	111	32	307	45	44	7
CIDECP	1.9071809645996787	2.4082554739163746	3.9359859421154484	0.16826334270407817	-0.01933934728214012	-0.0018250269442312828	0.9354580201806557	0.9944893897309814	0.9969082837399604	6	0	6	19	1	14	6	2	1
CTD-2373N4.3	3.079985710428301	3.7100478634900464	11.184052627682204	0.047432131872629506	-0.01907183266349359	-0.0018946627925710878	0.9858919476299468	0.9943007510553312	0.9969082837399604	38	2	24	38	0	56	20	2	2
THSD1	3.38469658620232	3.7885698931376908	11.964042811680104	-0.10694103458016455	0.03208719726300977	-0.0019482719203050565	0.9541543708411577	0.9893050056125497	0.9969082837399604	31	6	30	29	1	64	23	3	1
NLGN4X	1.977891579179459	2.5375371751770097	6.435180905970709	-0.14301059850354228	-0.17074894043131883	-0.0019514900247735473	0.9597788878894353	0.9645057277630228	0.9967246838643694	2	1	16	2	8	8	1	4	4
KLF16	2.8706590869674704	3.3224197710244323	8.653999711859441	-0.023202336103374296	0.021093235498220845	-0.0019528366476176567	0.9928520153023003	0.9941633254333027	0.9969082837399604	29	6	9	23	0	25	14	7	1
CTPS2	3.4720642053007555	3.850889353973747	12.763010694209374	0.045034488186962006	0.04130093118031984	-0.001955946691996942	0.9815113021011522	0.9854930314688732	0.9969082837399604	29	3	34	11	12	66	13	16	0
RP11-159G9.5	2.8355390457761915	3.208022064799622	8.304649737335867	0.3328697776570297	0.029796696043376047	-0.0019839839856285978	0.8482670958249103	0.9925618200789725	0.9969082837399604	17	0	25	11	6	49	5	4	3
ACTG1P3	0.5412456697723315	1.606373517915321	1.4881544094954047	0.16897635676556713	-0.20602978460672913	-0.0020258581905072143	0.9556576352727835	0.9609263114910988	NA	12	0	0	4	0	5	0	4	0
RP11-83B20.3	2.0748555394283983	2.5297851239195692	4.072388271379068	-0.008253289696420297	0.026310104500900825	-0.002061163757874136	0.9968406072553799	0.9930292008195625	0.9969082837399604	21	1	4	7	2	21	8	2	0
NPTX2	0.819301263164463	1.766281360961349	2.5514959004411493	1.1819244908475546	0.21391072972025874	-0.002069151518982218	0.5854681903232232	0.9612273313960693	0.9969082837399604	7	5	0	0	0	8	2	4	0
RETSAT	4.663347501678783	4.73742724515066	26.562519539385672	-0.11168026562899243	0.05217382054550234	-0.00207222612773385	0.9205949178631716	0.9753394866863158	0.9969082837399604	59	8	47	50	16	123	11	26	8
C6orf25	2.245315689454334	2.757548232177805	5.596365388803516	0.12358491420288042	0.07135594016442784	-0.0020823052102214145	0.9554798901548569	0.9816051608608588	0.9969082837399604	8	1	3	13	8	22	12	2	0
GPR146	0.6448996480102717	1.446667319826706	1.5405824388737133	0.1957363824884597	-0.2172411115959722	-0.0021060524691334697	0.938354761866233	0.9538854518864335	NA	10	0	2	1	0	7	0	1	1
NTNG2	1.945537809628104	2.617591483028525	4.696362992718937	-0.6026311483436185	-0.09045519642873441	-0.0021552332496861744	0.7647946478973839	0.9783740335025193	0.9969082837399604	25	0	6	11	1	7	11	1	1
CLEC4E	3.6627176493920413	4.033727689298768	15.972713970258521	0.6511867075178606	0.11289902562338903	-0.0021955327602509924	0.6784067706023726	0.9630180051286269	0.9969082837399604	10	12	34	7	15	93	4	22	2
SIGLEC10	5.4771892755987714	6.258036864768269	77.96294153965881	1.572140945127386	0.21286835547998248	-0.0023082950608638597	0.2531020523201363	0.9319016964529598	0.9954061241841391	53	133	12	83	13	557	51	101	3
HLA-J	1.419160403424706	2.009879204045703	2.295281564617077	0.28153811007476254	0.07030502768552746	-0.0023149519756467266	0.8809310152554439	0.981917768264907	NA	11	0	3	4	2	24	1	2	0
DCAF10	5.400511028037109	5.424367673179171	42.64514476416453	0.09343185078003165	0.027885589956445533	-0.002324606817327449	0.9150382190962114	0.9812121577035544	0.9969082837399604	82	22	80	70	25	241	32	35	8
GNGT2	0.7770145173869403	1.8035390543866439	2.76879696883049	1.2491265266017209	0.0840472078704852	-0.002327359534166307	0.6038562095129676	0.9855614383599193	0.9935539653586108	0	4	9	0	0	13	3	0	1
FBXL6	1.390926927750952	1.924172911691633	2.1710858300010227	0.22351896165338772	0.011920610769771271	-0.0023572127438207142	0.9035792111436248	0.9971242327875951	NA	12	1	4	3	0	13	3	2	0
TMEM81	0.6152455667514495	1.5369253449145384	1.5594568169399743	0.20392732682392234	-0.07892652982827997	-0.002384483324132749	0.9464695292420919	0.9854165063031992	NA	0	0	3	8	1	5	0	4	0
ZNF394	4.196145096907168	4.469830210727691	20.35467464296403	0.22750368195108225	0.044684351492308906	-0.002389615821354646	0.867485756210661	0.9811853697856525	0.9969082837399604	29	12	77	26	5	120	22	20	1
RP11-76C10.3	0.5816750972489234	1.5235575703424091	1.2667059154449258	0.6687354644010584	0.23023118613111598	-0.002418989854062269	0.7668678031168142	0.9497629823475836	NA	0	1	3	6	0	17	1	0	0
RP13-516M14.1	1.6047231789395375	2.1899729996409594	2.8567715170924166	0.08393054899530562	0.014010030169087147	-0.002424113315821826	0.9705315151718836	0.9962116223140406	0.9966269362383858	5	1	9	10	0	16	6	1	0
AK9	4.118436740602057	4.273034585112161	18.61198658609855	0.1377664862751472	0.03196067661739188	-0.002448324760470912	0.9228050085843982	0.9872575955523035	0.9969082837399604	31	7	62	14	11	85	10	21	4
ADAM21	0.5412456697723315	1.3751300630155923	0.9135512449711307	0.27897428498844923	0.08607158807465452	-0.0025928756640370113	0.8927133601732457	0.980966366785969	NA	5	0	1	4	0	12	1	0	0
PRKX	4.989201902746697	5.304398445833563	37.29148098069004	0.28820431735924174	0.029129376469491375	-0.0026203840575549564	0.8319888921476513	0.9884609423223016	0.9969082837399604	42	9	173	73	8	215	37	39	3
ZNF841	5.25066638069969	5.5700616290500395	46.23712471955217	0.06868616747460796	-0.024030034046036493	-0.0028249032090063393	0.9692916987536377	0.9913223847358561	0.9968948149636289	142	3	114	148	8	262	32	32	12
ZNF561-AS1	1.2180594159972826	2.0582260993982557	2.465676435146959	0.6178044967996631	-0.010746458584311919	-0.002907329939072125	0.7810128435726229	0.9972363076897708	0.9951158138488021	11	0	0	11	1	14	5	1	0
AAR2	3.6183199670374333	3.9231021796494345	13.292736516042046	-0.2280762448895559	0.019645301898432724	-0.0029269300304358113	0.8759832464432343	0.9930292008195625	0.996887589912396	51	4	17	38	3	49	24	9	1
LRRC4C	0.5090782678617775	1.4111566696526585	0.9736972084662796	0.43671035890159365	0.10633083827298602	-0.0029754247645145185	0.8300045796850452	0.9772080011231558	NA	2	0	7	1	0	13	1	0	0
UCKL1	3.9212037509113356	4.302411683488729	18.60680020660639	0.02278735641807356	-0.04191493966341775	-0.0031013332557868435	0.9918258974016697	0.9854165063031992	0.9960701605827513	100	4	35	28	1	84	19	8	6
PCBP2-OT1	0.5951819839023582	1.626717152860824	1.4652223791912975	0.9062577866135382	0.1417369074657891	-0.003104574868426439	0.6797502428564455	0.9729872770532172	NA	0	0	1	10	1	16	2	0	0
GZMK	-0.20717418347386465	1.033503102317255	0.48913288331303656	0.8641598374140689	0.30235429030956895	-0.003144841566037874	0.6867077776793138	0.9401960537120241	NA	0	0	5	0	0	9	0	0	0
RP11-574K11.32	1.4124921557638745	1.9421338117511187	2.35818030634681	-0.16492399011320108	-0.03113067275994249	-0.0031495301911084335	0.9395978237110139	0.9925618200789725	0.9954061241841391	5	0	10	4	1	6	4	3	0
RP11-737O24.3	2.0331861979851538	2.563219391490951	4.369703775842946	0.47500295153229927	0.06730201117809907	-0.0031550511559161045	0.7822049213532325	0.9818538816679623	0.9954061241841391	5	5	10	10	0	36	3	4	0
GALNT3	3.7387535947802664	4.08795621764989	16.749313729828135	0.9051060173224124	0.05112730520263553	-0.003164058756445648	0.5770036208278778	0.9842129181538822	0.9954061241841391	3	5	22	41	19	90	16	8	4
CMB9-22P13.1	0.8324614250864117	1.7353926911012982	1.6954332946831547	0.8600468625392087	-0.053064874358384945	-0.0031864491556392247	0.6277982402289718	0.9895670483863849	NA	1	0	1	14	0	10	2	2	0
IRAK4	4.502543251588634	4.5489364482780745	22.928020733768424	0.09043279822817105	0.03856780385889627	-0.0032227276246461155	0.93505196684115	0.9798489460169942	0.9966045870803443	35	14	40	49	10	116	16	20	5
LINC00861	3.0527049139197717	3.873474609678859	13.697971852565615	1.464687911724522	-0.07399049417497333	-0.0033131586789873334	0.5286335674218792	0.9811853697856525	0.9950357577456705	0	1	70	23	7	60	11	9	4
RIBC1	0.7167036277870087	1.6286055891957	2.2247115092164154	0.9714607565126142	0.07009871746506703	-0.0035120760562578077	0.7005195397754176	0.9872480779407327	NA	0	2	8	0	1	14	0	1	1
A2M-AS1	1.3524383222854692	1.993121819667657	3.7539621178971276	0.5111528625311946	0.07934305428003241	-0.0035132966189889833	0.8398705700204968	0.9843434024511754	0.9935539653586108	1	2	5	1	5	21	1	0	2
CENPL	2.2326062981437405	2.5445932346250433	4.212653159129761	0.03975687169147575	0.019384556173808885	-0.0035139310659962207	0.9833026134612135	0.9941627883689096	0.9954061241841391	8	2	10	10	2	29	3	5	0
NUDT6	0.6944136279116346	1.5519621280175455	1.389795920964187	0.44250445272523575	0.0801498733461075	-0.003518242022691761	0.8543839951746762	0.9840088421004862	NA	6	1	5	0	0	13	0	2	0
ZNF790-AS1	0.3015935754815685	1.4720418915482816	0.9484613665044758	0.41326394014802614	0.19066511858618368	-0.0035583701136442797	0.8730145431192171	0.9612767259106783	NA	7	0	4	0	0	18	0	0	0
CRBN	5.233247676810175	5.417865984355933	41.393339682699676	0.27758785342484826	0.04401800636037789	-0.0036283360438429907	0.8133228138184037	0.9789007889687448	0.9954061241841391	48	11	131	64	30	316	21	41	5
RBMX2	3.839274350363545	4.080536735027334	15.236328239538514	-0.01268423512956518	0.031598732473045614	-0.0036568958558747516	0.9938516946743954	0.9875377233696337	0.9954061241841391	44	5	22	37	8	113	21	3	2
DNAJA3	4.844161983476041	5.05918992101713	32.08315698352518	0.03793946455076478	0.006271403295649272	-0.0036926301114430194	0.9815113021011522	0.9970492626200772	0.9966045870803443	107	5	32	112	11	153	39	17	7
NOX4	1.005592888375918	1.9783169864209984	1.8840414426924221	0.13884279974826946	0.10453229044558508	-0.0037005885418574555	0.9577991538544909	0.9768858343212824	NA	7	0	10	3	0	30	0	1	0
OPHN1	4.601825905327457	4.758068239736486	25.406876682896335	-0.03754957657187524	0.028906772340623402	-0.0037611649441484456	0.9780147011455631	0.9855614383599193	0.9954061241841391	88	13	47	40	8	125	36	19	2
TPSD1	0.08863006254811254	1.3065047391288842	0.8086174989557122	0.9930795318536334	0.008300357070112641	-0.003763777972339381	0.6269941527397868	0.997764406816271	NA	10	0	0	0	0	10	1	0	0
RNF135	3.5193125678720176	3.8078762239745956	12.690497266322227	-0.12122490063266207	0.024178420108807476	-0.003769285143487456	0.9377217674478873	0.9921154333575557	0.9954061241841391	22	9	19	23	8	57	11	18	0
SLC12A6	5.860626267146799	5.929885817889027	60.347883210855315	0.10642374980796161	0.030453437370876486	-0.0037924601440503997	0.9122078767861539	0.9808486823243803	0.9954061241841391	98	22	171	93	35	327	46	61	9
ZBTB47	5.00306886456612	5.407211309906814	39.959093146641095	0.09172088664629553	0.005800727077521073	-0.0037976036137238327	0.9583807001714685	0.9975500919757578	0.9952870729381044	239	4	83	44	10	171	59	35	3
RP5-1042K10.13	1.1435664003251682	1.7283541455842422	2.192399380033547	0.27029639111870646	0.04717571556769522	-0.0038419157416261277	0.903326771707865	0.9911046297126704	NA	1	3	5	4	0	8	1	4	0
FAAH2	1.2042178093287477	1.6517213969646236	2.0370328594343494	0.15172918804085628	-0.023619624937676102	-0.0038806059204795893	0.941575389341662	0.9936047745414971	NA	3	0	4	6	1	10	1	1	1
MPND	3.1590299980376506	3.565770471351935	10.006875844404211	0.2493502138614507	0.052401940827834115	-0.003899904357948576	0.8795182750525047	0.981917768264907	0.9953104728446629	30	9	9	23	2	84	10	7	0
LLNLR-304A6.2	1.3412092636430386	2.0315193611566986	3.430106125936546	0.785384656274636	0.17639432262709578	-0.003949207278516635	0.6824389693369923	0.9637498956411665	0.9931866385053	1	7	4	2	0	10	3	5	0
MSN	10.320938312082985	10.348115877178802	1329.558938415933	0.08897838691074739	0.03828919789062741	-0.00399137631365736	0.895228010777443	0.975745948008553	0.9950357577456705	2518	753	3080	1649	672	7373	1025	1221	227
TSPAN14	7.430396019599543	7.463261214280766	179.43224892036744	0.08511597681161599	0.036305630782119895	-0.004023619549990712	0.9132852498774412	0.9753394866863158	0.9951158138488021	324	121	351	245	86	788	196	144	30
USP45	4.388369265838481	4.505837754135589	22.185736383191728	-0.07287827196938537	0.04199796556635045	-0.004045534389545546	0.9563361545980592	0.9803740449392997	0.9953767341861002	46	12	44	50	5	110	9	23	6
RP11-443P15.2	0.7307652660509135	1.4712577761386914	1.2430897737787363	0.5914455230947533	0.05352892848746474	-0.004047092479509866	0.7621336740577929	0.9884609423223016	NA	6	0	0	4	1	11	1	1	0
NOC2L	5.328198105922969	5.523768450347068	44.94711951700951	-0.012547016835599912	3.494542243906634e-4	-0.004051509822364997	0.9938516946743954	0.9998320214519171	0.9952870729381044	221	12	69	87	7	190	46	34	10
RP5-906C1.1	0.535442341019825	1.667594929547865	2.2229661643007312	1.4056457776942222	0.4759686426467893	-0.004056483332907291	0.5260642934874744	0.9021781448843949	NA	0	5	3	0	0	15	4	0	0
ZNF596	0.7577820417734964	1.580932344330526	1.1860928691864006	0.1352183050993213	0.08446670767192699	-0.004064083097036317	0.9541543708411577	0.9804313730168003	NA	6	0	4	3	0	17	1	0	0
OCEL1	1.7312221997532675	2.446595959072686	3.2756695458990728	0.191504118851156	0.06829325100389991	-0.004216361067438737	0.9291378453481084	0.981917768264907	0.9942459226659616	13	1	11	7	0	44	1	2	0
TGFA	3.0705627607143375	3.4449938903204944	9.141576252590957	0.49061331600100694	0.02932167651211005	-0.004223475684411912	0.7348343458080515	0.9917503584345803	0.9949237250293629	7	3	12	45	3	62	11	5	1
DONSON	2.449085957888685	2.7165351084101848	5.564623414248826	0.024581566588874802	0.026624714089402028	-0.004240105525597883	0.9914126301071515	0.9925618200789725	0.9949237250293629	9	2	13	10	3	41	1	3	2
TRPV2	3.7486701560106193	3.9749209338274527	14.001459710152176	-0.01329207744163211	0.030546951620674844	-0.004269861817756485	0.9938516946743954	0.9877997868810466	0.9950357577456705	50	5	32	28	2	71	19	9	2
KANTR	1.1782302470871613	1.7145909459061783	2.088124471062221	0.03989336654038835	-0.10620829202667001	-0.004292164231989517	0.9876476999954296	0.976192951884855	NA	7	0	4	6	0	7	1	2	1
RASL11A	1.318071886825283	2.2084396994532898	2.5748618513053105	0.17237933190512034	0.03367073470624799	-0.004327194398335532	0.9464695292420919	0.9925618200789725	0.9933683221780457	6	0	12	8	0	28	4	0	0
HOXA3	2.190890521621659	2.5021736936317884	4.501570961151513	0.22184230537619884	0.030389291213780246	-0.004360277289577418	0.9022158667465493	0.9919978833706938	0.9944063787723482	13	3	3	7	3	37	3	1	1
SUN2	6.192970796591427	6.374551306883834	82.18040298153188	-0.02803515258408707	0.001814190547015522	-0.004363541362972292	0.9856895315081002	0.9988403735550355	0.9950357577456705	287	19	256	137	14	315	100	59	16
PDLIM1	6.65139952648639	6.67344734654502	103.61289742853901	0.0649315373209738	0.03866946157426315	-0.0043948778111678605	0.9393255410126963	0.9724946760114208	0.9949237250293629	205	58	215	136	55	560	92	62	24
CD101	0.5622210187424689	1.473769365537239	1.205943855470601	0.5315873973062639	0.17178689474799222	-0.004457037141066109	0.8143892305444363	0.9632674229302851	NA	3	1	6	0	0	15	0	1	0
RAB34	4.104950507268995	4.223124941702843	18.838620397008288	-0.1596911920869775	0.03370138874421639	-0.004474962331174083	0.9035792111436248	0.9867869695186033	0.9949237250293629	48	11	20	39	6	78	6	17	7
MED7	3.1336193073491874	3.512054107215295	9.666733112566904	-0.33973774324843353	0.02700526562720543	-0.004520984700847226	0.8063031547891483	0.992247521480665	0.9949237250293629	33	5	19	16	3	43	5	18	0
RPS6KC1	5.24289551523721	5.3933184684028435	40.066615757280125	0.10742051504971435	0.028388647309924273	-0.004526219141580789	0.9251865627109558	0.9847607187098888	0.9950357577456705	154	13	93	55	14	279	45	26	4
ATPAF2	2.534282270460201	3.0666799650764776	6.358925769954175	-0.19813194014951205	0.013812078145540018	-0.0045383651380031895	0.9123025094281884	0.9958983706006241	0.9943913488170684	31	2	10	14	1	33	14	2	0
SLC9A3R1	3.8644946122623995	4.005900435253171	14.77464453791158	-0.035237651948199916	0.042195966080479784	-0.004567870343915653	0.9813313429711622	0.9815982115142426	0.994939449611859	31	3	30	43	6	65	17	11	3
FBXL5	6.601415529382915	6.723016724476188	105.46904549495564	0.15534579969633575	0.04123669774325707	-0.004621356785796849	0.8779108511242729	0.9765805668776141	0.9949237250293629	148	48	259	145	74	581	91	124	8
CYP26B1	1.8837369192293179	2.2383712338490676	3.536144164622834	0.3541096994664176	0.01996026739100901	-0.004623681226066385	0.8356703046645105	0.9944893897309814	0.9935539653586108	4	2	3	14	1	23	2	2	1
PPM1M	3.699823443233203	3.932539398546624	13.575248567542445	0.06846211155748803	0.02469361410741876	-0.004651753412781985	0.9628319516267642	0.9904970141881593	0.9949237250293629	38	9	28	27	2	79	17	10	1
AIM1L	0.9889953745938928	1.7661164906541666	1.7720672670296695	0.297536089495372	0.05978857426122992	-0.004709389110953431	0.8930000241501036	0.9872480779407327	NA	2	1	2	10	0	16	3	0	0
PTH1R	3.573404129174598	3.8613818652389376	12.536601097419672	0.12513999764889389	0.022836011721047964	-0.0049220562415697375	0.933145851493918	0.9924656696248676	0.9949237250293629	62	2	17	21	6	76	15	10	1
TTLL9	0.5212684202760677	1.5454364777013696	1.985089598558775	1.0373016032998814	-0.04105307806052996	-0.004960814114116126	0.6692742159437001	0.9934892979852172	NA	0	2	9	0	0	11	1	0	1
CENPW	1.3885343542454365	2.1960749401682316	4.674407945770437	0.8350294160577045	0.11587138677355753	-0.004992715538298507	0.7064026835840331	0.9786938263671733	0.9912628717237748	3	9	3	1	0	22	0	3	2
OR7E2P	0.18903178072318552	1.1365364984775381	0.6680777254157573	0.5446920512826756	0.006629397660810007	-0.005012542260600937	0.78949176717034375	0.9975509108835255	NA	2	0	5	0	0	7	1	0	0
DDX49	3.8757856952940726	4.183492991941601	16.63583597950081	0.3645307408213736	0.009672557462986552	-0.005066597533240279	0.8175060197664514	0.9961615441077902	0.9939394447290015	61	5	6	59	5	98	11	16	3
PPOX	1.912277571259846	2.3284985250830745	3.3180327069888023	0.004756605506330798	0.014092053943501852	-0.0051191985897905785	0.9986630058753951	0.9959960540625837	0.9935003318755352	14	1	5	8	1	21	2	5	0
GTPBP8	1.9597688183414768	2.434164930232018	4.22730910357942	0.3517597968147488	0.04655806508228598	-0.005127502732939668	0.8458195215932148	0.9884609423223016	0.9931866385053	7	6	5	8	0	21	5	4	0
HNRNPA1P16	0.5613092526214226	1.4090914273239927	1.1189299883541897	0.459216873980047	-0.17657176772856029	-0.0052009365928017744	0.8377996803141045	0.9636789397040368	NA	8	0	0	4	0	5	2	1	0
RP11-755F10.3	0.9178456630386054	1.6926869361032022	1.576201018139632	-0.06922950586000898	-0.07392170130147255	-0.005214653130856161	0.9787756946707634	0.9843434024511754	NA	6	0	3	7	0	9	4	0	0
SCARNA15	1.246749287136994	1.7711974775297705	2.748801554760054	0.5996637449040644	0.027700199326842513	-0.0052209758305119015	0.7567478876338095	0.9941633254333027	0.9911710423962627	1	4	2	6	0	11	1	2	1
LINC00664	0.4604364430202351	1.3316492258715462	0.8844257673608666	0.40187543217435023	0.06742579118041267	-0.0052375309457605495	0.8444820737250189	0.9854666006320715	NA	1	0	6	2	0	11	1	0	0
DUSP11	3.8573727712204553	3.9858482703907048	14.840865635209786	-0.045131027650715916	0.04518668874441731	-0.005284198087511253	0.975128118630942	0.9803740449392997	0.9941747583725646	32	5	30	40	4	71	17	7	4
KB-431C1.5	1.8100013746922698	2.472018568716613	4.378170589923366	0.6669818196352882	0.06204339603062547	-0.005319251393628838	0.7274557552410706	0.9860047455439499	0.9920344040038466	5	0	13	1	7	19	4	6	0
IFT140	4.268748270884062	4.494679016556855	20.857009160033602	-0.013163569714881578	0.014352779853543761	-0.005362436457452091	0.9938516946743954	0.9941633254333027	0.9939394447290015	85	4	52	37	4	107	26	12	4
TMEM50A	5.752479766832258	5.871881283012103	59.218345424686476	0.43821662306100556	0.059244380302077924	-0.005370697543566388	0.6332294021437613	0.9685984808689806	0.993904330471939	61	53	59	112	33	392	54	34	10
ZCCHC6	7.605595153983641	7.660706340979742	205.92382456719696	0.1341362427184738	0.03629593033941968	-0.005396531887611291	0.8775970753648763	0.9765805668776141	0.9935539653586108	295	132	475	242	114	916	240	152	34
RP11-477E3.2	0.0574290505968047	1.0366972340381395	0.5968827343021716	0.5275787887607531	-0.08489236776868948	-0.005432810156196798	0.8041961017413446	0.9855614383599193	NA	1	0	5	0	0	5	0	1	0
PRR15L	3.0553255988639725	3.2909284175160063	8.470049481454431	0.1614848105144614	0.02336894207944374	-0.005447523784774959	0.922645597571812	0.9925618200789725	0.9935539653586108	27	4	4	23	4	39	8	9	1
LRP11	5.1788583177148215	5.230797824288909	37.21451471189545	0.1299231821961368	0.022181082385007208	-0.005463170821187341	0.892039901822068	0.9873110069633223	0.9938538745774774	67	24	53	66	22	210	23	37	6
ACTN4	8.560909601984006	8.623620526765796	400.0343054137981	0.029605635402739274	0.020666822519601426	-0.005482154593059572	0.9770571402698279	0.9872480779407327	0.9935539653586108	1369	149	955	641	105	1883	365	278	91
GJA1P1	1.2103976489977153	1.880163411911453	2.0613739988192554	-0.09468402939780612	-0.10845222653507744	-0.005483386011018219	0.9692916987536377	0.9765072216930607	NA	12	0	4	5	0	6	2	4	0
RP11-380B4.3	0.8853413963559523	1.9783409603157678	2.4533067529586425	1.5621824478811168	0.057870013341212764	-0.005501355180722607	0.44484526199945185	0.9893257874059419	0.9912628717237748	0	2	16	0	0	16	3	2	0
FBXO18	5.692332536109579	5.729764230041397	52.65055761561364	-8.153730257140816e-4	0.048763998528105035	-0.005509638110628432	0.9995434322396379	0.96600226550072	0.9935539653586108	133	18	112	108	21	288	40	41	12
ROBO3	2.756153479386658	3.274428402360802	8.017599306682829	-0.19184275192088082	-0.023050922086044714	-0.005527758943361226	0.9259639652422068	0.9930518553170561	0.9931866385053	22	2	24	22	0	23	5	14	1
PPFIA1	6.861663688721172	6.891371945939531	119.5844866638502	-0.008732908616613527	0.03651421007756213	-0.005601890479251579	0.993424483242796	0.975059367987618	0.9934296534148794	360	37	218	204	64	534	116	93	25
EXOSC4	0.8705205724362076	1.666846956003649	1.5149017465360335	0.6517779107928519	0.058396363617058564	-0.005634988595541794	0.7451784032191339	0.9873902588838795	NA	7	0	0	6	1	16	1	1	0
AC137932.4	2.271779053823167	2.7496356925743104	5.253840977536705	-0.13837978187018005	-0.027946403206886142	-0.005704469282223488	0.9503021385093454	0.9925618200789725	0.9927686871120582	12	0	16	16	1	14	4	8	1
DENND1C	3.9891774605899677	4.094697460515332	15.84612658223981	0.16135212606454896	0.014041762455714465	-0.005707838673045329	0.8887831837712983	0.9934234665841719	0.9935539653586108	22	7	39	29	10	94	13	14	2
ZNF606	3.608180051412443	3.771814443906003	12.514138282923696	-0.07899203625507858	0.037651059327848076	-0.005729572946518656	0.9568263502148355	0.9849221882350213	0.9935539653586108	32	8	24	25	2	50	10	15	2
ADAMTSL1	0.9080328978788931	1.681266810000195	1.4605404269639657	0.0715307337471268	0.10110377385769405	-0.005783808325527045	0.9780875782384293	0.9765805668776141	NA	8	0	2	3	1	20	0	1	0
GPR107	6.535009160599499	6.553838552802054	95.06268238971926	0.06832395148412117	0.031224710200184594	-0.005945778965235765	0.933145851493918	0.9768858343212824	0.9931866385053	184	49	141	179	58	518	92	56	20
PRKD3	5.951850243401255	6.031674955507327	64.87878682937766	0.1557494744124454	0.029800032478972442	-0.005995455259511576	0.8741484328753522	0.98146821724885	0.9935003318755352	85	36	157	120	32	403	44	67	8
CCDC152	1.4719593230529733	2.0722619757309366	3.4319980772282417	0.3020777625426662	0.018494705148907803	-0.005995494450119963	0.9122078767861539	0.9958249993936019	0.9912628717237748	8	3	0	6	2	14	5	0	1
RP11-274A11.3	1.2384778747085659	1.9302138802555824	1.926608364166053	0.3189132027120878	0.006676954270650975	-0.00603500989664529	0.8650706988549296	0.9977772663369248	NA	7	0	8	5	0	20	2	1	0
C11orf31	4.11848770104087	4.293466890338595	17.833109640231363	0.03844648510498313	0.024906166411709188	-0.006047659543937116	0.9789543387817254	0.9888510932430169	0.9935276912859515	56	7	25	50	5	105	23	11	2
CCNT2	5.946689081349706	5.979992445891575	62.72757483108746	0.030014873404943895	0.02936627572696236	-0.0060827576937274195	0.9758227588002577	0.9795017908534097	0.9931866385053	136	25	115	134	33	358	42	60	11
ZNF573	2.43575865042487	2.907499978564218	6.5255657407695	0.21337215009794835	-0.035353571151801	-0.006124646193024811	0.9146471425554882	0.9913223847358561	0.9918792763000011	10	0	26	12	2	34	2	4	3
WDR24	1.504455112468581	2.0611929572561154	2.809618024987041	0.34937300022006085	-0.03572360904939541	-0.006130705614589808	0.8573449551378718	0.992247521480665	0.9913688585006629	16	1	2	5	0	18	1	2	1
SLC35F6	5.72367917894382	5.869428985566103	57.301626928197884	0.14298059148935874	0.029659527581750708	-0.006140941386063296	0.8919036963738998	0.9838259084686156	0.9933547097680896	147	29	64	105	39	347	66	50	3
RP11-568G11.4	1.095122681728975	1.8340312822032065	2.2687360096720783	0.553213237177703	-0.021499336190728625	-0.006209927576045684	0.8188743130896247	0.9951573703152474	NA	0	2	5	9	0	7	4	2	0
RP11-54O7.3	0.5548964195262794	1.4454317397512386	1.1899085354577692	-0.0045839596437983994	-0.22510036765846075	-0.006274346894872415	0.9993278087986119	0.9538854518864335	NA	10	0	1	2	0	5	0	3	0
SH3GL1P1	1.4308955380959625	2.191249406591348	3.0295209994126955	0.2793184076039738	-0.05250910360128444	-0.006295603591334735	0.9054269484679097	0.9884609423223016	0.9912628717237748	21	0	2	4	1	23	3	0	1
MAGOHB	3.5705202154592763	3.7330929479062926	11.70384790611053	0.09030676154835923	0.0185845100445653	-0.0063250259365336785	0.9477219663708842	0.9925618200789725	0.9931866385053	36	4	25	21	5	89	11	5	2
MAP3K1	6.028841102244116	6.108121719720737	68.9067744907958	0.09352591101879608	0.02506915278761652	-0.006404123330517415	0.9286982757079781	0.9853166532828752	0.9931866385053	100	25	232	110	29	354	67	44	15
SENP8	0.8115744928030099	1.4747000925420997	1.7993168823390047	0.34382690258804494	-0.19037836508046574	-0.006447712654921277	0.8888884777331624	0.9596796570077437	NA	4	0	0	7	1	5	1	1	1
AC006978.6	1.7742188999364812	2.2333014209716233	3.1859441781753404	-0.028959499146297002	6.215997447734663e-4	-0.006453735859383912	0.9904429397072168	0.9998320214519171	0.9913688585006629	9	2	6	9	0	13	3	5	0
IQCA1	2.229906353224172	2.6520713261994393	4.700761560939312	0.18735312747523852	0.029470626702816718	-0.0064646784806758305	0.9154997439116314	0.9924730445479721	0.9916611017448467	8	4	16	5	1	33	7	2	0
RNF182	0.9174743844731178	1.6358251142872298	1.9118337895088156	0.20799311423963265	-0.09328289644858458	-0.0064707372127456135	0.9324741853972541	0.9801498307445929	NA	11	0	1	2	1	12	0	1	1
NXF3	1.7015413151577092	2.153705427809195	3.2436900429359214	0.05470358856279142	-0.049334210470941636	-0.006492301294038477	0.9820408254402209	0.9875377233696337	0.9912628717237748	4	0	13	7	1	10	2	4	1
ZNF724P	2.2051885237561515	2.5062109472014895	4.540442782934409	0.18669078861089553	0.019748445480518885	-0.006522430252545252	0.9157176904621074	0.9940208187002518	0.9916087119964918	12	4	4	7	2	37	3	1	1
BRIX1	3.945843353123361	4.11518019148639	16.13166798127226	-0.07628864756544591	0.02717935453918758	-0.006528690837974765	0.957410385428177	0.9888748933267252	0.9933543002307932	34	7	25	51	4	74	8	21	3
SQSTM1	8.36258079808682	8.453601009412793	355.7717454339679	0.17779492584501397	0.02362275651227934	-0.006537009218762733	0.849586486473728	0.9864251925203605	0.9927686871120582	772	99	300	969	274	1707	347	286	64
RP11-186N15.3	1.0048403074208705	1.6035668563712724	1.7540286191661663	0.3616620689082509	0.013971638982588882	-0.0065728526525993675	0.8597889647896036	0.9962116223140406	NA	2	2	1	7	0	8	3	1	0
RP11-465N4.4	0.538370266236153	1.385330975417327	1.0222739645708958	0.6008826671826709	-0.092896571968562755	-0.006590939184908557	0.759011277341209	0.9811853697856525	NA	6	0	5	0	0	8	1	1	0
B3GNTL1	2.7754280406921903	3.0458417655438472	8.014920550172501	-0.23575138498429807	0.013739889433078153	-0.00662638581974725	0.8904978620241981	0.9961615441077902	0.991560424068435	20	5	13	13	1	31	7	1	4
SP2-AS1	0.9000162550171337	1.7197685143022892	1.513899926192976	0.5787448548643197	0.020128999506503095	-0.006646640262997808	0.7551193522623928	0.9947570215863206	NA	1	0	8	6	0	17	1	1	0
MCF2L2	0.9000162550171337	1.5319208559386368	1.3113029932325577	0.17132659084835367	-0.0805120852829451	-0.006688955072749487	0.9322515243160291	0.98146821724885	NA	4	0	6	3	0	8	1	2	0
ARC	1.6833829331973598	2.537962712535498	3.549351360051452	-0.14420559746002704	0.10056047873178824	-0.006711504230099134	0.9561815600180422	0.9761995834278175	NA	12	0	10	9	2	55	2	0	0
NPM1P26	1.8812374196003847	2.5221425062350398	4.870155620107432	0.8183091510518877	0.08996398010714741	-0.006735557430816784	0.7296450442838828	0.9798489460169942	0.9912628717237748	0	3	11	4	6	16	8	4	0
HNRNPA1P29	0.3211466500998541	1.3507699457221225	1.604461057443052	0.7132477828958924	-0.3442739441216345	-0.006742493760883717	0.7841463293958895	0.9368160501042323	NA	0	0	0	9	1	5	0	1	1
TRPM7	7.212441286301653	7.224431758308025	151.01369221230183	0.057847163513996755	0.02590758649979314	-0.006757572476670262	0.9370225251432243	0.9795017908534097	0.9931866385053	345	67	239	291	88	825	145	112	26
STAC	2.3995631741488617	2.860467305784223	5.774530025205887	0.6207076896709767	0.01592836586764483	-0.006757991481180823	0.7241660774383037	0.9950790373969713	0.9913688585006629	18	1	20	1	4	42	5	3	1
LPHN2	7.546554229427207	7.628298449482183	199.6517216288178	0.18177087152847757	0.025141197391202665	-0.006778886196006015	0.8400534892387328	0.9845755232928873	0.9927287193612944	258	63	639	290	124	1099	194	152	33
TYMP	6.3265846526069645	6.472732044876394	88.09973381031936	0.037544467318840855	0.029567037250723287	-0.006785256810494637	0.9775223938306404	0.9843434024511754	0.9927686871120582	292	51	160	161	16	393	124	68	9
SIGLEC5	2.35081682607059	2.8007596534359798	5.203237424511603	0.07731188885589477	0.01995499347391486	-0.006801579672976438	0.9699368049432459	0.9942327129245689	0.991560424068435	8	2	7	22	2	36	2	8	0
ERCC6L2	5.301564637519749	5.352126348952702	40.933437131406876	-0.09533549478087806	0.04894391629759499	-0.006818281352663335	0.9238561220195703	0.9715656538853596	0.992744509455954	112	22	75	72	11	159	38	30	11
SEPSECS-AS1	0.7267847140287391	1.5550336926941521	1.2894846282891939	0.35463925331365825	0.13175011542253062	-0.006887989783704346	0.8741484328753522	0.970128076495563	NA	1	0	7	2	1	17	1	0	0
WBP1	1.810552103004723	2.208127876727743	3.307190737872982	0.25836631663160303	0.0010318528963006424	-0.006934964083066129	0.8832759450458899	0.9999079392777694	0.9912628717237748	7	0	11	5	2	21	2	2	1
ANKRD24	1.183442235370743	2.0711266026492883	2.495635615944637	0.9927407670153079	-0.004753705484837078	-0.006947388859251234	0.6084102594350442	0.9988403735550355	0.990353475656515	4	1	0	17	0	18	3	2	0
CCT8P1	0.7107413907692752	1.5044453786247944	1.5722787262103524	0.8660017655658541	0.06378971202042136	-0.00695466331032914	0.6756893647640575	0.9875377233696337	NA	0	2	1	7	0	9	1	2	0
ATP6V1E2	1.1514515693645175	1.6635964357051987	1.6139211864545102	0.13896240042550928	-0.0042052931626875515	-0.006986936756264078	0.9418838646187437	0.9990180568571678	NA	4	0	4	5	1	12	1	2	0
ZNF280C	2.6174581055796557	3.0884412800427588	6.483693359755259	0.10877382302595931	0.007570329928693446	-0.007058623976742476	0.9550955816609081	0.9974901911996477	0.991560424068435	18	1	7	29	2	37	8	7	0
H2AFY2	1.9700622567311747	2.4803730176818215	3.7951709911647677	0.0867426076581168	0.02716552058316787	-0.0071045903391016305	0.9684265357343793	0.9925618200789725	0.9912628717237748	15	2	3	11	1	33	1	5	0
SCAMP2	5.299303168445706	5.417923364162712	41.779489453344034	0.15929234266017722	0.02853826831024723	-0.0071573950425198206	0.8763839974705677	0.9843434024511754	0.9922768288574018	99	32	53	87	13	252	33	43	4
ARL6IP4	1.2014539572577445	1.7705609390919919	1.8410408247699521	0.1369027333315994	-0.034981635867087114	-0.0071879196065993915	0.9480625406316722	0.9925618200789725	NA	10	0	4	2	1	11	1	3	0
NUP85	4.525314797723022	4.695450393642427	25.992206716381514	-0.3368941940640887	-0.018689499086568164	-0.007326209782537676	0.7570128623668176	0.9925618200789725	0.9916611017448467	69	5	64	60	6	89	17	15	11
RP11-709D24.8	0.05742905059680482	1.0335544202033602	0.5778334156997146	0.5400641746661908	-0.09909812164380645	-0.007367845716004882	0.7959224523664966	0.9835311974530003	NA	1	0	0	5	0	5	1	0	0
PRSS48	0.6311890771502864	1.4702982393933635	1.2654735867102662	0.038853500331805284	-0.16656664290592768	-0.007420082380598421	0.9892753235728079	0.96600226550072	NA	1	0	6	5	0	6	0	3	0
SNRNP35	3.053676591614678	3.3843322144296466	9.105564061022507	0.22876669168842886	0.03170072549059311	-0.007429022850751344	0.8853642239920005	0.9897763802743625	0.9913688585006629	25	9	16	12	1	67	3	10	1
NUSAP1	3.5409545841747505	3.879653667073773	13.967994332801556	0.83728049639911994	0.10726319068665466	-0.007470769652440078	0.5517977348318607	0.9634075100970414	0.9913688585006629	27	9	4	16	16	129	7	7	2
RP11-345P4.9	0.6541280635355561	1.3768251157517	1.2394253288381805	0.3846701676427687	-0.0980758611139816	-0.0074750150403999766	0.867485756210661	0.9800258581069221	NA	3	0	0	6	1	5	1	2	0
MTF1	5.349713313023586	5.462960323178361	42.9462941073034	0.012934250354473046	0.023332496138280524	-0.007554130244611008	0.9918258974016697	0.9872480779407327	0.9916611017448467	92	27	81	96	12	201	54	37	4
GNG10	1.8190636337383213	2.365643844772493	4.409749620935723	0.12109736975159516	0.07892460912208377	-0.0075550247322588564	0.9616475163354928	0.9819973029549303	0.990353475656515	6	3	5	1	6	14	1	9	0
LINC01089	0.6676349501889909	1.3649539146685068	1.2221723237423079	0.35306143533481943	-0.08328775623914075	-0.007558984932265956	0.8782648148061893	0.9829010538865204	NA	5	1	0	4	0	5	2	1	0
AP2A2	6.2670800575841845	6.339045554917025	80.16986568315478	0.023458432596056504	0.02484007555416025	-0.007564984606140471	0.9833026134612135	0.9843434024511754	0.991560424068435	278	33	131	164	25	399	91	65	11
SNORD66	3.5168445690547476	4.100284353977111	20.66863893635724	0.4247641157340841	-0.12300427262499031	-0.007614227789722548	0.8285551904715538	0.9724946760114208	0.990353475656515	13	27	6	8	14	54	4	5	12
RTEL1	1.1031810230884624	2.0216994734237135	2.3504483761526167	-0.2803969182343978	-0.1579235598322045	-0.007660824967092737	0.9079124184468675	0.9667495676937701	0.9899467542683648	16	0	6	3	0	9	0	6	0
DSG2	5.521854570107535	5.820825019532563	55.40225365642822	0.5712946420043575	0.039456138683688996	-0.007696468628445257	0.6824389693369923	0.9843434024511754	0.9913688585006629	97	17	17	216	38	330	69	36	6
DHODH	3.0361040873170317	3.5092963518824414	9.221330355805293	-0.28910017152564593	0.004868089697912059	-0.007731976648021302	0.8557720570990779	0.9981990255232779	0.9913688585006629	30	2	19	29	2	42	19	5	0
ATP6V0E1	6.025600447844007	6.1569433814166565	72.87859681636282	0.2882578980898485	0.04774759681382262	-0.007763631946271436	0.7790487146048469	0.9765805668776141	0.9913688585006629	99	50	63	97	65	367	35	81	14
TRIM6	1.9549525927941893	2.402710679595793	6.320944480075603	-1.1346392251566177	-0.2794721991521967	-0.007851314979652803	0.523941963765991	0.939248034065915	0.9873734544858477	8	4	4	8	4	6	2	0	5
C3orf62	3.7537963124644222	3.842917711704384	13.912440386689779	0.11259584460174542	0.01941216943027179	-0.007858283536745017	0.9313373732792932	0.9925618200789725	0.9913688585006629	30	5	17	17	14	59	10	13	3
INTS6	6.385785509142918	6.4521321686949475	87.70116145389066	3.2266943227885484e-4	0.023282108038660737	-0.007919588860313336	0.9999372839636632	0.9854666006320715	0.9913688585006629	180	21	248	146	49	370	90	68	18
NET1	5.674020483753716	5.780789816575619	53.985167552210854	0.0580709179244615	0.02099286436327002	-0.007968747528191086	0.9605403428226723	0.9884609423223016	0.9913688585006629	82	20	182	103	18	244	56	50	8
GAS2L1	3.116917187155283	3.5791553621219045	10.509360539956685	0.09687978552968854	-0.05696798355339367	-0.007991713980126687	0.9625625255074883	0.9825599521962811	0.9912628717237748	61	2	8	24	1	48	14	3	3
SNORA38	1.1651023191184657	2.203023360289927	5.88716153985767	-0.06438543672856517	-0.6479144958536317	-0.008024731742407797	0.9876476999954296	0.8769885207660246	0.9797740756778764	2	10	0	5	2	10	0	0	4
EPHX1	5.472470532438075	5.571060864649549	48.02729684318928	0.06761337454508944	0.024372266562432243	-0.008031279539543055	0.9578856543330441	0.9875377233696337	0.9913688585006629	124	19	42	96	34	315	21	29	14
KCNIP2	1.0063419525847017	1.6825103117080766	1.5715130077201167	0.005684806892849944	0.02787011985857565	-0.008067659904310368	0.9987427718800431	0.9930292008195625	NA	4	0	3	6	1	16	0	2	0
MAP7D3	5.10046881619276	5.247774467790105	37.49118677048239	-0.011134297098045311	0.009572587474738882	-0.00809049776201943	0.9938516946743954	0.9950572946200464	0.9913688585006629	151	6	65	57	19	213	31	17	11
RP11-295D4.3	2.9602927710153266	3.3510380650439457	9.667576674622275	-1.50321100067929	-0.10120994356659867	-0.008197058372713928	0.3846453636163841	0.9729430758021835	0.9906848254286321	11	3	29	23	3	4	7	13	3
ZNF383	2.719295100746287	3.0002131043240943	6.453402417912445	-0.2180729105888489	0.010962066600878985	-0.008219525096336232	0.881064182724173	0.9961615441077902	0.9912628717237748	13	3	17	12	3	26	8	8	0
PODN	6.296880894368203	6.541130950731994	95.48009612675493	0.31995989383095647	0.01162895134525837	-0.008234536982546161	0.8196613966932284	0.9947570215863206	0.9912628717237748	293	37	104	39	97	627	55	37	29
ZDHHC4	3.534080858793459	3.7137963483852747	12.945439942591323	0.5223724300251572	0.037925275472891026	-0.008255036875330368	0.6938413106024561	0.9871490946118309	0.9912628717237748	26	11	5	16	10	73	11	6	3
ADCK2	2.2109541044707504	2.8024140189887032	4.738914232819069	0.22671901086887636	0.04569563668197801	-0.008257555148785204	0.906355196105312	0.9872480779407327	0.9911710423962627	24	1	4	13	2	59	3	2	0
RP11-925D8.5	1.8997699559643002	2.8526356745961747	5.077414908534662	1.119334531031067	-0.008715208854922636	-0.008324762373927	0.5429598356443486	0.9977137989246858	0.9899622308105551	1	0	36	8	1	39	5	5	0
DSTNP2	1.9094760439891316	2.427037754931288	4.329969340253082	0.6546923304613131	-0.009327105662946398	-0.008333288242517067	0.759011277341209	0.9974901911996477	0.9902388061384861	13	1	0	11	4	20	5	2	1
DHRS3	5.131587139169984	5.327039088196801	39.378820020988506	0.37596344849213575	0.043673121541888314	-0.008335052550196276	0.7284143552893415	0.9798489460169942	0.9912628717237748	51	33	42	124	8	243	30	37	5
CD2AP	6.714952912144251	6.731319777178064	108.06933352266128	0.01669648006415004	0.03746147647800375	-0.008386359507455083	0.9858919476299468	0.9729872770532172	0.9912628717237748	202	48	171	205	70	513	83	80	27
GTF2A2	3.5436799265518553	3.971816202542198	14.216753667165088	0.2120329136270664	0.05807378042365154	-0.008404969871486858	0.9027701146505648	0.9801498307445929	0.9912628717237748	16	5	13	39	15	86	8	21	0
ZNF57	1.124578656742448	1.8919988244941086	2.088568046961864	0.16517360489991756	0.027756104530897854	-0.008425137820478368	0.9492056619923583	0.9934892979852172	NA	11	0	1	4	2	19	0	3	0
GRK4	0.9887572765939537	1.6853350123728816	1.9046283640632344	0.2525442336615884	-0.05606274221575008	-0.0084430069401681615	0.9132852498774412	0.9884609423223016	NA	11	2	1	1	0	6	4	1	0
SPHK1	3.4460348178686844	3.982666474154806	14.105545481274202	-0.02304496234290727	-0.03999327792473121	-0.008460639729896096	0.993424483242796	0.987581789644048	0.9912628717237748	73	5	16	34	0	40	20	13	2
AC137932.6	1.242565050908269	1.7853934835782095	2.7831851627800126	-0.4742965034209835	-0.20474392724905133	-0.008464917885542787	0.8235687849803405	0.9538854518864335	0.9794326598696332	5	0	5	7	1	6	0	2	2
CORO1B	5.107739422130638	5.236421627134053	36.49652493390083	0.061929896838667946	0.02244683633482825	-0.008516783929075736	0.9597788878894353	0.9884609423223016	0.9912628717237748	146	18	57	64	7	190	38	28	6
RP11-736K20.4	2.1918168685173534	2.8574066963609273	5.331121364707557	0.6988865387886163	-0.015375628577722464	-0.008527563978976077	0.6793542418755912	0.9958680192620785	0.990353475656515	5	0	30	11	1	48	3	3	1
WDR63	1.135552109205567	1.9109103221839283	1.944730137694629	0.1371850024821828	0.0607546277413514	-0.008540320969574324	0.9556576352727835	0.9855614383599193	NA	6	1	9	2	0	24	2	0	0
BLM	2.4060580834143135	2.70657513779587	5.930847267807199	0.37838880173793665	0.01879924732184693	-0.008556689337750358	0.8319888921476513	0.9944893897309814	0.9904524531543486	15	6	2	9	2	37	2	3	2
CEP63	5.6370274662136035	5.707160720346609	51.72870478466579	0.14563990730328738	0.021214513207202752	-0.008567963529736822	0.8809157636606986	0.9875377233696337	0.9912628717237748	102	24	129	53	34	268	46	49	7
PSPN	1.0896300861951413	1.5584981225536723	2.0297045739582114	-0.02958955945522043	-0.05677707769261641	-0.008594073466559847	0.9918258974016697	0.9875377233696337	NA	4	1	1	5	1	8	2	0	1
SF3A1	7.1300803611226975	7.188532651797226	145.97889830068087	0.039764134197986745	0.018805798615841036	-0.008665963748227201	0.9654823490787605	0.9875377233696337	0.9912628717237748	296	51	315	303	82	760	154	140	15
UBL7-AS1	1.3853345193564917	1.7891489139028647	2.331438172129732	0.07056944315790821	-0.04000654737821166	-0.00867674223199012	0.9747376063063508	0.9895782387312022	0.9867037880495039	6	1	6	4	0	10	2	1	1
NT5C2	5.736070469569892	5.790516239047462	54.92297185858703	0.12939419524181622	0.018767065914974977	-0.008685386030452073	0.8841619358006135	0.9884609423223016	0.9912628717237748	100	19	81	125	41	323	42	47	9
IGFBP7	7.588999563213156	7.633581966557361	202.2459747548504	0.16324760465019844	0.03301302800200142	-0.008689723465078757	0.8362094936984361	0.9772080011231558	0.9912628717237748	499	133	264	222	124	1210	145	167	37
LAYN	3.1399381231446286	3.3867871172093977	8.709924212659423	0.1730462684765601	0.01037148973526125	-0.008705949429021479	0.904275926279725	0.9958680192620785	0.9912628717237748	28	3	25	9	4	68	9	4	1
SUGP2	6.21499538550333	6.405808126727277	84.12520093842625	0.032186156073044446	-0.011696980416311087	-0.008727050725926678	0.9833825336644558	0.9943007510553312	0.9912628717237748	303	17	226	187	12	453	62	62	20
OAF	3.533993780373913	3.7800635946636847	12.278034332992899	0.23354010256860044	0.014380477633909048	-0.008741211726996781	0.8697608161116203	0.9944893897309814	0.9912628717237748	25	2	13	41	9	82	14	5	2
PPP6R2	5.132421986794283	5.330473610759736	38.510277138685154	-0.12853684433816118	0.002656868182893556	-0.008743494558437157	0.9194921080735445	0.9985835163554992	0.9912628717237748	174	8	70	76	10	143	40	44	5
UAP1	5.434639233800059	5.468807592108393	44.793331726916584	-0.040299257378698806	0.048330995395027	-0.008757158263653184	0.9699368049432459	0.969814643124821	0.9912628717237748	82	18	82	95	23	228	28	29	14
SNORD3A	8.932529238789025	9.22291201334063	621.2276184159999	0.2798190746669381	0.02181246803477026	-0.008764535921866446	0.8413874926109247	0.9924730445479721	0.9906848254286321	505	623	315	832	456	1823	328	497	209
CCS	3.0501745329985477	3.6041481808551974	9.582797509756999	0.13900870948632124	0.009894186097493252	-0.00876487682715054	0.9418838646187437	0.9962238656711128	0.9912628717237748	53	1	20	18	2	76	12	7	0
COG1	4.034789573673838	4.398126446444927	19.113544775722097	-0.47235550169089785	0.016397088092246673	-0.0088165755719751791	0.6972571930827676	0.9934892979852172	0.9912628717237748	57	7	39	40	8	67	22	28	0
HYDIN2	1.4726083095628688	2.0223527145402094	3.276950614287201	-0.3218784829043381	-0.21545108381230174	-0.008882551021704106	0.887546110772915	0.949670477732031	0.9866137508550596	16	0	2	6	1	5	3	1	2
RAB9B	0.4248006283377945	1.45620681671542	1.0048136915138735	0.5727848533664793	-0.019148264515652828	-0.008930591881913112	0.7922752588864795	0.9968119217936543	NA	9	0	3	0	0	13	1	0	0
AMER1	3.102316168399092	3.4674817664009776	9.144772878605004	-0.23358299065592514	0.00995392190891408	-0.008970543101827507	0.8777326337119464	0.9961615441077902	0.9912628717237748	23	2	16	30	4	39	11	12	0
WDYHV1	1.6228173447838679	2.488144213103118	3.9973672327058076	1.1621051414880157	0.08619220162587378	-0.008997941110790698	0.5955298437018085	0.9803740449392997	0.9879847619222584	0	0	10	12	5	36	2	4	0
STK35	5.030008492204073	5.08853797001383	33.229683633635645	-0.016571903062228062	0.02411371623663306	-0.009016948959168887	0.9889719011793296	0.9860047455439499	0.9912628717237748	69	15	65	68	16	173	42	16	6
CSPG4P12	0.8316380756521011	1.43882754150555	1.6854078534598382	0.07290255694574574	-0.10962500096171741	-0.009060441900992233	0.97829904508346	0.9768710354184384	NA	4	1	5	1	0	8	1	0	1
GMEB2	3.5486626694647447	4.157341363186025	15.990571863066368	0.11842432729001126	-0.06392248370052737	-0.009066894331850331	0.9588507901699079	0.9798846942218222	0.9906848254286321	39	2	42	63	0	60	25	8	3
TULP4	6.447360055162781	6.484856843197033	89.24679759839243	0.03589047855735339	0.027774668032604186	-0.009071460065178111	0.9692916987536377	0.9798597322505898	0.9911710423962627	227	27	201	176	42	518	76	70	16
REEP4	2.81958913846725	3.1542190385601865	7.303941861248987	-0.12235968166123816	0.006382283255136469	-0.009073127341936148	0.9436171536186065	0.9977137989246858	0.990908002153159	18	3	19	18	1	36	13	2	1
WDR59	4.31088790477938	4.598140027014192	21.862413953677418	-0.030213204031019198	0.0158070323878942	-0.009079686524947792	0.9854914089034434	0.9930518553170561	0.9912628717237748	69	7	47	61	4	129	30	17	1
RNF208	0.6219606616250021	1.3353823979247428	0.9782767402910675	0.33162644361393984	-0.11105627481015384	-0.00908747150894086	0.8628081321039915	0.9765805668776141	NA	3	0	1	6	0	7	1	1	0
DIAPH3	2.7795152545833868	3.275631599342851	8.568951914388505	0.7394431730881355	0.026921845194592987	-0.009131024931544832	0.6779326116784864	0.9925618200789725	0.9902388061384861	29	1	1	14	11	44	10	6	1
GFOD1	5.281640093817294	5.4195993731550285	40.835699008561775	0.043541762796659236	0.014176622282026798	-0.00917779061989116	0.9707493119027051	0.9925618200789725	0.9912628717237748	105	11	91	93	20	261	41	37	3
MRPL45	3.5669458076482807	3.921154967364626	13.49656650062032	0.4147076102288118	0.034018886535759345	-0.009219870897120282	0.7561139562288646	0.9878472292947078	0.9912628717237748	39	1	19	19	16	111	10	10	1
EVL	5.878041688075008	5.996971770203867	65.188728116188	-0.2521933599783739	-0.01609105687814893	-0.009238679294806271	0.797255658062039	0.9925618200789725	0.9912628717237748	140	21	214	83	24	228	35	47	24
TIMM23	3.536337172669137	3.724939042818626	11.680549863706707	0.025663070405911002	0.014759930552669408	-0.009317748423249644	0.9874348216222204	0.9941633254333027	0.9912628717237748	26	6	15	36	4	62	9	14	1
RP4-706A16.3	0.8531739944453985	1.5422214576078546	1.4138969498909602	0.21826566299147698	0.14842553079030157	-0.009320953374407937	0.9230582725788219	0.9636789397040368	NA	1	1	2	5	1	17	1	0	0
AC093616.4	1.9306443504896253	2.3524212896993255	4.6801386823527	-0.34749565004921046	-0.10516122493898175	-0.00933860255584099	0.8640940502257596	0.9759570587014912	0.9872275332483315	15	2	9	6	0	11	1	3	3
ARHGAP6	5.022036422199779	5.18173859866959	35.982432268213955	0.03188286689232213	-0.0016252587862607105	-0.009427323366221305	0.9836591560153797	0.9988580751920795	0.9912628717237748	64	9	135	36	18	166	39	15	10
SCN3B	0.7102907946918656	1.6398476135331943	1.4098702933967953	0.40932077763258196	-0.04298186780686573	-0.009462386965785195	0.8571097662925334	0.9925618200789725	NA	1	0	10	3	0	14	0	2	0
SELENBP1	4.410889459889299	4.7458676645571805	26.932952718505764	0.14939585620786863	-0.005701915377058102	-0.009504957964041948	0.9322515243160291	0.9975500919757578	0.9905453562609126	81	24	31	48	1	132	10	24	8
CD6	1.3146611315782921	2.3031255445360723	3.584199120549485	0.5666522539286282	-0.15093000422116318	-0.009552018827353192	0.8181193172090947	0.9695050276825322	0.9856727945743791	1	1	25	2	0	15	6	0	1
CARD8	6.36401173090519	6.502713824449119	89.7416716249584	0.14729644634797695	0.015792684238938332	-0.00959407372649903	0.8937544388018356	0.9924730445479721	0.9911710423962627	259	13	239	123	58	508	95	70	12
NIF3L1	2.2029722389180253	2.5472890582038143	4.287056815628768	-0.010393271310902969	-0.0035802189610978745	-0.009738636734971573	0.9953856183616664	0.9988403735550355	0.9899622308105551	10	1	5	14	3	21	6	4	0
CPNE2	4.6809994003884885	4.883278478742859	27.401692092052556	0.004528990499951552	0.017088758893518314	-0.009777551808628831	0.9977469915188154	0.9925618200789725	0.9906848254286321	92	9	50	57	12	202	38	11	2
KPTN	0.4629893747331924	1.6517948186982991	1.5708631657741596	0.8357693813626478	-0.14270926638028797	-0.009861471989984745	0.732217567271513	0.9762433929683185	NA	15	0	0	0	1	10	0	3	0
GPR174	-0.24506717434442765	0.9740600080041177	0.4478563159285105	0.7357630080147456	0.02774103674524532	-0.009921179126911381	0.7394777435802105	0.9925618200789725	NA	0	0	5	0	0	7	0	0	0
VWA3B	0.2947084917808581	1.6504075760219692	1.8240720303240041	0.24972383387166988	-0.32890168462543057	-0.009930165433308272	0.9442278446619916	0.9448756044632263	NA	0	0	14	0	1	2	0	5	0
BEX5	0.9135231416705685	1.683967857796641	1.5986749058179954	0.2010065521019646	0.021920309943544925	-0.010003042839052921	0.9322515243160291	0.9944893897309814	NA	4	1	8	1	0	16	0	2	0
PMS2CL	2.5822068925118558	2.7387209901416254	5.833828968384843	-0.2105235645102098	0.03497345583225491	-0.010020751272942075	0.8896389509588457	0.990496973447979	0.9899622308105551	11	2	12	13	2	18	7	3	2
MARCH5	4.3614984786857915	4.678311442523464	24.55188843733678	0.21160226195131476	0.055152373618744324	-0.010023793032626103	0.8914840278123427	0.9787348730504489	0.990353475656515	18	23	44	58	7	107	19	36	1
GUCY1A3	6.115356199727017	6.21196114537446	74.00844697958308	0.14902254260236525	0.025375149423200762	-0.010024193888337779	0.8850372414384043	0.9854930314688732	0.9906848254286321	294	44	94	76	29	368	61	75	11
DIS3L2	4.640363018335363	4.736535827856889	25.41419575628769	-0.0546693284003783	0.03365492866165015	-0.010093095238790787	0.9628319516267642	0.9821486503124298	0.9906848254286321	82	7	55	48	9	123	29	17	5
POLR3H	3.8549771163508537	4.084337900899209	16.13657543283503	-0.19801463480039727	-0.011424522411785414	-0.010115032325553084	0.8920862369858725	0.9950572946200464	0.990447101967421	68	6	23	32	2	57	20	7	5
SUPT4H1	3.6674987339908203	4.025230624945228	15.058585192041267	0.33226627566525846	0.054234834026289126	-0.010126809783299578	0.8262830152235537	0.9801498307445929	0.990353475656515	16	10	15	28	15	96	19	11	0
CAPRIN1	8.017033883864357	8.040220848328746	268.6035489134952	0.0886934992309146	0.028877095802745677	-0.010149664482144069	0.9030823342304756	0.9787185858886049	0.9900014083151182	537	156	351	433	175	1454	191	224	55
FEN1	2.6960132629240556	3.138903533774546	7.1195314649596515	0.2531620285010107	-0.0053077660615483985	-0.010163674742704892	0.8885100290221486	0.9977772663369248	0.9899622308105551	36	3	10	14	0	36	7	7	1
MYO9A	7.038580533940805	7.077937434092853	135.31043284683264	0.015049130611033157	0.022770272485166925	-0.010183008655332766	0.9876476999954296	0.9841602628042784	0.9901593149651132	395	48	293	260	51	683	131	119	21
CTPS1	3.922545923897819	4.27604762803661	17.42014800666815	-0.15238135515995452	-7.131939182820434e-4	-0.010185296934206204	0.9251078851361995	0.9997322711299501	0.990353475656515	54	7	21	63	2	62	23	20	1
TSPAN5	2.84228013216953	3.141804952539416	7.7634330719237	0.03966825286228955	-0.0046706700436558325	-0.010202440123820348	0.9843140067899633	0.9977137989246858	0.9899622308105551	26	1	9	24	2	40	3	6	3
RP4-740C4.5	0.7173526142969043	1.3068171053265853	1.0787827802174845	0.23067432676444172	-0.04218877713266173	-0.010232330537103398	0.9055580014112852	0.9969864717059068	NA	5	1	2	1	0	7	1	1	0
NARF	4.987760776306168	5.229839733726448	36.09015303738835	-0.07316526393954552	-0.0018628289079574347	-0.010278454670514445	0.9616475163354928	0.9988403735550355	0.990447101967421	109	14	111	62	4	163	55	16	6
FOXQ1	1.0304180372220837	1.8802534449067796	1.8828386380168542	0.08895992608218278	-0.08386808700607415	-0.010314891992983946	0.9738812887517773	0.9822430176712161	NA	9	0	2	9	0	14	4	0	0
ZNRF2	4.057704217703305	4.160917877486156	18.031926185991864	0.012245055947554649	0.022381589214767426	-0.01034129818443304	0.9938516946743954	0.992247521480665	0.9902388061384861	19	17	30	24	8	50	20	14	4
FGF9	0.3693573752698719	1.3868557810384072	0.9715553127251721	0.27598475074111273	0.19067929269407444	-0.010356075105301083	0.9151650082714718	0.9589549716181095	NA	5	0	3	0	1	16	0	0	0
MTRF1L	4.855521867165737	5.014209566503775	31.21003519291591	0.3205397155270789	0.030961354414535625	-0.010382136100396514	0.7650836169894463	0.9851002514540627	0.990447101967421	39	14	80	36	26	221	19	31	3
TRO	1.5205108830437561	2.3880601372440493	3.003328671806732	0.4792521736578309	-0.011796618059107495	-0.010433609067638709	0.8079113075725585	0.9971242327875951	0.9865055750677328	23	0	5	6	0	35	3	1	0
ANKRD27	5.3528164121606325	5.439182291616314	41.93474101421852	0.05896708297061131	0.005333187865731217	-0.010465590342726035	0.9551553043118226	0.9961615441077902	0.990353475656515	113	17	83	72	23	275	32	41	4
PTCD1	1.1008482706889842	1.773170246001468	2.6843228109603414	-0.1184303508002038	-0.24809197060038665	-0.010515887417588805	0.965660352982288	0.9454984050671127	0.9713113804330361	7	1	1	9	0	9	1	0	2
RAB12	5.824623831435023	5.859486413375306	58.71554681860376	0.1137340396119841	0.02531577287227204	-0.010540996283514922	0.8966152836372154	0.9841602628042784	0.9899622308105551	123	44	72	98	27	284	52	44	12
GGCX	5.872044786269096	5.935172290674394	62.04043261489773	0.2692120393274017	0.029823780120274142	-0.010556209308688343	0.7548126467082525	0.9821823701626587	0.990353475656515	81	45	66	117	41	341	50	46	12
TXNIP	9.953937320403345	10.147432475641521	1161.172637965603	0.3169833496527887	0.01791115772652234	-0.010584377785213256	0.8096323477335652	0.9925618200789725	0.9899622308105551	474	643	3009	1775	812	6784	597	922	278
CRELD1	4.422462070641615	4.5446724161384084	21.861860634327886	0.14031155262285225	0.006593701777114319	-0.010614172912346587	0.8993823671744233	0.9961615441077902	0.990447101967421	45	6	54	38	15	157	21	12	3
COX6A1	4.382911042805389	4.500947006778255	22.18977482627085	0.34704429544343257	0.01834308532174375	-0.010616144776259861	0.7275487314487834	0.9925618200789725	0.990353475656515	43	8	22	31	25	136	17	15	4
RP11-1017G21.5	0.3785513770017678	1.3131769807835936	1.0085948718099755	0.6467736749689577	0.10866513475867076	-0.010618135266779872	0.7619208639111505	0.9772080011231558	NA	1	1	0	6	0	11	1	0	0
DCAKD	3.2254170077401803	3.751996588592843	10.893882379204166	0.09958692515438024	0.011003876077768246	-0.010630114413787575	0.9591973611001609	0.9960775752152551	0.9899849071104991	50	3	29	20	1	88	13	8	0
UBE2V2	4.626275136902868	4.731895866383535	25.924287983818697	0.19699870494915828	0.016764032418160456	-0.010677953471308775	0.8512375766480853	0.9925618200789725	0.990353475656515	42	22	39	40	13	149	16	28	3
PLK4	2.1178317964894395	2.697381424510207	5.840256403389252	0.9078334634869898	0.07827863607183612	-0.010684743518970573	0.6808321270551051	0.9810729668537457	0.9865055750677328	8	5	0	9	6	38	1	6	1
PPAP2C	0.8003135195817427	1.4945675326290344	1.3390592910510302	0.10872011809468106	-0.006272619365219031	-0.010687854914109047	0.96389096028525445	0.9993644992356782	NA	2	1	6	2	0	11	0	2	0
MMAB	2.9528434895809434	3.325296774983909	8.784140944122589	0.5958451774866114	0.017448844016085444	-0.010692324072216975	0.7102778439289967	0.9944893897309814	0.9893037833924301	17	2	2	28	9	52	7	8	1
ELAVL1	5.391539430411319	5.4492146365866825	43.28705575301666	0.1403116933925786	0.015981957207605785	-0.010782460795161193	0.8817293687154578	0.9916703039335799	0.9900014083151182	92	16	50	95	33	251	41	27	8
TMEM51	3.4274658162618126	3.9493488236483025	13.698414302384698	0.6025328411616047	0.04320290538633051	-0.010794292211940951	0.714392924594947	0.9857666078479663	0.9899467542683648	18	12	32	37	0	112	11	10	1
LRRN3	2.5041970773833726	2.8415858611124567	5.591352297947814	0.06889188715423827	-0.0015074309879521892	-0.010908417691782342	0.9723792190885997	0.9997499923446567	0.9891364435711337	23	3	10	4	3	31	6	6	0
CERS4	3.0981293950281485	3.4467102807515215	9.242310312749474	0.06284801593695122	-0.007225354635075677	-0.011095717940085239	0.9739277906481569	0.9969864717059068	0.9897032307520933	38	1	22	21	1	43	8	9	2
ADD2	2.0418575685664946	2.5440130793787605	3.930647105997345	0.2537682666073893	0.011523863766084335	-0.011104101597799598	0.8870163576383038	0.9961615441077902	0.9872035944390555	21	2	8	3	1	37	4	2	0
SBF2-AS1	1.3570541964700162	2.0722497355639113	2.3441575775613286	0.28482921944629264	-0.06287201315425389	-0.011201046752896543	0.8843259157682934	0.9855480369670813	0.984630982199075	8	0	12	4	0	17	4	1	0
ZNF319	2.7560453863172607	2.959432720088996	6.567552974899319	0.03899251652271927	0.0028424462646298495	-0.011223400707902386	0.9833026134612135	0.9988182434786356	0.9889821177535356	24	3	7	9	4	35	3	8	1
WDR34	3.472290629664846	3.6064746970367336	10.934400280075872	0.03479024415271311	0.02053571743398414	-0.01123258511353831	0.981924363867685	0.9925618200789725	0.9899622308105551	38	6	19	16	3	57	12	7	2
AMZ1	1.6148425228065062	2.093674432047178	3.0740940158057604	-0.1475861810420568	-0.09385264393882897	-0.011240273491599456	0.9478319616230335	0.9768858343212824	0.984630982199075	5	0	6	12	1	8	5	1	1
MCM5	3.6017257294054352	4.122304417742006	14.888786710769521	-0.03797768633381462	0.0033016777206165745	-0.011282908200354077	0.9861490186107019	0.9986043850143407	0.9897032307520933	71	2	15	44	5	85	23	12	0
INPP5J	0.06686115032863947	1.1506320796135117	0.6052744801417583	0.40411196229988444	0.04052111051381728	-0.011311909706289794	0.8646369153578467	0.9913275767179823	NA	2	0	5	0	0	10	0	0	0
ZNF582	1.5108418198370799	1.9621244530969695	2.424451734272353	0.1286655262776627	-0.020660232763231336	-0.011316858176236098	0.9480625406316722	0.9947570215863206	0.985950143916651	5	2	6	6	0	14	2	3	0
METTL5	3.8810647660959066	4.000012337602162	15.031472790238485	0.1808235645373893	8.473314265502825e-4	-0.011319852312514119	0.8809310152554439	0.9993162065170882	0.9897032307520933	35	7	15	26	13	89	9	15	2
SLC35A5	4.254786841071339	4.395028689106552	20.92516859154622	0.30208300819414	0.020845499435082303	-0.011342991435711505	0.7893439262363745	0.9924730445479721	0.9897084196088803	31	7	22	33	24	125	9	17	5
RABEPK	3.198243446381398	3.4087188856290864	9.572538887746187	0.26553758554290324	0.008550874131295447	-0.011343879124788379	0.860687374688688	0.9962429220129622	0.9890417102956853	35	6	9	6	7	47	9	9	1
RP11-159D12.6	1.45394779430575	1.989531037275092	2.896131361338232	-0.41804943927369387	-0.15111287645680788	-0.011389515562216129	0.8488256890782367	0.964143453573163	0.9830318017027913	5	1	4	12	0	4	5	1	1
TCF19	3.077765067815776	3.488082759045585	11.828320639400744	0.026500943154928232	-0.08743731938468835	-0.011429692797453242	0.9929256544372084	0.9765805668776141	0.9863217498446024	34	9	2	19	5	44	8	1	6
RNF7	5.352260861983555	5.3871838313424565	42.116718845731896	0.09692341086868927	0.01989201479524421	-0.01145051399704508	0.9179989802580524	0.9884609423223016	0.9898121865875922	83	21	62	57	33	200	30	37	9
CNTN3	0.5454643197944448	1.2431587912760333	0.8775385926532948	0.20757703323415524	-0.19453289060380116	-0.011483025642985499	0.9179989802580524	0.9554837208975033	NA	3	0	5	1	0	5	1	1	0
LL0XNC01-237H1.2	1.3057118618771202	1.8706514511830794	2.4100788136149256	-0.06950182071112766	-0.06927500894379522	-0.011529125416264968	0.9787756946707634	0.9843434024511754	0.9813933467893544	9	1	4	5	0	15	0	2	1
ACAA2	4.994548475776999	5.069968791882181	34.21590373439222	0.11097797540920835	0.023255687970012418	-0.011593018054478994	0.9231093682047357	0.9884609423223016	0.9897032307520933	68	21	36	51	24	192	29	12	10
NUS1P1	0.787133861253909	1.6915132219209392	1.67064421220065	-0.004785438568512112	-0.20866144786102508	-0.011665336897105586	0.9993278087986119	0.9564279478447382	NA	1	0	7	8	0	7	0	4	0
TPRN	2.85727426190116	3.5308444831153167	9.748803521047465	0.47284154972216075	-0.06327369343921843	-0.011705160740436343	0.8335710075800685	0.9829010538865204	0.9865055750677328	50	3	1	34	1	39	6	15	1
KIF24	2.3152949214872685	2.6674504380282293	6.799904205601106	-0.4905053957127186	-0.06461670968672631	-0.011789384431726165	0.8002653118709535	0.9845755232928873	0.9839218075628976	11	5	9	4	4	18	5	0	4
IL5RA	0.460436443020235	1.466173102082573	1.6235954479205434	0.4797552294238661	-0.4447974039004353	-0.011817534210728939	0.852318817237828	0.9063602180695288	NA	2	0	11	0	0	6	0	1	1
SLCO2A1	7.086889332903924	7.175854305261788	144.7167060623893	0.14192374098316685	0.014767830821639906	-0.011835464844266461	0.8797510046819907	0.992247521480665	0.9893037833924301	289	46	515	195	58	909	130	106	23
HEATR1	5.685014729074229	5.7622894915277145	53.28066804918308	-0.02405514879739998	0.022345754887094445	-0.011871045346473185	0.9833825336644558	0.9867869695186033	0.9899622308105551	137	14	100	139	23	269	39	56	9
RP4-773N10.4	1.7197872258502318	2.093891904814809	2.726138517183072	0.0398665617901154	-0.024175361712428463	-0.011876644220055837	0.9843925014120463	0.9936047745414971	0.9855832152925036	5	1	10	5	1	15	3	3	0
UBE3C	6.3906508612708075	6.43862190335507	87.07330317445006	-0.054215842783796334	0.021184435053932388	-0.01189527558097477	0.9555788208642444	0.9860047455439499	0.9888998384154382	202	30	136	187	54	379	56	100	16
ALG2	4.449085467364888	4.576344396454575	22.219775648405484	0.0382916023460936	0.016307805378566066	-0.011918791693728987	0.9768557746169587	0.9925618200789725	0.9897032307520933	46	6	47	65	9	125	24	17	3
SLC4A11	0.23353599512137765	1.213376354846065	1.2423311041055087	0.19989741524257018	-0.5093339590717597	-0.011941779638351451	0.9477219663708842	0.8921146332666052	NA	0	0	4	5	0	5	0	0	1
MS4A8	0.6349870699899325	2.022627653420144	2.706323891501878	0.6985611908177377	-0.37004272617427675	-0.011987851079001015	0.816923346652802	0.9315689496745191	0.9662013683168134	0	2	20	0	0	7	0	6	0
AC002543.2	0.5990216752397326	1.3717067448964695	1.60872541121209	0.35318382040410745	-0.24857339961664673	-0.01209393766932902	0.894099073550389	0.9505375042218815	NA	0	0	6	3	1	6	1	0	1
NGDN	4.216305034891473	4.5769889970534114	21.68917423800932	-0.12916899812668853	0.007962432080713464	-0.012096299092139417	0.9324528434076572	0.9961615441077902	0.9896580668919653	58	6	48	41	14	139	18	27	0
PDE4B	5.628591908136539	5.87576564355813	58.01239867339938	0.5966265998818404	0.060458063270541595	-0.012123999837340438	0.6312757085884472	0.9752898271100721	0.9884089518397922	35	38	187	54	34	489	35	48	6
RP11-274B21.14	2.486675697918205	3.0967145738728323	6.714669508786408	-0.0036502261313568337	-0.06632723661939068	-0.012251850559103388	0.9993278087986119	0.9816051608608588	0.9863217498446024	25	0	26	11	1	27	13	2	1
AC007163.6	0.8128884300693198	1.6228035047131193	2.314067904705861	1.056467697214301	0.13923793729661393	-0.012263417484570006	0.6269941527397868	0.9761541147241592	0.9809878098388188	3	1	0	0	5	7	2	3	0
AKAP9	8.257774779985429	8.285462600120978	315.6022373805068	0.014258887407024155	0.019562320408950618	-0.01229580506921474	0.9871206054017855	0.9855614383599193	0.9872035944390555	805	123	768	536	129	1526	277	302	51
ABHD15	2.578725421583965	3.111678709854898	7.127205550836205	0.41420195583228947	-0.02237880388318673	-0.012310012319323221	0.8292735173409385	0.9941627883689096	0.9863217498446024	5	4	26	20	0	35	11	3	1
PGBD1	2.1150786710946305	2.565138817665352	4.327793278614049	0.2654886449303843	-0.02823379076044357	-0.012532217437618152	0.8809310152554439	0.9925618200789725	0.9858150441863699	20	1	7	11	0	25	4	3	1
MAP6	1.8127183795505522	2.3890412039129902	3.816953850240384	-0.07173890190807114	-0.03452891960042248	-0.012681105825482807	0.97829904508346	0.9925618200789725	0.984079605539995	13	2	10	6	0	25	5	0	1
EIF1AD	4.342317068191655	4.533888581436797	22.699019718012824	0.22195369617410476	0.010496933247368867	-0.01274264729692159	0.8588220693873981	0.9951896058202431	0.9872275332483315	45	3	37	31	26	127	11	21	5
LOXL1-AS1	1.0171771199085087	1.6883036407237098	1.764869854874109	-0.26748764356062843	-0.11547559534478256	-0.012755486001471052	0.9021700587966338	0.9765805668776141	NA	3	0	4	7	1	8	0	4	0
TRNT1	3.8378170084515375	4.1738739770259565	16.20624077512484	-0.1861384842594654	0.006082275079272159	-0.012769583756915864	0.8966869462079933	0.9972095102964393	0.9876997805047947	31	8	32	37	9	88	28	9	0
EMC1	5.930277959011804	5.997906064179705	63.38329674147221	0.030545160984852687	0.02074604164698323	-0.012781803670014871	0.9789411844826594	0.9875377233696337	0.9873734544858477	199	25	87	158	21	388	41	52	13
AC005042.4	1.7019178260741703	2.231066088128178	3.749701854844397	-0.0846834077060492	-0.07637104243564151	-0.012838417089850528	0.9740050318454332	0.9816051608608588	0.981739608318745	5	1	15	4	1	22	2	0	2
HOTAIRM1	2.3618442345990496	2.5179464266693663	4.7877629518317315	-0.023238228811972978	-0.01153919513473614	-0.012843506025378046	0.9907141324411559	0.9961615441077902	0.9858150441863699	10	3	8	6	3	21	6	2	1
RP11-96K19.4	0.5934766545319765	1.5399883492724473	2.325795850523127	-0.13758470265288997	-0.643206895719458	-0.012951713407910653	0.9692916987536377	0.8665546741350634	0.9257179476736254	0	1	8	5	0	5	0	0	2
COX7C	7.05597818742469	7.158119140114098	146.9629996573836	0.27083206646656005	0.02687254449925828	-0.012986993946254997	0.7601555665522519	0.9853166532828752	0.9872035944390555	219	98	135	163	135	685	107	114	35
LSM5	4.171929853484094	4.41885324820724	21.625285463199067	0.021724564617280142	0.016317487925078096	-0.013062092400185	0.9918258974016697	0.9942327129245689	0.9865055750677328	46	15	11	31	17	89	4	29	5
KCTD4	0.5183066833870618	1.262213461278576	1.035178196804989	0.5502635238772826	-0.09139225929787166	-0.013074343085010149	0.7962626185064208	0.9829010538865204	NA	0	0	2	5	1	6	1	1	0
RP5-894A10.6	0.6649632308593629	1.5402403822070736	1.5050093683140542	0.34777629676502825	-0.11753208288966106	-0.013102130227679596	0.896642047816072	0.9779027430312509	NA	0	1	4	7	0	8	0	3	0
UTP20	5.852862945553228	5.9616455364140855	61.99014642251014	0.05529382640248997	0.014585890566338348	-0.013108026258474384	0.9660651926873364	0.9925618200789725	0.9872035944390555	194	32	48	155	24	276	43	72	10
FIBP	3.0488042594001485	3.6253127206196787	9.734613523132793	0.0719092937866227	-2.627092568113424e-4	-0.013153086161113447	0.9739277906481569	0.9999079392777694	0.9865055750677328	43	1	18	30	2	85	5	12	0
USP3	5.540285298038773	5.615115984233004	47.94019501459613	0.1007662184839417	0.012322759465471551	-0.013171792732495283	0.918501612636198	0.9925618200789725	0.9872035944390555	76	16	110	117	26	302	35	43	7
RNFT2	0.7879235153088268	1.7218194278259464	2.0910343661010584	0.23210012776913522	-0.07616806028604145	-0.013172472681103675	0.939625474745312	0.9867869695186033	NA	8	0	0	5	2	18	0	0	1
SNORA22	3.6412226506457066	4.145519550528066	20.485957797352935	0.6942099846553824	-0.07783512632346351	-0.013274543141410524	0.6759595696409179	0.9808486823243803	0.9821346733807408	9	16	7	9	27	58	5	10	10
CTA-228A9.4	1.785560743143169	2.054453224723981	3.1594665968365367	-0.33391149700385603	-0.042125958888161265	-0.01327772017206891	0.8497362026577497	0.9883792420832934	0.981366527365897	6	1	6	8	1	7	2	4	1
TMEM175	2.9658108414449296	3.5035728612738772	10.965082611850663	-0.5260513041458611	-0.24843539608958043	-0.01332480481231019	0.765783335362494	0.9227635392229563	0.9830367756112689	60	1	21	14	1	27	2	8	6
RP11-313P13.5	0.28709335056666546	1.2115429745307444	1.3749421342565487	0.28919467865594145	-0.30022114748657436	-0.013327454947590666	0.9175150088513851	0.9448756044632263	NA	1	1	0	6	0	6	0	0	1
FTSJ2	3.6320071661875226	4.059540213403819	14.799820312102078	0.051282547916808766	0.021550081061421904	-0.01332833060947709	0.9794447834048344	0.9925618200789725	0.9867037880495039	40	12	17	40	2	89	20	12	0
CTSF	2.3456641505235747	2.6655359417195	5.304818930340375	0.537660881710568	-0.006583711703795249	-0.01337185121625093	0.7456271192742145	0.9982830141183112	0.9839218075628976	2	2	16	7	5	33	3	4	1
MAPRE3	3.859318552453101	3.9906832479782515	15.74290554500501	0.0061062558229058005	0.013795760450916728	-0.013511861895078135	0.9968584357833727	0.9944893897309814	0.9865055750677328	29	12	33	19	5	78	16	4	5
ALKBH4	1.286102875347215	1.8265378556628835	1.9618627191855738	0.16704055307059826	-0.05017765012705806	-0.013525073399213479	0.9322515243160291	0.9884609423223016	NA	3	1	6	7	0	13	3	1	0
EPS8L1	3.5218185288076653	3.809887503558501	12.284345409880023	0.2416841356263627	-0.005392502094894265	-0.013635645014863999	0.8648068209790588	0.9976781851692214	0.9865055750677328	21	4	19	54	2	79	13	7	2
RADIL	2.033832288902786	2.3396370501944284	3.769473838607895	0.033476242691050324	-0.022609730485557554	-0.013657222581986097	0.9871206054017855	0.9930518553170561	0.9835702800207946	14	1	10	4	1	18	2	4	1
CDC123	4.827476945020843	4.9956376307352794	32.746956645292435	0.0664472970799384	0.018772243675825483	-0.013704565772339857	0.964243102066231	0.9925618200789725	0.9865055750677328	63	33	32	46	11	159	9	33	9
SLITRK6	0.5918159925341805	1.795753304911435	2.1357438128557202	0.9869660139963953	-0.28842709733243965	-0.013710638270989848	0.6867077776793138	0.945192491292061	NA	19	0	0	0	1	14	1	0	1
E2F4	5.373694220388608	5.5932621797875	46.45183009305037	-0.1128632394567629	-0.008963817073379017	-0.01371106872479221	0.9324741853972541	0.9953921136748	0.9867037880495039	191	11	96	104	9	201	73	26	6
ERCC6L	1.2601153131056286	1.7182830165107463	2.367878065758061	0.027175027652442587	-0.054023534251938704	-0.013722066919215003	0.9921020453356981	0.9884609423223016	0.9785751631161699	6	1	1	4	2	12	2	0	1
FBXL19	3.763143865130141	4.030714128821696	14.516252958046065	-0.11723759490199084	-0.00831295437723818	-0.01376964333178348	0.9379592060411223	0.9961615441077902	0.9866137508550596	57	3	41	23	3	63	22	9	2
SEMA5A	5.428692137943972	5.6675098908034265	49.58082531651919	0.3843126866944973	0.020417911718919074	-0.013770015099466622	0.7841463293958895	0.992247521480665	0.9865953198978159	210	19	98	18	29	281	41	53	5
RP4-639F20.1	1.5869976422639893	2.0342714645587585	2.7966412865920973	0.1531089702439015	-0.053074268033449196	-0.013792399974812339	0.939523804922665	0.9866261189411787	0.9811909338688176	6	1	9	6	0	17	1	2	1
GNL1	5.560339147754977	5.735584976089291	52.95064624885364	-0.09806135110804172	-0.02407843755954776	-0.013799738441219938	0.9416869894777232	0.9884609423223016	0.9866137508550596	193	16	146	87	7	221	42	38	15
ABI2	5.9976241960699355	6.085184764233852	67.72043799618292	0.014259288322322606	0.012071375041727495	-0.013917935450017517	0.9915752049758808	0.9930292008195625	0.9865630893419536	126	24	200	149	19	413	48	41	17
IRX2	4.259273888608308	4.385622020898262	20.710836767151825	0.07852593622934012	0.015374177270319192	-0.013994850867279718	0.9555788208642444	0.9934892979852172	0.9865055750677328	61	16	21	38	4	98	18	11	6
MXRA5Y	0.3328129246593084	1.6589869728571327	1.5596248231270564	0.7845153995666194	0.29277427900270864	-0.014054572354110822	0.7695542778492221	0.9414561570346257	NA	8	0	0	0	3	25	0	0	0
PCDHB3	0.8734823093252134	1.6827344111349076	1.7721002612808832	0.17886152265365804	-0.08623729706668089	-0.014088652742460595	0.9451884860314854	0.9836074125086083	NA	11	0	1	1	2	9	4	0	0
CEPT1	4.979174722650827	5.123929402364806	33.86153537890742	0.35388998801846505	0.024295264854936202	-0.014091130943996891	0.7329763440833984	0.9882469049447622	0.9865481818617021	34	19	64	60	27	251	24	29	3
DOCK3	1.2873592828658393	1.9687720241368907	2.235959039074524	0.0062242346071822415	-0.1542051433478141	-0.014233840728907186	0.998630450838112	0.9637498956411665	NA	11	0	3	9	0	8	2	4	0
IGSF9B	1.6650675585226535	2.3775576966458742	3.1554426165873495	0.38829555790640985	-0.052388547504729155	-0.014278640345973924	0.8397261847326115	0.9875377233696337	0.981089113737326	8	0	10	14	0	26	4	2	0
CHST12	4.238104575541532	4.432270153435195	21.075959852992852	-0.27252405780287364	-0.011823464836416027	-0.014285922881967207	0.8392134080440218	0.9947570215863206	0.9858163281176591	34	9	62	38	7	85	30	4	6
FZD1	4.532049213483456	4.617274822970655	23.70142818755397	0.13749410540772145	0.007445945870638945	-0.014304649862824537	0.9035792111436248	0.9960199812322127	0.9865055750677328	74	11	37	24	16	138	15	22	4
MICALL2	5.342309311459391	5.719096626486696	51.60157029738758	-0.030046509045903072	-0.06133287307205172	-0.014318774422884284	0.9889719011793296	0.9765805668776141	0.9855832152925036	227	13	98	134	2	200	65	26	12
SNX1	7.062536713403304	7.115712403731513	139.61715135324275	0.08014160273599107	0.014174426238388263	-0.01432407769325269	0.922698374605228	0.9913275767179823	0.9865055750677328	257	80	260	222	82	720	146	133	14
MIR4458HG	1.765876118978817	2.208852056387297	4.374198610978264	0.5800949608536697	0.035925133586764475	-0.014338196588299497	0.764583626523093	0.9925618200789725	0.9797171196091182	3	7	1	4	2	16	1	5	1
PDHX	4.689083357561116	4.775309455458641	26.394890714714172	0.10545346484735678	0.013174355585797609	-0.014442458957234333	0.9254742369485254	0.9930518553170561	0.9865055750677328	45	10	38	82	13	153	18	23	5
RP11-677M14.7	0.327332067730023	1.3784025589349156	0.9565701399097601	0.6927461951963277	-0.08536660646038596	-0.01444942598892375	0.7481277962976319	0.9855614383599193	NA	0	0	2	8	0	11	1	0	0
RP11-274H2.2	-0.04889664697076347	1.0568495237732995	0.5279561798740201	0.4819746058224215	-0.05278260045870427	-0.014523838857736927	0.8383558126628261	0.9941633254333027	NA	0	0	1	5	0	8	0	0	0
CTD-2286N8.1	1.5088190870173475	2.212333661945258	3.1306947008347117	0.1676339660085328	-0.10407633473469587	-0.014533682331321518	0.9464695292420919	0.9768888868971786	0.9797740756778764	6	0	17	1	2	10	2	6	0
POLR1D	5.802371849155136	5.87746444458921	58.72946314623997	0.22641281229555066	0.013733186460224473	-0.014567846127846755	0.7891975063722461	0.9925618200789725	0.985950143916651	85	26	98	87	54	332	48	53	8
MDH2	5.568058408676456	5.642227625145135	50.33159110184594	-0.056532006835891116	0.017498191785821317	-0.014583629500240716	0.9591413859147174	0.9913275767179823	0.9858282348034854	148	12	73	90	34	241	44	25	15
ST3GAL1	6.821806248557882	6.853673532143713	115.6007645450843	0.045051690778347794	0.010227883834732315	-0.01459852763520899	0.9568263502148355	0.9925618200789725	0.9839941921380387	301	48	196	254	53	692	103	97	16
AC004453.8	1.3345291533721975	1.9987145521548841	3.632189681098217	-0.10144716814223452	-0.016038222260643185	-0.014647342246521105	0.9746040640045682	0.9973637119993172	0.9772871897198875	5	4	4	1	2	23	0	0	2
DPM3	2.0560011176390227	2.546224228291605	4.537291347145435	-0.1248581489660429	-0.013802725741874943	-0.014664054766964614	0.958197309948038	0.9962116223140406	0.981366527365897	12	1	4	11	4	37	0	4	1
RPL7P52	0.8799526721680424	1.4709874838068762	1.3760738120892433	0.2495027880300422	-0.09990888118526833	-0.014686503457763622	0.9035792111436248	0.9786938263671733	NA	1	1	6	3	0	7	2	1	0
MAST3	4.812693099761123	5.099061340409264	31.970158919315388	0.09780159749923321	-0.005491527994338652	-0.014728077095421508	0.9482778445782705	0.9973637119993172	0.9858408554831446	100	8	117	54	4	186	35	28	3
RP11-263K19.4	1.5662403090261894	1.9953354886997845	2.448089760748455	0.14347072837627212	-0.04194597917102485	-0.014733758702686114	0.9395978237110139	0.9900395106412978	0.98062789871597	6	1	2	10	1	15	3	2	0
FGD5-AS1	6.5450745441795855	6.56784153238214	96.97545115478712	0.04019931727673283	0.026723204219610327	-0.014734725242488233	0.9641444705986347	0.9809948431991512	0.984640489815123	169	63	149	158	53	461	77	64	25
RP11-43N16.4	0.4849167821367888	1.2807693764706276	0.8302231905280362	0.16595508342442214	-0.09752333335260627	-0.014745450118675701	0.9396223969678655	0.9809948431991512	NA	2	0	5	2	0	9	1	0	0
AC025171.1	1.4820404092947037	2.1618970904542776	2.772809284404714	-0.20496698741812655	-0.1489468936572487	-0.014774166294779942	0.9272113898210569	0.9642157043943854	0.9797740756778764	12	0	6	10	0	7	3	5	0
RP5-821D11.7	1.1904956265569708	2.0385633031149366	2.3056979809051454	0.30189863791009897	0.05248987460332391	-0.014789713749988196	0.903088443730432	0.9877997868810466	0.9797171196091182	1	0	8	8	2	29	2	0	0
ABT1	3.1080671564536635	3.1913968726809183	8.389520488965728	0.08527058925374299	-0.0028399206600967573	-0.014835622353343757	0.9542706261605785	0.9988182434786356	0.9849888479513184	13	5	17	12	5	42	5	7	2
RPL19	8.917955387609934	8.94626055852489	504.44716038040826	0.050180219527047	0.02191883528058304	-0.014850939959840498	0.950709856637886	0.9845755232928873	0.984630982199075	1335	288	672	652	303	2659	358	368	119
ITFG1	5.519086591289799	5.580885422558721	47.717697781320645	0.21048625382111344	0.010396412542064044	-0.014851812192276324	0.8120985073729343	0.9940208187002518	0.9856614364322499	84	31	52	91	32	283	35	42	7
CSPG4P8	2.066468527610954	2.5779779562075342	5.788454881465479	-1.0450210120875978	-0.32714040341693573	-0.014961987925101748	0.5525731122821012	0.9127995175850013	0.9785751631161699	22	1	4	15	1	5	4	1	4
EIF5B	8.374048230773566	8.38971800076165	340.2138939826839	0.016233628818345284	0.016712567831471608	-0.014977517437177564	0.9839823243457319	0.9875377233696337	0.9820106293442272	782	125	669	597	206	1637	288	317	59
IPO7	7.656060016621251	7.664125115710794	205.67507636228882	0.01969909415973383	0.023289237065660776	-0.014994779351479477	0.980498156269824	0.9810729668537457	0.9816925222832975	438	83	381	395	119	1062	168	163	42
TMX2P1	1.8746730432854768	2.3486388774026405	3.81959631522873	0.2794673643371697	-0.02120482775634637	-0.015099651508537978	0.8803267762285717	0.994967958222772	0.98062789871597	9	0	4	6	6	19	4	4	0
TAF13	3.933145560835952	4.1776050044007205	18.9099308934477	0.5651615900618462	0.008143949827044396	-0.015100594813208296	0.6846131615432307	0.9969864717059068	0.9828047672362474	21	10	6	28	23	85	8	14	6
RASAL3	3.8692110399511157	4.324989422092757	17.968909134815558	-0.15117131652612803	-0.046699071851022504	-0.015115840032521753	0.9326750091774402	0.9843434024511754	0.9835925540669298	61	3	77	18	3	72	35	6	2
GOLGA7B	0.7173526142969042	1.3213084425468913	1.0906421276171767	0.25122852134475143	-0.09469922892629985	-0.015121186619439151	0.8988840197381317	0.9969864717059068	NA	2	0	1	5	1	7	1	1	0
ACAP1	4.3657595877197455	4.658153808658454	23.803840512639503	0.1409457583422478	-0.039179116279805255	-0.015129516895388285	0.9256277386575341	0.9847607187098888	0.9845323288659817	42	3	116	29	7	108	26	16	5
ARFGAP3	5.705760532965632	5.931836316912016	61.65746648808575	0.24028491877806654	-0.009692008926193763	-0.015191150430317775	0.8474259254624864	0.995212277669072	0.984630982199075	110	5	120	83	71	279	48	46	15
SERPIND1	1.4594459678007847	2.001887080013523	2.430566241407929	0.11749819682342438	-0.07851708322074728	-0.01520141262984626	0.9563886115169139	0.980966366785969	0.9797740756778764	3	1	10	7	0	11	4	2	0
TNFAIP6	2.882140735205055	3.304316032359841	9.7168217105512	0.7465426021431116	0.007172718225438338	-0.015222901352305465	0.7065889749370102	0.9976781851692214	0.9808197828413259	1	4	14	14	13	35	4	12	2
GALNT4	0.13931411661527213	1.0809560358513486	0.6255850722679439	0.37247661868140497	-0.2738974288917705	-0.015232945761859537	0.86977978202614	0.9460880924235064	NA	2	0	0	5	0	5	1	0	0
ESPL1	0.9546320554809579	1.7330801008780603	2.7141405242479677	0.06613273255063572	-0.3858223918183035	-0.015270980103429733	0.9847623902333169	0.9150843678381614	0.9552831796617417	14	1	0	2	1	7	1	0	2
C12orf66	2.6748845258554783	3.045934285081542	6.37264741402699	-0.09547380256453056	-0.014857938144577481	-0.015271842093009153	0.9563125687335498	0.994967958222772	0.9835710540328204	24	2	8	19	2	33	9	6	0
ADRB2	3.6334280720971663	4.004465121593462	14.257341643846686	-0.3256581914675779	-0.05588592174028134	-0.015319363560314643	0.8364310608445167	0.9803740449392997	0.9835710540328204	78	2	19	30	3	39	24	10	2
ZNF235	3.175778917206493	3.3049231224380207	9.334185963147073	-0.17717214983514776	0.0051952630155399715	-0.015326079252840278	0.907299172374256	0.9982830141183112	0.9832001587315758	11	3	27	15	5	26	10	6	3
PLXNB3	0.2429680948532124	1.2451652412525493	1.2654468275404165	0.13354861876826812	-0.5923298990678659	-0.015347878187070228	0.9647567439688126	0.8730873567343819	NA	3	0	7	0	0	5	0	0	1
MGAT1	7.3474749011062395	7.368295590459932	168.15553890489267	0.048522284189829394	0.018811385787617454	-0.015417249324784705	0.9531503611421703	0.9861787425317554	0.9835702800207946	330	106	263	262	94	745	182	121	31
TPRG1-AS1	-0.15522234453833167	1.1141718009501203	0.5471195220839393	0.6134884682804895	-0.24957825815783663	-0.015444208078031096	0.7913646681127043	0.9568628520188776	NA	8	0	0	0	0	8	0	0	0
ZNF726	0.452749380226235	1.2990985184100778	0.8265140264557052	0.20322579552991493	-0.14372891961172013	-0.015450780447966207	0.9251865627109558	0.9722587607845519	NA	7	0	2	1	0	9	1	0	0
TMEM170A	4.142369430308474	4.254913502665669	17.920118129111067	0.16798414811818058	-0.010623781865086841	-0.015486657444792641	0.881761752628943	0.9947570215863206	0.9847904399359794	26	8	34	35	14	113	12	17	2
THAP8	1.515521792612797	2.1817650930174612	3.309436538532937	0.25686250851555253	-0.087584151317651	-0.015496938737855416	0.9174722668527753	0.9803740449392997	0.9785751631161699	20	1	1	2	2	19	4	0	1
ZNF626	3.281220540304224	3.5217080852791764	9.8691678042454	0.017183044821245153	-0.005201257237432294	-0.015498466197650282	0.9921374732940936	0.9977137989246858	0.9839218075628976	20	2	14	36	5	48	8	12	1
RP11-489G11.3	0.5680243474949752	1.3228649177025003	1.1178040257150554	0.5425847671900798	-0.10156990521101025	-0.015525203234222946	0.7913646681127043	0.9804313730168003	NA	2	1	6	0	0	7	1	1	0
SGCD	4.227787329767221	4.448644349354043	20.876286518149662	0.272175396634846	0.005300657767383528	-0.015554775703531028	0.849586486473728	0.9975500919757578	0.9840711902535326	79	5	34	15	17	170	10	10	5
ANKRD40	6.516266304705733	6.553606417617049	94.23360591802583	0.05611727779725071	0.01466535472808552	-0.015596434960717357	0.9508812812378633	0.9902873967543676	0.9835925540669298	203	49	238	124	42	471	82	87	15
P2RY10	0.4972535946244271	1.5424194097603023	1.3079613835324841	0.7762612193220411	0.05008675370033589	-0.015598398527615229	0.7329638803527697	0.9893050056125497	NA	0	1	9	1	0	16	1	0	0
TRIP11	6.964843611421155	7.024430903031808	130.07856498482147	-0.00908223097633892	0.009027456493404086	-0.015623974020501861	0.9936061101460165	0.9941633254333027	0.9835925540669298	384	37	249	263	66	610	159	102	17
RP4-714D9.5	0.9859934245229506	1.995331186667797	2.2748160811022884	0.7820206741264873	-0.18777228578221034	-0.015634724722412525	0.7353315891604176	0.9623182792243741	NA	0	0	11	11	0	12	1	4	0
TBC1D10B	5.8027162467492515	5.954717282863753	61.797066089953645	-0.07090841444061591	-0.004784110734301024	-0.01564774062564074	0.9578856543330441	0.9972363076897708	0.9845323288659817	216	33	121	111	8	232	77	38	13
MEGF11	1.7090350920929867	2.133387725008014	3.826791172456851	0.15880732755587915	-0.13932733611433396	-0.01566594829111135	0.947533091450594	0.9671389736250706	0.9777962862391456	2	2	2	16	1	10	2	2	2
HYAL2	5.378376039160894	5.466553001084938	45.61065604494054	-0.02193114640657076	0.003320255279588839	-0.015779357628042622	0.9876476999954296	0.9981520173011587	0.9839218075628976	49	32	88	95	16	191	29	26	16
PPP1R35	1.0896300861951413	1.6040329641226287	1.9525574746193597	-0.15927337337453226	-0.14694517414202515	-0.015820396045675564	0.9439231729359875	0.96567129207777	NA	5	0	4	4	1	8	2	0	1
CEP76	2.4784515070594075	2.677664339284518	5.151056961506263	-0.10467455135456907	-0.004493068225835932	-0.015846688346559504	0.949902724458634	0.9980404533264342	0.981366527365897	18	2	7	10	2	21	7	3	1
DCDC2	2.236241763412528	2.5989040814916247	4.447998796143114	-0.2179646846617277	-0.02583625085145983	-0.01585133779190611	0.8927133601732457	0.9925618200789725	0.981089113737326	15	2	7	12	1	18	4	7	0
RP11-96D1.10	0.32114665009985416	1.2909716396761468	0.8553455579666727	0.5348123699195729	-0.13535739600215677	-0.01589994865786812	0.8114848466132479	0.9765805668776141	NA	0	0	4	5	0	9	1	0	0
ETV6	6.074584795936057	6.113348269466942	68.92516072192288	0.05680234979462956	0.014283920374447798	-0.016012737813659254	0.9517913812696781	0.9913223847358561	0.9835702800207946	143	33	176	110	29	410	50	59	12
AGBL2	0.9878253004280961	1.5977092603472944	1.694206621602587	-0.016880199687542972	-0.05666156572727177	-0.016053032893761806	0.9946533477773772	0.9888748933267252	NA	1	1	6	3	1	10	0	3	0
PDZD11	2.639819745041804	3.048045982875816	7.026220343809669	0.42263806860904285	0.03606372113500662	-0.016088647073245626	0.7978570203562858	0.9893257874059419	0.981089113737326	20	8	6	4	4	54	4	7	0
ATAD3C	0.9496924659443177	1.7827393252457318	1.598552629276251	0.13229271145186883	-0.06804325355295245	-0.016121641946618488	0.9561815600180422	0.9864251925203605	NA	4	0	4	9	0	18	2	0	0
ARMC5	2.164860288603433	2.801215347410084	5.145539614164749	0.4850843694418677	-0.015646071394923584	-0.01613060270594171	0.7928049937382422	0.9959960540625837	0.9805522115346632	30	4	3	8	0	36	6	4	0
QSOX1	7.215600905700382	7.297366721366903	158.15555207808336	0.03524087634017351	0.01238862451570557	-0.016143782272794453	0.9747413839354762	0.9925618200789725	0.9835710540328204	584	82	190	278	57	673	188	144	19
AC073109.2	-0.09189921620512423	0.9694079346877414	0.4230224338586015	0.28009684112432687	-0.24181143014511394	-0.01617433943630557	0.9053742486001618	0.9561600456507365	NA	5	0	0	1	0	6	0	0	0
DBP	0.9940051400970636	1.7544845986433713	2.175926147564451	0.5374940441137581	0.07022220785320432	-0.016180703584259583	0.8388692216505513	0.9846277903917794	NA	0	2	2	6	2	16	0	3	0
THUMPD3	4.255836156420933	4.381883628189499	19.426592017846314	-2.5870058536108474e-4	1.2118599290779196e-4	-0.01632389582603315	0.9999372839636632	0.9998320214519171	0.9839218075628976	35	9	32	55	9	97	26	13	2
P2RY13	1.4175019212670454	2.086441292546872	3.389445176157475	0.6431528843080341	0.0335247429376459	-0.01633268688718742	0.7913646681127043	0.9925618200789725	0.9758289225675433	0	2	6	3	5	13	1	6	0
ELOVL1	4.2999984920131675	4.461872416565971	20.58558651389483	0.08126501918980387	0.001403068144327781	-0.016346793114759506	0.9531503611421703	0.9989579236034221	0.9839218075628976	65	9	29	30	14	146	9	23	2
DPRXP4	0.6446959638037213	1.5377169950577634	1.604715967525824	-0.8543246555229299	-0.30334547550721713	-0.016407708704922367	0.7120045280855646	0.9394586474548214	NA	1	1	6	5	0	1	5	0	0
PROX1	3.425214103441097	3.5722090823250383	11.522488798277767	-0.011900232764907336	0.0039803337122453755	-0.016429415396136664	0.994377811791337	0.998439917282675	0.9820106293442272	34	7	18	11	5	62	3	9	4
LINC00339	1.8074756206212057	2.0873641820383124	3.311983137992333	0.06541759339133085	-0.0432567259249792	-0.0164589141047686	0.9766525691347663	0.9888748933267252	0.9790096844185117	10	2	2	5	2	16	1	3	1
CBS	0.5277387831188967	1.7981122142363581	1.5680029391302823	0.9133476273821773	-0.16807373781524507	-0.016481975517256598	0.6794956192857159	0.969262490921333	NA	19	0	0	1	0	17	2	0	0
SMDT1	2.5847430122321744	2.8591601881642927	6.005172231569172	0.04366486360162482	-0.031247022340514647	-0.016523204300873003	0.9813313429711622	0.992247521480665	0.981089113737326	11	6	10	8	3	33	8	4	0
UBXN10	2.062039780956272	2.568030885015449	5.232459054170548	0.43285702616377353	-0.10269102948238908	-0.016566572897523064	0.830261421937732	0.9765805668776141	0.9785751631161699	3	4	23	4	0	17	4	3	2
WDR44	4.987981361741056	5.116463498474242	33.43574125597196	0.11063593219306384	0.004173369974731009	-0.01659353633305655	0.9218703294258341	0.9975500919757578	0.9835710540328204	73	6	90	52	24	197	25	31	5
TSSC4	3.130881125471568	3.5234598901714174	10.222442801013024	-0.21624724372732596	-0.05923832439451536	-0.016601684908372216	0.9066991139111014	0.98146821724885	0.9808733159749925	48	5	7	24	1	29	18	4	2
RPUSD3	3.758905522719572	3.9329544658043463	13.78531988454964	-0.04140384377362076	-0.002480346836262197	-0.01664950843931522	0.977631959828611	0.9988182434786356	0.9835710540328204	39	9	20	30	4	69	12	16	1
LRRC16B	0.6152455667514495	1.4476090784923168	1.1617744215315537	-0.1010358273609478	-0.30442127827581433	-0.016692368452709865	0.9692916987536377	0.9308543917248061	NA	8	0	1	4	0	5	3	0	0
CD37	5.6222656351789295	5.808693818177913	56.44310935271223	0.3998061254953972	0.01037571926653631	-0.01671447021936678	0.7430532827282716	0.994967958222772	0.9828047672362474	40	22	168	54	50	340	28	49	12
ABHD14A	1.306649288226969	1.7874680297681678	2.53462654987045	-0.04164737088220969	-0.09850467588913073	-0.016729817319170417	0.9879642427743658	0.9779027430312509	0.9728768417923921	9	1	3	1	2	10	3	0	1
EPHB3	1.8104457417014859	2.6611174837354654	3.914753740058783	0.22673907210889174	1.2949158194655155e-4	-0.016743076504317802	0.9216111624899651	0.9994686435673594	0.9789997101719954	26	0	5	10	1	55	1	2	0
RP11-2N1.2	1.881386431415891	2.4299268877936973	3.8085733325999485	0.004862465504064044	-0.06913935380977082	-0.01674497180089177	0.9991820032783026	0.9828799483908102	0.9794184473222081	20	0	3	7	3	13	6	4	0
RPS6KA5	3.460490049187996	3.730410035230412	13.668478955470974	0.4196229718442424	-0.04967156999295256	-0.01674848674524135	0.8187141272274286	0.9849221882350213	0.9805522115346632	4	8	41	10	10	42	11	7	5
CTD-3065B20.2	1.0543542873222336	1.8978779243532373	2.511359970536282	-0.16683894458088303	-0.11613453801577799	-0.016761915957047107	0.9589916305760368	0.9779027430312509	0.9739029463555892	0	1	6	8	2	5	7	0	0
CCT6P1	1.4394514017387714	1.890755232945421	2.316705845346375	-0.20248150938054027	-0.08369435621457944	-0.016910370695268444	0.9154879345894809	0.9798489460169942	0.9785751631161699	4	1	9	3	1	8	5	1	0
STRA13	1.8918395934980161	2.3750459111265414	3.9017394674751333	0.5127808129054392	0.04210388574559048	-0.016912728460484135	0.7769496314475023	0.9884609423223016	0.9786005250942784	8	5	7	1	2	34	3	2	0
C11orf74	3.6153947797251087	4.07524223486724	15.272751563841256	0.1939221412246064	0.028058749153309425	-0.017018925727300842	0.9071573039265403	0.9914507979660537	0.9813587554502167	39	2	18	21	20	94	12	19	0
FAM200B	3.4733153733292244	3.7368641263986575	12.257998920192568	0.4210071259068664	0.003966835694378696	-0.01702505715449237	0.7647432033604138	0.9981990255232779	0.9812477735814233	9	3	21	30	13	85	13	4	2
RP11-930O11.1	-0.2947848384523411	0.9107627428198208	0.4065797485439844	0.5694368348021565	-0.33546610482554606	-0.01711074659994682	0.8065605490159783	0.9448878858354	NA	0	0	5	0	0	5	0	0	0
ANKRD61	0.31003233695193505	1.1904441351477177	0.7402220979646509	0.32064828780114235	-0.1860308336412293	-0.017121564284710174	0.8807160905407705	0.9638751448635315	NA	1	0	1	6	0	7	1	0	0
GPSM3	4.733649565788546	4.959978607046075	30.100735669727282	0.48192079220484724	0.024608046428599806	-0.017130192082509835	0.6869472784495886	0.9900395106412978	0.9813467250021937	27	22	108	24	12	176	29	26	3
ZBED5	4.421237542025944	4.546660304001678	21.981896861334178	-0.0522651764906429	-0.0013929882432955776	-0.01723367625695689	0.9665723792275305	0.999208211852192	0.9828047672362474	53	9	32	51	13	111	15	28	2
PHACTR1	5.936036628079221	6.002018316313936	64.2806376871181	0.10506951898125423	0.011650490406488741	-0.01725228559673079	0.9174247938831388	0.9930292008195625	0.9820106293442272	113	36	193	70	26	314	63	44	13
BMS1P4	0.49536769700179223	1.3408239332331333	0.9797813114230823	0.4423298076407065	-0.2908158667178485	-0.01726852634223341	0.8397626447369245	0.9357266652590154	NA	6	0	0	5	0	6	1	1	0
C1orf50	1.8882820945416967	2.3050177784780876	3.50220194090663	0.1746675623031615	-0.04989270600485697	-0.017273867406433784	0.924881364859768	0.9864998915255261	0.9797740756778764	13	1	7	9	0	20	3	2	1
CTC-260E6.6	0.48337542940550465	1.4679437651732863	1.0365910706280477	0.36523050436966975	-0.1613560944905013	-0.01728200122398789	0.8713198088403588	0.968585231862547	NA	11	0	1	1	0	12	0	1	0
FTSJ3	5.31610796171562	5.503434808885095	43.10273776586062	0.04874583078132587	9.624234346457117e-4	-0.01728378256451224	0.9713478376212593	0.9993286497885657	0.9829040627541779	134	10	99	117	11	291	35	42	4
RP4-605O3.4	1.2972171884951342	1.7866801030339972	2.2291892594481504	0.04125296841397615	-0.05914793769401238	-0.01741104024233062	0.986408062190782	0.9875377233696337	NA	5	3	3	4	0	9	4	1	0
MYLK-AS1	-0.2182884966217837	1.0123639741819515	0.4580912981311839	0.5074324357057727	-0.4011987747249988	-0.017479663409845712	0.8327441857302436	0.9243345720945669	NA	7	0	0	0	0	6	0	0	0
RP11-212I21.4	0.9741745506741479	1.965566224624679	4.4203850073831	0.36125913958024725	-0.32367454483419206	-0.01749132925685106	0.9141617978665897	0.9454984050671127	0.9634153964447121	0	7	1	6	1	13	0	0	3
L3MBTL3	4.367584064627101	4.5234042757842765	22.197522178246444	0.29180726535120244	0.011990976524744906	-0.017494581088483986	0.793134993427688	0.9944893897309814	0.981739608318745	23	21	43	36	9	120	20	21	2
KIF1C	7.9653471576865185	8.100979456376825	276.9185290109064	0.13756665948182525	-0.009977605532712444	-0.01751251922794898	0.8976379326645266	0.9944893897309814	0.9815582862878708	1463	82	467	311	81	1320	274	203	53
CEACAM5	1.653014174240921	2.2729007192365827	4.640648963451383	0.5049521462826676	-0.03665186136567306	-0.017622389391239137	0.8348418439013691	0.9932203000648366	0.9730890180997797	1	1	3	6	8	23	3	0	2
C14orf1	3.4139149212750146	3.5404470933123484	11.22106126340169	0.29456452000264804	-0.0103637092427742	-0.01770270399783842	0.8273399373977884	0.9961615441077902	0.9808733159749925	22	6	7	20	10	65	7	6	3
RP11-730G20.2	0.9647424509423131	1.7179694709968283	2.542668309923762	0.6270004942857702	-0.010511504620760429	-0.01777727943466978	0.7999790347871006	0.9993162065170882	0.965550017677713	6	1	0	1	4	16	0	1	1
B3GNT9	2.717121267751709	3.1629094852104336	7.697621392872545	-0.023354374471031916	-0.07200176451443877	-0.017777403189215224	0.9928126980370406	0.9793813710263096	0.9797740756778764	42	3	11	11	0	22	9	6	2
GAL3ST4	2.18567462414366	2.7338099717508584	5.428394375420127	0.6628635649738227	0.06883552341271182	-0.017807310190812036	0.7215211929323283	0.981699163046732	0.9785751631161699	15	7	1	5	3	45	6	2	0
NDUFAF5	3.0436546128400583	3.287924017426162	8.410547140759705	0.19191573617336186	-0.020288573722801143	-0.017832753826139445	0.897858542941786	0.9933444083357923	0.9807814197261892	28	2	7	15	8	52	10	4	1
BANF1P1	0.166092794337916	1.1102285381152048	0.6357747862545472	0.2984344270610835	-0.36456965287754767	-0.017865097099637097	0.8976888316726178	0.9218257388180808	NA	6	0	2	0	0	5	1	0	0
ANXA2	8.709956676686867	8.744976624677003	437.37878883477475	0.03575407778844873	0.011574900038964364	-0.017877275171071634	0.9682873323339894	0.9925618200789725	0.9807814197261892	1096	189	447	1020	257	2108	338	332	101
WTIP	3.6645005959882035	3.999767467130553	14.480923474536636	-0.33067608680359	-0.056515171779289455	-0.01792099781658875	0.8187141272274286	0.9798489460169942	0.980634350875101	38	2	51	30	3	48	25	5	3
GAMT	-0.042181552097210785	1.0469058154974007	0.49141237411909394	0.3028393302667573	-0.25709977700427844	-0.01793895484689447	0.8990941881665425	0.9538854518864335	NA	6	0	0	1	0	7	0	0	0
SOD3	6.389019233176495	6.5161425241186794	92.76730505037354	0.3211727624401126	0.03666758255852986	-0.018011748126373413	0.7034482276364921	0.9800207017261565	0.981305373263704	159	96	138	96	34	486	102	74	11
ZDHHC4P1	2.399054883017114	2.9290696429322076	6.305906842534423	0.666993453587694	-0.03578844191921128	-0.018027103004114534	0.7017581992121469	0.9919388994765834	0.9786005250942784	3	5	11	26	0	36	4	6	1
AGT	1.6758728904948248	2.2757072121427293	3.3800503061223095	0.35696165010930614	-0.004255449225875764	-0.01806913768526207	0.8573449551378718	0.9998079535864318	0.9763525247796416	5	0	3	10	5	27	1	4	0
RP11-45M22.2	3.043244439173818	3.3555351965288547	8.80562187579348	0.02212289974211805	-0.02607567015238469	-0.018107063780195887	0.9918084684281476	0.9924656696248676	0.9805522115346632	18	3	16	33	1	44	12	3	2
TRIB1	5.864727910919761	5.987634902430897	63.52956838788309	0.18729680406169866	-0.005694508128130047	-0.018211329443222846	0.8797510046819907	0.9966337615937487	0.981089113737326	51	26	210	133	26	346	48	43	15
AKR1C2	3.192916853077564	3.4368442946119253	10.014639949373125	0.17787338328456784	-0.014115000515795548	-0.018261551777858726	0.9116027495198733	0.9950173095323798	0.9805522115346632	29	2	12	13	10	75	3	5	3
TRAPPC3	4.134316840391614	4.3375636467880145	18.4479725807115	0.09564067515793345	-0.008150801827868403	-0.01826982279805847	0.9442278446619916	0.9961615441077902	0.9813587554502167	32	9	35	44	11	140	23	8	1
DHPS	4.827752538376949	4.957867288168121	30.8965088719952	-0.12453488849852688	0.003225050570481618	-0.01828080673526416	0.9175150088513851	0.9982830141183112	0.981089113737326	82	4	63	63	18	135	18	24	10
MRPL14	3.799989263719645	4.00751289223084	15.986002008214516	0.4958555392373024	0.038078165798539704	-0.018293262366581395	0.6641677093382625	0.9864998915255261	0.9802747205219003	22	21	11	17	7	71	15	14	2
ZCWPW1	1.963360583618791	2.5646256651249173	4.4339533316488415	0.04366063840127077	-0.0384035943368732	-0.018313298310048888	0.9867270336689385	0.992247521480665	0.9777286945674276	5	0	10	12	5	24	1	8	0
BCL7C	2.9176890429282585	3.325265395633577	9.197546732314644	0.05716200074495869	-0.04438556918412486	-0.01834906900298516	0.9807163262656776	0.9872480779407327	0.9797740756778764	36	6	11	17	0	35	11	3	3
PYHIN1	1.6220168464961635	2.559326157314093	4.23220580084784	1.069180135680671	-0.04664789670387453	-0.01835208426158057	0.6359500492316976	0.9914507979660537	0.9739605967764624	0	3	23	7	0	25	7	2	0
C20orf24	2.7900628634575524	3.148621827238448	7.321282957595395	0.22702006498354432	-0.011703722253670727	-0.018354190946382958	0.887546110772915	0.9962116223140406	0.9800410488637036	10	7	9	22	2	52	7	6	0
AGAP10	1.3278432376744038	2.054697479735668	2.6709469803426718	0.04149449648544036	-0.17377711060741577	-0.01835487296847813	0.9880243491789406	0.9592702876209145	0.9729277499949709	11	0	4	10	0	16	3	0	1
ARHGAP31	7.213147108568258	7.276309178492443	156.32508059265095	0.09106005326737747	0.008492791611537667	-0.01837747311932834	0.9194921080735445	0.9944893897309814	0.9807814197261892	310	77	496	206	51	812	152	115	28
SEMA3G	4.963077172070747	5.487832563955678	43.8579131460541	0.207718545139198	-0.12084084972626354	-0.01837867726551557	0.9112530487766469	0.9570227027604058	0.9797740756778764	60	2	247	70	8	239	39	14	13
NPM1P29	0.28325365922929113	1.238734538474911	1.0417018112106042	0.8360135855435451	-0.21561151097366082	-0.018414031353098506	0.7056849780698413	0.9618454649676789	NA	0	1	7	0	0	5	1	1	0
EPHA3	1.8745398627199281	2.4640097006244286	3.9299132943596295	0.42978309956487265	0.009310370140909168	-0.018436883959694044	0.8125857711657716	0.9962429220129622	0.9775658342875122	13	0	5	4	6	37	2	3	0
C1QC	7.177666758905515	7.787399225265848	227.70911512522318	0.9922937722640592	0.024628205524641827	-0.018465657653576696	0.5211929647748194	0.9927586563951695	0.9739029463555892	69	336	108	192	123	1964	61	242	23
KDM1A	5.69041188219163	5.749908589056816	53.0837896707894	-0.036646974998605364	0.02122223419957908	-0.018502879270258864	0.9730467289416085	0.9871259010072709	0.9807814197261892	140	16	121	120	18	265	45	44	11
TRNP1	3.321261832244167	3.5997182046522402	10.697045096142556	0.1138140926159159	-0.013724113523054488	-0.018556063294685052	0.9461236465634233	0.9947570215863206	0.9806117158974014	41	6	12	26	1	59	13	5	2
C5orf28	2.358660169297138	2.6355908219211805	5.249401922384689	0.30222101932233414	-0.037561666841259736	-0.018560732498339363	0.8573449551378718	0.9902873967543676	0.9785751631161699	4	1	7	14	6	26	3	5	1
STAG3L3	2.0249244723823434	2.3819652377999945	4.258475630543095	0.11114052664566232	-0.07056309351171444	-0.018618030402681313	0.9615155337339933	0.98146821724885	0.976258128000698	10	3	14	1	1	12	4	4	1
RP11-521B24.4	2.113025715192819	2.620853190123398	4.444794269530234	0.33465403201474514	-0.06326874352458949	-0.01865603921753501	0.8518480819010817	0.9825594399774868	0.9785751631161699	25	1	7	9	0	31	3	3	1
WHSC1	6.623565631449555	6.663212960327542	101.27884136906968	2.187031151927879e-5	0.015253590943791685	-0.018717191966808884	0.9999811145743276	0.9893257874059419	0.9800878228911789	311	33	208	197	40	542	99	71	19
TRMT61A	2.0051034100773952	2.8372577621755717	5.030390283157884	0.20946225638640648	-0.11694260344804426	-0.01872400182105479	0.928238698406408	0.9724884493364259	0.9764616703316682	21	0	7	24	0	24	3	9	0
EMG1	3.3433845379420095	3.519578883697526	10.662404163201197	0.2113025921154287	-0.010741426269542175	-0.018733370394266185	0.8763839974705677	0.9960775752152551	0.9805522115346632	25	11	15	15	2	62	6	9	2
SNORA60	2.638313128161485	2.871428942609389	7.727796983421361	0.37895370747906776	-0.0350548905858471	-0.018767303293485717	0.8400534892387328	0.9923668762249437	0.976258128000698	3	6	5	10	8	23	6	3	3
PPP2R2A	6.337985751787506	6.379043121622967	84.06813079899383	0.013627866153331926	0.01478688894698555	-0.01887481680152916	0.99057358172854	0.9913275767179823	0.9805522115346632	134	32	168	181	51	497	49	60	21
CLASRP	5.0014645093338705	5.2975027691052325	36.89625730137683	-0.019368495027310563	-0.021262655823608482	-0.018930915727780485	0.9917922521018393	0.9919978833706938	0.9807814197261892	151	5	106	69	8	182	48	32	3
AGFG2	3.438625991630636	3.510674126646197	11.290674796101248	-0.07378662237466434	0.00884460087413255	-0.018974439552370995	0.9597788878894353	0.9962429220129622	0.9800046228278017	20	7	20	14	6	44	11	4	4
SNX19	6.817790567421249	6.846261723719283	115.60638266240439	-0.032349505467380094	0.019381065253107732	-0.01898523428754028	0.9715505159515939	0.985800772311301	0.9800410488637036	282	45	230	265	44	521	102	104	22
RP11-264L1.1	0.8505433229399438	1.7582193903533212	1.69658348156207	0.06997437781805489	-0.2340472102968777	-0.019022541849194673	0.9806413401793848	0.9502756763295291	NA	6	0	1	11	0	9	4	0	0
RND1	2.6573060827008725	3.06773766520189	6.43529191318889	0.06857343916661653	-0.025225871098897745	-0.01902915488720719	0.9715505159515939	0.9925618200789725	0.9797740756778764	17	1	10	19	5	53	8	3	0
RP11-720N19.1	0.43491997220476314	1.278382291474242	0.8234657584499544	0.1261899268310969	-0.23404247935869746	-0.01903674429922177	0.957410385428177	0.9502375512449782	NA	7	0	1	2	0	8	0	1	0
SCARNA21	4.391327981605046	4.586897265805884	24.323248444551957	0.30043527966264594	0.01404852779613513	-0.01904867110059847	0.8398705700204968	0.9944893897309814	0.9800254417446453	20	18	47	29	17	178	6	14	7
SEC22C	4.963235239441054	5.073034992850263	31.92685362818822	-0.025610798798022673	1.7778307117937738e-4	-0.019106074281205122	0.9833026134612135	0.9998320214519171	0.9807814197261892	85	11	70	71	13	175	35	28	3
DDB1	6.804844197215693	6.83519935678014	114.71348576365916	0.007281611647479048	0.013735045395498276	-0.019113551237176035	0.9938516946743954	0.9911046297126704	0.9797740756778764	337	46	174	245	51	632	118	69	22
RP11-500G22.5	1.0536670431870996	1.5803790688114205	1.5306869254493978	0.08932107720415997	-0.11740168752614309	-0.019146316690894942	0.9665692589948942	0.9747616780152879	NA	3	1	6	3	0	9	1	2	0
FAM157B	1.2042178093287477	1.8885295781158287	2.5200628871940483	-0.041477694928879656	-0.2224532768012057	-0.019224880066334746	0.9889719011793296	0.9497629823475836	0.9675469761766773	13	1	6	1	0	10	0	3	1
TAF8	5.213935736571945	5.299735841782989	38.46766702847677	-0.03687037348448212	0.0015310701021228445	-0.019283956091792263	0.9748887773266385	0.9988403735550355	0.9806117158974014	71	24	75	80	15	163	38	42	4
SNORA71A	2.609964968562977	2.920358812966473	7.633217670746162	0.676654155268394	-0.0039833265566566935	-0.01930909323002913	0.6497605332944282	0.999208211852192	0.9761229491848049	5	3	4	6	13	31	4	6	2
LINC00847	3.3165121411847474	3.5071152808224366	10.402981940598309	0.2504497186639079	-0.01877852466701304	-0.019323361874125797	0.8572059485893154	0.9934892979852172	0.9797740756778764	16	3	13	22	11	74	4	8	2
OSGEPL1	2.2249038173377476	2.6311809229022036	4.299421009946443	0.015191965844515749	-0.041215343002490225	-0.019403482154636543	0.9938516946743954	0.9883571803421802	0.9786005250942784	14	1	9	14	1	28	5	4	0
SNHG10	1.293073514830322	2.146423338578686	2.625737078070391	0.6938116497117948	-0.07604887464347827	-0.019430232854441086	0.717054782090963	0.9843434024511754	0.9711385047165323	3	1	1	19	0	23	1	3	0
SRD5A1	2.7424095016433854	3.0875311214584937	7.987808564535699	0.37036639592271897	0.01172823800713881	-0.01944356715744742	0.8398705700204968	0.9961615441077902	0.9772871897198875	8	9	3	15	5	38	2	11	1
UTP23	4.20786042854062	4.265623901396126	18.399469393014456	0.043464177040616885	-0.006971860415677049	-0.019447720701983563	0.9728396493213597	0.9961615441077902	0.9806117158974014	34	10	28	38	11	93	13	18	3
SNORA66	3.844455889227296	4.198378553573027	20.701901504951447	0.6099112198681185	-0.04627647325901089	-0.019529697076364115	0.6797502428564455	0.9875377233696337	0.9763525247796416	8	28	16	14	11	68	8	10	9
TM6SF1	2.3242507571883437	2.666406294046529	4.797079107542864	0.007660245054523782	-0.040226620469163595	-0.019538434424356144	0.9968406072553799	0.9888748933267252	0.9785751631161699	12	2	12	5	4	32	7	2	0
OSGIN2	5.305311387041613	5.3759097437081484	41.653640744457	0.15717936746000197	0.004154908991004271	-0.019571398419041996	0.8809310152554439	0.9974626882734827	0.9802747205219003	54	17	50	101	34	202	30	35	9
NEK8	0.5227290176157258	1.364034252987458	0.907829976164502	0.15002696784123823	-0.17849192183054333	-0.01964640437517001	0.9481192837385933	0.9630180051286269	NA	7	0	3	1	0	10	1	0	0
PDGFRB	8.484883644475241	8.513817768299033	369.49876093654984	0.006901713657906798	0.007240604528642709	-0.019836869699717163	0.9938516946743954	0.9944893897309814	0.9785751631161699	1073	137	682	728	168	1904	331	359	51
CAMK1	0.8822380390705021	2.0243141724575264	2.095784108158742	0.6106217169235763	-0.1557919224270844	-0.019847964265634767	0.8079587027927215	0.9693711265123611	NA	13	0	11	0	0	21	3	0	0
SUPT16H	6.963161170226571	7.008278617345496	129.02085550287185	0.0562885659396391	0.005824244512882921	-0.019889127383706538	0.9508278523609509	0.9956535844671166	0.9797740756778764	366	46	172	287	73	773	96	120	19
EIF2B3	3.637642539016214	3.788997316546459	13.014267596974678	0.04621236102831891	-0.005907072866597331	-0.019891583956647897	0.9777536554162278	0.9973637119993172	0.9797740756778764	51	9	13	18	3	55	13	9	3
RP11-44M6.7	2.1539611678787374	2.7890315382865003	5.420629581620285	0.3264406314563481	-0.11814122915412172	-0.01989796806790689	0.8775970753648763	0.969262490921333	0.9762113882231598	20	0	19	11	0	31	2	4	2
CEP83	4.525698460301614	4.609061517404978	23.331938912297023	-0.1327267364114415	0.003478203445611834	-0.019917048256540403	0.8989207583881739	0.9977772663369248	0.9800410488637036	61	10	37	45	13	95	18	29	3
ACYP1	2.6623445104898114	2.9010061150845123	6.09746595098881	0.13536366163209948	-0.02879456046073097	-0.019928769347454304	0.9328674677934443	0.9919789552224602	0.9786005250942784	15	2	21	5	3	34	4	6	1
RGS6	1.1471730982363668	1.7260609198760968	2.1910051068744862	-0.46135506481225713	-0.12101917161786074	-0.019944933164915572	0.8257760223367246	0.9762433929683185	NA	2	2	6	3	1	6	0	5	0
C1orf43	6.384333147278362	6.4850784537109885	90.20949152352375	0.2573470225785461	0.02041353210791701	-0.01995790898154469	0.7621748300330631	0.9884609423223016	0.9800254417446453	149	57	99	129	76	489	83	89	9
SLC25A17	3.055796689526759	3.2195155470093204	8.470831978037374	0.06731946054431201	-0.03205058709234122	-0.01997842936472194	0.9679236692135911	0.9897763802743625	0.9786464062034979	15	5	14	8	8	37	12	4	1
CTC-550B14.7	0.7310033640508524	1.6069136828528665	1.4856471237578937	-0.157054446978343	-0.31510864159158697	-0.020011047620367543	0.9517913812696781	0.9302514623770818	NA	2	0	10	3	0	5	4	0	0
MPPE1	3.6839291477696468	3.929607024724742	14.399176351357017	0.1052847281923882	-0.020936004737344045	-0.02001548376118888	0.950709856637886	0.9925618200789725	0.9797740756778764	22	8	26	49	1	63	11	11	4
RBSN	5.8134820201226995	5.9124982683986556	59.02811983468688	-0.013353305894759648	4.2434212405832543e-4	-0.02006465498483654	0.991483332513925	0.9997324540660023	0.9797740756778764	160	32	113	118	19	293	69	54	5
AF131215.2	2.704218070939842	2.8923087567360355	7.354143952743731	-0.13509274764924645	-0.03577006665484932	-0.02008686911774035	0.9399237960276174	0.9893257874059419	0.976258128000698	7	4	16	15	2	26	3	3	4
CUL7	4.309768371290635	4.614900397061164	22.235812687310123	0.07281857887939579	-0.010972873227080826	-0.02012604779550632	0.9647791550606424	0.9951689577924977	0.9797740756778764	106	5	24	53	8	161	31	8	2
GPR35	0.7886355064177403	1.4754699576879924	1.8565716659272082	0.2697889558336161	-0.359659068725861	-0.020155970916008025	0.9220435576521994	0.9181949398030012	NA	0	1	5	6	0	4	1	1	1
TYRO3P	0.6649632308593629	1.5156187944855442	1.7431239779860876	0.1257050036338689	-0.5732720686682001	-0.0201730933772875	0.9679140967902979	0.8677114539431103	NA	7	0	8	0	0	3	1	1	1
ISPD-AS1	-0.048896646970763444	1.0540732563171236	0.6244160451374663	0.48458357369026483	-0.04712845258515002	-0.02024098858618895	0.8466510132390178	0.9950790373969713	NA	5	0	0	0	1	8	0	0	0
PPFIA2	1.3652240892946792	1.9599365187684086	3.250298777272804	-0.11212745982997613	-0.21912914998271524	-0.02033550706548058	0.9665723792275305	0.9514460204229557	0.9658718948772804	13	0	3	2	3	11	2	0	2
MICE	0.38893037028696376	1.3813707362192893	0.8815705366454293	0.05887212465052042	-0.06834328828411024	-0.020358489137150198	0.9833825336644558	0.9892490650804157	NA	1	0	4	5	0	14	0	0	0
PROCR	3.007174850446591	3.270283659035942	8.244850334519292	0.21985100712139172	-0.013224998109194985	-0.020369526000503062	0.8844405356169294	0.9958600844024259	0.9786005250942784	14	7	12	17	4	82	4	3	1
DST	10.466043382639239	10.539677572518777	1511.5890903049954	0.0774500350171209	-0.006117394029368028	-0.02038286369657224	0.932457634089738	0.9961615441077902	0.9797740756778764	5113	438	4284	1674	611	6896	1460	1158	293
TTC6	0.7149600407913886	1.4225164793521732	1.358687290352053	0.19856571956606534	-0.08591532642794875	-0.020444530029391107	0.9400078110377188	0.9843434024511754	NA	5	1	3	0	1	9	0	2	0
SNORA37	3.2378845422207014	3.947221072136938	17.659938474222027	0.9722942915844776	-0.07929758127402867	-0.020480735654369746	0.6351256386365389	0.9827137988392475	0.9711385047165323	2	16	4	11	23	40	3	16	7
RFXAP	2.1580389572160503	2.4625092262486934	4.478324629332489	-0.12088608702427535	-0.06724424595965856	-0.02048821874360943	0.9541543708411577	0.9811853697856525	0.9746462487389436	20	3	6	3	1	12	6	3	1
GOLGB1	8.918264779107714	8.940259295294917	499.58430541487644	-0.021566519344238297	0.007658553364330002	-0.02051428374400253	0.9794447834048344	0.9944893897309814	0.9777962862391456	1150	180	1234	806	255	2136	493	360	107
C19orf43	6.0536134797372645	6.136125116629872	70.01349170565597	0.12641379301468675	0.005074783996637479	-0.020589823871724453	0.8975213565260357	0.9962429220129622	0.9797740756778764	171	34	129	77	50	450	84	34	9
GFOD2	4.000951129690442	4.147148871250107	17.355253487517096	-0.4098338826497721	-0.016149749156933343	-0.02062005212458237	0.7233677589019246	0.9932203000648366	0.9789997101719954	46	7	41	33	3	45	19	10	6
CTD-2555A7.3	1.0155703681099861	1.6539263830195448	1.5811983093339717	-0.12343400896991139	-0.24076118945340286	-0.02063520400666749	0.9561270514175537	0.9403956649238228	NA	5	0	6	5	0	6	1	3	0
RHOG	5.2085921797689725	5.345699280437238	41.15664263759576	0.41992679705007924	0.028364619200782485	-0.02070391617890942	0.6722917650586903	0.9871259010072709	0.9797740756778764	54	40	63	29	26	189	42	33	6
NRSN2-AS1	1.4722491955532797	2.125132415608782	2.825054406007917	0.41184564264300993	-0.04912195398970876	-0.020839867097039985	0.8400534892387328	0.9895782387312022	0.9707571301048369	14	3	1	5	0	20	4	1	0
C1orf168	0.931125134227066	1.8767097489987437	2.4619439267050565	0.02656390477736979	-0.51520005076926	-0.020847057414083825	0.9938516946743954	0.881101140173158	0.9575857744511053	11	0	12	0	0	3	1	3	1
SPATA2	2.8274595993397313	3.236204797539588	7.666074982713104	0.23610078092368555	-0.030450875033848475	-0.020885851282963237	0.8920862369858725	0.9914507979660537	0.9785751631161699	22	0	13	26	4	44	7	7	1
PRTFDC1	0.7770145173869403	1.575535895010387	1.7812841263784445	-0.08470499373735732	-0.20390270194511692	-0.02088846261398652	0.9770571402698279	0.9565740086763397	NA	9	1	3	1	0	13	0	0	1
NTHL1	1.3157338406517398	1.8582271682636171	2.2449377185469586	-0.5496701466161469	-0.12402256395480007	-0.02090331562241544	0.7521458011823615	0.9724946760114208	NA	7	1	5	4	1	9	0	5	0
SH2D3C	4.672295081409745	4.921494305016266	29.375063034370616	-0.10131626363721152	-0.05620690109212089	-0.020995568676661247	0.9480625406316722	0.9768858343212824	0.9786587275438199	74	8	118	38	5	134	35	10	8
CNKSR2	2.06405945899851	2.8054915246354697	4.8288262595799	0.4229842416228572	-0.09322376009941401	-0.02108467140714871	0.830261421937732	0.9765805668776141	0.9739029463555892	34	0	13	3	1	32	4	6	0
LINC00852	1.5373797910167026	1.964832507864999	2.4405597164190556	-0.21628339035610525	-0.0970533542033451	-0.021130569074953146	0.9039655064500064	0.9765805668776141	0.9711385047165323	7	1	8	3	1	10	5	1	0
AC092338.5	0.09363982805128342	1.2086855259564675	0.6913177307495862	0.39135754487565705	-0.17404481773570385	-0.021147564546412246	0.877680141931412	0.9722587607845519	NA	0	0	6	2	0	10	0	0	0
MITF	4.733141795832307	4.914355346993948	29.19260238802189	0.3435555344173986	0.013820323170546042	-0.021150248455169388	0.7400958059008043	0.9934892979852172	0.9797171196091182	62	14	29	37	31	195	22	28	2
AC015849.19	1.6593640537704477	2.3333146494119146	3.354660085951351	0.13526980339489952	-0.14099303960117834	-0.021198928241582038	0.9561012029148066	0.96600226550072	0.971038911744348	2	0	16	11	1	11	6	3	0
RAB23	4.158647281095824	4.3228889430407245	18.12324086534488	0.07454765888426496	-0.012747847074621182	-0.0212093725829764	0.9552385245467743	0.9941633254333027	0.9797740756778764	61	5	41	30	9	139	12	15	2
GPR89A	1.74643153688522	2.1547180174951706	3.2263403987216397	0.18849918280273215	-0.011801253307301541	-0.0212200206303904	0.9206999983146732	0.9982830141183112	0.9715689707328182	6	4	3	4	2	26	1	3	0
SVILP1	0.7577820417734964	1.4581995874959162	1.3207239048845174	-0.12638285659026424	-0.21429105173169463	-0.021395574771963684	0.9579367656540115	0.9537845432462471	NA	7	1	1	3	0	6	3	0	0
EEF1A1P3	0.5962578231687293	1.4050704837711574	0.9799290804973254	0.1003123575357654	-0.15895227472496576	-0.02141077816296142	0.965660352982288	0.9673275174769237	NA	3	0	6	2	0	11	1	0	0
RN7SL151P	5.326071283182996	5.993061914363663	68.52613304730365	1.1853794096978245	-0.10359397935105966	-0.02147452159435532	0.45995872165417695	0.9729430758021835	0.968434969994919	13	83	16	52	66	231	21	50	24
RP11-849N15.3	1.0194230333406764	1.7079627189257547	1.5644676877349217	0.1939863107232672	-0.1892633007799064	-0.021519382811541678	0.9237073976880371	0.9541922370621513	NA	8	0	7	2	0	11	1	2	0
RP5-1142A6.9	1.6900571613240067	2.3100139124053523	3.2581753576953294	-0.0350970667064363	-0.1271521081564892	-0.021533537613800512	0.9889719011793296	0.9687567695510058	0.9711385047165323	14	1	13	3	0	13	2	6	0
CLEC16A	5.725933941582865	5.8594294766181045	56.464251569816746	1.1162414764771674e-4	-0.008350812602795733	-0.0215501666283705	0.9999811145743276	0.9950173095323798	0.9791908849742706	199	13	104	150	16	297	64	42	8
TRIM4	5.5327228623436016	5.60324135123648	48.0066961655862	-8.03909839797858e-5	-0.003285051480842586	-0.02164339319953296	0.9999811145743276	0.9977137989246858	0.9786005250942784	93	19	103	77	33	236	65	25	7
TP53I13	3.237057743516531	3.841214055524459	12.139716107362437	0.0699949666502375	-0.08677575852218682	-0.021698776607200435	0.9768557746169587	0.975059367987618	0.9762113882231598	64	1	17	37	1	79	18	2	2
EXOSC1	3.567635094871714	3.751812498982255	12.631565162622714	-0.08518010493638103	-0.01280157275654104	-0.021701107621964193	0.9577991538544909	0.9947570215863206	0.9785751631161699	21	4	29	32	5	74	3	11	4
XRRA1	3.9656149293594907	4.244599698404399	17.190984603481745	0.11556408110299836	-0.01942553795146979	-0.021740010374674764	0.9410908836956572	0.9925618200789725	0.9786005250942784	40	1	47	49	7	100	17	12	3
FAM174B	2.7940464702572205	3.2318764205748156	7.278484206164386	-0.05697768298326767	-0.03524167126152952	-0.021757061543918054	0.9768557746169587	0.9888748933267252	0.9777757845042145	23	2	24	16	1	43	7	9	0
MFNG	3.495953134347936	3.6857064558658137	11.691196428376797	-0.04142598007152827	-0.016615188744985687	-0.021779437656495825	0.980498156269824	0.9934892979852172	0.9785751631161699	31	3	39	14	4	55	14	5	3
DIRC3	1.6739922866462544	2.1838324393638766	3.032967685999416	-0.1769472832755342	-0.10126014430894505	-0.021783114517179528	0.9313373732792932	0.9762311966022483	0.9711385047165323	12	2	8	4	0	10	6	2	0
MCC	5.631299652504357	5.718199467939575	52.3928382682717	-0.052065394304936875	-2.627398262647637e-4	-0.021811135147589117	0.9641444705986347	0.9998079535864318	0.9785935048576189	100	10	123	115	33	218	56	34	12
KLHL36	5.243640803612496	5.401400945087803	42.33444446056504	-0.3130895339020611	-0.04705788251974973	-0.02182158225226355	0.7631374776699403	0.9775689756662099	0.9785751631161699	128	7	92	106	13	152	38	20	15
RTCB	5.2182981177798	5.275763820646583	37.8811347222875	0.03591541959981546	-0.002194079079069939	-0.021837184382177428	0.9740050318454332	0.998439917282675	0.9785751631161699	78	12	76	73	26	206	28	36	6
ZKSCAN7	1.9477086524633989	2.2382901421601096	3.664449559986873	-0.22030061151373237	-0.07022953126999842	-0.021838856248842506	0.901590928288122	0.9803740449392997	0.9714021701361052	9	1	4	10	2	13	1	5	1
ALOX12	0.34792532782249797	1.3372609861873952	0.9336132396697189	0.4687608570897908	-0.2559174583174695	-0.021886509566262563	0.8469598242344731	0.9502756763295291	NA	0	0	4	6	0	9	0	1	0
ILF2	6.090349237467351	6.150293174322939	72.70145552467827	-0.07536814029103647	0.001502978187398587	-0.0219807349488545	0.9418040659494902	0.9988403735550355	0.9785751631161699	111	31	137	110	56	295	37	65	21
HNRNPKP2	0.187861706557389	1.2034361206237347	0.6786349384539392	0.18067722601419064	-0.1535190494833994	-0.02205189898021488	0.941575389341662	0.9753394866863158	NA	1	0	6	1	0	10	0	0	0
AGPAT9	1.931919293827409	2.511014601268029	4.339576401161742	0.5047174074274461	-0.0634896406871481	-0.02205201966730636	0.8001272040633621	0.9847379588922983	0.9711385047165323	2	0	11	14	4	34	1	3	1
RP11-507K2.6	2.2627752567900226	2.690557676532597	6.303587636770363	0.049008229466077045	-0.07516888315464446	-0.022249713046959156	0.9849212104225206	0.982068600842639	0.9700426201264079	10	9	5	9	0	14	8	2	2
SNORA71D	2.158507572894545	2.670888892134306	6.1857313523817075	0.9463434428888189	0.00927503676116211	-0.02239594571558114	0.5985201759495417	0.9970727986012825	0.9685352291857106	2	3	1	7	11	23	3	7	1
TOP3B	1.1261200094737323	1.8534233561968734	2.7071178402882516	-0.2854673624561285	-0.40382235130468636	-0.022404310556494236	0.904275926279725	0.901968959908005	0.9474297082577163	5	0	10	6	0	9	1	0	2
CARS2	4.897395118155168	5.000981598127293	32.48219776254922	-0.3103998395960851	-0.027733490252285487	-0.0225101966148963	0.7668678031168142	0.9872480779407327	0.9777980530154312	96	10	33	85	14	96	26	20	12
FGFR1OP2	6.432573784366368	6.508788383465824	91.04315532308895	0.165523129187334	-1.3910335958781153e-4	-0.022521211183572244	0.8648068209790588	0.9998320214519171	0.9775658342875122	101	34	230	182	61	508	81	78	13
RP11-134G8.5	1.3204966942840517	1.910687102925702	3.3543191855716428	-0.0380336455336893	-0.17192245944936843	-0.022524522866725512	0.9903377979696723	0.9645057277630228	0.9593957882326601	3	4	3	7	0	14	0	1	2
CHMP2A	6.025032464407682	6.156657982446298	70.983399419331	0.25871258023020083	0.013399917052412854	-0.022547079346275832	0.7830124390933715	0.9930292008195625	0.9785751631161699	169	28	99	73	70	473	49	71	7
MCTS2P	0.31003233695193505	1.188522501233676	0.8366819632280971	0.3659919269489454	-0.18958781195962182	-0.022564815951370977	0.87744918628244	0.9645057277630228	NA	6	0	0	1	1	7	1	0	0
DLGAP1-AS2	1.4271145892511332	1.8910839148603857	2.4402947220521867	-0.10095287326360912	-0.11080570962097058	-0.02256859694547672	0.96446610028402735	0.976192951884855	0.9679864976273033	2	1	3	9	2	8	5	1	0
ZHX3	5.90838309810508	6.017659247942274	64.03472140784324	-0.02550682027122126	-0.01064559943518511	-0.02258912937711622	0.9845032509273529	0.9941633254333027	0.9785751631161699	264	15	133	94	25	335	40	62	13
RBM44	0.7871338612539089	1.4937907608522378	1.6090356737950289	-0.08425528318417301	-0.36867492756984444	-0.022589815003097872	0.9747376063063508	0.9088121736584784	NA	8	0	4	2	0	7	1	0	1
CCNE2	1.2119445796902006	1.8297371717819364	3.781634309364588	-0.6380729401745265	-0.39533450997863956	-0.022606539204678096	0.7801951138365564	0.9165228196842935	0.9461001912961916	3	4	2	6	1	8	0	0	3
PPP3CC	4.736682480331538	4.895258454224748	28.215768153218512	-0.005946347891092254	-0.009517906350011237	-0.022641850524920185	0.9965314749672081	0.994967958222772	0.9785751631161699	59	15	75	41	13	157	42	15	2
FAM76B	4.017316319467413	4.218416374776599	16.86677293187229	0.09259304721278008	-0.01587127657379064	-0.022655237919001245	0.9465676259564856	0.9930518553170561	0.9785751631161699	31	9	56	24	6	103	16	16	1
TNK2-AS1	1.300685601267021	1.8247107410254852	2.852611266311958	-0.23845830916051977	-0.317111532377537	-0.022673693278105672	0.9154997439116314	0.9219666341015045	0.9524848764497436	3	0	11	4	1	6	1	1	2
ZNF738	2.641933980041045	2.8513174762083393	6.918077760421507	0.022560077198274808	-0.04280016225514815	-0.022680679931575715	0.9918258974016697	0.9883571803421802	0.9727774360625099	7	8	9	13	1	19	5	6	2
GMNN	2.9074021330200392	3.045018709281861	7.182247364778201	0.054960422187811546	-0.017271539345355653	-0.022685433713889477	0.9729286901831694	0.9941627883689096	0.9763525247796416	15	3	11	19	3	42	5	4	2
STAM	4.742760653697101	5.140056979245043	33.761325128897965	-0.030982594607907227	0.017764859851644502	-0.022736270349947425	0.9871206054017855	0.9926931976708981	0.9785699531877456	75	15	37	59	31	186	31	43	0
ADAL	2.57040045999471	2.9181229558015462	6.798664048817102	-0.416398057913704	-0.06935665537018255	-0.022850226205693627	0.8364310608445167	0.9811853697856525	0.9711385047165323	17	4	2	15	5	11	13	3	1
CCNA2	2.367687725880495	2.8242606736458953	6.075716137365087	0.6290424954467243	0.04027473236536521	-0.022864679489047586	0.7005195397754176	0.9888748933267252	0.9711385047165323	9	9	2	8	3	46	4	5	0
RBBP9	3.760902085553585	3.9879463558286226	16.735349628775825	0.33026053742452033	-0.027538260251080506	-0.022873649394032452	0.8152778701308225	0.992247521480665	0.9743490480590327	29	21	23	8	4	69	8	10	6
RP11-691H4.4	0.17692796166172295	1.2382945237443965	0.8023590668971294	0.5802538376554645	-0.3406455727444648	-0.022882878131447133	0.7892597385119625	0.9319016964529598	NA	1	0	8	0	0	7	1	0	0
RAPGEF1	7.530883122681492	7.5769165933983205	191.99158472557275	-0.003673038804621801	8.370853495774891e-4	-0.022909103346861408	0.9968584357833727	0.9992512280225402	0.976258128000698	607	64	437	332	74	918	211	149	30
AP1M1	5.2720498011764985	5.4005649541328635	40.948461551718964	-0.030719863985617067	-0.004846912350314246	-0.022930675038017708	0.9815113021011522	0.9970998689553358	0.9785751631161699	146	19	72	86	8	196	51	28	6
PHACTR2P1	0.5734130716828854	1.386118809650848	1.047216409517698	0.1032538989512201	-0.287619617151342	-0.022982861255284422	0.9675252725336629	0.9357266652590154	NA	1	0	5	5	0	7	2	0	0
AC005519.4	1.3652240892946792	1.8872095994432778	2.625434517157919	-0.009032816206496982	-0.1484140494090024	-0.02300744743443453	0.9974133036477076	0.96567129207777	0.9634153964447121	2	1	3	11	1	12	3	0	1
IFITM2	7.533834609499387	7.627929976017534	202.19419633525604	0.2052316736303935	0.001983358410093866	-0.02302615358587444	0.8197327258195634	0.9986043850143407	0.9775658342875122	239	88	377	225	201	1049	137	160	45
HYMAI	0.6219606616250022	1.3600545316021213	1.1381505670327488	0.4291127755794511	-0.21070189281401655	-0.023039506581600047	0.8439648601137274	0.9548531759648378	NA	3	0	0	6	1	7	1	1	0
MYCL	0.4030317161183215	1.271567599246917	0.9804875310264114	0.4612517282570389	-0.09731593137188498	-0.023084158053982062	0.8466510132390178	0.9843434024511754	NA	0	1	2	5	0	9	1	0	0
GS1-124K5.4	-0.2680061607296972	0.9675627299490809	0.46579811164457346	0.5206462243770293	-0.5611515146310868	-0.02309440955651541	0.8333134735717407	0.8912612766055072	NA	0	0	0	6	0	5	0	0	0
SNORA20	5.526745484344987	5.939869230140597	66.01765496868467	0.45301976018251594	-0.06736346712540521	-0.023146877892230786	0.7830124390933715	0.9786938263671733	0.9739029463555892	19	70	66	49	55	170	26	46	26
C2orf40	-0.0918992162051243	0.9983118592824677	0.486679612489494	0.33640577764687896	-0.36547546035941486	-0.023151598016667246	0.8912437941802671	0.9311603724548574	NA	0	0	1	5	0	6	0	0	0
PCM1	8.52343731998865	8.545756563146195	380.9004995189722	0.03441140501591747	0.006532125492676402	-0.0231829492756934	0.9647791550606424	0.9948896483938333	0.9747557030702989	679	156	769	585	275	1753	338	291	80
CHCHD4	3.280577439975077	3.5516312179236005	10.319462513627286	0.31547556278336747	-0.01590853011837275	-0.02318716354057227	0.8183945333376422	0.9944893897309814	0.976258128000698	28	10	23	9	2	81	7	7	1
KMT2E	8.182494885201688	8.215626048873014	302.66869303703436	0.05042282857764348	0.004207027279166702	-0.023249233477005644	0.9531503611421703	0.9966337615937487	0.9757805773062335	473	123	707	447	213	1361	275	236	62
ZNF785	3.0567380745176016	3.402143233108247	9.102653939649459	-0.45542655277931426	-0.06233734748499804	-0.023261147385893455	0.7617805705082277	0.9798489460169942	0.9745780839966788	33	4	11	27	1	21	8	14	1
UNC119B	4.309366194843755	4.366046305798897	19.86182447442057	0.10050167563799191	-0.020623614729155314	-0.023453830835765015	0.926761322425391	0.9900395106412978	0.9775658342875122	40	10	31	37	13	125	17	10	4
PDHA1	5.821742392373266	5.9069830843250815	61.22089510213685	-0.07359234566050217	-0.013001175461471165	-0.02347538750751327	0.9480625406316722	0.9930292008195625	0.9764616703316682	193	17	86	76	47	272	39	37	20
RNF43	2.9236880495028936	3.1674363819751687	7.499651106322385	0.1793141275155104	-0.037481496395589405	-0.023483141610015225	0.904275926279725	0.9876006955097941	0.9752285386966609	14	3	7	30	3	43	8	5	1
CALD1	10.148361465361091	10.204836763983765	1200.1506018182768	0.11086687950284904	0.0018739847003956345	-0.023494455977576243	0.8946410029056572	0.9986043850143407	0.9762113882231598	3291	474	3052	1034	694	6853	1081	935	195
RP11-829H16.5	0.8302350080601288	1.441088337482398	1.4853909314096019	0.35556287086291627	-0.16683550473509304	-0.023526019552710897	0.8833374729485673	0.96567129207777	NA	0	1	5	3	1	6	1	2	0
RP11-474P2.7	0.8136795455503774	1.6080085656798428	1.315319218202664	0.027673167779390252	-0.2032036133883113	-0.023591262533410196	0.9918258974016697	0.9538854518864335	NA	7	0	2	6	0	12	2	0	0
TRBC2	2.509625570708493	3.1903836957971006	10.334406198749274	1.0675922207906092	-0.17901326998419353	-0.023606292553183226	0.6671186654487844	0.9609885442955015	0.9650536718646356	0	12	21	3	6	27	4	4	5
LRIG2	5.043372283520976	5.121361804216226	33.846656079015986	-0.09876258071754357	0.0042120298725299675	-0.02363160386914208	0.9237073976880371	0.9973958665746386	0.9768771159212146	76	13	63	88	13	158	21	39	6
TIMM8A	1.440440907652315	1.9402081965708637	2.7411148214970797	-0.28488797227510543	-0.14699620037896075	-0.02364350322188058	0.8926686020793986	0.9650653753865623	0.9647093667016118	7	0	6	5	2	10	4	0	1
RASGRP1	2.941209203684688	3.501816719910879	9.984559732391828	0.29738427557956837	-0.11069614898396797	-0.023755256896257775	0.8900430248413914	0.969041966498351	0.9711385047165323	4	1	50	17	5	46	2	14	2
BNIP1	2.1380490103743734	2.6379251027851893	5.070874274414904	0.25600110771755785	-0.07364984002647443	-0.023770094270114138	0.9010739040278422	0.9812534301092698	0.9700426201264079	12	0	3	14	6	26	7	1	1
KLHDC8B	2.162085098774996	2.6319422382565687	4.577673423246762	0.1634861108785511	-0.059722587092553965	-0.0237815057122123	0.9322515243160291	0.9843434024511754	0.9723470775673007	15	0	9	7	5	28	4	5	0
PLAGL2	4.074635698140856	4.262006632138424	18.001171319806712	0.07898233337159412	-0.014047367840126355	-0.0237867012282648	0.9577991538544909	0.9942327129245689	0.9763116868482764	20	13	48	37	5	84	26	10	2
SHC1	6.59686605619987	6.688290055088598	102.57303598088001	0.034223558400385094	-0.0037753907169999195	-0.023814379807204918	0.9767483157417285	0.9974375025514403	0.9763525247796416	328	45	165	260	24	527	115	79	14
CTD-2373H9.5	1.4134147450673422	1.9212475473855628	2.5432755219236114	-0.20663830272032926	-0.1037541733416974	-0.023860762790199386	0.9230582725788219	0.9765805668776141	0.9653972242783875	8	1	3	6	1	20	0	1	1
SIGIRR	2.8077884001331004	3.1007540898821557	7.358299501237658	0.247921169560965	-0.05309881968352034	-0.023870110193091824	0.8841778754208143	0.9836960275329009	0.9733122777879065	28	2	22	3	3	40	5	5	2
SLC25A10	0.6876985330380821	1.4142141846040723	1.1938577149975942	0.40227372235393677	-0.20479623783603906	-0.02388481367978389	0.855212667664	0.9548531759648378	NA	5	0	0	5	1	8	1	1	0
MEF2C	6.108874854095948	6.177104380131221	73.84601033523144	0.15967245980760794	0.008235198307681775	-0.023906279502529937	0.8648068209790588	0.9947570215863206	0.9762879858506717	98	65	129	105	31	359	50	63	16
TMEM115	3.9113343478395466	4.173557510474485	16.596947968652255	0.077409600733859385	-0.017306177500163847	-0.02390807434536096	0.9658151432072387	0.9934234665841719	0.9762113882231598	61	8	8	35	10	71	24	13	1
TMEM120A	3.442810195145351	3.6147987733715117	10.840262442858787	0.08019530054265991	-0.019189178505602922	-0.02391854919193485	0.9561012029148066	0.9925618200789725	0.9762879858506717	38	2	20	17	7	68	7	9	2
CNST	5.378733648587132	5.52231796495209	45.726030101407915	-0.019823437090809092	-0.011696117052002838	-0.02395138958875607	0.9894667344935292	0.9942906034285085	0.9763525247796416	90	12	62	105	38	265	55	12	10
VPS41	6.178740047951213	6.248153837461821	75.724062945527	0.13960587383723932	-0.005252761804449743	-0.023989325835056183	0.8763839974705677	0.9961615441077902	0.9762113882231598	145	30	95	166	60	435	67	68	9
THOC5	5.111232991414638	5.25984820010423	36.40116107757966	0.014706705176769912	-0.009440590621991032	-0.024008839426832636	0.9918258974016697	0.9947570215863206	0.9763525247796416	121	15	60	91	10	217	37	33	3
EGFEM1P	1.1351808306400795	1.738632729129296	2.3214744896846558	-0.13422184731209036	-0.24626666238704906	-0.024079632641251368	0.9578856543330441	0.9437635706522581	0.9566191743125861	11	0	2	2	2	7	3	0	1
GFM1	5.611551316804894	5.69737003442152	50.947188162165446	-0.0657559773690835	-0.0055150863424389225	-0.02408130103910849	0.9508812812378633	0.9961615441077902	0.976258128000698	119	26	73	124	23	209	54	55	5
PCDHA4	1.1244254067795447	1.8027826590104723	2.269908798171955	-0.27203402386834113	-0.11110413296573035	-0.02419547632082543	0.9089072265489291	0.9768888868971786	NA	4	1	2	8	1	20	0	0	1
MTFMT	2.2279899492428865	2.65315710767006	4.805747250874623	-0.30796601077632274	-0.06205149658630622	-0.024214559022587078	0.8573449551378718	0.9836960275329009	0.9709065025200158	10	2	6	15	3	24	1	9	0
AC011242.6	0.19134661443620402	1.499144731724059	0.990780239634804	0.45908132424639553	-0.2534762465748197	-0.02421691210282072	0.860291090746706	0.9538854518864335	NA	13	0	0	1	0	15	0	0	0
C1orf87	0.16459114917408468	1.3338701602076586	0.8285840455758859	0.3652792175893452	-0.2228816639968649	-0.024290483970848528	0.8841619358006135	0.9606615170471606	NA	2	0	8	0	0	12	0	0	0
BAIAP2-AS1	4.258889285059774	4.36853754231057	19.81390015879214	-0.002412424172992097	-0.010700232662635891	-0.02433920431503823	0.9993278087986119	0.9947570215863206	0.976258128000698	62	12	33	25	8	109	24	7	4
AC016739.2	2.0138461507472374	2.4833704566320276	4.086112206504431	0.12986175431344354	-0.02384899598945743	-0.024382674357476396	0.9517913812696781	0.9944893897309814	0.9693488728484501	15	4	3	5	2	37	1	4	0
PHC1P1	0.4684530858819945	1.620143767760763	1.305886533221658	0.2570399281551354	-0.0520352950555402	-0.024384787799140238	0.928253670563555	0.9925618200789725	NA	11	1	2	0	0	20	0	0	0
FAM60A	4.9530098507615525	5.052832968985043	33.07182147278492	0.03514156005169368	-0.010553703329425797	-0.024406093462767932	0.9794447834048344	0.9944893897309814	0.9762113882231598	46	9	64	57	31	138	20	35	7
DPH1	3.210830206349919	3.3797416545489147	9.543921549884631	-0.20736605044742432	-0.011189127641975358	-0.024466877771444698	0.8809310152554439	0.995214420306286	0.9743490480590327	28	2	19	16	5	38	12	3	3
RNF217	5.704808964655292	5.750769251910941	53.22921375990611	0.06852078335783067	-0.0034993277299154996	-0.024554514610727475	0.9442278446619916	0.9974626882734827	0.9762113882231598	89	23	113	119	28	338	36	44	9
TDRD3	4.448871138006634	4.5670133427948265	22.431056781613844	0.11854091401982783	-0.019473321817581615	-0.02460021463159217	0.917790365138249	0.9916703039335799	0.976258128000698	40	7	55	37	17	149	13	21	3
TRPV6	1.0560596166926153	1.548925969441287	2.0464805442289604	-0.23912909529359302	-0.24051449924133325	-0.024633176881117397	0.917790365138249	0.9432675028013101	NA	7	1	1	3	1	6	0	2	1
CD247	2.752598222512148	3.3365262053563307	8.173978036148819	0.7886548361047322	-0.06305698954488545	-0.024645455733284815	0.6068079876719462	0.9827137988392475	0.9705841073730066	6	2	53	5	2	66	5	6	1
SLAIN2	6.49809347140689	6.5246841224469	92.99922532806428	0.008614933811470995	0.005068861612640354	-0.02465347030612852	0.9936061101460165	0.9961615441077902	0.9739029463555892	177	36	181	153	66	430	69	85	19
EGFL8	1.3018556754328177	2.053107144611389	4.047849583306924	0.18886182822463327	-0.2829055645462678	-0.024657918229684054	0.9552894531788654	0.9448756044632263	0.9556663554226895	2	5	11	0	1	7	4	0	2
B3GALNT1	3.574287865376799	3.7260953342754544	11.956985167924389	0.03360856937891898	-0.017654722325551764	-0.024663827380443516	0.9831737669017314	0.9930292008195625	0.9758448915273467	26	2	27	23	9	61	13	8	2
DENND4A	6.3741826936495105	6.407632676394479	86.08439548495377	-0.05165446457977712	0.011711902453976566	-0.024669892975790794	0.9561815600180422	0.9925618200789725	0.9745559128426183	164	40	224	130	38	387	75	53	23
TNRC6C-AS1	1.8067162418255878	2.2200552450115385	3.9739143206956786	0.4610532583793002	-0.07015407099458666	-0.024683426554929774	0.7937428957026313	0.9843434024511754	0.9658718948772804	3	6	6	6	0	18	3	2	1
PRKG1-AS1	0.42792449621833056	1.3815035496953005	1.0238418303637338	0.2349038705112336	-0.4270657423383919	-0.024690149240012522	0.9263973732942181	0.9026215042405208	NA	6	0	6	0	0	6	2	0	0
HECTD3	5.008767973248153	5.157191380758738	34.30626376159079	0.05465653224936547	-0.014830486414586562	-0.024749797785352953	0.9679236692135911	0.9927190574239673	0.9762113882231598	154	14	46	64	8	203	37	19	6
SYMPK	5.999102633505746	6.168182945456677	70.79544562584438	-0.005993524197265796	-0.03061279067451848	-0.02476216176051161	0.9968257515680389	0.9843434024511754	0.9757383531750402	257	19	156	180	10	332	70	56	13
MUSK	1.8006262990936375	2.291183101779397	5.353396164913753	-1.0318973169674293	-0.3988171351910393	-0.024837247848207917	0.5921408583797005	0.9036658796102753	0.9569267168014622	11	2	9	2	4	6	0	2	4
PDHB	5.126117718750679	5.213695091209986	37.58297564241817	0.30171816789839756	-5.991403548489047e-4	-0.024875881662063358	0.7579314640131793	0.9997499923446567	0.9754756437450586	83	24	39	32	33	197	30	25	8
SLC38A2	8.418007009808324	8.463862619475387	357.40001585979377	0.06621810575013151	-0.0012858288846363955	-0.02494422486029749	0.9385773267197659	0.9988403735550355	0.9738279368645121	987	120	875	410	211	1948	297	321	56
PTMAP2	2.4017920774786976	2.897597104024132	6.708238218798151	0.13625080961054964	-0.02915578919916902	-0.02498087692611566	0.9591413859147174	0.9930518553170561	0.969089297288681	3	4	14	10	6	54	4	0	2
RP1-5O6.6	4.077215892660396	4.405007274701927	20.784831352045032	-0.30672667851292945	-0.11696647512874951	-0.02498172967583916	0.8518480819010817	0.9552484562195035	0.9728290696851557	36	1	81	31	11	48	22	12	7
P2RY11	1.779997385208981	2.5239461669560805	4.500600942104544	0.2344597051391501	-0.13521649486239082	-0.025135545911764624	0.9397618670502882	0.9693711265123611	0.9646535043552052	18	2	0	13	2	22	7	0	1
AC133644.2	1.251399036830632	1.7867366468801977	1.946602374167463	-0.20349836846856467	-0.18300874901237046	-0.025182424411803166	0.9175232146713961	0.9538854518864335	NA	9	1	4	4	0	7	4	1	0
AC009120.3	1.4838199878031368	2.1133475426139863	3.4181621396468094	-0.3543706242265054	-0.37798675456523845	-0.025201729865826663	0.8788785617821594	0.9021781448843949	0.958695800105132	8	0	5	15	0	5	2	2	2
NAAA	2.8706462404015887	3.2431863070307934	8.345632308743895	0.19620835410412688	-0.01646676030067191	-0.025210386715765743	0.9046352905416657	0.9950572946200464	0.9711385047165323	15	11	14	8	2	47	6	10	0
IGLV10-54	0.2588130276801903	1.906196478883702	1.8832387222548541	0.8985237009909717	-1.18672906913916	-0.025244504802754583	0.7303104603749992	0.7271767940795721	NA	0	0	0	25	0	12	1	0	0
RPRD1A	6.027713183611956	6.093396231705095	67.76001383234886	0.02637781742186317	-0.0016006967069322861	-0.02526659489834594	0.9813313429711622	0.9988182434786356	0.9745559128426183	143	17	195	120	35	364	55	55	13
SMAD7	5.142026475273402	5.42863967705319	40.88667466594312	-0.08053522120248703	-0.01865633005307206	-0.025311195542794727	0.9568263502148355	0.9925618200789725	0.9752285386966609	96	7	145	65	20	190	68	27	2
MEAF6	5.381389991930273	5.495698516138465	44.038274973023164	0.12915329272566461	-0.017546488877403742	-0.025319947750879274	0.8966350936219066	0.9911046297126704	0.9752285386966609	99	25	71	63	31	279	50	31	3
CSDE1	9.094154502628594	9.149140536211712	580.5794256099728	0.057748609266838516	-0.00204190320123074	-0.02540946301568405	0.9487354023151429	0.998439917282675	0.9738279368645121	1249	246	1016	605	489	2812	383	466	138
ZNF337	1.7564440192469821	2.4666038835121538	3.614030773604548	0.1898525767628492	-0.15194864727392293	-0.025427734044459162	0.93139639197978	0.9621607239647851	0.9659644730350111	7	0	13	16	0	16	5	4	0
PPP6C	5.401960910221726	5.485251163377069	45.22231010419125	0.06815168052736854	-0.0047056209284429724	-0.025438296895122895	0.9549649051809059	0.9972363076897708	0.9747396119660434	67	23	57	69	42	167	32	51	8
TCTEX1D1	0.9724692213037662	1.837249357794192	2.0382927648589466	0.4081300005407738	0.037351681978298676	-0.025440025758101045	0.8821200909973993	0.9916703039335799	NA	0	2	6	5	1	25	0	1	0
MAP2K6	2.4680713545947586	2.6410124637768546	5.2657710798108095	-0.1826915377059995	-0.04744767029563455	-0.025448373044435722	0.9052409631278441	0.9854930314688732	0.9705841073730066	13	3	8	8	3	21	2	7	1
SPAG17	2.5909130612017863	2.9870113352386793	7.671078098590264	0.41089251703013147	-0.12632469494106774	-0.0254725351143686	0.8368824898912605	0.9666130429247703	0.9661736249409562	5	6	31	2	2	25	4	5	3
PLEKHF2	4.540899153638027	4.621054139046702	24.406826494957944	0.21009023331301718	-0.014141807655888083	-0.02550407572763134	0.8504169330660027	0.9933444083357923	0.9746462487389436	30	13	44	34	21	137	13	21	5
MDGA1	1.6949680470086315	2.3256669542409214	3.1642310599558123	0.2525444638322735	-0.13360746177104021	-0.025520679755158267	0.8993823671744233	0.9658934182777212	0.9658718948772804	18	0	2	11	1	18	4	3	0
TEX10	4.52788188685204	4.586999302116488	23.117774685079677	0.03494917983408437	-0.001829526516671932	-0.02558929948214533	0.977137997000456	0.9988182434786356	0.9749911162537558	66	8	47	34	13	138	17	16	5
RP11-383H13.1	2.685338261893926	2.9735482259318142	6.921901066603111	0.4047469732475764	-0.03171408325920302	-0.025597852874671447	0.7986804563032565	0.9924656696248676	0.9700426201264079	18	5	6	4	7	51	6	2	1
ZNF431	5.066012231136888	5.285972740632894	37.27533887870813	0.10734047797681079	-0.02564736559568047	-0.02562044752281867	0.9386076215153677	0.9884609423223016	0.9748640043077222	107	14	49	139	5	206	38	30	5
RP11-817I4.2	1.006341952584702	1.6532741820061532	1.673965301873779	-0.3405873319618457	-0.215705687257245	-0.02563061423998193	0.867485756210661	0.9504478785670597	NA	5	1	6	3	0	7	4	0	0
USP24	7.034721360164886	7.061666815574306	134.10364719102722	0.003350884032504229	0.0024987874698914753	-0.025645948994756567	0.9968584357833727	0.9977137989246858	0.9711385047165323	313	50	312	259	61	714	109	122	22
ESR2	1.16894201045584	1.6852205362349024	1.7935112056017832	-0.35636259501321055	-0.23081566803167541	-0.025657040623209598	0.8559894803567037	0.9412324147045271	NA	6	0	3	6	1	4	3	2	0
FMR1	6.748747217323634	6.8498632994084785	115.46256485199105	0.11740376079804354	8.424545060920581e-4	-0.025823779921938763	0.9012148733313347	0.9993162065170882	0.9740578461141726	180	52	230	181	90	657	102	124	9
ASIC3	0.5791386606428944	1.2905888731466806	0.9772648012593953	0.057923518785838436	-0.1470951196247558	-0.02587212928490574	0.9815113021011522	0.9710001939897037	NA	5	1	1	2	0	9	1	0	0
ARL4D	2.638524461045331	3.2532388188967736	7.596486079923158	0.37031930763737764	-0.11684322683568514	-0.025890019463903045	0.8420272844678072	0.9660934900420572	0.9692818300950975	17	0	43	10	1	36	7	8	1
CYP51A1P3	0.276642435701662	1.2893076284379505	0.8381395561829312	0.32780976063132355	-0.44738576643505296	-0.025903009475117318	0.8920862369858725	0.8992529849018125	NA	9	0	2	0	0	7	0	1	0
PANK1	1.8753704316712778	2.2707444769946017	3.0923064727049328	-0.03129861010870871	-0.08594022181499676	-0.025921491892772337	0.9875981952116529	0.9765805668776141	0.9679864976273033	13	1	6	7	1	21	4	2	0
RPS6KA1	5.277977200092996	5.3192392771121	39.76473204485247	-0.17573227264947405	0.018828542348575453	-0.025933034699421858	0.8474224244098005	0.9888748933267252	0.9738279368645121	93	13	73	89	19	142	33	36	10
NCOR2	8.733316903163551	8.870335528324091	471.6710402142212	0.07707234428956862	-0.023539634394074093	-0.025962397717465373	0.948122754976963	0.9877997868810466	0.9739029463555892	2108	124	952	894	104	2284	584	318	68
CCM2	4.770190256104797	5.004930222700176	30.892858586202	0.07240962753714274	-0.016316556789947503	-0.025998362397481566	0.9616475163354928	0.9930292008195625	0.9739605967764624	97	22	41	73	3	150	42	18	4
CTB-31O20.2	0.24680778619058677	1.2019427321413232	0.7544094613923127	0.2991113002647397	-0.431341423736688	-0.026034428931787562	0.8992539018553728	0.903163904971711	NA	3	0	0	6	0	6	1	0	0
SMIM13	3.0857150026245597	3.2177615170522627	8.252566545848707	0.0176910607741341	-0.025216077785816082	-0.02604017830019012	0.9918258974016697	0.9919789552224602	0.9728768417923921	20	2	15	15	6	44	8	4	2
KRT8P46	2.3456847716701104	2.981196632066378	5.536479495527822	0.23512748921802934	-0.05620696732397614	-0.026132272645020185	0.9054269484679097	0.9845251178628714	0.9700426201264079	25	0	10	18	2	56	5	3	0
PUS10	3.3773147771838747	3.609779484811839	12.854489708191892	0.17392572759811786	-0.08625215647462121	-0.026133795689743968	0.9251125029895999	0.9752898271100721	0.969089297288681	14	7	5	33	10	52	6	4	6
RP11-73M18.7	1.3570541964700165	1.71006560058872	2.347306278411785	-0.05284042501569875	-0.17597260005634324	-0.02614545875929208	0.9831737669017314	0.9541922370621513	0.9566191743125861	3	1	8	2	1	7	2	1	1
VWFP1	0.7980676061495751	1.6136760687845269	1.958962153771239	0.3890963142484422	-0.3158703009459734	-0.026215444330436127	0.884828158740458	0.9310062747124132	NA	0	1	6	7	0	10	1	0	1
LAMTOR5	3.810870594636003	3.9061120119957597	14.725231522414179	0.15570333668401906	-0.023103947246001094	-0.026219982091832156	0.9046352905416657	0.9919388994765834	0.9727774360625099	16	5	28	24	14	69	9	11	4
CTB-63M22.1	1.0798512617318206	2.0780163820310906	3.643340742213008	1.2373065488515527	0.055233406610098804	-0.026275952295601823	0.5148129858421522	0.989622067183324	0.9528225512550664	1	0	1	1	10	14	1	6	0
GALNT15	4.639512964964657	4.917026900921788	29.904577271199493	0.6375573364060598	0.008120886018920187	-0.026277458665971223	0.565645939324804	0.9962429220129622	0.9711385047165323	51	6	15	50	43	202	23	18	5
UGT8	1.1732204815839904	1.6342534637819692	1.7648994593888296	-0.06823258035129579	-0.1684792089732107	-0.026282465647616396	0.9768557746169587	0.9583025491833208	NA	7	1	1	4	1	7	3	1	0
SPTB	2.884406828373967	3.464844581802826	9.363368575945032	-0.7215175327798106	-0.1321254163348978	-0.02629364243046974	0.7003623919747375	0.9611587898241021	0.9692360058601037	35	3	28	19	0	13	18	7	1
RNVU1-10	1.848620871554636	2.3646354106546337	4.732034208578884	0.7889716835988133	0.025544089329252295	-0.02638684671663316	0.6426840869598475	0.9932203000648366	0.9607252835884342	3	9	3	3	1	31	1	3	1
LGI2	2.303929843100705	2.6215664202373885	4.884081879190774	0.2131415367749295	-0.062175697307584904	-0.026394236468497628	0.9035792111436248	0.9825166736182763	0.969089297288681	8	2	15	4	4	41	2	2	1
PLCL1	2.9681243500323564	3.1141824732776278	8.003192674494644	0.17722931751975118	-0.0481380488911348	-0.026445184564302702	0.9054269484679097	0.9843434024511754	0.9707571301048369	14	3	17	6	8	39	7	4	2
RBFA	2.7645444557465897	3.1982215043123148	7.920485288013334	0.33948105318278754	-0.06736827203930655	-0.02650490153347532	0.852318817237828	0.9800207017261565	0.9697892755598165	39	5	7	14	0	43	5	6	2
SNORD3B-1	0.4708154363054311	1.6725539806346492	1.7921784920074846	-0.05212794352780196	-0.48954538441452633	-0.026541097240202285	0.9890944702978616	0.9021781448843949	NA	0	0	1	14	1	2	5	0	0
PPP1R3C	4.095303322423425	4.3667148199796815	18.604823170486018	0.1469011415607266	-0.028995942071975516	-0.02656621170300846	0.9179989802580524	0.9884609423223016	0.9736542268783976	71	2	53	22	10	124	19	13	2
ZC3H12B	1.297557707898782	1.889297855683407	2.617304040050693	-4.899863502048158e-4	-0.29577038829659913	-0.026664674580087817	0.9999372839636632	0.9270895848106693	0.9543247052340998	2	0	14	3	1	6	1	3	1
TAF15	7.518704719089921	7.55221087680816	190.02104668859968	0.029949016727575103	0.0011516311734333443	-0.02666472852041363	0.9739277906481569	0.9988403735550355	0.9711385047165323	369	112	320	380	90	1150	115	187	30
B4GALT6	1.772915645205136	2.1478087521434452	2.9126572605628382	0.058644221802992585	-0.08130744634584074	-0.02670679220829327	0.9768122165968137	0.9789007889687448	0.9658718948772804	9	1	4	5	3	24	2	2	0
GBA2	5.109387679043935	5.455890068154723	42.080446217275174	0.01855027110307292	-0.08104226116734259	-0.026760236241670055	0.9927489337073168	0.96600226550072	0.9723470775673007	167	3	137	85	6	194	40	34	8
NDUFAF3	2.771455112996495	3.2050936807347887	7.569515029698504	0.22589174918247887	-0.041385481696340536	-0.02680159364640129	0.895500851460385	0.9883571803421802	0.9700426201264079	29	1	10	7	9	51	7	7	0
NOA1	3.2473094863029823	3.540340087258098	9.840999689252769	-0.02787163391381027	-0.04997656464785053	-0.026812720469299573	0.9876476999954296	0.9816051608608588	0.9728290696851557	21	4	16	25	7	68	8	10	0
ACTL10	0.6231307357907987	1.3130254174270266	0.9469466697404871	0.0272878337032349	-0.39130537560101664	-0.026816816312196748	0.9918084684281476	0.8966833655343164	NA	7	0	2	2	0	5	1	1	0
TMEM110	1.911129598859146	2.4713740310799093	4.7766860041666295	0.03653771315955456	-0.14214597648433266	-0.02689947861741512	0.9914114605660509	0.9658739012179004	0.961791165504527	22	3	1	5	2	24	4	0	2
P3H1	4.209131781358062	4.546425278596524	20.875097315853026	0.0609487013645551	-0.026881468806682296	-0.026899846508795497	0.9715466880780957	0.9893050056125497	0.9730890180997797	101	7	44	36	3	143	24	16	1
ATPAF1	4.865725713894626	4.939999567398435	30.416161419250955	0.12357311636923848	-0.007915018884445773	-0.026920966095650513	0.9071573039265403	0.9954645419321477	0.9728768417923921	57	24	35	71	10	154	24	24	6
GRSF1	5.840183416932356	5.870136822466184	58.712272658606075	0.08690181469939626	-0.00574856128478599	-0.02693521241957139	0.9224082417337699	0.9959960540625837	0.9711385047165323	116	28	75	122	40	337	46	40	12
TRAPPC5	1.1205981047202735	1.771373026901812	2.2349520708363415	0.42224257664736004	-0.17272482243314605	-0.026971385907573767	0.8637895588974462	0.963902260868371	NA	2	2	0	10	1	7	2	3	0
TTC5	3.5245720486681384	3.6265201257531525	11.742370600565025	-0.00888522666437342	-0.029291370344456162	-0.027016494602874017	0.9952107720893655	0.9888748933267252	0.9711385047165323	20	10	25	12	5	42	12	10	2
RNASEH1-AS1	0.3889303702869638	1.3852774965021035	0.9899835427465501	0.1237576825047734	-0.09489938020856224	-0.02704621750845534	0.9658162516451003	0.9845755232928873	NA	5	0	0	4	1	14	0	0	0
RDH11	5.389740834730533	5.496375580900616	44.349625283885516	0.2115070851753597	-0.010878716515604825	-0.027146904246496736	0.830261421937732	0.9941633254333027	0.9728666066017752	59	25	65	94	33	278	35	42	4
KMT2E-AS1	1.4468244315278331	1.8110180846819754	2.167153269464064	0.018750942296911603	-0.11980578429157379	-0.02715860513539157	0.9936061101460165	0.9961615441077902	NA	7	1	2	4	2	12	2	2	0
ZSCAN12	3.4667490942134633	3.726739340792119	11.974173069965055	0.02753657840051592	-0.04182741142010917	-0.027182271697041065	0.9880243491789406	0.9847607187098888	0.9711385047165323	48	1	17	16	10	50	15	8	2
COPRS	2.975765684149517	3.257847610284246	8.176088772446752	0.3334176450228039	-0.04320074109661619	-0.027219638756171533	0.8307359320380383	0.9862936043143601	0.9700426201264079	35	6	4	13	3	56	7	5	1
CHKB	2.064131400519216	2.459597064027573	4.577206790498242	0.045741786622673565	-0.0850021155157558	-0.027227513666029116	0.984698361100004	0.9772659685979277	0.9658718948772804	14	3	7	9	0	24	3	1	2
PHEX	2.758011736426691	3.079282542226836	8.354712259308688	0.06099348244281786	-0.08724964388994018	-0.02724216519052009	0.9794447834048344	0.9765805668776141	0.9658718948772804	29	6	8	4	4	47	2	2	4
GRAMD1C	2.420105754680691	2.669177994202826	5.606927593457634	0.029591148109775516	-0.08046242377160356	-0.027244921068122173	0.9889719011793296	0.9768888868971786	0.9659644730350111	7	1	5	20	4	19	5	3	2
RASSF4	4.8386989452280496	5.036792098419564	31.59744845720953	0.2572256615134166	0.006578839504236915	-0.027278353685813064	0.8187141272274286	0.9962392577986678	0.9727774360625099	53	28	74	38	11	235	20	31	2
TIGD6	2.0704415214478886	2.5010858580180364	4.229908791333448	0.17543030292424414	-0.09071802741513016	-0.027302279816100894	0.9274207472332181	0.9762433929683185	0.9659644730350111	18	2	5	11	0	24	2	4	1
EIF3M	5.6312758522633555	5.679896712471182	50.95791979963124	0.10770740627503719	-0.013549098614965673	-0.02733263269338672	0.9060589740894801	0.9925618200789725	0.9728768417923921	109	25	67	93	37	313	33	45	8
AC004019.10	0.7144772107607259	1.4912232955513693	1.6452518684395065	-0.06105351054171685	-0.4997135984413887	-0.02743140674033082	0.9833026134612135	0.8760942637551209	NA	5	0	8	1	0	6	0	1	1
KCNQ1	3.1419795817362135	3.4000711513393567	8.943514243178853	-0.11797345616771877	-0.0463245964850683	-0.02750212892640318	0.9407575153892427	0.9841602628042784	0.9707571301048369	34	3	25	9	3	39	14	5	1
CLUAP1	4.47505023216366	4.58070495501681	22.80661956058657	-0.07832623372992288	-0.022635352090741974	-0.02760000000614858	0.9474635635334472	0.9887572325303959	0.9715689707328182	45	15	48	38	10	95	25	23	2
SH3D19	7.563874545803764	7.648216940607942	202.009652619889	0.13797363342464258	-0.007976074587000398	-0.027622000367721073	0.881761752628943	0.9947570215863206	0.9711385047165323	604	54	424	210	153	1298	157	169	29
WNK1	9.14200244092512	9.149217213002617	579.2366943838451	0.008411341763501933	0.0057151534355941586	-0.027622583696947454	0.9918084684281476	0.99517983914268	0.9659644730350111	1109	280	1134	982	339	2940	460	435	125
MEX3D	2.1294717321128442	2.773629133387642	5.099615092246445	0.42462478713243595	-0.13148455029999953	-0.027666122327312182	0.8432288473113158	0.9655682060769388	0.9640577733853117	28	1	1	17	1	35	6	1	1
DUSP10	3.436258473975671	3.997263316973057	13.551561544410244	0.4121035052646197	-0.03774752359404957	-0.02767224477875663	0.8188743130896247	0.9877997868810466	0.9707571301048369	39	0	54	20	7	122	9	10	1
PYCR2	4.343450415214062	4.509153807263241	21.583371389705285	-0.11971914936125039	-0.029591292493811167	-0.027692249939000897	0.9278160096023047	0.9872480779407327	0.9714337357501687	75	4	28	65	7	87	19	19	5
PDIK1L	2.2070953556643755	2.7759705056731145	5.9359481586991425	0.1038906032198975	-0.051491410825069174	-0.027781618591329136	0.96446610028402735	0.9884609423223016	0.9631616391142344	9	9	12	5	0	17	5	9	0
SDC1	5.984928303638794	6.185739778989708	73.74634466113064	0.4144162822754735	-0.00892094775902749	-0.027819774236748744	0.7329763440833984	0.9958484401885178	0.9707571301048369	99	64	33	228	26	329	74	56	13
HNRNPK	8.94836934220511	8.981337381705686	515.5310825997477	0.08688447022134671	0.003971666912123763	-0.02786226666898965	0.9044329436233202	0.9969864717059068	0.9700426201264079	901	274	868	709	384	2798	383	478	86
CCDC109B	3.145880175210555	3.5685432148750516	10.730631290437861	0.47825220945420505	0.010032426808807832	-0.027865144657451327	0.7676844805345135	0.9961615441077902	0.9685352291857106	7	12	8	29	5	63	11	10	0
APBA3	2.9782502379059173	3.654702742518436	10.15076061308145	-0.034865153522401486	-0.08305005339515038	-0.027975709621920544	0.9890944702978616	0.9761995834278175	0.9692818300950975	35	0	30	32	2	47	14	11	0
RP11-343H5.4	1.5762622878008092	2.0416417841711634	3.3219872436698306	0.2755107636200259	-0.07853756716818304	-0.028052688439634883	0.9043655845536726	0.9843434024511754	0.9569267168014622	1	3	2	6	4	10	2	5	0
TMEM14E	1.6670620951332658	2.2611772527720597	3.116693210949043	-0.2458892723139295	-0.07842759737081885	-0.028110923149873148	0.9089072265489291	0.9811853697856525	0.9619393539932005	4	1	9	9	2	28	0	4	0
CACNA2D1	4.159479216436957	4.490564710285604	21.202774343890837	-0.07364487501310213	0.0067644863256065505	-0.028119249275320037	0.9673833276688404	0.9970597042576802	0.970645637831137	43	12	41	22	17	137	4	33	1
ZNF836	2.905454105605985	3.3116114244787083	8.20085421840692	-0.27713644470968124	-0.058879480179134185	-0.02818520390026503	0.8648068209790588	0.9812534301092698	0.9692818300950975	19	1	27	12	6	29	13	8	0
KMT2B	6.379570142942655	6.570264010617672	93.90570441932078	-0.03299543079363636	-0.04464563156935762	-0.028192458551897528	0.9832096078526117	0.9776300678712619	0.9711385047165323	315	17	270	218	18	421	120	56	16
SUCLG2	5.249324403118472	5.330975581549219	39.98089738924833	0.237155140337854	-0.013111073321698004	-0.02823798969039757	0.7963107272176789	0.9930292008195625	0.970889339078362	69	31	72	41	25	225	35	33	5
C20orf85	0.16108302883474507	1.1818678996811918	0.8040201286663353	0.3125566077943182	-0.10014143841503406	-0.028278221626303276	0.903088443730432	0.9859204512282616	NA	1	1	5	0	0	10	0	0	0
ITPKA	-0.010014150186656925	1.0406429879391839	0.521505259609419	0.1427881462727348	-0.51481246554956706	-0.028283013814040362	0.957410385428177	0.8880342807487928	NA	2	0	0	5	0	6	0	0	0
RP11-893F2.18	0.315421061139845	1.1405660448503578	0.717021980571952	0.026363576512292482	-0.45286322012543495	-0.028310295932374593	0.9921767371077238	0.89100733143256	NA	1	0	2	5	0	5	0	1	0
ZNF442	1.9692828288819348	2.3707417824576473	3.54708768501371	0.03134725575743613	-0.09097776006373094	-0.02845156596728004	0.9879642427743658	0.9762433929683185	0.9646535043552052	8	2	4	14	1	22	5	2	0
DGCR8	4.713240459296242	4.886307160576542	28.2250040393369	-0.22543255868044942	-0.0339433395999135	-0.028467175885734244	0.8522516851856086	0.9843434024511754	0.9711385047165323	114	9	57	56	5	97	27	30	5
KIAA0101	0.8540965837488663	1.6927317231155403	1.7539120234134644	0.3752414403854529	-7.032685625405757e-4	-0.028510066448087908	0.8830283547151746	0.9976027742424658	NA	8	2	0	2	1	20	1	0	0
RP11-154D6.1	1.1637883818521555	1.9834083954621269	2.443116169844551	0.7000482470336545	-0.17915948163036305	-0.028589795913750618	0.7471238251231582	0.9625076663465126	0.9552401998016989	2	1	16	0	1	13	4	1	0
ZNF101	3.4379913475733237	3.589586939426787	10.557482812135904	-0.10868218474099144	-0.028520632168907465	-0.028629613137943603	0.934144406995904	0.9884609423223016	0.9707571301048369	20	4	23	27	5	47	12	10	1
CPSF3	5.0869375475801055	5.170103022281283	35.1771824908398	0.086435964917865	-0.01952513867623138	-0.028638317555620768	0.9357312836619647	0.9893050056125497	0.9711385047165323	67	23	45	80	18	194	25	37	4
TEKT2	0.3329713233372046	1.315875396525772	1.630517223071276	0.43621135149374635	-0.4450238699027317	-0.028653420884822325	0.8841619358006135	0.9127995175850013	NA	0	1	7	0	1	7	0	0	1
APPL2	4.663002475994828	4.795099862500708	26.12703251841971	0.025489836567710564	-0.021655696499874925	-0.028666455825948386	0.9849212104225206	0.9889712126190005	0.9711385047165323	59	13	66	54	8	173	31	13	3
CTD-2245F17.3	0.5412456697723315	1.676799654591771	1.3889838809056005	0.5273064914945961	-0.26822343880235877	-0.028694926938665828	0.8307359320380383	0.9459522758500923	NA	4	0	0	12	0	16	0	1	0
RP13-554M15.7	3.955199000641457	4.373459984321228	18.73887256188559	0.0847246744920617	-0.0846592840064169	-0.02872426293217833	0.9637292173587948	0.9688917691458224	0.9692818300950975	53	3	80	35	1	92	14	20	3
NBEAL2	6.854634471687071	7.136619425217397	140.39171881788073	0.12431847736759548	-0.060978515797990705	-0.028779622932733753	0.9415063691786715	0.975059367987618	0.9705841073730066	454	37	464	304	9	606	157	95	26
CAPN3	1.2369654063623132	1.8346660190034227	1.8584694934936778	0.14946510750747233	-0.1638971902487839	-0.028787140829230937	0.9407575153892427	0.959377978644319	NA	12	0	3	3	1	15	2	1	0
ZNF667-AS1	2.903280951656682	3.25995123604507	8.46650531914431	-0.182092994445394	-0.05634898374871657	-0.02885951521744073	0.9190393298801546	0.9835311974530003	0.9665718242738374	17	2	18	10	9	44	1	13	1
JPH1	2.288449070213807	2.6536801603089555	4.687697123203415	0.15417559186704968	-0.06848179927570487	-0.028904871010210054	0.9322515243160291	0.9803740449392997	0.9659644730350111	14	3	3	12	3	38	4	3	0
RP11-81A1.7	-0.2450671743444276	1.0234121257487752	0.5279350805770521	0.4803548283856726	-0.7585815158586362	-0.028964294276679493	0.8518480819010817	0.8454495732749218	NA	0	0	7	0	0	5	0	0	0
POLL	3.4663989917854043	3.746474111984329	11.66084496859068	-0.11516733213276428	-0.04628572685551231	-0.02896952358685594	0.9407575153892427	0.9825594399774868	0.9700113305758433	38	2	30	28	3	63	17	4	2
RENBP	3.856526390113693	4.2349676125499665	17.16260708902026	0.2150692955287127	-0.019254073122733216	-0.0290220984237457	0.8926686020793986	0.9930292008195625	0.9696679584946222	65	15	25	26	1	104	22	11	1
ZNF74	2.1168685228774446	2.559303492751661	4.777026011202689	-0.09568504946826156	-0.15806550291163768	-0.029022964705048487	0.965660352982288	0.9548531759648378	0.9616061331991954	21	0	6	13	1	14	4	3	2
DENND1B	3.6678829728850832	3.858217585393346	13.049839228948384	0.07904337949027307	-0.04032543861287306	-0.029203041722648013	0.9568263502148355	0.9842015129368391	0.9700426201264079	26	9	32	18	6	92	6	14	1
C1orf122	2.380546785203487	2.951257352103348	6.613937643262847	0.5212766839005701	-0.08112759402620605	-0.02920411345960834	0.7841463293958895	0.9798489460169942	0.9626001299911688	15	0	2	18	9	34	9	2	1
GZMH	0.4225831597171249	1.5271014874366533	1.273844233252885	0.48977175823041585	-0.46516680244212866	-0.029229779678711675	0.8424270174278858	0.8992529849018125	NA	2	0	12	0	0	8	0	2	0
ASH1L	8.136182375293437	8.1843249065933	294.48305804490496	-0.043416185315752275	-0.01173212203895019	-0.029296461572853007	0.9612446667757296	0.9925618200789725	0.9692360058601037	811	90	786	513	115	1324	310	183	63
CTD-2036P10.6	0.8972992501588515	1.5194051619212112	1.2867756229761294	-0.07790056747441694	-0.32838468093842077	-0.0294265525418004	0.9730467289416085	0.9120820809604918	NA	6	0	4	4	0	6	2	1	0
TMEM132C	0.7631707659614063	1.4910940378867834	1.6137616924285398	0.012167281454458277	-0.3241969950809424	-0.029446888751511132	0.9968406072553799	0.9293693574484009	NA	5	2	5	0	0	3	3	1	0
ZNF780B	4.251992250253976	4.48772041368302	20.72450208913689	-0.042804933565270084	-0.028356381718710584	-0.02945118794964441	0.978725121574694	0.9883571803421802	0.9703518041767487	45	11	47	58	3	112	12	27	2
TSTD3	0.7618568286950964	1.366385697234114	1.583891529142181	-0.18030228171451237	-0.39845756037454744	-0.02945212043854456	0.9410327279390832	0.9007648072491437	NA	5	0	1	4	1	5	1	0	1
SAMD11	1.4949574169053534	2.1014982995244558	3.649000511374512	0.02526234370096719	-0.24813471211958102	-0.029488883980590512	0.9938516946743954	0.9421790421240429	0.9526133680385781	17	1	1	2	3	15	2	0	2
APOO	1.6176401865501873	2.3211110868210962	3.624085031683231	0.0626140821758946	-0.051467266103329905	-0.029503990750790805	0.9836591560153797	0.9897763802743625	0.9569301365688015	15	2	1	3	4	28	0	5	0
RHPN2	1.7901069408653	2.4877983524249663	3.5801785441795477	0.2150564562357686	-0.15206273486232771	-0.02950843367305583	0.917790365138249	0.9606615170471606	0.9612150941499752	16	0	8	14	0	21	5	3	0
ST3GAL2	4.540639985730099	4.630143596529656	25.2393245419489	-0.21684745541668454	-0.011256572697866996	-0.02951517590363765	0.8400534892387328	0.9944893897309814	0.9692818300950975	50	14	54	48	6	97	18	12	10
MALL	2.962151114049412	3.4297633426876897	11.561553218865539	1.0677002641485507	-0.0343354359580472	-0.029539761316753774	0.5407908958191908	0.9925618200789725	0.9600883309695034	6	14	1	15	9	57	6	4	4
DUSP19	1.7209207355117455	2.2305255221947666	3.1951649822416095	0.07509937522936001	-0.10243177460809101	-0.029551446002024515	0.9738686652589229	0.9762554631443238	0.9603316897678585	6	0	6	8	4	20	5	1	0
CTB-46B19.2	1.0073352908461701	2.0628239305143214	2.2896381165381743	0.8548912787064775	-0.2688612175123196	-0.029560782976424754	0.6860054883178145	0.9401960537120241	NA	7	0	0	18	0	17	3	1	0
VPS33A	3.29399261219424	3.6315988284392677	11.178257111744506	-0.1491441386380084	-0.053381456369015305	-0.029572881241859927	0.9322515243160291	0.981917768264907	0.9676922069706627	24	8	23	27	1	53	18	2	2
RP13-128O4.3	0.6001917494055291	1.3531132693917793	1.0826239390213521	-0.3137932848969215	-0.5602798682550065	-0.029582920479938987	0.8913616579590904	0.8581575680285943	NA	6	0	1	5	0	2	2	1	0
RP11-181G12.2	0.654128063535556	1.3182818878480191	0.9598726791887917	-0.033652001934178506	-0.40882207321438924	-0.02959730982200352	0.9889719011793296	0.889143021248235	NA	6	0	3	2	0	5	1	1	0
IL6ST	9.8085770761702	9.839656027977348	938.5041860138563	0.06095536850018816	0.0027670024811855603	-0.02962136307818397	0.93505196684115	0.9977137989246858	0.9679864976273033	2054	612	1261	1208	590	4516	695	805	194
RBMS2P1	1.6432796826868108	2.172703726571967	2.774306747109087	0.15354841359792878	-0.10233646639495107	-0.02962178650749091	0.9382456148022255	0.9759570587014912	0.9604618943199238	11	2	4	8	0	24	2	2	0
RPA1	4.858067292619447	4.953465810139073	30.323049164473012	0.009202617308179261	-0.014590136913521607	-0.02963395334912633	0.994377811791337	0.9925618200789725	0.9700426201264079	93	17	48	48	12	222	12	21	7
FADS3	5.184509506540932	5.610724416969481	47.21301082634656	-0.07176189816386262	-0.1204565579596895	-0.029635176235752916	0.9720656102144954	0.9528779333770149	0.9679864976273033	242	4	107	109	4	188	61	23	10
RP11-28G8.1	0.7513116789306675	1.5627892885862573	1.4279528607280212	0.5672388996316339	-0.2165799704579666	-0.029655957251752366	0.7871449146670652	0.9538854518864335	NA	3	1	0	9	0	11	1	1	0
ZCCHC8	4.882206093141698	4.979623925031824	31.813684928988714	-0.2363737782496655	-0.015264626921105423	-0.029658649975092093	0.8121487097704595	0.9925618200789725	0.9693488728484501	84	8	71	55	15	142	25	12	12
EFNB2	5.56952574422841	5.878140437826092	59.630399979202714	-0.253591449293741	-0.15634525820392897	-0.02968424561125472	0.8570312013634653	0.9305965042988641	0.9679864976273033	97	14	275	102	9	232	34	24	24
DDX54	5.089932999379595	5.2789034294641395	37.53817041381248	0.0035672795676359188	-0.03225573830240593	-0.029696045788318703	0.9987427718800431	0.9847379588922983	0.9700426201264079	163	17	64	65	6	225	44	15	7
ZNF263	4.323423071356525	4.635567644145736	23.646544258051723	0.011203959154756273	-0.059516335927973583	-0.02971399000349531	0.9949221382110387	0.9765805668776141	0.9692818300950975	84	1	40	58	13	134	25	8	6
YIF1A	3.0222112220859882	3.4922532585822528	9.372910170045566	0.35220755457368547	-0.09509166486255298	-0.02972176339002532	0.8398705700204968	0.9697570168020873	0.9659644730350111	53	2	6	27	1	71	5	6	2
LAGE3	0.8750236620564977	1.7430194843184725	1.908388246765984	0.19485712940234395	-0.24855805881881154	-0.029758850700925144	0.9464695292420919	0.949670477732031	NA	5	0	0	9	2	9	4	0	0
FERMT2	7.159645507565716	7.191891593330831	147.47473758486979	2.0621061181376712e-4	-0.00195941452540584	-0.029831954480150646	0.9999372839636632	0.9982830141183112	0.9670845070285844	457	62	328	198	62	765	111	126	29
ZNF213-AS1	0.7953037540785718	1.6936689149377093	1.363930268858356	0.04098804333465144	-0.21564885366890035	-0.029835189408238393	0.9879642427743658	0.9528618047721849	NA	11	0	2	4	0	17	1	0	0
AC137932.5	1.3865045935222882	1.8104438336460185	2.9697344533142576	-0.6411207336032765	-0.2873887524920559	-0.02985706578546322	0.7317679798418643	0.928227177070444	0.9388690462952358	5	1	7	4	1	6	0	2	2
HNRNPA1P35	0.7391215265163773	1.5194485104162876	1.3599555613348615	0.5587899197146113	-0.23083878772633248	-0.029931428083560425	0.7996705654240303	0.9506916671863358	NA	0	0	4	7	1	10	1	1	0
ANKRD9	3.850520251226676	3.9868165880193533	14.723955623240062	-0.06911064275531258	-0.0267170313979976	-0.02993624427201515	0.9611049374976757	0.9888395953217517	0.9692818300950975	24	4	26	48	7	61	18	9	3
DYNC1LI1	5.759380196533939	5.818043901736091	56.84112585277428	0.007260800954624211	-0.010041588148901662	-0.02994184647941206	0.994679440721505	0.9941633254333027	0.9692818300950975	111	33	80	99	36	310	65	21	12
RP1-197B17.7	0.3651387252477585	1.2827021596004728	1.0828437243193663	0.36217396308127187	-0.37646671309795027	-0.029953636669187118	0.8885100290221486	0.9222576644009939	NA	0	1	1	7	0	5	2	0	0
RP11-334C17.5	2.7975924303580375	3.204590473808965	7.3475079561211105	0.3213589507997291	-0.07484581737208985	-0.03000872322800013	0.8385875940057669	0.9765805668776141	0.9659644730350111	10	2	14	36	1	53	7	4	1
CBL	6.544829551508599	6.625884740087058	99.12692875084325	0.19702738421347607	-0.005704013609134882	-0.030021636651863335	0.8270788952476781	0.9961615441077902	0.9692818300950975	131	56	236	124	68	573	99	81	11
OR7E12P	1.0292809389699713	1.784060838744817	1.5945158540934716	0.19528527059175377	-0.2161534687841273	-0.030092126281397433	0.9239606660822243	0.948035888191171	NA	12	0	4	3	0	16	1	1	0
CAND2	3.204055848907702	3.751215821464203	11.95920437074563	0.31569296415609704	-0.06741088888205628	-0.030125854989986312	0.8730145431192171	0.9798489460169942	0.9658718948772804	17	9	52	13	0	48	17	9	1
RP11-47I22.2	0.5630145819918044	1.4305447673680551	1.1267001769840312	0.4742135003361716	-0.38720772581015633	-0.030135287660864346	0.8113762607714065	0.9090182289370565	NA	1	0	10	1	0	7	1	1	0
LY75	1.6595504214112486	2.0448336864911036	3.272340335285017	-0.3142800556176433	-0.13832930150049388	-0.030153658231403736	0.8803032799965144	0.96600226550072	0.9566207743694222	5	2	8	3	2	13	0	4	1
ZNF358	3.886995881336147	4.026147827653706	15.729263720212163	-0.0281382386337752	-0.03796874792451751	-0.030189289972319896	0.9871206054017855	0.9845755232928873	0.9679864976273033	60	6	35	11	6	66	11	11	5
MBD2	7.173228565551329	7.272433791869299	158.37116458967182	0.16409336026483992	-0.0028788263448587285	-0.030211908216732718	0.8760428692135617	0.9981520173011587	0.9692818300950975	177	125	304	173	98	821	82	153	33
RP11-887P2.6	-0.06512053848248042	1.052052265658305	0.5471140613533704	0.286185445129101	-0.5600595645040688	-0.030231882487896548	0.91125256318443415	0.881109818473132	NA	0	0	1	6	0	6	0	0	0
WDR86-AS1	0.5168050382232304	1.4121868412561887	1.256992590587293	0.2836573548247567	-0.3421042027529857	-0.030271962333502034	0.9122173306713367	0.927984117175095	NA	2	1	8	0	0	7	0	2	0
BOD1L1	8.179445130092128	8.223320013697759	301.90340623754366	0.0027487032231731665	-0.011711809573864392	-0.030279970431437625	0.9980941387965768	0.9925618200789725	0.9665718242738374	714	87	834	556	136	1422	308	235	52
AXIN1	4.668697652836529	4.926538082363421	28.519250742196572	-0.031651175608424426	-0.051774288501359546	-0.030323601352945342	0.9852490269448013	0.977053306544873	0.9692818300950975	104	3	69	74	7	158	34	15	5
DDX50P1	1.9604729500147526	2.451995540439147	3.8267720374753527	0.19117245140716896	-0.11626014286867417	-0.030335979080476163	0.9191950297267245	0.9678673626204664	0.961791165504527	14	0	7	13	1	29	2	2	1
ARNTL	5.020004597677388	5.216157726176631	35.63514066592287	0.1697500897977611	-0.025122053489927427	-0.030338319884187576	0.9005534917995931	0.9884609423223016	0.9692818300950975	96	14	126	24	15	205	46	20	4
DDR1	5.1348480909047884	5.195680004208646	36.232326360125725	0.013408390482356227	-0.008097684050501324	-0.030372111535020615	0.9918258974016697	0.994967958222772	0.9692360058601037	79	24	51	86	11	169	37	25	7
CCSER2	6.775983595658662	6.842063616821121	115.62934204911777	0.18335308577410175	-0.008247363128095967	-0.030376550984089267	0.8369748012595934	0.9944893897309814	0.9685352291857106	197	56	282	113	85	683	103	89	17
CNOT11	4.992768880642823	5.0602016966362715	34.52101943645282	-0.17485570880749435	-0.018443875745078588	-0.030406649220636635	0.86977978202614	0.9920817551162608	0.9685352291857106	56	26	48	69	12	110	22	25	12
RET	0.315421061139845	1.138239468889308	0.6999183991907546	0.04011413100317401	-0.4702303370885886	-0.030450905600029242	0.9879336794351455	0.8846165809173199	NA	1	0	5	2	0	5	1	0	0
SNORD111B	0.3889303702869638	1.4876816770672534	2.383982423740835	0.9549371583095787	0.007978570132952277	-0.030517175726102994	0.7191662773581687	0.994967958222772	0.9117457263468086	1	5	0	0	1	14	0	0	1
TCF7L2	5.989666131482931	6.065026565386427	67.80819440661594	0.17982517262011852	-0.0040598664825468025	-0.030568074915057752	0.852318817237828	0.9973958665746386	0.969089297288681	131	56	134	66	29	428	42	48	14
CCDC43	4.548373339022993	4.683620918502424	24.32400610878501	0.19173509033890287	-0.03242589449370496	-0.03057496865624292	0.8642267754530736	0.9843434024511754	0.9692818300950975	50	15	28	56	15	183	22	15	2
ANGPTL4	5.115826190342705	5.282485523974635	39.79670905540426	-0.04863729084673378	-0.04281484206410914	-0.030599057263276115	0.9740050318454332	0.9805307174379457	0.969089297288681	78	33	51	95	6	172	35	15	13
KIAA0825	2.226662571647142	2.5415292151451596	4.346816336051612	-0.060115424848722794	-0.08844080596069917	-0.030625034819926646	0.9748887773266385	0.9761541147241592	0.9631616391142344	14	3	4	10	2	23	6	3	0
DCLRE1C	3.6063679027861064	4.085637494762282	14.345492989958505	-0.060612394816948224	-0.0438261305815797	-0.03063114134847801	0.9753503694542768	0.9843434024511754	0.9685352291857106	41	2	50	34	4	104	12	16	0
C18orf25	5.599019770813752	5.649499017739858	49.29933004615608	0.03893789400793744	-0.015299956162468792	-0.030703654292122413	0.9699368049432459	0.9911046297126704	0.9679864976273033	93	22	90	127	23	277	43	42	7
FBRS	6.308163437058599	6.382948880167184	84.58256905935863	0.014369140697776344	-0.008738300068857755	-0.03071318787206641	0.9908374832734971	0.9944893897309814	0.9685352291857106	200	66	151	136	20	364	91	52	18
MAN2A1	6.46748069699586	6.52123947574479	93.36118287079003	0.17003329455943467	-0.005994028173587808	-0.030730144668751874	0.8469598242344731	0.9960199812322127	0.9679864976273033	148	57	100	166	72	508	65	77	18
TPI1	7.812568776996597	7.819832753728808	229.86240556426077	-0.04404988732835506	0.006891612195165299	-0.03074891100122853	0.9523384114400227	0.9944893897309814	0.9630627106513875	564	113	413	397	112	979	219	169	50
MIB2	4.115061013029455	4.715140984851758	24.72045856940244	-0.06041820141991834	-0.16783339973384973	-0.03081270753565001	0.9813313429711622	0.939512651970388	0.9653972242783875	140	0	57	41	5	76	31	14	6
LYRM5	3.0359489223254634	3.393995655509137	10.037927786563252	0.5063971592292373	-0.008801646851686747	-0.030851366010658746	0.7482213396641341	0.9975509108835255	0.9623523140693825	11	6	13	4	14	53	3	13	1
RAB25	2.3280151565014986	2.9045466965749442	6.303623996289249	0.5622862455090052	-0.1213200269580005	-0.030855744424289164	0.8156017055306154	0.969041966498351	0.9596120106686825	19	4	0	22	2	24	9	3	1
RP11-61L19.1	1.0358376351656278	1.7057602908339695	2.037838720399872	-0.20342501617034653	-0.21312977629782145	-0.030908815673841464	0.9324741853972541	0.9541922370621513	NA	2	0	6	3	3	8	0	4	0
TULP3	4.999104599032009	5.255278984888435	36.053200220625186	0.09223844759392015	-0.002783457277829778	-0.030938995869552666	0.9480625406316722	0.9985835163554992	0.9692818300950975	91	22	80	57	15	350	23	28	1
TMEM38A	1.0255744281981458	1.7298795383742236	2.1288198931274764	0.13292136565927284	-0.2656381798831326	-0.031008565382251566	0.9597788878894353	0.939248034065915	NA	1	1	5	9	0	13	1	0	1
METTL1	2.078494039529176	2.5169744533016933	4.366003739528235	0.10488190378075686	-0.11944214046389551	-0.031021413752611457	0.9597788878894353	0.9671537660745193	0.9602627062650736	12	2	5	17	0	20	2	5	1
LDOC1	3.0351975725423346	3.4800473829039142	8.85045162310429	0.16193528514053526	-0.06372922727404184	-0.03110100736424016	0.9262035760740114	0.9787614245702159	0.9659644730350111	41	1	16	25	2	86	4	6	1
PROB1	1.2029953099890287	1.5947164132077338	1.6647087332944701	-0.10868894576871026	-0.17716748026103554	-0.03110574717289533	0.9555788208642444	0.9538854518864335	NA	5	1	3	3	1	9	1	2	0
ABCC4	5.456721712121352	5.512455618238958	47.357614252074406	-0.05171145172929082	-0.012720407439940976	-0.03128728596649055	0.9629534565994987	0.9930518553170561	0.9674084134103116	80	35	78	57	25	191	28	30	16
CTAGE5	2.5427023360317684	2.683794835146611	5.555908892372669	0.08744654361637912	-0.08596791506090158	-0.03129160862212351	0.957410385428177	0.9747884034827434	0.9633824949313319	12	5	6	8	3	28	4	4	1
AC245100.1	0.726784714028739	1.4199811448066193	1.0993888551714777	0.11368886538529824	-0.35333925994825643	-0.03130695383563851	0.9578856543330441	0.9088121736584784	NA	3	0	2	7	0	7	1	1	0
NUP98	7.051959200573381	7.1080301257087015	138.64678335775847	0.05929879564326506	-0.010401832900133533	-0.03131200620577053	0.9508418483528147	0.9930518553170561	0.9665718242738374	252	65	410	257	44	807	109	112	24
ABAT	2.611799993485188	2.901308429672181	5.94463538909307	0.10048103111077872	-0.07410978502012334	-0.03132892603913326	0.9555788208642444	0.9765805668776141	0.9646535043552052	24	2	5	14	3	42	6	2	1
RP11-33E12.2	1.1651023191184657	1.7251007888116223	1.7880745154214035	0.11181779451721974	-0.1273694360939276	-0.031407901263673106	0.957410385428177	0.9720033825232653	NA	7	2	3	3	0	16	1	1	0
SPAG5-AS1	2.4316443877656595	2.5600076459029943	5.259771901790585	-0.1353946129123687	-0.05403017948146638	-0.03142824798403162	0.9341490128674361	0.983713426078259	0.9612150941499752	8	3	8	12	2	18	4	3	2
RP11-350N15.4	1.0675144492441824	1.6462465245043	1.6900726632453322	0.21789748768281034	-0.13041572610633984	-0.031459106235705664	0.9125321954845217	0.9726556010158792	NA	2	2	6	3	0	14	1	1	0
PRKCQ	2.243941931081987	2.8249311958254637	5.373768419619631	0.35101597919911015	-0.08932429739074232	-0.03150264772164703	0.8557241214698783	0.9768560809548396	0.960713567753111	6	4	25	8	0	31	6	5	0
ACSM3	2.185378868618825	2.4713921047115868	4.8449568557775375	-0.5629504621568421	-0.12059460611302156	-0.031505963078897053	0.7278614070457853	0.9680327964991297	0.9576206202439107	10	2	6	6	5	9	9	1	1
UHRF1	2.390238938593349	3.1862867784638365	6.946396988353612	0.5345340118361064	-0.14686077412189244	-0.03152147045212317	0.7983090412863748	0.9612273313960693	0.958695800105132	57	1	2	12	1	57	8	1	1
RP11-158K1.3	1.900096041102853	2.1441809448277005	3.3139810604331137	0.008850493430014154	-0.10929509612935137	-0.031522009215323284	0.9965026104943997	0.9687567695510058	0.958695800105132	5	1	6	9	2	17	2	2	1
NPIPB5	3.8091537932037243	4.170930273927332	15.70757685759292	0.06800181856213994	-0.060607967449497965	-0.031555851737837946	0.9699023075041211	0.9769835902602851	0.9665718242738374	88	3	37	16	4	89	18	14	1
GNG7	1.0789986030778849	1.7344816488137502	1.8720657733538035	-0.03499644135775904	-0.15703110219340097	-0.03156473336681314	0.9894667344935292	0.9658739012179004	NA	4	2	7	2	0	13	3	0	0
C6orf165	1.27071748700326	1.841262259550556	2.133316807438411	0.3543105351520887	-0.17800164663512827	-0.03157216168438116	0.8590535267429564	0.9568628520188776	NA	2	1	12	1	1	12	2	2	0
CCDC39	2.782376084850689	3.041144385161925	7.911116605919224	0.2223426040717303	-0.09379918417902736	-0.031574566713666694	0.9089072265489291	0.9746648843954338	0.9606328534952103	13	5	24	2	4	31	6	3	3
CHEK1	1.9391746323527874	2.7946102879309214	4.984274608807145	0.5248759625752054	-0.06332583451506806	-0.03159905074188603	0.8232749212403128	0.9855614383599193	0.956739105145769	18	4	1	20	0	50	1	5	0
NBEA	4.653419972628366	4.7394770904454155	25.85203888757402	0.13050518377673795	-0.02306155536377764	-0.03165307679839454	0.9084502523061884	0.9884609423223016	0.9679864976273033	38	12	79	37	13	157	17	20	5
STMN1	4.90060954550414	4.9682231623548185	31.034172755045738	0.16084257653710782	-0.02179502526316642	-0.03173908000624624	0.8809157636606986	0.9884609423223016	0.9676751623611102	89	18	36	34	22	176	20	25	6
TSC22D2	6.14712576443984	6.17368429468114	72.05786262996189	-0.008167454853089073	0.0016685930216479008	-0.03185756614313524	0.9938516946743954	0.9985835163554992	0.965093271222579	193	26	151	128	35	419	56	51	15
MLLT6	7.111147554898526	7.225255495586714	150.13261948157358	-0.03920044242683364	-0.03526509563367134	-0.031925983480723195	0.9748887773266385	0.9798489460169942	0.9671485210086976	404	43	473	305	33	626	167	100	30
RAB28	3.525087369452978	3.629668503199219	11.824133200860846	0.10914579179915138	-0.053919203418417806	-0.03195511289816512	0.938354761866233	0.9795017908534097	0.9658718948772804	17	7	14	19	11	52	14	6	2
PPIL1	4.032835618001767	4.274125980855719	18.31019946990806	0.35589465438131745	-0.04185108075675859	-0.0320454653700126	0.816271566772311	0.9843434024511754	0.9658718948772804	58	11	7	53	6	131	11	10	4
MCTS1	3.574197692423934	3.8015738910015013	13.454815487844606	0.4368500254844628	-0.014888102117784833	-0.03205423688757314	0.7362889373010212	0.9947570215863206	0.9642847001048979	24	13	8	12	12	64	13	12	1
EXOSC5	0.8676158596804042	1.8235421253050716	1.8180773582432046	0.32152603868610535	-0.23049951588034698	-0.03212230543807836	0.9046223013597389	0.9514460204229557	NA	12	1	0	6	0	17	0	2	0
RP11-472I20.1	1.0400162934331514	1.828997097002444	1.7130387646691803	-0.10087839764210992	-0.1376614797770626	-0.03223655219193277	0.9678482225476677	0.969814643124821	NA	9	0	2	6	1	22	1	0	0
LAS1L	5.3030913497858485	5.346682023846082	40.176775286853285	-0.11755946059508107	0.008200306218379666	-0.032250952438214936	0.8989207583881739	0.9947570215863206	0.9659644730350111	122	13	76	74	18	166	37	33	9
MVB12B	3.9987914009377232	4.202603540952947	17.701624793120047	0.11215964397124835	-0.0345352164510289	-0.03225838382784978	0.9407575153892427	0.9864251925203605	0.9659644730350111	44	13	41	27	2	120	10	8	5
LIMD1	6.146981109098023	6.226723656762687	74.80617738036646	0.05833021716736481	-0.012201431375368128	-0.03242354093991882	0.9555788208642444	0.9925618200789725	0.9659644730350111	149	54	138	160	19	358	72	69	10
KIAA1731NL	3.3175432865692143	3.5812456085394335	10.365759065748827	-0.08424046245049041	-0.05813932048729185	-0.03248264703526149	0.9580308201136147	0.9787185858886049	0.9653804532967388	47	2	24	17	2	46	8	11	2
PGBD4	0.9450032994459884	1.4756256411353759	1.275660099011706	-0.015717363260998776	-0.23284188295276312	-0.03250033616751832	0.9938651560234576	0.9499687766707189	NA	5	0	3	3	1	9	1	1	0
NAPSA	6.367965937512293	6.531495069703799	96.28834040454888	0.2163931592997069	-0.033174030220844114	-0.03251390244710615	0.8648068209790588	0.9845755232928873	0.9658718948772804	145	82	47	146	71	352	68	62	29
CTD-3092A11.2	2.743770999761343	3.1211224632329975	6.853044668910807	-0.010239746463172673	-0.0730998754534518	-0.03255457101068264	0.9953856183616664	0.9768560809548396	0.9641653093140654	13	1	22	14	5	42	9	5	0
LTBP2	8.289257495253286	8.410562580730971	343.0533762774963	0.08420645927098928	-0.030403817918370962	-0.03257768269590751	0.941575389341662	0.9836960275329009	0.9659644730350111	1464	78	780	379	157	2423	294	175	63
LPP-AS2	0.5757279053959037	1.445733252616262	1.071299492455347	-0.1901645390520226	-0.142014725890993	-0.03257856671408694	0.937076135139755	0.975059367987618	NA	5	0	1	4	1	15	0	0	0
RP11-570P14.1	0.11370341090037465	1.1892489332136884	0.6709679324260508	0.12333865848805815	-0.5094725000538205	-0.03258297723450479	0.9644340306572192	0.8864738984262899	NA	3	0	0	6	0	8	0	0	0
RP11-707O23.1	1.5614414638810645	2.8212448363720406	5.392917218503068	1.6465237105296653	-0.21899671170917887	-0.032664175997881795	0.4838876585533403	0.9541922370621513	0.9450823461515703	0	1	40	0	3	22	6	6	0
TAF6	4.0146290542676875	4.404262534073527	18.691426041615316	-0.0463485995320901	-0.06259841235594367	-0.032669558701112426	0.9804815394354132	0.9765805668776141	0.9658718948772804	101	4	30	41	3	103	28	12	1
DEGS1	5.49934097331705	5.547983776275466	47.8352289836817	0.11254571794815625	-0.013789131560460808	-0.032673937320244935	0.9112530487766469	0.9925618200789725	0.9658718948772804	98	32	50	61	35	213	38	32	12
ITPRIP	6.85194152900756	6.89677753982153	119.0988066330249	0.03818260391140486	-0.015437651831145227	-0.032706879212868266	0.9665723792275305	0.9893257874059419	0.9641653093140654	237	39	296	240	64	697	119	86	17
KIF3B	6.030559231329533	6.076050474719135	67.46356106245945	0.03095014823260715	-0.0182220535643246	-0.03271435885589758	0.9759952718190298	0.9883827176424089	0.9654968413790408	155	26	108	109	52	336	78	41	11
PSMD10P1	1.2427687351148196	1.8452437514617588	2.370550034515072	-0.1534073083499257	-0.2613887749044033	-0.03272722228664782	0.950709856637886	0.9341830278147117	0.9426573353369976	12	1	4	3	0	12	0	2	1
ST6GALNAC4	3.8427118277240706	4.202427003030757	16.427069407595777	-0.2927740398274098	-0.04065827409034021	-0.03273491448234964	0.8346076865195757	0.9843434024511754	0.9659880518136713	59	7	21	36	8	78	28	11	0
AVEN	3.067228281719558	3.2633317502586214	8.390597082233162	0.22831326141229039	-0.07080321514097399	-0.03274563181069457	0.8758470833648033	0.9765072216930607	0.9644625381446595	21	6	7	15	6	65	6	4	1
ZNF563	1.4032637402385904	2.1794551444626094	2.51212744570487	0.18841871278879682	-0.12304464590575925	-0.03281375904672726	0.933145851493918	0.9722823973070418	0.9524848764497436	10	0	2	13	1	31	1	1	0
NANS	4.683804299283888	4.8155311137770855	26.47834303369745	-0.033181400787107726	-0.029726835870722897	-0.032823612781123564	0.9794447834048344	0.9843434024511754	0.9665718242738374	83	13	40	59	10	145	27	25	2
DSCC1	0.3516318385943237	1.406926259933734	1.4162125881849097	0.7806850189342355	-0.07187597896220162	-0.032826784742734816	0.7448602726037733	0.9917824724951585	NA	6	3	0	0	0	12	0	1	0
CLTC	8.819632112797883	8.85504687097103	473.40675012644743	0.058947371821744934	-0.004856644480412478	-0.03284400452100007	0.9419296611944926	0.9961615441077902	0.9641653093140654	1081	268	529	733	331	2547	315	382	101
ATG12	5.649504640778538	5.711338502682493	54.06329735602588	-0.10067923133530142	-0.017440001827877107	-0.03286636844446048	0.9224082417337699	0.9914507979660537	0.9658718948772804	79	34	85	95	31	230	46	21	18
XRCC5	7.5228747237158355	7.535439824258717	189.2878995601196	-0.020226455141344662	0.003685050252481943	-0.03288628872217974	0.9808983455451857	0.996892721146546	0.961791165504527	366	109	314	361	94	911	144	135	46
JAKMIP2	1.0331206303073457	1.7889308337461354	2.0479389640446155	0.158077888261493	-0.30385799198290403	-0.03289781334862349	0.9560864235274091	0.9300390880991588	NA	10	0	6	0	2	6	4	1	0
RELL2	0.2926857589611259	1.547101037818984	1.2235155730464866	0.9425465569516546	-0.6394891592647732	-0.03291859919407262	0.6624417734459068	0.8608458712003099	NA	17	0	0	0	0	7	1	1	0
PKP3	2.299304116425156	3.0017563916959418	6.135807456871618	0.6137354730001187	-0.17578907655561019	-0.03292336384542661	0.7426815285010241	0.9522043806059661	0.9569301365688015	26	1	2	31	0	35	5	5	1
TRIL	0.9559532122643067	1.906634628169752	2.639017387311323	0.8043305377832959	-0.4670799020410723	-0.03293441913870047	0.7451784032191339	0.892353003883395	0.9317770993401984	21	1	0	0	1	8	1	2	1
CD226	3.610868766380305	3.9742574764971743	14.133813494847487	0.3304948221893028	-0.04669316704410359	-0.032945814770625075	0.8387950976478004	0.9843434024511754	0.963287384940617	22	9	62	7	4	76	20	8	1
PGP	2.384678121130092	2.9572493919728586	6.009738185482868	0.1983549053145504	-0.15989720191256832	-0.03298005750050596	0.9238561220195703	0.9538854518864335	0.958695800105132	33	1	5	20	0	24	7	5	1
ITGA2	7.452525446173826	7.5529044533971605	191.5172567498148	0.16463640474693675	-0.012579638607760782	-0.033005160393382346	0.8660811049422705	0.9930292008195625	0.9659644730350111	255	157	242	517	53	894	186	136	37
CCDC25	4.898213112310909	4.979133443816916	30.672582543919187	0.14372996139622568	-0.03591395335665916	-0.03301946434305545	0.8838892908249191	0.9800258581069221	0.9659644730350111	71	12	39	53	27	183	27	23	4
CTD-3252C9.4	3.7815330764251094	4.214863199720054	19.245449570354413	-1.3229824606647376	-0.3033943936008076	-0.03308343052770353	0.30196221126763495	0.8866649760844713	0.958695800105132	31	5	51	51	6	28	19	1	10
TACO1	3.145286589118696	3.4248378388510723	9.324015510566003	0.17504417180274554	-0.06826066281799881	-0.033100390367755465	0.9154997439116314	0.9768888868971786	0.9628948031894826	19	3	5	36	6	45	12	6	1
SETP6	0.3919174029704024	1.236024858368131	0.8971164120919735	0.21079025384617275	-0.3452568032916755	-0.03310321075235109	0.9324741853972541	0.9236348100846347	NA	6	0	0	2	1	7	1	0	0
C17orf58	1.3372753374062387	2.001625414866375	2.1394279015951247	0.07405572021459293	-0.1393984514314024	-0.03328964503235607	0.9747699523731037	0.9658739012179004	NA	11	1	3	7	0	24	1	1	0
SPIN4	2.838989412084408	3.0256536543745853	7.276173872501614	-0.24515762610606753	-0.06339794427323299	-0.03329957949733934	0.8722981722772213	0.9795017908534097	0.9610132263490292	13	2	22	10	4	24	3	9	2
CTD-2541M15.1	0.28325365922929113	1.3026091066847088	1.3403118569846122	-0.1261806853367114	-0.9781463155475691	-0.033367727832144506	0.9687436513183715	0.7714985157722569	NA	5	0	7	0	0	4	0	0	1
SETX	8.172512923288267	8.20367630941428	297.9036321148072	-0.006396445002736597	-0.012995571749609256	-0.03338286580667377	0.9938516946743954	0.9916703039335799	0.9612150941499752	709	112	625	526	170	1466	319	261	37
EID2	2.418394895901952	2.7686317741131283	6.378177989954997	-0.20309752802321698	-0.10053084911355799	-0.03341302522012629	0.9150846260403235	0.9761541147241592	0.9556663554226895	12	9	7	6	1	15	2	10	1
ZNF443	1.93007901945406	2.2963808899650955	3.6450778926369867	0.1582839596287004	-0.1428069464558513	-0.033414448015973354	0.9343778166578091	0.9598248395456473	0.9556810233876245	3	1	8	15	1	18	2	3	1
FNBP1P1	-0.09189921620512424	1.0169664396642952	0.5135497682128028	0.17097546372705444	-0.7333883191967295	-0.03343237954796442	0.950709856637886	0.836596226391133	NA	1	0	0	6	0	5	0	0	0
CSK	5.156950221964397	5.249346638214619	36.57284880275659	-0.02239853366512509	-0.0328569837264535	-0.03343515905623402	0.9846550402170489	0.9800258581069221	0.9655479689778701	95	17	77	64	18	200	39	32	3
NF1	7.479324633598549	7.486802266182691	181.69614748688568	-0.01673399894432766	-5.861890165354335e-4	-0.033437807604755516	0.9833825336644558	0.99936425971415	0.958695800105132	395	79	343	352	98	869	151	155	35
NDUFAF2	4.04394739412521	4.119063150202397	16.562456308764503	0.13271124955439434	-0.0483057943551662	-0.03344633427867148	0.9079124184468675	0.977053306544873	0.9658718948772804	38	9	19	30	12	102	14	9	3
IDS	6.98110863395409	7.007824861961786	129.99143050188246	-0.001963317320322435	-0.011211477720019078	-0.03345052315242265	0.9988918112289632	0.9925618200789725	0.9626001299911688	230	72	277	225	66	560	124	122	20
SSBP1	5.404107756711287	5.47600132508104	44.9823032378907	0.11326281029222059	-0.017470419711847388	-0.03347229851428081	0.917790365138249	0.9916703039335799	0.9659644730350111	82	24	41	87	36	227	24	41	10
STK24	6.185280512356978	6.230248465356568	75.35140791322291	0.03673318938759185	-0.015046760516797299	-0.03350468608022949	0.9707648805385197	0.9911046297126704	0.9641653093140654	138	23	145	137	60	353	68	61	14
RIC8A	5.5582081193306365	5.806672928991032	53.725766288287026	0.018854545783508637	-0.033990688485354185	-0.03358930204908257	0.9914126301071515	0.9843434024511754	0.9658718948772804	255	14	61	125	18	282	71	45	3
STARD7-AS1	1.5052123891061489	1.965602546067362	2.6452805326486297	0.05400138302500931	-0.1959372724294051	-0.03359998886591289	0.9813646018819443	0.9477791296207612	0.9497772759054789	10	1	8	3	0	13	2	1	1
PFN1P2	1.7422588368640266	2.2535441286798634	3.9423438199793277	0.04078336580447997	-0.2593351714523756	-0.033610554512808956	0.9879642427743658	0.9317541721181932	0.9482531565433007	2	0	10	14	2	12	3	1	2
ATF6B	5.7184050783199405	5.825618316330245	55.34097198539718	-0.03586657782730157	-0.026115283981689132	-0.03362854818110794	0.9743651008157485	0.9843434024511754	0.9653804532967388	152	28	105	106	23	297	72	41	4
RAC1	7.457037726775181	7.499956950644991	183.88937772055255	0.12922163175180304	-0.008598289240244533	-0.03367351970877063	0.8725554264524212	0.9941633254333027	0.9634153964447121	304	117	361	218	119	966	174	151	27
RP11-946L16.2	0.23353599512137763	1.5020477713352451	2.0463534227035676	-0.3322670332299121	-0.466698033405828	-0.03368264681226242	0.9344689538210285	0.9236883244321761	NA	0	0	0	5	5	0	4	1	0
TUBB3	2.7235425550411874	3.4097899576508834	9.516935518383455	0.741709088652037	-0.17059068395609928	-0.03368473360290977	0.7584435877221865	0.9538854518864335	0.9562947786043704	18	2	0	46	6	33	13	4	2
RP11-206L10.5	0.6820768154239965	1.5103071140119202	1.1519522870521581	-0.008610166721573208	-0.29898326062512703	-0.03370367146990945	0.9974133036477076	0.9298054424191337	NA	2	0	6	5	0	12	0	1	0
NBPF3	1.8329403610775394	2.2684613442671404	3.6356959045243102	0.09662169916923992	-0.16743246379580418	-0.03377621784971019	0.9647567439688126	0.9541922370621513	0.953744085397032	6	2	4	16	0	13	4	2	1
AKAP6	4.106054704414739	4.4076808558016305	20.89275843271658	-0.0663580181573439	-0.13317675128582432	-0.03379921919301998	0.9729286901831694	0.9497629823475836	0.961791165504527	42	10	91	16	2	65	16	14	7
PRKAR1B	2.787612760204351	3.1839076406933544	7.822243396331711	0.04763551531176474	-0.08372718329514585	-0.03380743827309676	0.9833026134612135	0.9762311966022483	0.9607252835884342	28	0	11	12	8	28	7	9	1
SCRN2	2.3004601942973806	2.8346365828645346	6.915878147087353	-0.40918554995014966	-0.21587790706142634	-0.03384509460625691	0.8646720823572618	0.945192491292061	0.9524848764497436	29	5	6	2	3	18	8	0	3
FAH	4.41923528242682	4.652215867435586	27.363931447066054	-0.3431950219695317	-0.17892709113015665	-0.033924097176283176	0.8183945333376422	0.9298054424191337	0.9598561492543439	60	15	11	49	21	69	11	10	14
TBC1D17	3.812096751917398	4.2134155919963	16.637517307600067	0.0896042051006503	-0.09698001679043639	-0.033931507596548595	0.9616475163354928	0.9639239376330511	0.9628948031894826	81	1	51	17	5	92	21	7	3
TAGLN2P1	0.23265036055375776	1.3588504586652776	1.0749241821142579	0.7740825000810901	-0.36870554464696487	-0.033939981795165164	0.7448972203656559	0.928862165166594	NA	0	0	0	9	1	9	1	0	0
MATN2	3.600823995786619	3.7544823453430127	13.170829967388647	-0.12021595032944654	-0.046381032122071356	-0.033948400549104224	0.937393329865602	0.9825594399774868	0.9628948031894826	46	6	20	14	6	65	11	3	5
ZGPAT	3.3531727566790983	3.6184834980863134	11.232725031491992	-0.01211461932522624	-0.08609556767116172	-0.03397478114290285	0.994377811791337	0.9693711265123611	0.9618678283717592	58	3	15	18	2	58	8	5	4
PCNXL3	5.120855193925131	5.366930278015653	39.49614805975956	-0.13015988753242416	-0.058899696783506525	-0.03398941227172309	0.9260093055494458	0.975334111176776	0.965093271222579	176	11	68	92	7	205	59	14	6
PKD1P5	0.8396671077919636	2.2863097569984885	2.634245809615039	0.8130365930255048	-0.30548622917566876	-0.034065197598766535	0.7545542285835901	0.9362047702085047	0.9341679137861306	32	0	0	3	0	31	0	2	0
MYEOV2	1.5214266756656338	2.2450026902511633	2.7219613280452335	-0.42014812345354907	-0.07262758643412841	-0.034075920876372776	0.8307359320380383	0.9836960275329009	0.9524848764497436	10	1	7	7	1	39	1	0	0
TIGD5	1.5999923896671364	2.1502232512653596	2.595448631521833	0.09313581905008378	-0.14785454118254238	-0.03412902827999641	0.9634535744614856	0.9606615170471606	0.9542061404559323	12	1	7	6	0	22	2	2	0
PCCA	4.071514753053289	4.148917967136681	17.375047201904753	-0.18629964852190056	-0.010948091947307314	-0.034140346303091665	0.873508142831325	0.9947570215863206	0.9641653093140654	40	10	26	39	5	64	10	17	5
RUNX3	3.899024387229965	4.2589770421126545	18.809701464200238	0.299557103145302	-0.16301827060659188	-0.034200234726000395	0.860291090746706	0.9421790421240429	0.9596120106686825	14	6	100	13	6	87	10	9	7
LINC00665	1.752399732149284	2.307668386049442	3.3138165816408525	-0.2416517364289656	-0.15914600193077752	-0.0342767730363896	0.901590928288122	0.957839919243938	0.9541584561258623	14	2	7	7	0	14	7	1	0
ZNF329	2.6316814556085277	2.8069488603974544	6.236842011119235	0.0071646982643386965	-0.06121433107177236	-0.03430051472843962	0.9968406072553799	0.980381972415799	0.9597305946570249	12	5	13	10	1	28	5	3	2
ORC3	3.9313656968863393	4.125855247107906	17.208157753286482	0.11008523714681752	-0.060023418707486606	-0.03430655736152931	0.9436944464820907	0.9769835902602851	0.9626001299911688	22	3	25	47	15	101	10	6	6
HHIPL1	1.7305225803134119	2.1166539444281987	2.9582724500422195	-0.1378048511279363	-0.1386353282532718	-0.03434076069891076	0.9416869894777232	0.963378758222506	0.953744085397032	9	1	3	6	3	15	5	1	0
GPANK1	3.2788827751597758	3.515629824688295	10.475274852750779	0.20153975492569098	-0.07386270697346364	-0.03434481153359162	0.9010399415076376	0.9761541147241592	0.9612150941499752	8	5	26	35	2	52	7	7	3
SDCCAG8	5.686357229562507	5.76590592788562	53.01566583715567	-0.018398387645381886	-0.02669185554100806	-0.03442536601003433	0.9867270336689385	0.9829010538865204	0.9634153964447121	146	20	108	104	26	299	48	52	5
SYK	5.572208446396298	5.667702954094467	51.64547396371449	0.31529429400882625	-0.00712584116509656	-0.034504555601679525	0.7278614070457853	0.9961277996811927	0.9642847001048979	72	50	84	52	26	310	39	33	10
WNT7A	0.5786265213926067	1.5355992542734747	1.1269439432209838	0.18000993973758428	-0.3625365571199974	-0.0345068570536956	0.9407575153892427	0.913047621623976	NA	12	0	1	2	0	12	1	0	0
SKIL	7.067089512729387	7.15216850936798	143.00314354720854	0.12684778573164548	-0.018550202799875966	-0.03452673702503522	0.8900430248413914	0.9888510932430169	0.9638978054821274	216	45	347	213	119	741	146	125	17
PYGM	0.8762461613962167	1.5782872826441314	1.8371227199905318	-0.08907148245442029	-0.5643247248259061	-0.03461571890100032	0.9747376063063508	0.854803036811718	NA	6	0	9	1	0	4	1	1	1
PLB1	2.069585255846222	2.682153617973904	5.414074881627402	0.17504978061740184	-0.10001357652393121	-0.034657300357407654	0.941575389341662	0.9768888868971786	0.9524848764497436	12	8	12	2	0	15	8	5	0
PHC3	8.03191992977899	8.063919239944184	271.8410327346272	0.061290653747818315	-0.011489298602392065	-0.0346706798973172	0.9407575153892427	0.9925618200789725	0.9612150941499752	415	129	646	404	175	1318	244	236	45
PHF23	5.121013805406672	5.160814423436786	36.42871532916093	-0.05964801661427552	-0.0033439017908967065	-0.03470225314410842	0.9557738233869222	0.9977137989246858	0.9634153964447121	81	26	55	59	13	155	27	23	11
RP11-620J15.3	0.9484717122178751	1.5872428453686165	1.4429560046675076	-0.22469361882600647	-0.25219593819382347	-0.03476169181918175	0.9122078767861539	0.9388089894635766	NA	6	0	3	4	1	11	0	2	0
RNF26	3.2473292065746615	3.74330882630572	11.659126030090688	0.36708835665183287	-0.09217271804195767	-0.03476398535406157	0.8414286491593433	0.9698274521235062	0.9607252835884342	39	5	11	47	0	70	8	10	2
CXorf56	3.6491988204049504	3.9570507248367934	13.679565015793639	-0.01906001130192551	-0.05441180351726301	-0.03477038818359946	0.9918258974016697	0.9787185858886049	0.9651467073293736	43	7	16	27	9	96	13	12	0
RP11-264B17.2	0.36513872524775853	1.2222522197716497	0.9392109636418853	0.32740874165739425	-0.320578327225281	-0.0348135325445306	0.8952248733655466	0.933703891330527	NA	0	1	2	5	0	7	1	0	0
GOPC	5.2429702667466564	5.314353579336022	38.938247155867046	0.1412794194909106	-0.034665029859465804	-0.03481677712526947	0.8815507343849759	0.9795017908534097	0.9640577733853117	75	26	58	80	20	281	32	24	5
ARRDC1-AS1	2.0533638121027833	2.7599214787165316	5.328463703602085	0.3104944331786576	-0.2570790212007228	-0.0348590588998745	0.8862811230059026	0.9287224192001219	0.9524848764497436	22	0	5	24	0	25	2	4	2
PDE4DIP	6.490822105985135	6.544286658121995	93.21138298208797	0.07298163348185792	-0.019089937213224183	-0.03486697694909165	0.938354761866233	0.9875377233696337	0.962768160915927	317	35	162	113	57	538	89	68	14
LYL1	2.9930990535921778	3.3014084992183705	8.128485284117996	0.05548365324410356	-0.07097317641504632	-0.03492415617689633	0.9768840745566862	0.9765805668776141	0.9612150941499752	35	3	8	17	4	64	9	2	1
STARD13-AS	3.2036485472129614	3.4725530364218993	9.901211113181	0.04382579531711206	-0.07218987569085236	-0.03493753335338673	0.9807163262656776	0.9762433929683185	0.9619393539932005	19	8	13	13	8	55	9	10	0
RRN3	5.029344800290988	5.226404539928436	35.897174264650644	-0.13676659034142788	-0.04464335218787127	-0.03499077549984238	0.9143194258614548	0.9787532891467338	0.9641653093140654	93	5	58	109	21	137	31	45	4
SPATA5L1	2.998684948813366	3.2544442896934433	8.324710711502489	-0.2836020252012826	-0.07291700508094044	-0.03499988615565268	0.8490128720330953	0.9765805668776141	0.9601556146687903	19	1	13	21	7	25	6	12	1
SDE2	5.694810702752999	5.771722996258904	54.349215448172515	0.13100271008028305	-0.024589350486749945	-0.03505738590113916	0.8970669445336868	0.9855614383599193	0.9634153964447121	74	19	146	77	42	276	53	40	9
ADORA2A-AS1	0.5527005023238983	1.6784393486623026	2.3250327885169937	0.6047234763730015	-0.6979340598691733	-0.035159279284345965	0.841630997433534	0.857195181164121	0.9034487313109425	0	2	14	0	0	5	0	2	1
SLC39A6	5.472262969846914	5.576836615741391	46.742941144015546	0.10619604319815566	-0.027124913848476758	-0.03530940181340441	0.9179989802580524	0.9846277903917794	0.9635116678930405	94	19	82	78	38	339	25	45	5
CEP120	5.43394230966378	5.48561259812804	44.41214435364525	0.12943983851780222	-0.030916806365567442	-0.035315995853163966	0.8888884777331624	0.9807473488172415	0.9639701482733649	80	25	76	71	31	300	28	34	7
IL1RAP	5.2099435123774365	5.3223635755620995	39.38622175653192	-0.08926614414946292	-0.035427048496786254	-0.03542569922429256	0.9400078110377188	0.9811853697856525	0.9631089674200476	83	11	131	67	14	194	41	18	10
SLC29A2	1.3141924879204558	1.8822031461947	1.9524682354981218	0.0536385898844827	-0.19650516305635962	-0.035438927673377356	0.9807805420486937	0.9488993899664387	NA	11	0	4	4	1	16	2	1	0
CBWD5	2.851218172265982	3.2494185274176943	8.51711142908449	-0.11824474820117153	-0.08546710855364698	-0.03549057031656824	0.9561815600180422	0.9761995834278175	0.9577952683969283	24	5	7	22	3	75	2	1	3
RP11-229O3.1	1.0493445218190625	1.6837485011225781	1.8062572925582532	-0.4573590359919231	-0.3699772208548337	-0.03550110265553569	0.8295707329497183	0.9050334123126378	NA	2	0	5	8	1	3	4	1	0
SNORA7B	3.7403221944860885	4.187813485708747	20.884680777189633	0.48790835718472153	-0.16829810940861317	-0.03552228095427142	0.782340095526987	0.9538854518864335	0.9528225512550664	8	23	15	11	19	72	4	8	10
MSANTD4	4.665356406437555	4.786490311051893	28.527369582959626	-0.18249916301027772	-0.05057961573369965	-0.03552556332275963	0.8804616293682093	0.9775689756662099	0.961791165504527	48	13	43	56	18	159	11	9	12
LIPE	0.7173526142969043	1.4600704954735295	1.211752587857155	0.06418716503115218	-0.21034889783276756	-0.03554327813640677	0.9808405650618819	0.9540721087811108	NA	1	1	5	4	0	12	1	0	0
RAVER1	3.730979230717688	3.961703025582982	15.16636361622868	-0.3613062367992615	-0.08040712342133699	-0.03554726767401357	0.7892597385119625	0.969814643124821	0.9604618943199238	44	4	21	39	6	68	15	2	6
SYTL3	3.4307155528327455	3.9711133328150194	13.757228506561853	0.3701153414404881	-0.12576146839003716	-0.03554961353793731	0.8396047194038874	0.9605172758850266	0.9577952683969283	9	3	80	24	2	77	20	4	2
PAM	7.353027992913507	7.382520892238491	168.5504171028253	0.02670559886248319	-0.016003130661874348	-0.035602445519684923	0.9753503694542768	0.9884609423223016	0.9591485385380756	327	101	324	315	76	845	167	149	22
ZBTB7C	2.3934046068208232	2.7815723719150918	5.100758888250774	0.046831613102964645	-0.09288272272409781	-0.03561265740136143	0.9813313429711622	0.9729956594509536	0.958695800105132	19	4	7	11	1	41	5	3	0
MRPL11	2.695333871034774	2.9878236715253874	6.74027213939316	0.31624285673678065	-0.07925581045938357	-0.035634014954458164	0.8478166723241608	0.9765805668776141	0.957929642421455	23	3	4	8	7	53	3	4	1
PHACTR2	7.282190807810191	7.330688769833385	162.32210007465162	0.07505497254277836	-0.016016762313752923	-0.03564234635482503	0.9322515243160291	0.9893050056125497	0.9612024393010292	386	87	390	175	83	869	152	144	21
ZNF346	3.139672125131168	3.4264231769378473	9.019193343173763	-0.08390803786099224	-0.07673304619857915	-0.035658982395242185	0.9597788878894353	0.9746648843954338	0.9604618943199238	40	2	25	9	3	39	12	7	1
TRIP12	8.488556932035381	8.501080720506806	369.01898863142566	0.00617968655337279	-0.0067028553513923395	-0.035677302378815626	0.9938516946743954	0.9946192037679965	0.9569301365688015	633	202	718	723	185	1706	317	317	69
DESI1	5.431185522108222	5.552708298360615	46.084296398019475	0.12961668327405984	-0.023818213664147173	-0.03568916519456535	0.909875324440236	0.9875377233696337	0.9631616391142344	103	29	43	137	16	271	30	47	6
AC091053.2	1.178753068872414	1.7978140248225876	3.3840213282070755	0.130888590863871	-0.3306019637924807	-0.03573786694861441	0.9684003077391057	0.9317541721181932	0.9189760703418518	3	3	0	5	3	10	0	1	2
VIM-AS1	-0.09189921620512427	1.024082619014718	0.6465534392311753	0.3948959806758262	-0.4844284540410165	-0.03574724220799065	0.8821200909973993	0.9080243529692054	NA	0	0	0	5	1	6	0	0	0
U51561.1	-0.0421815520972108	1.0989037484094581	0.5963250208375445	0.21751007324351998	-0.7113123825596016	-0.03581714669650327	0.934292157924247	0.8424317682070065	NA	1	0	7	0	0	6	0	0	0
ANKRD32	3.479060525998423	3.8128711535229214	12.460350457637206	0.11959961696044902	-0.04576569355590245	-0.03582816005131661	0.9439231729359875	0.9842019778740865	0.9614325558328329	17	8	18	28	10	95	15	6	0
SERBP1P6	0.8849624376712133	1.575838490236385	2.506644971547711	-0.5693353871589516	-0.5945684522024565	-0.035870010053298734	0.802523162999106	0.8633080771912218	0.8789623347765843	2	2	6	4	0	6	0	0	2
CD244	1.3537458511428095	2.1540267043565606	3.3954815241656604	0.8315758060219725	-0.27508297706223367	-0.03591098990704797	0.7050068408065804	0.9389834801124468	0.9389307289399951	3	3	18	0	0	15	3	1	1
ACLY	6.789761504289852	6.811893992264475	112.85586004521086	0.004873476535452867	-0.009293691932644073	-0.035995968717271454	0.9953856183616664	0.9930292008195625	0.958695800105132	307	41	178	240	61	627	98	82	21
ZNF212	2.4024460917290504	2.692997923373203	5.297542855218708	0.16536327550687518	-0.10579789396295282	-0.036015500036016175	0.9259639652422068	0.9687567695510058	0.9566191743125861	5	1	10	15	5	31	2	5	1
UQCRHL	1.413662229929671	2.08137220384868	4.343239792083887	0.5450412015372922	-0.23838297148955365	-0.03606684450226417	0.8499674653230713	0.9538854518864335	0.9324605147039238	0	4	2	5	5	13	3	0	2
RUSC1	3.4813353648759944	3.6977294499120066	11.27021147090738	-0.031506666103504534	-0.0582404450651554	-0.036088472250592266	0.9849212104225206	0.9768858343212824	0.9620987141683031	36	4	15	28	6	76	5	13	1
NRP2	6.638285933325079	6.654751162982936	101.46074641944594	0.010723103571937781	-0.011205037461595296	-0.0360916235366181	0.9914126301071515	0.9925618200789725	0.9586183371564286	232	54	152	218	48	518	86	84	18
SCHIP1	2.209407173778265	2.628539417752129	5.078877029590358	0.09288337136489662	-0.14554725481288316	-0.03609774685138622	0.965660352982288	0.9585188305601534	0.9541528661647004	22	2	13	5	0	22	3	3	2
MBL1P	0.5830781648408956	1.439991256327084	1.015529647291293	0.02051146389324506	-0.39114172731561647	-0.03613218271088608	0.9938516946743954	0.9021978367017093	NA	8	0	1	4	0	10	1	0	0
NME7	3.729772773184403	3.8947950360206156	15.297202114631704	-0.20474620659207382	-0.0707570560604193	-0.0361896924348084	0.888175179749979	0.9761541147241592	0.9588319288224355	39	7	22	17	10	78	3	7	7
SLC25A33	1.714789990272621	2.3420156024801173	4.498351891561904	0.806976132897172	-0.13893154876642197	-0.0362265194883824	0.7098773841399487	0.972093425053275	0.9423374744156956	4	1	0	9	8	19	5	1	1
TATDN2	3.253670986525534	3.6563715721256633	10.531439544781165	-0.010523888400151197	-0.08288127104136916	-0.03623120309835791	0.9953856183616664	0.9720033825232653	0.960123261896805	31	3	20	40	1	63	16	4	1
GMEB1	4.116947695292933	4.389994062936054	19.160224457309987	0.08147008378240217	-0.032878031557941674	-0.03631976176740482	0.9581995912616958	0.9871490946118309	0.9621467538820689	45	6	48	23	16	157	7	21	1
DVL2	4.0487804389952835	4.294245371786324	17.59810960752736	-0.03530554147417927	-0.048182265518460984	-0.03641907621599666	0.9831418348971255	0.9795017908534097	0.9624881071922881	53	7	22	59	5	98	23	13	1
MBTD1	4.726145779942267	4.8131235746868875	28.171154851997365	0.18901381918229265	-0.028630275812920814	-0.03643345189200626	0.867485756210661	0.9864251925203605	0.961791165504527	66	25	47	22	12	139	22	20	6
MAPK6PS3	2.09194404710848	2.419967364718605	4.260120823371208	-0.49367012595877857	-0.16995698565453204	-0.03644777753560147	0.7657576174601575	0.9514460204229557	0.9504902473749399	8	1	16	5	2	8	7	2	1
HMBS	2.645504008527828	2.902798973790089	7.552367954907109	-0.11407799893714976	-0.15504196542743628	-0.03645507522307665	0.9580077471648337	0.9541922370621513	0.9523492224252688	21	4	2	15	4	23	3	3	4
XXYLT1-AS2	0.26031467284402154	1.221392160357721	0.7993560671074489	0.1082144198546308	-0.6872815091284572	-0.036492358805048496	0.96989645513466	0.8342007773999713	NA	4	0	0	6	0	5	0	1	0
ECT2	4.518647502791826	4.72672176899158	25.533242149462286	0.2008685536423186	-0.02620821309970419	-0.03652869154733058	0.8730145431192171	0.9887021835698239	0.961791165504527	38	16	27	44	24	134	25	26	1
A2M	12.047530448148015	12.07325345022489	4415.99391104662	-0.03732311926645523	-0.013305243390837131	-0.03652925071638012	0.9577991538544909	0.9925618200789725	0.958695800105132	10823	2698	6075	7223	2289	19864	2910	3428	1115
PDGFB	4.791876494171394	5.2288112877526745	35.3790861358337	-0.23425245774194692	-0.10215264903197271	-0.03653121559140729	0.8900430248413914	0.9618454649676789	0.9593957882326601	181	9	102	39	4	142	67	10	4
POLR2G	3.650003997910644	3.8100914043578538	13.3285171122372	0.3823551069186139	-0.05149479523597277	-0.03654380851167544	0.749878939249602	0.9803740449392997	0.9601556146687903	29	8	16	10	14	90	9	8	2
NIPSNAP3A	3.585863707155255	3.8465896380891254	13.800714161479046	0.5455830616359651	-0.013904815192383187	-0.0365583327604308	0.6555321380855835	0.9951896058202431	0.958695800105132	15	9	14	12	18	84	8	14	1
MGAT2	1.319673344849741	1.8586917347022744	2.0494809509572405	-0.2337476948848102	-0.25525117500491973	-0.036579031940875466	0.9025853674070079	0.9306403548476077	NA	10	0	4	5	1	8	4	1	0
NCS1	3.2739201197056818	3.6435166217999853	11.599119776800388	-0.0995142417345615	-0.15370855470377637	-0.036602958102848186	0.9577991538544909	0.9459522758500923	0.9569267168014622	53	2	30	16	1	55	6	5	5
ZNRD1-AS1	3.7091045036943115	3.889503771407165	13.314013680786381	-0.016913908312323603	-0.05363301781996126	-0.03661534154381457	0.9918258974016697	0.9775689756662099	0.9615721726542511	32	6	13	41	7	64	15	12	1
WIPF2	6.239280879994656	6.292128988091734	78.09985475409634	0.022400021004118035	-0.02433711262353826	-0.03663769828922438	0.9831429288238659	0.9838259084686156	0.9601211451528161	149	48	160	151	32	389	84	66	9
PPP1R13L	4.874058497470489	4.983912514274356	30.585230613666425	-0.00908621175267875	-0.03352666944737714	-0.03665698677927934	0.994377811791337	0.9827137988392475	0.9621467538820689	123	10	34	61	14	161	34	16	6
ACOT2	1.7940602160355912	2.148936173698885	3.2731712462687175	0.054020069042935624	-0.15096296755807667	-0.036678074366844955	0.9808983455451857	0.9570227027604058	0.9499739529119533	10	2	2	9	1	20	1	2	1
MRPS16	4.9127328484591235	5.076198264678714	34.062521475983395	0.09800809636968034	-0.026100669390970554	-0.03668931396169375	0.9508812812378633	0.9888748933267252	0.9605460676798663	69	28	18	49	25	93	40	31	5
CTD-2636A23.2	0.6622462260010807	1.6283838921084615	2.308602370388754	1.4322724525349353	0.025217032742233532	-0.03670481809534441	0.4930778409675841	0.9930292008195625	0.9274950508191315	0	1	1	0	6	13	1	2	0
ARID4A	6.350685219117338	6.381010667322076	84.12165796847275	-0.054916065694440526	-0.003069700799321992	-0.03675707534336017	0.9528798731989153	0.9975500919757578	0.9598561492543439	163	42	206	158	30	376	72	61	20
CDK8	3.798495057945243	4.0979100610373	17.02435062957698	-0.37130041035293354	-0.12973806975185248	-0.036802222415477044	0.7999663969330818	0.953020137476823	0.9577952683969283	32	6	45	37	5	109	3	4	8
DNAI2	0.7383279632670418	1.731469507081917	1.8806157379832833	0.5878649628856008	-0.4571338977296646	-0.036818620316856066	0.8066501792211123	0.898549503624045	NA	1	1	15	0	0	6	1	3	0
YWHAE	8.4942400152764	8.531809514168735	378.93371294894695	0.07330133570320334	-0.010320165642226268	-0.03686160619386078	0.9261867153494826	0.9930292008195625	0.9593957882326601	704	239	442	594	268	1848	276	312	80
CBLB	6.5777268235224255	6.630418559709431	99.82716664147645	0.06958669742489215	-0.021228714097228044	-0.03696834023523064	0.9449589364796316	0.9864251925203605	0.9603282208453763	128	37	254	189	65	525	94	63	20
LST1	2.9857077178755578	3.580845972384734	10.675624773624529	0.7223852869718368	0.04195838370263215	-0.037006098685747044	0.6793542418755912	0.9883792420832934	0.9547611715314585	14	15	25	3	3	99	5	9	0
HEMGN	2.3851863288893282	2.8105331576669896	5.100306764866711	-0.21424657024026936	-0.10696152175328555	-0.03702820025048884	0.8938487790342238	0.9674309715242749	0.956739105145769	17	1	12	14	2	30	9	2	0
GOT2	5.234331917378592	5.34677240557771	39.367378202617616	0.024251916898779872	-0.03475327410440204	-0.03703839933792299	0.9846550402170489	0.9800207017261565	0.9615721726542511	95	22	50	99	18	212	40	37	3
EFCAB11	1.5670338722755248	1.9707559687174674	2.642313909746048	0.10523219696490643	-0.16599582992528802	-0.03707857269362625	0.9612446667757296	0.9564279478447382	0.9454585889177046	10	2	4	1	2	13	3	2	0
BCL11B	1.627434749859833	2.5507993030086116	4.270958358422344	1.0340608914042242	-0.11615013291996709	-0.037079659349026135	0.66770854149238	0.9765805668776141	0.9418279162944113	0	2	24	2	3	34	1	5	0
RTKN	3.1491184635776137	3.5016279579173135	9.617269010353773	0.16587388321081148	-0.095943561772711	-0.03730666642553585	0.9193956822979605	0.9671389736250706	0.9578159648833059	24	2	11	44	2	67	4	8	2
FLNB-AS1	1.6704841663069148	2.2001071882087544	3.4746084874933962	-0.5539001330433259	-0.28938723470218014	-0.03732315087057002	0.7824546607015164	0.9222331187826293	0.9417526499187607	10	0	3	13	2	5	6	1	1
TUT1	2.643914937424296	3.165678911222757	6.728712264165793	-0.010772759057786418	-0.10327052470960012	-0.03739227701132126	0.9955064369524739	0.9678673626204664	0.9569301365688015	17	1	20	25	1	44	10	4	0
RP11-357D18.1	0.2808610857237755	1.4192537955581126	1.1774608953606616	-0.5224646869183349	-0.9622837150085651	-0.03739682911079417	0.8523109881396457	0.7822722473286194	NA	5	0	0	9	0	1	3	0	0
USP31	5.504101895323606	5.701603364490504	50.739897979672556	0.006222427439422566	-0.030587664822773204	-0.03741013181200969	0.9965145260852887	0.9849221882350213	0.9612150941499752	142	11	66	96	46	222	58	54	3
RP11-82L18.2	0.31003233695193505	1.2149737732455326	1.022744819457027	0.448227893784607	-0.30624043813215607	-0.037458271092636775	0.8622653741120144	0.9412640002661277	NA	6	1	0	0	1	7	1	0	0
TATDN1	3.909826744474812	4.124568781578167	17.357593190040706	0.4180359726961619	-0.05419374113613209	-0.03748473665077116	0.7563810082231305	0.9803740449392997	0.9577952683969283	36	6	7	26	22	88	9	14	4
C14orf93	0.7267847140287391	1.521841841761363	1.1304098901406572	-0.11844080763799548	-0.3379590059200762	-0.03750635702833451	0.9581120256560525	0.9139966639661616	NA	7	0	3	4	0	12	1	0	0
SUB1	6.748809260805179	6.805780377654994	114.97738801867044	0.0981384782688655	-0.016641366033650573	-0.03754067435502231	0.9160576119266355	0.990311426725915	0.9600883309695034	156	88	193	141	71	530	90	74	29
NDC80	1.8020868964332957	2.442382448546096	3.5335273863522363	-0.36488456459559404	-0.1013353920961589	-0.037573750464370025	0.8589035340655424	0.9761995834278175	0.9496731374682703	10	2	6	12	1	40	0	3	0
CH17-431G21.1	1.573707256588839	2.339772953632499	3.118983417905329	0.3246290127336429	-0.23078269613590593	-0.03760810105867167	0.877680141931412	0.9401960537120241	0.9438661194126542	4	0	14	14	0	20	2	4	0
EMC3-AS1	1.8259922727778113	2.3483674324126014	4.302233256319997	-0.7699271497985748	-0.34583665880990555	-0.037672946664685764	0.6900182280162864	0.9050334123126378	0.940065381570152	16	0	4	12	2	5	1	5	2
FANCB	1.0035781005136986	1.5532186009795816	1.5155885214828266	0.12030272825127103	-0.21842455283705048	-0.037674552790234024	0.9556576352727835	0.9597372818182901	NA	2	0	5	3	2	11	1	1	0
C8orf82	2.266704981711922	2.7455425230610895	5.258026004451892	0.15360633255023035	-0.14003483377585105	-0.03769076439890074	0.9417829526191055	0.9606615170471606	0.9528225512550664	23	3	15	4	0	25	7	2	1
EMC9	1.7213719045806248	1.951636218913746	2.9402148542747564	-0.13008872455857898	-0.16465066887652613	-0.037704373073652736	0.9456731689582033	0.9538854518864335	0.9426994306489805	4	1	5	7	2	10	2	2	1
ADCK1	1.8534867739572933	2.162222702269721	3.439617180630783	-0.2106941983852336	-0.183877433153997	-0.037718402040102024	0.9122078767861539	0.948035888191171	0.9445881808859323	16	1	4	3	2	9	4	2	1
IQCH-AS1	1.5309669579215597	1.9728767788389538	2.9336884910145185	0.16982716695102734	-0.16975145548040868	-0.0377235797884299	0.9392672851558557	0.9609885442955015	0.9404421096045665	7	1	1	3	5	10	3	3	0
RBM38	3.4593557033677365	3.828461814757293	13.303075821410612	-0.1466472042371133	-0.16553517619708444	-0.03775425247185951	0.9354804311071893	0.9396073648054514	0.9563911791653456	22	2	47	40	1	45	11	7	5
LYPLA2	3.4966233670577154	3.8123118161843195	12.960655643219757	0.23303914515301355	-0.0660540202096601	-0.03776995008504547	0.9035792111436248	0.9775689756662099	0.9569301365688015	46	7	3	23	10	50	12	15	1
HNRNPA3P5	0.3651387252477584	1.2054411017283346	0.7615509073731653	-0.11551499838651784	-0.6328004029953879	-0.03779456110566743	0.9612446667757296	0.8347058719689768	NA	7	0	1	2	0	5	0	1	0
IKBKAP	5.011002960081583	5.17377580024547	34.25310723192063	-0.03692727943178049	-0.03947211945682776	-0.03779911580539459	0.9787756946707634	0.9798489460169942	0.961791165504527	123	8	74	83	9	211	22	34	5
TCN2	5.249514531423798	5.570543088228044	48.088959939162045	0.9714594698559296	0.031175533232390893	-0.037800031579879746	0.4327151103099853	0.9884609423223016	0.9579575152535306	18	46	35	70	44	366	31	34	6
TMEM194B	2.827473024297453	3.0327866746152212	7.3727061833397896	-0.04545040050569834	-0.0887257613286597	-0.037885177876945876	0.9813313429711622	0.9724946760114208	0.9558692069711755	8	2	19	13	6	31	9	2	2
CD177	2.1260941131454234	2.9623331074989476	6.549049162661969	1.3900647414218663	-0.04618337753990672	-0.03789875989531467	0.5375366509015038	0.9913275767179823	0.9440515239862854	0	4	2	25	7	44	5	6	0
PARK2	0.9144349077916146	1.6071856541381873	1.4091468397338507	-0.19172116832804875	-0.21657672061127306	-0.03790738362750812	0.9282043892709001	0.9498501080104412	NA	6	1	4	3	0	15	0	1	0
ZNF709	1.6220649892882926	2.2361324904450326	2.897504623445241	0.2004436909569995	-0.15237901773029727	-0.03800097782825486	0.9205949178631716	0.9612623725278745	0.9457756833077651	4	0	14	6	2	26	3	1	0
RPS7P1	1.3210222667187626	2.0947110613732858	2.5369506046811905	-0.03834120970263231	-0.18472919879583513	-0.03810683422260428	0.9894019641929108	0.9564279478447382	0.9400683815200034	6	0	2	13	2	23	0	3	0
CDH24	0.8972524029461304	2.11667395562596	2.241950384170692	0.5162732051008905	-0.3216533519555924	-0.038115562189401195	0.8518450690045211	0.927984117175095	NA	17	0	0	11	0	25	2	0	0
MRM1	0.5116954598594328	1.3916632875139183	1.1708834410950928	0.1524774077269206	-0.4759823612155401	-0.038131223849732464	0.9561815600180422	0.8874965530595545	NA	9	1	2	0	0	6	2	0	0
ACKR4	1.4843257761971633	2.0926560224395274	2.753272071780033	0.33479310486442593	-0.14521906080078176	-0.038157732773992634	0.86977978202614	0.9658739012179004	0.942580104786463	2	3	5	11	0	21	3	1	0
E2F1	0.7897113456841113	1.7807979194790624	1.6690509398695434	0.26116447241237145	-0.254275422964903	-0.03824837096283042	0.9251125029895999	0.9454984050671127	NA	11	1	0	6	0	19	0	1	0
ABL2	6.6825445087133035	6.746247847567704	107.91985956391808	0.1061952128638397	-0.022166480953019055	-0.03826679620425839	0.9095720960565619	0.9857666078479663	0.9592743382024793	177	57	128	300	60	614	119	65	16
KCNMB3	1.2269412488974571	1.9822885414058244	2.0926186148603656	-0.09103483738835765	-0.1854996924002647	-0.03826926234995708	0.9713478376212593	0.9548531759648378	NA	5	0	11	4	1	23	2	0	0
MIR181A1HG	3.249093213819815	3.5939556272093944	10.963108420912782	0.08039986119487741	-0.05038143273861424	-0.03828894859424357	0.9637292173587948	0.9842724776145642	0.9569267168014622	17	13	21	11	4	54	15	8	0
PPP3CB-AS1	2.72101854119855	2.8830733548170926	6.610429912390817	-0.035144904598659855	-0.09951393667550168	-0.03829261538486574	0.9857119139763472	0.968585231862547	0.9543247052340998	14	3	5	11	7	23	5	7	1
TTC8	2.6563057856028047	2.851725702954119	5.988333356462097	0.0774883085439837	-0.10352380245721697	-0.03830708030979093	0.9612446667757296	0.9645057277630228	0.956739105145769	15	5	9	11	2	42	4	3	1
LL22NC03-80A10.6	0.8597306906410549	1.5830178954009788	1.7861284171671785	0.015274980668385226	-0.2826046432457337	-0.038315106141198645	0.9953856183616664	0.9400466187004978	NA	1	0	2	6	3	8	0	3	0
EIF2B2	3.6505892445254706	3.841546055079917	12.777833916883123	-0.006757683692646672	-0.05294447652987359	-0.03832167512506366	0.9965314749672081	0.9779027430312509	0.9599784855001477	37	2	29	25	8	76	15	6	2
CAAP1	3.391040089041889	3.57974513735609	11.947610403026813	-0.3847580518948831	-0.09128474613056788	-0.038472326544088435	0.7619208639111505	0.9680327964991297	0.9554234953901244	28	5	28	22	2	41	4	7	6
FHOD3	1.9257123247789516	2.2649319952403952	3.6021032270209155	0.061705581679378715	-0.1435599248080745	-0.03851322642179404	0.9775223938306404	0.9615549104120925	0.9473664381966705	11	2	5	2	4	17	4	3	0
SYCP2	2.076334459449836	2.5111678311789034	4.234937198707234	0.20551827768637718	-0.13900891436942228	-0.03851964369489857	0.9122078767861539	0.9606615170471606	0.9523492224252688	20	0	5	8	3	28	3	2	1
TTLL6	0.5412456697723314	1.3210095523032772	1.1372051243470631	0.31930089551230634	-0.45800685217632203	-0.03852915254977793	0.8930000241501036	0.8901579007155748	NA	2	1	7	0	0	5	1	1	0
L3MBTL1	2.616330954445399	3.2264544594247884	7.1393546217683115	0.025636466011851166	-0.11340789139144025	-0.03853064899427691	0.9918258974016697	0.9658739012179004	0.9557488365741632	25	2	17	25	0	40	11	5	0
SORD	1.2327760655598248	1.7948822708884853	2.326261123181353	-0.08188875862308298	-0.24313916774626326	-0.03855937142305286	0.9751909939877262	0.9396073648054514	0.9337020629197845	6	1	1	8	1	15	1	0	1
LAPTM4A	6.432286564198002	6.562783415173998	94.8509961869738	0.1973536769664995	-0.00943119348635226	-0.03862768483999833	0.8460573330894385	0.9946358308336193	0.9596120106686825	122	56	151	141	80	601	60	107	8
LRRC2	0.9279417944450495	1.717450196550137	2.7889098320785615	0.7041531219944984	-0.16088761024516646	-0.03863710089632435	0.7775984448610745	0.975059367987618	0.9167750901900411	1	5	0	4	1	15	0	1	1
UBTD1	3.204966917865508	3.634134596647854	10.364852931794854	-0.1527076207791398	-0.11629022033009154	-0.03872549968984583	0.9310938708303573	0.9592313639906158	0.9566207743694222	53	2	17	27	1	43	17	6	1
SNHG11	2.0334334098192404	2.2763142307938926	4.029304688239364	0.0165628894386763	-0.14121992639790223	-0.038731084026846045	0.9938516946743954	0.9606615170471606	0.9473664381966705	9	4	3	6	2	19	4	1	1
PSMC1P1	1.2699977320141012	2.000011392597734	2.514640598390171	-0.04028536627551355	-0.04703395790511239	-0.03876261647273274	0.9889719011793296	0.9925618200789725	0.9386024607066833	8	1	2	2	4	30	0	1	0
ZSWIM1	3.2668637293749954	3.694045887917894	11.254061505003257	-0.29028948849550695	-0.08125308799792426	-0.03894676427558788	0.864007874344543	0.975059367987618	0.9566191743125861	35	7	8	36	3	41	9	18	0
ABCD1	2.613244108901333	3.1415745879724897	7.031062550403947	0.1327682511156144	-0.0902354531176966	-0.038969818993207915	0.9508278523609509	0.9753394866863158	0.9556663554226895	25	6	16	11	0	43	9	5	0
ACE2	1.1490589958590016	2.0914689020636117	3.43919717712827	1.1859418874414824	-0.06898464104446139	-0.03898478113012631	0.5487015483693307	0.9893257874059419	0.9274950508191315	2	0	0	4	9	17	5	1	0
MSL2	5.4306849845580825	5.4582145561283975	43.84125990312536	-0.025556226835225192	-0.015336661728677387	-0.03901084878717	0.9813313429711622	0.9913223847358561	0.9581896045473003	91	22	103	59	23	193	39	35	9
WASH1	1.0408059474880693	1.8680080696619825	1.7683892693355205	-0.06033983389289098	-0.2747871909077491	-0.03901201274580113	0.9819631984322762	0.9319016964529598	NA	5	0	9	6	0	18	2	0	0
ITFG2	4.051223952759399	4.23382899019961	17.01770775360945	0.04379139046184792	-0.04913809677237061	-0.039036657193824716	0.9766552145115834	0.9775689756662099	0.9596120106686825	70	8	27	33	4	112	17	11	2
MIR17HG	0.6001917494055292	1.3261513112851602	1.2259433158863595	0.07786173141302148	-0.3417688617963946	-0.03904472468216763	0.9775248067789286	0.9244365025873679	NA	1	0	5	1	2	6	2	0	0
USP1	5.011014271337005	5.11012490813119	32.96356273394361	-0.011565669917069926	-0.02740188833234699	-0.03904854819202228	0.9930337436653306	0.9845755232928873	0.9593988472300624	101	11	78	69	10	202	29	25	5
UBTD2	4.3549499920918535	4.4392805103420905	20.853833816651324	0.07604560307705477	-0.05077344942663384	-0.039096269734176424	0.9508812812378633	0.9761995834278175	0.9591485385380756	34	11	45	30	15	116	12	21	3
THUMPD2	2.981852861815003	3.385108970432745	8.344341118191778	0.11224159462368637	-0.09351396187054342	-0.039113481914486235	0.950709856637886	0.9680327964991297	0.9566207743694222	21	1	20	32	2	66	9	3	1
MORF4L1P1	3.6369129186597515	3.8016403131629857	13.46798954485719	0.25326876498056017	-0.057173590537663216	-0.03911515864351012	0.8503656680079373	0.9787185858886049	0.9569267168014622	33	14	22	10	4	78	11	6	3
RP11-354E23.4	0.017143486220726083	1.0589199037642092	0.5486186324853852	-0.058746256172414184	-0.8633167821289863	-0.03911936777699957	0.9843140067899633	0.7898125981392755	NA	3	0	0	5	0	5	0	0	0
KIAA0895L	4.572667418562944	4.88549437282014	28.62106310466989	-0.19341688192834613	-0.14861882444454713	-0.039133898559655135	0.8989207583881739	0.9357266652590154	0.9569267168014622	161	5	44	54	4	120	28	11	9
CEACAM19	2.9986174614114693	3.4437024073937526	9.568275481891838	0.08405763050873269	-0.12838613581839547	-0.03914787810163363	0.9699023075041211	0.957461903431049	0.9550007396325587	29	2	34	19	0	40	7	7	3
RP11-20O24.4	0.05475733126717691	1.2795249393571506	0.9363557329264478	0.5316382303301539	-0.4308931330230768	-0.03916638976467032	0.8469598242344731	0.9174360764418067	NA	0	1	0	8	0	10	0	0	0
HAGHL	1.3885343542454365	1.9251277840590053	3.106758148449514	-0.7253757989450286	-0.49302269999392767	-0.03916726130620623	0.7205932269308377	0.8704684771010348	0.9190537473847141	9	1	10	3	0	3	2	1	2
VEZT	6.013201872932182	6.028353278865856	65.34149611743672	0.004084096736869836	-0.01596325904422321	-0.039188518225667296	0.9965314749672081	0.9884609423223016	0.9558692069711755	148	32	116	123	34	374	48	49	13
IQSEC2	3.3065574574977497	3.6187968975585822	11.487268357086293	-0.20735000023607056	-0.1132640550371877	-0.03924531464720765	0.8989207583881739	0.9606615170471606	0.9552401998016989	32	3	22	33	2	70	6	2	5
SNORD116-24	2.9461269447651763	3.382482980292016	12.62137991020702	0.09561306552404811	-0.2856868690525903	-0.03926853676824298	0.9704661389757195	0.9250011062800423	0.9393150367275871	4	14	8	8	11	25	5	2	7
RP11-142E9.1	1.5774323619666057	1.8490967799959837	2.9343709097611534	-0.10179009418109612	-0.21607646407174289	-0.03928037365171704	0.9641444705986347	0.9441343697035988	0.9341811922325247	2	3	5	5	1	7	2	2	1
ARHGAP25	5.501008010805726	5.573046916363579	47.12149002027667	0.139448703821518	-0.030118052029160756	-0.03933483075022574	0.8885100290221486	0.9819568754601653	0.958695800105132	97	31	121	48	21	275	39	37	7
TMEM160	0.5670348415814318	1.3612450240271738	1.0341395097656156	0.0705179282010922	-0.3535506560809431	-0.0393367979874311	0.9787756946707634	0.9149123727521278	NA	8	0	1	1	1	9	1	0	0
PPIE	3.8631515906666314	4.106892312419815	15.630327210771696	0.20058223070907713	-0.051722433367847015	-0.0393587902938435	0.8920862369858725	0.9795017908534097	0.9583363943898628	42	7	10	43	11	110	9	16	1
FOXO3B	0.840970362523309	1.5804201637555992	1.370082578122256	0.030266688490195877	-0.472099569580808	-0.03936196981562642	0.991483332513925	0.8738958922256912	NA	9	0	6	1	0	6	2	1	0
RHOC	6.301577905491347	6.328343320340864	80.26729542112143	-0.024588344697117893	-0.022904812669502825	-0.03936468774286819	0.9789543387817254	0.9832158002349599	0.9556663554226895	198	39	156	138	40	392	90	57	12
SLC12A4	5.9806436478358425	6.195896003741345	71.90568980621804	-0.08072258308483798	-0.07693315867826167	-0.03940349112132695	0.9561012029148066	0.9619822176987048	0.9588319288224355	270	12	201	164	12	281	73	65	12
RFXANK	2.7804409232145297	3.1186463676648097	7.175602781288008	0.055299748029511424	-0.10230163312855532	-0.039425747142817914	0.977990898171389	0.96600226550072	0.9551300603576316	34	1	10	14	3	53	5	2	2
ISOC2	2.6235468768738692	3.1955537133143865	7.321198620997552	0.06473571696359814	-0.10950864911283995	-0.03942954932105066	0.9790992490107412	0.9689587472690075	0.9524848764497436	34	5	3	20	1	39	13	3	0
CTD-2647L4.4	3.274768132799828	3.4577686067208333	11.133826015410175	-0.2666443273791567	-0.12229862597295989	-0.03945440410376055	0.8650706988549296	0.9587331496290201	0.9524848764497436	12	2	31	15	9	28	6	7	5
STX3	5.648445249551284	5.721923371726786	52.12823916937875	-0.034485098264832224	-0.03444151401140196	-0.03961105783941965	0.975128118630942	0.979062732694784	0.9578159648833059	129	19	96	81	38	250	70	29	7
PPP5C	5.69845073104182	5.740890660390554	53.31799889836725	-0.005264696567432571	-0.019185969265984544	-0.03964886484492115	0.9962711408020828	0.9880246336889723	0.9575453261735057	166	26	64	104	25	283	35	46	11
ABHD17A	4.336142312598394	4.895978231204744	27.34415066644629	-0.5014139644105992	-0.060669337721323706	-0.039654935286408496	0.7351895876364737	0.9787518460746554	0.9566207743694222	125	11	62	35	7	120	60	9	0
NME3	1.525834094010122	2.3249737649477256	2.8370400619721208	0.17445240880444937	-0.18933383691547426	-0.03965913929473338	0.939523804922665	0.9518671957854681	0.9417526499187607	12	0	12	8	0	32	2	1	0
SNTA1	2.1643129227463542	2.656372704244144	4.566082953642883	-0.21763640983517987	-0.15695800711217794	-0.039659568348315986	0.9054269484679097	0.9540721087811108	0.9482531565433007	24	1	11	4	2	21	2	8	0
CEP44	3.9016813052978923	4.0776420850325295	16.116519131031314	0.1454850290920627	-0.053614313916597066	-0.03972472453672529	0.9205949178631716	0.9789007889687448	0.9568591884817816	16	11	19	41	11	81	7	20	2
TRMT10C	3.099049272095097	3.598973384867502	10.302199794968269	0.1316444744129713	-0.1215718003802497	-0.03973383927136429	0.9508812812378633	0.959529406897513	0.9552401998016989	31	2	28	34	0	51	13	5	2
ZNF672	3.944497935029252	4.184254549980213	16.41818546206488	-0.00391583970209058	-0.06382280042720126	-0.03981246229261506	0.9986630058753951	0.975059367987618	0.9582035989857239	68	2	27	44	5	91	13	14	3
NT5C	3.0600129123835127	3.375592210456686	8.49096469234911	-0.05779773926840632	-0.07935623336710128	-0.03982750337117457	0.9740050318454332	0.9725505490480207	0.9566207743694222	30	1	23	21	2	42	10	7	1
NCK2	4.961490635123165	5.145869368467147	33.81118225067899	0.1021973698641161	-0.04042123385519684	-0.03988462853485923	0.9366536664486029	0.9801498307445929	0.958695800105132	85	8	89	39	27	218	43	17	3
RP11-391L3.5	2.039240509496581	2.476856647568262	4.240597424883921	0.12319379504355352	-0.16740067664097483	-0.03991604801420994	0.9546374653769476	0.953468561396012	0.9460351880827641	5	2	11	16	0	18	5	2	1
PIGT	5.761120942737694	5.817526531898224	56.67136124019659	0.09237536063980402	-0.028031216991232243	-0.03993284324828584	0.9263944923067362	0.9829943778962702	0.9577952683969283	143	27	79	72	44	371	32	39	12
SBK1	0.7038457276434695	1.7326347779985796	2.775450871663113	-0.15954215432335422	-0.9362103060508867	-0.04001425852328219	0.9641444705986347	0.7928863164124599	0.8466871363651527	0	2	13	3	0	6	0	0	2
TRIM14	5.091726598502621	5.2803009139559265	37.30647800685973	0.12494357767023602	-0.033480136717883927	-0.04002583422931067	0.9191950297267245	0.9838259084686156	0.958695800105132	50	22	58	120	15	218	38	35	2
MRPS34	4.284256397571445	4.531972075533881	21.26055797928401	0.04884167254330093	-0.051405785597490095	-0.040112499958563204	0.9768122165968137	0.9775689756662099	0.9583363943898628	90	7	18	42	13	121	19	23	1
PRPS2	4.2484685305461305	4.433867803173311	22.595792621394967	0.05626740067706808	-0.0678182666130976	-0.040126481219009684	0.9729189320183248	0.9761541147241592	0.9551300603576316	39	25	24	28	7	105	18	5	8
C10orf131	0.2090953635722768	1.2302391285057888	0.8088341560808328	0.2382939324107929	-0.7421343087553598	-0.04013378826623987	0.9251125029895999	0.8252647048513352	NA	2	0	8	0	0	5	1	0	0
TUBB	7.993657435302387	8.037470907145618	268.9508494964197	-9.753132512553169e-4	-0.018990210740205272	-0.04013504656734287	0.9994818309143362	0.9875377233696337	0.9566207743694222	764	181	298	421	123	1306	187	186	68
RPS23P8	0.28325365922929113	1.2520503859563754	0.8217421390843842	0.04971051716327947	-0.7633712703993799	-0.04022042406907207	0.9871206054017855	0.8099156103102305	NA	7	0	0	4	0	5	0	1	0
CIAPIN1	3.6018101665859277	3.8775927671207757	13.340047734098068	-0.1747058640437561	-0.07463010133141428	-0.04029001596801982	0.91125256318443415	0.9735692184299652	0.9562947786043704	50	8	16	28	3	74	3	18	2
RP11-4K3__A.5	0.08420772831944866	1.131983651739749	0.6170085727458776	-0.05500962406529437	-0.8027276752820991	-0.040350257930423974	0.9856895315081002	0.8050953181971834	NA	4	0	0	5	0	6	0	0	0
TTC13	3.3627017492986297	3.783697185384134	11.687894126358593	-0.18103627606862158	-0.10812032131851042	-0.04035030042968172	0.9122324185967976	0.9618454649676789	0.9552401998016989	30	2	44	28	2	63	4	18	1
PRR5	1.424738103796499	2.317794048785061	2.985984313355087	-0.21342880295598401	-0.28434203085636856	-0.04041074553696924	0.9322515243160291	0.9276794197630851	0.9359734700662385	12	0	14	7	0	19	6	0	0
LINC01484	0.11779551438772415	1.4043159519998174	0.9524777241340674	0.42233512485889674	-0.5862492220213803	-0.04042596402786909	0.8773099719912313	0.874779581364232	NA	0	0	1	11	0	11	0	0	0
MAP2K2	5.893452609026997	5.945839034369445	61.149610724689715	-0.03990685901037165	-0.022887594329314028	-0.04044107054098404	0.9700202113077133	0.9852200591904542	0.9566207743694222	218	25	85	119	25	287	64	44	11
RP11-927P21.1	0.443089865029426	1.5121620503158482	1.2426618513209187	0.3969628213313528	-0.6180648130683218	-0.04050621412557256	0.8797510046819907	0.8590127230209114	NA	0	0	11	3	0	7	2	0	0
BTBD2	4.528958451427323	4.7243024521504395	24.751062996169722	-0.07047008324340434	-0.057817480360130284	-0.04052269572831225	0.9597788878894353	0.975059367987618	0.9578159648833059	98	8	35	65	6	142	32	10	4
C1QA	6.685359478020877	7.37192227357467	170.66494037095902	1.303050881493428	-0.09056784537580499	-0.0405234161092122	0.39094387492661303	0.9753394866863158	0.9375468344426625	34	276	72	144	91	1514	81	136	12
AKTIP	4.48347452487899	4.527492558294077	23.639159303709977	-0.253604794399312	-0.019024123598246585	-0.04060412928952576	0.7950380078782219	0.9920817551162608	0.9566207743694222	48	9	43	36	15	77	18	13	9
TPT1-AS1	4.134041675162272	4.446014742187798	21.179122785907506	-0.24493578986059814	-0.16642769788100226	-0.040684524420231113	0.8730145431192171	0.9302514623770818	0.9543247052340998	38	2	65	70	4	76	12	14	8
C10orf32	2.6725687860933807	3.101216529257872	7.225806295854778	0.1753475386943802	-0.08241426062066075	-0.04073718846210045	0.9216111624899651	0.9765805668776141	0.9523492224252688	24	9	7	9	1	44	5	8	0
SSSCA1	2.6797979458791197	3.0588899371304112	7.238744452842208	0.041896714652367495	-0.10078168462132148	-0.04078965933743731	0.9867270336689385	0.972470680952524	0.9496731374682703	3	5	17	13	6	24	11	6	0
RPRD1B	4.814466696037124	4.87049183133945	28.67147873613062	-0.011570088552692424	-0.027835739349292586	-0.04083249848068707	0.9932999121866137	0.9845755232928873	0.9569301365688015	53	15	41	79	12	135	29	18	6
RPL7AP6	0.7892157015407518	1.5752601657762293	1.5065090831204737	0.1603529796975394	-0.18581518647239376	-0.04083999683258253	0.9498603476630265	0.9629466766268472	NA	2	2	1	7	0	15	1	0	0
RP11-34P13.15	-0.1643521824917569	1.2030603194834721	0.7306063623189166	0.47127940272706514	-1.017772884246742	-0.04087094642215481	0.8622653741120144	0.7780519349837959	NA	0	0	10	0	0	6	0	0	0
FGD2	5.546368870127964	5.7632340812185285	54.031647569122406	0.19427372937819842	-0.05552290241021575	-0.04089899333352677	0.8886366028974932	0.9761995834278175	0.956739105145769	189	40	134	38	7	279	36	49	10
GALNT11	4.73116625047411	4.818311247024716	27.734451421229785	-0.01862519111309574	-0.04137019049746541	-0.04090734801559165	0.9889719011793296	0.9787532891467338	0.9569301365688015	64	20	43	42	13	144	35	10	5
PAM16	1.873038217556097	2.3217220058792054	3.492513511119881	0.1033090061042463	-0.17287516582406687	-0.04091260321889278	0.95859352514161	0.9502756763295291	0.9445036242414191	10	0	12	8	1	22	2	2	1
CTD-3138B18.5	2.953324060138054	3.2565945733107022	7.999070911860285	-0.002570738982210218	-0.09171043495329129	-0.04094003095962081	0.9993751531211446	0.9688917691458224	0.9541904409753329	13	4	26	20	1	42	4	10	1
OVGP1	0.327332067730023	1.358967155090422	0.8810630030431463	-0.020314198276168174	-0.4601752687652775	-0.04098441270453084	0.9938651560234576	0.8934393120911289	NA	1	0	8	2	0	11	0	0	0
ESCO2	1.1085804739525669	1.8077210408629427	2.345509263731119	0.542197607537871	-0.07318219561679781	-0.04101855733266827	0.7774831543921419	0.9877997868810466	0.9305731508998563	4	5	1	3	0	20	1	1	0
FANCD2	2.8472804012598436	2.996451996463806	8.407206612150135	-0.05996689072030987	-0.12047519575117062	-0.041022450217217475	0.9767625739026573	0.9639843824695913	0.9452164151067923	9	7	6	15	5	27	3	4	4
HMGN3-AS1	0.7857307936619368	1.4332409404517752	1.2654797845052939	-0.2767235169672455	-0.38847855520348445	-0.0410964221232291	0.8928176770941615	0.8990959671374087	NA	6	1	3	2	0	7	0	2	0
ZC3H7A	6.089258883819654	6.12596111237423	70.44911143503398	-0.09751033163802729	-0.013319582084408128	-0.04110430095147796	0.9116027495198733	0.992451271144395	0.9552401998016989	155	24	172	108	40	309	47	59	18
UNC13B	6.5927138957220315	6.6547051965535395	100.3313944624437	-0.04079129962892564	-0.026711401865175195	-0.0411139226817949	0.9679236692135911	0.9820858220151056	0.9557488365741632	337	27	209	206	39	487	94	84	17
PCDHGC4	0.7495200162074582	1.5310931626343225	1.1560186918846087	-0.15765992629921244	-0.3667974133388603	-0.04113890149999461	0.9429240313581889	0.9046399433546238	NA	5	0	4	5	0	12	1	0	0
DCXR	4.074549199114068	4.170200713504194	17.710197836214068	0.10031872785993833	-0.05508180493694495	-0.0411407519239501	0.9415734875774148	0.9765805668776141	0.9560661019434755	36	14	14	28	12	73	12	18	3
TMEM260	3.5938430327113364	3.8179818815754096	12.424274683901354	0.14241533919780458	-0.0695056408045417	-0.04127500006529325	0.9205949178631716	0.9735692184299652	0.9566191743125861	25	4	17	45	6	104	9	5	2
GPER1	2.35037918011473	2.7667798729690203	5.120559419123523	0.1544747394868554	-0.1434594614201809	-0.041281227281159134	0.9322515243160291	0.9541922370621513	0.9482531565433007	17	1	22	5	1	34	5	2	1
PES1	5.414642617065135	5.603153728404113	47.03330947266096	0.09958852879437047	-0.054015885684125416	-0.04136869917832659	0.9418838646187437	0.9752827050836465	0.9569267168014622	202	19	42	129	10	259	41	43	6
GPR65	3.4497108792146425	3.9402990795614956	16.739287648950295	0.8590137757087546	-0.09858039861782648	-0.04139348814690954	0.6070957967235769	0.9761995834278175	0.9426362054930528	5	26	23	4	7	51	6	15	5
HNRNPUL1	7.574932583114365	7.586226106336205	195.38254238277136	-0.008376929984410923	-0.013078266380822878	-0.041591286838256504	0.9921374732940936	0.9904360268636682	0.9496731374682703	451	115	355	312	91	958	190	129	39
CTC-359D24.3	0.9079014240564829	1.4746422039584204	1.885171638811115	-0.14670604721732872	-0.38401655686630143	-0.041634789410516834	0.9534928470179769	0.9043012516008011	NA	6	2	2	2	0	7	1	0	1
BCAS3	4.772026537233126	4.842573960453642	27.698596750185168	0.05798041685205008	-0.0431459133430284	-0.041643093334870415	0.9593426360763545	0.9765805668776141	0.9567329318250624	81	16	57	31	13	155	25	21	4
UCK1	2.899302222186537	3.1629800888249684	7.551692655243262	-0.0214919517686574	-0.0941266169311224	-0.04169376050261727	0.9918084684281476	0.9676897811858807	0.9540938811004319	27	2	14	13	4	62	4	2	2
RP11-288I21.1	1.50558890002261	2.1186332132394043	2.717162229415528	-0.18393182193313243	-0.29075187924423956	-0.041733112067323906	0.9322515243160291	0.9213496157700457	0.9350382924226325	7	0	3	15	1	8	5	2	0
RP11-216L13.19	0.31274934181021713	1.3971117075723463	1.0155241865607239	0.4527501860017662	-0.6102959137350447	-0.041749630988758606	0.8561597728269432	0.861801494319642	NA	0	0	2	10	0	8	1	0	0
CA5B	3.299632746227941	3.6851313822993546	11.30796584620439	-0.039791002248176256	-0.10203465867902556	-0.04175929402682291	0.9856895315081002	0.9647647994690317	0.953163922500317	21	1	41	20	7	74	2	13	2
KIAA2013	4.611090512041429	4.748570797138747	25.62223916404414	-0.14879437985464028	-0.048799409525846056	-0.0417646782657178	0.8970669445336868	0.9765805668776141	0.9567329318250624	68	13	32	66	11	113	40	12	3
MAMDC4	3.0306538159042793	3.668806699494082	11.897158167241393	-4.964650708445836e-5	-0.33761883024461914	-0.04179408841338325	0.9999811145743276	0.8874965530595545	0.9426573353369976	47	0	5	53	3	32	8	6	5
TREX1	1.7210219842936478	2.513128667978384	3.5993957651999233	0.2441440974215439	-0.13775712049138392	-0.041808847789842805	0.9154997439116314	0.9658739012179004	0.9397521493948253	18	2	2	14	0	43	2	1	0
NUP155	5.011825993286926	5.070684192639103	32.85639372571352	-0.024046169838164256	-0.029638364242480723	-0.041816216211325884	0.9847623902333169	0.9829010538865204	0.956499327850152	115	14	39	58	17	152	30	27	6
ATXN7L2	1.6219021625714094	2.2061082805586816	3.370933868490239	0.013296189203503082	-0.31524267887430146	-0.04188452353913144	0.9955544995925396	0.9127995175850013	0.9341679137861306	22	0	2	4	2	11	1	4	1
MCRS1	3.2964496753937915	3.635424616532124	10.594711317479106	0.0542998546024201	-0.09650669556593879	-0.041886631889658736	0.9768557746169587	0.963995911956644	0.954307450756975	50	2	25	21	1	60	8	9	2
WDFY1	6.880084638818954	6.966630369508729	126.59833381241383	0.19103580646018925	-0.017701101352027324	-0.04204183129912397	0.8285020232593464	0.9895670483863849	0.9558692069711755	169	96	202	178	83	673	128	112	13
SSBP3-AS1	1.791666192587861	2.423022524308873	3.534838913250579	-0.11915302315115252	-0.2084720816773285	-0.04205365961133051	0.957410385428177	0.9432547774611277	0.9405790562000321	8	1	11	14	0	20	1	6	0
CTD-2555O16.4	0.8570136857827728	1.5561551664507363	1.7333705184424553	-0.20623045368268866	-0.5338465947203993	-0.04207615679682248	0.9299611928724991	0.861801494319642	NA	3	0	6	6	0	7	1	0	1
RP11-185E12.2	0.6009075728623674	1.5513176917984828	1.676267442678117	-0.10392404309315978	-0.657579558360056	-0.04210439842579609	0.9730467289416085	0.8410896285369557	NA	1	0	10	4	0	9	0	0	1
MKLN1-AS	1.2111134724545536	1.810347579189853	2.188791339540681	-0.002930245070994848	-0.3722380024341683	-0.04210702032112611	0.9994421193604295	0.8963867775664629	NA	7	0	4	9	0	10	1	1	1
SAP18	5.990936942157027	6.072075324040718	68.04618619958089	0.11703823251773555	-0.030187566525418572	-0.04212760116647916	0.9087752973940458	0.9827137988392475	0.955979485733602	105	33	98	100	63	390	33	64	13
ZNF543	3.229403916177366	3.390754506176161	9.458809616811065	-0.03494030448110243	-0.055215459103724246	-0.04213738500105664	0.9833026134612135	0.9795017908534097	0.9541904409753329	23	2	28	15	4	49	7	5	3
SFT2D1	3.847621371486076	4.110621802722783	16.255092692827958	0.43791163432995783	-0.04154945984839338	-0.042176512544755046	0.7240970806442552	0.9847607187098888	0.9541584561258623	16	6	16	34	21	103	12	15	1
AARSD1	1.8845814667943996	2.2650357177586864	3.1922752940587173	-0.1660980726872172	-0.17072918270314197	-0.04222058712941743	0.9205949178631716	0.9497629823475836	0.9426362054930528	8	1	6	12	1	15	3	4	0
SUGT1P2	0.7992376803153716	1.4277057448013744	1.7004508048848255	-0.24997150879915858	-0.5439555556231644	-0.042231872825820645	0.9154441338942964	0.8622419116613783	NA	2	0	2	7	1	5	0	1	1
NUP93	4.03391436904735	4.282421655699137	17.3970189842718	0.023908105183976527	-0.06904985871083506	-0.042241466996037605	0.9884301326105208	0.9701335373449959	0.9560975812293013	64	4	24	59	4	104	17	14	2
F8A1	2.088202933342965	2.4872420241574402	4.089806249016349	0.040609678800920736	-0.1378052556890101	-0.04235322058066016	0.9847623902333169	0.9606615170471606	0.944463660478333	17	4	5	5	1	27	5	2	0
TMEM108-AS1	1.0171771199085087	1.728699012393701	2.3600289586485617	0.15771961703946896	-0.4431920470417048	-0.042411568489489085	0.9596933451376009	0.8922105981573278	0.9115103049067034	0	1	10	4	1	8	0	2	1
TMEM199	3.0158643561357414	3.3131547061556703	8.53314997872126	-0.06445344253914287	-0.09633742490530116	-0.04248113340296212	0.9715491308505141	0.9671389736250706	0.953163922500317	25	7	9	13	5	47	12	5	0
RPL18AP2	0.17692796166172292	1.1849063374326285	0.6475933532720866	-0.1321679282335824	-0.7030938672885405	-0.042489492703063694	0.9577991538544909	0.8256612867183464	NA	8	0	1	1	0	7	0	0	0
PRPS1	4.407078061724183	4.4445375113178764	22.01884011786895	-0.21155703457865002	-0.024613197433999052	-0.042569031653847664	0.8409565296107663	0.9884609423223016	0.9545386191062175	40	9	34	41	15	70	15	18	7
GTF2H1	5.61662810337817	5.654977797568661	50.28984576519139	-0.03917401712994659	-0.032812503582269836	-0.04258310093569641	0.9699368049432459	0.9787614245702159	0.9543247052340998	107	24	84	78	36	206	42	51	8
CETN2	4.4303728230764605	4.555059838171746	23.849752020152295	0.15852725896661155	-0.04451975645944082	-0.042587716477534836	0.8994883181243799	0.980966366785969	0.9541584561258623	34	24	32	25	13	107	10	25	5
RP11-861A13.3	1.0253470127331716	1.7228839681739323	1.890268159884984	0.4987826187074337	-0.29315617086702106	-0.04264906056946694	0.8342402313293323	0.9304171697628828	NA	0	1	3	10	1	11	1	2	0
SYS1	3.868752516122645	3.9812161044901817	14.58249569711171	0.12967734421740298	-0.07875969780938144	-0.04267579729801934	0.9142369924955599	0.9630180051286269	0.9558692069711755	29	9	22	30	9	110	10	8	2
ARHGEF19	2.3935795606686856	2.8929811781434327	6.38312423015829	0.404887715595225	-0.14758773175356182	-0.04271101986340448	0.8398426684789592	0.9598685307065523	0.9426362054930528	23	7	2	14	0	26	6	5	1
MSRA	2.249896410298384	2.669475387085919	5.144770273345751	-0.22723671040163204	-0.12261678573666754	-0.042717999549421404	0.9122078767861539	0.9658739012179004	0.9454585889177046	14	4	8	6	3	43	4	0	1
SMURF1	5.575278473894298	5.637901913224398	48.519557887489256	0.012698228140503453	-0.04104072082847602	-0.04275648419620125	0.9914126301071515	0.9746648843954338	0.954267684698738	118	19	110	94	24	312	48	32	6
TRAPPC1	4.4435729071977965	4.623278682878284	25.19325634197194	0.5162039124855666	-0.03292756851235201	-0.042795259568344284	0.6588994666290402	0.9875377233696337	0.9528225512550664	41	27	11	29	17	117	22	16	5
NRXN2	0.9308404104417525	1.6937820037084657	1.5535294820387837	-0.037085568018061794	-0.32596093411624755	-0.04281478603834312	0.9889719011793296	0.9165228196842935	NA	12	0	2	2	1	13	2	0	0
DNALI1	3.893708967220053	3.9652059235320283	15.3951535925355	0.08870743419797442	-0.05511374160115556	-0.04287675876386848	0.947181309355001	0.9765805668776141	0.9541904409753329	20	13	26	28	6	72	12	9	4
C14orf2	5.56328626259219	5.704703916081917	52.07063471440748	0.32459018301223713	-0.014442281343753617	-0.042885675049953394	0.7390450611278938	0.9930292008195625	0.9556663554226895	96	41	49	65	41	343	33	51	5
RBAK	4.77116095521971	4.959730205042017	30.060766154527034	-0.16680826372444252	-0.054807435526244334	-0.04294550650239768	0.8946410029056572	0.976192951884855	0.9552401998016989	76	20	69	59	4	112	21	39	4
CCDC47	7.035129736348123	7.069818382352697	137.64476657011028	0.036617691285238396	-0.020564909413383497	-0.043007213896585385	0.9692916987536377	0.9862309363412213	0.9534017449215993	235	91	219	183	90	669	97	96	34
GMFG	3.980610738766676	4.209688448170729	18.368292595050438	0.3280862697475104	-0.042438269601895305	-0.04301273210618949	0.8185404790674455	0.9849221882350213	0.9512683643227398	14	20	36	13	11	64	15	21	2
ABTB2	2.031692837536571	2.718247018012455	4.469667075985353	0.14538064078462473	-0.1912779604434236	-0.04302671698204569	0.9480625406316722	0.9460782623286281	0.9423521944603781	18	0	5	22	1	29	7	2	0
CELF1	7.4026566037764345	7.414210669450363	173.7338758898661	-0.05031774793928808	-0.01148514020527578	-0.04307168933688955	0.9480625406316722	0.9923651505526094	0.9480880371881701	323	90	333	316	94	748	162	117	40
CXorf36	3.425599150460266	3.8066675872520603	12.253058811745715	0.2007967397175661	-0.07364951301385952	-0.04311894153947303	0.9071000440559754	0.976192951884855	0.9524848764497436	40	1	29	15	11	121	6	4	2
ZNF727	1.5123039948961625	2.2320445097091026	3.1854963098531264	0.3508374343835074	-0.35447231040051524	-0.043136687553612614	0.8684241427153688	0.9021978367017093	0.9307415893649845	10	0	2	19	0	15	2	2	1
BCL7B	5.374230047202814	5.488185326451833	43.52646674021481	0.039865045610114676	-0.04150566817375764	-0.04316629102079502	0.9743651008157485	0.9765805668776141	0.9552459895740172	170	22	66	58	19	239	48	35	4
RP11-785H5.2	0.13931411661527213	1.047843770582466	0.5237394821994061	-0.31169299825034147	-0.8221716654804393	-0.043185745126453616	0.8809310152554439	0.7821012753292753	NA	5	0	2	1	0	5	0	0	0
XPO4	5.215737272701153	5.341844541540546	39.544109631859	0.027668821076082265	-0.04200369147640168	-0.0432413592260365	0.9833825336644558	0.977053306544873	0.9552401998016989	86	24	41	96	22	191	34	45	3
CFL2	5.151319871792989	5.219037287779721	37.66562980336031	0.06409627697515016	-0.04015637384488569	-0.0432679898612719	0.9580077471648337	0.9787348730504489	0.9543247052340998	75	23	65	32	29	152	25	36	8
GARS	6.653538327386577	6.743996733583166	107.9087672895772	0.14940682753107143	-0.03442261950645957	-0.04333159610414165	0.8730145431192171	0.9795017908534097	0.9543247052340998	262	32	122	173	107	575	87	97	16
GPATCH8	6.729024781155706	6.805318498499782	111.25162940655039	-0.04436760214682633	-0.03501618299496537	-0.043346710676750215	0.9641444705986347	0.9769835902602851	0.9531709287239732	325	37	263	183	54	581	85	126	12
UNC50	4.524151879419954	4.683488579026986	25.746460995372185	0.032765104794342845	-0.06150625508280786	-0.04335986654022159	0.9833825336644558	0.975745948008553	0.9534314756532516	45	8	30	40	29	125	8	27	6
C1orf35	3.416102602714104	3.7213458329065956	11.379631103370235	0.0052397835747480664	-0.0792231289939799	-0.04341785429345068	0.9980941387965768	0.9697764990455049	0.953744085397032	47	6	17	27	1	60	11	11	1
DERL2	4.019493471060918	4.102948768964312	16.586973486556374	-0.015805768894003192	-0.04423799029087249	-0.043450560853828236	0.9918258974016697	0.9798489460169942	0.9551104526163307	44	7	32	24	9	105	10	7	5
MPDU1	3.7765579971825836	3.966519467111724	14.856048993390882	0.13762124426455416	-0.06747509886152875	-0.04345138676821464	0.9261867153494826	0.975745948008553	0.9524848764497436	50	14	10	20	5	67	10	16	2
RP11-158L12.4	0.7847412877483934	1.6843605272444164	1.5561523513546371	-0.013992265139200117	-0.5069001541330385	-0.04356791665934698	0.9959636538305038	0.8741558068424009	NA	1	0	9	7	0	8	3	0	0
RPA4	2.16289688804153	2.7099069782292657	4.6136162881293385	-0.0018411409018037812	-0.1476573819313285	-0.04357413190911581	0.9995434322396379	0.9564279478447382	0.9445036242414191	20	0	10	10	3	33	2	6	0
DCUN1D4	5.0527738988006705	5.118911327458553	35.621547231993475	-0.15385434524629674	-0.04359924814567518	-0.04361706557644362	0.8895127737270612	0.9775689756662099	0.953744085397032	44	19	63	79	19	136	17	28	12
F10	1.2857234019323323	2.1914379636246606	2.5898602232013674	-0.09973196791002445	-0.16026053918080002	-0.043645976047239646	0.9724653076168297	0.963995911956644	0.929274552421567	7	0	2	14	2	35	1	0	0
PATZ1	3.4378286886834264	3.621130404535059	11.116586608511462	-0.203520703639623	-0.07063287195834048	-0.04365656205517572	0.881064182724173	0.9746648843954338	0.9524848764497436	21	6	32	23	2	39	15	7	2
ASPA	2.962335576424707	3.423570759044559	10.610884558797794	0.5994205892518724	-0.15830311116964768	-0.04372263206107831	0.7429254892181052	0.9546674518138877	0.9400683815200034	44	13	2	5	2	39	8	6	3
SMPD2	1.5475797937690703	2.105832671955734	2.614344720319478	-0.11553641087958227	-0.2367679581936594	-0.04372488760831906	0.9561815600180422	0.933376486338476	0.9352179264126221	7	1	7	10	0	15	1	4	0
RP11-2N1.1	0.33057874983168895	1.360343500243605	0.9563510916762049	0.2582364347211134	-0.6800213657162525	-0.04373070741566096	0.9178157365398731	0.8361830160940025	NA	3	0	0	9	0	7	1	0	0
FBXO48	1.6047339056157317	2.2262160600909255	3.015643688228835	0.23127150513069733	-0.22040662874676348	-0.0438052902760036	0.9179989802580524	0.9417713972841155	0.9341811922325247	1	1	13	10	1	20	1	4	0
TRPT1	2.4823531888065986	2.7087532950824897	5.694867009202212	-0.36763961532076517	-0.11928043139512262	-0.04387218652425223	0.8051405838627481	0.9630180051286269	0.9426573353369976	19	3	10	9	1	16	7	2	2
KIAA1875	0.166092794337916	1.1613580439974265	0.9555224397379097	0.4023601515035012	-0.5841163370618566	-0.04394623438452977	0.8797510046819907	0.8760673214675545	NA	6	0	0	0	2	5	1	0	0
CHD2	8.346383600873478	8.390148895493882	340.4024238074309	-0.007536299759373384	-0.03231656914524739	-0.04396666056104775	0.9938516946743954	0.9775689756662099	0.9506436937072797	648	92	890	649	206	1694	293	229	74
PRMT6	1.5947012001649177	2.26036267734646	3.5378537970023123	-0.0885294322748252	-0.28042595638863055	-0.04407831004229836	0.9787756946707634	0.9302514623770818	0.9295406228227255	15	3	0	9	1	6	5	4	0
C5orf42	6.183115796019516	6.260401852766315	75.59834358205252	-0.020208674731247107	-0.03597368752552946	-0.044097726576795296	0.9858919476299468	0.9768858343212824	0.9531709287239732	279	24	158	125	30	393	79	61	10
PRDX2	4.449607983950382	4.601489792355575	23.075711249249526	0.05847382786982065	-0.05945052571665458	-0.044099277004526156	0.9644340306572192	0.9725834810953634	0.9542061404559323	65	7	26	39	22	115	21	23	2
MAPK9	5.037508594123341	5.252151671567994	36.91348722041791	0.06776250536068475	-0.03864329209836341	-0.044144033532782255	0.9589899578526755	0.9808486823243803	0.9550440660685667	79	25	55	51	26	219	31	41	1
RGL4	0.8193012631644628	1.5120475369833069	1.2986443698560128	-0.26473256574572346	-0.5753803164773229	-0.04414847071000387	0.8993823671744233	0.8410854253258208	NA	8	0	5	2	0	4	1	2	0
N4BP2	4.711495482560342	4.888582442990513	27.97819665297761	-0.06656219737371943	-0.06157196016262791	-0.04415197836116419	0.957410385428177	0.9678673626204664	0.9543247052340998	68	14	59	44	17	154	34	23	1
RP11-43D4.3	2.742824106207982	3.2236854436708327	7.864154396423835	0.27792706599989786	-0.1118740886940507	-0.04417608737680196	0.88652666451342	0.9678673626204664	0.9438661194126542	4	2	31	9	8	37	11	6	0
BEGAIN	0.5412456697723314	1.2573705126086243	0.9480907984272189	-0.05513871750808225	-0.4230686802254135	-0.04423297635097618	0.9833026134612135	0.9401960537120241	NA	2	0	1	5	1	7	1	0	0
MAPK14	6.2892591871459045	6.351767967062146	81.65779852474806	0.10405892564006554	-0.037407222574394855	-0.044235248443962205	0.9056992424365294	0.9765072216930607	0.9524848764497436	134	42	126	157	61	467	67	77	9
TXN	5.683498753971155	5.897523246265797	60.77070473302233	0.5109677020886635	-0.028475955784307692	-0.04428756263343059	0.6268981656444691	0.9883792420832934	0.9524848764497436	64	32	38	81	78	305	36	61	10
OSER1-AS1	0.8268690166919512	1.5868613168721577	1.3699456717444454	-0.0611980301617327	-0.2955094163078287	-0.04431421141985983	0.9813596455580239	0.928227177070444	NA	6	1	1	6	0	14	1	0	0
PXK	5.60762242152012	5.68761867425872	51.928713679596456	0.18297729276954255	-0.038741260948502894	-0.044452664359482925	0.852318817237828	0.9785852346957233	0.9534017449215993	69	23	82	78	51	295	31	43	10
SLC35A3	4.403178226352755	4.577976948603094	23.2494742775121	0.020467141027838205	-0.04836219329961979	-0.044594390217345514	0.9892753235728079	0.9792663967892595	0.9526133680385781	40	24	28	42	8	89	33	16	2
CNOT6L	6.368753455768035	6.449580321558082	89.01561443014498	0.06135561849537636	-0.043825736614034674	-0.04461728662282189	0.9580308201136147	0.976192951884855	0.9524848764497436	104	43	244	108	61	454	51	65	23
VPS37C	3.9920150818449898	4.153619469105117	16.07940477282274	-0.14127179254457778	-0.059216045717698805	-0.044633445286454604	0.903088443730432	0.9730714020577376	0.9541584561258623	53	7	28	32	7	80	17	16	1
CDC42EP1	6.044506647304492	6.181064468577985	72.12011561372071	-0.041175965093945825	-0.05523607838669367	-0.044638747422253607	0.9765350390972957	0.9693711265123611	0.9536991666611133	274	35	147	128	11	343	82	40	14
RP4-785G19.2	0.8287333628962976	1.7432295245526197	1.6509582469063437	-0.18665474436689586	-0.5574230257309802	-0.04464875183681904	0.9418040659494902	0.8598398982781995	NA	12	0	7	1	0	8	0	3	0
CD69	2.1532517495528065	3.0850589914691446	7.51278384721168	-0.01978917786464311	-0.3496138145310588	-0.04468329761370079	0.994846093698118	0.9092747532177148	0.9295406228227255	5	5	44	4	0	25	0	10	2
SLC16A13	0.9940051400970636	1.6399609364088448	1.5010450638409543	-0.21595561722166332	-0.31412918692398434	-0.044696785863579884	0.9149395015770527	0.9164133309684328	NA	5	0	3	6	1	12	2	0	0
AGPAT6	4.981831814868236	5.162961918386265	33.786172896790134	-0.11565258062599959	-0.05400032858455144	-0.04470407543207436	0.9206999983146732	0.9735692184299652	0.9541904409753329	104	10	82	86	8	165	42	28	3
RIN2	6.24190339858844	6.289013331980795	77.87512287191446	0.03126545026121762	-0.03841535506732466	-0.044741075467886395	0.9747376063063508	0.9748663841940631	0.9506436937072797	153	45	164	146	35	465	85	48	10
TRUB1	3.5524354743751885	3.8740232973329074	13.160821472667363	0.11892990276536917	-0.07158070600156091	-0.04494260950695007	0.943410315183964	0.9752898271100721	0.9523492224252688	29	8	12	25	12	95	10	12	0
AC109642.1	2.254534500027386	2.957463307588097	6.893429970164796	0.6857911101288685	-0.23955376981297632	-0.044985918597123704	0.7416050546082491	0.9376606794886166	0.9334929075666	39	7	1	6	0	32	6	2	2
C4orf47	0.2969044089832393	1.2789175588137445	0.9116260063551438	0.08484319370018127	-0.42743718988348905	-0.04500451862719094	0.9787756946707634	0.9077764731054199	NA	0	0	5	3	1	10	0	0	0
OAZ1	7.408865664681959	7.420859924149075	173.42965049652474	0.028434528966384827	-0.028423295638712532	-0.045036626199878214	0.9715505159515939	0.9770041721111145	0.9426362054930528	362	92	305	304	100	999	148	132	28
GOLGA5	5.659869866466991	5.727708550506783	51.94056394393722	-0.03024045753419988	-0.04119226648889737	-0.04511725447957145	0.9772973824009409	0.975059367987618	0.9517909107727133	132	17	91	109	33	265	45	52	6
OSBPL2	5.697212168498974	5.747722416794751	53.43315979667653	0.00670197382538716	-0.032912678176184755	-0.04511729953775561	0.994846093698118	0.9793813710263096	0.9524848764497436	84	25	155	89	24	250	50	41	10
ISPD	2.213625823800378	2.4848752911439815	4.917864744984521	-0.3862169003655809	-0.18717180614566917	-0.0451371352751897	0.8337161260537691	0.9465900367830073	0.9350560360107055	16	3	3	5	4	10	2	7	1
RNU5E-1	4.991405279617352	5.443730551006561	47.011397442876735	0.5971425396445862	-0.15052230052366916	-0.045168251732452855	0.7224962206017203	0.9507299225290977	0.9426362054930528	35	59	8	71	28	167	16	26	18
SLC25A42	2.4303468102826624	2.906704538847556	5.807717586520583	-0.07099893942787082	-0.1616615520253423	-0.045189936034823824	0.9747376063063508	0.9503200193315655	0.9426573353369976	25	0	11	16	2	26	9	2	1
ALKBH7	2.026019808054599	2.573014085552315	4.3394693338921355	-0.4864122051567396	-0.14283051810198233	-0.045199185085856464	0.7925670608885014	0.9621554420994725	0.9399020221131936	12	3	6	11	2	34	0	6	0
HMGCLL1	1.193583130656	1.8494372503617615	1.9561203027046574	0.2069585175169592	-0.2456292638921003	-0.04521637759480757	0.9231093682047357	0.9376606794886166	NA	14	1	2	1	1	18	1	1	0
AC009120.6	1.4633798940375846	2.062354081285186	3.2466482609942333	-0.0230020360891153	-0.30065154029971863	-0.04524739514604218	0.9938516946743954	0.9243393381158829	0.9242329470443484	16	3	2	1	1	12	4	0	1
WDR62	1.4997315321768634	1.9081180642512374	2.2191675698402205	-0.08578359796703525	-0.2350420556230494	-0.04525421403806351	0.9641444705986347	0.9301510336830601	NA	11	1	4	3	1	13	2	2	0
CLINT1	7.130470713885814	7.1541077334042775	143.65502102724133	0.029627223605343353	-0.03310587969658839	-0.045263311766171224	0.9728396493213597	0.976192951884855	0.9451173139778053	262	72	281	260	87	761	132	122	20
NUP210L	0.9026879743467614	1.7184807938135023	2.3313346220618265	0.43381523115512705	-0.3468949354023942	-0.04527270229923508	0.8743015865935495	0.9298726129006244	0.9144382763727437	0	0	2	6	5	5	4	1	0
UBE3A	6.9682030772889085	6.993144152221385	129.17965971719923	0.06519593411167371	-0.029071569648901733	-0.04539765504551764	0.9367972786782521	0.9787185858886049	0.9473664381966705	254	77	165	238	83	662	121	95	22
SH2D1A	0.08420772831944863	1.1541737427792382	0.6687126105390955	2.0934909004916508e-5	-0.8810127946427186	-0.045398627843857946	0.9999811145743276	0.7863824157424721	NA	0	0	4	5	0	6	0	0	0
ANP32B	8.206892247901337	8.30616719511968	325.05463866061854	0.17129546122602393	-0.036144404953420604	-0.04542941222818514	0.8531522548289733	0.9795017908534097	0.9524848764497436	519	189	353	347	325	1583	218	251	74
RAF1	6.574011474714615	6.6308245592295165	99.10610897992643	-0.033239605459709116	-0.03205550474932891	-0.045477538876015966	0.9747376063063508	0.9787348730504489	0.9501753724998548	259	27	283	166	43	502	85	74	20
WDR49	2.1557555834335513	2.8473206189414517	6.983365174887938	0.38473205003700994	-0.4027456905855307	-0.04548904618817722	0.8928176770941615	0.8933863538342408	0.9258098467580399	4	4	34	0	3	12	5	3	3
RRP1	3.6273603441635065	4.113828352106059	15.38184899021792	-0.18795999296314828	-0.16672188451761225	-0.04551064755390013	0.9194921080735445	0.93898709410671	0.9460928294774993	81	1	39	26	3	77	23	3	3
STRAP	5.8854052904559255	5.971387374242052	63.10622812920174	0.014432473140750794	-0.04384481643650581	-0.04561500292504567	0.9918258974016697	0.9762311966022483	0.9524848764497436	133	27	58	166	42	350	29	57	14
RP5-1142A6.8	0.5267492772053531	1.3940935811856696	0.9620567219164347	-0.055937123464718914	-0.5783788706965376	-0.04562483097723808	0.9833026134612135	0.8486368702451467	NA	9	0	3	1	0	8	1	0	0
PLXDC1	1.8292445328406786	2.2633413873332757	3.652248419183216	-0.27817660120918447	-0.27560331993081444	-0.045627556448188396	0.8862811230059026	0.919294933335467	0.930545896333518	7	1	17	3	1	10	1	5	1
EFCC1	1.1329349172079117	1.6700759635001554	1.7454270815975097	-0.33441240226208185	-0.2929416298169728	-0.04564744752126856	0.860291090746706	0.9221937777423426	NA	7	1	4	2	1	10	3	0	0
SNORA71C	0.966056388208623	1.8489309546748836	2.7874524936578844	1.2855133137216326	-0.051278498044091674	-0.0456695906358925	0.5498701190121038	0.9934892979852172	0.9121577295354469	3	3	0	0	5	19	1	2	0
CCDC125	3.771137401505094	3.8876059494813333	14.242879666012017	-0.17500211198995155	-0.07679095009120032	-0.045701522974635755	0.903088443730432	0.9687567695510058	0.9483997294351465	15	9	23	40	6	40	16	11	3
TCAF1	5.100613882420066	5.16868057812877	35.38801424047833	-0.12330283141776613	-0.0370191594946498	-0.04572197511593356	0.9064986448854834	0.9792680561849589	0.9524848764497436	92	17	96	43	13	134	38	27	7
TSPAN15	3.5875348078105382	3.9900670679800188	13.681581853966355	-0.27645093211494715	-0.08491322655602598	-0.045917746339106696	0.8518480819010817	0.9678673626204664	0.9512683643227398	34	5	27	49	3	65	19	13	0
WRB	3.110644041029811	3.322362223446514	8.371077604853408	-0.05800224258945806	-0.08825078925922751	-0.04595268694859913	0.9707450277204829	0.9659536885116123	0.9496731374682703	28	3	23	12	3	49	5	9	1
ERMARD	3.2220148367797496	3.458311271060208	9.3395147383554	0.025305492604343473	-0.09620324731952004	-0.04596821316796726	0.9884041706282052	0.9628742496966114	0.9501753724998548	24	6	15	24	3	75	9	3	1
ZNF559	3.048072320610208	3.3221985230263087	8.56655645026143	-0.14541574997035758	-0.0984835131705669	-0.045973387799502635	0.9261867153494826	0.9649573861897414	0.9462635198245469	22	1	25	23	2	34	6	9	2
HCAR2	0.268331315705781	2.6026375882008606	3.852280702038109	-0.5407071556499494	-3.5693459155294462	-0.04602300773914026	0.8748498034270389	0.24709504726984283	NA	1	0	61	0	0	5	0	0	0
ZBTB20	6.172007260336301	6.288334295830239	76.89557034164399	-0.023602834960204076	-0.04922861177609676	-0.04605783331338138	0.9854058619434208	0.9719382405052085	0.9524848764497436	259	24	203	151	18	413	86	52	11
FAM159A	0.21581045844582947	1.1750071231347798	0.6771545362410265	-0.16605034256480353	-0.6955089077421162	-0.046073620790020677	0.9463917809279306	0.8270227158732065	NA	1	0	6	2	0	7	0	0	0
EID1	6.41817894683577	6.488260349248048	89.87983694959235	0.10435006239998114	-0.03341712006168743	-0.04607738393051751	0.9046352905416657	0.9780966854928208	0.9501753724998548	177	68	178	141	34	559	73	79	10
KCTD16	0.6555311311275281	1.4061773752870768	1.7208068010033888	-0.11032017770362934	-0.5040812988415269	-0.046188004638211	0.972787281401381	0.8810802512666935	NA	4	1	5	0	1	8	0	0	1
U47924.6	1.7398108169447333	2.209716574498042	3.6329234755475186	-0.1994063452482258	-0.3002450782926125	-0.046228654134130076	0.9217386823410876	0.9127187395464282	0.9280231474356652	15	0	5	9	1	13	2	1	2
MRPL55	2.457318098079575	3.0861531440141974	6.261504686110891	0.177695121552281	-0.15116165768581027	-0.04624585064607589	0.932457634089738	0.953892014774005	0.9426362054930528	31	2	8	22	0	43	7	5	0
EOMES	0.5535824822599695	1.554785141869825	1.897112332451334	0.2550387514836634	-0.8488576152368632	-0.04626501657364816	0.9322515243160291	0.8036736203556026	NA	1	0	13	0	1	5	0	1	1
GALNT5	4.054642648254874	4.343413054569625	19.977708295535212	0.6831392722764338	-0.023264083770919215	-0.04629219953741937	0.6004612276225834	0.9925618200789725	0.9454733077812096	50	21	9	11	15	116	14	18	2
CASP9	2.664216314207606	3.047409818936589	7.2664827466937405	-0.1540819254099627	-0.17368052839014833	-0.04630932868646116	0.9359535017797356	0.9449555457421372	0.9402171970189679	15	2	11	29	1	36	6	1	3
B3GAT3	3.462810631921798	3.8028738989734165	11.832111328983219	0.07337669796956468	-0.09358430982791752	-0.04634259284019972	0.965660352982288	0.9636789397040368	0.9497772759054789	40	1	18	42	5	76	12	9	1
ZNF334	2.8603267284322658	3.4210757517843513	8.86303291847664	0.26710350099200164	-0.20222806697444792	-0.046377346164329966	0.8930000241501036	0.9347894292834953	0.9400683815200034	26	2	3	50	1	35	10	8	1
BST1	2.267411005590534	2.9228434795405147	5.502957937852776	0.17834063332804784	-0.12784070147051288	-0.04650731262934823	0.9386076215153677	0.96560695834625	0.938217489810245	4	2	29	10	2	57	1	5	0
ADRBK1	6.311534585003563	6.429027987846944	84.88977684882524	-0.010867895253593206	-0.05166726295401039	-0.04651148656270254	0.9936573695670247	0.9693711265123611	0.9508004435650775	294	18	234	139	33	434	91	68	11
BRSK1	0.49674145537413933	1.3752785201578435	1.009964869121855	-0.2279540542439612	-0.3619927523340757	-0.04653413644762631	0.9216134076703798	0.9154461314927473	NA	7	1	1	2	0	12	0	0	0
HIATL2	2.1260615104201395	2.373833617908066	4.023211808398934	-0.10054971260629633	-0.15908384542187254	-0.046540423932838235	0.9558457467820511	0.9661103803143787	0.9389449373739693	9	2	11	5	2	22	4	1	1
KIAA0586	4.619732350336642	4.788679462571325	25.631537758718174	-0.06749019506120389	-0.05594673750223396	-0.04655144730255501	0.9568263502148355	0.972470680952524	0.9524848764497436	81	8	43	73	9	143	27	23	2
RP11-925D8.3	2.1624460925019964	2.8015713977836714	5.311711305203626	0.6048821039535844	-0.16624194808540307	-0.046592551623031025	0.766552580925082	0.9553441041909754	0.9344931206764968	1	3	29	6	2	32	7	3	0
RP11-848P1.9	0.5656317739894595	1.4130259121361601	1.4507532843036732	-0.41251213514171403	-0.8026274910448375	-0.046639794214909505	0.8579076564554908	0.7913325949756094	NA	9	0	3	2	0	6	0	0	1
RBM12B-AS1	0.7953037540785718	1.68073403852057	1.4391519899783765	-0.020388797099496824	-0.4874250222014691	-0.04666984011331548	0.9938516946743954	0.8736664198707597	NA	10	0	7	1	0	11	2	0	0
ACSL3	6.965242890342333	7.064079764812965	134.6412694000812	0.20586770964821263	-0.03430615352568736	-0.04668968712543754	0.8340792041851425	0.9798489460169942	0.9506436937072797	180	64	140	391	95	951	108	94	18
LYST-AS1	0.15122512320545006	1.7741960125177525	2.952764315857163	-0.639924088589073	-3.7705545861519734	-0.04670849806175168	0.8478166723241608	0.2574456065185409	0.5914682867927332	0	0	8	0	11	2	0	0	0
TXNDC15	5.699064036705118	5.729255644153132	53.069292406976174	0.010184662031426372	-0.02991904480026765	-0.04675847086502093	0.9932216447816172	0.9800207017261565	0.9480880371881701	152	26	99	62	30	270	43	39	11
GP6	1.936992062982028	2.4613786338723247	4.183913763129567	0.11796047079866427	-0.2665356329939772	-0.04680546182396423	0.9597788878894353	0.9227635392229563	0.930633295413397	2	1	21	9	1	18	1	5	1
TRPV1	2.1646323585634466	2.8299445022623475	5.625157134068086	0.20307774003851534	-0.2799569543990742	-0.04683171100260605	0.9279613389409856	0.9164270363454675	0.9341991565557602	20	0	9	25	0	25	5	2	2
GYS1	4.974308100814824	5.306016550150217	37.597903430762045	0.00228526250220168	-0.10699796079892201	-0.04688865084058094	0.9994421193604295	0.9530388000523281	0.9494835203434154	131	2	70	129	12	201	46	19	6
INTS8	4.972021508290909	5.026883617327123	31.60768083603748	0.008944048735769018	-0.04089346487833623	-0.0469472781099468	0.9938516946743954	0.9765805668776141	0.9497772759054789	66	11	68	70	17	198	24	21	6
LINC01422	0.636543387544808	1.5334486006926553	1.2044312445194183	0.024370688037687924	-0.49168304202969504	-0.04699358230662123	0.9936573695670247	0.8755245150989543	NA	1	0	6	7	0	11	0	1	0
SHFM1	5.096887304758662	5.322665305803514	42.07866432844842	0.5578259849345931	-0.061567611690381975	-0.04699634418864783	0.6388667742592369	0.9765805668776141	0.9461001912961916	25	39	29	52	39	183	31	21	12
CYP2R1	2.3431210534111138	2.572565986515857	4.875793238870373	-0.18107140187147036	-0.14513934779657162	-0.04713939695871698	0.9150846260403235	0.9538854518864335	0.9386024607066833	6	3	12	13	1	15	4	5	1
KCNMB4	3.3510509593342306	3.6180345593215706	11.951571118728044	-0.21426527438805232	-0.15213538572291108	-0.0471660694822728	0.904275926279725	0.9474636227212379	0.9414085367946545	9	4	39	18	8	38	15	2	4
NR2C2AP	1.3557919895628443	1.8990422670527216	2.081256675430983	-0.08816226355842263	-0.2905974279636133	-0.04724749774104207	0.9665692589948942	0.9154461314927473	NA	11	1	5	4	0	12	3	1	0
TAS2R18	0.3651387252477585	1.2376070195590212	0.8378908782997048	-0.07405224256856718	-0.741947676650042	-0.04725804770403749	0.9781415400301966	0.8083717674899571	NA	1	0	2	7	0	5	0	1	0
CYP24A1	0.7953037540785718	1.5774473679022456	1.6761919996824803	0.575123192829619	-0.3121343033622606	-0.04731649129430898	0.7920476090143846	0.9319314334639343	NA	2	0	7	0	3	11	1	1	0
PIWIL4	1.3395212508384062	2.058737532701735	2.382404585128637	0.16593114701906497	-0.35380114176015287	-0.047351885093714206	0.9410530642799992	0.9021978367017093	0.9249496061669584	3	0	11	11	0	12	3	2	0
PRRG2	0.8437418947135638	1.4354599488721664	1.2598429096564563	-0.022153645598371477	-0.41923544515341654	-0.047368794743774104	0.9933828065546112	0.8816617440272112	NA	5	1	1	5	0	7	1	1	0
TUSC2	3.161335902939082	3.2958037280871078	9.243303547192227	0.012218127417616357	-0.10092664616899272	-0.04737985337803291	0.9942387560409415	0.9637498956411665	0.9428637817939749	16	8	7	22	4	35	10	5	2
MTMR12	5.350005566908525	5.365459641788792	41.26392323563256	-0.054931110275163564	-0.01446403429489369	-0.04743086755192422	0.9545685589551649	0.9917503584345803	0.9461001912961916	97	22	75	70	19	196	33	29	10
ZNF540	1.3163369941381153	2.138422399283517	2.7564015502500023	0.4321614979028953	-0.37393444864971104	-0.04754493571469582	0.8458195215932148	0.9036658796102753	0.9195991068736217	1	1	3	21	0	11	4	2	0
PTGR1	5.35903174648403	5.5056697624723885	44.273759988423556	0.1342671622713251	-0.05046271464170002	-0.04759450099045053	0.903326771707865	0.975059367987618	0.9497772759054789	89	12	52	111	40	260	35	44	4
ZSCAN29	5.1389366723693195	5.178443354400239	35.32275618613636	-0.01698837037243241	-0.03579157357499191	-0.04763701152291026	0.9876476999954296	0.9769835902602851	0.94757190569761085	78	17	71	76	15	195	29	28	6
C16orf91	1.1211102439705614	1.9416612668331679	2.246341929954285	0.08191378038696158	-0.32298317492478795	-0.04766144078435109	0.9802671223604376	0.9218257388180808	NA	10	1	0	9	1	16	0	3	0
ZNF879	1.1608836690963522	1.7188587393679862	1.7166292402326444	-0.061659431853936596	-0.34390849329427303	-0.04767780859762473	0.97829904508346	0.9015208203497292	NA	7	0	7	2	1	10	1	2	0
CDKN1B	5.7260227500499985	5.810416432508563	55.07615322076975	0.07648589458703876	-0.050096654262945225	-0.04768748426367045	0.9397618670502882	0.9678673626204664	0.9480880371881701	90	31	132	104	27	346	51	45	5
RP11-490B18.6	0.23353599512137763	1.2181728501850844	0.8306650383610611	0.04477892029056051	-0.9367690177734677	-0.04772169236140666	0.9889719011793296	0.7692629552305983	NA	0	0	5	5	0	4	0	1	0
TMEM201	2.4731688112647703	2.9133602958624536	5.991829335569533	0.08542601027196638	-0.16071541709002365	-0.0477348149037495	0.9687436513183715	0.9504441473343013	0.9396145347144029	32	3	8	11	0	26	7	4	1
NDUFA11	2.139088569458625	2.4488202492619187	4.208833358935776	-0.261667629533887	-0.1726206293455553	-0.047774606223579076	0.8770810055008339	0.9459522758500923	0.9357047056242078	17	2	6	8	1	17	6	1	1
MPRIP	8.417902203696844	8.538481862677598	375.0881503343457	0.002360540284789252	-0.06469782205584379	-0.047776723968059126	0.9993278087986119	0.9628742496966114	0.9480969214858993	1505	105	836	800	76	1575	408	277	65
SEPP1	6.6572271283892865	6.814605932603601	112.57382392718705	0.22822521542454488	-0.054126029080425464	-0.04779241125453873	0.8488256890782367	0.9729430758021835	0.9491852256492784	525	40	72	154	73	627	92	102	15
PRG4	7.973639178105359	8.165843553874007	294.1624587742287	0.2608488436817425	-0.04246124678776258	-0.04783069494096523	0.8319888921476513	0.9798489460169942	0.9483997294351465	853	290	157	393	107	2198	149	187	58
NEAT1	14.261960313600857	14.385745002223038	21956.747594673394	0.07975872681067342	-0.05040469321297836	-0.04783905997721854	0.9445333239483826	0.9779027430312509	0.9475762081774508	18877	11633	46403	27291	19561	66914	24555	16368	4429
CORIN	1.2275780705092914	1.8368931694014934	2.0150698615217038	0.1788724762681559	-0.2888158122552788	-0.04784603450492899	0.9336881680474648	0.9232778360528296	NA	6	0	9	1	2	14	2	1	0
MTBP	1.562611538046861	2.0847524245282574	3.241972952235165	0.5007142211679954	-0.13314174972881904	-0.047975882182224615	0.7841463293958895	0.9724666710528911	0.9234925040360877	4	6	1	5	1	22	2	2	0
ZNF639	3.9814872108278587	4.100216438188017	15.902415213839813	0.015257947584118973	-0.07121857876570598	-0.04799645829331152	0.9918258974016697	0.9659536885116123	0.9484147849873343	26	10	32	39	6	90	10	16	2
SURF6	5.232666176692616	5.415578895200475	42.073258968288414	-0.07497560375891293	-0.07426112097221882	-0.04808852058380713	0.9584603585237494	0.9630180051286269	0.9482531565433007	122	23	68	119	4	166	37	35	9
RP11-640N20.4	0.0936398280512834	1.1867197604353068	0.6918283339740032	-0.06632786156529732	-0.9632222021314231	-0.04809972171342953	0.9831737669017314	0.7612031412798305	NA	3	0	7	0	0	6	0	0	0
ADAMTS17	1.139626896127167	1.820378819028797	1.810514507713921	-0.28992015245193015	-0.31323161708738184	-0.048189383146648196	0.8862811230059026	0.9153344574044582	NA	9	0	4	5	1	16	0	2	0
CROCC	4.364930252680413	4.597894488804659	23.202733528630944	-0.42689589029787145	-0.12589716503702472	-0.04833817862088849	0.7318719134398357	0.9435102370112881	0.9454733077812096	94	6	60	41	3	61	20	22	6
CHD7	6.463392188761021	6.569789010564899	93.99516305520429	-0.0669670857715723	-0.052040455569926605	-0.04834690661939414	0.9516569910245191	0.968381147035766	0.9472462683292584	237	21	261	209	39	442	75	104	12
RP11-936I5.1	2.450604162385475	2.829342704223382	5.5254731103196155	-0.5897491107937728	-0.15424927636868388	-0.04839667427418092	0.6520945764339497	0.9523862877311703	0.9389449373739693	16	2	13	11	3	18	12	2	0
COL6A3	11.158348897156063	11.371731744718177	2714.340128610735	0.28088106752551073	-0.0735734558594919	-0.04845211109488433	0.8424270174278858	0.9673900137276717	0.9461001912961916	10435	1416	788	3669	2007	12968	1838	1885	655
EPB41L4B	2.083190415008189	2.440848320955881	4.1860926543055035	0.02131983580309693	-0.17208437404397103	-0.04854475222714546	0.9921767371077238	0.9505626087817233	0.9341811922325247	11	5	3	9	1	20	4	4	0
RPL12	7.924651497808586	7.994502620470652	261.61417604268524	-0.04249109433181733	-0.04522853450149561	-0.048565505272017036	0.9665723792275305	0.9726556010158792	0.9461001912961916	517	124	283	431	227	1084	148	215	70
VSIG10L	2.1814584218898245	2.6196060910924146	5.194191333927862	-0.05972148667749077	-0.18385611899963422	-0.04858908649615475	0.9807163262656776	0.9483501412647181	0.9326371700694017	10	4	4	17	1	38	1	1	2
TXNDC9	3.8445166252756175	4.002689613163988	15.034856671601027	0.06257518678977186	-0.07508150813564116	-0.048599710538490055	0.9641444705986347	0.9678673626204664	0.9465403300189915	40	14	24	23	3	78	11	14	2
FAM213A	4.71981407390215	4.947794241272817	31.53257439776021	0.4006828353932667	-0.05380864729569923	-0.048607288199117506	0.7464870295688855	0.9795017908534097	0.9427537099730201	25	18	30	37	40	144	12	35	6
GCLM	5.09687850280487	5.184335009695937	37.272109905098944	-0.023998612210481766	-0.06475530953534203	-0.04863437891016817	0.9871206054017855	0.9678673626204664	0.9460928294774993	76	18	29	59	35	117	34	25	10
CYP4X1	2.0575824621248966	2.655302393876772	5.2701016098114755	0.447986264488362	-0.2516653980822748	-0.04867438488231761	0.8369748012595934	0.9319314334639343	0.9274950508191315	8	5	24	1	0	17	5	4	1
RP11-550F7.1	0.5454643197944448	1.2716016167806994	1.4510232494640316	-0.37243387766073505	-0.6974079825349272	-0.04868745991717012	0.8763839974705677	0.8257260165473831	NA	3	1	5	1	0	5	0	0	1
MALRD1	0.7468482968778304	1.4577697795107576	1.2389363707649454	-0.189770372153221	-0.4899970686973274	-0.04874138559907676	0.932457634089738	0.8708735037360723	NA	8	0	3	1	1	7	2	0	0
ERCC2	3.2254752969501443	3.6713626923116727	11.722814569334608	-0.1173863419647328	-0.16933263804669976	-0.048750800534956014	0.9573984189907248	0.940574306838387	0.9405790562000321	43	4	25	29	0	47	4	11	4
CDK7	2.671848038111401	3.2742835076785006	8.074271255096203	0.38781386781715427	-0.10964939162867408	-0.04878109544227742	0.8390473930621752	0.9693711265123611	0.9388690462952358	27	0	8	11	12	55	8	6	0
PP7080	0.7230782032569133	1.6391954952094308	1.3243327343671103	-0.05952152691613291	-0.4880358468550684	-0.04880164638916133	0.9833026134612135	0.8737925801271157	NA	9	0	1	7	0	13	0	1	0
EMILIN2	6.275693999332733	6.47009377859358	88.49833021391406	0.29881664153761073	-0.013471986580576693	-0.04880813230895748	0.7837356752553656	0.9934234665841719	0.94757190569761085	115	66	182	86	63	717	63	77	5
CTD-2666L21.2	0.9174743844731178	1.6592427812635464	1.5336185907590876	0.01715615754269504	-0.5201016973086724	-0.04881307397569113	0.9942387560409415	0.8609011292523777	NA	4	0	11	2	0	7	1	2	0
AGPAT4-IT1	0.8164181018269479	1.6038419882310477	1.3949742457450995	-0.01908762180436421	-0.3468158829379507	-0.04883262811459786	0.9938651560234576	0.9127995175850013	NA	2	0	2	9	1	14	1	0	0
SMG6	5.799879245331722	6.01885282940079	62.8801360051099	-0.05935593902299665	-0.080572360491849	-0.048894253970833655	0.9676752139803204	0.9589549716181095	0.9473664381966705	274	15	150	128	11	301	84	42	7
ZBTB46	3.1893227445114523	3.6390468061536807	11.856144271812326	-0.38583638565118866	-0.29552628676977644	-0.04890735893154502	0.8183945333376422	0.8901579007155748	0.9356677150082783	53	1	25	27	1	40	6	4	6
ATL2	5.222464211094539	5.275400583184556	38.7417734701604	-0.15613522500083543	-0.03595768935322052	-0.0489180856700252	0.8774170337194838	0.9795017908534097	0.9461001912961916	61	15	91	82	20	153	23	37	10
APBB2	6.294495444641289	6.411005776695244	83.70654802556328	0.03939939529664322	-0.04992688085934548	-0.048919450354483696	0.974117806366432	0.970128076495563	0.9473664381966705	332	27	203	109	30	506	76	73	9
RP11-351C21.2	0.05742905059680477	1.174915760063635	1.2475690082289568	-1.395089589759462	-2.3237498737637896	-0.04894895232763213	0.5582334880843566	0.48408164145594407	NA	1	0	5	5	0	0	0	0	1
C3orf70	1.9578720465702542	2.3938493526609665	4.407353754582125	-0.27450098517111415	-0.18416647995157345	-0.04900210867113805	0.890337405961571	0.9538854518864335	0.9270993737527017	6	3	6	3	6	12	9	1	0
SNORA40	1.7592648954511878	2.189997612342184	3.8275665415885736	0.44433971705352787	-0.20688967301421649	-0.04901617259464017	0.8346937810515052	0.9491444166946404	0.9238778248013305	1	2	3	9	5	22	1	2	1
BHMT2	2.2871943369208347	2.777100111350072	5.026292722603889	0.0948523088397837	-0.15084340504055788	-0.049124306320016034	0.9644419227356088	0.9541922370621513	0.9357767655558068	27	3	9	3	2	42	2	5	0
VWA1	4.410417954372729	4.549938529164082	22.37153023046835	0.009794902904902328	-0.06889178105278963	-0.04920685417942771	0.994377811791337	0.9672979173446532	0.9462947442369645	44	11	25	72	10	126	27	8	4
ZCCHC3	3.4080601929313206	3.544456067501092	11.488844492627056	-0.07118961722236523	-0.10736901921335093	-0.04922119182769964	0.9658162516451003	0.9609885442955015	0.9405790562000321	14	5	13	21	12	38	14	4	3
KHDC1	0.42408480488095623	1.3004279117326456	0.9884218678053808	-0.6057563919679717	-0.9957936902782475	-0.04922160122324302	0.7728532385246083	0.7387953755206396	NA	5	0	1	6	0	2	0	2	0
GOSR2	3.7151515487003817	3.975054976499745	13.766467864745554	-0.20050774496509063	-0.08816758212194063	-0.04931383111220396	0.880317814099519	0.9630180051286269	0.9457235944432948	31	3	36	44	4	59	15	15	1
THOC7	4.655118162803255	4.7759406614883755	27.909698105438277	0.2560861267170693	-0.055802495896025685	-0.049335201183693764	0.8285551904715538	0.9765805668776141	0.9440515239862854	29	23	32	31	25	102	22	26	5
MARK3	7.306801204475186	7.325668215397208	161.49512667459902	-0.015079658077616055	-0.03047360580200574	-0.049343077088077614	0.9858919476299468	0.9765805668776141	0.9386024607066833	372	65	305	358	81	860	142	136	25
ANKFY1	6.370782174603949	6.460369540268235	87.00138357379744	-0.009363586847480716	-0.04697892613499823	-0.04936763373082516	0.9938516946743954	0.9695741969874824	0.9454733077812096	313	29	127	181	42	476	103	63	9
CLEC11A	1.568974694286634	2.4054990314822486	3.2280311834136617	-0.3461097389393179	-0.15659470007383386	-0.049390486226181564	0.8807257815827774	0.9628742496966114	NA	21	1	3	5	2	45	1	0	0
SPIN3	1.2014539572577445	2.1661072450055485	2.318861263815966	-0.2353759160402784	-0.2883663321161058	-0.04949409547983877	0.9231093682047357	0.9268045856964601	0.9179287837018845	11	0	7	10	0	31	1	0	0
CA2	3.62600054779563	3.8623065882620007	13.622617149575083	0.044452405369960674	-0.08830727630125178	-0.049508712962728504	0.9813313429711622	0.9671389736250706	0.9426362054930528	11	13	21	35	5	49	19	10	1
KLF3-AS1	0.03469374841808563	1.2685636142720074	0.798996302579409	0.19171959317421217	-0.9561647759873038	-0.04951525899862846	0.9468442759100651	0.77567225551775	NA	1	0	10	0	0	7	0	0	0
MPHOSPH10	5.5523493867594045	5.609059257737294	47.95561704856508	-0.027907192562648696	-0.048762522711449596	-0.04953916822156221	0.9794447834048344	0.9678673626204664	0.9442256989763754	116	23	73	105	26	257	34	50	6
DNAJC19P5	0.8775600986625267	1.6005702965626165	1.5822580440629124	-0.37801582502590936	-0.5178189430874106	-0.049541841018191105	0.860291090746706	0.8670008310011247	NA	3	0	9	2	1	6	0	3	0
ARID5A	4.994539217095527	5.260485832916027	36.946507405801846	0.06038174653679873	-0.10888878661916254	-0.04964538540549026	0.9713396508818634	0.9505375042218815	0.9445881808859323	63	4	164	56	17	190	43	17	7
SPSB2	1.9018164156379485	2.2338963300900616	3.601467045003333	-0.05412685215601232	-0.22272466959931603	-0.04967783279962914	0.9807163262656776	0.9322748985978727	0.9276683122180494	4	2	14	5	1	15	4	1	1
POLR3GL	5.374248865607683	5.4557158902600555	44.5124949753507	0.14909167101147658	-0.05064736658992571	-0.04978026848863673	0.8879072976100165	0.9746648843954338	0.9452164151067923	91	23	49	58	41	279	25	25	11
CMBL	3.4452214886612804	3.82925532004263	13.157174518773129	0.5264211830436721	-0.10641901049455123	-0.049782897978927834	0.754907125393003	0.96560695834625	0.9388690462952358	61	5	4	10	13	86	5	12	2
RP5-1074L1.4	3.8339036231389665	3.9597612003789515	14.918744892345442	-0.05141969106000612	-0.0754703782218171	-0.04978537593802838	0.9730467289416085	0.9681788241317411	0.9437086372134161	24	12	22	37	4	63	8	16	3
RP11-266L9.5	0.9004990850477963	1.775323622083357	1.5536067857605242	-0.1777657147791985	-0.4047312368929213	-0.049851430358492065	0.9407575153892427	0.8924889461534731	NA	7	0	3	9	0	17	0	1	0
IL11RA	1.9606994906721282	2.6040518453658237	4.77904644792214	-0.12551427091284392	-0.33918078912742483	-0.04990269643148828	0.9589916305760368	0.900454044693426	0.9258098467580399	18	0	12	15	0	16	5	1	2
C18orf8	4.541368616196182	4.773912014308373	25.311534096882898	0.0032115770678085354	-0.06526419399325983	-0.049951176956224926	0.9988342413390603	0.968506798196826	0.9470785689783887	57	15	65	56	6	173	27	19	1
SERPINB3	0.28638920074567537	1.9981598129404432	2.1237394098756526	-0.9385125918901934	-3.3378060227257818	-0.049976586920870925	0.7318719134398357	0.24516518335794724	NA	0	0	29	5	0	3	0	0	0
KHDRBS3	3.4208474121683583	3.65640292968483	12.000249969115504	-0.29885972573098607	-0.1498414834382027	-0.05003110953263265	0.8340792041851425	0.9432675028013101	0.9395378430454668	57	3	20	16	3	44	10	4	5
UBXN8	2.767264737757083	3.0533039836638607	6.979577479017007	0.03805123648563981	-0.13555027491624838	-0.05006207558543626	0.9843140067899633	0.9538854518864335	0.9402171970189679	10	6	13	11	5	47	4	7	0
ABCB8	4.0033035289553585	4.293834378485381	17.83467635627401	-0.14368704046377853	-0.11522782792082893	-0.05009584454763578	0.9260093055494458	0.952613555665116	0.9426573353369976	98	7	19	34	3	67	24	14	2
RANBP3L	1.4703009167288421	2.4902851310426195	3.6692856670117044	0.282278742576478	-0.23444655512178914	-0.05015903681983894	0.9178157365398731	0.9454984050671127	0.9179287837018845	29	3	4	1	0	36	4	0	0
RP11-434I12.2	2.0362049420094954	2.3838114340805068	4.379297609240882	0.11264604904353519	-0.23103922445837055	-0.050191891568757425	0.9599976075435103	0.9333518165139425	0.9257179476736254	2	4	5	16	1	13	3	4	1
CTF1	1.0189632046705166	1.6129166878389793	2.091638213679163	-0.0852918061941779	-0.43969715662233294	-0.05022359934582325	0.9759952718190298	0.8842045497508604	NA	2	1	9	1	1	9	0	1	1
KIAA0355	5.609103949948903	5.722499200353373	51.326401349261644	0.0036399121861150864	-0.054273697846784805	-0.05025312253286468	0.9980941387965768	0.9681788241317411	0.9454585889177046	116	11	139	131	21	323	49	32	8
BOLA3	2.4849210367903027	3.0888517169683882	6.793329096661134	0.3850051416007642	-0.11255777143191247	-0.050269208081830455	0.8400534892387328	0.9693441295361358	0.9354409117312822	16	0	7	16	10	60	5	4	0
KBTBD6	2.525403016133574	3.1556197166685194	7.134138403908919	0.03800609945077929	-0.23526573841787254	-0.05033602642161105	0.9887286317191873	0.9276794197630851	0.9326371700694017	34	0	4	27	3	29	12	2	1
TRABD2B	0.7413674399485449	1.4747340564555402	1.2393523950384362	-0.07301581786447214	-0.38674355040600966	-0.05037100265892083	0.9770571402698279	0.9013099053331056	NA	2	1	7	2	0	11	1	0	0
RNU1-89P	1.5615284295411318	2.394338256836213	5.459130509374426	0.8278913144724791	-0.22590675911960303	-0.050411634954531444	0.7566392762000106	0.9561600456507365	0.9045668499720152	2	7	4	0	6	29	0	2	2
TRAPPC12	5.128264433088399	5.35239692852407	40.82941024412123	-0.3805969910015489	-0.15543296732305997	-0.05048936599517312	0.7404805264839883	0.9220580110453567	0.9426573353369976	165	10	83	95	6	155	32	16	15
LINC01094	1.6704841663069148	2.069758336212077	3.2383888516914654	-0.30503751574985294	-0.24445371242280978	-0.05051258586869257	0.8809310152554439	0.9322748985978727	0.9239356633610868	4	1	6	7	3	16	0	3	1
RP1-39G22.7	0.9434619467147042	1.6338717019341826	1.5231191632738403	0.17809504806580417	-0.39642257578302387	-0.05056273825405994	0.93505196684115	0.8922105981573278	NA	3	0	1	10	1	11	1	1	0
RP11-613D13.5	1.1859570174486143	1.7403845585525903	1.8690354764721273	-0.08284124208924484	-0.3884846142836437	-0.050595004074377475	0.9726187219626845	0.8891759005406106	NA	2	1	8	6	0	7	2	2	0
METTL12	2.960233040181505	3.122472047031953	8.642510957743221	0.16714493828446828	-0.13365909194670197	-0.05066842727133099	0.9194921080735445	0.9556611758705496	0.9353337544720659	15	5	5	12	9	41	5	3	3
MEMO1	2.648791767678917	3.037081301967801	6.893996196994569	0.07053502402227174	-0.12183998007620887	-0.050668853558676265	0.9739277906481569	0.9636310581497555	0.9360439971614878	10	6	18	5	5	44	10	2	0
ZNF506	4.9496396115720165	5.077078283316234	33.61400588714376	-0.15584984767643542	-0.08563589793918001	-0.050748194822573804	0.895849428215994	0.9553441041909754	0.9431553698201808	47	8	89	98	13	143	23	20	11
SCG2	1.161736327750288	2.3552676123513816	4.391825215020662	0.5984059919035148	-0.1426341783511957	-0.05076323950281289	0.849586486473728	0.9765805668776141	0.8974359296441575	2	1	0	6	10	43	0	0	1
P3H2	3.749440983837504	4.053977860135921	15.207453266985558	0.3057499401417468	-0.11424403299372791	-0.05079854476279044	0.8648068209790588	0.9553441041909754	0.940755079281877	47	5	4	53	9	75	16	11	2
DUSP23	3.1703077876832912	3.4190797997877347	9.34567466378336	0.022632625714305913	-0.1268210737810894	-0.05082997138193316	0.9914645978147415	0.9537845432462471	0.939991437707533	44	3	6	23	3	43	7	8	2
SLC26A6	3.7624157716711766	4.030775779331097	14.204228107794087	0.06388435798335886	-0.0884761284536115	-0.05088771905928271	0.9682873323339894	0.9625076663465126	0.9442047823020736	53	3	19	38	8	118	9	11	1
USP9Y	0.7556239154474589	3.8785890227257562	13.894743988342437	-2.9391030349836473	-8.223427340699988	-0.050891554221557486	0.4365326087541103	0.06338425406718763	0.24291635845422785	119	2	0	0	35	0	0	0	0
ZNF430	4.54569459013652	4.753502762004997	25.11831509970715	-0.11598277874616669	-0.06925780418712658	-0.05090896734863333	0.9259639652422068	0.9656868178139518	0.9452164151067923	49	10	43	79	12	125	25	28	1
LPCAT3	3.32284302985605	3.5078735451833363	9.769772912784	-0.0017655002909767615	-0.09746611555944076	-0.05091367306272776	0.9994421193604295	0.9593578835365526	0.9426994306489805	18	5	24	26	3	60	7	9	1
ACTR3B	1.2003756702230954	1.8702767899148456	2.333001206731925	-0.15540612539110565	-0.38242221105683694	-0.050924385386300494	0.950709856637886	0.8959915157001599	0.9076102866558964	12	1	6	2	0	15	1	0	1
SCYL2	5.948398319044029	5.9921787382778335	64.3924801526117	-0.05217678118987289	-0.03765182203356592	-0.050924580618257824	0.958197309948038	0.9765805668776141	0.9426362054930528	120	44	113	112	29	316	33	62	14
RP11-138H8.2	1.253400218232076	1.864039095982739	2.2954231216740184	-0.14633415198543898	-0.29563717328916606	-0.05094390024033234	0.9551264433905586	0.9255954121438595	NA	1	2	8	5	1	12	4	0	0
KDM5D	0.9718329853068417	4.418854411936967	19.301360467713028	-3.32552769881566	-8.772854573033221	-0.050950675898655796	0.42816918115567004	0.04922409079974188	0.19374514250269928	267	6	0	0	23	0	0	0	0
ZSCAN23	1.7704741053552144	2.4080930713537128	4.115337079627542	-0.002903522912303271	-0.3499937801983995	-0.05096856056057529	0.9994448144023299	0.8992078333301061	0.9201776970608736	14	1	3	18	0	23	1	1	2
AC018462.2	0.3961360529925158	1.2446619529849532	0.9792503459661561	0.1456224128599372	-0.5991464595061092	-0.05097861627709288	0.9581995912616958	0.857195181164121	NA	0	1	3	5	0	6	1	0	0
ATP5HP4	2.3985822251654962	2.9666536274866706	6.6916241004875685	0.49210114943738853	-0.21424019774378378	-0.05097963831175086	0.8112380928527604	0.9396073648054514	0.9289906143786989	2	6	27	13	0	24	6	6	1
SLC27A1	3.609344128577377	3.9981589971076246	14.03819837138483	-0.2743800321230825	-0.15425879551324842	-0.05099145867724584	0.8648068209790588	0.939512651970388	0.9405790562000321	69	1	29	33	3	48	21	9	2
LRRC37A16P	2.92906647116648	3.1312693827806815	7.604870674515564	-0.29847720222229557	-0.12402112435624357	-0.05099603587674468	0.8309201099445879	0.9548531759648378	0.9388690462952358	12	2	18	16	6	24	12	4	1
ITSN1	6.459224184306249	6.524537356299005	91.93076992657849	-0.009953231749172606	-0.044185616402770085	-0.051025600821849745	0.9936061101460165	0.9719382405052085	0.9426362054930528	362	39	175	132	30	504	68	76	17
CD248	5.885335702596172	6.253685101066457	75.68217407296572	0.6567240409938357	-0.07881565046066553	-0.051032470850437064	0.6938413106024561	0.9693711265123611	0.941107730618399	394	50	13	112	25	500	65	54	9
MTOR	6.172730731461297	6.297746688721773	77.23261849885364	-0.02216629703691829	-0.05361039941896696	-0.05106382355745102	0.9858919476299468	0.9681409203453081	0.9440515239862854	303	31	125	164	22	404	86	67	7
EXO5	1.7368442585846473	2.553915211241177	3.7824360373797923	0.48736032501572546	-0.2759138280572573	-0.051070914831499885	0.8163627484333528	0.9230526254943057	0.9239356633610868	27	1	1	13	0	29	3	3	0
PLEKHA6	3.2910206696741993	3.6178717136375003	11.585898973211416	-0.1052846493709222	-0.19699084949700582	-0.05109060368482215	0.9557738233869222	0.9276794197630851	0.9354409117312822	62	4	10	20	2	59	5	4	5
AIRN	1.7112908183388944	2.1299066959293635	3.280494686761207	0.11604198672602817	-0.23027029896491721	-0.05113281845840946	0.9577991538544909	0.939512651970388	0.9214782772681683	2	1	8	4	5	14	2	4	0
GOLGA6L4	0.526749277205353	1.53215764698618	1.709001971380893	-0.2082892907454816	-1.1447953501667192	-0.05114024755667813	0.9468341281953848	0.7198978073589243	NA	8	0	9	0	0	3	1	0	1
FBXO21	5.0637528369112585	5.149929260498437	34.28884333898446	-0.018206763554438166	-0.05138554418477062	-0.05116340433607622	0.9884192673299916	0.9697570168020873	0.9440515239862854	111	16	66	65	11	228	32	17	6
C10orf2	2.446601508598204	2.853389110508782	6.307997834167735	-0.17602402366893202	-0.20279933133442188	-0.05121280986180954	0.9322515243160291	0.939512651970388	0.9307415893649845	14	0	7	21	5	18	8	2	2
CTD-3035K23.3	1.158008265560174	1.7203549907530102	1.7102627139258344	-0.04574342518058592	-0.3686363517412638	-0.05122776810608624	0.9843140067899633	0.8921660008537186	NA	6	0	2	8	1	10	2	1	0
GMPPA	3.9120629822227873	4.051220461322283	15.56707232566732	-0.08350215484284144	-0.0755935781512549	-0.05124312569905595	0.9541543708411577	0.9662204617819663	0.9426573353369976	60	5	18	32	7	81	16	6	4
MRGBP	3.3688257734246636	3.5180437313614816	10.143251171495775	0.028665577739615703	-0.0965981642900928	-0.05124702591685749	0.9857119139763472	0.9592313639906158	0.9426573353369976	23	6	23	21	3	71	7	5	2
SH3BGRL	6.574448229788462	6.664039553536609	103.70886669637332	0.2038789387735303	-0.044626300519664694	-0.0512703695044215	0.8398705700204968	0.9761541147241592	0.9426573353369976	111	68	194	115	85	596	66	70	23
ATP2A2	8.076583340312164	8.113673490140371	281.75158400160797	0.07554203614507346	-0.031533877865110645	-0.05135839439788234	0.9222284260512476	0.9774890736466713	0.9400683815200034	526	180	387	471	181	1664	215	253	39
RPS4Y1	1.248801148099084	5.193246201868468	36.59268210768885	-3.5958289600037516	-9.620816144566898	-0.05135858425766686	0.4537873410011336	0.041071846038331514	0.12035503382990932	277	8	0	0	97	0	0	0	0
DDX3Y	1.2563604846458225	5.038896462148212	32.58688257182536	-3.595349950139789	-9.457720510442144	-0.05138458191560623	0.45075130909442873	0.03878757061190467	0.13183232453148175	270	11	0	0	77	0	0	0	0
HAUS7	1.329105444581576	1.9301130268127833	2.9698146135430177	-0.5070832789084392	-0.49161228355715086	-0.05164332255408936	0.8015241257649838	0.8677114539431103	0.8910949322796347	10	1	4	8	0	10	1	0	2
NLRC3	2.806092764955847	3.378431391078944	8.255587945266964	-0.13739412069505622	-0.18369557845232518	-0.05167097364826359	0.9451884860314854	0.9400466187004978	0.9350382924226325	17	1	46	11	2	33	13	7	0
CPPED1	4.255176933151612	4.508586358703027	23.046380705573718	0.35036675148409185	-0.06734318305878763	-0.05168758018632961	0.7874612071248162	0.9765072216930607	0.9389449373739693	35	29	39	20	5	163	13	7	6
PPP1R3E	2.527748331546475	3.01695606634009	5.902193406519443	-0.01592356308371096	-0.1556281350610579	-0.05169931567307241	0.9938516946743954	0.9490664417587581	0.9375796010775463	16	1	17	22	1	42	7	4	0
RPL23AP64	1.3635403113425857	2.0949341969375994	2.5349625041282002	-0.3261202026795182	-0.3438467204541967	-0.051721723858602846	0.8802733819160382	0.9063602180695288	0.917289606926164	4	0	9	11	1	14	5	0	0
RP11-171G2.1	0.25755082077301833	1.2827391418329641	1.1793255063998682	0.30537129414321973	-0.3064090343188624	-0.051764245619716556	0.9161226012956496	0.9473420732184944	NA	5	2	0	0	1	11	0	0	0
FAS	5.98165316586492	6.019843116182696	64.74571646766742	-0.03684468996014544	-0.04430732282706419	-0.051773632552031844	0.9700202113077133	0.9687567695510058	0.9404421096045665	173	39	108	99	31	285	63	59	9
RAP1GDS1	4.796360848340374	4.9131244431598216	30.769093262114126	-0.21513358148008366	-0.08884417704117346	-0.05182520138334832	0.8488256890782367	0.9561600456507365	0.9417526499187607	58	8	81	41	21	137	13	17	12
MGLL	6.54494810639111	6.652552049778268	100.63358196174767	0.041620814940200604	-0.05744237892649743	-0.051855654576879746	0.9739277906481569	0.96567129207777	0.9426573353369976	426	54	111	192	25	473	101	79	16
RP11-216N14.7	0.353314052010408	1.3144624002600949	0.8390567842006479	-0.24159223583182116	-0.6800926754966452	-0.05187955390404827	0.917790365138249	0.8270227158732065	NA	1	0	5	5	0	9	0	0	0
LSM14B	4.379088632939449	4.448576415408153	20.753449067240783	-0.026726901804046792	-0.051077466109030543	-0.05190283607131976	0.9833026134612135	0.9746648843954338	0.9437449542753971	67	10	39	33	8	118	15	16	4
CTD-2396E7.11	1.0461784986027958	1.9418020932324778	2.3617985944568094	0.07163700918569563	-0.44560930295479384	-0.05192212451083568	0.9833026134612135	0.8910957568353466	0.9056147058765531	4	1	0	15	1	11	0	4	0
RN7SL368P	0.526749277205353	1.4263936348800212	1.0574460114454314	-0.04282106296573361	-0.6562401835279763	-0.051988524347399784	0.9876476999954296	0.8299701016864321	NA	3	0	9	1	0	8	0	1	0
DCP1A	5.8568393986284	5.9129505115675025	59.65153424750945	-0.058654475585780595	-0.048739349636420654	-0.05198911919239617	0.9529309288910383	0.9671389736250706	0.9417139496823836	113	29	139	115	29	282	76	37	8
NYNRIN	4.220386428610487	4.54576584132765	21.544324446303033	0.004049070700516575	-0.12987678741758993	-0.051994049719937416	0.9987719816765612	0.9442755836106814	0.9417526499187607	99	2	57	42	4	141	16	11	5
MYCBP	3.290022360270605	3.487230081877856	10.524768305454847	0.06473731968981737	-0.10882154369632856	-0.052007839039098426	0.9684301141120432	0.9607807229676977	0.9386024607066833	16	13	17	13	3	41	12	8	1
FOXN3-AS2	0.8382516509218885	1.6417693323466518	1.6582686757263014	-0.25460936848124827	-0.18795891719331223	-0.052159675844168724	0.9178307762024535	0.9631072567751926	NA	1	2	3	5	1	20	0	0	0
IRF3	4.779965635737876	5.044036884430334	30.660498480183154	-0.14729832365314385	-0.08608275089813211	-0.05220768270566258	0.9111485419941766	0.9586565998482857	0.9426573353369976	90	5	71	98	9	146	31	34	2
TRAF7	4.826147913395994	5.024380473945784	30.403257058746686	0.006290433306026791	-0.07576076110960425	-0.0522364731710472	0.9965474365377716	0.9618454649676789	0.9426994306489805	142	8	45	68	9	188	30	24	3
GLA	3.5530503929161323	3.765966666614773	13.044798369041574	0.48890986076020126	-0.08409973474265896	-0.052238853897858026	0.6853847827807277	0.9701335373449959	0.9386024607066833	15	6	18	12	18	91	8	7	2
STARD3NL	4.834083300414638	4.999794204099571	31.346241517652253	0.23364381066459936	-0.05361775365895148	-0.05229571417985545	0.8377996803141045	0.976192951884855	0.9426362054930528	58	22	28	46	28	163	34	26	2
AGAP3	5.663935150468807	5.8346076060165295	55.34866417727436	-0.06546473474443522	-0.07300502645935086	-0.05233517044830222	0.9592166503380627	0.9606615170471606	0.9426573353369976	168	17	169	113	11	294	72	31	7
CTA-276F8.1	0.9751862261620483	1.6548081011091886	1.6034012571339091	-0.32300617981524704	-0.4559236466232107	-0.05235461765451703	0.8772511244169149	0.8758912845967726	NA	5	0	2	8	1	8	3	0	0
ANGPT2	4.033952831253025	4.41173557316646	20.39395622631672	0.5794293217637531	-0.04255103724242465	-0.05235688409251618	0.6226886695660837	0.9855614383599193	0.9385524864767214	29	4	15	28	34	128	17	18	1
C5orf34	1.3082482984831492	1.899745418187367	2.1657556317034605	-0.3620191522536074	-0.3081728227485584	-0.05240366643722065	0.8561597728269432	0.9143282795533737	NA	10	1	2	6	1	15	0	3	0
LINC00630	2.4954515306548974	2.8666821120802948	6.791090012673203	-0.4560802735971489	-0.2359829230449465	-0.05242555180489235	0.7739346395671478	0.9252107104102153	0.9274950508191315	17	2	17	14	1	30	2	1	4
RAB11FIP5	4.633475771074139	4.6997256757150145	25.087419153243452	-0.11829526232621283	-0.04429408531724819	-0.052435961127275256	0.9114388422809668	0.9765805668776141	0.9426362054930528	91	10	42	38	11	107	25	19	5
PDE1B	2.4398896092801428	2.7803430312758532	5.4693253615021415	-0.19305157089611993	-0.16838815952229746	-0.05246622268040342	0.9124343777272144	0.9476251547388408	0.9324605147039238	5	3	17	12	3	21	4	8	0
XRN2	6.717542381315162	6.752349033498961	110.43359801916705	-0.10253146763687387	-0.03566766412765912	-0.0524665366328211	0.903088443730432	0.9765805668776141	0.940065381570152	239	57	217	131	70	460	81	69	32
C10orf67	-0.03106723894929168	1.1719212117462285	0.6970420691783492	0.05622785094561222	-1.1958725698871167	-0.05253078077120107	0.9858919476299468	0.7110554734404994	NA	1	0	9	0	0	5	0	0	0
BIRC6	8.222762609092339	8.24692718719687	308.15525932429597	-0.07588110604070035	-0.032550992359670405	-0.05257017921572817	0.9154997439116314	0.9765805668776141	0.9344931206764968	777	99	666	664	144	1427	238	240	69
TRIM13	5.568164503361154	5.680931889623641	50.53505161705715	0.1466040625241301	-0.056388510654439526	-0.052601456935909875	0.8847545525038509	0.9671389736250706	0.942580104786463	67	25	93	92	42	289	50	43	4
MTND1P11	2.2601911676590274	2.828490626748045	6.346057238227733	0.6936413914549737	-0.11173304737639779	-0.052604819625513694	0.7329763440833984	0.9758545130364046	0.9232166838418011	1	9	4	13	4	30	9	3	0
ALS2CR12	3.3412851933807164	3.5443595240171795	11.704335574249288	-0.2474856044655425	-0.18807095888605127	-0.05261136445144342	0.8804616293682093	0.9309249064113548	0.93256154962384	11	6	44	12	4	29	8	6	5
GCNT3	0.4569680302483484	1.5115453534894892	1.1535654210610662	0.20186608221732594	-0.7251894261235639	-0.05261219373753533	0.9411035839465648	0.8186106827842281	NA	5	0	0	10	0	9	1	0	0
TRIM45	0.3211466500998542	1.2749444168943085	0.9127379366198262	-0.1103873586976281	-0.5884322664169569	-0.052689484167406486	0.9702136046493931	0.861801494319642	NA	5	1	0	4	0	9	0	0	0
SNORA65	2.410199044834604	2.773424045036929	6.941986739437793	0.5200312176796826	-0.15060294088382514	-0.05272885898309526	0.7733206661269418	0.9628742496966114	0.9214782772681683	5	9	4	4	6	35	5	1	2
ZFP3	3.1353778938254013	3.2350859415745097	8.418518907220921	-0.03928135840721267	-0.0929409533152802	-0.05275938294372054	0.9802671223604376	0.9635751454996292	0.9397521493948253	14	4	19	18	4	42	7	5	2
PLGRKT	1.151736293149831	2.079357495065694	2.6280855191913632	0.2336152366573542	-0.1768528503342793	-0.05277538232044708	0.9386076215153677	0.9636789397040368	0.9071399694398993	5	3	0	11	1	31	1	0	0
AC005264.2	2.078635012603234	2.4845562902281686	4.1432013364039015	0.08371552639345906	-0.2024757981035767	-0.05278589054034137	0.9679236692135911	0.9396073648054514	0.9274950508191315	5	1	17	4	4	21	4	4	0
KLF13	6.489508574664972	6.552646588846802	93.1143688616644	-0.053150120928216096	-0.048351292421093685	-0.05283176471011477	0.9551264433905586	0.9658739012179004	0.9389449373739693	282	35	166	196	43	468	108	74	10
AC092066.1	3.393169415717382	3.8630293867885785	13.835918391634802	-0.514946590735922	-0.2957121808342817	-0.05289234640866396	0.74949322018628	0.8865370018620612	0.9311473301756447	38	2	49	32	1	45	13	2	6
SSRP1	6.7495788107016494	6.784399792950123	111.22421604259104	-0.06236479492131895	-0.03384040665425508	-0.052926318553378975	0.9439231729359875	0.9765805668776141	0.9386968898621276	350	41	170	207	59	623	95	59	26
RP11-69E11.4	1.0333011985595988	1.8058511967768327	1.9999195459695889	-0.7490412233062081	-0.5409248728467264	-0.05292693061623611	0.6989011514804285	0.8615193650796757	NA	8	1	2	9	0	4	5	0	0
SERPINE1	9.833946158327214	9.909084944014266	974.9059385724594	0.006979732143636826	-0.05947360093611309	-0.05293332886089891	0.994377811791337	0.9631552892184833	0.9350560360107055	3833	336	1110	2229	405	4884	1136	637	142
TAOK2	5.880582401911626	6.018905207297186	64.01684388255696	-0.08960514785193763	-0.07884846596418181	-0.052935420004155534	0.941575389341662	0.9541922370621513	0.9423521944603781	233	20	184	104	12	286	65	43	13
AKAP7	3.1651456461308594	3.3450382203112583	9.560085780950638	-0.24673639429649744	-0.12109646674125459	-0.052937414354111326	0.8684436613088394	0.956069780764811	0.9350560360107055	29	9	13	11	2	27	6	11	2
PAQR4	1.103315820551801	1.9395789569587962	1.924683674634361	-0.20066077898353665	-0.31736850544600576	-0.05298164776668593	0.9322515243160291	0.9164133309684328	NA	13	0	2	6	1	23	1	0	0
P2RY8	2.119403945294273	2.694172973222742	5.294189357650529	0.7192338846833465	-0.2045327080217133	-0.05299515400253461	0.715240029304795	0.9454984050671127	0.922723946669563	1	5	24	5	1	37	2	3	1
PLEKHB1	2.6615817561842716	2.9348773474061822	7.479251395906168	0.2526305383904026	-0.18711294050008456	-0.05299585135813226	0.9007329909809745	0.945192491292061	0.9257179476736254	4	7	20	3	5	21	7	4	2
LRRC1	3.083041839601454	3.4239865151105624	8.782658599625446	-0.08534200939582601	-0.11972948240685109	-0.05301322888871513	0.9595923842232148	0.9541922370621513	0.940065381570152	29	3	26	10	5	59	7	9	0
MECR	1.3637678299174292	2.047513182974138	2.5791600240450485	-0.6811130650010906	-0.4702921629258352	-0.05304947988344795	0.7357097602429834	0.8710558981070263	0.9100124950044541	18	1	5	3	0	3	4	3	0
THAP7	2.1689232189697	2.5420414702479293	4.478013087960813	0.07668151673492249	-0.1747010294327482	-0.05304999451852522	0.9707327082038328	0.9459522758500923	0.9309162094851897	12	3	9	12	0	25	4	2	1
DBNDD2	1.7776048117034653	2.1468224760158385	3.1430376558603226	-0.08437784216195425	-0.24720528845953876	-0.0530714717613075	0.9668583606673903	0.9222331187826293	0.9235479330205869	12	1	9	3	1	18	1	2	1
RBX1	3.668686392663349	3.800252291218354	12.43825955884719	-0.08999875023780143	-0.09450294151772633	-0.053092973437121285	0.9417214689144545	0.9541922370621513	0.9423521944603781	34	6	24	22	7	67	14	9	1
ZNF223	-0.06896022981985471	1.102254290562927	0.7484865733352671	0.21917764581702817	-1.03691417366154	-0.05314806269277913	0.9419296611944926	0.7681019100695912	NA	0	0	7	0	1	5	0	0	0
UBA6	6.03628879563911	6.109014812873993	68.41124666895594	0.04827615749888651	-0.05367605292381763	-0.053198129049470536	0.9634535744614856	0.9645057277630228	0.9404421096045665	98	26	152	151	46	361	59	65	8
AC007566.10	0.8408371819577602	1.7250221509566945	1.6598811461830205	-0.3038132264219517	-0.6438922216162808	-0.05320306266865708	0.894810068227624	0.8329718867632447	NA	5	0	12	2	0	7	0	3	0
ZNF384	4.7711567649182	4.986850347983006	29.771225630952042	0.05197970167223093	-0.07065409686102002	-0.053217279439029826	0.9705829077685784	0.9636789397040368	0.942580104786463	87	12	53	46	22	237	29	19	1
RNF24	6.093552254414347	6.1514600785130265	70.75336960712346	-0.10402065809672272	-0.04714716739343676	-0.05329595045210246	0.9101598940938919	0.9687824811972185	0.9404421096045665	153	23	196	118	37	283	83	51	12
RP11-441O15.3	0.3033172420783824	1.3101695895413958	0.9023917319960317	0.035702157014992984	-0.9472377507036253	-0.053339816203804506	0.9914126301071515	0.7566259667238523	NA	4	0	0	8	0	5	1	0	0
GREB1L	1.0144601150502266	1.697864841470389	2.186608033877497	0.11932513655848764	-0.600581034674906	-0.05335041893746164	0.964243102066231	0.8420326892717342	NA	1	1	2	13	0	6	1	1	1
YPEL1	1.6056141072812218	2.119313634778149	2.772541821590604	-0.1896582299558908	-0.29661001056868974	-0.053361943597279575	0.9230582725788219	0.9120820809604918	0.9188371930549293	8	1	13	2	1	12	5	1	0
SEPSECS	3.3049740178792515	3.514276063934689	10.459305279626246	0.3036008055828375	-0.10600925848269172	-0.05341610913946407	0.8235687849803405	0.9607909417611642	0.9379495655384936	21	11	8	17	6	76	6	7	1
ZFAND1	4.698834199349645	4.861139188410469	28.234070333150488	0.2650820360961814	-0.05816711382693072	-0.053464621489845286	0.8048762495589646	0.9740645477515932	0.9413995667616292	38	28	42	63	8	187	21	22	3
TOMM40L	2.5729939845703544	2.8930978627630943	5.6186248447353915	-0.12489799193142667	-0.15019167149159193	-0.05348008553758715	0.9370225251432243	0.9473439969627349	0.936335545138797	21	3	12	10	2	38	6	4	0
MARVELD2	3.7743812761424045	3.9270146532038908	14.255237909454623	-0.06446976482673787	-0.07181947537196286	-0.05348866271490217	0.96446610028402735	0.9693711265123611	0.9402171970189679	35	2	23	41	8	68	10	10	4
PTBP2	4.5165392830155024	4.635420587904501	23.2563292065699	-0.07034605005754697	-0.05808804371549742	-0.05352647269124009	0.9531200001183584	0.969041966498351	0.9423521944603781	63	10	57	51	6	124	23	19	3
TXLNGY	0.8112543340167926	3.5126997098278983	11.041194189980441	-2.918250953542338	-7.84810068633009	-0.05359486841871635	0.4250710813349606	0.05703364745240995	0.2615021568240164	75	7	0	0	26	0	0	0	0
PRICKLE2-AS1	0.6288563247508079	1.3973884141614052	1.1491080853223936	-0.006884785572486392	-0.47663148256099086	-0.05362424977197474	0.9984239543532525	0.8777034015194722	NA	1	1	2	7	0	9	1	0	0
RCHY1	3.8083161782586137	3.93984911686707	14.7921045476978	0.20001638022615312	-0.0946031856512035	-0.05363794366150553	0.8809310152554439	0.9602028336261175	0.9389449373739693	20	11	15	33	10	92	13	5	3
BEND6	0.6356673232905697	1.7423001123787758	1.3904226336088723	-0.2996671459545835	-0.5327044677826502	-0.053832839712525435	0.903088443730432	0.8677114539431103	NA	15	0	2	3	0	18	0	0	0
PRPF19	5.024035334330321	5.203828030940258	35.10887460046481	0.04564466595686854	-0.08029511213272124	-0.05397310730935906	0.975128118630942	0.9583025491833208	0.9413995667616292	137	12	39	108	8	217	27	29	5
RP11-1277A3.1	1.5653285429051431	1.9463291260621465	2.829754343332125	-0.2526266079968006	-0.30600027303276794	-0.054039326244419275	0.8966350936219066	0.9101789049077561	0.9117457263468086	7	2	5	7	0	8	3	1	1
LINC00702	2.325194280297293	2.9145681764990417	5.601280555468595	0.1593862960029153	-0.22641715417247338	-0.05409117781573489	0.9415734875774148	0.9284416979048694	0.9274950508191315	38	1	13	4	1	45	5	1	1
MAPK3	4.956066213545051	5.088018959234328	32.80478651177796	-0.019727733780634197	-0.07274934342894086	-0.05410997113020234	0.9889719011793296	0.9612554704029006	0.940629804392037	92	10	111	45	10	198	29	17	7
UTY	0.834079331894422	3.623208619385506	11.113691955691321	-3.0206204009057562	-7.921950339459995	-0.054123256071883674	0.4191921890180751	0.05322783751228853	0.257393325811182	117	9	0	0	15	0	0	0	0
PPP1R10	5.541521026215923	5.708861071096936	51.48592177363735	-0.2696995199380765	-0.10316345173362	-0.054125858122820586	0.812900204650318	0.9447359544921313	0.9403764251988163	205	15	135	88	9	159	48	47	11
RN7SL674P	4.525207622467857	4.827614361210264	30.9117382220632	0.2401299327873156	-0.1787341045975923	-0.054225102727479976	0.8842046666963816	0.9342157949022682	0.9307415893649845	15	39	20	52	14	83	15	17	12
PTPLA	2.1126236405537826	2.792512030743775	5.445191168200027	-0.07638735292320034	-0.20843732541029894	-0.05423980841031123	0.976968636693992	0.9449555457421372	0.9232166838418011	25	6	5	8	0	28	1	9	0
RP11-889L3.1	1.1085804739525669	1.7645709335344235	2.056534155385039	-0.10434693049116886	-0.21440026415224095	-0.054342662613542994	0.9682873323339894	0.953468561396012	NA	5	3	1	4	1	20	0	1	0
DHRS12	2.0843211480929504	2.468742703436476	4.200964594054626	-0.47969125199582896	-0.24991925022759923	-0.054433383854279815	0.7590502468421166	0.919294933335467	0.9235479330205869	19	1	9	7	1	12	7	1	1
EDC4	4.705928553007667	4.960328079378903	29.95088234489039	-0.23835041223530584	-0.14034609201269482	-0.05449138599822907	0.860291090746706	0.9319016964529598	0.9389449373739693	113	4	70	81	5	126	17	27	8
PARPG1	2.962513577627223	3.2979776487481374	8.20446768382108	-0.33071922432311185	-0.13528605552255654	-0.054492887882608414	0.8139143821861503	0.9531813806551656	0.9354409117312822	32	3	11	13	6	34	14	5	0
DHRS4L2	2.573536001511094	2.7397068313715707	5.386491008309796	-0.09369901192413696	-0.13936767786492393	-0.054496687471869414	0.9508812812378633	0.9498501080104412	0.9341811922325247	15	2	10	11	3	29	5	3	1
FAM206A	2.952567059477538	3.28031530052659	8.180300242352871	0.09296211626111119	-0.15327722090982906	-0.054498253130083454	0.9577991538544909	0.945192491292061	0.9341811922325247	14	1	18	35	2	46	5	6	2
RNA5SP370	3.4535329747155723	3.94234968563091	18.28336471088173	-0.13408833075672696	-0.3644454768055186	-0.05450274508024363	0.9551553043118226	0.8924749639486005	0.9180117815140342	8	27	8	14	10	22	5	9	9
ABCD4	5.0298896111679925	5.17779824511167	34.58602117553367	-0.016511957005208033	-0.06910886398804812	-0.05453716415392087	0.9914126301071515	0.9625463210428418	0.9405790562000321	117	6	53	80	22	183	37	27	4
KCTD1	2.511745000041601	2.9377006303133797	5.752580852129365	0.05165614479601782	-0.15552917863851165	-0.05455947941667649	0.9802671223604376	0.9499687766707189	0.9323686936241546	10	3	8	25	2	49	3	5	0
RP11-386I23.1	1.0935813289976906	1.7457639761964285	2.2473718289478826	-0.2795251439088649	-0.5600037828458868	-0.05466317248420487	0.9054269484679097	0.8509314696529866	NA	2	0	4	11	1	7	0	2	1
MDN1	7.2588180921260905	7.4318855876266685	172.06092054012151	0.05905628995960591	-0.08492173531945897	-0.054684748293520144	0.9665723792275305	0.9538854518864335	0.9400683815200034	617	19	371	458	65	912	154	148	24
LINC01004	0.6219606616250022	1.6436079141443112	1.6514844635622095	0.21574598378610102	-0.6881297970967905	-0.054710526053786616	0.9431112778487564	0.8370197374393594	NA	0	1	2	13	0	6	3	0	0
PHLDA2	2.1970281643670715	2.7830688791939973	4.8311737690954	0.2519641449645144	-0.19870695569449046	-0.05483863441768182	0.89988722302962	0.9398691553760906	0.9265383611185541	18	1	2	23	2	41	4	3	0
TMEM125	2.4293224199852226	2.894972086127004	6.079691786280831	-0.3230349830330412	-0.23502925236935351	-0.054867524044137216	0.8750207944302787	0.9255954121438595	0.9258098467580399	23	3	6	21	0	13	6	7	1
RNA5SP48	0.14503970557528129	1.4897511029349595	2.5246529423504067	0.5714367615823546	-1.7208410275697064	-0.05489406863911443	0.8488256890782367	0.6483710436790789	0.7237388107260496	0	9	0	1	0	5	0	1	0
RP11-218M22.1	1.5672760165043302	2.1548051521551557	3.265699067947882	-0.1654477472871247	-0.2634409043794829	-0.0549216171947347	0.950709856637886	0.9301510336830601	0.9142309028098896	12	2	7	1	2	26	0	1	1
ZNF570	3.6813350840266867	4.049210372489654	14.735988116022684	-0.07908230891244683	-0.09119012508226125	-0.054932941455331445	0.9634535744614856	0.9645057277630228	0.9389307289399951	29	11	45	19	5	92	21	8	0
RNF128	1.8438272587604845	2.3138929417396614	3.681048645223529	0.12452255846408102	-0.21304435637233454	-0.05495432402172435	0.957410385428177	0.9421561895731632	0.9193115958174489	7	3	1	11	3	22	5	1	0
LACTB	4.978783935878348	5.10122929448663	34.43408703439665	0.16304108995661667	-0.0730127562204768	-0.0549683278548931	0.8833374729485673	0.9638450191103903	0.9389449373739693	50	11	55	45	40	176	18	31	7
POMT2	3.736662873980115	4.035251961277198	14.341837328813316	-0.2480684557336263	-0.11085591832319369	-0.05511237339257945	0.853276516579314	0.9538854518864335	0.9388690462952358	61	4	25	32	5	77	24	5	1
CHTOP	5.612934519304764	5.686057631404269	50.98740614190057	0.09959301649604471	-0.05675036882463073	-0.05517301875189086	0.9194921080735445	0.9639281442655555	0.9389449373739693	77	36	126	87	19	293	47	37	7
RP11-332O19.2	2.2144169392814357	2.529311530903323	5.280277778280901	-8.746292431260796e-4	-0.23435590014888563	-0.055185801421704206	0.9999372839636632	0.9332047165908359	0.9184504808429633	7	4	1	12	5	12	3	6	1
RP11-244N9.6	0.49725359462442703	1.4171668225333307	1.4949882650055901	-0.39197815558062266	-1.02683591276311	-0.055217510252778906	0.8750207944302787	0.7367815621145473	NA	4	0	9	1	0	5	0	0	1
LRRC45	1.9131523316788783	2.758003021385658	5.376696913229029	-0.33868615987242123	-0.5366756562503414	-0.055228537460799323	0.8913616579590904	0.8470412532938141	0.9090677365542197	38	0	14	5	0	10	7	1	2
POLG2	3.296934076951951	3.557887469681457	10.125810666203478	0.009053181221612826	-0.12426073570440432	-0.055282180967685925	0.9955064369524739	0.9514460204229557	0.9360439971614878	15	2	18	39	6	52	13	6	1
AIM1	6.068096525261508	6.18854714526279	73.68384945328049	0.02354562952539856	-0.06546240337931064	-0.05529926659267432	0.9875981952116529	0.9638006270019213	0.9389449373739693	75	52	130	196	28	383	31	75	15
PPP2R5D	4.771943769652075	4.939339776581691	28.88077841531053	-0.10138007224849259	-0.07521577574498778	-0.05537420992265387	0.9335618633894716	0.9607909417611642	0.9400683815200034	105	7	53	58	15	175	15	34	3
RP11-401P9.4	2.1992630155396604	2.978382505279583	6.935853595219252	-0.5895444123373537	-0.4309155344496128	-0.055407198410590816	0.8175523680109608	0.8769885207660246	0.9128265322256863	21	1	30	1	4	15	0	10	2
PCED1B-AS1	1.9305563286544465	2.7269373920969624	5.322986664820995	0.17907523588504876	-0.27166033801200884	-0.05541074994304345	0.9508812812378633	0.9301510336830601	0.9142309028098896	4	0	25	4	6	36	0	5	1
HIVEP2	7.054363913712149	7.180003376903128	144.33418600641642	-0.018754725259302565	-0.06090439422400509	-0.05543421245611588	0.9879642427743658	0.9636789397040368	0.9389449373739693	283	49	470	284	54	763	188	104	12
FAM127C	3.215241858043618	3.4740491598033616	9.438445112542487	-0.05533249056329932	-0.1279166008179429	-0.055465473430983736	0.9747376063063508	0.9503200193315655	0.9353575962269502	49	2	13	13	5	45	9	9	1
SNF8	4.997355248246024	5.0699411232002145	33.0458443624151	0.050362138330168504	-0.06806374884734004	-0.05548212541111077	0.9665692589948942	0.9606615170471606	0.9389449373739693	86	20	51	45	20	218	31	13	6
PMF1	1.2952444519051884	2.0505237494162927	3.081926352192411	-0.48400863806768296	-0.6263048871560241	-0.05552397177509864	0.8285020232593464	0.8289208148265383	0.8808378382739921	12	0	7	9	0	11	1	0	2
DHX29	5.870927362559278	5.91921730400118	60.397306075793395	-0.09727080123616573	-0.03837940995752365	-0.05553432738882744	0.9146471425554882	0.9761995834278175	0.936335545138797	150	30	116	136	19	307	36	55	13
HSPA12B	3.8206900594637134	4.130681575845418	15.522929268655941	-0.11471155941192356	-0.12600450744806466	-0.05554405832090346	0.9418838646187437	0.9469019556208116	0.9375468344426625	65	2	48	22	5	80	22	7	2
CASP12	0.6491182980323851	1.5471818953402554	1.1902735107414277	-0.13785943804195203	-0.6375995872081328	-0.05556702713494992	0.9561815600180422	0.827823339906812	NA	10	0	5	1	0	10	0	1	0
DDX56	4.460153868368457	4.758853701810268	24.62266508072123	-0.04603547448815275	-0.10075071558977403	-0.05557404950816311	0.9779406962609121	0.9538854518864335	0.9389872227449536	82	3	65	72	6	146	23	23	2
RP5-997D16.2	0.673360539149	1.6338900558667533	1.5578156652258894	-1.1837040110521206	-0.9250196640038136	-0.05560822768033143	0.5538746959179056	0.7681688655514066	NA	4	0	5	9	0	1	4	0	0
CXCR2	2.193363850518801	3.99221409088819	13.190403204097711	1.156173078118134	-0.9391942979296091	-0.05562192272063162	0.6900273370291469	0.7399908013521566	NA	0	1	142	7	1	49	2	17	0
DGCR14	2.606694196511995	2.9101550175526625	6.300889661010311	-0.1927514377958774	-0.17458454717871288	-0.05562813324057228	0.9071261211026094	0.9401960537120241	0.9286627098794015	30	2	10	11	1	26	7	2	2
AC098614.2	1.9108406608160875	2.407333327522768	3.7812862117136405	0.1402687666757275	-0.23839807286545234	-0.05563070873830501	0.9508812812378633	0.9298726129006244	0.9201776970608736	18	3	1	9	1	20	3	4	0
KPNB1	7.764517876717801	7.778533222273931	222.28351881142513	-0.025088929117237934	-0.037153375298759624	-0.05568643233833867	0.9748887773266385	0.9698993276576814	0.9274950508191315	578	96	369	405	129	1163	170	200	37
AC007256.5	1.161736327750288	1.8937691448888538	1.8734480930790245	0.046516944036058584	-0.4423093941134977	-0.05571646477507103	0.9850820774721767	0.8735033440034383	NA	14	0	3	6	0	13	2	1	0
CHMP4A	2.319758708896662	2.672062343544106	4.631615983412555	-0.09638025774021129	-0.17658197905101822	-0.05577971716622086	0.9557738233869222	0.9399726261187571	0.930545896333518	17	3	11	8	1	31	4	4	0
FAM122C	1.844695175672908	2.4244044344620184	3.5953133286897985	0.15212615471164437	-0.26508996371403537	-0.05580227920659573	0.941575389341662	0.9222331187826293	0.919883150682279	5	0	20	6	2	20	4	3	0
GRHL2	3.566207416749893	3.742750297471525	11.869328510189122	0.07098937769606667	-0.10861118772531768	-0.055818512419232136	0.9612446667757296	0.9529514286882045	0.9384360609097466	16	6	21	38	6	71	10	10	1
MMP2	9.304616763000643	9.490751611520395	735.8727979460624	0.3327624831028581	-0.0722374761073906	-0.055828148293104604	0.7433752469978052	0.9645057277630228	0.9381984413965619	1641	280	434	769	927	4044	623	515	129
7SK	0.45936060375386406	1.3770753609279218	1.584481146049449	-0.14973267722507422	-0.9752688211561545	-0.05584825065413506	0.9628319516267642	0.7645950409740045	NA	0	0	7	4	1	5	0	0	1
DDR2	7.228824367424938	7.328925423895021	162.09609657462093	0.09158299525064188	-0.050488323373779204	-0.05586691158348526	0.9278160096023047	0.9693711265123611	0.9386024607066833	445	65	232	178	143	956	106	174	18
ZNF267	5.99078618376156	6.1189858103789465	69.47359259817698	0.21399297508355924	-0.0638524089624567	-0.05588245851363758	0.8523839591252071	0.9652929421864935	0.9388690462952358	84	38	241	63	38	402	45	62	11
SFSWAP	6.227681337609525	6.305173476016358	78.0865932896297	-0.1135084247498581	-0.0543917672902232	-0.05592557805695938	0.9010739040278422	0.9636789397040368	0.9364986827377206	235	23	180	164	31	335	80	75	10
FAM20A	5.627511059864334	5.8220642700669325	56.029409790630154	0.0817820358740258	-0.0768775713001167	-0.05597702258637056	0.9553143570918482	0.9612273313960693	0.9388690462952358	203	41	78	107	6	299	36	54	9
CDCA7L	3.6186198927926174	3.989339796415658	15.399193177982132	0.2710887746356599	-0.14448478147538502	-0.056003640629777404	0.8802733819160382	0.9499687766707189	0.930545896333518	44	17	6	36	1	58	11	14	3
PEPD	4.72647340816177	4.985603999945385	30.05913912900816	0.0561974589085265	-0.08824203185890697	-0.05601128373890523	0.9739277906481569	0.9606615170471606	0.938217489810245	138	8	23	45	23	140	42	21	2
CABIN1	6.264707300242077	6.434135002301628	85.2764343355922	-0.047963285962018515	-0.091266069233555	-0.05608292615722228	0.9730467289416085	0.949670477732031	0.9388690462952358	374	23	152	210	15	375	90	69	13
FOXA1	2.2135606139334407	2.6776921934618287	5.563344676697238	0.1643772895307087	-0.14889171183626143	-0.05616512268383943	0.9407575153892427	0.9628742496966114	0.9190089574729473	4	6	8	4	6	28	9	1	0
PCMTD2	5.084451761119597	5.143961153665508	35.912456437196255	-0.0012511730973407736	-0.062159386778911384	-0.05618337024088116	0.9994818309143362	0.96567129207777	0.9375468344426625	59	18	57	54	29	181	31	14	10
RP11-635N19.2	0.3852023080968497	1.2758075824042696	0.8675660848761069	-0.11490109908018183	-0.8649437091471224	-0.056207433685276136	0.9628319516267642	0.7700894592462995	NA	2	0	1	8	0	5	1	0	0
LCP1	8.33507492981243	8.701715021273671	427.090067078766	0.6160714061429915	-0.08364603485870062	-0.05621817960461105	0.6900034129107169	0.9680327964991297	0.9341811922325247	122	396	998	266	315	2727	206	437	56
GIPC2	1.7713742924738518	2.331956923648419	4.111890974896816	0.5472750932670375	-0.10658189487475024	-0.056435709243672874	0.7736813385323551	0.9775325833982664	0.9095669962319108	3	7	2	4	3	34	3	1	0
RP11-378J18.8	1.322959443756098	1.9596100062778743	2.498617844091523	0.32603505338402167	-0.28642282711291633	-0.05643919908654372	0.8809310152554439	0.928227177070444	0.9070154633743185	1	0	7	6	4	18	1	2	0
LINC01503	1.1774391316061037	1.927482694960668	2.4200045248332755	-0.038541944625140295	-0.3353191777115217	-0.056454019520831754	0.9898115218151066	0.9186242827986564	0.9009519365022625	10	0	1	4	4	16	0	3	0
USP30	2.7708425284077083	2.951049888524097	7.00554479262445	0.014909458051852424	-0.15994841328711285	-0.05648125207439356	0.9938516946743954	0.9442755836106814	0.930545896333518	13	5	10	10	5	48	3	2	2
RP11-4B16.1	1.971698892309932	2.783381547767949	5.318139579126528	0.8270304826278109	-0.24341186849414825	-0.05656362298840488	0.7410648988861309	0.939248034065915	0.9138844887174049	0	2	28	6	4	29	8	2	0
PRIM2	2.790636076324148	3.3494218604279014	8.904379539406008	0.2627803247819769	-0.21548231515555458	-0.05658670896200957	0.917790365138249	0.9319314334639343	0.9242329470443484	36	3	1	27	5	58	1	8	2
BACE1-AS	0.28325365922929113	1.1512147924621063	0.7765939141188313	-0.20405707010256902	-0.6520243844433592	-0.05661175318624868	0.9322515243160291	0.8383269012919609	NA	1	0	5	1	1	7	0	0	0
NFX1	5.887979355977169	5.939508944743022	60.5489143984899	-0.0512873419524182	-0.0508392424910333	-0.056639073057592706	0.9568263502148355	0.9639239376330511	0.9346046627175416	154	27	149	99	26	304	52	58	8
RP5-857K21.11	0.23461183438774877	1.9893554716813961	4.273537595411307	-1.8046581991249264	-6.241712802437571	-0.05667319649840774	0.5466421031337553	0.12922943584564792	0.4071930579213156	5	11	0	0	6	0	0	0	0
ZNF880	4.070747520724413	4.2731357930672775	18.563026588642074	-0.24554470607485787	-0.1257745732856508	-0.05674049062725891	0.8529739494220481	0.9448756044632263	0.9346046627175416	64	6	56	25	3	73	18	8	6
PARVA	6.101045766669986	6.176904343764037	71.75455046370324	0.05957690631730775	-0.05842761354224299	-0.056761780164025805	0.9541543708411577	0.9606673861922478	0.9357767655558068	229	39	101	98	42	418	64	64	7
PPP1R12A	8.107580988734576	8.137151742480004	285.30545083706255	-0.0284459219267873	-0.042958976054571454	-0.05684661961083148	0.9740050318454332	0.9678673626204664	0.930545896333518	605	105	745	450	159	1492	197	254	53
FOXP1-AS1	0.33009591980102626	1.2914709794216206	0.8181752833557273	-0.2907098294851615	-0.8087559344472188	-0.05690140481688819	0.8989207583881739	0.7867545867627281	NA	1	0	4	6	0	8	0	0	0
FANCA	2.412079406112402	2.904623511905105	5.708657366219953	-0.11791869871768268	-0.22863972572032915	-0.056901619778238446	0.9551553043118226	0.9231212878824534	0.925086823247338	33	1	7	14	1	32	8	1	1
PRICKLE3	2.210034058523064	2.9649699712808233	5.4218148526247605	-0.0019355166693848561	-0.2146412730443725	-0.05692065502995125	0.9995657168361793	0.9354652588885048	0.9242368934159346	19	1	21	16	0	49	7	1	0
UXS1	5.4142782808598255	5.571717657565433	46.24841917764765	0.11297021988671598	-0.063228208349485	-0.05693960266843426	0.9194921080735445	0.9655682060769388	0.9385524864767214	125	17	57	79	41	321	32	45	3
USP27X	1.7702368979720922	2.136593496261773	3.4742819655689092	-0.468001857849628	-0.26807145825869405	-0.05698740413217852	0.7978570203562858	0.9227635392229563	0.9139936806148433	5	2	8	6	2	14	0	4	1
DNMBP	5.427798339049319	5.483665642324265	43.81153523554032	-0.11519315834570051	-0.04695493977626015	-0.056988343619889574	0.8993823671744233	0.9695050276825322	0.9354409117312822	106	16	80	113	19	190	47	35	7
APMAP	5.724749045023842	5.75762749614455	53.91541852109725	-0.0018292259187998009	-0.05575845952645196	-0.05703758275001935	0.9993278087986119	0.9606615170471606	0.9341811922325247	120	25	88	100	35	315	52	28	10
DDX19B	3.1194336697876377	3.365726115642742	9.55048832182853	-0.28014927804355166	-0.12863576311194452	-0.0570905860280944	0.8622653741120144	0.9538854518864335	0.9311423217261993	27	6	15	17	3	55	1	8	3
RELB	3.3836592359019226	3.7940040605813063	12.175727254102611	0.13832289403958656	-0.1257268327215851	-0.05710296425630877	0.9436944464820907	0.9538854518864335	0.9345364486433082	41	0	36	21	7	65	9	11	2
TFEC	5.081203255271932	5.313406074537688	39.581423140401114	0.2783033411891188	-0.0387916207442478	-0.05716392641121137	0.8229251994784408	0.9841602628042784	0.9350836702666153	47	32	46	47	36	234	16	51	3
RP11-158M2.2	1.0582523383395053	1.748292308665875	1.7478700604998383	-0.18166552771381947	-0.3193736857621484	-0.05717479585977898	0.9376874142370651	0.9155535723791759	NA	5	1	8	1	1	18	1	0	0
RP11-380G5.2	1.0479414542270906	1.67122902559711	2.798299316621961	-0.7723867859266735	-0.8328050216248306	-0.057203496666143716	0.7215211929323283	0.7934949606714297	0.8217056820889856	2	0	5	6	3	3	1	0	2
CD96	2.521097400451393	3.0871607941858348	6.96101480566381	0.4870449587905552	-0.18625150586531403	-0.057225346674325155	0.8051405838627481	0.9459336612523183	0.9214782772681683	4	3	37	4	4	57	6	1	1
LEMD3	4.782924673854986	4.8661841556009335	28.016006702631046	-0.09443860979362372	-0.07237605738282776	-0.057231842730483935	0.9260093055494458	0.9561600456507365	0.9364586262408479	72	14	48	51	16	140	19	32	3
NAT1	0.315421061139845	1.2473470200259587	0.7470490476335337	-0.4039180949213105	-0.8872668797575876	-0.05732220452133113	0.8476055939790549	0.7556612185160828	NA	5	0	5	1	0	7	0	0	0
CCNJL	2.687261543873548	3.290062365915107	8.922524782103189	0.6554995963810853	-0.23258128601899197	-0.05732897713310687	0.7293443586803157	0.9314584267723267	0.9195991068736217	14	9	2	38	0	40	6	6	2
FIGF	2.759605086655197	3.287032645949327	7.696818507856663	-0.012276614304343571	-0.16932672689286268	-0.0573515971183609	0.9953557595871638	0.9448756044632263	0.9284754964307168	41	4	20	6	1	50	4	10	0
URI1	5.52626316795878	5.556138379790593	46.738409496909696	-0.058943161312879216	-0.03644046410275854	-0.057385357881142525	0.9508812812378633	0.9765805668776141	0.93406544933384	115	16	79	98	28	234	35	37	10
GNS	8.109278321378275	8.244989183266975	312.80041872649883	0.27596512631252373	-0.052391560303799274	-0.05739323137986465	0.7670015480019577	0.9734960380821626	0.9360439971614878	353	311	328	339	211	1654	206	242	64
DIP2B	6.390780649596963	6.408944860429724	85.73510520003757	-0.047629451222290564	-0.04291979282865573	-0.0574419008434603	0.9561815600180422	0.9674370423668722	0.9307415893649845	186	40	132	158	57	362	84	66	16
DAPK1	5.402026506390467	5.448030572309315	43.34962813040981	-0.0122206701225348	-0.06071557363865145	-0.057445643729998136	0.9918258974016697	0.9606615170471606	0.9350560360107055	107	27	66	67	24	228	26	43	7
CMSS1	3.7648527102226232	3.9605005931736534	14.290868699376091	-0.10128343660288351	-0.10244868098341493	-0.05750297058408427	0.9477219663708842	0.9546527375224162	0.9354409117312822	45	7	35	19	5	95	15	3	3
CAPN7	5.203745470654392	5.328700889876292	38.56085850369676	-0.07539563803360248	-0.06843388444787442	-0.05753022415727854	0.9480625406316722	0.9606615170471606	0.9371630930597509	87	12	108	99	11	199	32	38	5
PUSL1	1.1997486278873626	1.8817868551269248	2.0148757117318943	-0.36993953867627055	-0.5331652968390916	-0.057597011121350475	0.8573449551378718	0.8484733772055876	NA	11	0	8	4	0	5	3	2	0
CENPC	5.354941147735844	5.418613874959677	43.009398693772184	-0.09120236793740326	-0.06690870434837573	-0.0576226149091754	0.9382456148022255	0.9609885442955015	0.9354409117312822	68	22	47	113	28	140	41	36	9
AC109333.10	1.0602782667147286	1.6850184060272297	1.986873878175891	-0.3027466896772363	-0.6534743061806514	-0.05768384836507886	0.887546110772915	0.8122873114429379	NA	10	0	3	6	0	5	1	1	1
LINC00467	1.306649288226969	2.1231810935747895	4.437671980043496	-0.6242508359531136	-0.8067544525397826	-0.057721991188597575	0.8320646798468971	0.8078253454253308	0.8633621837664048	10	4	0	9	2	10	0	0	3
FBXL8	0.9000162550171337	1.5888177225126168	1.540318845515745	-0.4022685804106598	-0.5536131950083871	-0.0577388938189103	0.8432288473113158	0.8504873699826909	NA	4	1	2	8	0	6	3	0	0
SART3	6.204209369316956	6.257776506761254	75.98892145252528	0.007204127611031731	-0.05552463654394984	-0.057756429148303694	0.993930549804411	0.9606615170471606	0.9332094013896468	167	22	137	177	51	422	65	63	11
NPM1P30	1.7216048980068004	2.164724535789468	4.251630860265658	-0.3254423912780027	-0.36216344701468894	-0.057759684414920485	0.8947660374736311	0.9087204704571853	0.8952672718766045	8	7	1	4	1	4	3	4	1
ULK2	3.7705019591357383	3.975330369390173	13.89188223152104	-0.024250606602396856	-0.10050506339872252	-0.057844169591270686	0.9878451833547759	0.9538854518864335	0.9364070318022695	41	3	40	27	6	98	14	6	2
KIF23	2.372639265781112	2.980857042657404	6.301773521757344	0.3377642365011668	-0.15414649644236014	-0.05791200152766552	0.8748498034270389	0.9570227027604058	0.9202897933400889	24	1	2	10	9	53	2	6	0
CNTNAP3	0.9876814373275827	1.680396519767255	2.1426993265298746	0.01752673868440157	-0.6895208704000294	-0.057937774245507466	0.994846093698118	0.816052715335211	NA	1	0	13	2	1	5	1	1	1
NBPF10	2.751696928324429	3.0702868253553266	6.6744497479329485	-0.05862053590640816	-0.15208072553604302	-0.05794042396546945	0.9746176229349202	0.9451160072471124	0.930545896333518	19	2	21	16	1	41	3	7	1
AARS2	3.1667652543871796	3.6751629065686484	11.5378256318402	0.056160438803529195	-0.21578639432091337	-0.057988771370827974	0.9819631984322762	0.9227635392229563	0.9274950508191315	57	4	26	18	0	66	8	3	4
ISOC1	3.0490829150013314	3.3523013023838035	8.711864146143139	-0.011277143990113902	-0.14031117358261605	-0.05802511962158504	0.994846093698118	0.9490195001381442	0.9323631527665516	29	6	7	15	6	52	9	7	0
SCAND2P	2.641665111395341	3.0992022351549826	7.2145412804536955	0.09199597418803523	-0.222041470678793	-0.05805286233194032	0.966350891490671	0.9264966044217092	0.9249496061669584	11	2	31	18	0	28	6	5	2
U2SURP	7.234011597509319	7.258565218879019	155.67146787449985	-0.13408393444464695	-0.03637827709907843	-0.05805504356130843	0.8567060215261794	0.975059367987618	0.930312909256491	391	78	235	355	64	583	128	126	37
RNF111	5.678302072184833	5.74243889003335	52.3917345880505	-0.0632401062857177	-0.05368726292737357	-0.058061201791480443	0.9485098662510771	0.9637498956411665	0.9341811922325247	137	19	137	93	22	263	50	46	7
BDKRB2	2.887928429213733	3.13639455299317	7.68359970402885	0.015315690409830064	-0.16293550168572138	-0.058168504469430206	0.9938516946743954	0.9427765666040185	0.9274950508191315	5	4	22	16	5	32	11	3	1
NDOR1	2.969900153031886	3.4979227402866173	9.519524531298114	-0.025758927997030716	-0.2530705093711041	-0.05817947017939527	0.9918258974016697	0.9090182289370565	0.9250027262501701	42	1	8	41	1	41	13	3	2
DOCK2	6.722703827326795	6.793534265832536	111.71254148387094	0.031218434620303177	-0.05841234625274126	-0.058224271636641435	0.9796749082329007	0.9618454649676789	0.9346046627175416	319	57	291	92	52	517	89	103	19
NLE1	1.8664217002544032	2.540719710595504	4.10608888782529	0.21372046618111382	-0.36009169103751065	-0.05828023408879173	0.9205949178631716	0.8891759005406106	0.9132720227564542	27	0	5	12	0	19	3	3	1
ZNF720	4.55932112313317	4.638804937605592	24.126040177139473	-0.09312034508998665	-0.05750252882608264	-0.05832451864433766	0.9353926902177414	0.9695050276825322	0.9352179264126221	44	8	62	56	10	123	14	20	6
PLA2G4A	3.070409510751434	3.3559607990246847	8.726104887745446	3.4561820086767136e-4	-0.14665573361052314	-0.05834078977033845	0.9999372839636632	0.9447676000200854	0.93256154962384	24	5	12	12	8	61	7	7	0
RPL31	7.846709167970046	7.959280713169318	257.60944091983504	-0.008731060465544825	-0.073277287556812	-0.05835211994720939	0.993930549804411	0.9568628520188776	0.9346046627175416	315	203	279	375	195	894	178	165	77
EIF1AY	0.20840811943714288	2.086174780515938	3.3775004975542475	-1.9838071392106955	-6.122154165119645	-0.05837483934115195	0.50451094406334	0.11930707075142112	0.44026320923743334	24	1	0	0	9	0	0	0	0
LRG1	2.96565796610239	3.2689027868205645	9.232351113255737	0.35636200972980175	-0.1513187278741212	-0.058398168968973936	0.8400534892387328	0.9538854518864335	0.922723946669563	4	5	15	9	13	34	5	11	1
FAIM	3.257129859592183	3.5081464663094737	10.676929114370802	0.21568354910644205	-0.1483043273748514	-0.058403697482862726	0.8896799125193853	0.9476530926780209	0.9275408014791754	35	2	8	10	14	48	7	9	2
ITIH3	1.2181012068986437	1.790302618478342	1.7890151752937635	-0.10593557866476355	-0.3595972864086857	-0.058410913691108186	0.9581995912616958	0.8921146332666052	NA	5	1	7	5	0	15	1	1	0
SNCAIP	1.198060836510077	1.6176826511224829	2.039884368398513	-0.19053853031696705	-0.405679568121574	-0.05842040789449401	0.9322515243160291	0.8881878168940738	NA	6	2	1	2	2	5	2	2	0
NAT10	5.516644913378209	5.6862919907525065	49.988820260108895	-0.22397115899664582	-0.09781964721320241	-0.05846023147070377	0.8448835947352289	0.945777531097187	0.9354409117312822	175	11	84	154	14	172	62	42	7
RMI1	2.641346548766538	2.993475769972723	6.454156363177555	0.0020548938656299847	-0.16242532542827282	-0.058496513558951385	0.9994818309143362	0.945192491292061	0.9274950508191315	10	4	9	22	3	59	4	1	1
BMPR2	8.36671069504362	8.447016729317522	353.8350767995871	0.08556254819172436	-0.05725331149513822	-0.058620412954828983	0.928238698406408	0.9636461039483767	0.9341811922325247	584	185	1200	401	147	1907	370	246	51
CUEDC2	3.938455579428505	4.286019586547885	17.34646970186099	-0.040556266634935195	-0.1520343465497666	-0.05862082075798236	0.9831429288238659	0.9344984102856513	0.9326290435338657	107	3	31	27	3	84	17	16	2
AOC2	1.2719031543410146	2.3832865724086134	3.100915171065706	0.20498345596326717	-0.43742451692951384	-0.05865143805381665	0.9404049764666923	0.8863260150226584	0.891757674874617	4	0	4	27	0	26	4	0	0
MTF2	4.548754979978576	4.613977876944778	23.624303381045475	-0.18386870690607898	-0.04855424849990442	-0.05869033285321987	0.8549308493396578	0.975745948008553	0.9346046627175416	52	10	55	52	8	93	25	17	5
CENPN	1.0709993571229974	1.869921671299442	2.691847582667198	0.3395466226852967	-0.4528722827504752	-0.05869728054144239	0.9051323790571345	0.8900025281047887	0.8739919985251273	14	2	1	0	2	15	1	0	1
HSD11B2	0.3593353964952521	1.7895219974971999	2.3173507865587344	-1.0956133688789513	-1.0492395258224845	-0.05872490768688051	0.7305290189615427	0.7876491478671814	0.8482818917620502	1	3	0	15	0	0	5	0	0
ZNF253	3.3304476952572735	3.5442635635320325	10.614061302164552	0.12167013800600321	-0.12524452859375193	-0.05874843424026374	0.9322515243160291	0.9509595295993677	0.9315561497053033	21	12	18	17	2	59	8	9	1
FMO2	6.566311154084638	7.140951877551274	139.41533773893957	0.3558434948709685	-0.25982239574444405	-0.05875605603846242	0.850502083008748	0.8940051456519074	0.914991245690082	258	10	838	62	70	659	94	172	8
RNU5D-2P	0.6770670499208257	1.3899138286681247	1.7378242533307342	-0.31535819328083053	-0.6413286796646737	-0.05877370876778074	0.8970669445336868	0.8420326892717342	NA	3	2	1	5	0	7	0	0	1
ZNF225	2.8047907880245666	2.9797332049309473	7.294445961756617	-0.2646873290964079	-0.12437950462538665	-0.05877922635647028	0.8575872542410211	0.9568628520188776	0.9257179476736254	18	4	16	13	1	24	5	4	3
RPL37A	7.674589701959692	7.7193257676198055	216.1595485879499	-0.056180520624744414	-0.05192488541183829	-0.05881013446232758	0.9508812812378633	0.9637498956411665	0.9323002937734233	379	115	264	405	163	911	147	152	58
SPTBN4	0.5504740852976158	1.3281087772742073	0.9108336576979628	-0.33232006129419434	-0.7807578689367299	-0.05905541275052914	0.867485756210661	0.7748356320811528	NA	5	0	2	5	0	6	1	0	0
RP11-384K6.6	2.7834222066570034	3.1883879854003947	7.246273354136628	-0.10122924889903412	-0.1777937715575785	-0.05906244641205336	0.9562064200763271	0.936073002502367	0.9274950508191315	23	1	22	21	1	40	3	9	1
TNRC18	7.7178748066848515	7.857426810627069	234.14706073263713	-0.08131608597848988	-0.08957918926458383	-0.059066127298655395	0.9494224012235968	0.9482145569814545	0.9344583946744157	903	98	480	490	37	977	287	117	46
MUTYH	2.0137227366720527	2.3913693477519167	3.546225194831664	-0.17829368363000614	-0.2269126424472696	-0.05908725000589321	0.9122078767861539	0.9236883244321761	0.9210987835551376	15	1	8	6	2	23	2	4	0
SH3GLB1	6.947421826878885	7.02625790722129	132.5335061332267	0.09688146909570641	-0.05031500401739154	-0.059088820350826715	0.9224872704046649	0.9687567695510058	0.9341811922325247	202	102	266	147	76	734	74	134	21
ZNF518A	5.343522174108448	5.372000947362085	41.05149216177207	0.006796953056870116	-0.06527801788502836	-0.05916633768409193	0.994377811791337	0.9538854518864335	0.9320978818445217	89	22	62	76	26	214	39	27	7
UBR7	3.8881254560676997	4.139592331124366	16.194346526783306	0.23739051939096267	-0.09710324091766105	-0.05917921457862657	0.8766121712147831	0.9598248395456473	0.9328269441008796	46	8	35	9	14	111	18	8	1
DNAJC11	4.5721804647971505	4.905795405242653	27.704969016608093	0.032203246513724915	-0.10271346085797214	-0.05919581762326009	0.9861490186107019	0.9541922370621513	0.9341811922325247	150	6	25	49	15	155	28	28	1
RTTN	3.423168694523771	3.6560046808144593	11.55117381528111	-0.09817947939752264	-0.1311891746991006	-0.059233276154877876	0.9525787904503664	0.9487284706000114	0.930545896333518	23	3	27	36	3	73	4	6	4
GLTSCR1	4.392903139368913	4.519893810599764	22.134003724369613	-0.06739101158472098	-0.09032213836725786	-0.05928528854295912	0.958197309948038	0.9541922370621513	0.9341811922325247	52	6	37	37	20	110	28	8	4
DEAF1	3.4306886152854794	3.613157661166163	11.564398230208145	-0.46983913373956215	-0.14355625486938026	-0.0592995684898338	0.7102778439289967	0.9435102370112881	0.9276683122180494	45	2	15	25	5	29	8	10	4
ISM1	2.6062453496625633	3.000430487184503	6.925164070408006	0.40170955271254183	-0.15269946801432033	-0.05938789831620624	0.8121487097704595	0.9538854518864335	0.9216622739437917	5	9	14	14	1	56	3	3	1
C22orf46	5.212610279057994	5.338512569310277	39.76492308362737	0.11066862350465928	-0.06798659834975757	-0.05940481825035215	0.9205949178631716	0.9630180051286269	0.9344931206764968	112	34	46	76	10	229	29	36	5
TMEM80	2.2219794789066305	2.637284763656259	5.1450478406262015	0.18015081253746099	-0.22749770776759612	-0.059463335907739966	0.9279613389409856	0.9310062747124132	0.9183437670760662	8	5	5	19	0	21	5	3	1
SLCO4A1-AS1	1.5770534032818668	3.06032070869058	6.135376253744914	-1.448654282197276	-1.1657274494636758	-0.059463495428347966	0.544638237081993	0.6815372728927784	0.8320692467687747	12	0	58	6	0	2	12	1	0
RP11-126H7.4	0.5346344462447024	1.547812788728334	1.4024042254719993	-0.11036980905487483	-1.0369327447160777	-0.059493547161431126	0.9742794022458084	0.7399908013521566	NA	0	0	9	7	0	2	2	1	0
PLEKHG5	2.7903701825674743	3.1502916475837925	7.121233452824507	-0.43390977015316934	-0.1617286937706769	-0.05950161098473576	0.7434808503027365	0.9432675028013101	0.9276683122180494	23	2	20	11	4	28	13	4	0
SSC5D	5.6666388479202885	5.842459981122504	58.82217216506108	0.2887411049530316	-0.0626169277107442	-0.0595358808387471	0.8092912456558085	0.9721697254518905	0.93256154962384	112	56	45	57	41	384	50	18	13
PTPN7	2.153463505790982	2.8555267652213723	5.255530706893874	0.3062150407905533	-0.19699215973231507	-0.05953959148970454	0.8841619358006135	0.945192491292061	0.9180166748262939	10	4	27	5	0	50	2	4	0
B4GALNT1	0.9997307290570727	1.5360239803923679	1.5354204241434566	-0.06944241283681216	-0.42323668817240806	-0.05955365796911602	0.9758227588002577	0.8874965530595545	NA	6	2	3	2	0	9	1	1	0
RNA5SP52	-0.06896022981985465	1.3870166245562952	2.0883310459855604	-1.4773281170764365	-5.15618182526066	-0.059557684559480635	0.5802302259344858	0.18728761256022508	NA	0	7	1	5	0	0	0	0	0
HIST1H2AC	6.038905221659191	6.175442047976443	71.49085470957239	0.1718803382168878	-0.07441227959033689	-0.05958657747249724	0.8782648148061893	0.9568628520188776	0.9341811922325247	97	18	99	250	51	464	56	53	10
VAMP8	5.275655435971679	5.536386285161395	46.96991562511386	0.6829850964733396	-0.022218552565435215	-0.05961597814452331	0.5005823312824179	0.9923651505526094	0.9309162094851897	39	58	46	43	30	284	39	40	4
RNF146	5.4221689087299145	5.49345332525087	44.54779257740057	0.06655032416304373	-0.0710517040916126	-0.05965054432181277	0.9508812812378633	0.9538854518864335	0.9337020629197845	70	29	99	62	27	221	41	40	5
RP11-70L8.4	2.11232873054773	2.5196370512818524	3.9254466182509633	-0.08189020225051007	-0.21512478734738097	-0.05968490257348546	0.9641444705986347	0.927984117175095	0.9220271024051799	10	2	7	15	1	30	4	2	0
ASB6	3.5282708030473455	3.8441702291205053	12.545085175661656	-0.2507518438762003	-0.1455344198318233	-0.05969064326794358	0.8640940502257596	0.9399234242671949	0.9307415893649845	47	3	27	35	2	60	19	4	2
SERBP1P5	1.2111134724545534	1.706009673514878	2.1823671672837808	-0.17268385339227546	-0.4939228257962376	-0.05973830834765287	0.9375849998297594	0.8574547849137134	NA	3	1	4	9	0	7	1	1	1
STT3B	6.978893952943526	7.01055433605339	131.12529787335248	0.06569954587716338	-0.050572657839870964	-0.05979607751224002	0.938354761866233	0.9628742496966114	0.9297935155476603	237	73	187	198	103	653	114	97	24
TRIM7	2.0446322802414336	2.645889667914354	4.333959450903035	-0.09918096828077397	-0.27613287274508963	-0.05994418234488094	0.9641444705986347	0.9127995175850013	0.917590653598083	16	1	7	20	0	18	6	4	0
PSMD1	6.428502747705927	6.465684107580546	89.55327656744898	0.04591136633872334	-0.05334394679573636	-0.05996285545204467	0.9615155337339933	0.9622160286293144	0.9305800882668539	199	57	103	145	59	440	64	80	16
RNU1-139P	2.597883700684893	3.636262894457828	15.169042187273446	0.9506350221544663	-0.870169420332547	-0.060000775784242504	0.6951102326273355	0.7787026697494989	0.8548140794669278	1	25	3	2	16	23	3	5	6
RP11-456K23.1	1.1140707177442422	1.5690467476669656	1.9482720215533538	-0.4568381112713733	-0.5726977337512071	-0.06005193321510964	0.8079113075725585	0.8308676781116185	NA	5	0	4	5	1	4	1	1	1
PRTN3	0.5791386606428944	1.495907145874258	1.789379284859813	0.494395956422318	-0.43566743547045816	-0.060088856420165426	0.8431311810544735	0.9127995175850013	NA	4	0	0	1	5	9	2	0	0
PGAP1	5.168901364675235	5.2947949063566	40.4552329619083	-0.29879630510187466	-0.11156372507558439	-0.060188335136814985	0.7877120970193947	0.9423695877857513	0.9307415893649845	53	20	86	76	24	188	10	27	15
RIC8B	3.312054609487037	3.4698858302389994	10.13517884452711	-0.03784086428167633	-0.1161302579311447	-0.06021770436300679	0.9819631984322762	0.9538854518864335	0.9297935155476603	24	8	26	12	2	45	7	9	2
RP11-536K7.3	1.5014167480086609	2.300618555912495	2.872018991100714	0.17547574585756345	-0.3585358143008882	-0.0602352763866794	0.9386404186887881	0.896166796061306	0.9040748241617212	6	0	9	17	0	24	3	1	0
SERP1	6.657455554761	6.726889371015847	108.18570336754506	0.15144215157124827	-0.053422088512301354	-0.06024347336228405	0.8726183403141359	0.96600226550072	0.9324149463896306	145	84	141	162	75	592	103	57	21
RP13-452N2.1	0.4240848048809562	1.2584694653085164	1.0885424272399244	0.09621340731769831	-0.6627394958164099	-0.06031959381140635	0.9740050318454332	0.8410896285369557	NA	2	0	5	0	2	6	1	0	0
TMEM209	3.330487239191962	3.6153531712252804	10.98110371107025	-0.039005961671939926	-0.13125127163651992	-0.060357106281291574	0.9833026134612135	0.9505626087817233	0.9284754964307168	24	10	13	30	2	60	4	14	1
CTD-3126B10.2	1.6437054885842708	2.2566647918845395	3.132306777664802	-0.4033711053768718	-0.39233518261755335	-0.060379681236903016	0.8400534892387328	0.8819450208031148	0.9040748241617212	10	1	16	4	0	7	5	3	0
SERPINA1	8.405464766188151	8.544948978844864	382.9347453220077	0.14203106273681831	-0.05791929984924677	-0.06039447635022192	0.899901389484269	0.969041966498351	0.9326290435338657	361	365	549	668	183	2408	171	365	65
CNRIP1	3.663658675991427	3.8433451870115296	13.227668023431617	0.15653423584976106	-0.12095059106377827	-0.0604830455875266	0.9071000440559754	0.9482862420621031	0.930979519924023	25	4	28	17	14	95	11	5	2
ANAPC4	4.502104211775693	4.619406827426988	22.953077627559644	-0.09724290308267018	-0.07272635177666603	-0.060506593231541325	0.9311193580833417	0.9606615170471606	0.9340748511229215	85	8	46	43	8	121	20	21	3
ZNF595	3.581150429855037	3.86647185167345	14.138370884124294	-0.31909385555778247	-0.24022692105296145	-0.06053153968566786	0.8285551904715538	0.9015208203497292	0.9242368934159346	23	2	62	22	4	43	9	7	6
TPP1	8.028313685494416	8.257948738604345	314.4338286852962	0.44251726730501734	-0.06300774545966079	-0.06054066244913131	0.6961030870866931	0.9724946760114208	0.9309162094851897	222	317	232	462	238	1934	188	305	41
ENDOV	1.8406993653922457	2.3877379763155915	3.580787911635437	-0.09312589198916671	-0.29617374841456867	-0.060565274846801395	0.9665723792275305	0.9101789049077561	0.9117457263468086	10	2	4	17	0	14	5	3	0
LDLRAD4	3.782158773943545	3.966796930194383	14.418919081302995	0.2262981554871487	-0.11203911851495893	-0.060600590614531005	0.8687298993248457	0.9517406665556429	0.9307415893649845	24	10	49	12	6	95	12	8	2
EGFR-AS1	0.25881302768019027	1.2678301943127557	0.7970505653581493	-0.25384120592801196	-0.953733204582311	-0.06061248705899084	0.9141362430559118	0.7470059449999245	NA	1	0	2	8	0	7	0	0	0
MIEF2	1.673002780732711	2.2507170295715784	3.9054276355336928	-0.3877740163551158	-0.33820786048004464	-0.0606283200357607	0.8601031654801413	0.9063602180695288	0.9028474795639793	9	3	8	8	0	22	1	0	2
LINC00115	1.6979838998373704	2.2693373543654376	3.095178701647793	-0.13335443948669581	-0.33802271238873294	-0.06063328624218559	0.9508812812378633	0.8963840074414204	0.9076650725985171	11	1	4	15	0	12	4	3	0
AC003973.3	0.7641948748686395	1.547493629505831	1.3070306549650306	0.05737534674431356	-0.6780432147477193	-0.06064044104573869	0.9833026134612135	0.8107030143704574	NA	1	0	6	8	0	7	1	1	0
C3orf35	0.2625410898703043	1.492846379285784	1.1664250629963324	0.4149760750878693	-1.0059069665701967	-0.06067615967061965	0.8742220227998342	0.7568131232836784	NA	1	0	14	0	0	7	1	0	0
PGAM5	3.6217514148001544	3.8454977399726324	12.419601407399805	-0.09208916940136529	-0.109867306975368	-0.06069782716975872	0.9478683952438026	0.9505626087817233	0.9326371700694017	41	3	21	37	5	72	14	9	1
SLC35G1	0.3909278970568588	1.303968370392393	0.935367225749419	-0.2585082867090215	-0.6620385895633519	-0.06073154257754244	0.9122078767861539	0.8312269369100157	NA	8	1	1	1	0	9	0	0	0
AC144530.1	0.30191417448641017	1.1916966103956421	0.7035382576590204	-0.4805003117240149	-0.9798770837031769	-0.06075030636583738	0.8015241257649838	0.7262765566053204	NA	2	0	3	5	0	6	0	0	0
AMFR	5.369164933533879	5.523598102792834	44.32557934967954	-0.06573509528826812	-0.079079707071276	-0.06075687435709562	0.9547838045127046	0.9528618047721849	0.9324605147039238	110	22	86	89	23	268	56	30	2
RP11-849H4.2	1.7316566629663954	2.071934751373009	2.7369467998093713	-0.2247733132328451	-0.2794468356529467	-0.06075899161599269	0.8885100290221486	0.9086322629908129	0.9117457263468086	10	1	6	4	2	14	2	3	0
RP11-326I11.3	1.283566438741186	1.9160144085865358	2.455831480247336	-0.23507697924961474	-0.4114788594948033	-0.06076700494138686	0.9158192962574926	0.8819450208031148	0.890260041057134	4	1	9	7	0	16	1	0	1
RP11-630A13.4	2.3747034642582086	3.675246283609475	10.599391848662611	0.37367260475845077	-0.8636881770838586	-0.06079758301657894	0.9112530487766469	0.7286133899184174	0.8414205188399815	30	5	0	80	0	25	7	12	0
DDX18P1	1.2700595520877511	2.004523897558309	2.788412761009445	0.23953863373806755	-0.5892918981823733	-0.060896192828122336	0.9212493970509241	0.8399185608342462	0.8773778083104793	1	0	3	19	1	9	1	2	1
FAM162B	0.4569680302483483	1.2846721709218862	0.9133737946398162	-0.36654513789384574	-0.6209525621977264	-0.06090061113225738	0.8640940502257596	0.8370197374393594	NA	3	0	5	1	1	9	0	0	0
POTEE	0.635467548278437	1.3353870429025143	1.0746903644417918	-0.27769834860783144	-0.6176434728779158	-0.06095116910106285	0.8946410029056572	0.8289208148265383	NA	5	1	1	4	0	7	0	1	0
CPLX1	0.9174743844731179	1.7114127518322855	1.5986058787607296	0.00988971290423863	-0.6505006359159858	-0.06107031034230816	0.9968584357833727	0.8172878905344666	NA	7	0	11	1	0	7	2	1	0
ELK3	6.357408691644355	6.400362079732303	85.1396858565798	0.0773480119193972	-0.05859813021787888	-0.06113254127081563	0.933145851493918	0.957296400824768	0.9297887484487772	221	43	96	133	64	497	63	63	15
BEND5	1.0939526075631782	1.5349258441197302	1.5094746118088653	-0.2004629196902553	-0.41829464350206846	-0.06115378709487595	0.9115447511701282	0.8874965530595545	NA	6	1	3	2	1	9	1	1	0
CCDC88C	5.813306789649647	6.017156582348167	63.53902462504275	-0.08491312179603641	-0.11747214534765339	-0.06117572554507003	0.9541543708411577	0.9348071224809824	0.9323002937734233	210	6	194	134	22	275	58	51	12
CFTR	2.3129438011624823	2.828264250750196	8.017546535795073	-0.7710912246568291	-0.46798856255197124	-0.0612208135883491	0.6933947288792107	0.8730873567343819	0.8911380806493526	6	4	11	8	9	24	0	1	5
ADCK5	1.5349472257565973	2.1217274567616293	2.4654863011895394	-0.08868089872399185	-0.3143130394832711	-0.06125608526154365	0.9662997704411836	0.9021781448843949	0.9076102866558964	9	0	9	7	1	22	2	1	0
PPAT	3.015869934096943	3.2424793223771546	9.169069222750954	-0.11438533455375259	-0.18681568411604332	-0.061280813245246896	0.9541543708411577	0.9373388051445611	0.9190537473847141	8	9	7	25	4	24	4	11	2
RP11-819C21.1	1.2643339631277422	1.7995554915967107	2.077920061659349	-0.3246973500751255	-0.3289292534163936	-0.061298558849163035	0.8713310751119329	0.9090182289370565	NA	3	2	6	4	1	16	0	2	0
GABRB3	1.1809472519454436	1.62886677244857	1.8647157357984046	-0.11965647373565613	-0.40830434722335873	-0.06131504974417043	0.9565006440055301	0.8810802512666935	NA	7	2	1	3	1	8	1	2	0
pk	7.152386960566175	7.174982767733298	145.24923954395848	-0.009401157449328788	-0.05537482477497077	-0.06134634786277012	0.9918258974016697	0.9538854518864335	0.9210987835551376	359	66	291	253	78	866	136	105	20
CTSS	7.482173798805279	8.04973856973499	274.35595782033215	1.0700380999945889	-0.24046783546736794	-0.061393832236120854	0.532478385224969	0.9087204704571853	0.9055559756359319	35	350	319	141	240	1432	170	243	34
EPHA1	0.8287333628962976	1.5719580153141595	1.3989360264502793	-0.18863650081150002	-0.48721001972419076	-0.06139996460872831	0.9342607588760117	0.8696294736532355	NA	2	1	8	3	0	12	0	1	0
SAMD4A	6.499441903375513	6.603188230541248	96.2551911522144	-0.0987749215301601	-0.0707187092009688	-0.061452942437734207	0.9194921080735445	0.9538854518864335	0.9307415893649845	282	35	266	162	34	452	131	64	10
FAM129B	7.439614931573698	7.558019686915669	189.8447775571599	-0.02304681760548851	-0.0828511362023469	-0.06153994555229405	0.9861490186107019	0.9499687766707189	0.931331247293028	743	85	234	487	40	829	221	117	33
CYTH2	4.6870092353495325	4.984908399836541	29.054328716290613	-0.03240426161510554	-0.1090118939287653	-0.06154235924704795	0.9847623902333169	0.9487284706000114	0.9324605147039238	137	6	64	63	6	195	34	18	2
MRPL27	3.440627665358473	3.5871585707408356	11.244030418748338	0.11337617178915431	-0.13668219101464185	-0.06155992878821192	0.938354761866233	0.9435102370112881	0.9274950508191315	13	10	17	18	8	54	8	11	1
POGK	5.96770324698751	6.078093972660665	66.31807127030584	-0.05076916627933335	-0.07049606430939297	-0.06157405348437219	0.9615155337339933	0.9538854518864335	0.9305731508998563	137	21	153	136	43	341	60	71	5
CTC-510F12.3	0.4915280056644179	1.2130582190897374	0.9204698919489697	-0.21235902084637331	-0.7267272326384049	-0.061585935082589506	0.923973059440918	0.8015376345227632	NA	1	0	5	2	1	5	1	0	0
BCAT2	3.1059747949302876	3.291798265721508	9.03626187289022	-0.11237831915459963	-0.14396831005075117	-0.061652511579159186	0.9474774977254756	0.9465900367830073	0.9249932567239111	28	3	7	23	5	43	3	7	3
TSN	4.556973717237866	4.628140122661439	23.762568280709907	-0.10271656888263736	-0.08087709225717166	-0.061712443670879136	0.9209892354994711	0.9538854518864335	0.9309162094851897	58	15	36	47	11	104	28	17	3
DHRS4-AS1	2.0992751525782443	2.3669275689882974	4.165479279656926	-0.08713026769407546	-0.23525692894422429	-0.0617635726737575	0.9637292173587948	0.9227635392229563	0.9163671977711749	9	4	6	6	2	28	1	2	1
PPP2R5B	3.993695148289877	4.148433521483628	16.289947739958265	-0.1866564146211373	-0.09389382209297986	-0.0617998474477059	0.8772511244169149	0.9541922370621513	0.9311163899816646	52	5	38	32	6	85	21	6	3
FPR1	4.807392251221082	5.1948242836557235	35.7215002206016	0.7809540493406655	-0.0688747251592148	-0.061804878793552134	0.6186040568425115	0.9765805668776141	0.9263195978051258	11	31	125	33	17	274	19	31	3
ENTHD2	1.9145392354549053	2.5558293815629107	3.8569852592283143	-0.11568629187355389	-0.2786366145715274	-0.06184777298398451	0.9578856543330441	0.9127995175850013	0.9132963535389133	14	1	15	10	0	26	6	1	0
RP11-39K24.12	0.6728483998987121	1.6158149457569573	1.4585470304182009	0.16863795790700123	-0.596042713702987	-0.06191879503268268	0.9560297565645678	0.850761909582714	NA	0	0	7	7	1	12	0	1	0
EEF1B2P3	2.305763414251363	2.642144149142652	5.420885964213625	0.06316322956782523	-0.20889333175677963	-0.061954907382230376	0.9776271714292539	0.939512651970388	0.9129484569976238	4	5	8	6	6	22	3	7	0
ZNF485	0.9847767245717793	1.7445250018545826	1.7026895817915573	-0.23716502982128956	-0.5107969182995438	-0.06211240522975469	0.9150846260403235	0.8607078263362657	NA	13	1	2	3	0	12	0	2	0
BRICD5	1.269972997307577	1.97960693327137	2.1517165794909774	-0.12769030246114207	-0.48747011195812134	-0.06219739253271114	0.9556576352727835	0.8586107289916932	NA	11	0	4	10	0	11	1	3	0
RALGPS1	3.408183276005278	3.668715353612936	10.965483305129998	-0.39538183817281536	-0.13270284506200128	-0.06227592922120946	0.7430609814655106	0.945192491292061	0.9276683122180494	39	2	27	24	4	38	9	15	1
KIAA0391	5.227060469072792	5.260535162753409	38.47798391937749	-0.0032404597169457057	-0.06334418587074857	-0.06227776165647535	0.9981489731204609	0.9602977771606906	0.929274552421567	82	19	52	67	28	201	23	29	9
AC090286.2	0.1431538079526464	1.2390526422171857	0.7523080510539498	-0.3243434974815932	-1.3499020286249963	-0.062284075310279914	0.8979097180865739	0.636621188963208	NA	6	0	0	6	0	5	0	0	0
KAT5	3.318558698326086	3.656658870619266	10.844461045135585	0.1808727771971893	-0.1356999476096549	-0.06233256061802831	0.9089072265489291	0.948035888191171	0.9274950508191315	35	1	14	24	11	91	7	6	1
RAB35	5.157793957296118	5.311696362044437	37.903743393561676	-0.026921199462779113	-0.0789934464580527	-0.06234676462235918	0.9836943115297937	0.9538854518864335	0.9311163899816646	122	20	70	87	9	232	42	27	3
RP5-991G20.1	1.9214458764912061	2.4398099108508	3.9008933830871237	0.018579924863615482	-0.2713640159912577	-0.062347853863749955	0.9938516946743954	0.9148117931069913	0.9120128992341042	15	2	5	13	0	29	1	2	1
NUDT15	3.120343545714554	3.4880941963673378	10.272142838359075	0.2015886657738668	-0.1543413206093059	-0.06238607267608743	0.909875324440236	0.9480758079883934	0.921923580613452	15	11	11	31	1	66	10	2	2
UBP1	6.558747729517342	6.589355225032392	96.85381792038699	-0.035244927635567996	-0.054901073734048456	-0.06240114610539619	0.9687458859995333	0.956381128288685	0.9249932567239111	225	62	168	174	41	438	93	85	14
ZFYVE21	5.169879315424457	5.278734805637934	39.02040990038907	-0.15435274881395006	-0.08594784348513433	-0.06241890651708258	0.8938487790342238	0.9538854518864335	0.9300384595553955	85	19	47	70	30	179	49	10	9
MAEA	4.933131280636425	5.00903459449094	31.50833181153319	-0.15473453210056584	-0.053658063524310066	-0.062445759074856125	0.877680141931412	0.9695050276825322	0.930312909256491	95	12	67	65	9	151	30	17	8
SUV39H2	1.7407679197851076	2.4648746451835617	3.6958230355571837	-0.24147033268569118	-0.24786675907012173	-0.062454361273533106	0.9164540086402544	0.9319314334639343	0.9072011716594073	8	0	7	13	4	35	4	0	0
PPP1R26P1	0.5680243474949753	1.4257584314605227	1.71800234761191	-0.4623052766234907	-1.175704584778925	-0.06248194018224478	0.8687298993248457	0.706868995070561	NA	6	1	7	0	0	2	1	0	1
RP11-180P8.1	0.654128063535556	1.4634267888172818	1.5365533177588437	-0.5919093403847451	-0.9271528545032716	-0.06252739527200893	0.7740566980093481	0.744973777524917	NA	7	0	3	5	0	6	0	0	1
XPC	5.923800530959312	6.0063487071127515	63.671626475805205	-0.14432204815036348	-0.06725000102225177	-0.06258107599361967	0.8809310152554439	0.9557961398568177	0.9294194601273468	206	14	121	154	27	275	49	58	13
HPCAL1	5.364905604978498	5.6147223569049025	46.94621400305624	-0.07600636830543188	-0.10691236930264494	-0.06258120404551777	0.9584635554604463	0.9459336612523183	0.930545896333518	180	17	146	69	7	227	65	31	4
GTF2IRD1	3.669372674068663	4.07880465521022	14.770267860687472	-0.08409275977729776	-0.17108196896936304	-0.0625824232284558	0.9637292173587948	0.928581836041072	0.9274950508191315	55	2	43	42	1	69	18	10	2
CHCHD3	5.492672535774358	5.644640132457147	48.75923200832967	0.049982980775636746	-0.07724156270206164	-0.06260773627668935	0.9665723792275305	0.9541922370621513	0.9305731508998563	105	15	72	101	44	279	44	48	3
AC058791.1	4.788523513847143	4.964366218966717	31.159228943566102	-0.3264678067776181	-0.15293700184173037	-0.06263852103595301	0.785575172899537	0.9222331187826293	0.9274950508191315	42	13	105	73	6	91	30	16	10
ZCCHC17	4.959505964391004	5.098045526116277	33.6298978793145	-2.8711886248313764e-4	-0.07784208443182439	-0.06265966910293348	0.9999372839636632	0.9589549716181095	0.930545896333518	80	30	55	39	14	152	23	41	3
CNIH1	5.397109575096192	5.461716271380392	44.54909561618721	-0.0020372056702340287	-0.07326321125803813	-0.06267592778308403	0.9993278087986119	0.9556654088254475	0.929274552421567	58	21	68	97	34	221	22	37	11
XK	2.155212648109715	2.4378334810342484	5.247418441479173	-1.1612999977598808	-0.356755629084476	-0.0626933364377103	0.4973213301558359	0.8924889461534731	0.8956389743007527	8	5	6	9	2	3	6	2	2
CD3G	0.5249749310478933	1.6958502608099557	1.9440812207932947	0.7793873045065165	-0.6320442043309308	-0.06269710824065639	0.770674602482493	0.8653458995640723	NA	0	3	12	0	0	11	2	0	0
MMP17	1.0051250312061841	1.6979419906283728	1.6743624305750286	-0.4002883258581231	-0.5447871677847979	-0.0627072516875737	0.840329769451014	0.8465826533956159	NA	11	1	3	3	0	8	3	0	0
RP3-325F22.3	1.4228906454549555	1.9749082696893874	2.4787816859397735	-0.5013269788240858	-0.4259211421395632	-0.06271342636022093	0.7807788142954455	0.8760673214675545	0.8944324911422374	5	0	10	5	2	6	5	1	0
ZNF320	4.443877862499637	4.546086781612234	22.609310326954564	-0.1564097148757549	-0.08615663389130362	-0.06272299892601534	0.8930380615448533	0.9548531759648378	0.9297935155476603	53	9	28	65	11	105	10	24	5
FP325331.1	1.5948242254860692	2.0302010526441503	2.966548476286035	-0.3608957714399594	-0.32314777045630655	-0.06273779314950231	0.8557241214698783	0.9029389318673964	0.8995040177558843	8	1	8	3	2	17	0	2	1
TTTY15	0.4732314997334283	2.4247137533429295	4.848745305859426	-2.360598488967106	-6.6062891341807966	-0.06274832091459705	0.44798083587257465	0.08753769713405103	0.34397899878842975	29	6	0	0	9	0	0	0	0
ZNF273	2.588325906952783	2.8638416897795147	6.383401056831466	0.036875197271597916	-0.2122709307896326	-0.06277675185867891	0.9858919476299468	0.9280907390775541	0.9167609150313243	8	4	26	7	1	26	4	4	2
OTUD6B-AS1	4.799803659314711	4.861879222293758	29.33898466323038	-0.0744106020714391	-0.07580808972647596	-0.06284015939671937	0.9522252873790628	0.9590362150241237	0.9292056313777445	45	18	61	43	17	140	12	25	8
TSPAN8	0.6936200646622992	1.6361229918422047	1.262322435211907	-0.554870633825533	-0.6180123885060306	-0.06296300946784242	0.7799971690990304	0.8325069659623059	NA	6	0	6	5	0	15	0	0	0
GGPS1	3.8161930632220122	3.9302071826263623	14.216700208078368	-0.2702168484373563	-0.10116950851027902	-0.06299676551851072	0.8098152237936502	0.9538854518864335	0.9279695281541338	30	8	38	20	6	48	11	17	2
RP11-120K24.5	0.25881302768019027	1.2778710005925167	0.9572161344744003	-0.02176459717534308	-0.8089147962353473	-0.06303999060955047	0.994377811791337	0.803397706409546	NA	0	1	7	2	0	8	0	0	0
MED10	3.811910228113815	4.024611020994557	14.489017187031285	0.06689606159681111	-0.11505045401143858	-0.06304428113345423	0.9641444705986347	0.9459522758500923	0.930312909256491	46	9	18	31	7	126	11	7	1
MAP3K7	5.879532320354159	5.914966830901838	61.549698177369116	-0.14563978278414708	-0.048033253078647475	-0.06306272864621373	0.8648068209790588	0.969041966498351	0.9274950508191315	115	26	100	128	39	274	46	32	19
RBM4	3.9066156516025776	4.128707681017515	16.38965585608977	0.036893504090014066	-0.12205032731601942	-0.0631102268376666	0.9833026134612135	0.9482843539852317	0.9274950508191315	18	13	52	30	3	70	12	18	2
FREM1	2.2777511522792917	3.0134592961035396	5.925685309348863	0.4017054759347171	-0.26473589869296427	-0.06319816158774963	0.8460573330894385	0.921370502768334	0.9091491226157723	51	1	4	3	3	45	3	6	0
NAA15	6.056918530643846	6.120098764302214	70.09840888519268	-0.152761925281894	-0.06161049776173966	-0.06324480052193188	0.8653078350969319	0.9605172758850266	0.9274950508191315	157	29	129	196	22	346	52	38	20
RP11-166D19.1	4.865196749256637	5.081351120705494	32.16648972189275	0.18802377400310635	-0.0772498753014072	-0.06326337628956782	0.8809157636606986	0.9625463210428418	0.930312909256491	45	10	65	70	30	275	29	16	2
MYO16	1.5851701043212518	2.2406676377485657	3.1738032700213523	0.2906769724617134	-0.33418850664841104	-0.0633008599451959	0.8932926844369263	0.9063602180695288	0.8974359296441575	18	0	1	5	4	19	2	3	0
MCMDC2	0.53195743314101	1.3026955458190173	0.89558903170188	-0.459214557509022	-0.8999444565075541	-0.06337536528706168	0.8041919512269899	0.7367815621145473	NA	6	0	3	3	0	5	0	1	0
DRAM2	4.239059051069485	4.355465721595911	21.046368606137484	0.08129369044849413	-0.12082471882107171	-0.06344561722914129	0.9553143570918482	0.9460782623286281	0.9253062647371207	23	8	35	28	23	92	14	9	7
TAX1BP3	3.3030830964926214	3.42905879474211	10.084826317920832	0.10382344587197358	-0.14281055700601142	-0.06351493246120941	0.9477219663708842	0.9415511479479639	0.9249932567239111	29	8	7	15	6	50	8	6	2
MBIP	4.796750162491688	4.870812517788623	29.247699651189375	-0.02522396989279823	-0.08630739468426435	-0.06364363425635661	0.9867270336689385	0.9538854518864335	0.9276683122180494	71	15	21	68	19	113	26	20	7
SF3B6	4.566790240591654	4.760404935354221	26.454076576044155	0.2607586309519401	-0.08728364305588233	-0.06365003642174455	0.8346937810515052	0.9612273313960693	0.9274950508191315	46	9	27	45	32	201	10	20	4
CABYR	0.4030317161183215	1.3283638001643794	0.9587597760274575	-0.15144575913000327	-0.979333344427281	-0.06366207895492991	0.9534928470179769	0.7367984083078	NA	1	0	2	9	0	5	0	1	0
SRPR	6.691446991495772	6.7541616089754335	107.40849538852606	-0.02318511494626589	-0.06480074787717008	-0.06370126419910596	0.9821615339320146	0.9535279884788189	0.9251355804487277	260	29	234	235	63	580	109	86	13
CRNDE	1.478674417926526	2.0678176716715053	3.048097149453108	0.28254754840596324	-0.33556550137476315	-0.0637713519754308	0.894099073550389	0.9127995175850013	0.890046208921831	7	0	6	1	6	14	2	3	0
B3GNT2	4.1863563904290055	4.308202667618919	19.125965679026717	0.11423373976326096	-0.10408734082689777	-0.06377927049425886	0.9328924357751986	0.9501354765505137	0.9276683122180494	23	13	52	29	9	118	17	7	4
HMGB3P4	0.4327257891317335	1.5766034729595115	1.479857861759282	-1.7229580884035225	-1.4669128229237256	-0.06379445192374696	0.43908873768576717	0.6491542716867975	NA	3	0	10	5	0	0	0	3	0
NAE1	4.6065933198081455	4.693918739065737	24.740558730455717	-0.0752215638801327	-0.07086073333946032	-0.06379538831097303	0.9480849780196943	0.9606673861922478	0.929274552421567	56	8	46	72	10	135	16	21	5
CTBP2P8	0.7555861245711153	1.698404219958781	1.6469846859287582	-0.8122320662014718	-0.9912047063505005	-0.06379720159748262	0.7281549324006559	0.7382652666521784	NA	14	0	1	6	0	1	2	2	0
PATL1	6.575526233577039	6.645273815630733	100.3309396719047	0.07596123840418348	-0.06672240311436671	-0.06382399451504413	0.93505196684115	0.9538854518864335	0.9274950508191315	170	42	205	149	84	538	103	80	11
AC069282.6	0.13392539242736212	1.18287455968057	0.974123476880121	0.18838255046406474	-0.787064086355011	-0.06386982344129465	0.9540601759937407	0.8261568122090529	NA	0	1	0	6	1	7	0	0	0
RPE	5.245489458321877	5.3144114940444265	39.22465138622166	-0.011994572185934818	-0.07823343588408986	-0.06388602006083982	0.9921020453356981	0.9502756763295291	0.9277343980308266	72	27	67	74	20	205	24	42	5
AC093690.1	1.2875059429391873	2.026316991742843	2.247079095877323	0.03151946915185104	-0.4747419243204316	-0.06391684441515752	0.9907141324411559	0.8633080771912218	NA	4	0	8	13	0	13	3	1	0
CDHR4	0.7537386662295715	2.009793880099964	3.1027187751059397	0.4067312981674016	-0.7590387592392116	-0.06395412997319658	0.9046223013597389	0.8416300488644384	0.8482818917620502	0	5	16	0	0	3	1	5	0
TAF2	5.03584837763076	5.140118528345544	34.17293331951157	0.0715679820529116	-0.09126447922530062	-0.06400160109240374	0.9506459091218208	0.9442000109659939	0.929197621174503	87	19	46	55	25	216	37	20	3
FAM69A	1.8035606580007755	2.405902384312213	3.5920742591256056	-0.5061341131490568	-0.2824209077151183	-0.06400233274531976	0.7841463293958895	0.9155949836670748	0.9065259036657167	10	2	14	5	1	26	0	5	0
FBXO41	0.9889953745938928	1.608864738604586	1.6728612007310217	-0.3106093120643333	-0.46533251502415823	-0.06400919829441445	0.8808907547301535	0.8737925801271157	NA	3	2	5	4	0	10	0	2	0
GPAA1	3.3238707005418897	3.7956928171748645	12.867929832889565	-0.23612727757267168	-0.340037992278619	-0.06401335140262962	0.8977189555514288	0.8709669295293779	0.9157690561592929	86	2	21	16	1	45	5	9	5
TMEM104	3.478600366647025	3.662154224359302	11.37389594707119	-0.15686070699091864	-0.13872934581938667	-0.06403633259148124	0.9125321954845217	0.9401960537120241	0.9250027262501701	56	4	12	17	5	43	12	9	2
ZNF8	3.0710585961150394	3.476568633249643	10.804792319118482	-0.2152833000996311	-0.2337256685188344	-0.06407785071064025	0.9126792747910811	0.9176230182144411	0.9167750901900411	26	6	26	24	0	38	7	3	5
BMP1	4.470372202241086	4.644985757130688	23.525221678874765	-0.03254359158056186	-0.10499677066640409	-0.06407864593788233	0.9833026134612135	0.9472508901702033	0.9286627098794015	93	10	27	64	5	129	25	13	4
PABPC1L	4.026747624676612	4.422247287639147	19.343291778269872	-0.07859972014592342	-0.1855487099215046	-0.06409481279205312	0.9658162516451003	0.9196016451712046	0.9249983294654984	89	3	27	68	2	96	25	9	3
C11orf24	4.735187800182367	4.914114327074646	28.734225391663788	-0.06255282664017467	-0.08867102899775395	-0.06412910363950491	0.9628319516267642	0.9538854518864335	0.929274552421567	79	19	59	64	4	136	27	28	3
CLCN4	2.8248042769279214	3.086501513816688	7.795894598541298	0.23758911422456983	-0.18167089765267191	-0.06413635833451341	0.8960196429234616	0.9390850260584133	0.9180025972598097	19	5	3	14	7	53	3	3	2
PALM2	1.9238876861420584	2.2797651735606377	3.606143966088268	-0.43652758650146745	-0.27634221558992206	-0.06420403591262898	0.7769496314475023	0.9127995175850013	0.9065516845964843	7	2	9	5	3	14	1	6	0
BRMS1L	2.594562042225926	3.339762196489386	8.585385032671713	-0.5269805764134853	-0.25957541119770317	-0.06422174415713722	0.8134971778739191	0.9218257388180808	0.9117457263468086	27	0	11	25	8	37	16	0	1
ZNF766	4.844430964758236	4.975905473584253	29.93570357345407	0.03288967580427333	-0.08901852043827241	-0.06422850585547545	0.9807163262656776	0.9499687766707189	0.929274552421567	51	13	48	99	14	183	21	29	3
VDAC3	4.726932354048995	4.809221253647964	27.293988448135735	-0.1316274270659133	-0.07837202839251761	-0.06425598353462421	0.9054269484679097	0.9556654088254475	0.9276683122180494	109	10	35	45	13	117	19	25	6
MRPL38	1.7764030215933926	2.435382364807257	3.5108712438383094	-0.16140027938979531	-0.37445889688759	-0.06425649767521974	0.9407575153892427	0.8826473786095357	0.9014803787356527	26	0	5	7	1	14	6	2	0
WDR19	4.385149072944622	4.585491049585806	22.448086418608387	-0.06826908791201335	-0.10835845528050844	-0.06425894762725935	0.9615624816462748	0.9465900367830073	0.928442475114999	82	3	45	61	7	133	17	14	5
WDR4	3.048138478039536	3.612359844152456	11.05859916309291	-0.2373086393793993	-0.340755331401656	-0.06428208452541768	0.9112770926239628	0.8760673214675545	0.9140084961638476	65	2	18	23	0	32	11	4	4
DRC7	0.5062028643255991	1.4807529006716607	2.1698527121310858	0.22961021183834118	-0.7817655531031064	-0.06432304269625648	0.9442278446619916	0.8336551897443306	NA	0	4	6	1	0	8	0	0	1
LMTK2	5.729846624121239	5.82461965843347	55.5435805236372	-0.08316125670053494	-0.07105058523385652	-0.06438753723595748	0.9348707143624668	0.9538854518864335	0.9274950508191315	167	30	103	120	15	260	62	47	6
ST8SIA6-AS1	-0.09189921620512433	1.4630852358700492	1.0946723584181197	0.33733930358989206	-1.6232914947061758	-0.0644035170441732	0.9112530487766469	0.6236782925620457	NA	0	0	16	0	0	6	0	0	0
CHST7	1.0614483408805253	1.8403983810821658	1.9774522783471646	9.472396461525292e-4	-0.43369070047731245	-0.06440756478485091	0.9999372839636632	0.8843608033531725	NA	1	0	10	5	2	16	2	0	0
LDB1	5.5689268270110315	5.662165890861944	49.6934717402798	-0.0811732658708316	-0.074889382756744	-0.06442083879818819	0.9411035839465648	0.9538854518864335	0.9275697916455129	173	12	132	74	20	251	45	34	10
MSI2	5.688630674013863	5.746314495034327	53.867396572145026	0.09282868698010872	-0.07111228081290823	-0.06443822386671565	0.9326750091774402	0.9538854518864335	0.9274950508191315	57	29	122	107	33	294	41	36	11
TCHH	0.9810702137999537	1.5667603390604499	1.5307940217371885	-0.0430885671457615	-0.49369209323031005	-0.06444670144321689	0.9861490186107019	0.8601854031191349	NA	7	0	1	4	2	9	1	1	0
DNAJC5	6.302607346015657	6.370147246055897	84.06048890242009	-0.21261580689059206	-0.07056185853411195	-0.06463338999141055	0.8015241257649838	0.9538854518864335	0.926285884395172	237	48	176	145	21	316	75	47	24
MMP1	1.8039394599706058	4.948514288635977	33.719374876143725	1.1502151056620369	-3.2092695480005062	-0.06465425073045204	0.7471762824067354	0.32062524915615176	NA	0	1	0	7	134	24	5	0	4
NIPA2	4.09172817682445	4.194504538840369	17.396288097867245	-0.07111260530039756	-0.09957052077342245	-0.06466230597484851	0.9577991538544909	0.9505626087817233	0.9274950508191315	49	11	17	41	7	77	20	10	3
RP11-494K3.2	0.7149600407913886	1.5026324601972587	1.1294159222330593	-0.34462907170650875	-0.6992367701267999	-0.06467217516018349	0.8622653741120144	0.7966056980364996	NA	7	0	5	3	0	9	1	0	0
DAB1	0.19287147206055985	1.1698176619639562	0.8298963164820464	-0.1647309200736772	-0.9529480077450456	-0.06467504605098659	0.954080010638702	0.7599852359680719	NA	2	1	6	0	0	6	0	0	0
URB1	5.285245296015038	5.512334704619293	44.16404390861621	-0.09832997002391704	-0.13047506081342475	-0.06471861039786182	0.9471905703718909	0.9306403548476077	0.9274950508191315	198	13	79	111	5	208	31	42	8
ACTG1P10	0.7417387185140325	1.4735499044933933	1.291995555975503	-0.3054549261184227	-0.6856579850610173	-0.06472607286077255	0.8864488118129605	0.8081886693612897	NA	9	1	3	1	0	6	2	0	0
MAGI1-AS1	1.0671739298405343	1.7696870696945195	1.765478047310425	-0.29991325669723085	-0.48527143519949273	-0.06480099873384385	0.8857609537057679	0.8644284974428749	NA	3	0	9	5	1	13	0	2	0
FAM126B	5.753689472009555	5.840901958078761	56.959030738230624	0.10108516112414706	-0.07584500719685168	-0.06482649686521594	0.9260093055494458	0.9530364240781856	0.9274950508191315	68	29	154	82	39	275	56	48	7
COL23A1	0.8972524029461304	1.6806668285653719	1.9432092609916483	0.36706730350238725	-0.5444121102074321	-0.06485988292973942	0.8815507343849759	0.8660431954763305	NA	11	3	2	0	0	8	2	1	0
RP11-732A21.3	0.81536733692766306	1.6108263568058787	1.8791916399154724	0.2776484939579144	-0.43992989605057403	-0.06489810852448183	0.9178152825989243	0.898549503624045	NA	8	3	1	0	1	11	2	0	0
RP5-867C24.1	0.7737678352852744	1.5898282979084195	1.2689320982157453	-0.2784733675307	-0.6407488658674808	-0.06497289527892529	0.893656227626738	0.8172508622903634	NA	4	0	4	8	0	11	1	0	0
ARHGEF10	6.8216073669192125	7.044919291836086	131.45062684313396	-0.06042925760585427	-0.13440978502609402	-0.06498816359684108	0.9692916987536377	0.9276794197630851	0.9274950508191315	499	19	467	188	35	556	167	67	23
LUC7L	6.050960946504937	6.133241292010384	70.3467055252534	-0.21491207994970585	-0.07999259379608657	-0.06503597394126219	0.8112380928527604	0.9491019469658721	0.9264202384743443	161	17	194	146	32	279	74	36	18
CCDC66	4.615308713846493	4.752620141931087	25.157757928004646	-0.05553910888148579	-0.09174689088028323	-0.0651390381345997	0.9637292173587948	0.9488993899664387	0.9283781136288202	59	8	67	60	10	162	28	13	3
RASD2	0.41198098581949355	1.32996414261378	0.8659269399239568	-0.4755340595290921	-0.9058922058423453	-0.06519592764833845	0.8113762607714065	0.7455575341898134	NA	2	0	4	6	0	8	0	0	0
EPN2	4.563285850356513	4.772540684580009	25.418755384844076	-0.12067668142214	-0.1080082281078358	-0.06521792039003291	0.9254742369485254	0.945192491292061	0.9274950508191315	70	9	53	81	5	141	34	12	3
C17orf97	1.7451635496198301	2.200174439270096	3.3898117877962597	-0.0023305682137436867	-0.37847494831557205	-0.06524117971063467	0.9994818309143362	0.881090098348151	0.8935765537950527	2	1	7	16	1	14	1	3	1
FAM171B	2.6129649630772214	3.0735065472604433	7.371312079231028	0.23010962674185487	-0.18862508234216024	-0.06524364443829538	0.8989207583881739	0.9448756044632263	0.9116532959078761	7	1	14	8	13	34	6	8	0
KIAA1841	3.302415194818732	3.4275364226519756	9.479964090088357	-0.07088233490327434	-0.11781698347923596	-0.06524782943578715	0.958197309948038	0.9490664417587581	0.9258098467580399	26	3	21	18	5	55	8	5	2
MATK	2.08629911703387	2.6512113933831576	4.369647937167595	-0.042688296842714996	-0.27755942759963165	-0.06527356654775072	0.9858919476299468	0.9105082024807628	0.9100124950044541	22	0	15	5	2	22	4	5	0
STARD4	5.352253485003573	5.455862198615846	43.738635009092995	0.19356355375918624	-0.08088578810741916	-0.06528018077382217	0.8518480819010817	0.9538854518864335	0.9274950508191315	56	19	87	53	45	219	37	37	6
GXYLT1	5.339484062742596	5.428729889692036	42.13702568981604	-0.029107178680731326	-0.0833854688208236	-0.0653541552408974	0.9806413401793848	0.9461603692403782	0.9268698085339242	78	18	64	98	31	198	38	43	4
HGS	5.89590669130767	6.121899181060576	68.32309514779786	-0.15455344442118207	-0.14122734454558175	-0.06538365247977855	0.9084740575288709	0.9227635392229563	0.926801745134025	291	10	142	181	15	307	84	32	13
PEAR1	4.568896009293373	4.971161316713261	28.66124090536766	-0.09759582343507472	-0.136040737457689	-0.0653903615937068	0.9554798901548569	0.939512651970388	0.9258098467580399	153	3	64	47	10	155	37	23	1
ACKR2	1.608195424059349	2.1966940345086283	3.1412402851749204	-0.304287695629986	-0.365549738093741	-0.06548618643323034	0.8841619358006135	0.889143021248235	0.8971116661446507	11	1	9	8	0	18	3	0	1
LINC00998	3.5746703782039293	3.9228924573966486	14.408241225258152	0.5457539228190796	-0.10701905311099436	-0.06548934845071192	0.7281549324006559	0.9639239376330511	0.9185114280230157	8	12	9	37	13	87	6	16	1
ZNF552	2.9580516455166004	3.4298198030723466	9.237381149824476	-0.18415433165218986	-0.23147795365836007	-0.0654912919785919	0.9278371775722014	0.9154461314927473	0.9180025972598097	27	2	24	32	0	28	7	10	2
PHTF2	4.395285443612187	4.474037593477704	22.01746103982871	-0.17817306319815351	-0.09698114863240791	-0.06549422836994064	0.8787538596135027	0.9506916671863358	0.9253596134778554	33	14	48	34	12	79	28	9	5
ST6GALNAC1	1.5950119333835904	2.2732249095134223	3.6345767692201276	0.2994073915516464	-0.35792793948265744	-0.06550858279632042	0.8989207583881739	0.9012778794458653	0.8895063042582837	19	4	5	1	0	25	1	1	1
RINL	1.9821219678061204	2.3800645859473173	3.5823911844788467	-0.14450306845451286	-0.25543040509787895	-0.06552245835590145	0.9372384449729897	0.9148117931069913	0.9090677365542197	5	2	9	11	2	27	4	1	0
SUSD6	6.637569875920817	6.687394031260745	103.31993939678092	0.014582313290844166	-0.06401902386541564	-0.06552968361989141	0.9889719011793296	0.9532713038239432	0.9238778248013305	171	59	267	187	43	540	108	75	14
ARID1A	7.877754771690378	7.899016519292218	241.73562752371473	-0.015357819296819472	-0.053341364788752156	-0.06553198741190569	0.9858919476299468	0.9556611758705496	0.9167750901900411	639	113	511	320	135	1217	233	190	37
EIF3E	7.306449588485547	7.366207560856293	169.11978175236834	0.07654474404787483	-0.06284804270709926	-0.06556904063934414	0.9359535017797356	0.9568628520188776	0.925086823247338	260	112	191	263	135	801	114	134	37
KIF20B	4.330088396764321	4.41888656411705	20.888605176086163	0.027494122962187187	-0.09632960098408913	-0.06558588197738763	0.9843140067899633	0.9505626087817233	0.9262550241303978	58	18	26	31	7	102	20	12	4
PAXIP1-AS1	0.8571942540350259	1.605373601892371	1.490347816252068	-0.15401784807154145	-0.592939101449947	-0.06560300775436251	0.9508812812378633	0.8362928336343581	NA	1	0	5	8	1	9	2	0	0
LA16c-390E6.4	1.2348835660754702	2.028583737684173	4.471209327059777	-1.2037128761754592	-1.1470751433573827	-0.06560722039906657	0.5823392240375852	0.7373286316961859	0.8185000898785989	7	0	3	4	8	2	1	0	3
MRPL33	4.434702738186926	4.669086677858985	24.981262383337782	0.5603121172938489	-0.06420441241684312	-0.06562590445287451	0.6161665295797297	0.9761541147241592	0.9242329470443484	32	19	17	32	28	175	17	19	2
FNDC3A	7.4024067212783615	7.425668996674124	173.7198858124278	-0.012030584315550884	-0.05847755657537756	-0.0656696712937398	0.9890493259248924	0.9522271982681508	0.9169949221784911	342	87	343	303	105	914	141	161	24
FLCN	5.517777696806421	5.65656923512787	49.50436061066094	-0.16359495302434302	-0.09382493670005478	-0.06567891504328677	0.8841619358006135	0.9454984050671127	0.9274950508191315	133	7	105	110	33	184	62	34	8
TMEM92	0.4570653953406972	1.6911365010300623	1.7978286463925959	0.5882241646626039	-0.8994493424985687	-0.06571089818573556	0.8400534892387328	0.7955988048323788	NA	0	0	0	15	2	8	0	2	0
PPP1R15B	6.77013245296032	6.799278966602635	112.4413258981432	-0.07586859597127894	-0.05360954848677769	-0.06574867097205835	0.9259639652422068	0.9589549716181095	0.9202459090757142	242	38	244	193	75	495	114	73	23
APBB1IP	5.008220765330105	5.234440273538227	36.95952306019837	0.37185984411046635	-0.07185230389358939	-0.06575050640811098	0.7505949853982783	0.9678673626204664	0.9255332124162603	32	38	97	49	11	228	30	32	3
CD63	7.926294188555683	7.991098776964637	260.78652039315693	0.05595545552676093	-0.06357935430714112	-0.06577652397150578	0.9553143570918482	0.9564279478447382	0.9249932567239111	513	165	291	323	216	1195	168	228	55
CRTAC1	0.5680243474949753	1.299456466240069	1.0110964804717224	-0.26305716177355165	-0.7312516992037678	-0.06577858698012513	0.9020609765404297	0.7930669553120769	NA	7	1	2	1	0	6	1	0	0
SAP30L-AS1	1.613041116417195	2.2921311491693106	3.3766321296712394	0.0482348445178178	-0.4611194478634773	-0.06580670881826568	0.9857865154945392	0.8644284974428749	0.8898771470241325	6	0	9	18	0	15	1	3	1
DDX47	1.8286150427366679	2.4140654074751304	4.500096533388377	-0.578326773999331	-0.44878688359865393	-0.06582169100940663	0.7775444907152579	0.8727422702178833	0.88891834000098	6	0	8	17	3	11	5	0	2
STAG3L1	0.6001917494055292	1.4075882875943382	1.030927635751673	-0.28832042580218603	-0.8026280091873603	-0.06583041279988246	0.8903208635158515	0.7712538340116146	NA	2	0	6	5	0	7	1	0	0
CCL28	1.3519446181062187	1.8384402153700947	2.486313210831077	-0.30344106047800046	-0.5204244857693004	-0.06585103241482937	0.8833374729485673	0.8468907074607417	0.8686560009795349	3	1	7	9	0	6	1	2	1
AC093627.10	0.9431772229293907	1.8359334102133478	2.822180043400222	0.4793121252831637	-0.3542517170903899	-0.06588387161411005	0.8454752444938839	0.9304863561812478	0.8563486970562609	1	7	1	4	0	12	4	0	0
NACAD	1.3720082009553098	2.097802183917776	2.334404880217105	-0.018120117050836177	-0.4224375866993433	-0.06590361268895174	0.9938516946743954	0.8736664198707597	0.8910031996706826	8	0	9	10	0	19	1	2	0
RP11-54O7.17	1.1556702193866308	1.5993413833097576	2.2287099441704177	-0.26917383288180446	-0.557022667243032	-0.06594389355501717	0.8999563824870358	0.8450835890230491	NA	5	0	4	2	3	5	1	1	1
ZFY	0.2085228649316543	1.9090668177166796	2.8190883546677203	-1.9637026068424956	-5.8589486198923675	-0.06597361828203578	0.4973213301558359	0.1209766546109314	0.4364495484054876	21	2	0	0	6	0	0	0	0
ZNF330	5.322547841176628	5.523687286314967	44.914500309570606	0.1282079326669686	-0.07642864520306784	-0.06599083476030157	0.9124343777272144	0.9606673861922478	0.9272463223538325	70	17	74	75	47	266	37	47	2
CDK20	1.7266468974632243	2.1805144030698393	3.165832604732604	-0.12662362254556675	-0.3465387233911652	-0.06616661769188911	0.9517913812696781	0.8883599426622574	0.8974359296441575	7	0	10	10	1	14	3	1	1
PUM2	7.216921341667999	7.237534116403005	153.0687647915451	-0.06930129180385149	-0.04909972825076067	-0.06619530188364535	0.9283543905914777	0.9612767259106783	0.9184902522355984	301	81	364	249	71	686	112	136	31
ZNF815P	0.5454643197944448	1.2424303561116021	0.9729793481933893	-0.3686281764808324	-0.7751402652394218	-0.06622295415991625	0.8571097662925334	0.7787026697494989	NA	5	1	1	3	0	5	0	1	0
APTX	4.30654129401349	4.477376312056623	20.62893417635584	-0.008864621933141713	-0.1114073213012735	-0.06623572043299748	0.9946533477773772	0.9396073648054514	0.9274950508191315	44	10	28	56	13	126	20	17	1
ZNF827	3.9599947651556833	4.184568619835432	16.8685541395422	-0.1636140455925533	-0.12872155334391988	-0.06624959818192709	0.9116027495198733	0.9415511479479639	0.9249932567239111	59	6	23	44	6	116	16	3	4
TAF10	5.321377410043972	5.394523731994245	41.72367367231741	-0.06391905221600692	-0.08064636358245143	-0.06634388729306892	0.9557738233869222	0.9502609088965681	0.9255332124162603	63	28	100	65	20	163	52	28	6
GPR68	1.6974434122818118	2.4134554284309098	4.221915306876851	-1.1121189548063948	-0.43623411207134205	-0.0663522319204756	0.6002500339092421	0.8829501911722824	0.8839537060524494	4	5	9	13	0	2	8	3	0
MFSD8	3.3920246274731936	3.4609420348500626	11.051316032701411	-0.17524453058890013	-0.12840245501151504	-0.06642547488782537	0.8979249110729699	0.9499687766707189	0.9189760703418518	16	6	14	21	8	38	5	8	4
WDFY3-AS2	1.770885884481988	2.374224592777608	4.6046004323081	0.47181559863113715	-0.22584061027158503	-0.06643168919825962	0.8314869091981949	0.9499687766707189	0.8839537060524494	5	5	2	1	7	19	7	1	0
MANEA	4.191105671386455	4.341944810928033	19.526594239257456	0.2828683400640269	-0.10851894006623365	-0.06644765969295147	0.8048906785810911	0.9497629823475836	0.9249496061669584	44	12	24	17	20	122	15	14	2
C2CD5	4.943125955608167	5.041580765979721	32.61869601046305	0.2029177581455705	-0.0858477556017961	-0.06644932768844963	0.8398426684789592	0.952613555665116	0.9257179476736254	64	31	46	38	17	189	26	25	4
MFSD1P1	0.8046880555447743	2.120608129468275	2.3323551129573272	-0.004629633734378254	-0.5463073450517731	-0.06645780304776025	0.9994421193604295	0.8695618736802148	0.8528799746548998	0	0	10	15	1	29	0	0	0
B4GALT3	3.894186921124812	4.2849838023360425	17.070844927358873	-0.04685521268484931	-0.1420569360103943	-0.06646388907043163	0.9805910508088038	0.93898709410671	0.9250027262501701	49	1	49	53	6	99	20	13	1
ATP5L	5.730661505168558	5.855560769684788	59.604922674879795	0.32022112552993576	-0.07652631497575291	-0.06649794032319632	0.7470206203454703	0.9606615170471606	0.9249496061669584	99	55	57	49	46	308	41	39	13
EVPL	4.980821450225799	5.080277221149568	32.72060094155194	-0.08025309136694858	-0.08581772063215783	-0.06655381066730927	0.9464695292420919	0.9502609088965681	0.9257179476736254	141	12	42	62	12	155	29	26	6
CELF2-AS2	0.33718997335931805	1.395930695364401	1.0232606297237845	-0.03264306129934737	-1.1536103342195185	-0.06657567645599405	0.9918258974016697	0.6994665612271258	NA	4	0	0	10	0	5	1	0	0
CPEB4	7.633124684216819	7.6744076552611515	208.2916654671747	0.03253738699637096	-0.060949685387011295	-0.06657875616973509	0.9731775486234424	0.9541922370621513	0.9216622739437917	305	104	383	309	170	955	159	178	40
PDE6B	0.9753446248399446	1.6236604113999835	2.3389606183083558	-0.33363266872274083	-0.7366404318723656	-0.06661475957748367	0.9046352905416657	0.8126286069393021	0.8366861323171553	5	2	7	0	1	4	0	2	1
DYRK1A	6.893239915598015	6.9232903773886445	122.41022754980116	-0.003455084088474726	-0.058758185001308874	-0.06661665403290316	0.9969060182093262	0.9538854518864335	0.9189875427020883	251	42	257	207	89	678	95	90	23
ZMYM5	3.8410888835818393	4.037190191253601	15.513394410934659	-0.11650831113845422	-0.13218752561330246	-0.06663140003873885	0.938354761866233	0.9414561570346257	0.9235479330205869	29	6	46	35	4	103	5	8	5
[truncated: 7,293 more rows]
