# Supplementary material for: Genome-wide bioinformatic analyses predict key host and viral factors in SARS-CoV-2 pathogenesis
Source: Commun Biol. 2021 May 17;4:590. doi: 10.1038/s42003-021-02095-0 (PMC8128904; doi:10.1038/s42003-021-02095-0)
Supplement: Supplementary file 5 — Supplementary Data 3 [file 42003_2021_2095_MOESM5_ESM.zip › GSE150316_ValidationDataset/WithoutThreeOutliers/case1/des_Case/controlVscase1_genes.under.DESeq2.tsv]

gene_id	LimmaV_AveExpr	edgeR_logCPM	DESeq2_baseMean	LimmaV_FC	edgeR_FC	DESeq2_FC	LimmaV_padj	edgeR_padj	DESeq2_padj	NegControl1	NegControl2	NegControl3	NegControl4	NegControl5	case1-lung1	case1-lung2	case1-lung3	case1-lung4
CXCL5	2.276292156480725	4.2930858652575266	19.957208020129126	-4.2833259877215095	-5.135930736831264	-0.2525834292034461	0.04598001272946044	0.03430737044824374	0.04696526365223252	52	1	15	20	66	0	1	3	0
MAPK15	0.9892727093499005	2.5678568957016568	4.631496327159929	-2.9992742383605284	-4.755470079496334	-0.3147587456893848	0.17391230897849463	0.09930387497084303	0.03924640224435425	6	3	44	2	1	0	0	0	1
PLA2G7	2.6865334420548264	4.673349816071365	27.305542270361435	-2.4878263124302076	-4.373337668692187	-0.32224672714665636	0.3223235963764418	0.035918685045785846	0.017752461158647793	4	27	16	26	79	17	0	1	0
RP11-93B14.10	0.5066856943562619	2.087748745646878	2.4610368961249884	-2.8850099396044007	-5.950221821558677	-0.3384902898203377	0.1326224556879281	0.06393588062887953	0.04976960484612456	7	1	28	3	0	0	0	0	0
GREM1	3.415222767535032	5.486443302339865	45.789542245892996	-2.049793711873373	-4.268883898465665	-0.3788041550576224	0.553284545707052	0.03267350731452984	0.017047792797660135	28	19	1	187	123	24	4	2	0
CXCL8	4.298474163331208	6.728148999443719	105.81244278400216	-3.5103101574527837	-5.319474229853967	-0.4281384214018794	0.20253380579788516	0.015603822105376133	0.004364545834910383	58	4	1006	21	167	22	2	3	3
OLAH	0.8705205724362076	2.0555103192069653	3.8169859203750676	-1.978429290627179	-4.165654597935984	-0.46496874535574384	0.28536889972025775	0.10587058618396562	0.0470187384682413	5	1	1	6	13	2	0	0	0
ALOX15B	2.9141328243860816	4.4535152105470015	21.680619518953858	-3.5287979277976147	-3.5644299329064224	-0.5035763942954407	0.06761137934330716	0.020633524549086135	0.02611912640102042	56	36	9	86	17	31	0	0	0
PALM3	0.8059352371958282	2.347143906417657	4.449839876759752	-2.330148902674138	-5.0919893073941305	-0.5907742407663137	0.3299123111064983	0.06693929596682127	0.018602511685003143	25	11	5	0	1	1	0	0	0
AFF4	8.131124351893718	8.198988857530443	299.54582145638267	-0.7397238035414702	-0.7698160236410109	-0.6971035272935376	0.10728044449175521	0.14213788136684471	0.04065682902589397	587	164	647	787	228	1046	187	165	43
MTR	6.558525399232524	6.6441517350292045	100.09644831966847	-0.7427752815446721	-0.798060756358682	-0.7039736708336709	0.13457457526611635	0.1282316206393593	0.04562867256376285	295	61	222	247	55	437	59	57	10
CREB3L2	7.109772626998197	7.188310975903885	147.55352463177465	-0.7572720915679805	-0.8258963889617309	-0.744262327488117	0.10639942449412138	0.10665375374596052	0.026782751691462204	367	99	372	292	95	602	96	74	16
MARCH7	6.7679597240397555	6.850800960114776	116.73643052503935	-0.8227717335292548	-0.839447792535255	-0.7483915338014797	0.09235135301106882	0.11118181853901274	0.037558109395111276	285	84	269	244	74	370	88	61	13
FOXO3	7.27385061801839	7.37927126757527	167.7417397372943	-0.7879166421227239	-0.8504053446176735	-0.7532040563773288	0.1110441805351659	0.12192474800759166	0.03453932466034245	418	82	427	396	127	668	121	92	13
CORO1C	7.574565704641838	7.668036041058193	206.665137610332	-0.7552118361389626	-0.8545047356073481	-0.7598326125823425	0.13155489358793956	0.11477411396757066	0.03812184457393872	600	133	337	437	168	952	107	107	22
PDZD8	6.428436085956754	6.526661119080685	92.63500733092559	-0.8091175897825477	-0.8750014098761042	-0.7689345574252358	0.11504044164448289	0.1052654371780314	0.037794867826954834	225	61	188	229	66	354	48	59	9
LPP	9.35054834376961	9.426150244063248	703.3281188252048	-0.8032587461361052	-0.8464398241131439	-0.788040708406391	0.05387367480118598	0.1161828890433604	0.012233329033611203	1722	459	2007	1222	455	2770	384	379	89
UBE2G2	7.033086932399661	7.116239047939696	140.39605211775654	-0.891751701057411	-0.8638185400173268	-0.7929048189991397	0.06473396718297887	0.10172206842410986	0.02177447463895184	430	76	264	384	88	513	63	77	22
PDXDC1	6.76879159806693	6.85370831967649	116.51828037933403	-0.8693450940353237	-0.8740641125119415	-0.8016622322440666	0.07398433697945357	0.09494058875191315	0.019402941919413906	386	58	278	241	79	471	56	57	17
LNPEP	6.928097760537661	7.055968580902561	134.79462232358753	-0.8091027223576732	-0.9324747704311498	-0.803506087646048	0.1614871804681721	0.11189975318332929	0.04965929939816165	233	97	350	274	108	460	87	79	11
PANK3	6.72828341326826	6.846532637779384	116.23621965903872	-0.8290609330787716	-0.9441457792898423	-0.8201475083018485	0.14478948987102983	0.10083625131220976	0.040879872483200394	225	61	261	296	107	496	54	55	14
PIK3R1	7.761969311058043	7.849149393532649	235.16095423117582	-0.8958422919965683	-0.9015808153050616	-0.8290763353455198	0.0520490590250456	0.08432534812984253	0.015034918710412752	678	170	594	402	142	812	108	136	33
RTF1	5.991322564752034	6.109891054853786	68.4876202204008	-0.8832388054503788	-0.9453331766976463	-0.8309272716542934	0.09599069106262872	0.08763017844589036	0.026372827358037844	192	39	192	147	45	266	44	33	6
HNRNPA1	8.369312137965949	8.498256418840356	371.588135166838	-0.7993070319301326	-0.9645701554294601	-0.8423855818866403	0.14009342574000364	0.10930082500604812	0.04152467289104686	846	343	593	593	319	1360	205	194	39
CCNL1	7.363269891935749	7.523286157231969	185.7762137908853	-0.8321452996886609	-0.9957059281466424	-0.8469085443561334	0.18387312240846201	0.11336511153289752	0.04976960484612456	310	84	633	407	163	755	103	98	15
DDX39B	6.665857065785113	6.805801647182904	111.7375148661729	-0.9936316282041189	-0.9796688476455946	-0.8500793398502294	0.07934872896469154	0.09789668093458112	0.03659316644092967	279	47	345	338	63	336	88	50	11
FUS	7.2412160567660635	7.354464681667482	165.21035460798174	-0.9457146653433356	-0.9467645342056442	-0.8511254304942024	0.06316541850982375	0.08432534812984253	0.020022134992832778	483	108	387	491	68	497	108	95	17
ZBTB7A	6.2694145956782	6.376929832318167	84.39153276213436	-0.8885342865446348	-0.9687675275590611	-0.8515053055044927	0.10427624357943702	0.08947462755214834	0.03448169486521209	211	72	170	154	59	297	49	32	12
SAT1	9.458614877332675	9.575298815310411	783.3507052125908	-0.9084609999785421	-0.9764293958331929	-0.8768694787697084	0.060981057275014704	0.10040098672612822	0.02047809226332271	1477	541	1664	1534	746	2668	337	450	101
SNX5	6.176278882837117	6.333692838195649	80.91833864359897	-0.8549628516766428	-1.0288349198600664	-0.8821248078898136	0.1647986609828914	0.09025578681385986	0.0399639530271861	184	61	128	228	64	334	40	42	6
RHOBTB3	6.4275607603262035	6.566277892887002	96.27215244022962	-0.8489538840972075	-1.030655144158109	-0.8894989800149325	0.15880734641559802	0.08624317959212086	0.03858658092600729	188	77	187	188	89	392	43	42	11
DCAF8	5.263609760994099	5.397891107917642	41.75597866024732	-0.965872014168313	-1.051882616016451	-0.9031266803507934	0.10686038439582433	0.09663417616881298	0.038001234389858855	116	36	91	98	21	149	19	20	5
ASPH	7.635930523290808	7.781454204109905	224.59846985748243	-0.8492504337637258	-1.0295638181503663	-0.9034581808121306	0.12676399663743945	0.08624317959212086	0.029309295100769867	543	149	384	386	247	916	115	106	21
CS	6.260293164677826	6.399989158435641	85.30653449979053	-0.8874274471866334	-1.0568852893076626	-0.9269994872983718	0.11790219103576435	0.06784867562487519	0.02420017949691088	219	71	150	171	70	344	44	36	8
PTEN	7.859696950909871	8.01022309201639	264.59724388269785	-0.9734820696008797	-1.077282382660514	-0.944471378834329	0.09822247058040898	0.07782444645112777	0.02540342522549933	403	210	636	505	242	817	107	141	35
MIDN	6.639896073998145	6.782033715546188	112.16058813443884	-1.0748632086810734	-1.0833137317128176	-0.9524529297188312	0.05923066780273474	0.0696577167673649	0.02420017949691088	230	105	237	262	68	281	80	42	14
EMP1	7.828522863281565	7.9989562154348155	262.0892393273872	-0.9065033092001035	-1.0830388893807799	-0.953830355228538	0.11129088869773915	0.08346059137140459	0.02695502337498997	565	267	513	444	194	984	133	147	18
CMPK1	6.7023220186240575	6.8775636648736995	120.37590367573108	-0.9579550565189306	-1.1272913695927305	-0.9642168102344629	0.14416171209063552	0.08432534812984253	0.036774007957799726	244	106	254	174	115	463	41	50	16
TFPI	8.292967527135545	8.465001371627444	364.06100650556823	-1.0266634472548943	-1.1226446825950878	-0.9688739720016487	0.08551544391925814	0.08196707691367448	0.028899743991474682	846	296	716	442	384	913	163	185	51
SLC23A2	4.916683588513011	5.095939324830276	33.75384881560011	-0.9701341225017974	-1.1727009233418428	-0.9710071550136504	0.14816818185619435	0.09260512269046625	0.04533078581790566	80	33	64	80	22	125	15	14	3
EBLN3	5.465440703409995	5.637268572315835	49.84811710814216	-0.9252243429717917	-1.150664852300096	-0.9736210029806941	0.1700328562650107	0.08192799604065977	0.03773529879410745	104	41	129	79	44	190	23	19	5
ARHGAP10	5.363640464139643	5.525863367215819	45.55545953954303	-1.1318712461387728	-1.132803171259257	-0.979792730309873	0.07614137277982974	0.08642795594893309	0.030744940519922583	188	34	104	85	21	139	17	25	6
VGLL3	7.365737409241386	7.608755494480374	197.76998120994665	-1.0220799941211736	-1.1779044006721973	-0.9810108766448528	0.16740023606753257	0.10515555013294756	0.047186229852001715	612	171	753	258	70	768	66	117	15
RORA	6.2671006763940555	6.485188516535259	89.62472828474627	-0.9411918977540553	-1.1741366127830777	-0.9876570272608984	0.21565023886182438	0.08791895187646323	0.0415098092840127	133	52	365	177	69	379	41	33	8
VPS4B	5.406342433889689	5.596913943639371	48.00855329941914	-1.0547524491755826	-1.1609988018978117	-0.9918753277423227	0.10561106902862227	0.07821466437330958	0.029088218695895878	93	34	103	123	44	140	32	22	3
ADPGK	5.782170304927839	5.949099847789688	61.80946192177351	-1.0249440720075584	-1.1400255173295286	-0.9938301698442192	0.09952610996724415	0.06704754734066964	0.022555858496471272	128	48	142	156	46	238	20	33	6
MEG3	6.684677532959697	6.886878997462475	119.78565086761941	-0.975201027462031	-1.171841851582321	-1.010110281686579	0.16033938408542026	0.07575643642370233	0.029765385020456482	248	98	162	418	85	505	63	36	11
HIF1A	8.856628740656955	9.006678522882991	529.4852884754248	-1.0275251567284418	-1.1221160042460623	-1.0119224090753576	0.04647692480683793	0.06332777722309231	0.011439280544878206	1008	422	1057	944	531	1606	224	255	70
ELL2	7.421276047680679	7.591729501410093	196.87936936054655	-0.9643668523688368	-1.1473226400631582	-1.0160062284426041	0.1102363425991646	0.06195032633294497	0.01749286339497089	367	136	282	558	202	654	112	82	19
KLF6	8.347679177062107	8.494816301211776	368.8636122776371	-1.0375853381101379	-1.1310130192509558	-1.034383592873919	0.036684035002789155	0.048753199770838626	0.005694607664236337	805	219	898	665	389	1079	239	162	35
LRRC75A-AS1	6.002550387689945	6.227414675629528	76.20377725256725	-0.9612260924082089	-1.22863107377551	-1.0397145096825793	0.19910653012445206	0.08346059137140459	0.038001234389858855	172	79	82	171	68	233	32	41	6
THBD	6.023792274015023	6.262128649955082	77.11933450918974	-0.9353041064510458	-1.2355415398480663	-1.039777371306915	0.2503659660102812	0.08442063681076256	0.03822546382405147	92	43	215	182	89	275	35	34	6
PIK3R5	5.598822362904528	5.8152598107108515	55.43512831598212	-1.1245731749767356	-1.2216959110036012	-1.0434501326033192	0.10728044449175521	0.07355158511852478	0.027743787249674457	178	27	206	81	42	188	36	16	5
ETS2	7.7587129538423865	7.904749551583486	244.51039990249294	-1.074022807430124	-1.1439513445066278	-1.0442355470367513	0.04141245477650032	0.04369152650714688	0.005652289845348035	435	136	609	599	242	690	144	100	29
LRRK2	7.845443626818242	8.105559114089273	284.4314813252695	-0.9545465587160568	-1.256968220186353	-1.0507926942155292	0.21884713913143766	0.09651068648538697	0.041187746338429206	365	306	367	577	299	832	107	158	26
IRAK3	7.270972352708357	7.474253151205365	181.99965983940584	-1.0236247768240152	-1.218624558688155	-1.054591658378249	0.1529626321892024	0.06729254417493793	0.02329791745577057	218	144	531	331	175	511	78	92	20
NUPL1	6.353848798351258	6.5691344043679445	95.55802829626425	-1.0691244193931202	-1.215294488193814	-1.0575093180302422	0.11495677029027271	0.06467156587110845	0.021123730616601374	148	57	206	287	97	266	62	45	6
RASGEF1B	6.344974101045442	6.632033061317443	100.66162576553563	-0.9267388891705632	-1.2901090443829022	-1.0587145858603395	0.25651781223069	0.1026516273244556	0.0488658372189509	150	50	259	140	152	345	37	49	8
DCBLD1	4.84466836949618	5.032157167970641	32.35472253614116	-1.0717967775488488	-1.264837774657989	-1.0655965324937478	0.13083485872995437	0.08020430877525246	0.03149789385198406	78	22	50	91	31	110	13	11	4
TCF21	5.747652346467385	5.98050348082093	61.83554250322171	-1.2600374009745254	-1.2514046834818662	-1.0720754788022788	0.06627705904991446	0.06861530122620954	0.02420017949691088	227	31	256	121	24	159	33	34	5
GK5	5.200551453548701	5.397917826207325	41.48268993151544	-1.2137465629197894	-1.2334803298001549	-1.0724720112001564	0.06294846043391669	0.06638507829859261	0.01959794332468637	84	32	110	115	27	110	18	26	3
SPRY4	6.252668998313604	6.457829355828489	87.49426700652455	-1.0885246864528046	-1.2005378085493306	-1.0733859148886762	0.06416353805546822	0.04736113354151876	0.00937177401524709	232	66	230	264	41	352	49	34	5
MACC1	4.581312890257797	4.798568844839974	27.21854700337706	-1.2008180705142346	-1.3003945560674368	-1.0809689660813706	0.1038807493797384	0.10142333341806796	0.038868222845043834	72	25	55	85	11	86	8	11	4
SLIT3	6.909406067223153	7.165174981106345	145.1484189637876	-1.182628720376443	-1.259242558874454	-1.0818164825316168	0.11784065539936163	0.07901505315750627	0.028362341175102484	503	105	395	185	116	732	31	59	12
MPP1	5.458171824935572	5.7636091885713885	54.401469219541504	-1.0437827132477766	-1.2977894336622342	-1.0913412654231622	0.18490388373664327	0.09598914848882355	0.040213656724138465	101	44	119	90	64	192	18	32	2
HSPB6	6.097950660806786	6.37505063672949	85.11185763332499	-0.9230524788953247	-1.3042742947290629	-1.0922361615708414	0.22980528791155763	0.09343983504915095	0.04353202332934801	211	123	124	116	49	303	33	34	7
GPCPD1	6.857111987152233	7.123314507214702	141.32889528188045	-1.019352828218394	-1.29883849675486	-1.097944322902542	0.23802494410080932	0.07901505315750627	0.030408917254255097	134	77	423	370	157	422	59	75	11
SREBF1	5.133282558887063	5.383257597472583	40.10920995033128	-1.30083386936912	-1.287953122313144	-1.103186387958523	0.06068290224975622	0.07198416798054873	0.02421670265659512	149	21	88	152	17	117	28	13	3
CTGF	6.3471145737015275	6.673182518981644	101.96211981058309	-1.1047442595740886	-1.321627272599697	-1.1054808551770916	0.20253380579788516	0.09320178179195468	0.039798264731371075	570	79	224	107	55	396	66	26	5
MTMR6	4.949664536613849	5.182879438379354	36.7535193667944	-1.1700048266293874	-1.3433969598923854	-1.1062042067621982	0.11905083310964558	0.09598914848882355	0.038971287598563116	99	43	83	55	19	114	10	12	6
RPL17	4.697888959600493	4.951516776862701	30.339600869564137	-1.0642039384726476	-1.3435640123486872	-1.1095257910478735	0.17547658166565272	0.08442063681076256	0.038755796940213	74	22	40	84	33	106	11	13	2
SERINC5	5.666150837727704	5.891712859737728	59.83703932725272	-1.0482969279716952	-1.2934016680393103	-1.1116787241499755	0.14882756916294082	0.06704754734066964	0.024831565798049043	140	43	82	143	68	228	18	24	6
RABGGTB	5.501260299517302	5.7031990896312115	52.15180991902971	-1.260220056280001	-1.2858735310309393	-1.1191664089637026	0.059181673760513615	0.05853319936411051	0.01846889149191454	113	49	93	164	30	121	21	31	5
RP3-394A18.1	6.149791485267121	6.30596488587879	79.09417921093825	-1.1538408169348977	-1.2178946333792642	-1.12325218211174	0.03513334343775962	0.02687927172703743	0.002687452692133597	176	48	258	192	54	248	41	33	8
RLIM	7.104541341640015	7.3046887508589045	160.52984209249033	-1.0828716313039584	-1.2407047098107506	-1.126137667241909	0.05987570886407715	0.039989072227657546	0.005575330561177861	304	119	359	380	152	546	97	68	9
SPRY1	5.756004404711399	6.075111033077601	66.56038471338918	-1.130992523567394	-1.3148831350475554	-1.1323650733882376	0.13912655004770824	0.07575643642370233	0.02421670265659512	210	28	211	95	74	240	36	29	2
DGKA	5.193321224240956	5.465028541570314	42.495846892478994	-1.2580757277960832	-1.3185303672369089	-1.1421724702991833	0.06896035808425319	0.061757425089831536	0.01799546159822077	106	21	174	112	24	134	25	18	2
SMARCD3	4.3382982332161975	4.622008282703177	22.728845872022738	-1.3453509523173741	-1.3489097621135122	-1.1427944049750263	0.05555652690919173	0.07911506093833937	0.026023689285035324	92	11	67	61	13	73	13	9	1
HGSNAT	5.653779375271675	5.924240414054171	61.23665911801874	-1.1475296183488406	-1.3344219460117275	-1.1445424861599935	0.12179285601022069	0.07155277714346257	0.026372827358037844	113	57	136	111	60	194	43	13	4
WSB1	8.362712551442499	8.529273683367276	378.237051412036	-1.1967637813347198	-1.2332805141061711	-1.144637293827919	0.017386111846544865	0.03127369463432317	0.002061593348295285	790	342	981	990	197	931	186	216	34
PDPR	4.876801972753512	5.110302550636445	33.25008959944541	-1.3004382423177823	-1.3402987978354541	-1.1542839391153454	0.06879306515118258	0.06366684423037586	0.02047809226332271	158	19	94	52	20	93	20	11	3
DCAF16	4.629279430678631	4.908380587318186	29.582606857145166	-1.2042196819032187	-1.4322296990422418	-1.155159378433328	0.16016567187763064	0.09651068648538697	0.042714822624647875	67	30	40	118	12	84	10	10	4
DAP	5.7493165112514255	5.977568996620688	63.56458196170792	-1.0741949910145112	-1.316092915884025	-1.160794576243472	0.10478509540718366	0.04780939985511747	0.014090681008459312	162	59	105	112	63	211	26	30	4
PDXDC2P	4.538401624757984	4.901514713386564	28.71328293472127	-1.4584202862742335	-1.4593160133741419	-1.1636978950210333	0.09954379050897437	0.1129737351829649	0.0470187384682413	88	11	109	71	19	117	6	4	5
PABPC4	6.663020056160797	6.82999575586423	115.9329611908043	-1.141394352273595	-1.2649262530117893	-1.164247164110174	0.04090200173380473	0.02578038458195089	0.0031330470307053488	323	98	171	258	101	360	49	48	13
RP11-295P9.3	4.219358113533723	4.593316153762861	22.020172215946445	-1.3111458914532468	-1.4595490103361084	-1.173706058378405	0.12959240521619517	0.09494058875191315	0.048713419300636426	50	9	90	83	11	81	10	7	1
SEH1L	4.948544346176062	5.2324013488110745	36.56550753751855	-1.4432812232071404	-1.3870173924567764	-1.1825682682246774	0.050868337288744174	0.0742310550042325	0.022843870718892836	117	28	72	124	18	105	7	24	3
JUNB	6.449086073289413	6.694147730601914	103.87286042088515	-1.2720745483652984	-1.3546007367361064	-1.1861933509020677	0.06620851159353729	0.04832232295512132	0.011511302258037913	336	34	371	165	102	316	57	26	12
DAAM2	5.465584799830574	5.751860731838694	52.24943481354515	-1.3882039498751892	-1.3775289073046726	-1.1872000250262638	0.055805030767795256	0.060003121207312236	0.01816107266446332	272	24	116	154	23	164	14	31	4
ADAMTS1	8.047937623491077	8.32204834990377	324.1631041812613	-1.168157147216164	-1.3776916871153395	-1.1943542187852592	0.11930510237699468	0.05827127409554248	0.013337717726977182	1246	98	1335	350	288	1000	151	123	30
PIK3IP1	5.136180452917699	5.3318301656723515	40.06400009998339	-1.2138010784041615	-1.350072344539051	-1.1973790237358122	0.06203040753723209	0.045802743441048246	0.00934478506463458	94	25	106	79	40	126	18	11	5
PLA2G12A	4.554548058340645	4.889053146971053	29.17917042910302	-1.195666540680727	-1.4560602139559073	-1.2001096387208312	0.1594994751768095	0.09067321837678582	0.037558109395111276	70	23	36	67	37	80	18	9	1
TBX2	6.319250392451374	6.655450458341903	99.47455222242473	-1.4762735078054263	-1.4322996722728807	-1.2022332250410603	0.06655595943643386	0.06729254417493793	0.02281186077055028	461	42	330	319	25	219	76	29	7
RNF152	5.6393679885577015	5.989833322256724	64.06145921719096	-1.0958077844630347	-1.4796269650662526	-1.2023516419251645	0.20948280100208444	0.08972085682914471	0.037926009059043926	98	20	186	96	107	167	29	22	6
NUDT16	6.268338638858731	6.651300996445463	102.42178112056442	-1.1439265975257065	-1.450911481967329	-1.2042630151228941	0.20671188430654705	0.09494058875191315	0.038868222845043834	158	137	120	366	46	261	35	62	5
EHBP1L1	7.65323836290705	7.874079502286958	238.8792546160829	-1.3811113377262993	-1.344078332077381	-1.2085368375819514	0.024535808546974125	0.035208026651328585	0.005336010839348405	627	176	925	369	141	448	172	86	22
LAMC3	4.477660770228125	4.771481941911355	25.94239488444532	-1.4200683486144836	-1.4660837228090964	-1.2132476775019596	0.08162118279651705	0.0775756666446733	0.030905167628657446	49	16	118	62	14	58	16	9	2
TTLL3	5.280427532462282	5.491546644188361	44.38022281037432	-1.3213707605976563	-1.3609058569855177	-1.215465254101707	0.04090243571999044	0.03918631821134322	0.0073791695351109535	115	27	150	79	37	113	28	14	4
ATP2B1	5.8711552506257805	6.074080334576058	67.11765763521149	-1.1932978631798175	-1.3380552243272044	-1.2186438717055912	0.04112914127331353	0.02164686338732459	0.0025771659619810974	167	47	212	133	52	244	29	25	5
IRS2	5.594776986893198	5.931425047546351	60.57917103473139	-1.519076517980633	-1.433462868590448	-1.220334540793693	0.0672917915282932	0.07385103417451906	0.02140742931476317	225	31	162	135	48	256	23	5	8
YOD1	4.343839463538495	4.709058068834096	24.929989727271938	-1.3109066627938433	-1.5027357574329734	-1.220555356160279	0.13457457526611635	0.09730985372442241	0.0399639530271861	62	7	56	81	31	84	13	4	2
ATP1B1	5.9833506143392485	6.37927460604751	83.49689234427572	-1.2407332396387816	-1.4377525139814278	-1.2232310517783946	0.18525131065247588	0.08297483957182457	0.028644834833426898	222	79	70	321	56	210	44	45	2
SLC12A2	5.107201431517585	5.287039892219495	38.33458213987264	-1.3095527596136254	-1.3446032976336435	-1.2291823208143318	0.030538630681559417	0.03163292342616444	0.0037836351588543603	89	25	109	105	27	102	18	16	4
EMD	3.9543302570196324	4.195207306577856	17.14047045316322	-1.3954145466736163	-1.464091284323481	-1.2311112270766955	0.06455744509598045	0.08264304868307248	0.027510673327662973	70	12	48	31	10	46	8	5	2
ZNF629	3.946248988416081	4.296337617239437	17.77422704156209	-1.4639792963711595	-1.5272369631850518	-1.2329493945141485	0.0840107970685638	0.09598914848882355	0.04152467289104686	99	6	43	51	9	55	8	4	2
ZNF76	3.8582816880221973	4.260881979710427	17.0691124691307	-1.6679862770025697	-1.5764873692365724	-1.2396169422126788	0.06197198513686423	0.10538998647914592	0.04780216984141347	66	7	77	47	5	34	8	9	1
KIAA1147	5.36678133688725	5.635032480330372	49.48191668697036	-1.145887233910604	-1.4285213930200875	-1.2404281969239177	0.15644664462767768	0.051570067547952826	0.017047792797660135	70	46	182	100	32	162	19	18	4
SLC2A3	8.81025760726556	9.136540134798125	572.5759516943401	-1.249415520246456	-1.463474564446787	-1.243617947021882	0.09740747901309732	0.06793560844060373	0.01669106595457493	1092	220	3328	746	419	1265	334	193	53
TLR2	5.838878768927685	6.145276266000223	71.39781511486144	-1.3047633059853798	-1.4971537913009816	-1.251520888784932	0.16119001060627594	0.06314625004780546	0.02167119342261456	71	55	304	151	50	167	20	32	9
NOTCH3	6.847091339849139	7.0676668868367605	134.46496421665756	-1.2556509926895711	-1.3582866148056976	-1.2515557056889037	0.030054641872922443	0.021590693155929548	0.0015440824132300745	532	84	472	240	66	463	68	51	9
SLC20A2	5.074411784850667	5.302041270188708	38.641034222074445	-1.3314500154464828	-1.4024729412347694	-1.2575373066125253	0.039858358398717576	0.03768045290853268	0.005777763076649616	133	31	99	92	20	134	10	16	4
PLIN2	8.00977155730087	8.417188695952593	350.6113114244489	-1.084121794412653	-1.5389816815521051	-1.264175373433346	0.2794847717387141	0.08791895187646323	0.029309295100769867	261	151	1095	564	575	797	146	148	30
ANK3	4.803526426200654	5.129795864113853	33.553026241113315	-1.3118008917540422	-1.4713422913425729	-1.2675294298185098	0.08401661677635101	0.055718750277604236	0.018980060367310272	100	28	111	91	13	142	11	9	2
S1PR2	3.9955347929829284	4.460790776206036	19.84126100856589	-1.6883334740762403	-1.5180741509606535	-1.2675803167509208	0.05132725996304141	0.10269906170666873	0.02738021056692709	102	9	51	56	11	50	10	11	0
USP49	3.677713518450304	3.95919420084282	14.635525300033542	-1.3858503580396817	-1.5861979123003198	-1.2680046252876132	0.12119709992587133	0.10074808683582111	0.0415098092840127	25	10	34	55	11	37	4	5	2
BEST1	4.139141907795382	4.4350419663955565	20.839701183819383	-1.3409918102515632	-1.5274936486855342	-1.2721640809990795	0.09208787738996747	0.07461603944223771	0.0266000338591259	48	23	64	34	13	52	9	9	1
MT1X	5.138865633166465	5.633513325607031	49.45460464367885	-1.455100456797131	-1.566260028680223	-1.2808532092366327	0.146772006538221	0.10515555013294756	0.04208247472537928	75	60	67	197	26	101	40	12	1
SMAP2	6.591142813489502	6.879668499045339	120.20039625151402	-1.2939301050559486	-1.4706119409066842	-1.2829991490990127	0.1044468682297761	0.04702686514300603	0.011955299756720304	159	114	432	217	85	387	49	24	15
NABP1	7.16304936846529	7.366816539938422	166.52721189919404	-1.3258044295061726	-1.3615710359758488	-1.2847681536550262	0.008131840817313597	0.013743595496665352	1.0306216635182828e-4	596	117	433	401	95	483	100	70	9
PAG1	6.924243920490776	7.181418269098106	146.08695834069732	-1.2463200319882741	-1.412218076080313	-1.2854562301738326	0.0523960996770785	0.02724760870308538	0.0029583990840508557	269	85	598	322	111	497	59	68	8
GADD45B	6.800216793760727	7.055267046213267	133.88468566050506	-1.2555975399621457	-1.4231331337855468	-1.2920849603106679	0.04429029846077006	0.027094164577062086	0.0030319794253326027	355	49	424	257	155	426	71	45	9
CCDC57	4.7495083750935585	5.218327965076121	35.54556433958082	-1.67853392661815	-1.7027771801145386	-1.2929247329805882	0.10316026427414149	0.08855521749151664	0.03901581411588745	217	14	112	99	5	79	11	9	6
FOXO1	6.266661080104606	6.474789214820739	89.17104076364068	-1.333160457168796	-1.4013134513448668	-1.3026154588572723	0.024205393406441664	0.015796106459153733	9.238195927477661e-4	180	57	268	266	64	270	29	43	8
USB1	6.045441296949655	6.479127576271181	92.92848027852628	-0.9444974786732104	-1.5921021403219893	-1.3072921546257175	0.3715249397070383	0.0996753134272285	0.037558109395111276	94	140	115	114	99	254	26	35	8
RP11-437B10.1	5.762572594492643	6.220868355288555	74.57575968669465	-1.19271948142552	-1.53674482267829	-1.3085478723333102	0.20183625983010314	0.08624317959212086	0.029088218695895878	119	30	233	122	116	257	44	17	2
RHOQ	6.223576363310921	6.517462853976909	94.28336721964526	-1.1727637565933469	-1.5003508626767939	-1.308720029506945	0.14423518106292688	0.04832232295512132	0.013835533473581204	120	98	154	176	111	225	34	40	9
OSBPL8	7.484169312082568	7.740554256335183	219.24321507813693	-1.1913299564022735	-1.4392678262349248	-1.3141877803851623	0.06851842060024163	0.02855633250901861	0.003691768570494103	350	193	544	359	239	700	83	97	15
ADAP2	3.99562581423122	4.471053882190581	21.030570285035306	-1.4793653864521374	-1.589206786344147	-1.3146750584466758	0.10863361574957912	0.1000233544305621	0.03297199577984316	80	26	48	34	10	61	11	7	0
STEAP4	6.478672429612004	6.8083449873636415	113.77170224096942	-1.2497254496093464	-1.5163147620851705	-1.3194992766935738	0.1442574455461024	0.05197369848282575	0.014102061285678492	286	119	112	459	56	412	31	35	11
UVSSA	4.464065267085847	4.777402572013403	26.389688980324735	-1.7334245557906114	-1.5696039532383077	-1.329527879810015	0.028707589204801865	0.07442942080814316	0.018137898964087074	111	12	90	58	13	55	13	4	5
TC2N	5.169395121201563	5.515359369289946	45.2911006586201	-1.4098272154941343	-1.5636002760008625	-1.3390141950158918	0.11505040742979808	0.057552278759136044	0.017752461158647793	57	43	167	119	25	110	11	26	3
ADAMTS2	5.849282844283313	6.337443343683059	79.69589774822994	-1.4333760398478144	-1.5306241045040914	-1.3399518908613333	0.1092981963082298	0.0710751365056331	0.018297962910947513	427	65	143	208	30	310	47	18	1
SNHG16	4.357673818082791	4.717421211028526	26.14977442007125	-1.1737285760258558	-1.5964097809191073	-1.3437486577451314	0.17898672928750414	0.07461603944223771	0.02767535220115182	57	29	46	37	30	81	11	7	1
HMOX1	6.870579418811471	7.39082753742352	173.93984436357272	-1.0237637921692393	-1.6613932353712617	-1.3568110604602623	0.45162653312853013	0.10481101517981875	0.036447354402600496	386	252	59	371	156	572	37	62	13
PER1	6.881083457838572	7.1357303393622615	140.4924017733131	-1.444897982437208	-1.4891064846094337	-1.3712851822570564	0.018883133795094972	0.01752476288179823	9.286395415597254e-4	492	59	591	379	59	357	68	54	12
ENTPD7	3.7604310007837483	4.220678975550656	16.847723477887378	-1.7137274196734302	-1.6408111650799724	-1.3835429638655163	0.04112914127331353	0.08142367726551368	0.01971763177431926	49	11	51	56	11	46	11	4	0
PHLDA1	5.738469682159605	6.160407309737022	72.0282499908768	-1.3397647932986287	-1.5761701160207207	-1.3855663455750944	0.10130977221848361	0.06024923357810506	0.015353433705685083	141	45	152	125	108	208	48	15	2
FAM131A	3.6363332243840083	3.9766527021502664	14.238454608507721	-1.610958290937281	-1.6807826401127082	-1.3864488558257189	0.06118338058890672	0.0837577909052802	0.028505417575193228	37	7	57	48	6	33	5	4	2
ALOX5	4.996237017633357	5.2975198952688745	38.56542484979694	-1.5488682041425497	-1.5695726830393648	-1.3897686863114096	0.03527580901632948	0.03918631821134322	0.0071953356486107465	116	38	134	78	13	82	13	20	3
DGKG	3.478575431256647	3.951626537562384	14.024612036635174	-1.7277345511935762	-1.774606390398668	-1.3928587359165467	0.09271708077412023	0.10941102053117044	0.04207648606269149	47	9	67	26	5	36	6	1	2
HS2ST1	4.538002637054902	4.907829795847389	29.854993415078518	-1.2830975701528922	-1.6209793785105413	-1.394386655357012	0.12098554355180903	0.062071653313454246	0.019012472401964332	56	42	50	71	19	81	13	10	1
CIRBP	6.10632630363339	6.314948843878957	80.71189718956172	-1.4507314139548648	-1.4847257645965735	-1.3945354342303524	0.011065410022192284	0.012262466482038284	5.065803294321295e-4	191	81	187	209	45	180	34	31	9
YJEFN3	3.935554058094424	4.364622415868106	19.415819765010653	-1.3575895293617068	-1.706648256201779	-1.400305790124932	0.15358513908189658	0.08155054727021106	0.033507385281009036	39	7	35	73	27	63	7	4	1
PPIF	3.960862280164806	4.446771152220538	20.295951450156483	-1.608576716371364	-1.7162971705959955	-1.4048308883084057	0.11930510237699468	0.08791895187646323	0.03369454090071393	35	16	90	57	10	63	2	10	1
ASL	3.0599176915932795	3.5086955797021466	10.035248215156983	-1.6792875270196994	-1.8123005052434005	-1.406237067489611	0.09013853067025356	0.11417063291389322	0.04976960484612456	45	10	23	26	3	27	4	1	1
KBTBD11	3.1419359623862873	3.5956375071641093	11.115558324029298	-1.703242304936033	-1.8414009545599903	-1.419382693070934	0.10256200748305065	0.12403299768282233	0.047544064252555224	26	11	33	37	3	27	3	1	2
PFKFB3	7.708623401101048	7.980337816825032	254.73125487893898	-1.5044225224950747	-1.526069927135106	-1.4237587390897983	0.009117747062119859	0.01518399617859889	2.930337088439176e-4	763	111	998	685	161	593	150	108	12
GZF1	4.220602274288909	4.649957165225338	22.880837278978436	-1.5462667414481608	-1.6830859291211502	-1.4286807844396248	0.07398433697945357	0.056475491886920304	0.018759365597007416	58	9	102	88	10	71	9	7	1
SLC43A2	4.778206013606851	5.181343944168107	35.020303005514606	-1.5373555596733377	-1.6297348412268264	-1.4307684560120577	0.06118338058890672	0.04702686514300603	0.00974173492266554	107	36	73	131	10	86	17	14	1
SLC35F5	5.5564784732466235	5.849995715195347	58.3728438405786	-1.2985307099331047	-1.5942582752254646	-1.4374382866518363	0.09016769786015641	0.026244139573600302	0.004478346098664218	91	56	104	159	58	179	16	20	5
RP11-463O12.5	6.613541588191831	6.929436284940668	122.47686294396232	-1.3916144609079013	-1.594795113150462	-1.4409531549310794	0.0698573829879945	0.022253035571300258	0.0026362026730793004	162	71	578	299	88	296	56	48	8
OGFRL1	5.933249713730192	6.363648337459968	83.74044322068373	-1.4819926606149927	-1.6301465708944067	-1.4425255010381242	0.09151912966158932	0.05226180144028223	0.011456760501070796	108	95	220	149	78	160	32	50	2
PRSS23	6.1335596261206	6.517684419221979	91.61006771598028	-1.399103401396691	-1.6015951362763483	-1.4629362251356428	0.07184809796385791	0.03089410912382333	0.004364545834910383	294	65	298	126	85	404	32	21	3
ZFAND5	7.752017660386725	8.025177538045225	267.5488060480832	-1.3653433262945112	-1.5776786785182375	-1.464455487089871	0.0249882278951633	0.01518399617859889	7.664273270568433e-4	476	183	548	512	366	700	104	92	24
TAF9B	4.450091788581737	4.919979392170323	29.756381639826227	-1.3922515670280924	-1.7223302193075698	-1.4725738654941376	0.17547658166565272	0.07425525659972718	0.024429192946414963	44	37	99	65	16	113	9	3	2
FKBP5	8.721680414071397	8.95676115445336	512.258059684956	-1.427105129057484	-1.5507358809461629	-1.4745135528853623	0.006699836784290462	0.009454056628855097	7.848895783326402e-5	984	559	1082	1278	354	1277	210	191	45
STRADA	3.5156668211695155	3.8299047773354005	13.197014555256438	-1.6391818939819853	-1.7458369126542477	-1.4752390443331826	0.04925283150151979	0.0759891020618233	0.020001796028473764	37	11	32	45	6	30	4	3	2
DNAL1	3.764194546163807	4.115551345039337	16.621144625356695	-1.5797762952967753	-1.774743296093768	-1.4783886451610753	0.07184809796385791	0.06955697043389616	0.02140742931476317	32	21	54	32	8	30	7	6	1
ZFP36	8.581864771869895	8.89314973043414	482.40178916616077	-1.4523262321659813	-1.6145166126585622	-1.4820198108242388	0.025670198061080167	0.020581160770860557	7.982776300182004e-4	1466	158	2293	794	403	1230	236	174	30
CCNG1	4.945595596448055	5.425503488354216	43.10488885304529	-1.4307765615819397	-1.6998381263162152	-1.4915400602716922	0.150864912436197	0.06792688495065213	0.018574219172240766	79	43	76	92	51	169	4	15	2
CD163	9.465804187959005	10.012383070673978	1076.252582662582	-1.3500276663149617	-1.7606939032975435	-1.491925809403366	0.18525131065247588	0.08870268561544283	0.019550895952095037	1553	1537	940	1386	1303	3648	181	465	52
PLD2	3.4686982139325777	3.9856799390152378	14.204149370607444	-1.979311234026165	-1.790037917864529	-1.4930244780282218	0.02735200633924574	0.0897489202549916	0.021732126638863328	58	11	43	31	9	29	11	2	0
TMEM14B	3.1502016918732907	3.645000849686754	11.356853630721805	-1.5777961649392023	-1.8828766558528143	-1.4931112855347604	0.12260156079969811	0.09517294689326079	0.043902872081857607	24	11	17	42	11	34	3	3	0
CSF3R	7.031825205878758	7.546108236284912	187.3949137403385	-1.4624128286113953	-1.7865809549625316	-1.495455537678078	0.13372048842796308	0.06366684423037586	0.015034918710412752	391	69	1409	201	88	324	70	85	12
GJC1	4.806157332078742	5.1345196814087455	34.032084974803226	-1.5235496998094693	-1.6743645293029725	-1.5113078352446667	0.036339643360997056	0.02173637018692507	0.002902347044101836	112	31	125	60	16	95	15	9	2
CEBPB	6.3572083063076	6.758412706301661	109.74526333505996	-1.4709800211708963	-1.6663614324326588	-1.5122241769277853	0.06227359939167148	0.030919718952003544	0.0037334714348899196	160	72	284	227	150	231	59	45	3
TLCD2	5.440725135979506	5.745956432849759	54.57169187422833	-1.5027830305004786	-1.6818339361442218	-1.5219886590387859	0.02966306011143637	0.021815508268234553	0.003045774736222885	139	75	94	120	27	111	24	16	5
CITED2	6.086603708236129	6.341076278750449	81.45885001206295	-1.537068496641371	-1.6211257659638276	-1.5382884150838139	0.007950593015644006	0.006270052570784105	6.507137866720054e-5	277	72	169	223	48	239	35	19	7
VMP1	8.880768698004802	9.146599127510774	583.9193346524933	-1.5799343733899807	-1.627216349086103	-1.5408390179568232	0.007046012412967375	0.009927129334327702	9.838615117667444e-5	944	569	1629	1370	453	972	265	240	50
SLC7A2	4.904639336149596	5.260238110313648	38.62794635576626	-1.504102459159088	-1.7888706115595012	-1.5430924943992805	0.1418423675383884	0.041071846038331514	0.008534673938391999	34	33	115	103	37	73	14	9	5
FECH	3.2093235236161934	3.6270938606323164	11.738343268096814	-1.6504311403610346	-1.9195908494003033	-1.5442600293923454	0.09731850352723138	0.09157003870867626	0.03169115941038678	27	15	33	18	8	26	5	1	1
LINC00657	8.00916605976579	8.360142182050376	335.85486065916245	-1.5490210410599725	-1.6632929983862033	-1.5535335228864076	0.014748271004055758	0.018343847422092944	5.836529342059908e-4	745	230	837	678	398	892	139	161	9
MAPK6	5.775963775187348	6.112683509897943	70.06405476545754	-1.365440637254657	-1.695452152490412	-1.5567899398469487	0.061665525518953886	0.017868724837013336	0.001880632589011813	121	52	142	144	97	199	24	23	4
FAM213B	3.3471610763519957	3.7603744311442213	12.495609939160458	-1.6149645805401116	-1.8937065562934043	-1.5578774458319447	0.09536887777426425	0.07026204890014706	0.02604440541252906	57	10	27	17	12	36	3	2	1
ERRFI1	7.118631466415206	7.4854965566329295	180.8822735910569	-1.4860077659994473	-1.7205181313123183	-1.5601000807337326	0.050868337288744174	0.020581160770860557	0.0016833766894582304	304	90	296	1018	138	415	86	55	12
ARL4C	4.726442049573183	5.1804867799307655	37.73623143328212	-1.190405319764059	-1.8485846833303496	-1.5637473840874536	0.25203263692370814	0.07355158511852478	0.020022134992832778	46	59	53	43	40	75	14	9	3
LRRC58	5.605262076779645	5.963092618963931	62.252883762532754	-1.5840903793045142	-1.6952744328055533	-1.5744360977838379	0.017970497649392018	0.013726347948014727	5.886007743877768e-4	182	54	116	162	56	181	15	30	2
NAMPT	9.074847452795542	9.38444487477044	686.5942549676934	-1.5561111681088042	-1.6987900552411708	-1.5815230174987487	0.017711162726459537	0.013474303038458289	2.357527085252595e-4	873	455	2475	1455	733	1404	227	260	65
SDC4	7.220426897722732	7.738516046557199	223.3528685371353	-1.435321787444475	-1.8752388069535424	-1.5858101880651505	0.16928107676576284	0.05594543587556935	0.012144475257889947	210	343	181	511	215	356	71	55	26
GLUL	9.683185445446187	9.99405531774332	1054.016648997324	-1.4818222743245362	-1.6828790414528683	-1.5869107356417052	0.014771128471429754	0.015796106459153733	2.5722729084195085e-4	1950	1154	1548	2657	997	3158	362	385	62
PLK3	3.871668955194603	4.374729947270314	18.34261299452749	-1.8782607587411524	-1.8823493860085678	-1.5911641155564755	0.04452207307949828	0.055718750277604236	0.014683074106665151	86	4	68	72	7	37	7	7	1
AMPD3	3.80268475021935	4.422774931425622	20.199342710155516	-2.2354409212411084	-1.8568552811516397	-1.6032926099961005	0.06264801399004218	0.08867704012433884	0.01113014411720357	82	14	55	50	13	55	0	9	2
IMPAD1	6.109060028077581	6.408820045978999	86.80175671748121	-1.5166262475652832	-1.7182919177790807	-1.6036822908410442	0.020252140036439947	0.010437532139195382	5.265648595464207e-4	212	108	225	134	54	211	31	24	8
SFTA3	3.647931239265685	4.319664744976991	20.947418195065666	-1.018501133509403	-2.066888005316273	-1.6086763544907028	0.4891241554244688	0.13851559403843625	0.047954306633182134	37	46	8	27	13	38	5	6	1
RRM2B	6.151328364768545	6.547800041556202	94.87026479547629	-1.547194493728047	-1.7423695703658777	-1.609957673661803	0.040227579706224675	0.01893591357534985	0.001495829638623627	191	80	135	268	113	223	28	48	3
SLC26A2	5.266149863681295	5.622077553940853	49.50201161780184	-1.5519668699388032	-1.7651481678799412	-1.619369582212463	0.03362873336507528	0.01767544884762306	0.0016609149074234086	98	61	111	125	31	126	24	9	3
SGK1	6.249861932005402	6.629313579015987	98.46319691979122	-1.8457084508836321	-1.7603676700320516	-1.6206470116576996	0.011065410022192284	0.013978320162615621	6.763455863261224e-4	487	52	344	153	65	159	63	31	4
RP11-752L20.3	3.6325285502201687	3.964885521706994	15.096504925198413	-1.7195715692818931	-1.9045625223477054	-1.6321834852993713	0.053010044971182925	0.05675945183559013	0.012063302006055128	31	15	27	50	11	27	3	5	2
COL5A3	4.190993248008212	4.81293758603575	25.973362916888217	-1.6353644653625374	-1.9243597113830782	-1.6350804710410947	0.15617967516523443	0.06704754734066964	0.021982718193048586	216	13	49	34	16	91	8	3	1
PDLIM3	5.973681936212726	6.305239452202201	77.95754412475286	-1.668262941387998	-1.7475968878453516	-1.6388629738108587	0.011539658177932392	0.00785080959712689	1.343929259710591e-4	283	29	318	186	56	214	22	30	5
RGS5	5.942939781644883	6.564361923960149	95.16591624316396	-1.331467444331026	-1.9895998909696917	-1.6420096466591259	0.32337365033209065	0.06784867562487519	0.016155425682261488	69	58	654	83	77	226	22	22	9
ABCC3	5.109153304089781	5.537881691462851	44.63245820306907	-1.722215770468939	-1.827457058981623	-1.643858766132113	0.043878728971147134	0.02123468559774456	0.0025324974383023747	249	19	59	175	28	101	22	12	2
MT-RNR1	11.394426068449896	12.028818167859018	4388.143433032317	-1.5361432568024744	-1.9639977719427	-1.6645431039922751	0.1353769901813085	0.08289331099184608	0.012283398134347813	4449	7627	4145	4888	4669	5810	804	1790	410
RNA5SP161	4.029068312255134	4.896881647045213	32.26195671685631	-1.2955592696791145	-2.325832846188447	-1.6671876447296337	0.3846453636163841	0.13329538903788282	0.043074747172560414	21	77	22	45	16	45	2	8	4
ZNF385B	2.7679842158454697	3.46528919250054	10.964652880969801	-1.9863038544885543	-2.215915169463532	-1.6672922747269034	0.15644664462767768	0.14213835823011253	0.04673656724523232	16	16	14	34	7	24	1	0	2
GK	4.50218883090921	5.0823028441404965	33.29434262383084	-1.6146356097994208	-1.8652280773758123	-1.6727360109421845	0.13689515688084425	0.047571604219469786	0.0062597811512644435	40	31	106	70	37	83	12	12	0
SH3PXD2B	6.661814397543385	7.032142772196951	133.17059148910633	-1.5975591824560158	-1.7819337523386503	-1.684911517218775	0.015294831002894657	0.00929837792023436	2.1267430564848405e-4	281	145	324	326	98	411	62	27	5
THBS1	11.014167903473547	11.29556563252295	2595.9840023658667	-1.658653989435867	-1.7440337563507669	-1.6867637480195004	0.001381486677694947	0.008861244102094646	2.7949911329241044e-6	5561	2876	7564	5955	1433	5575	894	953	209
SPDYA	3.224339623342223	3.974042440441538	14.702766742153157	-1.6739125507737451	-2.0632885164896804	-1.6960955527745913	0.23406895276139542	0.11158717933068499	0.042395254296832593	15	9	59	24	23	47	1	4	0
CROCCP2	3.8795933958009603	4.396384505114219	19.18805680329006	-1.905521614830494	-2.017800278351057	-1.696361142971458	0.05100623162096352	0.05197369848282575	0.013128187630942435	55	8	45	115	7	39	3	7	2
SLC36A4	3.737614906462663	4.2452408052989625	17.963477870497844	-1.5963299715861294	-1.9739312441552184	-1.6975715450474194	0.13585628268910385	0.055201328491044505	0.017059631011160634	30	16	79	28	16	57	3	3	1
LAMP3	6.45360510181576	7.166472639317381	151.58463216441362	-1.8186921911671405	-2.135965579434141	-1.7013365634629063	0.12482875732988509	0.07374423963648155	0.018465969530128752	230	271	93	200	145	196	14	45	20
PLA2G4F	3.5269411618370587	4.133360137776568	16.776124521314124	-1.9278308617501687	-2.1526223827664666	-1.707069256361739	0.1465462257404219	0.08261855691843768	0.02389636419346689	62	11	11	75	13	34	1	3	3
SLC1A3	4.89589810323252	5.446282250168897	44.697045589445125	-1.597610597558535	-1.9474790480684652	-1.7138594547517982	0.13797975574255253	0.055718750277604236	0.010588681497210591	73	54	60	78	57	116	3	17	3
MEOX2	4.142960151609952	4.938387906752614	28.42534514912872	-1.8287918373262184	-2.020489029134637	-1.7241196668736378	0.17029510608369686	0.08455602975079916	0.027612459822119403	225	21	80	34	8	118	3	3	1
RP11-417F21.1	2.9244441416150933	3.5042124676640047	10.545277412736416	-1.5935326036169766	-2.1493762731763786	-1.7272605571843658	0.21881484650596755	0.0937216373354264	0.036774007957799726	9	10	25	31	14	24	2	3	0
DUOXA1	3.9823970917128886	4.566191040908084	22.193884218053295	-1.8487359437263038	-2.01755402676472	-1.728364762392612	0.09630774009520081	0.05441823919253836	0.010826391974386076	73	24	66	81	2	40	6	9	1
MIR22HG	3.499248175985519	4.025098218050486	15.292436331137717	-2.1587955900647207	-2.138859132365583	-1.7336906653143307	0.04090200173380473	0.06955697043389616	0.017047792797660135	49	10	75	23	7	22	5	1	3
LRP2	4.469999412649029	4.900905633551623	30.604928917903337	-2.029829172841704	-2.065472282328809	-1.7501218318425422	0.01695288712488179	0.039345373405914756	0.00577565818042882	100	41	55	56	14	43	6	5	6
IL1RL1	8.314668667214097	8.723680322892651	432.31505946274996	-1.7736642835583984	-1.876346024506318	-1.751792483918568	0.008131840817313597	0.012871543723617459	2.3492975557660013e-4	1322	187	779	981	645	716	170	202	16
HCLS1	6.4238334091294655	6.895456627691924	121.85073200936084	-1.4658856415379868	-1.9123010125561724	-1.756415097556923	0.11183064200643654	0.021815508268234553	0.0019552438682916926	164	164	481	145	72	317	34	38	6
GOLGA8A	4.23148530086157	4.66595584047949	23.699098020761113	-1.8187470052926045	-1.9718665815957666	-1.777627536674965	0.0315885312167001	0.020633524549086135	0.0022598170031537185	54	12	92	96	13	62	7	4	2
GLDN	5.41245687406366	6.051005175071665	65.72326826692877	-1.6899785167181403	-2.0222076414075394	-1.7779659445589193	0.1510271123986755	0.044017142637562616	0.0073331821676356655	398	78	83	178	8	125	22	24	2
ENOSF1	4.439100329047698	4.845541213142683	27.64711324508518	-1.8388597034158845	-1.9788558713617233	-1.7862682208917184	0.02966306011143637	0.018957007599476595	0.001928211135636644	78	25	43	131	12	49	10	8	2
NCEH1	3.8179600936439604	4.5064269054047585	22.311330094915657	-1.6586086641163127	-2.0002522505819864	-1.7863696147501686	0.1510271123986755	0.07385103417451906	0.01959794332468637	33	33	44	52	19	81	4	3	0
CLEC7A	4.980972066015187	5.54280633853358	47.683379078050834	-1.4786575756389335	-2.0566236697116995	-1.7929565698423895	0.20188351383934192	0.049204248838324846	0.008769677123969035	53	76	174	41	28	85	10	17	3
CD84	4.569017283526049	5.288446289332813	40.64754775900942	-1.5806521961661255	-2.103653417170924	-1.8027653093040776	0.21851559343095797	0.08297483957182457	0.018465969530128752	71	69	52	33	43	85	2	17	2
RP11-104N10.2	3.761183901738669	4.225388928402405	16.695450485574636	-1.9852543591572116	-2.0318683253794614	-1.8038903817977159	0.02191931515353212	0.02936616271864677	0.00432907536309855	53	8	64	71	6	31	6	5	1
AC068580.6	3.924219172838572	4.825960291678628	26.525723294989	-1.7632907769214439	-2.2619253686041443	-1.8047471678014524	0.2767006489123487	0.0857900195540246	0.026186169477684304	148	1	112	19	35	43	12	4	1
ATG16L2	5.489577732003119	5.997261197772609	62.07827633498289	-1.8450527315351857	-2.019910888392519	-1.8212920582409047	0.03855062058647065	0.01778885948186076	0.0014357718703898335	187	18	393	106	39	115	24	19	3
MAFB	5.68695298257735	6.287273659831621	80.96250350497971	-1.340717323166644	-1.9820585560603177	-1.8227935375753956	0.17016365249158114	0.044017142637562616	0.005755806824122605	134	154	105	110	54	218	24	21	2
ITGB8	4.12604633332415	4.593925951221266	23.727678986801497	-1.7595141943114967	-2.0964661359200516	-1.828085310921282	0.05486922874806172	0.03730582500184046	0.005597379207160192	86	8	44	33	42	39	7	6	2
ID4	4.699944879286057	5.216368960170167	38.13771903982138	-1.411587472130838	-2.0495960932924997	-1.8284732324592776	0.16540579248878018	0.041071846038331514	0.006154714557326285	70	38	56	36	65	76	13	8	2
C9orf72	5.159346659096678	5.655145273020846	49.22318436980902	-1.6799867877872563	-1.9948735051423623	-1.8351947104462558	0.07538781363421997	0.015939968131347487	0.001359979483862546	68	33	252	127	34	141	16	9	2
CYR61	7.929046927045793	8.43717623110967	349.257594687121	-1.761576818124841	-2.0298282116375854	-1.8410641364081186	0.0421471356539967	0.01752476288179823	6.431621168557125e-4	1874	111	1963	442	137	731	130	80	23
PDK4	8.215925610473533	8.951229021041858	515.2964485680407	-1.3069384731903009	-2.141553702670352	-1.842221165949996	0.3720208582934647	0.0632685798948191	0.008308037874213598	217	636	1592	302	714	1015	108	153	33
NR4A3	4.7121634434517725	5.324316286168403	38.281143557467864	-1.977245445202497	-1.995308539586948	-1.8483628203925473	0.028598342166559657	0.01752476288179823	5.549923199781162e-4	163	20	147	67	33	105	15	9	0
EIF4A1	5.683371456847157	5.987302065781922	63.24462070152765	-1.9892207435052758	-1.9065068125099238	-1.8528877849683967	0.0020963138719784437	0.0030621032310897927	4.245352286739263e-6	193	38	237	142	46	101	22	18	7
SLC6A6	6.75865126001799	7.217178486672235	149.631797553478	-1.9938118428597744	-1.9779695404356517	-1.8610037634965846	0.006190780697617264	0.00785080959712689	8.65847920633758e-5	355	95	727	327	98	233	85	42	4
PIGR	6.704990529461802	7.416520949380455	179.7097237145134	-1.5859994391650163	-2.2100594683288053	-1.8737654727790225	0.19727869896950379	0.05322783751228853	0.007892000614423194	118	291	202	239	223	335	34	24	20
ATP1A1-AS1	2.815081095191556	3.412813832689013	8.830216312044252	-2.1499307554004314	-2.233096511807073	-1.8773792493224817	0.025437829600299888	0.059375035587971296	0.0174228007421308	27	4	39	27	7	18	4	1	0
PTGS2	5.218119824955154	5.9572107747239995	61.64805585251954	-1.5070491247627116	-2.2073067324762983	-1.8787021591468027	0.2587935750567007	0.058372001148600604	0.010091925952567964	88	11	367	49	94	126	19	10	4
GUCY1A2	5.745873184390713	6.195649551787735	72.5054280591173	-1.76588069749131	-2.01393677768809	-1.8798611147545885	0.02766776013733435	0.00842027326611654	2.593698508954407e-4	186	47	403	113	43	191	18	19	4
WISP2	4.403848538601097	4.88450293323166	28.33424197000011	-1.9576608422727357	-2.08057182696453	-1.8805644012198655	0.041208843669629874	0.018482191032472214	0.0016067413644495247	110	16	113	28	29	44	9	11	1
NAMPTP1	3.982287375705486	4.586958876624521	22.701505195808398	-1.7773191055305906	-2.2058672348277115	-1.8880407177279432	0.162040444132455	0.04475710849857846	0.008973864485623286	19	7	110	67	28	35	8	6	1
PTP4A1	7.025195817481298	7.519283932884857	190.28877586298185	-1.6409729901145231	-2.0587132826320733	-1.8951992133526097	0.07138669186027942	0.01518399617859889	7.320882657026189e-4	233	274	195	576	161	367	46	55	14
BHLHE41	3.405728847729547	4.029764963807533	17.137827926113733	-1.4796517353193273	-2.301824542240516	-1.8971447575802012	0.27473570992286367	0.08972085682914471	0.021763087437398666	13	30	28	25	16	32	2	2	2
FGG	3.635301909644667	4.258506773657501	20.136370685681914	-1.8139506580684959	-2.447316967514257	-1.8979941619957958	0.14210797798296046	0.07739080581869197	0.01846889149191454	35	15	29	14	41	19	3	4	3
MUC5B	4.62300845460382	5.284949555600779	39.49686112211198	-1.7717186943315733	-2.306384210127774	-1.903854785865348	0.24778055589254575	0.049242719193939744	0.008779318934947808	113	28	140	12	54	56	11	4	5
ZFP36L2	7.2349063991505576	7.596491212749313	197.5078828097885	-1.8196378107861586	-1.9739995254353586	-1.903953284488085	0.003674837326041699	0.002486818560177509	1.616276231168004e-6	423	138	604	410	226	515	65	39	13
AC005550.3	1.949503969818157	2.655949997028563	5.258853672697172	-2.3673401846664404	-2.5039653909446575	-1.9042552565459092	0.06421290141264799	0.1282316206393593	0.04461596119686279	22	5	11	14	3	10	0	0	1
UAP1L1	3.8836980035463853	4.548229153851001	21.037233721012935	-2.095593002371296	-2.148900603878782	-1.913897049899993	0.036684035002789155	0.03153438093028544	0.0042718290132811535	161	11	43	52	10	47	8	5	0
RNF126	3.2117482640710935	3.8666032684052194	12.580428900924568	-2.5761067012775056	-2.273527759821261	-1.9321759040158148	0.013190756367512917	0.05627399839040301	0.009389721154044928	72	4	31	40	10	11	8	3	0
GPC1	4.124425706746494	4.84339963028227	26.796158961973685	-1.757711343564421	-2.3029036283513697	-1.9399909285851016	0.22838525627773545	0.05152365274478657	0.01099153111388937	241	15	13	73	12	53	6	5	2
RP11-244F12.3	2.0087055746814633	2.954370819052762	5.665317225642393	-2.105369230984239	-2.688461854318526	-1.9629388837638906	0.15632643839066124	0.10641949839401428	0.04976960484612456	28	0	36	12	4	7	2	1	0
LUCAT1	3.3237710533593425	4.110865906767276	14.833808657962651	-2.3263658607486555	-2.3765306832635407	-1.9663368548038735	0.0474282576830664	0.05783562605219245	0.014090681008459312	33	4	46	105	6	17	6	5	0
TNFRSF10C	2.1462153011776257	3.1618269087842132	7.034202138025983	-2.2707569846579276	-2.7397070261028063	-1.9690320586567671	0.1446782076818795	0.10894764491128982	0.04512119546280404	12	2	39	40	1	11	0	1	1
ALPL	5.359677898715493	5.952250300982704	63.576972918076116	-1.518797359062191	-2.1196424637502846	-1.9723051538328003	0.16178229063111055	0.025456918309901762	0.002126839789673966	69	91	76	161	68	158	12	18	2
CORO7	2.3928166142808935	2.983529221485476	6.253986610567032	-2.18498242574678	-2.4145586614011467	-1.9745697706666179	0.026694162380816185	0.06467156587110845	0.02454284910929221	26	5	15	26	3	11	1	2	0
CTD-2349P21.3	2.1383242377468292	2.8764455837941147	6.38836863148073	-2.2177330871528276	-2.516975035511895	-1.9813371821219963	0.06138434183671454	0.10023125035464972	0.04976960484612456	16	11	16	14	3	15	1	0	0
SLC11A1	7.097795769350404	7.759909798053102	217.75788002095612	-1.9507099660391265	-2.1554282548710035	-2.002276039545829	0.036584640066269	0.020002685277063042	7.006347379904692e-4	442	130	1308	586	88	689	39	67	3
HILPDA	4.5387855583442445	5.473988373929891	41.8859278648789	-2.732489370273768	-2.479675019281639	-2.0094753204965334	0.06421290141264799	0.05247212402079916	0.010826391974386076	168	2	259	114	24	28	24	5	2
OR7E47P	2.031764383225855	3.024315174053771	6.361063472211781	-2.480413680486226	-3.142875534858296	-2.0109821088795448	0.10927208813664874	0.08906838483681732	0.0397756013143091	24	2	51	8	1	3	1	1	1
RNY4	4.014593518101728	4.978153271393868	33.594553487639644	-1.534488987777396	-2.4768305790526925	-2.0275831250849072	0.3627051961322794	0.10252557560204476	0.020683125514314993	17	63	38	29	42	44	1	12	2
ROS1	5.06937122293121	5.797177033924783	56.31818463942293	-2.1135016536168814	-2.321465159852002	-2.045969955325682	0.09952610996724415	0.033423392366138366	0.003165827263020174	113	57	46	251	50	135	2	9	6
CORO6	1.6498853282532384	2.7791262082345827	5.113730550960219	-2.7573915615818994	-3.406084331754602	-2.049143053425726	0.10907609041271671	0.09790287249703997	0.04168992060141229	27	0	27	16	2	2	0	1	1
RNA5SP242	3.339383188139726	4.372082231789014	22.78991028803279	-1.4703290219885443	-2.7863855134183857	-2.051207721512604	0.3880544721863873	0.12403299768282233	0.028899743991474682	9	60	13	29	11	15	2	6	2
RP11-405O10.2	2.549432137401834	3.082584659737415	7.476442783590743	-2.1166174776667543	-2.4631369976932884	-2.062821540669316	0.02924448449828863	0.053199469369355525	0.015415807493655592	21	8	18	16	8	13	1	2	0
RP11-318K15.2	1.8766041650136749	2.516379776617144	5.061933307625748	-1.9081664604985256	-2.803050391827504	-2.065309836973004	0.1740617386619878	0.10139965756805505	0.04849211790962545	11	8	15	3	5	5	1	1	0
USP53	7.394292479809673	7.884084152505045	238.53238999985973	-2.019522972968659	-2.1941033997201536	-2.070987922177326	0.007489033649095811	0.004807111919548829	1.4232142905815113e-5	673	108	1450	398	149	510	47	63	16
IGSF10	5.724176595011936	6.249708766911844	75.43424440018701	-2.1839018721651544	-2.2090540052850707	-2.0728735312272475	0.009973249624662853	0.006733846303549433	6.96745733707961e-5	448	32	166	155	72	166	7	25	5
ICA1	3.4658450756102357	4.161589676573076	16.849792217359038	-2.150348480891522	-2.289301952916635	-2.074750156709396	0.03331907472460197	0.03309757232343576	0.006603751185271486	41	13	48	35	23	51	2	2	0
MDM2	7.7108799472776335	8.247380165033729	312.24134192589344	-2.214412493355706	-2.2593900650484233	-2.075545736103399	0.010043339132636947	0.007897174657739592	9.565541716286125e-5	551	257	320	1605	275	340	68	73	33
ZMAT3	5.715309094871371	6.217919432679358	75.75383778075336	-1.8178077006754985	-2.19620166131656	-2.0865415735427018	0.03162794339171146	0.006271970749146442	9.471964266247864e-5	197	67	84	187	105	185	19	12	4
GPR97	2.8971783639922797	3.683722356572553	11.124325888419191	-2.5345017952697177	-2.7056373986298388	-2.100202635432471	0.059181673760513615	0.0632685798948191	0.018465969530128752	16	4	79	29	6	7	5	1	1
PIGA	2.7506632355949825	3.349407054546742	8.919438501812987	-2.1645559536401633	-2.4676100577133124	-2.1072765821832062	0.03166295592799806	0.05226180144028223	0.010482236310371883	23	3	20	31	14	12	3	2	0
ZNF707	1.8237707022886542	2.6009546076975583	5.076716647981914	-2.518656395406452	-3.0194863537050325	-2.1102577377891594	0.07738172065698284	0.1007860078549764	0.03739605766272598	21	6	18	8	1	3	0	1	1
RNF141	4.14134592275822	5.005950793388672	32.65741188639959	-1.8875132172489364	-2.288872689946155	-2.111565368440134	0.15528425642625912	0.05693930316025276	0.007032225308507413	35	55	49	73	30	78	2	11	0
MFSD2A	3.836654005785766	4.424312780601235	21.339350905308304	-1.9203635086814932	-2.389305948133154	-2.113148077462815	0.07687046300354103	0.03224670830788855	0.004042103857390822	37	35	22	79	10	27	5	6	1
PLAU	3.236033046290136	4.2202883954980335	16.249678150665773	-2.280906210512246	-2.4113192843738323	-2.120380979392607	0.09780298424766994	0.06513520528457291	0.01959794332468637	52	7	123	19	9	51	2	1	0
F13A1	5.82051656780898	6.5912513834341295	99.85589682639585	-1.5349603951188011	-2.2819482981729893	-2.131753080178502	0.2314221445957861	0.03878757061190467	0.0026569284667712534	136	126	183	68	159	301	14	16	3
RHOB	6.7712344501920585	7.319313125665046	161.32680787998189	-1.9695802721180724	-2.2361655537309724	-2.1335307613291814	0.015698424961940637	0.004903323724621373	1.6275394947058106e-5	241	78	726	384	189	326	56	39	4
RNA5SP225	3.602455958746989	4.828327740427003	30.88596942167765	-1.5748033434831432	-3.1056596743006804	-2.140077134030681	0.3701395541666809	0.06981617219733238	0.047186229852001715	12	84	20	43	15	37	2	2	2
MME	4.3928522708452755	5.5038804816315965	43.40492708451077	-1.3924775025183633	-2.5914304648652977	-2.1461564126879944	0.46695368908542134	0.0857900195540246	0.014770692111662598	29	11	432	20	32	78	6	9	2
APOE	6.009817342456843	6.819285407211992	117.27454689992402	-1.627457409264779	-2.3350297370571544	-2.156921926191562	0.226443401825144	0.036836975734049746	0.002427790846780424	141	193	59	309	121	218	20	41	2
SLC19A2	3.7744952989117446	4.374907002876917	20.16064092612922	-2.066517895420096	-2.355510373449598	-2.15970141620682	0.036684035002789155	0.017831577704996843	9.588101842485098e-4	30	21	51	50	24	33	6	5	0
CD300E	6.644782496491945	7.436262722624949	177.62624254939107	-1.8138497861611045	-2.3084444597398686	-2.1663300180153398	0.1326224556879281	0.025753544981950927	0.0011975058906893963	150	258	751	327	90	508	30	44	2
HK2	5.981564257835308	6.506485392079007	90.94328722548345	-2.0307046548694028	-2.300680850223183	-2.167846762152108	0.02184277616854471	0.004724752227658002	3.141183439997609e-5	125	59	513	211	64	176	18	21	6
RP5-1085F17.3	1.9475703765813255	2.702026951149877	4.93934145101029	-2.161547069572899	-2.803220672459427	-2.169490993249764	0.08469670277095735	0.07578877285112781	0.037926009059043926	9	5	26	18	1	6	1	1	0
RP11-212E4.1	2.0325514298831693	2.965614579043778	5.746711226453609	-2.51980582733693	-2.7624035859130576	-2.1776358575633608	0.05481189330104712	0.08289331099184608	0.03501197506378532	32	3	32	14	1	9	0	2	0
EDA2R	1.9555103991821532	2.7626895803370246	5.306439457849983	-2.313548622366258	-2.7575537522758964	-2.181055574363466	0.07605283589854588	0.07969933297699695	0.04188697380549969	23	3	5	25	6	10	1	0	0
RNA5SP442	1.5193389409873437	2.4841237392971265	6.100214088952585	-1.9067514125327258	-3.355146801367013	-2.1894573627078695	0.3137458883823925	0.15169392773263643	0.04133646283397226	3	14	5	7	5	4	0	0	1
CYGB	3.207884189325628	3.8742537276244375	14.483013033819189	-2.018325723956017	-2.536252822725786	-2.2173809952325114	0.07254295970041094	0.04832232295512132	0.00655930571827243	26	12	29	16	28	16	5	3	0
SLC18B1	1.8166696223531016	2.457742056043576	4.486106198030533	-2.386328890351881	-2.848382712883938	-2.2177153384680484	0.0430560424723907	0.0862266834985267	0.034515632717160634	12	4	11	10	6	4	2	0	0
BCAT1	6.352093070410203	7.13031596034447	146.67041092020412	-1.762169363349888	-2.43217668828648	-2.2292606865251523	0.14922697467404286	0.027531094906807517	0.0013552713013460956	136	227	157	193	206	302	13	35	8
SLC6A4	3.2861794401333846	4.486554465062747	20.312909343403238	-1.7078217581854185	-2.694001642753427	-2.237201298025263	0.44676210483173817	0.08595192276644054	0.020112289548664373	69	17	164	3	4	30	5	4	0
OGN	2.4885924023446644	3.4082179513388886	10.6715830325671	-1.915409267527027	-2.619329594412321	-2.2467477898882344	0.21227780489266226	0.10967208986802632	0.03025079647881606	18	13	14	7	21	22	2	0	0
SLCO4C1	3.1551147641467576	4.216955328225776	19.224751803951992	-1.1644765815852731	-2.6419857781298965	-2.253266146028813	0.5852368941869626	0.11263242111693113	0.021732126638863328	4	14	25	24	50	26	5	3	0
ADM	5.68551062897048	6.167484267537558	70.6245866387687	-2.242388688122117	-2.329532491033709	-2.257937451449214	0.001381486677694947	7.782892813827159e-4	2.125784642418923e-8	349	31	205	213	54	142	18	15	3
XXbac-BPGBPG55C20.2	2.009433312931431	2.785140022529452	5.644419912288353	-2.2943649088828297	-2.8455195466407295	-2.2899066451091676	0.09420808960123515	0.07851247826346418	0.027816204669305764	6	6	17	26	4	7	2	0	0
SLCO2B1	5.871984181096121	6.609152046452642	100.2003506018446	-2.127083305327388	-2.4002412687144186	-2.2929626371462586	0.030803750717648792	0.013474303038458289	3.1198642678978135e-4	356	167	163	143	55	231	8	31	2
RNA5SP515	2.644770920555777	3.487149670710104	11.81963745632865	-1.9664603395739602	-2.748909060086233	-2.297619223642338	0.1808617080553291	0.09710692165447511	0.01849847057445819	13	26	12	18	8	16	0	2	1
RNVU1-15	2.1186168760420814	3.2363829050479684	10.32294353132296	-1.8702011827931226	-2.8864929001853286	-2.3011615933634424	0.3051889500100208	0.15375189303505143	0.03501197506378532	10	26	5	11	7	16	0	0	1
HBA2	5.517274894599957	6.092334664591563	68.462855078285	-2.5542969579190715	-2.429640180662396	-2.303141310851125	0.0038071047997129946	0.003643067122753415	1.4245076589145596e-5	157	74	298	116	42	57	23	22	2
TRHDE	1.8249837590203615	2.6913714053665507	5.405343473137628	-2.1047873976055276	-2.93826812295314	-2.3165320958253766	0.1614871804681721	0.09157003870867626	0.04270646267021605	5	8	29	8	3	8	1	0	0
AEN	3.3829023065331993	4.218725279902504	16.716253277471182	-2.4227901890090244	-2.607881264607921	-2.317761730656761	0.04965799230640824	0.030856031782482505	0.0028945497947254597	78	17	28	83	2	21	4	5	0
KLF9	7.165497746826924	7.703054117344033	212.86612481757464	-2.264068799191227	-2.404010840733401	-2.32112586854802	0.0032765122093470025	0.0017189660801953052	3.581451803727487e-7	324	135	672	557	286	273	82	42	8
TFRC	6.530362918396571	7.0918747387482135	141.30026721589581	-2.0969677676261136	-2.444686149368349	-2.3273262149257095	0.010796498952096481	0.003551275134964775	9.85403307222212e-6	232	151	244	227	212	221	27	27	10
RP11-394O4.5	2.940977270079073	3.7715262881957106	11.402526415813435	-2.937561944776015	-2.76801299538726	-2.3329037388909466	0.015459282591953132	0.0401710183645348	0.006119682010977218	60	4	65	22	5	6	5	3	0
MIR143HG	6.70075136933147	7.432886612180608	172.3878655596459	-2.5193111568514786	-2.5680462861170223	-2.3612369190632987	0.015698424961940637	0.008936396619208998	8.348748617042832e-5	766	74	1125	350	35	146	65	32	8
CNR1	2.302285793735925	3.1367288435863685	8.684677590909885	-1.7699842621529371	-2.827677687502462	-2.36493913753796	0.21770530300315194	0.09320178179195468	0.026682414665604098	14	6	5	14	22	13	1	1	0
ITGAX	6.433323834618661	7.001424531175737	129.37375162882623	-2.2692200690923037	-2.4637594702996224	-2.3690824391528413	0.008132924937469763	0.001931006018287653	1.0123309057491024e-6	428	98	633	130	104	186	28	37	5
MMP19	5.365274784623138	6.044214858831709	65.25715231903897	-2.3190903834330627	-2.489396344368429	-2.371611114342731	0.016498985647460176	0.004724752227658002	2.3049216351718373e-5	389	67	77	211	25	97	20	15	1
RBM3	5.9658779415748455	6.632341017556835	102.9725554288777	-2.053980741712854	-2.501345966321905	-2.3750963067002004	0.03656334230240669	0.007730828575831988	8.77044004501177e-5	243	172	200	84	91	143	35	14	4
AREG	3.9906506071542003	4.8401913847797795	28.036162247246633	-2.2203574528085803	-2.5929510547858228	-2.3817614246343997	0.11253173466855082	0.028513228866729835	0.002072656436827014	73	34	20	143	15	63	3	1	2
CTD-2583A14.8	3.4190460508238236	4.527733350068752	24.52596596566064	-1.257376260637191	-2.670792414856778	-2.415886230656305	0.5041704078695141	0.09782479736998108	0.013657920087730799	14	57	9	38	23	39	3	5	0
CXCL2	4.835136016312944	5.537518708795115	47.38101568497287	-2.1368997930195643	-2.6641938307058304	-2.422347000775974	0.04295941782906051	0.013696198848552837	3.635529592982894e-4	166	23	45	64	98	59	9	6	4
PGC	4.7727918281776835	5.736210880471417	56.53215070258212	-1.8560696895794824	-2.7811442692266706	-2.42240641535506	0.17819128971718773	0.045543798704338646	0.00317731463196633	103	138	23	93	21	60	5	12	4
DDHD2	4.593632579092492	5.151440242122572	34.49374062404924	-2.4103293030222868	-2.5288958298242226	-2.4234967873120272	0.0022041853286577213	0.0016863816824270624	5.988390703016596e-7	115	21	102	103	34	69	7	3	2
PFKFB2	4.457537191949127	5.022513073553629	32.898644310890184	-2.2701336905266234	-2.5899694020845736	-2.442529163692178	0.01142469169273905	0.005824913595067701	4.5221028900828744e-5	60	27	70	71	49	46	7	3	3
CSF2RA	3.1833156730320056	4.051248257191391	16.193548252497134	-2.204016562054515	-2.639295278070565	-2.446704477720444	0.10561106902862227	0.03999248610613324	0.0059994390401955965	45	26	45	11	14	36	1	2	0
RP11-658F2.8	1.991542328933407	2.927433805899896	5.898611649821816	-2.9078713516732253	-2.9069062855631187	-2.466000793004759	0.013932346157631312	0.05626936861262255	0.027389701721708216	25	5	17	25	3	13	0	0	0
BBC3	2.5902258170666523	3.330519961655047	8.504099077272368	-2.496089151559235	-2.8381882519714763	-2.484942590675585	0.035230789062979	0.03768045290853268	0.004617732905173159	38	1	24	32	9	10	1	1	1
SLC22A3	2.564016651932055	3.359580614454022	10.182559772431672	-1.942597635289848	-2.9329218121968186	-2.5008782105972274	0.2115317044652946	0.0659763885345911	0.01188084867994974	15	16	4	28	13	9	2	2	0
OLR1	3.9991802136390127	4.98893866596718	32.03844421263513	-2.447805039767225	-2.694802964393349	-2.5427420577007003	0.07048130886893479	0.026391813677851823	0.0012675152102968638	33	56	65	90	21	53	1	10	0
FREM2	2.231331817746665	3.0829256566587135	7.5763207522957305	-2.607773883836931	-3.0327543056171797	-2.5592006322880274	0.07099685083527064	0.06693929596682127	0.010972838614320525	23	7	5	28	10	6	0	3	0
MSH5	1.7428411520808453	2.6418647687185173	5.281787358080917	-2.571201622687636	-3.0797528865167787	-2.567511663163354	0.0522273997335276	0.07398195812588304	0.036997253679245334	16	9	6	18	3	9	0	0	0
RP11-288K12.1	1.9794970956892137	3.173976785993486	7.7883738167261045	-1.944304141842494	-3.0915256327209835	-2.5715152497089417	0.33087535906682436	0.09727448248186338	0.03297199577984316	4	6	58	4	9	12	1	0	0
HBA1	3.953559408716734	4.580980407728399	24.057196379940507	-2.3604467292861444	-2.794516225458851	-2.575836740112651	0.03130262242090153	0.009647436048128446	2.3492975557660013e-4	32	32	90	34	20	23	5	3	2
CXCL3	2.6255516121693465	3.833833054159142	12.496996737400192	-2.050348313290324	-3.176556162900697	-2.587189211867107	0.3115683141256952	0.06955697043389616	0.01420758445030642	142	5	3	12	11	14	1	1	1
LINC00624	1.4711176363922307	2.362705726556735	3.9538046347802625	-2.3095558817104314	-3.3615047589886156	-2.5889110784428264	0.12280151425817402	0.07782444645112777	0.04075774446023695	4	6	13	18	1	3	1	0	0
CCL4	1.7799973852089808	2.879951493193663	6.14038080953523	-2.3262897611485545	-3.3487097864048727	-2.6048974716725417	0.24460240262695115	0.08813160952119302	0.027324954788829573	18	7	37	1	4	4	0	2	0
C5AR1	5.489785851319643	6.406661263863895	88.06810050652828	-2.0231146203956105	-2.7546068356543443	-2.6394439362376807	0.1556044311907824	0.015047822733021703	2.3492975557660013e-4	50	150	226	130	87	154	7	19	2
VIPR1-AS1	2.1751879565116847	3.4720906390222077	8.914467206318943	-2.2463861136238874	-3.2617224438382486	-2.648510439905376	0.2086073586862369	0.07116367425034972	0.018511121871176005	12	6	83	21	0	8	2	1	0
GPR183	2.709439637859839	3.654226547143773	11.957508168932593	-2.178414291736282	-2.94060255359998	-2.668326393985219	0.13585628268910385	0.04649684722515638	0.00814790441199027	13	7	49	11	24	20	1	1	0
RP11-415J8.3	3.27899581586014	4.131406384052108	16.522527865249813	-2.4560051930881435	-2.9669532285819504	-2.6996112814570288	0.08569586790291264	0.018957007599476595	0.0010612832433329336	12	22	59	65	8	15	3	4	0
NPL	4.597601980036403	5.709948914646739	54.83015100567037	-1.9389806098382603	-2.848369326796407	-2.6999416440175557	0.20933679085063772	0.03201207377325519	9.468371559982041e-4	37	85	49	68	94	64	9	13	0
MT-TM	2.164245024464564	3.348344368734362	11.236536952407441	-1.3244895057117945	-3.127103392733643	-2.7155222005588358	0.5044426176339699	0.12464128706850221	0.024112023704838552	6	31	10	3	9	13	1	1	0
SPTA1	1.6115356389054392	2.963663798059224	7.107661461671904	-3.261572169699621	-3.8995274926039882	-2.71817009560625	0.13962471524092623	0.09730985372442241	0.027816204669305764	32	15	2	19	1	0	2	1	0
NCR3LG1	2.87380443581961	3.8459708527191405	12.712739431806206	-2.9770528492411885	-2.9843428413946302	-2.7193011253403854	0.0222123428441183	0.024971768515307798	0.0014319408363750452	43	11	17	74	7	16	0	4	0
IER3	5.595472740308769	6.380190840821871	82.10105976376033	-2.7816743927533927	-2.888698526352701	-2.7389039641662865	0.007284174048748083	0.00274933414487027	2.2090717957310975e-6	586	18	232	142	87	80	25	9	3
RP11-17G12.2	1.4772589610564506	2.3791610989478724	3.771561789680913	-2.657524829709901	-3.373122013461577	-2.75376664172454	0.03513334343775962	0.05459680129063104	0.039127033814196584	14	4	6	20	2	5	0	0	0
RP11-359E10.1	1.0226697154423425	1.913663039457118	2.608228295013867	-3.0094286536980803	-3.986292919629991	-2.7562299339789327	0.061806402826570156	0.07442942080814316	0.04270646267021605	7	3	7	9	2	0	1	0	0
RGS1	5.325345828983826	6.095365272189655	69.0217061359027	-2.430006747340915	-2.8583452992736227	-2.7660836094906482	0.017341952383317046	0.0027384204669257503	3.681764641269786e-6	94	97	314	150	29	102	10	11	2
RNA5SP199	2.6411493746429002	3.8644602836912636	16.217236823652424	-1.8948562244102407	-3.329580507071281	-2.7785480507607176	0.3062760919194643	0.09157003870867626	0.010664978393205704	8	41	9	14	14	11	0	3	1
OPLAH	2.0110005236717887	2.8285931574842724	5.4727186901092715	-2.661977907014663	-3.2578221174039914	-2.801336721500415	0.02766776013733435	0.03635197436493624	0.00894730185360363	33	1	17	12	7	4	1	1	0
RP11-212I21.3	2.7433232874568025	3.500639383360367	10.20258646118611	-2.6325058557219276	-3.118272635679588	-2.8246545760747064	0.026508046427139272	0.017868724837013336	0.0012408303705148682	34	6	41	10	15	8	2	2	0
GPNMB	5.938837786394005	7.536049840163667	194.3201953970193	-1.873913232656513	-3.3969512862295916	-2.847316700954802	0.334425909005605	0.035208026651328585	0.017531919123483872	137	173	53	173	545	312	12	15	2
MPEG1	4.848356402091404	6.280036671762728	83.12377350835226	-2.4343877980812403	-3.7007295735199905	-2.8992047985860023	0.17236566267117437	0.019937999172581808	0.01213058783678807	42	184	108	42	97	66	3	4	5
GADD45A	5.377643772866683	6.312253484720711	81.08454693623047	-2.409040624712681	-3.0231168229642265	-2.909781687061223	0.02452439689514953	0.006271970749146442	1.7967183105771294e-5	167	29	103	183	191	128	10	6	3
MT-ND2	10.05139209113383	11.214094340787174	2495.5132177684295	-2.803372717892742	-3.329300962046956	-2.923490738403856	0.024638764388333807	0.009194279450082556	0.0016406717252623975	5539	3608	1944	1129	4426	1103	286	331	124
GPR110	2.2525143285845224	3.334456763840332	10.311721491760602	-2.2726785832031546	-3.4843270168507967	-2.9301410809106643	0.22445064941918136	0.06945565019343551	0.008063072874732574	12	21	3	36	6	7	0	1	1
TDO2	1.2759587845064668	2.55864546027776	4.668155276802749	-2.157706764921232	-3.6331842719537124	-2.9308529111743455	0.3720208582934647	0.09029758040412335	0.047186229852001715	25	3	0	18	7	5	0	0	0
MT-ND1	10.256699406524657	11.279131439949781	2609.85090670143	-2.5910762825220544	-3.1106717945685878	-2.939053825875432	0.022701036011478395	0.009017670658197533	9.159401258145354e-6	5433	3943	2287	1466	4251	1489	346	492	117
PTX3	5.56476411669545	6.482656482911195	90.75837393106058	-3.1017814774595713	-3.187921531987568	-2.9764384012384437	0.01552698139866758	0.003551275134964775	3.681764641269786e-6	527	87	54	222	89	66	4	21	5
ACADSB	3.6872690470114344	4.4710662006458906	22.492371896212482	-2.717850651756385	-3.1435784527154844	-2.9802787332219407	0.010043339132636947	0.006084657023426006	5.0213119617068294e-5	64	39	39	32	17	20	5	1	1
MTND5P11	1.7197132009956178	2.5563041975875462	5.6310090921660585	-2.304389176700441	-3.5129648684429817	-2.9898199323034236	0.11943411395360912	0.0642103576528017	0.017406091565837035	5	11	8	11	6	4	1	0	0
SLC7A8	5.018960788380615	5.979156569204544	65.50485969095546	-2.404552617730784	-3.0746608960971242	-3.0120670880006584	0.040946234679118704	0.005637069997966348	1.545831184729705e-5	89	127	64	169	51	89	6	10	1
EGR1	7.027303272251214	7.7555005592537185	218.81143204515513	-3.1068074334071105	-3.08000233898503	-3.0242164995733813	1.824600064106569e-4	1.6134114462898827e-4	5.124187760695396e-13	835	98	1027	410	222	165	31	47	8
RP11-196G11.5	1.2615701110567388	2.2818054940074965	4.567193999792547	-2.1923726546518028	-3.682776367093761	-3.058780814833378	0.17248193587262337	0.09259309872447608	0.03905928345554302	5	12	3	11	2	4	0	0	0
SLC4A1	2.9617505719112995	4.056104002761821	16.32161852281772	-2.5653275855835114	-3.3908693626664714	-3.0774644518058927	0.08266613256379704	0.027486247350154543	0.001552080566951894	36	34	10	67	3	11	2	3	0
MT-ND3	7.407418707158278	8.524249694961904	388.00638955497465	-2.558651013734238	-3.3021328772293983	-3.099341295920033	0.050868337288744174	0.00785080959712689	1.1231264788468366e-5	548	655	395	179	621	247	46	54	17
APOLD1	4.988864809684795	5.8014699907673695	56.16922618411032	-2.9836992711058707	-3.208519594931555	-3.126259414568493	0.0032357547794898576	6.138538747877152e-4	1.703531782648321e-8	91	67	100	238	49	44	9	10	1
RNA5SP71	1.6043442202547984	2.8493718970342043	7.823821518480168	-2.008770934276385	-3.491348487544267	-3.1306848960982983	0.266983703891552	0.11307744023763641	0.027041227801261152	6	22	4	6	6	9	0	0	0
LILRB5	2.790506115964628	3.750518836825269	13.418868568337448	-2.799310299837992	-3.3980543203074776	-3.160021697560433	0.05923066780273474	0.020318987696863765	5.967301582001819e-4	49	16	23	9	19	13	0	1	1
RP11-244H3.1	2.051436461299419	3.024365130017019	7.894550604902819	-2.4679079306676006	-3.5409928072862416	-3.1982619899074223	0.11265261036943873	0.042812586869052205	0.0062597811512644435	5	16	17	18	6	7	1	0	0
MT-ATP8	8.482323264210082	9.777882556058982	927.1015351663453	-3.0671844209614814	-3.6080885873749393	-3.2012313639059955	0.018246417545791656	0.006937614492082083	7.533333702240808e-4	1300	1691	758	513	1427	369	64	120	40
OLFM4	1.4122072105512145	2.200809173013436	3.468468566574356	-2.885558951622468	-3.8296348938576172	-3.212112559309321	0.02766776013733435	0.0401710183645348	0.014762477890709407	11	4	8	11	3	1	1	0	0
RP1	0.990298629325238	2.3895773688963553	4.072045331294541	-2.850540747274678	-4.673666418667604	-3.3059012216238086	0.20862838711745316	0.07779690032838585	0.025379483836459972	1	6	27	9	1	0	0	1	0
GDF15	4.619835124101549	5.768503562802957	54.44931488681831	-3.001532142618379	-3.490113298554058	-3.343159937676246	0.018193534421354865	0.0048532304352383706	6.5617566625649965e-6	150	7	89	166	122	47	3	9	1
AC007278.2	1.6921294508931524	3.1451043588357677	7.125761796239406	-3.1532311052422934	-4.330186789078756	-3.455125216923537	0.12999031290416477	0.0498527979837941	0.008977437200095821	3	1	51	26	8	1	0	2	0
AC092071.1	1.592107220627787	2.526215859352167	5.66978020350752	-2.5802990964402035	-4.006983907734851	-3.464116545952513	0.09630774009520081	0.054206021909870936	0.009395783917406784	10	12	8	4	6	2	0	1	0
MT-ND4L	8.518908883888637	9.669032837515793	854.4622386545602	-3.093406046538719	-3.609445255223767	-3.4864187566081326	0.008214272129755363	0.002326751851682908	2.4095420652385107e-8	2230	1327	807	531	1310	456	75	117	26
MPO	2.543048088549718	3.9440168317311426	15.67977579627722	-2.4428544781270793	-3.879001117039324	-3.498637339607384	0.2731347039284079	0.04162931277029664	0.0016523940345951847	23	8	2	49	39	10	1	0	1
AC007278.3	3.9115922252833957	4.938479758402699	29.555347668390606	-3.2053033932497903	-3.719850969767259	-3.5026841073832387	0.0332443233797255	0.0029826249635753707	4.240330368640476e-6	21	20	175	83	28	15	5	2	1
DNAAF1	2.5593432348164065	3.765208762097794	11.392742689068601	-3.1773350490277275	-3.930523240725665	-3.523364602946196	0.027286078083423485	0.014551721828525693	6.938063301495887e-4	22	4	107	17	6	5	1	2	0
MT-ATP6	10.004298597974751	11.369140119641946	2789.2492121281734	-3.341268661233571	-3.862271941397168	-3.5403879513663266	0.008752088253758585	0.004036616446845892	1.222506197393101e-4	5226	4955	2699	1271	4249	828	219	333	82
IGFN1	2.6625607425165905	4.218749654184805	18.87352391354726	-2.640186520771964	-4.312764253278765	-3.5571104054180167	0.2364670743632408	0.04305871424355526	0.0016609149074234086	90	5	10	3	52	4	1	2	1
MT-CO1	11.575354577525385	12.737579508442755	7162.357152361734	-3.3532109483897523	-3.6719402818572116	-3.5582693362828217	0.0024584743456424938	0.002682265700575662	3.449329250521512e-9	18287	10626	10709	4015	10737	2384	827	794	242
MT-ND5	11.26957627223767	12.629199940138712	6687.61568228457	-3.545851515551947	-3.898537238182397	-3.580005787939498	0.0035984141447964538	0.003935380628341647	9.25127673820491e-5	16168	13258	6817	3527	7666	1749	489	604	247
CTD-2033D15.2	3.314431597545142	4.457683713087571	20.238577499383716	-3.8369853814263952	-3.727017761442621	-3.615641501661216	0.001443692854013976	0.0016863816824270624	2.443608502839924e-7	57	15	87	77	14	18	0	3	0
RP1-29C18.10	0.8871330590791617	1.9774674080523988	2.4616939229053827	-2.736859065081886	-4.454808414506798	-3.6161762862019913	0.0698573829879945	0.042812586869052205	0.037558109395111276	9	3	11	10	0	1	0	0	0
RP11-180M15.7	0.857392644467512	1.9265974382574325	2.7690772744753684	-2.4410533563795966	-4.476712887959603	-3.618120672807852	0.1436015594339287	0.05626936861262255	0.03978186851700394	3	5	16	3	1	1	0	0	0
RP11-680G24.5	2.635190091565868	3.8524373128218823	12.196183132326935	-3.587801322363831	-3.802642295657025	-3.6199503456730984	0.006138919761975526	0.006084657023426006	1.6933189992227908e-4	32	7	53	74	4	12	1	0	0
LIF	3.185558467565171	4.352062261911789	17.98888910532446	-3.6775699957616643	-3.828891843750432	-3.623923058499518	0.00609902765273574	0.0035869308370323856	6.7274388848292895e-6	104	2	62	73	16	9	4	1	0
MTND2P28	5.249231859210628	6.380634595451964	86.94617754159287	-3.1296207438371346	-3.8181400407317416	-3.652382458473219	0.017208126013388704	0.0020618535065286014	1.3429622901879612e-7	214	107	101	57	163	44	8	8	3
MT-CO2	9.844750326095959	11.065791036712504	2250.084008878074	-3.4002857323215103	-3.7793322848338153	-3.669997396090254	0.003166493653660253	0.001931006018287653	3.3943721177137303e-9	4955	3326	2718	1422	3730	743	225	263	66
MT-CYB	9.931947626058715	11.369747815881063	2791.015057813886	-3.446919271810197	-4.000044090778571	-3.675853086234449	0.009718400597920103	0.0037031645744663353	9.07557315420797e-5	5046	4955	3022	1040	4324	734	216	283	78
HHIP	3.622655901975542	4.956580635588183	32.181225336149055	-3.039706962880592	-3.7683266942153844	-3.73758164024283	0.04064024314912254	0.007851529991102668	3.4120019184997055e-5	94	75	56	19	16	28	1	3	0
CTD-2033D15.3	1.5181467771189612	2.5308878841817766	4.171850038616777	-3.269509576848789	-4.218882380363869	-3.7386265844736206	0.01617022723591715	0.02173637018692507	0.004412160105797776	21	4	17	13	1	1	1	0	0
HBB	7.0353692701785935	8.132058791393842	285.085390617567	-4.039855270854221	-3.8991470899497562	-3.761823271956188	3.170757295639901e-4	2.749087468827531e-4	1.1006792864276469e-12	1306	236	1647	488	88	88	35	21	11
SLC16A10	2.159485825463801	3.4160184553542194	9.710335650720586	-2.9506393535419666	-4.056924703567674	-3.772887885374922	0.09949573447858474	0.020633524549086135	0.0013552713013460956	5	16	27	49	3	6	0	1	0
MT-ND6	9.898302290618142	11.430039117670802	2917.293909527807	-3.5800235535945246	-4.11095189115405	-3.783746167517673	0.009859825580277638	0.004449528241855948	6.500236771569432e-5	5923	5824	2514	1045	3888	668	175	269	87
RP1-309I22.2	6.936650999790843	8.179252589630547	291.9234979111409	-3.830658136422695	-3.964183282149936	-3.8024608380236185	0.0021012852584549845	8.931147731226821e-4	3.4202236474291993e-10	649	141	2200	1064	62	112	43	16	8
C11orf96	4.704341639737989	5.8467752978042435	57.7152847994581	-3.3892331213085676	-3.9465906465462366	-3.829729083440871	0.014681449636013569	8.931147731226821e-4	1.4543835764341485e-8	54	50	332	79	69	30	6	5	1
SLC26A9	1.8810551057348552	3.0845532432769893	7.132597139594766	-2.9802467021046413	-4.265554838470206	-3.8664532364884248	0.06555770291714667	0.021442665028918183	0.002393060180251326	9	7	6	55	5	3	1	0	0
MT-ND4	11.728792238226541	13.074273928032774	9087.458860178282	-3.431423385422085	-3.9762343588902613	-3.8701290997799407	0.0033387374360056904	0.0028102731175793493	1.7379410351884277e-9	19576	15964	8669	5010	13451	3201	735	892	231
CTD-2026K11.6	1.7315470190161646	2.8856108544551136	5.555740605289334	-3.3795484683027244	-4.216886900926633	-3.8867965181233037	0.00847794386144757	0.013474303038458289	0.0028020752964943284	18	3	39	14	3	4	0	0	0
TMEM163	1.2356514690960032	2.3270613154233097	4.236929608428692	-2.6656900748586705	-4.403159387839081	-3.90394396010107	0.13585628268910385	0.04029494375173944	0.012661651995853713	13	7	1	15	4	2	0	0	0
MTATP6P1	7.615197243032305	9.038714847568047	555.9715855312406	-3.57527368792408	-4.105802163058837	-3.9429961842005863	0.008131840817313597	0.002486818560177509	1.4103604603346907e-8	778	1086	535	352	784	144	44	54	14
ALAS2	2.315503369316046	3.8610154219435677	12.564723186910543	-3.6817475138834386	-4.527260330588884	-3.9907556995211175	0.06319242600623691	0.01518399617859889	4.110394903640018e-4	98	14	50	16	0	2	2	1	0
BRD7P4	1.5492361252158364	2.6163203027945836	5.471150890586806	-2.993082987727419	-4.348690759566287	-3.993880208036069	0.031781836710139136	0.024848919004900983	0.004576338473489832	20	3	6	8	13	3	0	0	0
CA1	2.42097828317743	3.846422185222806	13.979333867984293	-3.3609963773866736	-4.477211995252036	-4.0018229005450285	0.05923066780273474	0.017831577704996843	4.106719440436948e-4	37	27	10	65	1	4	1	0	1
SFTPC	5.810441430309981	7.922110605496405	258.96191199885976	-3.091470431868804	-4.751297618820293	-4.094081394178138	0.18801775280945904	0.01126868991158388	0.001585929152077757	236	754	549	24	88	107	6	8	6
TFCP2L1	3.065263747920788	4.708525662547699	25.242373841255954	-3.565823327962415	-4.368258292021311	-4.185138035510771	0.0644944936289173	0.010299122831352113	4.007827921524389e-5	27	37	16	189	8	12	0	3	0
BEAN1	1.0071725215360514	2.177717388031789	3.505144506663663	-2.656035607851678	-4.826744413047397	-4.239107541912082	0.14882756916294082	0.03845199427432982	0.01572168562768215	6	4	1	21	4	1	0	0	0
MT-CO3	9.19212712515637	10.868357831111048	1974.4496372007611	-4.145023150818378	-4.592990239554696	-4.284951828387834	0.003968621382414056	0.0017189660801953052	5.981226868900966e-6	3893	3781	2268	738	2774	345	85	135	43
TFPI2	1.040988261353599	2.133325090056851	3.7673055209864645	-2.747985803766996	-4.854788307371023	-4.327862438888355	0.07332159466208467	0.03918631821134322	0.012515949605608803	6	1	8	5	11	1	0	0	0
RPS28P7	1.4978853421216816	2.5523338920784187	5.220935606334612	-3.5254402772858797	-5.3482559754856736	-5.138570230794694	0.009166766654553364	0.006681785966183987	4.6721368141014957e-4	12	8	10	12	6	1	0	0	0
PRODH	0.7300488427400204	2.0233119909228763	2.3531736885246075	-3.2719751150568412	-5.861128118545185	-5.285713385113015	0.047124857866818186	0.03143623501620356	0.025087949988512895	23	1	9	4	1	0	0	0	0
RP11-563J2.2	1.5501969857667255	3.4202237120707393	8.616161465612436	-3.4140759724838556	-5.572872111038263	-5.297425409539971	0.14427713212117663	0.015466543843723682	6.709850566539666e-4	2	6	46	66	1	2	0	0	0
PPP4R4	0.8210065925348446	1.834466102690926	2.68643512908166	-3.1320713264189446	-5.769694613033647	-5.450334595757675	0.05509832876495217	0.03089410912382333	0.01506632160233965	4	4	7	7	3	0	0	0	0
SLC16A6	3.25332824003715	5.146872802111458	35.94011431878506	-4.867034073720832	-5.91803315455563	-5.917433537075145	0.005087650784472216	6.134555329743003e-4	3.608315199753409e-9	37	21	49	116	85	6	0	1	0
CTA-722E9.1	0.8217962465897625	2.348300444871759	3.117424636872337	-3.5951681959547437	-6.290400566997553	-5.988868819139314	0.043286427888904834	0.027090253085758353	0.008988981276306712	17	1	18	16	0	0	0	0	0
RP5-857K21.6	3.4193319385837477	6.013533231322748	69.77301149822928	-4.801143018449042	-6.705723794826431	-6.306332399990836	0.04112914127331353	0.003509394721244018	7.141834876069862e-5	69	205	65	17	48	5	0	2	0
RP1-29C18.8	1.0720971405635313	2.8000461899138274	4.959530901415755	-4.008218495631639	-6.8906487221593915	-6.989364977397721	0.03513334343775962	0.017831577704996843	8.420713512155246e-4	11	3	34	27	0	0	0	0	0
CCL20	1.5092694061939853	3.343529106272877	10.394618114740082	-4.074289110861873	-7.709781529031866	-8.253253674113349	0.05486922874806172	0.013224658840989133	2.1296553824634154e-5	5	10	6	30	25	0	0	0	0
