# Supplementary material for: Genome-wide bioinformatic analyses predict key host and viral factors in SARS-CoV-2 pathogenesis
Source: Commun Biol. 2021 May 17;4:590. doi: 10.1038/s42003-021-02095-0 (PMC8128904; doi:10.1038/s42003-021-02095-0)
Supplement: Supplementary file 5 — Supplementary Data 3 [file 42003_2021_2095_MOESM5_ESM.zip › GSE150316_ValidationDataset/WithoutThreeOutliers/case1/des_Case/controlVscase1_genes.under.tsv]

gene_id	LimmaV_AveExpr	edgeR_logCPM	DESeq2_baseMean	LimmaV_FC	edgeR_FC	DESeq2_FC	LimmaV_padj	edgeR_padj	DESeq2_padj	NegControl1	NegControl2	NegControl3	NegControl4	NegControl5	case1-lung1	case1-lung2	case1-lung3	case1-lung4
CXCL5	2.276292156480725	4.2930858652575266	19.957208020129126	-4.2833259877215095	-5.135930736831264	-0.2525834292034461	0.04598001272946044	0.03430737044824374	0.04696526365223252	52	1	15	20	66	0	1	3	0
PLA2G7	2.6865334420548264	4.673349816071365	27.305542270361435	-2.4878263124302076	-4.373337668692187	-0.32224672714665636	0.3223235963764418	0.035918685045785846	0.017752461158647793	4	27	16	26	79	17	0	1	0
GREM1	3.415222767535032	5.486443302339865	45.789542245892996	-2.049793711873373	-4.268883898465665	-0.3788041550576224	0.553284545707052	0.03267350731452984	0.017047792797660135	28	19	1	187	123	24	4	2	0
CXCL8	4.298474163331208	6.728148999443719	105.81244278400216	-3.5103101574527837	-5.319474229853967	-0.4281384214018794	0.20253380579788516	0.015603822105376133	0.004364545834910383	58	4	1006	21	167	22	2	3	3
ALOX15B	2.9141328243860816	4.4535152105470015	21.680619518953858	-3.5287979277976147	-3.5644299329064224	-0.5035763942954407	0.06761137934330716	0.020633524549086135	0.02611912640102042	56	36	9	86	17	31	0	0	0
HIF1A	8.856628740656955	9.006678522882991	529.4852884754248	-1.0275251567284418	-1.1221160042460623	-1.0119224090753576	0.04647692480683793	0.06332777722309231	0.011439280544878206	1008	422	1057	944	531	1606	224	255	70
KLF6	8.347679177062107	8.494816301211776	368.8636122776371	-1.0375853381101379	-1.1310130192509558	-1.034383592873919	0.036684035002789155	0.048753199770838626	0.005694607664236337	805	219	898	665	389	1079	239	162	35
ETS2	7.7587129538423865	7.904749551583486	244.51039990249294	-1.074022807430124	-1.1439513445066278	-1.0442355470367513	0.04141245477650032	0.04369152650714688	0.005652289845348035	435	136	609	599	242	690	144	100	29
SPRY4	6.252668998313604	6.457829355828489	87.49426700652455	-1.0885246864528046	-1.2005378085493306	-1.0733859148886762	0.06416353805546822	0.04736113354151876	0.00937177401524709	232	66	230	264	41	352	49	34	5
RP3-394A18.1	6.149791485267121	6.30596488587879	79.09417921093825	-1.1538408169348977	-1.2178946333792642	-1.12325218211174	0.03513334343775962	0.02687927172703743	0.002687452692133597	176	48	258	192	54	248	41	33	8
RLIM	7.104541341640015	7.3046887508589045	160.52984209249033	-1.0828716313039584	-1.2407047098107506	-1.126137667241909	0.05987570886407715	0.039989072227657546	0.005575330561177861	304	119	359	380	152	546	97	68	9
WSB1	8.362712551442499	8.529273683367276	378.237051412036	-1.1967637813347198	-1.2332805141061711	-1.144637293827919	0.017386111846544865	0.03127369463432317	0.002061593348295285	790	342	981	990	197	931	186	216	34
DAP	5.7493165112514255	5.977568996620688	63.56458196170792	-1.0741949910145112	-1.316092915884025	-1.160794576243472	0.10478509540718366	0.04780939985511747	0.014090681008459312	162	59	105	112	63	211	26	30	4
PABPC4	6.663020056160797	6.82999575586423	115.9329611908043	-1.141394352273595	-1.2649262530117893	-1.164247164110174	0.04090200173380473	0.02578038458195089	0.0031330470307053488	323	98	171	258	101	360	49	48	13
JUNB	6.449086073289413	6.694147730601914	103.87286042088515	-1.2720745483652984	-1.3546007367361064	-1.1861933509020677	0.06620851159353729	0.04832232295512132	0.011511302258037913	336	34	371	165	102	316	57	26	12
PIK3IP1	5.136180452917699	5.3318301656723515	40.06400009998339	-1.2138010784041615	-1.350072344539051	-1.1973790237358122	0.06203040753723209	0.045802743441048246	0.00934478506463458	94	25	106	79	40	126	18	11	5
EHBP1L1	7.65323836290705	7.874079502286958	238.8792546160829	-1.3811113377262993	-1.344078332077381	-1.2085368375819514	0.024535808546974125	0.035208026651328585	0.005336010839348405	627	176	925	369	141	448	172	86	22
TTLL3	5.280427532462282	5.491546644188361	44.38022281037432	-1.3213707605976563	-1.3609058569855177	-1.215465254101707	0.04090243571999044	0.03918631821134322	0.0073791695351109535	115	27	150	79	37	113	28	14	4
ATP2B1	5.8711552506257805	6.074080334576058	67.11765763521149	-1.1932978631798175	-1.3380552243272044	-1.2186438717055912	0.04112914127331353	0.02164686338732459	0.0025771659619810974	167	47	212	133	52	244	29	25	5
SLC12A2	5.107201431517585	5.287039892219495	38.33458213987264	-1.3095527596136254	-1.3446032976336435	-1.2291823208143318	0.030538630681559417	0.03163292342616444	0.0037836351588543603	89	25	109	105	27	102	18	16	4
NOTCH3	6.847091339849139	7.0676668868367605	134.46496421665756	-1.2556509926895711	-1.3582866148056976	-1.2515557056889037	0.030054641872922443	0.021590693155929548	0.0015440824132300745	532	84	472	240	66	463	68	51	9
SLC20A2	5.074411784850667	5.302041270188708	38.641034222074445	-1.3314500154464828	-1.4024729412347694	-1.2575373066125253	0.039858358398717576	0.03768045290853268	0.005777763076649616	133	31	99	92	20	134	10	16	4
SMAP2	6.591142813489502	6.879668499045339	120.20039625151402	-1.2939301050559486	-1.4706119409066842	-1.2829991490990127	0.1044468682297761	0.04702686514300603	0.011955299756720304	159	114	432	217	85	387	49	24	15
NABP1	7.16304936846529	7.366816539938422	166.52721189919404	-1.3258044295061726	-1.3615710359758488	-1.2847681536550262	0.008131840817313597	0.013743595496665352	1.0306216635182828e-4	596	117	433	401	95	483	100	70	9
PAG1	6.924243920490776	7.181418269098106	146.08695834069732	-1.2463200319882741	-1.412218076080313	-1.2854562301738326	0.0523960996770785	0.02724760870308538	0.0029583990840508557	269	85	598	322	111	497	59	68	8
GADD45B	6.800216793760727	7.055267046213267	133.88468566050506	-1.2555975399621457	-1.4231331337855468	-1.2920849603106679	0.04429029846077006	0.027094164577062086	0.0030319794253326027	355	49	424	257	155	426	71	45	9
FOXO1	6.266661080104606	6.474789214820739	89.17104076364068	-1.333160457168796	-1.4013134513448668	-1.3026154588572723	0.024205393406441664	0.015796106459153733	9.238195927477661e-4	180	57	268	266	64	270	29	43	8
RHOQ	6.223576363310921	6.517462853976909	94.28336721964526	-1.1727637565933469	-1.5003508626767939	-1.308720029506945	0.14423518106292688	0.04832232295512132	0.013835533473581204	120	98	154	176	111	225	34	40	9
OSBPL8	7.484169312082568	7.740554256335183	219.24321507813693	-1.1913299564022735	-1.4392678262349248	-1.3141877803851623	0.06851842060024163	0.02855633250901861	0.003691768570494103	350	193	544	359	239	700	83	97	15
UVSSA	4.464065267085847	4.777402572013403	26.389688980324735	-1.7334245557906114	-1.5696039532383077	-1.329527879810015	0.028707589204801865	0.07442942080814316	0.018137898964087074	111	12	90	58	13	55	13	4	5
PER1	6.881083457838572	7.1357303393622615	140.4924017733131	-1.444897982437208	-1.4891064846094337	-1.3712851822570564	0.018883133795094972	0.01752476288179823	9.286395415597254e-4	492	59	591	379	59	357	68	54	12
ENTPD7	3.7604310007837483	4.220678975550656	16.847723477887378	-1.7137274196734302	-1.6408111650799724	-1.3835429638655163	0.04112914127331353	0.08142367726551368	0.01971763177431926	49	11	51	56	11	46	11	4	0
ALOX5	4.996237017633357	5.2975198952688745	38.56542484979694	-1.5488682041425497	-1.5695726830393648	-1.3897686863114096	0.03527580901632948	0.03918631821134322	0.0071953356486107465	116	38	134	78	13	82	13	20	3
CIRBP	6.10632630363339	6.314948843878957	80.71189718956172	-1.4507314139548648	-1.4847257645965735	-1.3945354342303524	0.011065410022192284	0.012262466482038284	5.065803294321295e-4	191	81	187	209	45	180	34	31	9
PFKFB3	7.708623401101048	7.980337816825032	254.73125487893898	-1.5044225224950747	-1.526069927135106	-1.4237587390897983	0.009117747062119859	0.01518399617859889	2.930337088439176e-4	763	111	998	685	161	593	150	108	12
SLC43A2	4.778206013606851	5.181343944168107	35.020303005514606	-1.5373555596733377	-1.6297348412268264	-1.4307684560120577	0.06118338058890672	0.04702686514300603	0.00974173492266554	107	36	73	131	10	86	17	14	1
SLC35F5	5.5564784732466235	5.849995715195347	58.3728438405786	-1.2985307099331047	-1.5942582752254646	-1.4374382866518363	0.09016769786015641	0.026244139573600302	0.004478346098664218	91	56	104	159	58	179	16	20	5
RP11-463O12.5	6.613541588191831	6.929436284940668	122.47686294396232	-1.3916144609079013	-1.594795113150462	-1.4409531549310794	0.0698573829879945	0.022253035571300258	0.0026362026730793004	162	71	578	299	88	296	56	48	8
PRSS23	6.1335596261206	6.517684419221979	91.61006771598028	-1.399103401396691	-1.6015951362763483	-1.4629362251356428	0.07184809796385791	0.03089410912382333	0.004364545834910383	294	65	298	126	85	404	32	21	3
ZFAND5	7.752017660386725	8.025177538045225	267.5488060480832	-1.3653433262945112	-1.5776786785182375	-1.464455487089871	0.0249882278951633	0.01518399617859889	7.664273270568433e-4	476	183	548	512	366	700	104	92	24
FKBP5	8.721680414071397	8.95676115445336	512.258059684956	-1.427105129057484	-1.5507358809461629	-1.4745135528853623	0.006699836784290462	0.009454056628855097	7.848895783326402e-5	984	559	1082	1278	354	1277	210	191	45
STRADA	3.5156668211695155	3.8299047773354005	13.197014555256438	-1.6391818939819853	-1.7458369126542477	-1.4752390443331826	0.04925283150151979	0.0759891020618233	0.020001796028473764	37	11	32	45	6	30	4	3	2
ZFP36	8.581864771869895	8.89314973043414	482.40178916616077	-1.4523262321659813	-1.6145166126585622	-1.4820198108242388	0.025670198061080167	0.020581160770860557	7.982776300182004e-4	1466	158	2293	794	403	1230	236	174	30
PLD2	3.4686982139325777	3.9856799390152378	14.204149370607444	-1.979311234026165	-1.790037917864529	-1.4930244780282218	0.02735200633924574	0.0897489202549916	0.021732126638863328	58	11	43	31	9	29	11	2	0
GJC1	4.806157332078742	5.1345196814087455	34.032084974803226	-1.5235496998094693	-1.6743645293029725	-1.5113078352446667	0.036339643360997056	0.02173637018692507	0.002902347044101836	112	31	125	60	16	95	15	9	2
CEBPB	6.3572083063076	6.758412706301661	109.74526333505996	-1.4709800211708963	-1.6663614324326588	-1.5122241769277853	0.06227359939167148	0.030919718952003544	0.0037334714348899196	160	72	284	227	150	231	59	45	3
TLCD2	5.440725135979506	5.745956432849759	54.57169187422833	-1.5027830305004786	-1.6818339361442218	-1.5219886590387859	0.02966306011143637	0.021815508268234553	0.003045774736222885	139	75	94	120	27	111	24	16	5
CITED2	6.086603708236129	6.341076278750449	81.45885001206295	-1.537068496641371	-1.6211257659638276	-1.5382884150838139	0.007950593015644006	0.006270052570784105	6.507137866720054e-5	277	72	169	223	48	239	35	19	7
VMP1	8.880768698004802	9.146599127510774	583.9193346524933	-1.5799343733899807	-1.627216349086103	-1.5408390179568232	0.007046012412967375	0.009927129334327702	9.838615117667444e-5	944	569	1629	1370	453	972	265	240	50
SLC7A2	4.904639336149596	5.260238110313648	38.62794635576626	-1.504102459159088	-1.7888706115595012	-1.5430924943992805	0.1418423675383884	0.041071846038331514	0.008534673938391999	34	33	115	103	37	73	14	9	5
LINC00657	8.00916605976579	8.360142182050376	335.85486065916245	-1.5490210410599725	-1.6632929983862033	-1.5535335228864076	0.014748271004055758	0.018343847422092944	5.836529342059908e-4	745	230	837	678	398	892	139	161	9
MAPK6	5.775963775187348	6.112683509897943	70.06405476545754	-1.365440637254657	-1.695452152490412	-1.5567899398469487	0.061665525518953886	0.017868724837013336	0.001880632589011813	121	52	142	144	97	199	24	23	4
ERRFI1	7.118631466415206	7.4854965566329295	180.8822735910569	-1.4860077659994473	-1.7205181313123183	-1.5601000807337326	0.050868337288744174	0.020581160770860557	0.0016833766894582304	304	90	296	1018	138	415	86	55	12
LRRC58	5.605262076779645	5.963092618963931	62.252883762532754	-1.5840903793045142	-1.6952744328055533	-1.5744360977838379	0.017970497649392018	0.013726347948014727	5.886007743877768e-4	182	54	116	162	56	181	15	30	2
NAMPT	9.074847452795542	9.38444487477044	686.5942549676934	-1.5561111681088042	-1.6987900552411708	-1.5815230174987487	0.017711162726459537	0.013474303038458289	2.357527085252595e-4	873	455	2475	1455	733	1404	227	260	65
GLUL	9.683185445446187	9.99405531774332	1054.016648997324	-1.4818222743245362	-1.6828790414528683	-1.5869107356417052	0.014771128471429754	0.015796106459153733	2.5722729084195085e-4	1950	1154	1548	2657	997	3158	362	385	62
PLK3	3.871668955194603	4.374729947270314	18.34261299452749	-1.8782607587411524	-1.8823493860085678	-1.5911641155564755	0.04452207307949828	0.055718750277604236	0.014683074106665151	86	4	68	72	7	37	7	7	1
IMPAD1	6.109060028077581	6.408820045978999	86.80175671748121	-1.5166262475652832	-1.7182919177790807	-1.6036822908410442	0.020252140036439947	0.010437532139195382	5.265648595464207e-4	212	108	225	134	54	211	31	24	8
RRM2B	6.151328364768545	6.547800041556202	94.87026479547629	-1.547194493728047	-1.7423695703658777	-1.609957673661803	0.040227579706224675	0.01893591357534985	0.001495829638623627	191	80	135	268	113	223	28	48	3
SLC26A2	5.266149863681295	5.622077553940853	49.50201161780184	-1.5519668699388032	-1.7651481678799412	-1.619369582212463	0.03362873336507528	0.01767544884762306	0.0016609149074234086	98	61	111	125	31	126	24	9	3
SGK1	6.249861932005402	6.629313579015987	98.46319691979122	-1.8457084508836321	-1.7603676700320516	-1.6206470116576996	0.011065410022192284	0.013978320162615621	6.763455863261224e-4	487	52	344	153	65	159	63	31	4
PDLIM3	5.973681936212726	6.305239452202201	77.95754412475286	-1.668262941387998	-1.7475968878453516	-1.6388629738108587	0.011539658177932392	0.00785080959712689	1.343929259710591e-4	283	29	318	186	56	214	22	30	5
ABCC3	5.109153304089781	5.537881691462851	44.63245820306907	-1.722215770468939	-1.827457058981623	-1.643858766132113	0.043878728971147134	0.02123468559774456	0.0025324974383023747	249	19	59	175	28	101	22	12	2
GK	4.50218883090921	5.0823028441404965	33.29434262383084	-1.6146356097994208	-1.8652280773758123	-1.6727360109421845	0.13689515688084425	0.047571604219469786	0.0062597811512644435	40	31	106	70	37	83	12	12	0
SH3PXD2B	6.661814397543385	7.032142772196951	133.17059148910633	-1.5975591824560158	-1.7819337523386503	-1.684911517218775	0.015294831002894657	0.00929837792023436	2.1267430564848405e-4	281	145	324	326	98	411	62	27	5
THBS1	11.014167903473547	11.29556563252295	2595.9840023658667	-1.658653989435867	-1.7440337563507669	-1.6867637480195004	0.001381486677694947	0.008861244102094646	2.7949911329241044e-6	5561	2876	7564	5955	1433	5575	894	953	209
MIR22HG	3.499248175985519	4.025098218050486	15.292436331137717	-2.1587955900647207	-2.138859132365583	-1.7336906653143307	0.04090200173380473	0.06955697043389616	0.017047792797660135	49	10	75	23	7	22	5	1	3
LRP2	4.469999412649029	4.900905633551623	30.604928917903337	-2.029829172841704	-2.065472282328809	-1.7501218318425422	0.01695288712488179	0.039345373405914756	0.00577565818042882	100	41	55	56	14	43	6	5	6
IL1RL1	8.314668667214097	8.723680322892651	432.31505946274996	-1.7736642835583984	-1.876346024506318	-1.751792483918568	0.008131840817313597	0.012871543723617459	2.3492975557660013e-4	1322	187	779	981	645	716	170	202	16
HCLS1	6.4238334091294655	6.895456627691924	121.85073200936084	-1.4658856415379868	-1.9123010125561724	-1.756415097556923	0.11183064200643654	0.021815508268234553	0.0019552438682916926	164	164	481	145	72	317	34	38	6
GOLGA8A	4.23148530086157	4.66595584047949	23.699098020761113	-1.8187470052926045	-1.9718665815957666	-1.777627536674965	0.0315885312167001	0.020633524549086135	0.0022598170031537185	54	12	92	96	13	62	7	4	2
GLDN	5.41245687406366	6.051005175071665	65.72326826692877	-1.6899785167181403	-2.0222076414075394	-1.7779659445589193	0.1510271123986755	0.044017142637562616	0.0073331821676356655	398	78	83	178	8	125	22	24	2
ENOSF1	4.439100329047698	4.845541213142683	27.64711324508518	-1.8388597034158845	-1.9788558713617233	-1.7862682208917184	0.02966306011143637	0.018957007599476595	0.001928211135636644	78	25	43	131	12	49	10	8	2
CLEC7A	4.980972066015187	5.54280633853358	47.683379078050834	-1.4786575756389335	-2.0566236697116995	-1.7929565698423895	0.20188351383934192	0.049204248838324846	0.008769677123969035	53	76	174	41	28	85	10	17	3
RP11-104N10.2	3.761183901738669	4.225388928402405	16.695450485574636	-1.9852543591572116	-2.0318683253794614	-1.8038903817977159	0.02191931515353212	0.02936616271864677	0.00432907536309855	53	8	64	71	6	31	6	5	1
ATG16L2	5.489577732003119	5.997261197772609	62.07827633498289	-1.8450527315351857	-2.019910888392519	-1.8212920582409047	0.03855062058647065	0.01778885948186076	0.0014357718703898335	187	18	393	106	39	115	24	19	3
MAFB	5.68695298257735	6.287273659831621	80.96250350497971	-1.340717323166644	-1.9820585560603177	-1.8227935375753956	0.17016365249158114	0.044017142637562616	0.005755806824122605	134	154	105	110	54	218	24	21	2
ITGB8	4.12604633332415	4.593925951221266	23.727678986801497	-1.7595141943114967	-2.0964661359200516	-1.828085310921282	0.05486922874806172	0.03730582500184046	0.005597379207160192	86	8	44	33	42	39	7	6	2
ID4	4.699944879286057	5.216368960170167	38.13771903982138	-1.411587472130838	-2.0495960932924997	-1.8284732324592776	0.16540579248878018	0.041071846038331514	0.006154714557326285	70	38	56	36	65	76	13	8	2
C9orf72	5.159346659096678	5.655145273020846	49.22318436980902	-1.6799867877872563	-1.9948735051423623	-1.8351947104462558	0.07538781363421997	0.015939968131347487	0.001359979483862546	68	33	252	127	34	141	16	9	2
CYR61	7.929046927045793	8.43717623110967	349.257594687121	-1.761576818124841	-2.0298282116375854	-1.8410641364081186	0.0421471356539967	0.01752476288179823	6.431621168557125e-4	1874	111	1963	442	137	731	130	80	23
NR4A3	4.7121634434517725	5.324316286168403	38.281143557467864	-1.977245445202497	-1.995308539586948	-1.8483628203925473	0.028598342166559657	0.01752476288179823	5.549923199781162e-4	163	20	147	67	33	105	15	9	0
EIF4A1	5.683371456847157	5.987302065781922	63.24462070152765	-1.9892207435052758	-1.9065068125099238	-1.8528877849683967	0.0020963138719784437	0.0030621032310897927	4.245352286739263e-6	193	38	237	142	46	101	22	18	7
SLC6A6	6.75865126001799	7.217178486672235	149.631797553478	-1.9938118428597744	-1.9779695404356517	-1.8610037634965846	0.006190780697617264	0.00785080959712689	8.65847920633758e-5	355	95	727	327	98	233	85	42	4
ATP1A1-AS1	2.815081095191556	3.412813832689013	8.830216312044252	-2.1499307554004314	-2.233096511807073	-1.8773792493224817	0.025437829600299888	0.059375035587971296	0.0174228007421308	27	4	39	27	7	18	4	1	0
GUCY1A2	5.745873184390713	6.195649551787735	72.5054280591173	-1.76588069749131	-2.01393677768809	-1.8798611147545885	0.02766776013733435	0.00842027326611654	2.593698508954407e-4	186	47	403	113	43	191	18	19	4
WISP2	4.403848538601097	4.88450293323166	28.33424197000011	-1.9576608422727357	-2.08057182696453	-1.8805644012198655	0.041208843669629874	0.018482191032472214	0.0016067413644495247	110	16	113	28	29	44	9	11	1
NAMPTP1	3.982287375705486	4.586958876624521	22.701505195808398	-1.7773191055305906	-2.2058672348277115	-1.8880407177279432	0.162040444132455	0.04475710849857846	0.008973864485623286	19	7	110	67	28	35	8	6	1
PTP4A1	7.025195817481298	7.519283932884857	190.28877586298185	-1.6409729901145231	-2.0587132826320733	-1.8951992133526097	0.07138669186027942	0.01518399617859889	7.320882657026189e-4	233	274	195	576	161	367	46	55	14
MUC5B	4.62300845460382	5.284949555600779	39.49686112211198	-1.7717186943315733	-2.306384210127774	-1.903854785865348	0.24778055589254575	0.049242719193939744	0.008779318934947808	113	28	140	12	54	56	11	4	5
ZFP36L2	7.2349063991505576	7.596491212749313	197.5078828097885	-1.8196378107861586	-1.9739995254353586	-1.903953284488085	0.003674837326041699	0.002486818560177509	1.616276231168004e-6	423	138	604	410	226	515	65	39	13
UAP1L1	3.8836980035463853	4.548229153851001	21.037233721012935	-2.095593002371296	-2.148900603878782	-1.913897049899993	0.036684035002789155	0.03153438093028544	0.0042718290132811535	161	11	43	52	10	47	8	5	0
RNF126	3.2117482640710935	3.8666032684052194	12.580428900924568	-2.5761067012775056	-2.273527759821261	-1.9321759040158148	0.013190756367512917	0.05627399839040301	0.009389721154044928	72	4	31	40	10	11	8	3	0
LUCAT1	3.3237710533593425	4.110865906767276	14.833808657962651	-2.3263658607486555	-2.3765306832635407	-1.9663368548038735	0.0474282576830664	0.05783562605219245	0.014090681008459312	33	4	46	105	6	17	6	5	0
ALPL	5.359677898715493	5.952250300982704	63.576972918076116	-1.518797359062191	-2.1196424637502846	-1.9723051538328003	0.16178229063111055	0.025456918309901762	0.002126839789673966	69	91	76	161	68	158	12	18	2
CORO7	2.3928166142808935	2.983529221485476	6.253986610567032	-2.18498242574678	-2.4145586614011467	-1.9745697706666179	0.026694162380816185	0.06467156587110845	0.02454284910929221	26	5	15	26	3	11	1	2	0
SLC11A1	7.097795769350404	7.759909798053102	217.75788002095612	-1.9507099660391265	-2.1554282548710035	-2.002276039545829	0.036584640066269	0.020002685277063042	7.006347379904692e-4	442	130	1308	586	88	689	39	67	3
ROS1	5.06937122293121	5.797177033924783	56.31818463942293	-2.1135016536168814	-2.321465159852002	-2.045969955325682	0.09952610996724415	0.033423392366138366	0.003165827263020174	113	57	46	251	50	135	2	9	6
RP11-405O10.2	2.549432137401834	3.082584659737415	7.476442783590743	-2.1166174776667543	-2.4631369976932884	-2.062821540669316	0.02924448449828863	0.053199469369355525	0.015415807493655592	21	8	18	16	8	13	1	2	0
USP53	7.394292479809673	7.884084152505045	238.53238999985973	-2.019522972968659	-2.1941033997201536	-2.070987922177326	0.007489033649095811	0.004807111919548829	1.4232142905815113e-5	673	108	1450	398	149	510	47	63	16
IGSF10	5.724176595011936	6.249708766911844	75.43424440018701	-2.1839018721651544	-2.2090540052850707	-2.0728735312272475	0.009973249624662853	0.006733846303549433	6.96745733707961e-5	448	32	166	155	72	166	7	25	5
ICA1	3.4658450756102357	4.161589676573076	16.849792217359038	-2.150348480891522	-2.289301952916635	-2.074750156709396	0.03331907472460197	0.03309757232343576	0.006603751185271486	41	13	48	35	23	51	2	2	0
MDM2	7.7108799472776335	8.247380165033729	312.24134192589344	-2.214412493355706	-2.2593900650484233	-2.075545736103399	0.010043339132636947	0.007897174657739592	9.565541716286125e-5	551	257	320	1605	275	340	68	73	33
ZMAT3	5.715309094871371	6.217919432679358	75.75383778075336	-1.8178077006754985	-2.19620166131656	-2.0865415735427018	0.03162794339171146	0.006271970749146442	9.471964266247864e-5	197	67	84	187	105	185	19	12	4
PIGA	2.7506632355949825	3.349407054546742	8.919438501812987	-2.1645559536401633	-2.4676100577133124	-2.1072765821832062	0.03166295592799806	0.05226180144028223	0.010482236310371883	23	3	20	31	14	12	3	2	0
MFSD2A	3.836654005785766	4.424312780601235	21.339350905308304	-1.9203635086814932	-2.389305948133154	-2.113148077462815	0.07687046300354103	0.03224670830788855	0.004042103857390822	37	35	22	79	10	27	5	6	1
F13A1	5.82051656780898	6.5912513834341295	99.85589682639585	-1.5349603951188011	-2.2819482981729893	-2.131753080178502	0.2314221445957861	0.03878757061190467	0.0026569284667712534	136	126	183	68	159	301	14	16	3
RHOB	6.7712344501920585	7.319313125665046	161.32680787998189	-1.9695802721180724	-2.2361655537309724	-2.1335307613291814	0.015698424961940637	0.004903323724621373	1.6275394947058106e-5	241	78	726	384	189	326	56	39	4
APOE	6.009817342456843	6.819285407211992	117.27454689992402	-1.627457409264779	-2.3350297370571544	-2.156921926191562	0.226443401825144	0.036836975734049746	0.002427790846780424	141	193	59	309	121	218	20	41	2
SLC19A2	3.7744952989117446	4.374907002876917	20.16064092612922	-2.066517895420096	-2.355510373449598	-2.15970141620682	0.036684035002789155	0.017831577704996843	9.588101842485098e-4	30	21	51	50	24	33	6	5	0
CD300E	6.644782496491945	7.436262722624949	177.62624254939107	-1.8138497861611045	-2.3084444597398686	-2.1663300180153398	0.1326224556879281	0.025753544981950927	0.0011975058906893963	150	258	751	327	90	508	30	44	2
HK2	5.981564257835308	6.506485392079007	90.94328722548345	-2.0307046548694028	-2.300680850223183	-2.167846762152108	0.02184277616854471	0.004724752227658002	3.141183439997609e-5	125	59	513	211	64	176	18	21	6
CYGB	3.207884189325628	3.8742537276244375	14.483013033819189	-2.018325723956017	-2.536252822725786	-2.2173809952325114	0.07254295970041094	0.04832232295512132	0.00655930571827243	26	12	29	16	28	16	5	3	0
SLC18B1	1.8166696223531016	2.457742056043576	4.486106198030533	-2.386328890351881	-2.848382712883938	-2.2177153384680484	0.0430560424723907	0.0862266834985267	0.034515632717160634	12	4	11	10	6	4	2	0	0
BCAT1	6.352093070410203	7.13031596034447	146.67041092020412	-1.762169363349888	-2.43217668828648	-2.2292606865251523	0.14922697467404286	0.027531094906807517	0.0013552713013460956	136	227	157	193	206	302	13	35	8
ADM	5.68551062897048	6.167484267537558	70.6245866387687	-2.242388688122117	-2.329532491033709	-2.257937451449214	0.001381486677694947	7.782892813827159e-4	2.125784642418923e-8	349	31	205	213	54	142	18	15	3
SLCO2B1	5.871984181096121	6.609152046452642	100.2003506018446	-2.127083305327388	-2.4002412687144186	-2.2929626371462586	0.030803750717648792	0.013474303038458289	3.1198642678978135e-4	356	167	163	143	55	231	8	31	2
HBA2	5.517274894599957	6.092334664591563	68.462855078285	-2.5542969579190715	-2.429640180662396	-2.303141310851125	0.0038071047997129946	0.003643067122753415	1.4245076589145596e-5	157	74	298	116	42	57	23	22	2
AEN	3.3829023065331993	4.218725279902504	16.716253277471182	-2.4227901890090244	-2.607881264607921	-2.317761730656761	0.04965799230640824	0.030856031782482505	0.0028945497947254597	78	17	28	83	2	21	4	5	0
KLF9	7.165497746826924	7.703054117344033	212.86612481757464	-2.264068799191227	-2.404010840733401	-2.32112586854802	0.0032765122093470025	0.0017189660801953052	3.581451803727487e-7	324	135	672	557	286	273	82	42	8
TFRC	6.530362918396571	7.0918747387482135	141.30026721589581	-2.0969677676261136	-2.444686149368349	-2.3273262149257095	0.010796498952096481	0.003551275134964775	9.85403307222212e-6	232	151	244	227	212	221	27	27	10
RP11-394O4.5	2.940977270079073	3.7715262881957106	11.402526415813435	-2.937561944776015	-2.76801299538726	-2.3329037388909466	0.015459282591953132	0.0401710183645348	0.006119682010977218	60	4	65	22	5	6	5	3	0
MIR143HG	6.70075136933147	7.432886612180608	172.3878655596459	-2.5193111568514786	-2.5680462861170223	-2.3612369190632987	0.015698424961940637	0.008936396619208998	8.348748617042832e-5	766	74	1125	350	35	146	65	32	8
ITGAX	6.433323834618661	7.001424531175737	129.37375162882623	-2.2692200690923037	-2.4637594702996224	-2.3690824391528413	0.008132924937469763	0.001931006018287653	1.0123309057491024e-6	428	98	633	130	104	186	28	37	5
MMP19	5.365274784623138	6.044214858831709	65.25715231903897	-2.3190903834330627	-2.489396344368429	-2.371611114342731	0.016498985647460176	0.004724752227658002	2.3049216351718373e-5	389	67	77	211	25	97	20	15	1
RBM3	5.9658779415748455	6.632341017556835	102.9725554288777	-2.053980741712854	-2.501345966321905	-2.3750963067002004	0.03656334230240669	0.007730828575831988	8.77044004501177e-5	243	172	200	84	91	143	35	14	4
AREG	3.9906506071542003	4.8401913847797795	28.036162247246633	-2.2203574528085803	-2.5929510547858228	-2.3817614246343997	0.11253173466855082	0.028513228866729835	0.002072656436827014	73	34	20	143	15	63	3	1	2
CXCL2	4.835136016312944	5.537518708795115	47.38101568497287	-2.1368997930195643	-2.6641938307058304	-2.422347000775974	0.04295941782906051	0.013696198848552837	3.635529592982894e-4	166	23	45	64	98	59	9	6	4
PGC	4.7727918281776835	5.736210880471417	56.53215070258212	-1.8560696895794824	-2.7811442692266706	-2.42240641535506	0.17819128971718773	0.045543798704338646	0.00317731463196633	103	138	23	93	21	60	5	12	4
DDHD2	4.593632579092492	5.151440242122572	34.49374062404924	-2.4103293030222868	-2.5288958298242226	-2.4234967873120272	0.0022041853286577213	0.0016863816824270624	5.988390703016596e-7	115	21	102	103	34	69	7	3	2
PFKFB2	4.457537191949127	5.022513073553629	32.898644310890184	-2.2701336905266234	-2.5899694020845736	-2.442529163692178	0.01142469169273905	0.005824913595067701	4.5221028900828744e-5	60	27	70	71	49	46	7	3	3
CSF2RA	3.1833156730320056	4.051248257191391	16.193548252497134	-2.204016562054515	-2.639295278070565	-2.446704477720444	0.10561106902862227	0.03999248610613324	0.0059994390401955965	45	26	45	11	14	36	1	2	0
RP11-658F2.8	1.991542328933407	2.927433805899896	5.898611649821816	-2.9078713516732253	-2.9069062855631187	-2.466000793004759	0.013932346157631312	0.05626936861262255	0.027389701721708216	25	5	17	25	3	13	0	0	0
BBC3	2.5902258170666523	3.330519961655047	8.504099077272368	-2.496089151559235	-2.8381882519714763	-2.484942590675585	0.035230789062979	0.03768045290853268	0.004617732905173159	38	1	24	32	9	10	1	1	1
OLR1	3.9991802136390127	4.98893866596718	32.03844421263513	-2.447805039767225	-2.694802964393349	-2.5427420577007003	0.07048130886893479	0.026391813677851823	0.0012675152102968638	33	56	65	90	21	53	1	10	0
HBA1	3.953559408716734	4.580980407728399	24.057196379940507	-2.3604467292861444	-2.794516225458851	-2.575836740112651	0.03130262242090153	0.009647436048128446	2.3492975557660013e-4	32	32	90	34	20	23	5	3	2
C5AR1	5.489785851319643	6.406661263863895	88.06810050652828	-2.0231146203956105	-2.7546068356543443	-2.6394439362376807	0.1556044311907824	0.015047822733021703	2.3492975557660013e-4	50	150	226	130	87	154	7	19	2
GPR183	2.709439637859839	3.654226547143773	11.957508168932593	-2.178414291736282	-2.94060255359998	-2.668326393985219	0.13585628268910385	0.04649684722515638	0.00814790441199027	13	7	49	11	24	20	1	1	0
RP11-415J8.3	3.27899581586014	4.131406384052108	16.522527865249813	-2.4560051930881435	-2.9669532285819504	-2.6996112814570288	0.08569586790291264	0.018957007599476595	0.0010612832433329336	12	22	59	65	8	15	3	4	0
NPL	4.597601980036403	5.709948914646739	54.83015100567037	-1.9389806098382603	-2.848369326796407	-2.6999416440175557	0.20933679085063772	0.03201207377325519	9.468371559982041e-4	37	85	49	68	94	64	9	13	0
NCR3LG1	2.87380443581961	3.8459708527191405	12.712739431806206	-2.9770528492411885	-2.9843428413946302	-2.7193011253403854	0.0222123428441183	0.024971768515307798	0.0014319408363750452	43	11	17	74	7	16	0	4	0
IER3	5.595472740308769	6.380190840821871	82.10105976376033	-2.7816743927533927	-2.888698526352701	-2.7389039641662865	0.007284174048748083	0.00274933414487027	2.2090717957310975e-6	586	18	232	142	87	80	25	9	3
RP11-17G12.2	1.4772589610564506	2.3791610989478724	3.771561789680913	-2.657524829709901	-3.373122013461577	-2.75376664172454	0.03513334343775962	0.05459680129063104	0.039127033814196584	14	4	6	20	2	5	0	0	0
RGS1	5.325345828983826	6.095365272189655	69.0217061359027	-2.430006747340915	-2.8583452992736227	-2.7660836094906482	0.017341952383317046	0.0027384204669257503	3.681764641269786e-6	94	97	314	150	29	102	10	11	2
OPLAH	2.0110005236717887	2.8285931574842724	5.4727186901092715	-2.661977907014663	-3.2578221174039914	-2.801336721500415	0.02766776013733435	0.03635197436493624	0.00894730185360363	33	1	17	12	7	4	1	1	0
RP11-212I21.3	2.7433232874568025	3.500639383360367	10.20258646118611	-2.6325058557219276	-3.118272635679588	-2.8246545760747064	0.026508046427139272	0.017868724837013336	0.0012408303705148682	34	6	41	10	15	8	2	2	0
GPNMB	5.938837786394005	7.536049840163667	194.3201953970193	-1.873913232656513	-3.3969512862295916	-2.847316700954802	0.334425909005605	0.035208026651328585	0.017531919123483872	137	173	53	173	545	312	12	15	2
MPEG1	4.848356402091404	6.280036671762728	83.12377350835226	-2.4343877980812403	-3.7007295735199905	-2.8992047985860023	0.17236566267117437	0.019937999172581808	0.01213058783678807	42	184	108	42	97	66	3	4	5
GADD45A	5.377643772866683	6.312253484720711	81.08454693623047	-2.409040624712681	-3.0231168229642265	-2.909781687061223	0.02452439689514953	0.006271970749146442	1.7967183105771294e-5	167	29	103	183	191	128	10	6	3
MT-ND2	10.05139209113383	11.214094340787174	2495.5132177684295	-2.803372717892742	-3.329300962046956	-2.923490738403856	0.024638764388333807	0.009194279450082556	0.0016406717252623975	5539	3608	1944	1129	4426	1103	286	331	124
MT-ND1	10.256699406524657	11.279131439949781	2609.85090670143	-2.5910762825220544	-3.1106717945685878	-2.939053825875432	0.022701036011478395	0.009017670658197533	9.159401258145354e-6	5433	3943	2287	1466	4251	1489	346	492	117
ALMS1-IT1	1.0789986030778849	1.9972675166062142	2.4822384131596635	-2.6157126412498717	-3.8289000137426625	-2.9548052685011608	0.04242153298266953	0.04702686514300603	0.05136109600205107	7	2	13	10	1	2	0	0	0
PTX3	5.56476411669545	6.482656482911195	90.75837393106058	-3.1017814774595713	-3.187921531987568	-2.9764384012384437	0.01552698139866758	0.003551275134964775	3.681764641269786e-6	527	87	54	222	89	66	4	21	5
ACADSB	3.6872690470114344	4.4710662006458906	22.492371896212482	-2.717850651756385	-3.1435784527154844	-2.9802787332219407	0.010043339132636947	0.006084657023426006	5.0213119617068294e-5	64	39	39	32	17	20	5	1	1
SLC7A8	5.018960788380615	5.979156569204544	65.50485969095546	-2.404552617730784	-3.0746608960971242	-3.0120670880006584	0.040946234679118704	0.005637069997966348	1.545831184729705e-5	89	127	64	169	51	89	6	10	1
EGR1	7.027303272251214	7.7555005592537185	218.81143204515513	-3.1068074334071105	-3.08000233898503	-3.0242164995733813	1.824600064106569e-4	1.6134114462898827e-4	5.124187760695396e-13	835	98	1027	410	222	165	31	47	8
SLC4A1	2.9617505719112995	4.056104002761821	16.32161852281772	-2.5653275855835114	-3.3908693626664714	-3.0774644518058927	0.08266613256379704	0.027486247350154543	0.001552080566951894	36	34	10	67	3	11	2	3	0
MT-ND3	7.407418707158278	8.524249694961904	388.00638955497465	-2.558651013734238	-3.3021328772293983	-3.099341295920033	0.050868337288744174	0.00785080959712689	1.1231264788468366e-5	548	655	395	179	621	247	46	54	17
APOLD1	4.988864809684795	5.8014699907673695	56.16922618411032	-2.9836992711058707	-3.208519594931555	-3.126259414568493	0.0032357547794898576	6.138538747877152e-4	1.703531782648321e-8	91	67	100	238	49	44	9	10	1
LILRB5	2.790506115964628	3.750518836825269	13.418868568337448	-2.799310299837992	-3.3980543203074776	-3.160021697560433	0.05923066780273474	0.020318987696863765	5.967301582001819e-4	49	16	23	9	19	13	0	1	1
RP11-244H3.1	2.051436461299419	3.024365130017019	7.894550604902819	-2.4679079306676006	-3.5409928072862416	-3.1982619899074223	0.11265261036943873	0.042812586869052205	0.0062597811512644435	5	16	17	18	6	7	1	0	0
MT-ATP8	8.482323264210082	9.777882556058982	927.1015351663453	-3.0671844209614814	-3.6080885873749393	-3.2012313639059955	0.018246417545791656	0.006937614492082083	7.533333702240808e-4	1300	1691	758	513	1427	369	64	120	40
OLFM4	1.4122072105512145	2.200809173013436	3.468468566574356	-2.885558951622468	-3.8296348938576172	-3.212112559309321	0.02766776013733435	0.0401710183645348	0.014762477890709407	11	4	8	11	3	1	1	0	0
GDF15	4.619835124101549	5.768503562802957	54.44931488681831	-3.001532142618379	-3.490113298554058	-3.343159937676246	0.018193534421354865	0.0048532304352383706	6.5617566625649965e-6	150	7	89	166	122	47	3	9	1
AC007278.2	1.6921294508931524	3.1451043588357677	7.125761796239406	-3.1532311052422934	-4.330186789078756	-3.455125216923537	0.12999031290416477	0.0498527979837941	0.008977437200095821	3	1	51	26	8	1	0	2	0
MT-ND4L	8.518908883888637	9.669032837515793	854.4622386545602	-3.093406046538719	-3.609445255223767	-3.4864187566081326	0.008214272129755363	0.002326751851682908	2.4095420652385107e-8	2230	1327	807	531	1310	456	75	117	26
MPO	2.543048088549718	3.9440168317311426	15.67977579627722	-2.4428544781270793	-3.879001117039324	-3.498637339607384	0.2731347039284079	0.04162931277029664	0.0016523940345951847	23	8	2	49	39	10	1	0	1
AC007278.3	3.9115922252833957	4.938479758402699	29.555347668390606	-3.2053033932497903	-3.719850969767259	-3.5026841073832387	0.0332443233797255	0.0029826249635753707	4.240330368640476e-6	21	20	175	83	28	15	5	2	1
DNAAF1	2.5593432348164065	3.765208762097794	11.392742689068601	-3.1773350490277275	-3.930523240725665	-3.523364602946196	0.027286078083423485	0.014551721828525693	6.938063301495887e-4	22	4	107	17	6	5	1	2	0
MT-ATP6	10.004298597974751	11.369140119641946	2789.2492121281734	-3.341268661233571	-3.862271941397168	-3.5403879513663266	0.008752088253758585	0.004036616446845892	1.222506197393101e-4	5226	4955	2699	1271	4249	828	219	333	82
IGFN1	2.6625607425165905	4.218749654184805	18.87352391354726	-2.640186520771964	-4.312764253278765	-3.5571104054180167	0.2364670743632408	0.04305871424355526	0.0016609149074234086	90	5	10	3	52	4	1	2	1
MT-CO1	11.575354577525385	12.737579508442755	7162.357152361734	-3.3532109483897523	-3.6719402818572116	-3.5582693362828217	0.0024584743456424938	0.002682265700575662	3.449329250521512e-9	18287	10626	10709	4015	10737	2384	827	794	242
MT-ND5	11.26957627223767	12.629199940138712	6687.61568228457	-3.545851515551947	-3.898537238182397	-3.580005787939498	0.0035984141447964538	0.003935380628341647	9.25127673820491e-5	16168	13258	6817	3527	7666	1749	489	604	247
CTD-2033D15.2	3.314431597545142	4.457683713087571	20.238577499383716	-3.8369853814263952	-3.727017761442621	-3.615641501661216	0.001443692854013976	0.0016863816824270624	2.443608502839924e-7	57	15	87	77	14	18	0	3	0
RP1-29C18.10	0.8871330590791617	1.9774674080523988	2.4616939229053827	-2.736859065081886	-4.454808414506798	-3.6161762862019913	0.0698573829879945	0.042812586869052205	0.037558109395111276	9	3	11	10	0	1	0	0	0
RP11-680G24.5	2.635190091565868	3.8524373128218823	12.196183132326935	-3.587801322363831	-3.802642295657025	-3.6199503456730984	0.006138919761975526	0.006084657023426006	1.6933189992227908e-4	32	7	53	74	4	12	1	0	0
LIF	3.185558467565171	4.352062261911789	17.98888910532446	-3.6775699957616643	-3.828891843750432	-3.623923058499518	0.00609902765273574	0.0035869308370323856	6.7274388848292895e-6	104	2	62	73	16	9	4	1	0
MTND2P28	5.249231859210628	6.380634595451964	86.94617754159287	-3.1296207438371346	-3.8181400407317416	-3.652382458473219	0.017208126013388704	0.0020618535065286014	1.3429622901879612e-7	214	107	101	57	163	44	8	8	3
MT-CO2	9.844750326095959	11.065791036712504	2250.084008878074	-3.4002857323215103	-3.7793322848338153	-3.669997396090254	0.003166493653660253	0.001931006018287653	3.3943721177137303e-9	4955	3326	2718	1422	3730	743	225	263	66
MT-CYB	9.931947626058715	11.369747815881063	2791.015057813886	-3.446919271810197	-4.000044090778571	-3.675853086234449	0.009718400597920103	0.0037031645744663353	9.07557315420797e-5	5046	4955	3022	1040	4324	734	216	283	78
HHIP	3.622655901975542	4.956580635588183	32.181225336149055	-3.039706962880592	-3.7683266942153844	-3.73758164024283	0.04064024314912254	0.007851529991102668	3.4120019184997055e-5	94	75	56	19	16	28	1	3	0
CTD-2033D15.3	1.5181467771189612	2.5308878841817766	4.171850038616777	-3.269509576848789	-4.218882380363869	-3.7386265844736206	0.01617022723591715	0.02173637018692507	0.004412160105797776	21	4	17	13	1	1	1	0	0
HBB	7.0353692701785935	8.132058791393842	285.085390617567	-4.039855270854221	-3.8991470899497562	-3.761823271956188	3.170757295639901e-4	2.749087468827531e-4	1.1006792864276469e-12	1306	236	1647	488	88	88	35	21	11
SLC16A10	2.159485825463801	3.4160184553542194	9.710335650720586	-2.9506393535419666	-4.056924703567674	-3.772887885374922	0.09949573447858474	0.020633524549086135	0.0013552713013460956	5	16	27	49	3	6	0	1	0
MT-ND6	9.898302290618142	11.430039117670802	2917.293909527807	-3.5800235535945246	-4.11095189115405	-3.783746167517673	0.009859825580277638	0.004449528241855948	6.500236771569432e-5	5923	5824	2514	1045	3888	668	175	269	87
RP1-309I22.2	6.936650999790843	8.179252589630547	291.9234979111409	-3.830658136422695	-3.964183282149936	-3.8024608380236185	0.0021012852584549845	8.931147731226821e-4	3.4202236474291993e-10	649	141	2200	1064	62	112	43	16	8
C11orf96	4.704341639737989	5.8467752978042435	57.7152847994581	-3.3892331213085676	-3.9465906465462366	-3.829729083440871	0.014681449636013569	8.931147731226821e-4	1.4543835764341485e-8	54	50	332	79	69	30	6	5	1
SLC26A9	1.8810551057348552	3.0845532432769893	7.132597139594766	-2.9802467021046413	-4.265554838470206	-3.8664532364884248	0.06555770291714667	0.021442665028918183	0.002393060180251326	9	7	6	55	5	3	1	0	0
MT-ND4	11.728792238226541	13.074273928032774	9087.458860178282	-3.431423385422085	-3.9762343588902613	-3.8701290997799407	0.0033387374360056904	0.0028102731175793493	1.7379410351884277e-9	19576	15964	8669	5010	13451	3201	735	892	231
CTD-2026K11.6	1.7315470190161646	2.8856108544551136	5.555740605289334	-3.3795484683027244	-4.216886900926633	-3.8867965181233037	0.00847794386144757	0.013474303038458289	0.0028020752964943284	18	3	39	14	3	4	0	0	0
TMEM163	1.2356514690960032	2.3270613154233097	4.236929608428692	-2.6656900748586705	-4.403159387839081	-3.90394396010107	0.13585628268910385	0.04029494375173944	0.012661651995853713	13	7	1	15	4	2	0	0	0
MTATP6P1	7.615197243032305	9.038714847568047	555.9715855312406	-3.57527368792408	-4.105802163058837	-3.9429961842005863	0.008131840817313597	0.002486818560177509	1.4103604603346907e-8	778	1086	535	352	784	144	44	54	14
ALAS2	2.315503369316046	3.8610154219435677	12.564723186910543	-3.6817475138834386	-4.527260330588884	-3.9907556995211175	0.06319242600623691	0.01518399617859889	4.110394903640018e-4	98	14	50	16	0	2	2	1	0
BRD7P4	1.5492361252158364	2.6163203027945836	5.471150890586806	-2.993082987727419	-4.348690759566287	-3.993880208036069	0.031781836710139136	0.024848919004900983	0.004576338473489832	20	3	6	8	13	3	0	0	0
CA1	2.42097828317743	3.846422185222806	13.979333867984293	-3.3609963773866736	-4.477211995252036	-4.0018229005450285	0.05923066780273474	0.017831577704996843	4.106719440436948e-4	37	27	10	65	1	4	1	0	1
SFTPC	5.810441430309981	7.922110605496405	258.96191199885976	-3.091470431868804	-4.751297618820293	-4.094081394178138	0.18801775280945904	0.01126868991158388	0.001585929152077757	236	754	549	24	88	107	6	8	6
TFCP2L1	3.065263747920788	4.708525662547699	25.242373841255954	-3.565823327962415	-4.368258292021311	-4.185138035510771	0.0644944936289173	0.010299122831352113	4.007827921524389e-5	27	37	16	189	8	12	0	3	0
BEAN1	1.0071725215360514	2.177717388031789	3.505144506663663	-2.656035607851678	-4.826744413047397	-4.239107541912082	0.14882756916294082	0.03845199427432982	0.01572168562768215	6	4	1	21	4	1	0	0	0
MT-CO3	9.19212712515637	10.868357831111048	1974.4496372007611	-4.145023150818378	-4.592990239554696	-4.284951828387834	0.003968621382414056	0.0017189660801953052	5.981226868900966e-6	3893	3781	2268	738	2774	345	85	135	43
TFPI2	1.040988261353599	2.133325090056851	3.7673055209864645	-2.747985803766996	-4.854788307371023	-4.327862438888355	0.07332159466208467	0.03918631821134322	0.012515949605608803	6	1	8	5	11	1	0	0	0
RPS28P7	1.4978853421216816	2.5523338920784187	5.220935606334612	-3.5254402772858797	-5.3482559754856736	-5.138570230794694	0.009166766654553364	0.006681785966183987	4.6721368141014957e-4	12	8	10	12	6	1	0	0	0
PRODH	0.7300488427400204	2.0233119909228763	2.3531736885246075	-3.2719751150568412	-5.861128118545185	-5.285713385113015	0.047124857866818186	0.03143623501620356	0.025087949988512895	23	1	9	4	1	0	0	0	0
RP11-563J2.2	1.5501969857667255	3.4202237120707393	8.616161465612436	-3.4140759724838556	-5.572872111038263	-5.297425409539971	0.14427713212117663	0.015466543843723682	6.709850566539666e-4	2	6	46	66	1	2	0	0	0
PPP4R4	0.8210065925348446	1.834466102690926	2.68643512908166	-3.1320713264189446	-5.769694613033647	-5.450334595757675	0.05509832876495217	0.03089410912382333	0.01506632160233965	4	4	7	7	3	0	0	0	0
SLC16A6	3.25332824003715	5.146872802111458	35.94011431878506	-4.867034073720832	-5.91803315455563	-5.917433537075145	0.005087650784472216	6.134555329743003e-4	3.608315199753409e-9	37	21	49	116	85	6	0	1	0
CTA-722E9.1	0.8217962465897625	2.348300444871759	3.117424636872337	-3.5951681959547437	-6.290400566997553	-5.988868819139314	0.043286427888904834	0.027090253085758353	0.008988981276306712	17	1	18	16	0	0	0	0	0
RP5-857K21.6	3.4193319385837477	6.013533231322748	69.77301149822928	-4.801143018449042	-6.705723794826431	-6.306332399990836	0.04112914127331353	0.003509394721244018	7.141834876069862e-5	69	205	65	17	48	5	0	2	0
RP1-29C18.8	1.0720971405635313	2.8000461899138274	4.959530901415755	-4.008218495631639	-6.8906487221593915	-6.989364977397721	0.03513334343775962	0.017831577704996843	8.420713512155246e-4	11	3	34	27	0	0	0	0	0
CCL20	1.5092694061939853	3.343529106272877	10.394618114740082	-4.074289110861873	-7.709781529031866	-8.253253674113349	0.05486922874806172	0.013224658840989133	2.1296553824634154e-5	5	10	6	30	25	0	0	0	0
