# Supplementary material for: Genome-wide bioinformatic analyses predict key host and viral factors in SARS-CoV-2 pathogenesis
Source: Commun Biol. 2021 May 17;4:590. doi: 10.1038/s42003-021-02095-0 (PMC8128904; doi:10.1038/s42003-021-02095-0)
Supplement: Supplementary file 5 — Supplementary Data 3 [file 42003_2021_2095_MOESM5_ESM.zip › GSE150316_ValidationDataset/WithoutThreeOutliers/case1/des_Case/controlVscase1_genes.DESeq2.tsv]

gene_id	LimmaV_AveExpr	edgeR_logCPM	DESeq2_baseMean	LimmaV_FC	edgeR_FC	DESeq2_FC	LimmaV_padj	edgeR_padj	DESeq2_padj	NegControl1	NegControl2	NegControl3	NegControl4	NegControl5	case1-lung1	case1-lung2	case1-lung3	case1-lung4
ORF1a	5.100718876257873	11.956531626013954	4039.4695084100526	14.17471765407184	16.784988319339753	18.391197955537137	3.67970650671102e-8	4.1844196947385087e-8	1.1197069694948e-51	0	0	0	0	0	29066	8990	4120	2913
ORF1b	4.719619139361043	11.090753658025458	2220.0495412154705	13.30611654195655	15.919928969058377	17.52845793074885	3.67970650671102e-8	4.1844196947385087e-8	2.3644397425190868e-46	0	0	0	0	0	16635	4396	2395	1661
S	4.4151486130199595	10.398865256722074	1375.4728126851164	12.614231322273984	15.228886193544756	16.74497635984057	3.67970650671102e-8	4.1844196947385087e-8	3.0173415971619737e-42	0	0	0	0	0	10659	2735	1465	1019
N	4.132668683311335	9.704168982763088	848.5195524544698	11.982707742309492	14.5349674708327	15.980814075830482	3.67970650671102e-8	4.12622745607923e-8	1.527371940762847e-39	0	0	0	0	0	7090	1670	1122	562
M	3.4853571221798605	8.215012825449685	302.4351227112975	10.522474384314862	13.04874569994938	14.395796635771445	3.67970650671102e-8	4.12622745607923e-8	1.5283414553071548e-31	0	0	0	0	0	2548	702	434	169
ORF3a	3.2860438595633603	7.802303941512309	229.28104232070444	10.041181934505886	12.639618229836232	13.943597799804264	1.918977415123435e-7	6.10850807009244e-8	2.070475917230233e-28	0	0	0	0	0	1786	522	272	149
ORF7a	3.2124377289852317	7.633755420119854	204.0283462985493	9.8756793383616035	12.471587402980987	13.744916867265074	2.0635870371261383e-7	6.10850807009244e-8	1.284823132872917e-27	0	0	0	0	0	1595	483	240	129
ORF6	3.0395235317252256	7.334063562178228	168.96575121584945	9.413930099878014	12.178832313398125	13.43732097558305	1.8316801345743395e-6	5.003962701963912e-7	1.20929653626198e-24	0	0	0	0	0	1033	352	165	135
ORF8	3.060409064103932	7.292947693134721	162.26336901463463	9.5165010588907	12.13408694722936	13.379916005303324	2.9924933270567606e-7	9.969793773297884e-8	9.441923767314108e-26	0	0	0	0	0	1277	353	186	110
E	2.6548300620635845	6.377255899892	87.38629393036935	8.538999132860342	11.226859796316807	12.366084633600575	1.8316801345743395e-6	5.003962701963912e-7	4.193950661570016e-21	0	0	0	0	0	554	201	111	59
ORF7b	2.423789845801721	5.82224665310269	59.972392375947614	8.03961881257882	10.67695231142276	11.74465944981558	1.660062660907049e-6	8.865961727307567e-7	7.626574502226722e-19	0	0	0	0	0	483	129	67	41
ORF10	2.354385329877226	5.651179139066255	53.94581584616619	7.875880188038694	10.511924356276037	11.55806110387995	1.4602977192769094e-6	1.203170910652792e-6	3.58783637354582e-18	0	0	0	0	0	471	84	70	40
IGHV4-59	2.2914084911950656	4.4325632884004484	23.362216321093385	5.828938157665804	6.257157841593183	6.188427276329733	6.178660211157613e-5	3.763863064490127e-5	1.769847239800476e-11	0	0	3	1	0	250	23	35	17
IL31RA	0.40462590490342154	1.9904086164441863	2.5407291372175287	3.734441951215899	6.349154094419079	6.043741812957352	0.006843713633740865	0.017868724837013336	0.007641221886998558	0	0	0	0	0	29	3	11	0
LGALS17A	1.7401579199160606	3.8941455448718245	13.69777123211586	5.383441069674732	5.982501819542828	5.839419541689697	4.5108790825582203e-4	5.209973019314512e-4	8.853301460678317e-8	0	0	0	3	0	94	33	44	2
RP11-638I2.9	0.9728789886854942	2.800117826133542	5.346558569553426	4.381956928864305	5.937852007553372	5.723262330584203	0.0020686311620012154	0.002724189123144559	1.2093405356343832e-4	1	0	0	0	0	53	20	12	0
HSPA1L	1.4755220194521435	3.0434942070252426	7.236929755806972	4.68862375383386	5.523298624608041	5.358489298164194	1.891347370135665e-4	6.903387943478854e-4	7.265078191173359e-6	1	0	0	1	0	95	18	8	3
GBP1P1	3.563590746877119	5.313005731180076	40.51433549639594	5.131355648391351	5.196463735501874	5.103734969550653	1.8328421252204453e-5	1.8593826536087615e-6	9.779152457549988e-19	11	1	2	2	1	336	89	74	18
IGKV1-39	1.9971251323756356	3.6082444896036985	13.914008547358037	4.739956509477193	5.143601807909047	4.987666028318876	5.05843409216979e-4	0.0011398847488789036	2.576902175909399e-7	0	0	3	2	0	118	13	17	12
IGLV9-49	1.3189348738301372	2.939177128927486	10.104989613946318	3.8802919300088683	5.18316932081173	4.977480610846235	0.020662585337782275	0.010735841764660801	1.3891138741582273e-4	0	0	1	2	0	74	1	8	12
IDO1	4.835866516802328	7.446319563901455	175.7986915828923	6.9464094486006465	5.641749839059045	4.9679761342052275	1.4028136479228318e-4	2.0999647816294785e-4	5.875314329455082e-5	2	10	31	0	3	1286	440	372	61
IGLV4-69	1.4889360724205094	3.074391325620617	8.458920904232277	4.615357283831046	5.143347383271186	4.932494554758978	8.672723094019253e-4	0.003022186170741008	1.2883026855777493e-5	0	0	0	3	0	62	22	9	5
FAM26F	1.7442356196828386	3.368697035521025	8.895022069283861	4.851967659231138	5.153134938262605	4.918005502862433	8.382605401543464e-4	0.0017002329280695477	4.075975938024023e-6	0	1	1	0	1	132	14	19	2
IGLV1-40	3.417727194277971	5.577357766293644	49.21238415165195	5.84141794408117	5.002806349393504	4.88787670819474	3.170757295639901e-4	2.749087468827531e-4	1.602974748451263e-11	0	0	5	17	1	613	49	86	28
IGHV4-34	3.017879312317248	5.243674416771642	40.101117466294156	5.922945927384753	5.051160179734042	4.763323459933455	1.74288035190359e-4	4.7985014205875607e-4	3.344523462069863e-4	0	0	3	15	0	436	48	56	27
HRASLS2	0.787133861253909	2.0882233833339536	3.22478799910277	3.587827788724645	5.095092709212328	4.67417891818485	0.004930523086217565	0.00785080959712689	0.003731486835984387	1	0	0	0	0	25	12	4	1
AL928768.3	0.7345330358084805	2.128140352061521	3.4014083984955903	3.747435174608416	5.052711815957537	4.578716708655636	0.007681977351838929	0.011401849778411306	0.004702546239633839	0	0	0	1	0	43	9	1	2
IGLV3-19	3.744708964127662	6.303395371326961	82.53465334113372	6.266467137988251	5.05227436834258	4.545800784479355	5.851783186473254e-4	6.138538747877152e-4	0.003880053191644668	0	0	13	26	0	945	64	132	57
SSTR2	1.6894892264553845	3.2081877958321656	7.742504264137848	4.294508577414533	4.733042010665405	4.465326644393152	0.001381486677694947	0.0028102731175793493	2.4267170856553294e-5	1	1	0	2	0	94	11	24	1
APOL4	3.7047152984340945	5.225111248921746	38.74216254731584	4.573566569678974	4.569368302967534	4.458361005755329	5.751118755639238e-5	1.0123485185598742e-5	2.7651239789803065e-17	12	0	7	4	2	425	50	63	22
IGLL5	2.8888443902934404	4.747250713505214	29.436168429477878	5.118293938246131	4.47989579300178	4.369293872477428	6.834879932590232e-4	0.0013809175756648	2.234212191829317e-8	0	0	11	8	0	232	39	39	22
IL12A	1.0625046837410115	2.298237058288008	4.574825248407542	3.491461165378058	4.67781436564854	4.2786964548493165	0.009074380187647927	0.01126868991158388	0.001880632589011813	0	0	1	1	0	31	14	2	3
IGHV1-46	2.0000435085689676	3.603112994595548	12.718322305810187	4.714334764026329	4.441633108800053	4.223473705668634	0.001001427774226583	0.004449528241855948	1.2955964527802026e-5	0	0	1	7	0	142	10	19	9
IGLV1-47	2.748875884296774	4.69105053241714	27.737105636216135	5.354292227343266	4.565695039551005	4.216410487983641	4.5108790825582203e-4	0.0016863816824270624	0.0016299862696541566	0	0	3	14	0	303	31	33	20
RP11-44K6.4	1.0192589601953517	2.242000115132917	3.93439080333642	3.114064359954015	4.63086558869505	4.197806288534048	0.024638764388333807	0.01078051590195242	0.0031324862276195845	1	0	1	0	0	15	12	10	1
TMEM156	1.099062185926976	2.397789044162981	4.5638721968889655	3.745597477746192	4.599550717535897	4.136311334977725	0.007681977351838929	0.01477544095380143	0.00170090905426502	0	0	1	0	1	42	3	13	2
IGLV7-46	1.812284163729609	3.4981976604848914	12.374334887745942	4.86258720187047	4.358639869757068	4.118103024128932	0.0010967903448156737	0.009927129334327702	9.029191859998733e-5	0	0	0	8	0	119	12	14	10
ACTRT3	1.1702529453064368	2.7654419163115214	4.5444140829979265	4.1349437701098415	4.561962666985669	4.1055163672334265	0.0033387374360056904	0.007476459129633385	0.002129982488986021	2	0	0	1	0	126	5	4	1
MS4A15	1.593859903819534	3.1373915647622943	7.153455058514701	3.813401047087517	4.383011023674098	4.041202922665853	0.006997894634279274	0.00733196770850232	1.8174378465841558e-4	2	0	2	0	1	69	15	24	0
IGLV2-11	2.435833909645415	4.143146840587061	20.137291188216913	4.448023387616085	4.200449516497339	4.036326530335907	0.006054002621127086	0.006271970749146442	1.8712680432013684e-5	0	0	10	5	0	159	8	34	17
IGLV3-1	1.2212328163215223	2.7293426310412916	6.147326608083272	4.1346852791823885	4.3029645458406325	3.879465836815174	0.007046012412967375	0.020581160770860557	0.002074928504414981	0	0	0	4	0	76	2	12	4
IGLV1-51	2.2194507606012457	3.8026161538121985	14.401543852931203	4.559131319097386	4.076944207686149	3.8453645782724912	0.0025521797780582787	0.006597201507314539	3.7586565416113224e-5	0	0	9	3	0	189	9	19	10
AC233755.1	1.2751691304515491	2.774707455667973	5.365854092181594	4.413287826590586	4.2494869278927965	3.835095174153571	0.0014601341250050943	0.013771729710993321	0.0015319523724725396	0	0	0	4	0	94	8	7	2
IGLV3-25	2.8229476319017617	4.614991630654551	27.79269355785918	4.812643653843258	4.217898968631767	3.821422649502927	0.0019715201033717504	0.003509394721244018	0.005572002888806286	0	0	12	9	0	221	24	33	24
IGHV3-48	1.5294374738386896	2.800254785022403	6.91003430906731	3.969022460050985	4.14179339286054	3.7994170490201205	0.0029881819582889767	0.012871543723617459	5.836529342059908e-4	0	0	1	4	0	70	5	11	5
MUC2	1.0574885515508994	3.0196493464707173	7.151184758369524	1.6271394470425995	4.564082024716966	3.785112054677299	0.5908605761418965	0.03967650780227745	0.0062597811512644435	0	1	2	1	0	2	33	18	0
HSP90AA2P	3.8574659465656103	5.291791609325538	40.34131600005332	4.233769968163165	3.91743495394132	3.7815090244066445	6.834879932590232e-4	6.065344240792414e-4	4.149941111649969e-9	5	0	9	24	2	565	37	50	24
IGLV2-23	2.957457186338677	4.4898778103954005	24.14375894172166	4.55959465259877	3.9386602549389043	3.767799012348459	0.0020100321547322454	0.003022186170741008	1.200484985527604e-6	0	0	14	7	1	187	31	38	16
IGHV3-30	3.8392683274584627	5.980173258709292	67.92764331114365	5.429733825058444	4.2994542480711075	3.7464460907787345	0.0018779108466345118	0.002596567035365586	0.009566339632450542	0	0	16	35	1	590	59	87	55
IGHV3-33	3.4014458530564404	5.2385467677054285	40.37976254709964	5.0927447484911585	4.114546681680891	3.6804510551419143	0.0014018050466469163	0.002486818560177509	0.004052782094764288	0	1	24	9	0	362	45	59	28
IGHV3-43	1.6812052567151834	3.321129149447351	12.481439743954919	4.486859249731411	4.4558121147943774	3.650795866889953	0.0030083092080146682	0.015047822733021703	0.03149789385198406	0	0	0	7	0	77	14	7	13
HSPA6	6.978796357652892	8.755147658084267	426.9686669014065	4.472665227016052	4.041282889898376	3.641618623491378	7.701917697031135e-4	0.0016863816824270624	2.930337088439176e-4	101	1	48	283	22	8586	585	751	67
POU2AF1	3.1587672720843125	4.775976747437512	28.768677984885656	4.627618215341003	3.789806006039414	3.605931763018747	0.0029881819582889767	0.0044360566442722535	7.753149668302183e-6	0	1	10	19	0	223	67	26	17
CXCL11	2.4931494089917163	4.6120428954566295	24.286446080543026	5.879070048185738	5.35118138878232	3.582932356328202	2.769468746946297e-4	0.0011398847488789036	0.018112551165408164	0	5	2	0	0	210	55	49	8
HSPA7	4.006531897799593	5.420052883481968	39.86061059955792	3.9874050956454723	3.717270968437152	3.5555943028945785	0.001381486677694947	4.843622512441e-4	3.9834320810032765e-9	23	0	16	11	2	820	51	69	6
IGHV3-21	2.2259286502918383	3.7261548570588334	12.063517491530803	4.495436954616134	3.815110009553451	3.54752060229876	0.0014410183097658133	0.006794649483370254	5.875314329455082e-5	0	0	4	9	0	161	15	26	4
IGLV3-21	2.4716130491440715	3.9167602666436183	17.08685275754639	4.315112706427038	3.850706830664208	3.528444540691024	0.004967103900908708	0.012588870909600425	1.2972135486613603e-4	0	0	1	10	3	149	11	21	14
IGHV1-18	3.090699949787713	5.123304327186356	40.494136585726736	4.841411984128582	4.2074526794042155	3.5076129538025964	0.004471560725090242	0.005720660648266566	0.02546585832144982	0	0	14	17	0	290	24	37	41
KCNJ10	0.6439468995949373	1.850407295388781	2.546813528121527	3.473140608483584	4.435023667251525	3.4966530315902395	0.011779374794560357	0.03584356194330884	0.021123730616601374	0	1	0	0	0	30	3	5	1
ETV7	2.2031954195304606	3.31894188617731	9.066261758630844	3.368345485704193	3.758830524686815	3.4855101404137834	0.004362817619639234	0.004449528241855948	7.70906116466975e-5	6	1	1	2	0	57	24	21	2
IGKV1-27	2.460755449939651	3.755924911056614	13.656682899242577	4.167530718478505	3.728939043299762	3.483871493709157	0.0029881819582889767	0.006062610574918542	1.8712680432013684e-5	0	0	8	5	1	152	13	22	8
GBP1	8.036051421970118	9.165251235330494	580.5444260074954	3.838174262254952	3.595453841244736	3.416194792581322	8.774475084911848e-6	1.592523881267427e-4	6.014910571828198e-12	147	111	193	104	22	4152	1059	1268	210
IGHV3-74	1.1708279080784747	2.5170394834088365	6.377441361350768	3.343432458832541	3.845275015744911	3.3359601342787064	0.040831813453137994	0.05736397550819924	0.010864826744278246	0	0	4	1	0	66	1	3	7
MZB1	2.821316363085549	4.618542192864263	26.939437015874013	4.917988283030777	3.9514710835075393	3.2908566265950054	0.001698936240433408	0.006633878143019958	0.02454284910929221	0	0	5	20	0	257	27	30	21
BEND4	1.4908564440483156	2.8167005870992217	5.180860356188994	3.9380377026364517	3.7239962654025396	3.2740494073087523	0.0026849833548207636	0.017342625248393074	0.003651679934244875	0	0	2	4	0	95	9	8	1
IGHM	5.934257922959809	8.013344263503523	264.09247237437916	5.792387597388502	3.988150889229532	3.2688203386096624	0.004967103900908708	0.005555529093161166	0.014245632547406668	0	6	159	98	6	2563	445	288	162
IGHV3-49	1.915490377852421	3.170921575941826	8.892109246296481	3.995588326995711	3.597252151257331	3.2647622318591085	0.0032573789367349153	0.018360649026844516	7.580365639897046e-4	0	0	3	7	0	101	12	8	6
BATF2	3.563614891116058	4.720871738545232	24.85300654335611	3.3070011449578227	3.4766747324288367	3.1975889036273157	0.006790321458923429	0.002337770766798093	6.4261823502564775e-6	16	4	2	8	2	153	78	56	2
IGKV1-9	1.9063866656256403	3.081770346763887	8.497269794371647	3.732827516936888	3.576867602340158	3.196811993170254	0.007046012412967375	0.02188840020898851	0.001337008331906948	0	0	1	7	1	67	7	18	5
IGLV2-8	1.0505374534565917	2.145519488269915	3.1011146464320927	3.4064055927618027	3.795794982039163	3.1813625577685234	0.004722056466760453	0.02411191719499192	0.016314627515409814	0	0	2	1	0	41	5	6	1
IGLV3-9	0.6770670499208256	1.7769580053419374	3.1951562130341458	3.004057825302432	3.9526968364705306	3.1485414649303216	0.03795528336473769	0.06636939831746969	0.03366912005915584	0	0	0	2	0	22	1	5	3
IGHV5-51	2.250398736734931	3.5425067836199218	12.487817726203227	3.968720548808584	3.405072140148433	3.1173164302552703	0.004930523086217565	0.02173637018692507	7.44959592539618e-4	0	0	5	11	0	97	14	17	9
LINC01232	0.8668247441993467	2.0374017859176865	2.969580357732221	3.284828147399629	3.8062513406553515	3.0880500141589655	0.009859825580277638	0.0418329137637252	0.029785752396406885	3	0	0	0	0	27	10	3	1
HIST1H3C	2.4366939454073235	3.6584385160092925	12.910917105440927	3.87813940523563	3.343721707791371	3.0641521330687325	0.004225874931639883	0.01515918756443694	4.2461678826595116e-4	15	1	0	3	0	130	13	19	8
FAM167B	2.181508418119611	3.6650036189910544	10.233582080931956	3.6278403866146127	3.4561982507493383	3.055779662885124	0.01142469169273905	0.01477544095380143	0.0016299862696541566	12	1	1	2	0	159	34	12	0
RP11-121L10.2	0.9069119181429394	2.0812994786260757	2.72941378051971	3.0614000702464197	3.789856827930654	3.0518125734399626	0.011991736937560796	0.03494797069879211	0.030020324910865506	2	0	0	1	0	28	8	7	0
GBP5	6.814001275679284	8.459169344688283	354.6691479086721	5.117163407632589	3.782978696986256	3.047666436155022	1.3320292409868382e-4	0.005555529093161166	0.006154714557326285	11	93	101	27	8	3045	681	799	101
LINC01133	1.3433755053792382	2.8567470986800894	5.381907933144801	3.9235521627954086	3.688999635179255	3.041895812808331	0.009590580848156397	0.03918631821134322	0.01113014411720357	0	0	0	5	1	74	13	12	0
CACYBP	6.956845680552014	7.746997444453012	215.276360766372	3.1616739568658883	3.117317111106551	3.0255430909532994	4.351234480412083e-6	7.168379332794578e-6	1.1561473706009226e-21	115	15	69	123	31	2665	335	358	67
MSX1	1.9797335882745002	2.803279554617222	5.863167879805526	3.182447596781513	3.3533396383427334	2.997700797590517	0.003598931702399538	0.010437532139195382	0.0016299862696541566	1	1	2	2	1	75	11	7	2
C1orf186	0.5277387831188965	1.5709794684286646	2.6748049330174335	2.7424251613640545	4.198594094920049	2.9899477117969524	0.08386201712207343	0.0731545001734688	0.03663908241744648	0	1	0	0	0	10	6	2	2
WARS	9.49282640133225	10.320050670504001	1292.604947797632	3.2662160638125677	3.1048371362742406	2.9586544737265617	3.081507957361443e-6	1.0957202972497692e-4	1.6251221936610776e-13	514	285	372	392	134	10471	2335	2411	456
GBP4	7.5485729933316	8.598564422006884	392.7189736567121	3.781756464851843	3.2070312829234435	2.930299099016978	8.20192127902559e-5	0.0016863816824270624	1.3164202966708286e-6	56	116	147	75	25	2851	806	726	134
ANKRD36BP2	3.4374779914258693	4.493494858245558	23.334372975828153	3.5121683011459885	3.1253175229403203	2.9010337090393072	0.005201537975468459	0.006249965831019014	6.96745733707961e-5	1	1	16	18	1	145	43	37	12
RARRES3	5.085480479412607	6.117847122023914	70.18820549697884	3.539467605046171	3.1106521657802397	2.8954213697634126	4.635108258971362e-4	0.0016848557681554922	1.0556397946689466e-6	19	14	13	62	1	616	121	125	26
CTD-2017F17.2	3.091382112299585	4.0178575692987035	17.119970517981756	2.89422326009683	3.115324036448772	2.8910972855019206	0.01073568949981153	0.005706353273826587	4.6848286711076826e-5	15	1	4	9	0	83	39	20	10
CD27	1.2427345342508136	2.325984569942906	4.30077481777978	3.3938204865349486	3.464361770288495	2.873577969670079	0.007391393194504695	0.04689670996173673	0.01755647047833971	1	0	0	4	0	51	6	3	3
CASP5	1.809979372403496	2.873651790411185	6.9021832028812415	3.4063398254858543	3.3016936969290316	2.8505741530468294	0.010090080989651966	0.037503645377612964	0.00471402628185566	1	1	7	0	0	44	12	14	3
ZBED2	1.8445651824562643	3.3338793803168723	8.042299010141113	3.5805829485426055	3.2720328264614724	2.798090784669414	0.010043339132636947	0.03503356228941668	0.010826173397838146	13	0	1	1	0	93	18	22	0
RP11-876N24.3	2.8899425429402217	3.6897272991799333	12.116111004833922	3.0588158531343357	3.0118800905560095	2.796524309870973	0.0021959461993017854	0.005231110522423279	1.747183641482544e-5	6	3	5	6	0	124	20	21	4
BAG3	8.062987101209451	8.869206686454383	467.2536907533155	2.999057765224115	2.925030919442251	2.789049995676027	1.3542443983171576e-4	3.4895959041329305e-4	1.0192088440356644e-10	294	20	188	392	58	7127	626	704	126
AIM2	2.4520358159795825	3.593820167461081	11.456581376888554	3.8370693371577382	3.1588437163395446	2.778106783781495	0.006138919761975526	0.02288508729327043	0.0010113596500895485	0	3	3	10	0	107	20	20	4
LINC00877	1.0370077093314245	2.2939977903582123	3.025916398514592	3.3304166521147223	3.5514885981981235	2.761536010964493	0.009973249624662853	0.04305871424355526	0.03576060129086261	0	0	2	2	0	52	8	5	0
STIP1	7.551372654140954	8.335421663218288	326.0195466598248	2.9055612824099426	2.8748553879444203	2.7530151876297895	1.3320292409868382e-4	3.333894184237405e-4	1.165875048740167e-10	283	14	142	260	26	3555	461	468	137
CCL19	2.8404864561491445	3.5889915222478446	11.706378116510383	2.644544508008248	3.046784002101324	2.746045871041437	0.011881342829951574	0.00738410239372588	3.062107627861514e-4	3	2	6	6	1	74	11	34	4
DNAJA1	8.747942450349818	9.448951099498256	704.9150822727472	2.943164440739285	2.8503250814087293	2.742245833231543	6.121650430287528e-6	9.152122969000755e-5	3.646004949394369e-15	363	49	356	310	167	7373	983	1211	254
HSPH1	9.001468239480932	9.905151372534302	961.1402069076756	3.232162667247799	2.9336851837285436	2.7395274026320897	3.486810781778732e-4	0.0018959338062379727	3.6214251487338065e-7	354	28	284	795	223	13725	1167	1643	269
PLA1A	4.1128756362675585	5.378053435266886	40.930039194968366	4.34019867639767	3.285390765774733	2.7309893643856245	0.0015817573085416215	0.007897174657739592	6.04843225957558e-4	1	15	21	6	2	460	96	54	10
ANXA8	1.879850847115341	3.1127580740140823	9.059777359388786	3.930284853862489	3.549175616045537	2.706086598053312	0.005203772514979475	0.051570067547952826	0.009640763973203124	1	5	1	0	0	66	10	15	5
FKBP4	7.706011109843772	8.553914992216423	378.46009083935604	3.0429206300197493	2.857297455818494	2.697171799618894	3.2271827996025625e-4	0.00127691168058816	1.3429622901879612e-7	250	13	103	416	41	4243	476	634	144
IGHV3-15	2.550890990075785	3.717905168341377	13.034453085772471	3.5361973941220786	3.0166366561878175	2.69447227529936	0.007036147945272947	0.02632109679829142	0.0021183028516902056	1	0	14	8	0	130	10	25	7
TNFRSF13B	1.640748424603643	2.7615543756457406	6.1536323658057	3.54921095446696	3.1877871647276828	2.6834569061993605	0.008837075899223702	0.05230575151774854	0.012144475257889947	0	0	6	3	0	78	5	7	4
ALPP	1.3288724511554004	2.8330475905116295	5.323363834744187	3.140231625355703	3.353673098606496	2.649707902866488	0.0332443233797255	0.06338425406718763	0.035995331968613466	7	0	0	2	0	52	27	3	0
DNAJB1	9.25652279916383	10.181993045769465	1165.4341316749865	3.2053774407336317	2.8627463183689263	2.648917429865227	0.001555143246270792	0.003551275134964775	4.1057208882823465e-6	1129	16	476	480	264	15989	1529	1856	347
P2RX5	1.080939425088994	1.9793550191995073	3.3120377392692526	2.86540198611487	3.3482991091190155	2.6101792794757888	0.020252140036439947	0.061904793904510216	0.035373069756113144	1	0	0	3	0	21	6	5	2
IGHG2	4.8952585783887805	6.780964277088077	114.29374529924145	4.911483099614731	3.5149025391434328	2.6038082841984247	0.003763931170835627	0.01126868991158388	0.04461596119686279	1	0	56	96	4	1103	121	140	78
HSPB1	9.09999946172751	9.791327222912448	892.1925917094868	2.8007428738179114	2.7198779285674517	2.597989317070223	9.415086844881102e-5	4.590246028890322e-4	1.0186363122827915e-10	867	49	364	747	104	10437	1251	1274	329
LAG3	1.4816812952851144	2.6629874550918036	5.481760226385134	3.588823109688009	3.469238157180423	2.5943254488891654	0.011444393763492974	0.05863389391635981	0.018980060367310272	0	3	1	1	0	61	14	3	2
UBBP4	3.263849284131579	3.8919986377023865	16.343770095049532	2.5168503563762634	2.853845204741246	2.5905814978798225	0.007284174048748083	0.005956146010309788	1.0184200127851777e-4	13	2	5	8	1	120	13	21	12
PLA2G2A	5.24923149701747	6.163883921877688	71.34309557865564	3.6587861227073137	2.9236481843094446	2.584003395790874	5.974072670117067e-4	0.0037305232523058007	5.3082550748913886e-5	11	8	9	49	24	970	94	111	21
IGHV3-11	2.013687752069341	3.4395544512192666	11.118641534086255	3.7810642667420886	3.065186852616009	2.5803574774282456	0.02452439689514953	0.07385103417451906	0.018112551165408164	0	0	3	15	0	127	3	16	8
CIITA	6.789372726354618	7.560167363697595	188.7604585173744	2.928297538378195	2.7583350972977625	2.564773679682251	3.2271827996025625e-4	9.295011992933705e-4	1.8579424847612482e-7	86	46	141	81	8	1664	427	332	39
AHSA1	7.364577082071169	7.95814063861657	249.07388525524686	2.685105757850144	2.6535098605354435	2.555003163584877	1.8328421252204453e-5	3.763863064490127e-5	1.459713212587437e-16	162	31	112	194	38	3052	357	413	68
CRYAB	7.656829333893877	8.291253403733391	314.7697471267205	2.676838434727649	2.6510219046564023	2.5347921582350477	5.751118755639238e-5	1.6134114462898827e-4	2.7154393345904536e-12	286	27	133	280	33	3182	502	535	97
CLEC3B	4.310877727438539	5.203350862658887	37.66784751649049	3.128250826590804	2.7423692949401337	2.5322932683928765	0.002699802147440343	0.005555529093161166	6.5617566625649965e-6	14	0	19	20	14	394	54	42	18
HIST1H2BF	2.5551085722749254	3.401528207424435	10.347539433725132	2.947051639751753	2.8648252420587723	2.5316508781715195	0.008598660090301722	0.020581160770860557	0.001495829638623627	8	0	10	1	1	74	15	19	5
IL32	6.252116475495395	6.959120084148543	123.46276383394994	2.726453780226204	2.686176018649095	2.5274198671297623	6.51249602875046e-4	6.14547003217439e-4	5.3450971869050815e-8	44	11	94	104	16	1024	317	202	23
RTKN2	3.6324650357837753	4.321003700277851	20.8855928674045	2.518336757626709	2.7721459094096614	2.5261232952168653	0.015595894286135378	0.005876393999436272	7.869902094659906e-5	19	5	10	4	1	92	40	34	10
HSPA1A	9.175712501133043	9.998633826153192	1030.3615890123815	3.0336491073129634	2.713906894054387	2.5138342874474384	9.195884734557267e-4	0.003388806475490431	4.589855557917549e-6	1148	22	398	408	265	10710	1429	1789	351
TAP1	6.548700968297288	7.251978886114231	154.3392411692282	2.639701859579668	2.6466230265020276	2.511776182260518	5.796724970966789e-4	6.065344240792414e-4	5.161185568002889e-9	128	20	96	122	5	1221	297	214	61
FBXO6	2.2253727572452315	3.0536428696271756	7.80685624951588	3.1731109022281183	2.9416007541485807	2.4999155525467955	0.011914915852132545	0.03955613386543879	0.004385025731242355	3	3	0	4	1	67	15	10	3
MFAP1P1	1.4950165025857083	2.3511001175308905	3.8931568141108035	2.7294204758386234	3.072419109858205	2.4964189214877486	0.009934608950990081	0.038782208908877604	0.023560638901009387	4	0	2	1	0	33	10	7	1
VAMP5	3.896818882440163	4.811453094058373	26.16401044229953	3.2476700252631403	2.9021638960330987	2.4933960600214102	0.003598931702399538	0.006794649483370254	3.213694101441625e-4	18	7	4	5	7	331	44	56	2
RP11-864I4.1	1.322831024402955	2.4291476244543713	3.7508960435343357	2.9512350409249866	3.188483669733973	2.4775027528357403	0.024205393406441664	0.05848451411472481	0.031005661153300848	3	0	2	0	1	46	6	11	0
HSP90AA4P	1.0090939420456955	1.8727635825337765	3.122621657805638	2.7062271755104024	3.382189781881376	2.474841224259425	0.040831813453137994	0.07238439912062242	0.03910466884189911	1	1	0	1	0	23	2	6	2
SAMD9L	7.261037862135318	7.955453271896696	249.48358891852328	2.6836505542965328	2.629176375406881	2.4719830297323204	4.4313027372560026e-4	8.290961222402668e-4	5.7438762500160395e-8	153	38	125	256	12	1893	453	499	68
HSP90AA1	12.475092606184134	13.148089050805199	9177.934345250069	2.7522903935916925	2.6080518775927586	2.4691546412251038	2.558712512402041e-4	0.003022186170741008	3.2642221090268476e-8	7388	472	3126	8852	1758	73499	12221	15652	3911
HIST1H3G	1.806305546455409	3.009765294472765	6.365221835931193	3.2925934221185322	3.1442055485339524	2.440845751056367	0.025335633702013777	0.05322783751228853	0.01817125127507175	1	2	0	5	1	73	19	10	0
RP11-1094M14.8	1.6370942650566418	2.8657182052102024	6.353726227630137	3.5715093360266272	3.03977982210498	2.4282244768243952	0.009117747062119859	0.07509893119081176	0.02765907722266494	0	0	10	1	0	47	10	16	2
HIST1H4I	2.293024430618461	3.1765076574923956	7.659848339496316	2.923329624635608	2.7830436901608633	2.4216206747962103	0.0051651947111611834	0.024971768515307798	0.0031865152912790803	4	0	6	7	0	84	13	15	2
BST2	7.203653515239542	7.749383612228447	216.98683893451448	2.5458432522801124	2.5198389173068447	2.4120652464813226	4.556360640205835e-5	9.152122969000755e-5	2.3080512352562095e-13	142	26	97	205	36	1903	407	314	72
RP11-1220K2.2	1.8174198596033282	2.7982144065128876	7.255317857777732	3.1842324149135424	2.9626358335257237	2.402915348653341	0.0249882278951633	0.0810020668266997	0.01905322407212673	0	0	9	1	1	38	10	10	5
C11orf84	3.566730082125219	4.215096043276325	17.51728977075735	2.5862340146687792	2.614699531041225	2.398582029239912	0.0024932837201254465	0.003022186170741008	2.679499227784521e-5	19	1	9	11	2	170	42	21	5
IGKV1-6	1.3933511622182508	2.4468466251157	4.225643230946062	3.304946872503416	3.053008902283763	2.3868847543966356	0.01073568949981153	0.0659763885345911	0.03439963754225834	0	0	4	3	0	61	4	6	2
AP000648.5	5.247270888972555	5.906649771574827	58.528902529355044	2.9044930199086205	2.587472982715919	2.3830391221789107	6.542858566587264e-4	0.0015836427323152695	2.2090717957310975e-6	18	6	28	47	18	820	90	87	12
HSPA1B	8.542212192080305	9.575977805058843	768.5138986669539	3.3069970571353853	2.6691576830295967	2.3583342453207687	0.006825841082832191	0.015422003390275057	7.352981394077255e-4	901	4	280	263	233	8602	1078	1198	265
GBP2	8.350367980997099	8.969967994015436	507.71079675853537	2.7520998104471075	2.52319214277221	2.34386223700505	2.0845116796044025e-4	9.611275794217222e-4	2.0651210235619783e-7	205	132	431	133	79	3955	834	900	168
HIBCH	5.309341242930249	5.832594541271965	56.2378041890838	2.5037269298716462	2.449738115278371	2.3185658253955275	3.683084164310297e-4	3.4895959041329305e-4	4.672584569069594e-9	60	7	24	37	11	705	75	85	16
IGKV1-16	1.5134515033284057	2.645687552577333	4.820146048380211	3.3954138963006346	2.9755458955014467	2.312897379117718	0.009037657707863333	0.07208631464949501	0.03631087889726857	0	0	7	2	0	54	8	11	1
C17orf67	3.0125469301055827	3.731162448122715	13.345513162326903	2.488806415281344	2.6002247999037857	2.3036093364322925	0.015035669517187687	0.016111420110028023	8.681176040220737e-4	11	0	11	8	1	89	30	12	7
ISG15	4.40117677595636	5.199346210924752	35.81939403183736	2.888360595658345	2.5563492496545837	2.2883038948633185	0.0036965555551948972	0.00849139750338723	4.6721368141014957e-4	18	6	6	52	2	276	81	63	8
APOBEC3D	2.762014913131566	3.4291666159678127	10.197057944816496	2.509548437543207	2.5809310439667144	2.2566434937497624	0.012081715308093174	0.020691561840906224	0.0016124531018661336	9	2	4	8	0	78	24	11	4
MGAT3	2.6383296338720044	3.3784710800580404	9.275431171601626	2.762452046834642	2.6225380271955743	2.2534447937791358	0.009973249624662853	0.023125283345646012	0.004364545834910383	9	1	9	1	1	102	22	8	3
CPXM2	3.6157667473635198	4.219427609590974	17.08679110059158	2.56886620605783	2.478339798412669	2.2485659704763883	0.003403009166797517	0.006084657023426006	1.4952770802767424e-4	18	5	8	7	2	207	38	20	3
P4HA2	6.377521794896306	7.033323272588956	132.66145863989067	2.5061770599749558	2.4139584270996854	2.2447696945338524	0.0018609177524506935	0.0028102731175793493	1.0422039070829825e-5	143	6	41	160	19	1158	170	212	55
RPL23AP82	2.544362323320309	3.185383036001284	9.81391830783208	2.3913777633876574	2.650077668367136	2.242948260326397	0.029599971310125636	0.04283997720397256	0.005426829084703654	7	0	2	8	2	56	9	14	7
NCF1	3.65622433072224	4.133634857360352	17.043205189248262	2.4531419641879464	2.4269444467292343	2.2357231291539548	0.002217769973430444	0.0044360566442722535	3.7586565416113224e-5	11	5	11	9	2	177	24	24	6
DNAJA4	6.838210391208985	8.013875030410667	255.51083576744736	3.178376983126355	2.8129920320459085	2.2289585475921934	0.009117747062119859	0.010627362952185661	0.02140742931476317	110	1	174	290	22	4269	288	461	46
HSH2D	2.567859997900978	3.50551390852113	10.890450999117144	2.6469495333271045	2.610982330522562	2.227576916237617	0.02924448449828863	0.049204248838324846	0.00937177401524709	7	0	5	14	0	77	32	6	5
RP13-228J13.6	1.7557513017410147	3.1812679103645665	6.490873928524891	3.470656466947662	2.941604195661105	2.223242126326953	0.015604395140065527	0.06704754734066964	0.04202811935523191	1	0	11	2	0	135	15	7	0
CASP1	6.159291652770145	6.636812004252403	99.74068352930335	2.496185135740144	2.3328958014227243	2.207322564529046	1.7645262837047386e-4	4.231060037646214e-4	5.161185568002889e-9	54	16	83	46	29	987	171	145	28
NAALAD2	2.193941760392224	3.0867379059862663	7.264926420890054	2.8122879455770535	2.645225473179238	2.196034497837876	0.014080151418648507	0.047558547790418515	0.014683074106665151	10	0	5	3	0	99	5	13	3
SP140	4.13228527883564	4.682810534142181	27.871405744812815	2.304174648357798	2.4263319027876125	2.188294008157952	0.008648019726308418	0.00849139750338723	2.7917394630603437e-4	9	5	22	24	2	197	28	29	19
ZC3HAV1	7.846611457755495	8.341353577951512	324.2905497705866	2.3274537983626256	2.3135086863009064	2.1875850336982365	1.891347370135665e-4	4.231060037646214e-4	4.351152547559276e-10	312	47	160	308	54	3402	607	529	61
IRF1	7.413634113082569	7.901311545121676	241.4246863715125	2.3920337900124866	2.323527999390836	2.1841747012705697	2.0425267597427317e-4	4.590246028890322e-4	8.321025256461345e-9	145	50	156	110	67	1603	505	397	65
GBP3	7.195716835648416	7.732796157867997	215.9908893721658	2.4914517068602406	2.346962155280606	2.1841564334439894	3.2271827996025625e-4	0.0010180170824441123	3.581451803727487e-7	91	60	163	177	18	1818	340	302	83
HSPA4L	5.637738122168072	6.491816020376764	89.00781930312499	3.1268216795786876	2.486117082327736	2.172894818445388	0.002380628767823079	0.013978320162615621	0.0013552713013460956	25	14	16	157	6	1129	112	156	22
HIST1H3B	3.3107791494860277	4.246127349226162	19.9698256984569	3.159897822974862	2.511069827803712	2.170071779966744	0.027247215015562255	0.04343053642234004	0.005552116174526415	19	3	0	23	1	150	28	21	12
LAP3	7.658238112564272	8.253998430793366	309.8585176162102	2.764963521791916	2.3971023776948894	2.1677511194715837	3.2271827996025625e-4	0.002337770766798093	1.388446432100124e-5	93	106	103	192	64	2589	451	532	104
IRF4	3.441949020083753	4.223758087814285	19.260873167813617	2.7168168698178783	2.5181630284242082	2.163498480433397	0.024517389152197946	0.03200887153419682	0.005445891310731893	2	2	9	27	2	123	47	12	10
ACRC	2.565090913479002	3.4285515973679144	9.987385268284628	2.8166874457320015	2.51461782309015	2.13575206536686	0.009973249624662853	0.04702686514300603	0.008055213201274846	9	0	3	14	0	84	16	17	4
HSPA8	10.4813701289466	10.972200671847139	2031.4919322824228	2.3617300166332886	2.2674233928753695	2.1331235014445014	1.3320292409868382e-4	0.0016057731569527835	1.76918604718753e-8	2513	224	932	1018	605	18049	2603	3278	741
IL18BP	5.828636979098407	6.486638127371559	89.34429419566379	2.558725100961252	2.3860113020532396	2.132735500576039	0.0018609177524506935	0.004132116232670205	7.70906116466975e-5	57	32	70	42	4	654	192	165	17
IFIH1	5.922675237471688	6.4331952753980906	87.27294870456402	2.3049174505575136	2.29371853364401	2.120363346586441	0.0018609177524506935	0.0015919532386925446	4.339913462151332e-6	56	16	33	107	13	553	132	174	28
IL3RA	4.2330442050154495	4.699026599665024	25.833241133423122	2.2619185568343756	2.2857774356936607	2.1001682090176748	0.002244789669471963	0.00274933414487027	9.627369645908112e-6	19	2	17	26	5	226	40	36	10
MB21D1	4.202074858584302	4.876282074185332	28.20613864922832	3.0050369775936665	2.4405644586602637	2.096034998690847	0.003674837326041699	0.011401849778411306	0.0010113596500895485	4	4	21	15	12	347	44	42	6
MYBL2	2.394065656037407	3.3329118675496376	10.214889091697309	3.0821138259970087	2.598846729183223	2.085480948052424	0.02924448449828863	0.08297483957182457	0.01799546159822077	6	3	0	11	0	84	19	6	6
BUB1	3.2472920561474288	3.9657356560562316	15.683554064175699	2.5966069168147863	2.416807383301986	2.082788630706407	0.025335633702013777	0.03089410912382333	0.004666363630867034	19	2	1	17	1	93	29	23	7
IGKV3-15	2.5010228546202327	3.601783767672681	12.446203705661377	3.4188225035674304	2.570249513716542	2.081577265301533	0.02434381080478305	0.08947462755214834	0.025379483836459972	0	0	7	19	1	114	9	17	8
LINC00839	1.7479468980967183	2.3640908717602516	5.183396012911707	2.339914439776109	2.7333144163165404	2.081096575814284	0.03981846964090216	0.07575643642370233	0.03332910728569401	5	1	2	1	0	32	5	6	4
RARRES1	6.0920393051487505	6.563690401220215	95.54953649304726	2.3402960424710972	2.24716555224025	2.0807880905613727	9.195884734557267e-4	0.0011562738754293449	1.3239258478587353e-6	103	26	29	67	16	753	126	181	30
HIST1H1B	3.625081919665723	4.439797333758252	24.768573444814795	2.630707815770016	2.4420729045544514	2.05465179642591	0.03981846964090216	0.058631116661812546	0.011955299756720304	39	6	1	7	2	143	26	17	20
SLAMF7	5.012957465448349	5.701492238363676	54.04262820803486	3.0146601122910366	2.4166421448714583	2.052636396693312	0.008132924937469763	0.013696198848552837	0.001624555914738894	4	18	36	30	11	398	58	89	25
APOL3	6.707931186073428	7.196756949582915	147.7487107901647	2.2168984446517532	2.1972522430481116	2.043902791648694	8.672723094019253e-4	0.0015836427323152695	1.616276231168004e-6	124	16	205	77	21	1085	273	223	47
SLAMF8	4.31600664868752	5.164652166057884	34.58937105158288	3.1857999372397194	2.6064167381411227	2.0373008839634887	0.003838368348547691	0.018105868875195264	0.00552012658417376	15	17	14	4	6	446	33	77	5
METTL21A	3.38284169987358	3.9090747303094733	13.653878171728659	2.3746514664934577	2.3045232482440063	2.0358231041056585	0.007046012412967375	0.01518399617859889	0.0013552713013460956	10	3	9	5	5	144	21	26	2
ABCB1	2.412929907862857	3.1428211349888824	9.019331889464576	2.6293723313044883	2.514724192050302	2.034490276811074	0.025335633702013777	0.07238439912062242	0.01755647047833971	5	0	11	1	2	70	14	6	6
MUC3A	4.612123032425095	5.42304072574646	41.77126618628206	2.5740309669961667	2.2494196936595534	2.024727063667155	0.014465594757655412	0.014551721828525693	3.6987418639447e-4	57	0	17	45	9	380	88	60	10
SLC5A3	7.917989331175449	8.386456672401195	334.19974972674646	2.204351155000763	2.1651604088493195	2.016284411395782	5.796724970966789e-4	0.0013809175756648	1.9735887836940546e-7	312	35	278	216	97	3677	576	558	54
CFB	3.78889842413107	4.193376722607915	17.696407684223278	2.2028703922312487	2.218642933228135	2.0161220366813364	0.0044111219761724645	0.006794649483370254	1.7980707070745506e-4	16	5	11	8	4	147	34	24	5
HLA-DRB5	6.779344426411405	7.863116622223826	236.88247515141563	3.8319449072301004	2.7957185922543317	2.0108442256153594	4.5108790825582203e-4	0.016097568724566122	0.036774007957799726	27	101	147	36	8	2520	368	305	95
KAL1	4.582320543610555	5.118105323033518	34.86371057105569	2.4529110493831263	2.2443290152142334	2.008115030838921	0.00609902765273574	0.00733196770850232	3.390170677051223e-4	55	6	6	24	6	349	57	35	14
RAMP3	4.020305014479128	4.4966038045095855	21.61754241164119	2.251116868716507	2.208509704677964	1.9972958578886473	0.003598931702399538	0.005555529093161166	1.3688297472432177e-4	24	3	24	9	3	208	35	34	6
RP11-421E14.2	2.087236543383719	2.8192541960670883	8.508542553972417	1.7535683896272087	2.722448115477492	1.996939249514773	0.2748694140699114	0.121547535513239	0.03527223005902767	3	0	2	3	4	16	17	4	7
HIST1H2AJ	2.4061552487266935	3.4537721384715767	9.89437163508381	3.09551836283123	2.490954349935159	1.9912475683359852	0.027247215015562255	0.0808432430554273	0.02826184999076523	18	0	0	8	1	79	28	10	3
PCAT19	5.668285407891636	6.248765954634969	77.9022738547467	2.2807685955505717	2.1749196680320617	1.9757390394151344	0.005873317489249729	0.007476459129633385	2.3492975557660013e-4	33	3	95	75	17	635	117	79	38
APOL1	8.137444957859495	8.586256753455073	390.2196690601398	2.280246555119005	2.146961235556455	1.9737694480179349	2.1733743332691833e-4	0.0014846026583080897	1.616276231168004e-6	304	143	172	264	58	2788	670	590	128
MLKL	6.614740190951758	7.034808066090468	130.7806842294066	2.0780592934108806	2.0950508294039634	1.962680244829053	5.796724970966789e-4	7.845147129691123e-4	3.390401105591904e-8	168	19	100	121	17	1363	174	221	33
PLVAP	5.227477159093963	5.765538859938304	56.363306751979856	2.2601338190646247	2.204553388871742	1.9556322275671414	0.01073568949981153	0.009448496276581926	6.279701172508012e-4	45	7	13	60	17	605	71	32	31
CKS2	3.206823676360244	3.737306802885528	12.509376316453906	2.448159793944623	2.2643748074177377	1.9445327130296295	0.01017186670992547	0.02412411319455594	0.003687469613359237	11	3	2	14	2	124	21	16	4
IFITM1	6.198945705191628	6.837914003807546	117.54153471496298	2.765597364005141	2.2706432949135973	1.9397187006127405	0.0038901053369819554	0.012965311345258981	0.0016609149074234086	25	41	26	124	23	711	161	198	49
CYP51A1	2.2502721978516727	3.2497976426483826	9.071502258319796	3.1734350869817924	2.5107457091825336	1.938894288361058	0.026508046427139272	0.10066150894314534	0.03623218221269165	17	0	3	0	2	100	6	13	5
TRIM69	6.03512240602179	6.441866862005647	86.94986343039709	2.2502295787011537	2.089592416618736	1.9354730506700932	6.834879932590232e-4	0.0013443652379524248	1.5773165491079574e-6	44	25	86	63	15	877	123	135	23
CTD-2521M24.9	1.9234762020461398	2.650554173110815	6.084628751937008	2.6496442195218424	2.6038881695020506	1.9246259497541542	0.05396085903379273	0.10139965756805505	0.037926009059043926	7	2	1	0	1	33	11	8	3
DEDD2	4.284049728761921	4.8874583494567725	28.051759958752463	2.2233165744944112	2.1189291805372195	1.8862291567538254	0.009973249624662853	0.011271713802080002	6.431621168557125e-4	34	1	28	29	3	348	30	49	7
PHGDH	4.107389371184706	4.916821513871335	28.969453704967876	2.7137244154891467	2.201386793875083	1.8826195462933353	0.010043339132636947	0.03415946589417446	0.008973864485623286	65	1	5	27	2	362	39	39	9
PTGES3P1	2.8852135397917342	3.592610100234776	10.018472700449305	2.0395499835164905	2.2242199412655257	1.8725587619375068	0.06068290224975622	0.045543798704338646	0.008779318934947808	10	2	9	6	2	114	20	20	0
CTD-3128G10.7	4.7972247498205425	5.742371383279407	54.249270033462516	3.65090579285563	2.3937877495214814	1.8618148828313854	0.006927113421581859	0.04689670996173673	0.017990828583419247	6	12	2	74	15	512	73	81	20
PSMB9	5.584280369872126	5.980780164283572	63.64702980850422	2.2761369471267003	2.047934964598733	1.8492737749648323	8.609791780674049e-4	0.0031750929601465287	4.8622410608607075e-5	33	26	41	42	13	522	100	97	18
RP11-693N9.2	2.9323240722298802	3.940436077796886	14.022745252602407	3.1776071587894483	2.3381002100391526	1.841152324051502	0.007681977351838929	0.07595886189135162	0.03280736359625138	6	1	31	2	0	160	18	25	4
HAPLN3	2.557804550085222	3.1054483801737836	7.2685888422155465	2.208417979178899	2.27024775942389	1.8353312737818521	0.024638764388333807	0.05283714076490888	0.019402941919413906	6	2	2	6	2	69	17	10	1
PSMB10	2.5770564474011524	3.2504094577387104	8.029393753853872	2.4112838265728724	2.2523498962003834	1.8347232215027895	0.014681449636013569	0.05322783751228853	0.01784973935790479	13	1	5	6	0	94	11	14	2
HSP90AB1	11.219996965373689	11.571171285144347	3081.5414970995166	1.9626030699650512	1.9406036948390477	1.8264199951095665	1.5403384242577118e-4	0.003022186170741008	1.3476673757292679e-8	3139	399	2180	2822	990	26334	3592	4412	1164
SECTM1	4.945256008616073	5.617708487603326	49.49012855454496	2.7836790881128137	2.3040419857574093	1.823528665494889	0.0022041853286577213	0.020691561840906224	0.006975666049149885	15	29	20	22	5	318	117	68	12
CCDC167	2.20574694885069	2.960964992954716	6.025310832312033	2.515770549795384	2.3431410100124883	1.8182437177435649	0.015465003735946193	0.06704754734066964	0.03660379590381634	10	0	5	2	1	81	12	8	1
SPR	3.8712346251431686	4.457256543807239	20.473239865655497	2.5059230487647475	2.1417230894318013	1.801789288305352	0.006689638405311901	0.02345955006227339	0.006244332814526207	9	4	7	36	3	228	39	27	4
C1GALT1C1	3.62664997708236	4.012722919451362	16.492480152107134	2.1708908259087782	2.112292356397663	1.800033541696929	0.01394220886335468	0.02724760870308538	0.0037537388847040803	14	5	4	9	6	114	25	20	7
RAMP2	4.761664816762455	5.180683360246376	38.667585258214295	2.0106554624815494	2.049825112196667	1.7939005147959068	0.014036327210697133	0.014551721828525693	0.0015596024173931424	14	6	42	27	11	287	46	28	24
KLHL25	3.727268351678341	4.296564904710081	17.966894240832676	2.244590372134956	2.06031680508214	1.77992709640634	0.009117747062119859	0.020002685277063042	0.003177807285988018	23	2	25	11	1	220	28	25	4
BTN3A2	6.382135565112126	6.824531147861015	114.36795536932196	1.9122372527996196	1.9512331602028625	1.7728420743577473	0.005087650784472216	0.005720242949387397	1.343929259710591e-4	140	10	167	80	15	889	223	111	42
LMAN2L	4.3263968050665795	4.744862844149721	26.4393463305852	2.141926329343434	2.0062161694475282	1.7674911422738122	0.007046012412967375	0.01264810776294936	9.238195927477661e-4	26	3	9	31	9	261	29	40	9
AC063976.7	2.0995554047026057	2.9054816863739945	6.174213100704252	2.521286947479839	2.3395208239800867	1.7630059953235924	0.028351821340461422	0.08845924996323035	0.04793451602224153	8	0	5	5	0	95	7	4	3
AKAP2	3.193010487136726	4.107685186173306	16.50680531354241	2.7331160863891335	2.2536722492006356	1.7618872886593193	0.04206943576655874	0.07701817221566949	0.028289997586354483	23	5	17	1	0	130	47	11	5
DDX58	5.764525699056543	6.162447224345262	71.1455814888747	1.8979595073191822	1.9420797364604256	1.7596857661872636	0.004733869554554012	0.0037031645744663353	6.799619686044708e-5	72	17	45	90	9	465	140	122	15
IFIT3	6.8803591902994	7.4520027247674605	174.99704386513451	2.3096021518000573	2.0510983566446894	1.7564046924898178	0.00591914030009951	0.01518399617859889	0.002318884018936798	95	50	62	289	17	1302	322	343	29
H19	4.28883394343574	4.807862008789498	32.32198864583002	1.5329708318208681	2.0618925372218837	1.753797309238992	0.12119709992587133	0.05863389391635981	0.013160378821412877	38	7	8	32	3	130	26	22	28
XAF1	6.069093591107608	6.621234054268041	98.66215553636881	1.9282534721493387	1.959154941827395	1.7450808716505632	0.017402583677491004	0.014551721828525693	0.0013552713013460956	110	4	115	130	10	589	188	154	30
BUB1B	2.938501596080635	3.7266813467821565	16.087437094398744	2.070367679009937	2.2181389050159814	1.7410412873406151	0.12959240521619517	0.14195873084544852	0.0470187384682413	16	1	1	22	1	83	10	7	16
CLIC5	6.56635245093654	7.093275554951104	137.65406756908794	2.17093933493978	1.9704295514909171	1.7271867818329298	0.006257917860622111	0.01477544095380143	0.001818499493843138	133	25	256	52	9	1023	238	189	45
AGER	7.166609729886854	7.948728975691283	249.06694511383358	2.707055684944715	2.1317941216561502	1.7266428135483172	0.017653610908368682	0.04465402886875335	0.014102061285678492	287	77	335	23	10	1596	451	466	62
HLA-V	2.84913687540796	3.3902461715072905	10.50363921251828	1.9809117858238088	2.159376028322127	1.7254501849487294	0.07300479966600924	0.07385103417451906	0.018629095223997992	8	3	5	12	0	51	21	12	5
HSPD1	8.372928827738026	8.87894768189073	472.63465819369304	2.2145649354649355	1.9614304361678296	1.7241932678574774	0.003763931170835627	0.014475632835842578	0.0010801603478126044	426	40	175	892	98	5237	572	728	123
LGALS3BP	7.529646005017806	7.992817298503138	255.7642481533665	2.1329197795298245	1.9577452001010802	1.7233657089744592	0.003598931702399538	0.00785080959712689	4.841494791478757e-4	342	84	92	269	24	2144	478	407	50
TRIM21	5.406514362828702	5.712486613010996	52.957986377083664	1.7729499780583595	1.883075778859815	1.718250072725681	0.004806027069823763	0.002564816918665909	2.1296553824634154e-5	68	12	34	41	13	317	78	91	17
HIST1H4B	2.7815612784654355	3.3360619636173294	9.76159658830983	2.2336425869238843	2.1452080137968617	1.7179195615601652	0.03133923378967691	0.08297483957182457	0.018759365597007416	5	0	5	9	5	67	18	11	4
ITM2C	3.90854100855996	4.333119154218071	19.960757369623607	1.8941676685872006	1.9982249220757673	1.7146916352560766	0.02766776013733435	0.020318987696863765	0.003302512591321659	17	2	20	19	4	201	36	10	9
GABRE	4.38140205700327	5.326550892089051	38.367551015951115	2.529991736350638	2.037184386290956	1.7138418169349479	0.03402277029462404	0.05374600800998958	0.014423061965233906	44	1	41	59	0	398	54	72	8
ULBP1	3.075283870899874	3.5292498644298433	11.859655136186507	1.6383982064782223	2.1529530968906827	1.7113030012099297	0.13801061612639043	0.06005673700266123	0.021431191533722894	10	2	13	4	2	47	30	8	6
ZNF137P	2.2879204490400067	2.9711728056394704	6.756656012636427	2.3778020795795	2.265684429591317	1.7103606600061383	0.025690493262842378	0.08791895187646323	0.04234992170759619	5	1	11	2	0	57	9	14	2
UBE2L6	6.781623336137631	7.18277724961949	146.18018299367034	2.2077398476611543	1.9240170200417546	1.7053322661513768	0.0018799622127356201	0.005555529093161166	2.357527085252595e-4	75	38	58	168	51	1235	239	226	35
SLFN12L	3.709503586976179	4.386110773105426	21.73229423566975	2.2220844326684945	2.057034386638107	1.702822297086828	0.03348402029512778	0.06955697043389616	0.021709252135325957	9	1	44	13	1	115	30	29	12
P4HA1	7.475172140602514	7.798858834052019	224.8231477758058	1.9095296429118305	1.8462140282488284	1.7027774694602267	9.417604161572404e-4	0.0018343405685549727	2.2090717957310975e-6	151	49	166	277	60	2157	240	351	69
PPID	6.070243856935765	6.42170280281997	85.93947636768361	1.9218819193877121	1.8429269431332351	1.688607569314165	0.0019715201033717504	0.003551275134964775	1.4218446704672318e-5	102	8	55	91	31	792	129	109	26
PRRG4	5.4896937003743265	5.8234200624393395	57.34715470895224	2.026691832489549	1.8771211437202722	1.6879638902826717	0.0020686311620012154	0.00493542276117302	1.234064627494787e-4	34	23	41	54	10	461	93	68	19
PSME2	6.520011954248	6.825256098341163	115.25311420551733	1.9078791697835893	1.8331280083252384	1.6831967473754454	8.509623494059946e-4	0.00197272056717985	5.981226868900966e-6	135	42	69	77	24	882	158	163	39
MKI67	7.03544096067647	7.667159748062679	208.5900839871174	2.4885973814326183	2.019074315229983	1.6828382106258597	0.0332443233797255	0.03413593145147091	0.009016932907441674	349	47	13	169	47	1441	297	209	105
ANKRD33B	3.5867938225652436	4.197450636713349	19.3907932469152	1.984309230864958	2.036098890352318	1.681913752257489	0.07951450595950206	0.06888704104423475	0.012851107731757612	15	0	15	17	7	142	32	8	12
HSD17B7	3.5094276837116456	4.001322465114386	15.541865068829669	2.402861410144476	2.048535001246724	1.6802673659070482	0.016422341361781764	0.044017142637562616	0.012233329033611203	3	2	12	20	5	157	20	18	6
IFI35	4.340645205581353	4.89117870606488	28.289823270595377	2.0218707152891287	1.955210291386494	1.676950944568944	0.016027405276752577	0.02345955006227339	0.005336010839348405	34	2	16	48	3	230	68	34	6
HIST1H2AG	3.7439670516428407	4.431496959731793	22.404848961243424	2.936965840407089	2.241417509268632	1.6672419323832686	0.014052126110537279	0.06338425406718763	0.025087949988512895	7	5	1	17	12	173	30	27	10
SLC15A2	3.973928261100338	4.319124360864906	20.59247544430627	1.9922080267056343	1.9619333124909484	1.6567535419261386	0.01380525238595932	0.027234673528506833	0.004702546239633839	13	9	17	9	4	147	20	31	9
CHORDC1	8.091953356627169	8.635393514399953	398.2572421026828	2.28786304971673	1.9608964623002938	1.6560426881520418	0.003968621382414056	0.021097579719047764	0.003693913977613871	201	32	350	230	216	5191	435	654	73
FBXL14	3.389531275999683	4.204979016608036	16.348911625429	2.282176202164222	2.0166560867665573	1.6487383752385847	0.040227579706224675	0.06393588062887953	0.020812387808353938	29	0	14	19	1	162	43	20	2
DNAJB2	6.115793121923176	6.562620653569969	93.34579259390927	1.8567989893580803	1.840629750622819	1.6447420470757108	0.008335840271363583	0.009927129334327702	5.376055496310304e-4	145	6	89	117	14	811	159	151	19
CCT3	7.238749430443666	7.55341527193382	190.4900964936518	1.7814102504915368	1.7911566989213432	1.6388881953353793	0.0022041853286577213	0.00274933414487027	1.2660268551102694e-5	282	41	102	220	36	1757	193	251	73
BTN3A3	5.68500244649196	6.124751588706938	68.14554630323332	1.9575928140402785	1.8568490007715635	1.6301623012218671	0.007681977351838929	0.010735841764660801	0.0012390031441665162	97	10	104	31	11	688	101	120	11
ZNF92	3.36018315476306	3.760952276667202	13.229206065668732	1.9360532598075497	2.016909528970236	1.6199418707425046	0.03981846964090216	0.050537159482018194	0.016555742322310336	6	3	6	14	5	80	15	28	4
NUDT9	4.991841888289843	5.3256649481063425	39.43667913479641	1.8774792831800304	1.8011817933163339	1.6010998853884228	0.005312143295666841	0.0073846940156495205	4.311631443222999e-4	37	9	29	57	6	449	49	45	12
DLGAP5	2.7071770287695864	3.161669424798594	9.611492041616087	1.9243951358384692	2.143937319153422	1.5975530328653875	0.07455949417483497	0.09598914848882355	0.03910466884189911	8	1	2	11	2	62	6	11	7
CLU	9.062836537302163	9.331211944978836	653.3392675294338	1.738844397997186	1.7083194145785887	1.591290208345928	3.2271827996025625e-4	0.0024912994544909204	2.0651210235619783e-7	656	128	491	621	245	5581	761	854	231
ABHD3	5.218758426678465	5.5339535529261346	47.85956974049756	1.7033917206058755	1.7913285196857356	1.5897939292227041	0.00847794386144757	0.009089015720767028	3.6915253072668144e-4	49	5	43	42	17	403	49	47	24
SERPINH1	8.688053409604686	9.136839692803594	564.7732978675934	2.012218527244479	1.8189090119862703	1.5896952144217047	0.006301665703535628	0.01893591357534985	0.001818499493843138	1307	43	309	611	93	6353	819	687	142
RANGAP1	6.878573222732456	7.32686204407518	162.00538775284522	1.873676563346212	1.8050844061722837	1.5880690377014401	0.01073568949981153	0.016208093924694033	0.001928211135636644	270	22	111	247	10	1285	258	187	58
CTD-3099C6.9	4.202719266110197	4.727453279234724	25.729069036651275	1.9706073767223087	1.8558256703484644	1.5872104531244782	0.020392785739620594	0.03190083850083466	0.005215475802272468	30	1	35	31	2	237	42	29	9
SAMD9	6.4769606250287195	6.942648648037928	124.13781351661551	2.0029964311958843	1.8461711112296415	1.5870553385369104	0.009590580848156397	0.01778885948186076	0.0032511834235389742	77	35	87	215	8	783	229	176	37
UBB	8.070344081356678	8.360616335061481	333.2955258630337	1.7919237181709178	1.7238442189548246	1.5836383074003586	8.382605401543464e-4	0.00309336242319801	7.753149668302183e-6	414	56	200	294	135	2954	397	417	118
RP11-326C3.2	3.11376983655088	3.96610090004973	14.086639703854757	2.380326556299788	1.9703739906012294	1.571468473471448	0.04359774596206359	0.09394437717242587	0.03256467584103972	29	0	14	13	0	114	27	25	3
DNAJB4	7.217993392376003	7.571035794853205	190.76430233816552	1.931153608228088	1.7654195576003686	1.5710164341185884	0.0021012852584549845	0.00733196770850232	2.930337088439176e-4	234	24	148	115	90	2225	215	257	48
NUDC	7.495130563323029	7.825741674624422	228.32379542473214	1.7921400468936355	1.7318009852819798	1.5706814737391919	0.0030083092080146682	0.005824913595067701	7.448582477734598e-5	342	22	152	276	70	2040	283	341	66
GIMAP4	7.004719575648277	7.400531139580366	171.59447179950894	2.0293456680089923	1.7961180732250461	1.5531908611105893	0.006318613410074047	0.013745455078362013	0.0021304381661349033	87	43	295	72	42	1530	169	243	64
C4A	3.722385081890434	4.2637908833071965	18.427302263617907	2.083418915777631	1.9120598974426668	1.538346399055618	0.03637345495025081	0.05703364745240995	0.021161387092138023	34	5	20	4	1	127	38	25	5
LRMP	3.1142804464159863	3.726081079108669	12.22641644873069	2.3044081365853732	1.9473476872342486	1.526453529565509	0.02766776013733435	0.0906274272965093	0.026782751691462204	13	6	14	4	0	114	21	16	3
P2RX7	4.92315194211785	5.332940646459496	39.27871206778386	1.9349951296122037	1.8071153094083732	1.5256437437026764	0.015035669517187687	0.020581160770860557	0.005213955082866325	64	13	37	13	7	334	48	80	7
TRIM26	6.31975057732826	6.603248706828195	97.43541459209898	1.7054228922513908	1.6775869859759454	1.5171026082055878	0.0038612544226278582	0.004556274159396936	7.396697008369885e-5	116	15	72	128	29	1117	120	93	31
TRIM16	2.9066393787144995	3.6349237431371186	10.663200984668023	2.4367771142254604	1.990359110493514	1.5068001605508323	0.02452439689514953	0.09293668760935579	0.04711513871668677	13	0	3	20	2	127	17	16	2
TNFSF10	6.217907837618111	6.6878841736247585	104.69580578159804	2.263957520529685	1.844366002312122	1.502072744444204	0.00847794386144757	0.026174349358841737	0.010146484045195666	27	48	127	72	14	814	122	174	33
SNAP23	6.854885086340976	7.1310549469776685	140.4508109212408	1.7571649621485064	1.6420553888493241	1.4913844440070843	0.0020334665755135776	0.005001880645760151	5.735458950318913e-5	117	22	161	134	56	1443	206	161	35
IL15RA	5.406529396403133	5.862378462690663	56.48936024342944	1.6889897201148483	1.7428714561546939	1.4897949698362343	0.029036405152974898	0.02188840020898851	0.004714935640868092	92	12	67	53	4	410	112	101	7
CCDC150P1	3.016860246017776	3.869380801293756	12.976139872688698	2.181639677936243	1.9278041155778862	1.4859345778056334	0.0762235315812773	0.11248768849462427	0.0470187384682413	21	0	15	16	0	88	26	27	2
HSPE1	6.32933409714304	6.812487782551633	111.05621390726678	2.065673202535572	1.7896655247037192	1.478708453813604	0.008752088253758585	0.027486247350154543	0.008739213317778926	159	8	49	93	57	1290	137	186	17
MISP	3.335286203646925	4.068803738530235	15.844246364517714	2.1321853444894288	1.8868159927213868	1.4608414494744373	0.06459406403981902	0.10252557560204476	0.04618932911714225	34	1	7	21	0	104	38	17	5
TSPYL4	4.969901238915315	5.268245133567522	37.34251398573157	1.6737233204389923	1.6420001794313428	1.442501832083937	0.009793997992660189	0.012871543723617459	0.001303353731882471	52	10	30	47	6	388	42	59	8
FOLR1	3.5857613757905513	4.005701672530201	15.230602068955994	1.8863686198640248	1.8342122906936862	1.4390836476883155	0.03527580901632948	0.0646384663650143	0.026255593450269676	10	7	7	20	2	99	32	22	3
HELLPAR	3.6043929501982817	4.042169189956107	18.23708980105687	2.1182166960613977	1.991726809594955	1.4372996635519169	0.04112914127331353	0.09134653279175563	0.04013157223772472	8	9	3	13	5	98	23	15	11
HSP90B1	10.692751444228927	10.967622408383141	2038.2479417382294	1.5832421627772129	1.594680662200545	1.4337849109452592	0.0032600812132719077	0.01404428078848619	2.4058571638467448e-4	2599	426	1093	2446	734	14681	1931	2499	897
FAM46A	6.225758485020341	6.577127741040424	93.39705900068587	1.6735479724809676	1.6495692534111766	1.4303148234763519	0.012632614860619746	0.013719045846386798	0.001928211135636644	106	17	93	140	18	1229	101	143	13
PTGES3	8.483228013224508	8.726625318178849	427.8430457444372	1.6092180448945306	1.5618959283082539	1.425417707379905	0.001443692854013976	0.005637069997966348	2.230271935221839e-5	513	74	363	428	178	3898	463	633	117
EIF5	7.856345938632515	8.0691782506146	273.1441428513975	1.5054193688606565	1.5411406300618298	1.4225050247076247	0.001381486677694947	0.003022186170741008	1.8061414394011027e-6	313	56	256	289	97	1828	373	325	100
RNF213	10.24864872970517	10.561762572071629	1529.1072651074107	1.649395515066369	1.6025955741443962	1.4190995230927428	0.006790321458923429	0.020633524549086135	0.0010850952165164726	2848	276	1159	2222	191	8960	2452	2192	463
LAMC2	6.084971619486648	6.488180775535441	87.81434241031144	1.7199618642685588	1.663525654318273	1.41806613918107	0.01780166968657341	0.02173637018692507	0.005445891310731893	170	9	61	121	17	1010	173	84	14
SEPW1	6.5450582428454	6.755639901817335	109.66609209988196	1.530601335978955	1.5546873872839042	1.4164879938910135	0.0025399426130817532	0.003075944122233539	1.2921946996824361e-5	125	31	90	138	26	810	143	136	38
GTF3C3	5.620728707886226	5.87559413788082	59.560468599278856	1.6514259961346347	1.6127699596361036	1.412861494925134	0.010043339132636947	0.010437532139195382	0.0011926682103702232	77	15	27	72	19	443	64	87	21
HSPA4	8.062994289003722	8.304144088838292	320.5940697362852	1.6016976078158982	1.5604069144278911	1.4113290684425681	0.00234992485334694	0.005555529093161166	6.824354296539892e-5	317	78	209	460	101	2708	334	429	109
CEACAM1	4.5806708311797335	5.04637453736363	31.98198436168557	1.9421168484360503	1.7614331139262929	1.40632707451179	0.02766776013733435	0.050347050381743065	0.023808841642529815	16	4	18	65	9	205	70	47	6
GIMAP7	6.011568598125136	6.30005284516896	80.10483488584578	1.7858346878116365	1.6290903794416112	1.4039440898979252	0.008131840817313597	0.013745455078362013	0.0024979852384110447	65	20	116	35	29	663	83	107	29
CLEC2B	6.046216304871954	6.3254110331966045	81.31579339532732	1.728168266120571	1.6115993448528694	1.3991642219404634	0.007046012412967375	0.012871543723617459	0.001880632589011813	60	16	108	48	36	532	110	119	26
CLIC2	6.636251771477371	6.975247651226922	128.46348020250974	1.8838683387939734	1.65406453095952	1.3968184991219885	0.010276576085476661	0.020456125217845712	0.00577565818042882	56	35	69	210	41	955	141	170	50
PLOD1	6.882536662282158	7.338329929362157	162.59682496287058	1.9568462015031765	1.685315119697047	1.3960388766900182	0.017961453055746993	0.042812586869052205	0.01506632160233965	282	23	46	319	19	1435	240	196	50
TARS	6.9076547114550175	7.128409603121861	142.48536289477195	1.566691036539577	1.5405278182775686	1.3917794247903437	0.0026048679469323445	0.005193344088184467	7.851506083389054e-5	165	33	100	138	60	997	213	150	51
RFTN2	3.4561302177081115	3.973559242028663	13.978511904566	2.0552665146575495	1.8190188174933488	1.390143925403838	0.03513334343775962	0.07355158511852478	0.0400921754660624	26	1	7	10	6	208	12	18	3
HLA-H	5.4868060379915695	5.7637130823287	54.841690247144825	1.8364255668047371	1.6199485066873462	1.385847197149034	0.0051651947111611834	0.015796106459153733	0.0031449222897035173	42	25	66	30	12	483	70	66	17
CCT4	6.634322765990967	6.852007374982184	116.97806943002382	1.5114663682354186	1.5308295253108635	1.3843964001043223	0.003971104446260603	0.004807111919548829	5.735458950318913e-5	171	24	85	134	38	957	122	158	40
PMAIP1	3.5425277202679633	4.133829344519559	15.064023951945336	1.957084793833395	1.7921868673435377	1.3830641578676979	0.04141010118632288	0.0696577167673649	0.04013157223772472	22	2	9	26	2	214	26	19	1
ALAS1	6.028172268158211	6.309431800557542	77.81214479433503	1.542885254356221	1.5543012313493232	1.380650131612208	0.009153267605593091	0.010367070824673929	5.886007743877768e-4	107	19	85	81	19	730	105	138	10
SOD1	6.92685228335736	7.170064510255676	145.50735933414123	1.6611811573295265	1.5506932243263085	1.3785167696465765	0.003840087540205692	0.007352370132678113	3.9543674506073076e-4	108	40	120	162	58	1350	141	212	42
IER5	6.081919536583325	6.425237773185344	84.05638064845252	1.7759319488637442	1.62822275456848	1.3735212632049538	0.01159022709322721	0.017868724837013336	0.0046769692820673335	84	18	54	105	34	1259	104	87	12
SH2D4A	4.998467434070174	5.387228883838564	43.498036471551465	1.6774718970034206	1.6826716514597457	1.3645873871803118	0.04925283150151979	0.050347050381743065	0.019682113587248404	69	16	14	50	4	258	71	34	21
CRYZ	4.3881491198746705	4.718592925068539	25.646377734703403	1.8952687604967544	1.6474712316532774	1.3536135528192623	0.009858037671482781	0.04689670996173673	0.01420758445030642	31	4	17	14	16	230	37	34	6
PSME1	7.383291838214953	7.6157148956417595	197.32979658188503	1.522636823527235	1.5065322296288595	1.351290396787008	0.003661533740308382	0.006733846303549433	1.604902179322457e-4	322	66	178	171	41	1640	226	332	44
NT5E	4.581864365713479	4.959320433184348	29.791200030053663	1.8376797190258347	1.6516064895989155	1.3447096875082198	0.018157754879336865	0.0411451805416319	0.01749286339497089	30	9	13	54	5	259	49	46	5
HSPB8	6.464033101140233	6.728759943271132	108.42244008498571	1.6661946914795225	1.5530958603854927	1.3427379786395983	0.007214588688604286	0.01477544095380143	0.0025324974383023747	67	21	89	128	52	741	145	120	42
MSLN	4.104254907840595	4.409892436979371	20.407165399471424	1.5917073933754013	1.610697520573543	1.3359017450974506	0.02656874204341803	0.03810129654796754	0.010212509434596818	28	2	29	18	5	163	32	26	6
APOL2	6.503288659849503	6.733813436950769	108.53891062351614	1.5646001190460406	1.5232844379920893	1.3338228520155258	0.005247177935963519	0.009330110829350986	0.0010188949252970014	101	49	95	95	25	635	163	143	35
CARD16	4.86890531002869	5.324284493063422	39.672775047606606	2.3692106297921143	1.7575447236631319	1.3283867580332376	0.011499209690621947	0.057339264452257635	0.03366912005915584	13	10	61	12	18	444	51	43	11
ID3	5.718985686119785	5.9614232462012176	62.606082039172364	1.416444822531862	1.5152574775913792	1.320843589853327	0.016205245497935287	0.011749172275637338	0.0014155391860492049	115	13	75	53	11	406	107	71	20
ETFDH	4.3215952056577445	4.686867601231724	24.227956476276194	1.5238741712054542	1.5960827755019091	1.3182811070595482	0.04090200173380473	0.04278039019573999	0.014546960327156579	37	3	36	24	4	178	46	38	4
THUMPD3-AS1	3.8332901557704497	4.125834325540819	18.638235961603165	1.3137381068702454	1.7027750725932733	1.3177276465567378	0.13962471524092623	0.07374423963648155	0.03142206692890311	18	5	16	21	2	84	30	13	11
PDIA4	8.30128740154093	8.568132531089336	385.1942379122346	1.5836276138285863	1.502675786653222	1.3115072810062252	0.009117747062119859	0.016232767746887616	0.001880632589011813	732	75	166	498	116	3082	449	435	142
LDLR	7.556926163645401	7.787319140160531	222.5445923143894	1.5170870810641162	1.4572604992769322	1.300598814118233	0.004733869554554012	0.010437532139195382	3.732496116335018e-4	349	33	160	292	84	1834	289	301	59
IFI27L2	3.1102403864046937	3.4280325548720283	10.354902575102848	1.6446688911656286	1.7440740603838158	1.3004875889780885	0.04925283150151979	0.0837577909052802	0.04339753203337738	14	1	11	9	2	84	11	12	5
ADCY7	4.980998452375257	5.410772676220611	41.11884991238173	1.610939789106689	1.571832251729043	1.2992422974765907	0.039038366845309376	0.049204248838324846	0.017752461158647793	80	4	58	47	3	346	73	54	9
MICB	4.482259082535035	4.857448466899816	27.823432875074595	1.936237798149381	1.6352178770456511	1.2990385045790214	0.016027405276752577	0.05085012958433002	0.024835834581783654	16	10	19	51	4	297	35	38	6
CD274	6.112702933636328	6.428928998419179	84.84424498409928	1.4919173335760656	1.5282279609853529	1.297592782241205	0.02452439689514953	0.02173637018692507	0.005777763076649616	168	20	99	62	16	622	134	158	11
CCDC117	3.77329618143544	4.071175631088434	16.519450701236448	1.775533993874737	1.627006051887975	1.2939640403273365	0.02356434886004318	0.07618763143693472	0.026186169477684304	17	2	13	11	10	148	19	18	6
JAM2	5.181869878831008	5.5687857403305525	47.66884791446362	1.648220782751993	1.592228215907785	1.2935980407722059	0.04064024314912254	0.05322861483926437	0.023049788010214945	53	4	96	24	13	327	93	39	17
SP110	6.340146403829022	6.5439509699647616	93.59805209151851	1.4683454138973564	1.4411611259569943	1.2876932143587876	0.005691236393801272	0.007730828575831988	2.8758701417193257e-4	93	29	117	119	19	726	132	125	24
SLFN12	4.488251904649591	4.817759120276168	29.178352195343898	1.4618373748363964	1.6020205050317007	1.2844853184332667	0.07053836346919086	0.06248417570814951	0.026261870840306307	65	3	16	26	7	185	26	37	15
MRPS6	5.857298163568899	6.229283701185831	73.81699668701336	1.9588103056666453	1.6164464423254468	1.2821406154288073	0.012150328893960428	0.03494797069879211	0.01846889149191454	42	25	101	37	29	856	85	117	10
DTX3L	7.870839623634043	8.097136555830312	277.0549237569378	1.5358839652314202	1.4572153965573122	1.2809262121019882	0.00430479225164495	0.010555201289910254	7.622728375275617e-4	227	101	234	406	65	1907	433	378	69
PARP14	9.125171524398546	9.308816350552615	641.3601118357393	1.3771178091283414	1.397965745749546	1.280724612516115	0.0018779108466345118	0.007643886066937948	6.5617566625649965e-6	776	150	723	846	185	4239	946	923	159
SCEL	6.357265385641993	6.623861272386938	99.54866020374855	1.5427984728459483	1.4909942933000688	1.2773615801675133	0.014447317688394107	0.018354595807152284	0.0042762303551458864	152	29	54	163	15	702	135	133	31
ANXA1	8.956249106745322	9.15808192796277	579.2653558870741	1.4639009572878254	1.4203211466368562	1.2768292078934755	0.0025521797780582787	0.009927129334327702	1.4279913048467183e-4	681	148	397	743	227	4750	600	798	176
NAA16	5.57218566151972	5.838836077092778	56.88093778161304	1.4972018028827043	1.4652101540845077	1.274565666327958	0.015698424961940637	0.02123468559774456	0.0020341770247715605	83	5	72	59	21	473	86	64	16
SLC1A4	4.4697120501115615	4.8179393837720506	27.161972545467343	1.5913433787159326	1.5436381526789196	1.27166265281875	0.03284398115487095	0.045802743441048246	0.014272170542131427	51	5	31	32	2	271	37	30	8
UBC	10.340267083892089	10.531051348375858	1494.61599580392	1.413883431492869	1.387759328512649	1.2711983180490267	0.0018429315116658702	0.01477544095380143	1.8327647976817615e-5	2536	254	1807	1540	473	13096	1946	1847	383
JDP2	6.501801841868963	6.756205445039735	108.87173150593439	1.4580636648038805	1.4611150328408018	1.2710527778619887	0.013985554749689804	0.01696811076606404	0.0022884902792772305	230	13	104	99	34	846	176	103	35
DNAJB6	7.314089618904761	7.530904422081601	184.61300746402026	1.4675670795036884	1.415965905837072	1.2690691076160807	0.005087650784472216	0.010367070824673929	2.858888231312037e-4	229	37	239	188	66	1938	273	218	32
JAK2	6.590401706322499	6.822432925560053	114.25387649678633	1.5757337913944345	1.461030304116417	1.268017186904927	0.0051651947111611834	0.013474303038458289	0.0018768783452943688	107	50	151	92	21	866	160	153	30
PCBD1	4.5763806564389435	4.997634668450738	31.082666166576697	1.9472855342037616	1.6219795953703469	1.2650720838149554	0.024638764388333807	0.06729254417493793	0.03631087889726857	33	3	10	64	10	325	37	38	9
RNF19B	5.052021608956821	5.311676874969206	38.929829519656124	1.4349983713971124	1.4891240288586032	1.2632208441369042	0.02966306011143637	0.028513228866729835	0.0072096636861880715	48	7	33	44	17	233	64	67	7
C1R	9.508554768970322	9.717491090262092	852.6187451720881	1.500562537293682	1.4149712714112508	1.2588270950791252	0.0026022830596792532	0.013771729710993321	3.4229198721331223e-4	1577	246	603	604	313	7151	1052	1141	224
FAM120C	3.487182053544043	3.759935041898108	13.701453045496008	1.5018093068280582	1.6720306272445271	1.2587100722467848	0.0687488027607545	0.07969933297699695	0.04013157223772472	14	2	19	10	3	92	12	18	7
MBOAT7	6.035649570066235	6.383954749903696	82.37508484283877	1.6769195789146105	1.5193308712759	1.2571183099740286	0.018444103332388665	0.037503645377612964	0.015231808289694606	56	11	103	166	16	723	138	109	16
TIMP1	10.052728628580793	10.34292227952458	1325.365276524608	1.642492566634771	1.4949274654168467	1.2525204122646343	0.010252869794354857	0.03369156288049557	0.008137835233823542	1854	585	459	1229	370	7989	1780	1586	498
CCDC101	3.237264734886565	3.522765254864619	11.452069143083836	1.5467358362724992	1.694263468873241	1.252056331293694	0.06530381270968834	0.0906274272965093	0.04595566957870831	13	1	10	13	3	80	14	11	6
GPBP1	6.962521340964834	7.173566419610013	144.6555338731526	1.4823931571525533	1.4077138952335158	1.2513679892286376	0.005180766254740474	0.011401849778411306	5.886007743877768e-4	155	28	161	159	63	1378	159	209	32
CXCL12	6.759867449310794	7.0562387608835815	135.01586251660348	1.75169548155742	1.5097919076437207	1.2494533095481786	0.015698424961940637	0.02830712165279887	0.011481983850500851	282	42	42	100	44	1083	172	161	44
SNX3	7.6215506702950995	7.908844832460211	244.77474229537464	1.7745693795053934	1.5043257425590544	1.2416345807664726	0.006301665703535628	0.025137349338531755	0.010159267351790202	171	95	112	232	114	2010	256	333	78
RHOJ	4.870236415042189	5.1236721364905335	35.805936723416686	1.3596203257817183	1.511510513675182	1.240912306559011	0.04647692480683793	0.03851171067772216	0.014121928710108315	44	7	58	29	6	238	50	29	17
CSF2RB	5.033551395677466	5.424127273820284	41.63054300447765	1.7713052443145676	1.5900936193518527	1.2390708547280267	0.034277160333980844	0.05445169774413827	0.030905167628657446	40	13	73	15	11	297	81	67	5
CCT5	7.491541794787277	7.672723313841168	206.62143608313917	1.4025963943828323	1.37682673686193	1.2356108814682574	0.004362817619639234	0.00785080959712689	1.5692156371632614e-4	352	54	141	251	65	1699	246	239	65
MAGOH	3.9868534575399175	4.341710320392546	19.241776807160978	1.7888886144225384	1.6089729902735703	1.222276439063221	0.039785467917994116	0.07911901740613571	0.042238513416261954	23	6	6	20	9	155	24	36	3
PSMB8	5.793735795388787	6.010433804299352	64.80044949791157	1.4003405073327342	1.4233934325414677	1.2181696867119491	0.017758450570746796	0.018921423440045788	0.004437808571437987	92	28	59	58	13	371	119	81	16
ELTD1	5.758978298519384	6.000756833259689	63.651054360016055	1.4687264415405186	1.4234183262917672	1.217466376151401	0.016105890134391128	0.0233754137867942	0.005445891310731893	83	10	88	46	28	438	117	77	14
RIPK2	4.185557478543696	4.5074328828303445	21.30113003204536	1.7209169812101999	1.5431788826749793	1.2057631363975476	0.03166295592799806	0.06688082505506562	0.03556310855851573	16	8	18	24	8	241	19	36	3
OAS2	6.349519208573654	6.707030207266987	105.52553596554552	1.8147526358262518	1.5250078356272148	1.1919114792157368	0.020252140036439947	0.05322861483926437	0.03199052910697856	53	42	56	208	18	654	171	149	28
JADE2	5.865945355918048	6.215097035565623	73.76329174553683	1.3779115199994152	1.443697124815403	1.1740073294601692	0.06761137934330716	0.05482971370497149	0.025379483836459972	141	13	117	76	6	457	158	77	18
F8	6.729503520948108	7.06230768080805	138.96466971007243	1.1685211632052932	1.441580893210024	1.1632872901256515	0.10728044449175521	0.06970786948771499	0.03518124935463663	125	26	268	149	22	728	128	105	85
GOLM1	6.13731696653122	6.348396126271363	82.1564043770593	1.4388014979976451	1.3692042334359942	1.1628244720407817	0.013350785297775147	0.021588160374882287	0.005777763076649616	87	28	68	143	15	701	95	93	26
HSD11B1	5.429785417184516	5.775297566699469	55.02316783785937	1.9649894986544418	1.5652977719306527	1.1625494780252628	0.009117747062119859	0.05863389391635981	0.04065682902589397	37	18	27	36	35	474	50	95	13
TRANK1	6.520057454229943	6.728963347731789	107.21751862870948	1.2943858955970173	1.3379584868167693	1.1521876120293164	0.022703257729879626	0.021815508268234553	0.003859390011159059	128	14	131	165	36	676	137	140	35
SUGT1	6.358251775479572	6.541546549811862	94.53488468946735	1.4887866273785282	1.3425619032772873	1.146933543010134	0.007284174048748083	0.01893591357534985	0.0048585224382238276	121	39	64	75	39	690	117	121	27
FAM114A2	5.358201032942643	5.601715983460357	49.80006246601666	1.2452595011610827	1.4054661553448804	1.1465406257308661	0.07254295970041094	0.047558547790418515	0.020654649775652928	93	7	32	70	14	287	49	65	22
NMI	5.179492121241028	5.37907085023294	42.91736433788053	1.5755845757305522	1.4174199044956666	1.1448993901266284	0.016344955863418414	0.04467823611204232	0.01959794332468637	29	18	35	38	18	310	51	41	17
SHMT2	5.953076266134149	6.187104602496141	73.1518411479391	1.348199820983121	1.364998235178111	1.140138771059075	0.03130262242090153	0.03267350731452984	0.012841296563855348	185	12	65	60	20	471	100	99	22
CSF1	6.927758971185993	7.112494023085495	139.16156481849367	1.243338856725332	1.2995444375944527	1.1390371620655775	0.016498985647460176	0.017231524063942613	0.0015973838530144327	242	23	156	173	46	845	230	175	35
DSP	6.828940570933855	7.160253694638143	146.01381049903677	1.4260606333690755	1.4183185692337639	1.137316551385304	0.05135804083893995	0.06516902860872752	0.03350561890190436	155	35	126	322	13	829	175	170	62
TSHZ1	5.186641018158044	5.537363905125595	46.05876712645582	1.440221383951284	1.4167427593206932	1.1352795749967586	0.061806402826570156	0.0710751365056331	0.03361769854663311	104	3	69	41	8	411	50	54	16
GLCCI1	4.486151448156607	4.665881893956277	25.298166448582833	1.3534882410063909	1.398505712697579	1.1343877030435365	0.04479345119239165	0.0498527979837941	0.02038570205501723	39	8	28	16	8	159	39	29	8
APOL6	8.298594355463734	8.582967814867938	388.6812477213724	1.6312159609299919	1.4231216154576805	1.129702850869391	0.008131840817313597	0.0405697087495512	0.02149842248105599	298	219	258	358	104	2739	583	623	71
CHRDL1	7.456500834109465	7.661578873060881	205.83721782059865	1.4205494956028186	1.329207985953156	1.1194911374260428	0.011914915852132545	0.02345955006227339	0.0073105954475543985	273	87	283	116	51	1712	197	254	67
SP140L	5.426768902678114	5.631968073715503	49.87475117221588	1.2360464515126055	1.336528972287511	1.1148949514448818	0.04112914127331353	0.03369156288049557	0.009765468953466066	74	7	60	70	14	364	77	41	18
RNF8	5.051287690978653	5.250831751686725	38.81172371592321	1.303506037957199	1.3732991372689964	1.1080511835853963	0.050868337288744174	0.047571604219469786	0.02177447463895184	36	14	37	57	8	243	64	30	15
IL16	5.655816458297359	5.898433195200405	60.637992653136045	1.285130045202452	1.3523260271921496	1.101203679719893	0.056221257302563575	0.05005703701551599	0.024112023704838552	128	10	93	38	13	414	78	57	25
FBXO8	3.7050326859951617	3.9206761151445058	14.378686973478949	1.3302287774043924	1.4470206763122193	1.0997966369671899	0.07300479966600924	0.0837577909052802	0.04849179508060291	16	3	18	17	4	93	23	19	4
CWF19L2	5.9168543408978955	6.188337121097853	73.32999258878999	1.4284854789545816	1.3444678853794905	1.097823477342162	0.03314620315346954	0.055216454308615055	0.02167119342261456	98	6	110	59	36	498	113	81	22
CEP128	4.641371108224391	4.911037818585748	29.923070895572184	1.2749840295777222	1.396867940434948	1.0957440412061796	0.09212806282637763	0.07021278236850215	0.03646125440414342	61	8	38	25	3	173	52	32	10
NUPR1	7.230598568735252	7.448632229117663	176.25693719117245	1.4928822751048472	1.313528638007369	1.093261537010397	0.006975914938502295	0.03359183089201162	0.01213058783678807	192	37	134	175	108	1345	237	241	40
TMEM176A	5.127909458124932	5.382999775745509	42.40671636708063	1.7170081459865494	1.440100176159731	1.0884301435959807	0.01780166968657341	0.06486160758334591	0.04208247472537928	39	22	22	32	17	400	33	52	14
STAT5A	5.336643023323477	5.523964715880923	45.347561891085306	1.2421376954692542	1.2943851284304597	1.0857230878550683	0.03829551710367906	0.03494797069879211	0.012143858793553388	60	14	67	44	12	281	81	59	9
TSPYL2	7.088583129095643	7.322487504245988	160.72556809476495	1.2347092999272984	1.2912914948785208	1.0834389579872852	0.04277539390517066	0.04156239685882823	0.014090681008459312	299	28	230	231	24	928	257	220	40
C3	9.722483967899718	9.930698031007784	995.8668613832127	1.4168446471607146	1.3053996891038373	1.0832798181607772	0.0063999164881241005	0.03851171067772216	0.011018081535687374	1144	517	638	978	285	7763	1020	1123	346
TAF7	6.861320667696707	7.029245188247801	131.90780458441552	1.2132650403163279	1.244237758070403	1.0808259122859498	0.016226724536730217	0.020691561840906224	0.0020977408857892716	196	21	169	192	42	1027	151	145	43
ENG	7.822699154476987	8.025944168278974	262.45430186635315	1.2967114525846681	1.2671452031133463	1.0789998208107787	0.017653610908368682	0.03210777697760136	0.006701849944297249	498	70	404	279	38	2027	424	273	64
NFE2L3	5.098190520886348	5.272217468899722	39.67736709630058	1.410344763185959	1.3413151015440088	1.0765379589128194	0.0317643357037251	0.051570067547952826	0.02469534931387768	28	17	47	36	13	248	50	42	15
FXR1	7.602470507254933	7.751209766589177	218.1957109495132	1.3200293578588072	1.2226622724147227	1.06861464353543	0.006068542882088436	0.017831577704996843	0.001880632589011813	241	82	211	226	91	2049	239	230	59
DDX60	6.599022347820595	6.834219078860275	114.17707104172032	1.3745167640539384	1.3143795617133387	1.064909579650696	0.03284407698009442	0.043215989038783716	0.022403250754025484	116	34	74	191	43	676	222	153	19
ARAP2	5.983273092728647	6.285553884886914	78.43809418683193	1.3292785687556339	1.333820782266809	1.0627707271767814	0.06473396718297887	0.07355158511852478	0.039773630357469295	93	7	173	87	16	472	112	97	26
MINPP1	4.265103252558782	4.464272956252529	22.56775265825703	1.439331286382029	1.3912943572735477	1.0555740092035675	0.049243019270279555	0.09327793411897792	0.04965929939816165	31	5	16	17	12	184	21	20	10
ST13	8.407756553213153	8.575703434137672	386.58489138146933	1.309364174125844	1.22220835975954	1.0462405258525498	0.007391393194504695	0.02830712165279887	0.005183375121719069	446	107	352	398	204	3320	371	517	101
KRT18	7.077407932861646	7.33024319380633	164.46715900426722	1.3990174743004145	1.3141770691347339	1.0434016516341014	0.04710014530077073	0.058631116661812546	0.035320092620212865	333	61	64	224	32	1058	209	158	65
CALCOCO2	8.437502876332811	8.609134482720178	396.29597035135026	1.2823767161013038	1.2160753781883142	1.0365556866535526	0.011896587547774364	0.03309757232343576	0.0071953356486107465	417	103	711	301	155	2754	446	503	120
SELK	4.558776145310436	4.803617072063588	27.01502388866495	1.5045913587822792	1.3282843567883753	1.034951953856685	0.02917054695395147	0.08867704012433884	0.0468634818887569	27	5	23	31	17	221	34	40	5
SERPING1	9.984817870857057	10.204924980621227	1199.2160902189332	1.4691147239663078	1.2780295490040894	1.0287649565951025	0.009934608950990081	0.056475491886920304	0.02177447463895184	836	579	1302	872	478	10478	1326	1611	283
ACSL5	6.040701814011496	6.218105653339533	75.25595034061283	1.2254931785460355	1.2393404874413996	1.0190650413703635	0.03981846964090216	0.040450150110620725	0.019442547036434152	93	18	57	144	23	453	111	82	24
SCAPER	6.34916537407864	6.5575444599305515	96.23756187592937	1.0255138543261955	1.2431497628371484	1.0173365545533133	0.1149897824684511	0.05459680129063104	0.025208141012018376	154	12	135	121	31	435	108	126	39
FLOT2	6.61790147198821	6.746147259468503	108.1243754422555	1.1695995124205893	1.158506737053434	1.013015629961692	0.014787727732079188	0.021599187883059624	0.0027459446300159697	162	31	105	129	46	699	164	127	26
TECR	5.652023088781962	5.805398113130956	55.778910033238425	1.2141180260173325	1.199937009439936	0.9981582205567378	0.030054641872922443	0.037503645377612964	0.014345063697331921	122	14	62	50	17	468	65	61	16
LMAN2	6.5808542161091115	6.706966152621856	106.18791404292146	1.1519814277206606	1.163523070691407	0.9964417758594694	0.01780166968657341	0.022663137314707232	0.004437808571437987	187	38	92	125	32	788	122	104	36
FAM21A	6.439612137354935	6.583694891408841	97.86829837641527	1.13787516521497	1.178893623127992	0.9864498760602165	0.0315885312167001	0.03503356228941668	0.012283398134347813	171	24	100	86	44	631	134	82	36
PML	7.063104366697395	7.332812788092455	161.06487702213087	1.2635541560807508	1.2516323044193742	0.9857608084086293	0.06294846043391669	0.07670537497642639	0.045588235857781226	273	31	171	333	21	1007	301	200	31
ARHGAP21	7.70480014530147	7.821467061861755	228.58169794530653	1.0981185346723146	1.107832462029422	0.9804978143444948	0.010549623552139117	0.02173637018692507	8.075118579183327e-4	441	57	256	274	81	1595	290	272	60
TSPAN13	5.6181793642947975	5.786848408718546	57.39282905778794	1.151061139969838	1.2465204044179201	0.9778461399538804	0.07197687981153117	0.06513520528457291	0.03924640224435425	61	17	41	77	25	316	49	67	26
CHMP5	6.215586587627212	6.354000251139845	82.21692658684513	1.2207929341714288	1.1538398410487014	0.9754566420394362	0.021010216626658876	0.035918685045785846	0.01213149578352342	105	27	68	108	37	561	100	115	19
KRCC1	5.444213299840884	5.596261579635495	49.71773703501467	1.1667595867903573	1.212576591630106	0.9571271858556832	0.06294846043391669	0.0642209554824078	0.03721277844778711	60	14	72	35	21	303	46	59	20
CLK4	5.602266165287183	5.723798266120174	53.10443085837689	1.1665470708888575	1.1369543131366595	0.9514996244296372	0.02924448449828863	0.044017142637562616	0.014546960327156579	71	14	74	52	23	409	60	57	16
SRP14	7.487791857222316	7.615968242844217	199.15165447279452	1.1909530537859119	1.1139176904461818	0.9483683035521925	0.012396932394163214	0.03309757232343576	0.008045526291057913	244	68	167	253	94	1535	207	233	57
OPTN	7.9365987226267	8.051668324673564	269.02809216596484	1.0758745656630104	1.0787500225342632	0.9397945216181981	0.01442192926442585	0.031234017444931483	0.002975442117796493	440	70	356	259	118	1666	342	326	74
FLT1	8.476855498687149	8.694348739895268	422.103837897236	1.1920776324043272	1.1822202269506392	0.9350014604768373	0.05324004042447396	0.0815153775724899	0.047186229852001715	358	118	914	500	86	2645	563	323	169
AARS	7.48985781945038	7.719417594087114	212.6541566601117	1.2932195559576043	1.1789686584036563	0.9299222813235402	0.04833467966320976	0.08346059137140459	0.0488658372189509	492	23	147	309	88	1607	245	252	62
TRAFD1	5.328747367071506	5.550218341891367	45.40972615879552	1.2103107312415102	1.1631856338953757	0.925617061063571	0.06316929322358873	0.08791895187646323	0.045588235857781226	70	17	45	50	18	352	73	66	4
PHF14	6.526354411781009	6.7370779727575885	107.72797103715031	1.110496926374883	1.161700470076471	0.9201414907514077	0.09151912966158932	0.07911506093833937	0.04647346449134212	244	12	134	104	43	576	131	150	33
LMO7	8.549752932813696	8.675154872115726	415.37164166185096	1.0318029622346034	1.0642915916462654	0.9050774130447513	0.028707589204801865	0.04801126179476513	0.010599091107084005	837	112	344	583	152	2252	563	463	127
DDX23	7.144680584913534	7.307051151699039	159.9899543416884	1.060227934587266	1.091001763655461	0.8979404548026888	0.056354163693004444	0.06467156587110845	0.02546585832144982	346	22	205	223	51	1073	194	170	51
CCT7	6.596032608841966	6.713840696075584	105.45645610366151	1.0832590176758763	1.0512540167009496	0.8913128355893243	0.02766776013733435	0.04460487674297566	0.011955299756720304	199	25	100	140	46	780	132	120	26
CCT2	6.226665766332076	6.348602123208997	83.76484633062246	1.0702335897653648	1.102149825238862	0.8882408389435271	0.04406504172762274	0.05441823919253836	0.029735550722218968	112	36	75	99	29	551	98	66	33
RCN1	7.243038744787726	7.405877433316421	171.92034615330064	1.287461916974353	1.1091983231526437	0.8774164029367791	0.017386111846544865	0.06706088932657715	0.04339753203337738	178	55	136	187	106	1290	183	224	43
PRDX5	5.873224354840229	5.9833669092369695	63.55190199467627	1.1172836110457094	1.056698302544062	0.8734361037365275	0.03586228658493273	0.05579366846945614	0.025361105103910157	88	25	85	61	24	522	60	75	17
WBP5	7.508494807473609	7.688920428781548	207.90574902569162	1.2708221400619997	1.1170098003459197	0.8726485413498251	0.02766776013733435	0.07425525659972718	0.04965025778071895	199	56	228	226	125	2223	183	235	46
CHD3	8.026796234749558	8.200931747240551	296.3791386112834	1.1476612100278996	1.074747006956829	0.8702537068215428	0.04452207307949828	0.08205505803084504	0.037794867826954834	630	37	446	312	120	2317	346	358	72
TRIM25	6.887768203553028	7.068602233126046	133.47739810296775	1.1001008748645063	1.0758871352053663	0.8685475054635198	0.055988619365438176	0.07851247826346418	0.038971287598563116	231	21	165	234	46	1025	191	179	21
FGD6	5.9614058949831135	6.065660841359825	67.12081632311792	1.0686111510513778	1.0360647311841378	0.8671752445735916	0.036584640066269	0.05230575151774854	0.020112289548664373	84	23	93	79	27	469	76	87	16
WWC2	6.942612829440219	7.099516510424015	137.82318740991417	1.0218281735623516	1.0602633929348353	0.8590766305776824	0.06655595943643386	0.0713905435308018	0.03576060129086261	314	24	218	160	36	848	200	156	36
YARS	6.971437560019175	7.083824036091405	136.7801946956222	1.0136910665513608	1.0180476544013366	0.856089547436532	0.035230789062979	0.050347050381743065	0.014683074106665151	235	32	141	229	51	966	189	130	37
TCP1	7.403960609825804	7.544600291990696	187.56373103176958	1.1212034636041903	1.0354746097504888	0.856088918875214	0.02799193958785879	0.06704754734066964	0.025716076348353756	309	36	179	289	93	1566	239	209	39
CASP4	7.243005556834712	7.369167485155705	167.02664575681342	1.1083161435756586	1.040610433117636	0.8546310395999372	0.029553654064115812	0.05627399839040301	0.02611912640102042	190	62	300	158	56	1251	172	217	41
STAT2	7.300029682127598	7.4478968859973556	175.6139285365268	1.0114280332603565	1.052092149801743	0.8525250588985425	0.06473396718297887	0.06729254417493793	0.036220939425355446	394	56	163	240	46	960	287	229	34
HEG1	8.398618724750452	8.518326512237206	372.78484905319897	1.048040130746331	1.0204198664690347	0.8427506745138835	0.027087949668785728	0.06011728952969073	0.021763087437398666	654	157	549	297	106	2510	525	328	108
SOS1	7.217901618491512	7.329719362788554	161.98745553315007	1.0492104811993512	0.9934487377754554	0.8329172206695453	0.02766776013733435	0.05887381516421479	0.020022134992832778	230	50	233	159	77	1131	200	215	32
MFAP1	6.678657402943849	6.7821780163473635	111.96165562729486	0.9657293413951804	1.0095917208584322	0.8319709392945972	0.050868337288744174	0.05693930316025276	0.023808841642529815	185	29	138	116	54	633	135	122	36
SNTB2	7.005450155190297	7.151797183192055	142.1410116525117	1.0435477033479241	1.0165362292196898	0.8233122372471254	0.05134589641469868	0.07901505315750627	0.04013157223772472	195	35	230	160	64	961	217	190	21
CLSTN1	7.2841383267879625	7.410634637777496	173.23196946813044	0.8929310069866051	1.014125059528191	0.8183716473552555	0.09013853067025356	0.07069812092497256	0.037794867826954834	344	54	198	264	39	913	243	151	61
KARS	6.3770774985936365	6.503721514382429	90.62183458989627	0.9588339972767431	1.0005243455116204	0.8145390426688125	0.07057426905782506	0.07116367425034972	0.03534536859451564	181	19	106	142	31	573	115	122	20
COBLL1	7.202979090970277	7.31968748420263	160.9802397976051	1.0019909290734241	0.9759860599899742	0.810058151270551	0.04130733375403354	0.07135994438369099	0.025087949988512895	273	30	253	189	73	1159	212	161	41
DPYSL3	6.823258835025061	6.936421198032673	122.64230653563241	1.023723292906749	0.9742618692876055	0.8095447678507254	0.040831813453137994	0.06844778915230858	0.027127618350786524	205	32	172	138	56	1105	171	100	26
ZNF106	8.430243936865306	8.539539224170543	375.8294006258369	0.9898076645225801	0.9586738098769962	0.8088976834162378	0.029815449382520728	0.07398195812588304	0.017700769584342094	803	75	497	451	158	2809	474	394	90
RNF169	6.562996654937163	6.668796893455793	102.46441352263369	0.9302962815552127	0.98299790692516	0.8048746491987248	0.06611565859969294	0.06366684423037586	0.030089185255906013	144	29	165	145	33	631	162	92	27
PLSCR1	7.061934521139735	7.176398918864124	147.23637267060238	1.0661514369543514	0.9923328370984977	0.7893973317587492	0.04596678849833959	0.07442942080814316	0.04972680546403612	128	60	179	207	62	971	149	172	44
NMT1	6.471196041469629	6.600191787920714	96.72048924607965	0.9805337880859442	0.9783538786963477	0.7843482401668243	0.0672917915282932	0.08191587391695423	0.04976960484612456	228	28	105	139	25	710	150	94	20
SPTAN1	9.077027433175365	9.206311474122579	598.1194691446788	0.9696644863889555	0.9610796648034935	0.7824945839098884	0.052802821500959066	0.1053144292479834	0.04524669134135225	1519	148	887	744	128	3670	751	668	164
IFITM3	8.478235594573054	8.586100038350581	390.6439464692002	1.0392753834771085	0.9570818674562298	0.7746945038078156	0.02766776013733435	0.07813480539036859	0.036997253679245334	393	170	408	651	142	2709	465	417	103
DNAJC7	6.983067807713721	7.084820518330496	136.49029664644897	0.9717104994530813	0.93023119757797	0.7640309958503146	0.04752428224226928	0.07851247826346418	0.03798787046196194	169	51	210	165	55	881	188	172	25
PAPOLA	8.097743392230363	8.186948040833636	295.7264689168728	0.9857292267109102	0.9153627167437239	0.7617080870199197	0.024992700790478457	0.07398195812588304	0.02540342522549933	345	107	348	393	148	2034	363	318	72
HP1BP3	8.133556735198388	8.208979965154246	301.23471774897746	0.8277393668407649	0.8943921081211224	0.7563344283222314	0.0446310527359308	0.06784867562487519	0.014423061965233906	500	99	400	409	114	1673	382	282	95
CHD6	6.925219225610717	7.028642495003208	131.0634125496924	0.9143270963532506	0.9203088947960489	0.7533277551327174	0.06294846043391669	0.08297483957182457	0.03740582443766593	209	30	235	181	46	881	184	136	30
UBR2	7.18040971713019	7.265151648371244	155.30453820016504	0.8676093298806177	0.8982561058690804	0.7450114035345445	0.05801634918886937	0.07385103417451906	0.025087949988512895	283	42	262	190	53	1002	176	178	41
MORF4L2	7.312463192635791	7.379054719662847	168.68922279505247	0.8368806175421737	0.8463367408284167	0.7048678520500857	0.05260870393981574	0.07969933297699695	0.02611912640102042	287	64	195	259	60	1098	181	186	45
SP100	7.837831856973358	7.912991269120588	244.0841949629063	0.8464152680038243	0.8406457380099391	0.6955521813509393	0.0550323905280655	0.09494058875191315	0.037558109395111276	346	82	382	297	110	1415	330	273	55
GLG1	7.874282848142462	7.942963989179617	248.6414813387295	0.7838077293033358	0.7995619112171461	0.664092301580503	0.06761137934330716	0.10941102053117044	0.03663908241744648	482	72	385	332	96	1686	246	304	58
CXCL5	2.276292156480725	4.2930858652575266	19.957208020129126	-4.2833259877215095	-5.135930736831264	-0.2525834292034461	0.04598001272946044	0.03430737044824374	0.04696526365223252	52	1	15	20	66	0	1	3	0
MAPK15	0.9892727093499005	2.5678568957016568	4.631496327159929	-2.9992742383605284	-4.755470079496334	-0.3147587456893848	0.17391230897849463	0.09930387497084303	0.03924640224435425	6	3	44	2	1	0	0	0	1
PLA2G7	2.6865334420548264	4.673349816071365	27.305542270361435	-2.4878263124302076	-4.373337668692187	-0.32224672714665636	0.3223235963764418	0.035918685045785846	0.017752461158647793	4	27	16	26	79	17	0	1	0
RP11-93B14.10	0.5066856943562619	2.087748745646878	2.4610368961249884	-2.8850099396044007	-5.950221821558677	-0.3384902898203377	0.1326224556879281	0.06393588062887953	0.04976960484612456	7	1	28	3	0	0	0	0	0
GREM1	3.415222767535032	5.486443302339865	45.789542245892996	-2.049793711873373	-4.268883898465665	-0.3788041550576224	0.553284545707052	0.03267350731452984	0.017047792797660135	28	19	1	187	123	24	4	2	0
CXCL8	4.298474163331208	6.728148999443719	105.81244278400216	-3.5103101574527837	-5.319474229853967	-0.4281384214018794	0.20253380579788516	0.015603822105376133	0.004364545834910383	58	4	1006	21	167	22	2	3	3
OLAH	0.8705205724362076	2.0555103192069653	3.8169859203750676	-1.978429290627179	-4.165654597935984	-0.46496874535574384	0.28536889972025775	0.10587058618396562	0.0470187384682413	5	1	1	6	13	2	0	0	0
ALOX15B	2.9141328243860816	4.4535152105470015	21.680619518953858	-3.5287979277976147	-3.5644299329064224	-0.5035763942954407	0.06761137934330716	0.020633524549086135	0.02611912640102042	56	36	9	86	17	31	0	0	0
PALM3	0.8059352371958282	2.347143906417657	4.449839876759752	-2.330148902674138	-5.0919893073941305	-0.5907742407663137	0.3299123111064983	0.06693929596682127	0.018602511685003143	25	11	5	0	1	1	0	0	0
AFF4	8.131124351893718	8.198988857530443	299.54582145638267	-0.7397238035414702	-0.7698160236410109	-0.6971035272935376	0.10728044449175521	0.14213788136684471	0.04065682902589397	587	164	647	787	228	1046	187	165	43
MTR	6.558525399232524	6.6441517350292045	100.09644831966847	-0.7427752815446721	-0.798060756358682	-0.7039736708336709	0.13457457526611635	0.1282316206393593	0.04562867256376285	295	61	222	247	55	437	59	57	10
CREB3L2	7.109772626998197	7.188310975903885	147.55352463177465	-0.7572720915679805	-0.8258963889617309	-0.744262327488117	0.10639942449412138	0.10665375374596052	0.026782751691462204	367	99	372	292	95	602	96	74	16
MARCH7	6.7679597240397555	6.850800960114776	116.73643052503935	-0.8227717335292548	-0.839447792535255	-0.7483915338014797	0.09235135301106882	0.11118181853901274	0.037558109395111276	285	84	269	244	74	370	88	61	13
FOXO3	7.27385061801839	7.37927126757527	167.7417397372943	-0.7879166421227239	-0.8504053446176735	-0.7532040563773288	0.1110441805351659	0.12192474800759166	0.03453932466034245	418	82	427	396	127	668	121	92	13
CORO1C	7.574565704641838	7.668036041058193	206.665137610332	-0.7552118361389626	-0.8545047356073481	-0.7598326125823425	0.13155489358793956	0.11477411396757066	0.03812184457393872	600	133	337	437	168	952	107	107	22
PDZD8	6.428436085956754	6.526661119080685	92.63500733092559	-0.8091175897825477	-0.8750014098761042	-0.7689345574252358	0.11504044164448289	0.1052654371780314	0.037794867826954834	225	61	188	229	66	354	48	59	9
LPP	9.35054834376961	9.426150244063248	703.3281188252048	-0.8032587461361052	-0.8464398241131439	-0.788040708406391	0.05387367480118598	0.1161828890433604	0.012233329033611203	1722	459	2007	1222	455	2770	384	379	89
UBE2G2	7.033086932399661	7.116239047939696	140.39605211775654	-0.891751701057411	-0.8638185400173268	-0.7929048189991397	0.06473396718297887	0.10172206842410986	0.02177447463895184	430	76	264	384	88	513	63	77	22
PDXDC1	6.76879159806693	6.85370831967649	116.51828037933403	-0.8693450940353237	-0.8740641125119415	-0.8016622322440666	0.07398433697945357	0.09494058875191315	0.019402941919413906	386	58	278	241	79	471	56	57	17
LNPEP	6.928097760537661	7.055968580902561	134.79462232358753	-0.8091027223576732	-0.9324747704311498	-0.803506087646048	0.1614871804681721	0.11189975318332929	0.04965929939816165	233	97	350	274	108	460	87	79	11
PANK3	6.72828341326826	6.846532637779384	116.23621965903872	-0.8290609330787716	-0.9441457792898423	-0.8201475083018485	0.14478948987102983	0.10083625131220976	0.040879872483200394	225	61	261	296	107	496	54	55	14
PIK3R1	7.761969311058043	7.849149393532649	235.16095423117582	-0.8958422919965683	-0.9015808153050616	-0.8290763353455198	0.0520490590250456	0.08432534812984253	0.015034918710412752	678	170	594	402	142	812	108	136	33
RTF1	5.991322564752034	6.109891054853786	68.4876202204008	-0.8832388054503788	-0.9453331766976463	-0.8309272716542934	0.09599069106262872	0.08763017844589036	0.026372827358037844	192	39	192	147	45	266	44	33	6
HNRNPA1	8.369312137965949	8.498256418840356	371.588135166838	-0.7993070319301326	-0.9645701554294601	-0.8423855818866403	0.14009342574000364	0.10930082500604812	0.04152467289104686	846	343	593	593	319	1360	205	194	39
CCNL1	7.363269891935749	7.523286157231969	185.7762137908853	-0.8321452996886609	-0.9957059281466424	-0.8469085443561334	0.18387312240846201	0.11336511153289752	0.04976960484612456	310	84	633	407	163	755	103	98	15
DDX39B	6.665857065785113	6.805801647182904	111.7375148661729	-0.9936316282041189	-0.9796688476455946	-0.8500793398502294	0.07934872896469154	0.09789668093458112	0.03659316644092967	279	47	345	338	63	336	88	50	11
FUS	7.2412160567660635	7.354464681667482	165.21035460798174	-0.9457146653433356	-0.9467645342056442	-0.8511254304942024	0.06316541850982375	0.08432534812984253	0.020022134992832778	483	108	387	491	68	497	108	95	17
ZBTB7A	6.2694145956782	6.376929832318167	84.39153276213436	-0.8885342865446348	-0.9687675275590611	-0.8515053055044927	0.10427624357943702	0.08947462755214834	0.03448169486521209	211	72	170	154	59	297	49	32	12
SAT1	9.458614877332675	9.575298815310411	783.3507052125908	-0.9084609999785421	-0.9764293958331929	-0.8768694787697084	0.060981057275014704	0.10040098672612822	0.02047809226332271	1477	541	1664	1534	746	2668	337	450	101
SNX5	6.176278882837117	6.333692838195649	80.91833864359897	-0.8549628516766428	-1.0288349198600664	-0.8821248078898136	0.1647986609828914	0.09025578681385986	0.0399639530271861	184	61	128	228	64	334	40	42	6
RHOBTB3	6.4275607603262035	6.566277892887002	96.27215244022962	-0.8489538840972075	-1.030655144158109	-0.8894989800149325	0.15880734641559802	0.08624317959212086	0.03858658092600729	188	77	187	188	89	392	43	42	11
DCAF8	5.263609760994099	5.397891107917642	41.75597866024732	-0.965872014168313	-1.051882616016451	-0.9031266803507934	0.10686038439582433	0.09663417616881298	0.038001234389858855	116	36	91	98	21	149	19	20	5
ASPH	7.635930523290808	7.781454204109905	224.59846985748243	-0.8492504337637258	-1.0295638181503663	-0.9034581808121306	0.12676399663743945	0.08624317959212086	0.029309295100769867	543	149	384	386	247	916	115	106	21
CS	6.260293164677826	6.399989158435641	85.30653449979053	-0.8874274471866334	-1.0568852893076626	-0.9269994872983718	0.11790219103576435	0.06784867562487519	0.02420017949691088	219	71	150	171	70	344	44	36	8
PTEN	7.859696950909871	8.01022309201639	264.59724388269785	-0.9734820696008797	-1.077282382660514	-0.944471378834329	0.09822247058040898	0.07782444645112777	0.02540342522549933	403	210	636	505	242	817	107	141	35
MIDN	6.639896073998145	6.782033715546188	112.16058813443884	-1.0748632086810734	-1.0833137317128176	-0.9524529297188312	0.05923066780273474	0.0696577167673649	0.02420017949691088	230	105	237	262	68	281	80	42	14
EMP1	7.828522863281565	7.9989562154348155	262.0892393273872	-0.9065033092001035	-1.0830388893807799	-0.953830355228538	0.11129088869773915	0.08346059137140459	0.02695502337498997	565	267	513	444	194	984	133	147	18
CMPK1	6.7023220186240575	6.8775636648736995	120.37590367573108	-0.9579550565189306	-1.1272913695927305	-0.9642168102344629	0.14416171209063552	0.08432534812984253	0.036774007957799726	244	106	254	174	115	463	41	50	16
TFPI	8.292967527135545	8.465001371627444	364.06100650556823	-1.0266634472548943	-1.1226446825950878	-0.9688739720016487	0.08551544391925814	0.08196707691367448	0.028899743991474682	846	296	716	442	384	913	163	185	51
SLC23A2	4.916683588513011	5.095939324830276	33.75384881560011	-0.9701341225017974	-1.1727009233418428	-0.9710071550136504	0.14816818185619435	0.09260512269046625	0.04533078581790566	80	33	64	80	22	125	15	14	3
EBLN3	5.465440703409995	5.637268572315835	49.84811710814216	-0.9252243429717917	-1.150664852300096	-0.9736210029806941	0.1700328562650107	0.08192799604065977	0.03773529879410745	104	41	129	79	44	190	23	19	5
ARHGAP10	5.363640464139643	5.525863367215819	45.55545953954303	-1.1318712461387728	-1.132803171259257	-0.979792730309873	0.07614137277982974	0.08642795594893309	0.030744940519922583	188	34	104	85	21	139	17	25	6
VGLL3	7.365737409241386	7.608755494480374	197.76998120994665	-1.0220799941211736	-1.1779044006721973	-0.9810108766448528	0.16740023606753257	0.10515555013294756	0.047186229852001715	612	171	753	258	70	768	66	117	15
RORA	6.2671006763940555	6.485188516535259	89.62472828474627	-0.9411918977540553	-1.1741366127830777	-0.9876570272608984	0.21565023886182438	0.08791895187646323	0.0415098092840127	133	52	365	177	69	379	41	33	8
VPS4B	5.406342433889689	5.596913943639371	48.00855329941914	-1.0547524491755826	-1.1609988018978117	-0.9918753277423227	0.10561106902862227	0.07821466437330958	0.029088218695895878	93	34	103	123	44	140	32	22	3
ADPGK	5.782170304927839	5.949099847789688	61.80946192177351	-1.0249440720075584	-1.1400255173295286	-0.9938301698442192	0.09952610996724415	0.06704754734066964	0.022555858496471272	128	48	142	156	46	238	20	33	6
MEG3	6.684677532959697	6.886878997462475	119.78565086761941	-0.975201027462031	-1.171841851582321	-1.010110281686579	0.16033938408542026	0.07575643642370233	0.029765385020456482	248	98	162	418	85	505	63	36	11
HIF1A	8.856628740656955	9.006678522882991	529.4852884754248	-1.0275251567284418	-1.1221160042460623	-1.0119224090753576	0.04647692480683793	0.06332777722309231	0.011439280544878206	1008	422	1057	944	531	1606	224	255	70
ELL2	7.421276047680679	7.591729501410093	196.87936936054655	-0.9643668523688368	-1.1473226400631582	-1.0160062284426041	0.1102363425991646	0.06195032633294497	0.01749286339497089	367	136	282	558	202	654	112	82	19
KLF6	8.347679177062107	8.494816301211776	368.8636122776371	-1.0375853381101379	-1.1310130192509558	-1.034383592873919	0.036684035002789155	0.048753199770838626	0.005694607664236337	805	219	898	665	389	1079	239	162	35
LRRC75A-AS1	6.002550387689945	6.227414675629528	76.20377725256725	-0.9612260924082089	-1.22863107377551	-1.0397145096825793	0.19910653012445206	0.08346059137140459	0.038001234389858855	172	79	82	171	68	233	32	41	6
THBD	6.023792274015023	6.262128649955082	77.11933450918974	-0.9353041064510458	-1.2355415398480663	-1.039777371306915	0.2503659660102812	0.08442063681076256	0.03822546382405147	92	43	215	182	89	275	35	34	6
PIK3R5	5.598822362904528	5.8152598107108515	55.43512831598212	-1.1245731749767356	-1.2216959110036012	-1.0434501326033192	0.10728044449175521	0.07355158511852478	0.027743787249674457	178	27	206	81	42	188	36	16	5
ETS2	7.7587129538423865	7.904749551583486	244.51039990249294	-1.074022807430124	-1.1439513445066278	-1.0442355470367513	0.04141245477650032	0.04369152650714688	0.005652289845348035	435	136	609	599	242	690	144	100	29
LRRK2	7.845443626818242	8.105559114089273	284.4314813252695	-0.9545465587160568	-1.256968220186353	-1.0507926942155292	0.21884713913143766	0.09651068648538697	0.041187746338429206	365	306	367	577	299	832	107	158	26
IRAK3	7.270972352708357	7.474253151205365	181.99965983940584	-1.0236247768240152	-1.218624558688155	-1.054591658378249	0.1529626321892024	0.06729254417493793	0.02329791745577057	218	144	531	331	175	511	78	92	20
NUPL1	6.353848798351258	6.5691344043679445	95.55802829626425	-1.0691244193931202	-1.215294488193814	-1.0575093180302422	0.11495677029027271	0.06467156587110845	0.021123730616601374	148	57	206	287	97	266	62	45	6
RASGEF1B	6.344974101045442	6.632033061317443	100.66162576553563	-0.9267388891705632	-1.2901090443829022	-1.0587145858603395	0.25651781223069	0.1026516273244556	0.0488658372189509	150	50	259	140	152	345	37	49	8
DCBLD1	4.84466836949618	5.032157167970641	32.35472253614116	-1.0717967775488488	-1.264837774657989	-1.0655965324937478	0.13083485872995437	0.08020430877525246	0.03149789385198406	78	22	50	91	31	110	13	11	4
TCF21	5.747652346467385	5.98050348082093	61.83554250322171	-1.2600374009745254	-1.2514046834818662	-1.0720754788022788	0.06627705904991446	0.06861530122620954	0.02420017949691088	227	31	256	121	24	159	33	34	5
GK5	5.200551453548701	5.397917826207325	41.48268993151544	-1.2137465629197894	-1.2334803298001549	-1.0724720112001564	0.06294846043391669	0.06638507829859261	0.01959794332468637	84	32	110	115	27	110	18	26	3
SPRY4	6.252668998313604	6.457829355828489	87.49426700652455	-1.0885246864528046	-1.2005378085493306	-1.0733859148886762	0.06416353805546822	0.04736113354151876	0.00937177401524709	232	66	230	264	41	352	49	34	5
MACC1	4.581312890257797	4.798568844839974	27.21854700337706	-1.2008180705142346	-1.3003945560674368	-1.0809689660813706	0.1038807493797384	0.10142333341806796	0.038868222845043834	72	25	55	85	11	86	8	11	4
SLIT3	6.909406067223153	7.165174981106345	145.1484189637876	-1.182628720376443	-1.259242558874454	-1.0818164825316168	0.11784065539936163	0.07901505315750627	0.028362341175102484	503	105	395	185	116	732	31	59	12
MPP1	5.458171824935572	5.7636091885713885	54.401469219541504	-1.0437827132477766	-1.2977894336622342	-1.0913412654231622	0.18490388373664327	0.09598914848882355	0.040213656724138465	101	44	119	90	64	192	18	32	2
HSPB6	6.097950660806786	6.37505063672949	85.11185763332499	-0.9230524788953247	-1.3042742947290629	-1.0922361615708414	0.22980528791155763	0.09343983504915095	0.04353202332934801	211	123	124	116	49	303	33	34	7
GPCPD1	6.857111987152233	7.123314507214702	141.32889528188045	-1.019352828218394	-1.29883849675486	-1.097944322902542	0.23802494410080932	0.07901505315750627	0.030408917254255097	134	77	423	370	157	422	59	75	11
SREBF1	5.133282558887063	5.383257597472583	40.10920995033128	-1.30083386936912	-1.287953122313144	-1.103186387958523	0.06068290224975622	0.07198416798054873	0.02421670265659512	149	21	88	152	17	117	28	13	3
CTGF	6.3471145737015275	6.673182518981644	101.96211981058309	-1.1047442595740886	-1.321627272599697	-1.1054808551770916	0.20253380579788516	0.09320178179195468	0.039798264731371075	570	79	224	107	55	396	66	26	5
MTMR6	4.949664536613849	5.182879438379354	36.7535193667944	-1.1700048266293874	-1.3433969598923854	-1.1062042067621982	0.11905083310964558	0.09598914848882355	0.038971287598563116	99	43	83	55	19	114	10	12	6
RPL17	4.697888959600493	4.951516776862701	30.339600869564137	-1.0642039384726476	-1.3435640123486872	-1.1095257910478735	0.17547658166565272	0.08442063681076256	0.038755796940213	74	22	40	84	33	106	11	13	2
SERINC5	5.666150837727704	5.891712859737728	59.83703932725272	-1.0482969279716952	-1.2934016680393103	-1.1116787241499755	0.14882756916294082	0.06704754734066964	0.024831565798049043	140	43	82	143	68	228	18	24	6
RABGGTB	5.501260299517302	5.7031990896312115	52.15180991902971	-1.260220056280001	-1.2858735310309393	-1.1191664089637026	0.059181673760513615	0.05853319936411051	0.01846889149191454	113	49	93	164	30	121	21	31	5
RP3-394A18.1	6.149791485267121	6.30596488587879	79.09417921093825	-1.1538408169348977	-1.2178946333792642	-1.12325218211174	0.03513334343775962	0.02687927172703743	0.002687452692133597	176	48	258	192	54	248	41	33	8
RLIM	7.104541341640015	7.3046887508589045	160.52984209249033	-1.0828716313039584	-1.2407047098107506	-1.126137667241909	0.05987570886407715	0.039989072227657546	0.005575330561177861	304	119	359	380	152	546	97	68	9
SPRY1	5.756004404711399	6.075111033077601	66.56038471338918	-1.130992523567394	-1.3148831350475554	-1.1323650733882376	0.13912655004770824	0.07575643642370233	0.02421670265659512	210	28	211	95	74	240	36	29	2
DGKA	5.193321224240956	5.465028541570314	42.495846892478994	-1.2580757277960832	-1.3185303672369089	-1.1421724702991833	0.06896035808425319	0.061757425089831536	0.01799546159822077	106	21	174	112	24	134	25	18	2
SMARCD3	4.3382982332161975	4.622008282703177	22.728845872022738	-1.3453509523173741	-1.3489097621135122	-1.1427944049750263	0.05555652690919173	0.07911506093833937	0.026023689285035324	92	11	67	61	13	73	13	9	1
HGSNAT	5.653779375271675	5.924240414054171	61.23665911801874	-1.1475296183488406	-1.3344219460117275	-1.1445424861599935	0.12179285601022069	0.07155277714346257	0.026372827358037844	113	57	136	111	60	194	43	13	4
WSB1	8.362712551442499	8.529273683367276	378.237051412036	-1.1967637813347198	-1.2332805141061711	-1.144637293827919	0.017386111846544865	0.03127369463432317	0.002061593348295285	790	342	981	990	197	931	186	216	34
PDPR	4.876801972753512	5.110302550636445	33.25008959944541	-1.3004382423177823	-1.3402987978354541	-1.1542839391153454	0.06879306515118258	0.06366684423037586	0.02047809226332271	158	19	94	52	20	93	20	11	3
DCAF16	4.629279430678631	4.908380587318186	29.582606857145166	-1.2042196819032187	-1.4322296990422418	-1.155159378433328	0.16016567187763064	0.09651068648538697	0.042714822624647875	67	30	40	118	12	84	10	10	4
DAP	5.7493165112514255	5.977568996620688	63.56458196170792	-1.0741949910145112	-1.316092915884025	-1.160794576243472	0.10478509540718366	0.04780939985511747	0.014090681008459312	162	59	105	112	63	211	26	30	4
PDXDC2P	4.538401624757984	4.901514713386564	28.71328293472127	-1.4584202862742335	-1.4593160133741419	-1.1636978950210333	0.09954379050897437	0.1129737351829649	0.0470187384682413	88	11	109	71	19	117	6	4	5
PABPC4	6.663020056160797	6.82999575586423	115.9329611908043	-1.141394352273595	-1.2649262530117893	-1.164247164110174	0.04090200173380473	0.02578038458195089	0.0031330470307053488	323	98	171	258	101	360	49	48	13
RP11-295P9.3	4.219358113533723	4.593316153762861	22.020172215946445	-1.3111458914532468	-1.4595490103361084	-1.173706058378405	0.12959240521619517	0.09494058875191315	0.048713419300636426	50	9	90	83	11	81	10	7	1
SEH1L	4.948544346176062	5.2324013488110745	36.56550753751855	-1.4432812232071404	-1.3870173924567764	-1.1825682682246774	0.050868337288744174	0.0742310550042325	0.022843870718892836	117	28	72	124	18	105	7	24	3
JUNB	6.449086073289413	6.694147730601914	103.87286042088515	-1.2720745483652984	-1.3546007367361064	-1.1861933509020677	0.06620851159353729	0.04832232295512132	0.011511302258037913	336	34	371	165	102	316	57	26	12
DAAM2	5.465584799830574	5.751860731838694	52.24943481354515	-1.3882039498751892	-1.3775289073046726	-1.1872000250262638	0.055805030767795256	0.060003121207312236	0.01816107266446332	272	24	116	154	23	164	14	31	4
ADAMTS1	8.047937623491077	8.32204834990377	324.1631041812613	-1.168157147216164	-1.3776916871153395	-1.1943542187852592	0.11930510237699468	0.05827127409554248	0.013337717726977182	1246	98	1335	350	288	1000	151	123	30
PIK3IP1	5.136180452917699	5.3318301656723515	40.06400009998339	-1.2138010784041615	-1.350072344539051	-1.1973790237358122	0.06203040753723209	0.045802743441048246	0.00934478506463458	94	25	106	79	40	126	18	11	5
PLA2G12A	4.554548058340645	4.889053146971053	29.17917042910302	-1.195666540680727	-1.4560602139559073	-1.2001096387208312	0.1594994751768095	0.09067321837678582	0.037558109395111276	70	23	36	67	37	80	18	9	1
TBX2	6.319250392451374	6.655450458341903	99.47455222242473	-1.4762735078054263	-1.4322996722728807	-1.2022332250410603	0.06655595943643386	0.06729254417493793	0.02281186077055028	461	42	330	319	25	219	76	29	7
RNF152	5.6393679885577015	5.989833322256724	64.06145921719096	-1.0958077844630347	-1.4796269650662526	-1.2023516419251645	0.20948280100208444	0.08972085682914471	0.037926009059043926	98	20	186	96	107	167	29	22	6
NUDT16	6.268338638858731	6.651300996445463	102.42178112056442	-1.1439265975257065	-1.450911481967329	-1.2042630151228941	0.20671188430654705	0.09494058875191315	0.038868222845043834	158	137	120	366	46	261	35	62	5
EHBP1L1	7.65323836290705	7.874079502286958	238.8792546160829	-1.3811113377262993	-1.344078332077381	-1.2085368375819514	0.024535808546974125	0.035208026651328585	0.005336010839348405	627	176	925	369	141	448	172	86	22
LAMC3	4.477660770228125	4.771481941911355	25.94239488444532	-1.4200683486144836	-1.4660837228090964	-1.2132476775019596	0.08162118279651705	0.0775756666446733	0.030905167628657446	49	16	118	62	14	58	16	9	2
TTLL3	5.280427532462282	5.491546644188361	44.38022281037432	-1.3213707605976563	-1.3609058569855177	-1.215465254101707	0.04090243571999044	0.03918631821134322	0.0073791695351109535	115	27	150	79	37	113	28	14	4
ATP2B1	5.8711552506257805	6.074080334576058	67.11765763521149	-1.1932978631798175	-1.3380552243272044	-1.2186438717055912	0.04112914127331353	0.02164686338732459	0.0025771659619810974	167	47	212	133	52	244	29	25	5
IRS2	5.594776986893198	5.931425047546351	60.57917103473139	-1.519076517980633	-1.433462868590448	-1.220334540793693	0.0672917915282932	0.07385103417451906	0.02140742931476317	225	31	162	135	48	256	23	5	8
YOD1	4.343839463538495	4.709058068834096	24.929989727271938	-1.3109066627938433	-1.5027357574329734	-1.220555356160279	0.13457457526611635	0.09730985372442241	0.0399639530271861	62	7	56	81	31	84	13	4	2
ATP1B1	5.9833506143392485	6.37927460604751	83.49689234427572	-1.2407332396387816	-1.4377525139814278	-1.2232310517783946	0.18525131065247588	0.08297483957182457	0.028644834833426898	222	79	70	321	56	210	44	45	2
SLC12A2	5.107201431517585	5.287039892219495	38.33458213987264	-1.3095527596136254	-1.3446032976336435	-1.2291823208143318	0.030538630681559417	0.03163292342616444	0.0037836351588543603	89	25	109	105	27	102	18	16	4
EMD	3.9543302570196324	4.195207306577856	17.14047045316322	-1.3954145466736163	-1.464091284323481	-1.2311112270766955	0.06455744509598045	0.08264304868307248	0.027510673327662973	70	12	48	31	10	46	8	5	2
ZNF629	3.946248988416081	4.296337617239437	17.77422704156209	-1.4639792963711595	-1.5272369631850518	-1.2329493945141485	0.0840107970685638	0.09598914848882355	0.04152467289104686	99	6	43	51	9	55	8	4	2
ZNF76	3.8582816880221973	4.260881979710427	17.0691124691307	-1.6679862770025697	-1.5764873692365724	-1.2396169422126788	0.06197198513686423	0.10538998647914592	0.04780216984141347	66	7	77	47	5	34	8	9	1
KIAA1147	5.36678133688725	5.635032480330372	49.48191668697036	-1.145887233910604	-1.4285213930200875	-1.2404281969239177	0.15644664462767768	0.051570067547952826	0.017047792797660135	70	46	182	100	32	162	19	18	4
SLC2A3	8.81025760726556	9.136540134798125	572.5759516943401	-1.249415520246456	-1.463474564446787	-1.243617947021882	0.09740747901309732	0.06793560844060373	0.01669106595457493	1092	220	3328	746	419	1265	334	193	53
TLR2	5.838878768927685	6.145276266000223	71.39781511486144	-1.3047633059853798	-1.4971537913009816	-1.251520888784932	0.16119001060627594	0.06314625004780546	0.02167119342261456	71	55	304	151	50	167	20	32	9
NOTCH3	6.847091339849139	7.0676668868367605	134.46496421665756	-1.2556509926895711	-1.3582866148056976	-1.2515557056889037	0.030054641872922443	0.021590693155929548	0.0015440824132300745	532	84	472	240	66	463	68	51	9
SLC20A2	5.074411784850667	5.302041270188708	38.641034222074445	-1.3314500154464828	-1.4024729412347694	-1.2575373066125253	0.039858358398717576	0.03768045290853268	0.005777763076649616	133	31	99	92	20	134	10	16	4
PLIN2	8.00977155730087	8.417188695952593	350.6113114244489	-1.084121794412653	-1.5389816815521051	-1.264175373433346	0.2794847717387141	0.08791895187646323	0.029309295100769867	261	151	1095	564	575	797	146	148	30
ANK3	4.803526426200654	5.129795864113853	33.553026241113315	-1.3118008917540422	-1.4713422913425729	-1.2675294298185098	0.08401661677635101	0.055718750277604236	0.018980060367310272	100	28	111	91	13	142	11	9	2
S1PR2	3.9955347929829284	4.460790776206036	19.84126100856589	-1.6883334740762403	-1.5180741509606535	-1.2675803167509208	0.05132725996304141	0.10269906170666873	0.02738021056692709	102	9	51	56	11	50	10	11	0
USP49	3.677713518450304	3.95919420084282	14.635525300033542	-1.3858503580396817	-1.5861979123003198	-1.2680046252876132	0.12119709992587133	0.10074808683582111	0.0415098092840127	25	10	34	55	11	37	4	5	2
BEST1	4.139141907795382	4.4350419663955565	20.839701183819383	-1.3409918102515632	-1.5274936486855342	-1.2721640809990795	0.09208787738996747	0.07461603944223771	0.0266000338591259	48	23	64	34	13	52	9	9	1
MT1X	5.138865633166465	5.633513325607031	49.45460464367885	-1.455100456797131	-1.566260028680223	-1.2808532092366327	0.146772006538221	0.10515555013294756	0.04208247472537928	75	60	67	197	26	101	40	12	1
SMAP2	6.591142813489502	6.879668499045339	120.20039625151402	-1.2939301050559486	-1.4706119409066842	-1.2829991490990127	0.1044468682297761	0.04702686514300603	0.011955299756720304	159	114	432	217	85	387	49	24	15
NABP1	7.16304936846529	7.366816539938422	166.52721189919404	-1.3258044295061726	-1.3615710359758488	-1.2847681536550262	0.008131840817313597	0.013743595496665352	1.0306216635182828e-4	596	117	433	401	95	483	100	70	9
PAG1	6.924243920490776	7.181418269098106	146.08695834069732	-1.2463200319882741	-1.412218076080313	-1.2854562301738326	0.0523960996770785	0.02724760870308538	0.0029583990840508557	269	85	598	322	111	497	59	68	8
GADD45B	6.800216793760727	7.055267046213267	133.88468566050506	-1.2555975399621457	-1.4231331337855468	-1.2920849603106679	0.04429029846077006	0.027094164577062086	0.0030319794253326027	355	49	424	257	155	426	71	45	9
CCDC57	4.7495083750935585	5.218327965076121	35.54556433958082	-1.67853392661815	-1.7027771801145386	-1.2929247329805882	0.10316026427414149	0.08855521749151664	0.03901581411588745	217	14	112	99	5	79	11	9	6
FOXO1	6.266661080104606	6.474789214820739	89.17104076364068	-1.333160457168796	-1.4013134513448668	-1.3026154588572723	0.024205393406441664	0.015796106459153733	9.238195927477661e-4	180	57	268	266	64	270	29	43	8
USB1	6.045441296949655	6.479127576271181	92.92848027852628	-0.9444974786732104	-1.5921021403219893	-1.3072921546257175	0.3715249397070383	0.0996753134272285	0.037558109395111276	94	140	115	114	99	254	26	35	8
RP11-437B10.1	5.762572594492643	6.220868355288555	74.57575968669465	-1.19271948142552	-1.53674482267829	-1.3085478723333102	0.20183625983010314	0.08624317959212086	0.029088218695895878	119	30	233	122	116	257	44	17	2
RHOQ	6.223576363310921	6.517462853976909	94.28336721964526	-1.1727637565933469	-1.5003508626767939	-1.308720029506945	0.14423518106292688	0.04832232295512132	0.013835533473581204	120	98	154	176	111	225	34	40	9
OSBPL8	7.484169312082568	7.740554256335183	219.24321507813693	-1.1913299564022735	-1.4392678262349248	-1.3141877803851623	0.06851842060024163	0.02855633250901861	0.003691768570494103	350	193	544	359	239	700	83	97	15
ADAP2	3.99562581423122	4.471053882190581	21.030570285035306	-1.4793653864521374	-1.589206786344147	-1.3146750584466758	0.10863361574957912	0.1000233544305621	0.03297199577984316	80	26	48	34	10	61	11	7	0
STEAP4	6.478672429612004	6.8083449873636415	113.77170224096942	-1.2497254496093464	-1.5163147620851705	-1.3194992766935738	0.1442574455461024	0.05197369848282575	0.014102061285678492	286	119	112	459	56	412	31	35	11
UVSSA	4.464065267085847	4.777402572013403	26.389688980324735	-1.7334245557906114	-1.5696039532383077	-1.329527879810015	0.028707589204801865	0.07442942080814316	0.018137898964087074	111	12	90	58	13	55	13	4	5
TC2N	5.169395121201563	5.515359369289946	45.2911006586201	-1.4098272154941343	-1.5636002760008625	-1.3390141950158918	0.11505040742979808	0.057552278759136044	0.017752461158647793	57	43	167	119	25	110	11	26	3
ADAMTS2	5.849282844283313	6.337443343683059	79.69589774822994	-1.4333760398478144	-1.5306241045040914	-1.3399518908613333	0.1092981963082298	0.0710751365056331	0.018297962910947513	427	65	143	208	30	310	47	18	1
SNHG16	4.357673818082791	4.717421211028526	26.14977442007125	-1.1737285760258558	-1.5964097809191073	-1.3437486577451314	0.17898672928750414	0.07461603944223771	0.02767535220115182	57	29	46	37	30	81	11	7	1
HMOX1	6.870579418811471	7.39082753742352	173.93984436357272	-1.0237637921692393	-1.6613932353712617	-1.3568110604602623	0.45162653312853013	0.10481101517981875	0.036447354402600496	386	252	59	371	156	572	37	62	13
PER1	6.881083457838572	7.1357303393622615	140.4924017733131	-1.444897982437208	-1.4891064846094337	-1.3712851822570564	0.018883133795094972	0.01752476288179823	9.286395415597254e-4	492	59	591	379	59	357	68	54	12
ENTPD7	3.7604310007837483	4.220678975550656	16.847723477887378	-1.7137274196734302	-1.6408111650799724	-1.3835429638655163	0.04112914127331353	0.08142367726551368	0.01971763177431926	49	11	51	56	11	46	11	4	0
PHLDA1	5.738469682159605	6.160407309737022	72.0282499908768	-1.3397647932986287	-1.5761701160207207	-1.3855663455750944	0.10130977221848361	0.06024923357810506	0.015353433705685083	141	45	152	125	108	208	48	15	2
FAM131A	3.6363332243840083	3.9766527021502664	14.238454608507721	-1.610958290937281	-1.6807826401127082	-1.3864488558257189	0.06118338058890672	0.0837577909052802	0.028505417575193228	37	7	57	48	6	33	5	4	2
ALOX5	4.996237017633357	5.2975198952688745	38.56542484979694	-1.5488682041425497	-1.5695726830393648	-1.3897686863114096	0.03527580901632948	0.03918631821134322	0.0071953356486107465	116	38	134	78	13	82	13	20	3
DGKG	3.478575431256647	3.951626537562384	14.024612036635174	-1.7277345511935762	-1.774606390398668	-1.3928587359165467	0.09271708077412023	0.10941102053117044	0.04207648606269149	47	9	67	26	5	36	6	1	2
HS2ST1	4.538002637054902	4.907829795847389	29.854993415078518	-1.2830975701528922	-1.6209793785105413	-1.394386655357012	0.12098554355180903	0.062071653313454246	0.019012472401964332	56	42	50	71	19	81	13	10	1
CIRBP	6.10632630363339	6.314948843878957	80.71189718956172	-1.4507314139548648	-1.4847257645965735	-1.3945354342303524	0.011065410022192284	0.012262466482038284	5.065803294321295e-4	191	81	187	209	45	180	34	31	9
YJEFN3	3.935554058094424	4.364622415868106	19.415819765010653	-1.3575895293617068	-1.706648256201779	-1.400305790124932	0.15358513908189658	0.08155054727021106	0.033507385281009036	39	7	35	73	27	63	7	4	1
PPIF	3.960862280164806	4.446771152220538	20.295951450156483	-1.608576716371364	-1.7162971705959955	-1.4048308883084057	0.11930510237699468	0.08791895187646323	0.03369454090071393	35	16	90	57	10	63	2	10	1
ASL	3.0599176915932795	3.5086955797021466	10.035248215156983	-1.6792875270196994	-1.8123005052434005	-1.406237067489611	0.09013853067025356	0.11417063291389322	0.04976960484612456	45	10	23	26	3	27	4	1	1
KBTBD11	3.1419359623862873	3.5956375071641093	11.115558324029298	-1.703242304936033	-1.8414009545599903	-1.419382693070934	0.10256200748305065	0.12403299768282233	0.047544064252555224	26	11	33	37	3	27	3	1	2
PFKFB3	7.708623401101048	7.980337816825032	254.73125487893898	-1.5044225224950747	-1.526069927135106	-1.4237587390897983	0.009117747062119859	0.01518399617859889	2.930337088439176e-4	763	111	998	685	161	593	150	108	12
GZF1	4.220602274288909	4.649957165225338	22.880837278978436	-1.5462667414481608	-1.6830859291211502	-1.4286807844396248	0.07398433697945357	0.056475491886920304	0.018759365597007416	58	9	102	88	10	71	9	7	1
SLC43A2	4.778206013606851	5.181343944168107	35.020303005514606	-1.5373555596733377	-1.6297348412268264	-1.4307684560120577	0.06118338058890672	0.04702686514300603	0.00974173492266554	107	36	73	131	10	86	17	14	1
SLC35F5	5.5564784732466235	5.849995715195347	58.3728438405786	-1.2985307099331047	-1.5942582752254646	-1.4374382866518363	0.09016769786015641	0.026244139573600302	0.004478346098664218	91	56	104	159	58	179	16	20	5
RP11-463O12.5	6.613541588191831	6.929436284940668	122.47686294396232	-1.3916144609079013	-1.594795113150462	-1.4409531549310794	0.0698573829879945	0.022253035571300258	0.0026362026730793004	162	71	578	299	88	296	56	48	8
OGFRL1	5.933249713730192	6.363648337459968	83.74044322068373	-1.4819926606149927	-1.6301465708944067	-1.4425255010381242	0.09151912966158932	0.05226180144028223	0.011456760501070796	108	95	220	149	78	160	32	50	2
PRSS23	6.1335596261206	6.517684419221979	91.61006771598028	-1.399103401396691	-1.6015951362763483	-1.4629362251356428	0.07184809796385791	0.03089410912382333	0.004364545834910383	294	65	298	126	85	404	32	21	3
ZFAND5	7.752017660386725	8.025177538045225	267.5488060480832	-1.3653433262945112	-1.5776786785182375	-1.464455487089871	0.0249882278951633	0.01518399617859889	7.664273270568433e-4	476	183	548	512	366	700	104	92	24
TAF9B	4.450091788581737	4.919979392170323	29.756381639826227	-1.3922515670280924	-1.7223302193075698	-1.4725738654941376	0.17547658166565272	0.07425525659972718	0.024429192946414963	44	37	99	65	16	113	9	3	2
FKBP5	8.721680414071397	8.95676115445336	512.258059684956	-1.427105129057484	-1.5507358809461629	-1.4745135528853623	0.006699836784290462	0.009454056628855097	7.848895783326402e-5	984	559	1082	1278	354	1277	210	191	45
STRADA	3.5156668211695155	3.8299047773354005	13.197014555256438	-1.6391818939819853	-1.7458369126542477	-1.4752390443331826	0.04925283150151979	0.0759891020618233	0.020001796028473764	37	11	32	45	6	30	4	3	2
DNAL1	3.764194546163807	4.115551345039337	16.621144625356695	-1.5797762952967753	-1.774743296093768	-1.4783886451610753	0.07184809796385791	0.06955697043389616	0.02140742931476317	32	21	54	32	8	30	7	6	1
ZFP36	8.581864771869895	8.89314973043414	482.40178916616077	-1.4523262321659813	-1.6145166126585622	-1.4820198108242388	0.025670198061080167	0.020581160770860557	7.982776300182004e-4	1466	158	2293	794	403	1230	236	174	30
CCNG1	4.945595596448055	5.425503488354216	43.10488885304529	-1.4307765615819397	-1.6998381263162152	-1.4915400602716922	0.150864912436197	0.06792688495065213	0.018574219172240766	79	43	76	92	51	169	4	15	2
CD163	9.465804187959005	10.012383070673978	1076.252582662582	-1.3500276663149617	-1.7606939032975435	-1.491925809403366	0.18525131065247588	0.08870268561544283	0.019550895952095037	1553	1537	940	1386	1303	3648	181	465	52
PLD2	3.4686982139325777	3.9856799390152378	14.204149370607444	-1.979311234026165	-1.790037917864529	-1.4930244780282218	0.02735200633924574	0.0897489202549916	0.021732126638863328	58	11	43	31	9	29	11	2	0
TMEM14B	3.1502016918732907	3.645000849686754	11.356853630721805	-1.5777961649392023	-1.8828766558528143	-1.4931112855347604	0.12260156079969811	0.09517294689326079	0.043902872081857607	24	11	17	42	11	34	3	3	0
CSF3R	7.031825205878758	7.546108236284912	187.3949137403385	-1.4624128286113953	-1.7865809549625316	-1.495455537678078	0.13372048842796308	0.06366684423037586	0.015034918710412752	391	69	1409	201	88	324	70	85	12
GJC1	4.806157332078742	5.1345196814087455	34.032084974803226	-1.5235496998094693	-1.6743645293029725	-1.5113078352446667	0.036339643360997056	0.02173637018692507	0.002902347044101836	112	31	125	60	16	95	15	9	2
CEBPB	6.3572083063076	6.758412706301661	109.74526333505996	-1.4709800211708963	-1.6663614324326588	-1.5122241769277853	0.06227359939167148	0.030919718952003544	0.0037334714348899196	160	72	284	227	150	231	59	45	3
TLCD2	5.440725135979506	5.745956432849759	54.57169187422833	-1.5027830305004786	-1.6818339361442218	-1.5219886590387859	0.02966306011143637	0.021815508268234553	0.003045774736222885	139	75	94	120	27	111	24	16	5
CITED2	6.086603708236129	6.341076278750449	81.45885001206295	-1.537068496641371	-1.6211257659638276	-1.5382884150838139	0.007950593015644006	0.006270052570784105	6.507137866720054e-5	277	72	169	223	48	239	35	19	7
VMP1	8.880768698004802	9.146599127510774	583.9193346524933	-1.5799343733899807	-1.627216349086103	-1.5408390179568232	0.007046012412967375	0.009927129334327702	9.838615117667444e-5	944	569	1629	1370	453	972	265	240	50
SLC7A2	4.904639336149596	5.260238110313648	38.62794635576626	-1.504102459159088	-1.7888706115595012	-1.5430924943992805	0.1418423675383884	0.041071846038331514	0.008534673938391999	34	33	115	103	37	73	14	9	5
FECH	3.2093235236161934	3.6270938606323164	11.738343268096814	-1.6504311403610346	-1.9195908494003033	-1.5442600293923454	0.09731850352723138	0.09157003870867626	0.03169115941038678	27	15	33	18	8	26	5	1	1
LINC00657	8.00916605976579	8.360142182050376	335.85486065916245	-1.5490210410599725	-1.6632929983862033	-1.5535335228864076	0.014748271004055758	0.018343847422092944	5.836529342059908e-4	745	230	837	678	398	892	139	161	9
MAPK6	5.775963775187348	6.112683509897943	70.06405476545754	-1.365440637254657	-1.695452152490412	-1.5567899398469487	0.061665525518953886	0.017868724837013336	0.001880632589011813	121	52	142	144	97	199	24	23	4
FAM213B	3.3471610763519957	3.7603744311442213	12.495609939160458	-1.6149645805401116	-1.8937065562934043	-1.5578774458319447	0.09536887777426425	0.07026204890014706	0.02604440541252906	57	10	27	17	12	36	3	2	1
ERRFI1	7.118631466415206	7.4854965566329295	180.8822735910569	-1.4860077659994473	-1.7205181313123183	-1.5601000807337326	0.050868337288744174	0.020581160770860557	0.0016833766894582304	304	90	296	1018	138	415	86	55	12
ARL4C	4.726442049573183	5.1804867799307655	37.73623143328212	-1.190405319764059	-1.8485846833303496	-1.5637473840874536	0.25203263692370814	0.07355158511852478	0.020022134992832778	46	59	53	43	40	75	14	9	3
LRRC58	5.605262076779645	5.963092618963931	62.252883762532754	-1.5840903793045142	-1.6952744328055533	-1.5744360977838379	0.017970497649392018	0.013726347948014727	5.886007743877768e-4	182	54	116	162	56	181	15	30	2
NAMPT	9.074847452795542	9.38444487477044	686.5942549676934	-1.5561111681088042	-1.6987900552411708	-1.5815230174987487	0.017711162726459537	0.013474303038458289	2.357527085252595e-4	873	455	2475	1455	733	1404	227	260	65
SDC4	7.220426897722732	7.738516046557199	223.3528685371353	-1.435321787444475	-1.8752388069535424	-1.5858101880651505	0.16928107676576284	0.05594543587556935	0.012144475257889947	210	343	181	511	215	356	71	55	26
GLUL	9.683185445446187	9.99405531774332	1054.016648997324	-1.4818222743245362	-1.6828790414528683	-1.5869107356417052	0.014771128471429754	0.015796106459153733	2.5722729084195085e-4	1950	1154	1548	2657	997	3158	362	385	62
PLK3	3.871668955194603	4.374729947270314	18.34261299452749	-1.8782607587411524	-1.8823493860085678	-1.5911641155564755	0.04452207307949828	0.055718750277604236	0.014683074106665151	86	4	68	72	7	37	7	7	1
AMPD3	3.80268475021935	4.422774931425622	20.199342710155516	-2.2354409212411084	-1.8568552811516397	-1.6032926099961005	0.06264801399004218	0.08867704012433884	0.01113014411720357	82	14	55	50	13	55	0	9	2
IMPAD1	6.109060028077581	6.408820045978999	86.80175671748121	-1.5166262475652832	-1.7182919177790807	-1.6036822908410442	0.020252140036439947	0.010437532139195382	5.265648595464207e-4	212	108	225	134	54	211	31	24	8
SFTA3	3.647931239265685	4.319664744976991	20.947418195065666	-1.018501133509403	-2.066888005316273	-1.6086763544907028	0.4891241554244688	0.13851559403843625	0.047954306633182134	37	46	8	27	13	38	5	6	1
RRM2B	6.151328364768545	6.547800041556202	94.87026479547629	-1.547194493728047	-1.7423695703658777	-1.609957673661803	0.040227579706224675	0.01893591357534985	0.001495829638623627	191	80	135	268	113	223	28	48	3
SLC26A2	5.266149863681295	5.622077553940853	49.50201161780184	-1.5519668699388032	-1.7651481678799412	-1.619369582212463	0.03362873336507528	0.01767544884762306	0.0016609149074234086	98	61	111	125	31	126	24	9	3
SGK1	6.249861932005402	6.629313579015987	98.46319691979122	-1.8457084508836321	-1.7603676700320516	-1.6206470116576996	0.011065410022192284	0.013978320162615621	6.763455863261224e-4	487	52	344	153	65	159	63	31	4
RP11-752L20.3	3.6325285502201687	3.964885521706994	15.096504925198413	-1.7195715692818931	-1.9045625223477054	-1.6321834852993713	0.053010044971182925	0.05675945183559013	0.012063302006055128	31	15	27	50	11	27	3	5	2
COL5A3	4.190993248008212	4.81293758603575	25.973362916888217	-1.6353644653625374	-1.9243597113830782	-1.6350804710410947	0.15617967516523443	0.06704754734066964	0.021982718193048586	216	13	49	34	16	91	8	3	1
PDLIM3	5.973681936212726	6.305239452202201	77.95754412475286	-1.668262941387998	-1.7475968878453516	-1.6388629738108587	0.011539658177932392	0.00785080959712689	1.343929259710591e-4	283	29	318	186	56	214	22	30	5
RGS5	5.942939781644883	6.564361923960149	95.16591624316396	-1.331467444331026	-1.9895998909696917	-1.6420096466591259	0.32337365033209065	0.06784867562487519	0.016155425682261488	69	58	654	83	77	226	22	22	9
ABCC3	5.109153304089781	5.537881691462851	44.63245820306907	-1.722215770468939	-1.827457058981623	-1.643858766132113	0.043878728971147134	0.02123468559774456	0.0025324974383023747	249	19	59	175	28	101	22	12	2
MT-RNR1	11.394426068449896	12.028818167859018	4388.143433032317	-1.5361432568024744	-1.9639977719427	-1.6645431039922751	0.1353769901813085	0.08289331099184608	0.012283398134347813	4449	7627	4145	4888	4669	5810	804	1790	410
RNA5SP161	4.029068312255134	4.896881647045213	32.26195671685631	-1.2955592696791145	-2.325832846188447	-1.6671876447296337	0.3846453636163841	0.13329538903788282	0.043074747172560414	21	77	22	45	16	45	2	8	4
ZNF385B	2.7679842158454697	3.46528919250054	10.964652880969801	-1.9863038544885543	-2.215915169463532	-1.6672922747269034	0.15644664462767768	0.14213835823011253	0.04673656724523232	16	16	14	34	7	24	1	0	2
GK	4.50218883090921	5.0823028441404965	33.29434262383084	-1.6146356097994208	-1.8652280773758123	-1.6727360109421845	0.13689515688084425	0.047571604219469786	0.0062597811512644435	40	31	106	70	37	83	12	12	0
SH3PXD2B	6.661814397543385	7.032142772196951	133.17059148910633	-1.5975591824560158	-1.7819337523386503	-1.684911517218775	0.015294831002894657	0.00929837792023436	2.1267430564848405e-4	281	145	324	326	98	411	62	27	5
THBS1	11.014167903473547	11.29556563252295	2595.9840023658667	-1.658653989435867	-1.7440337563507669	-1.6867637480195004	0.001381486677694947	0.008861244102094646	2.7949911329241044e-6	5561	2876	7564	5955	1433	5575	894	953	209
SPDYA	3.224339623342223	3.974042440441538	14.702766742153157	-1.6739125507737451	-2.0632885164896804	-1.6960955527745913	0.23406895276139542	0.11158717933068499	0.042395254296832593	15	9	59	24	23	47	1	4	0
CROCCP2	3.8795933958009603	4.396384505114219	19.18805680329006	-1.905521614830494	-2.017800278351057	-1.696361142971458	0.05100623162096352	0.05197369848282575	0.013128187630942435	55	8	45	115	7	39	3	7	2
SLC36A4	3.737614906462663	4.2452408052989625	17.963477870497844	-1.5963299715861294	-1.9739312441552184	-1.6975715450474194	0.13585628268910385	0.055201328491044505	0.017059631011160634	30	16	79	28	16	57	3	3	1
LAMP3	6.45360510181576	7.166472639317381	151.58463216441362	-1.8186921911671405	-2.135965579434141	-1.7013365634629063	0.12482875732988509	0.07374423963648155	0.018465969530128752	230	271	93	200	145	196	14	45	20
PLA2G4F	3.5269411618370587	4.133360137776568	16.776124521314124	-1.9278308617501687	-2.1526223827664666	-1.707069256361739	0.1465462257404219	0.08261855691843768	0.02389636419346689	62	11	11	75	13	34	1	3	3
SLC1A3	4.89589810323252	5.446282250168897	44.697045589445125	-1.597610597558535	-1.9474790480684652	-1.7138594547517982	0.13797975574255253	0.055718750277604236	0.010588681497210591	73	54	60	78	57	116	3	17	3
MEOX2	4.142960151609952	4.938387906752614	28.42534514912872	-1.8287918373262184	-2.020489029134637	-1.7241196668736378	0.17029510608369686	0.08455602975079916	0.027612459822119403	225	21	80	34	8	118	3	3	1
RP11-417F21.1	2.9244441416150933	3.5042124676640047	10.545277412736416	-1.5935326036169766	-2.1493762731763786	-1.7272605571843658	0.21881484650596755	0.0937216373354264	0.036774007957799726	9	10	25	31	14	24	2	3	0
DUOXA1	3.9823970917128886	4.566191040908084	22.193884218053295	-1.8487359437263038	-2.01755402676472	-1.728364762392612	0.09630774009520081	0.05441823919253836	0.010826391974386076	73	24	66	81	2	40	6	9	1
MIR22HG	3.499248175985519	4.025098218050486	15.292436331137717	-2.1587955900647207	-2.138859132365583	-1.7336906653143307	0.04090200173380473	0.06955697043389616	0.017047792797660135	49	10	75	23	7	22	5	1	3
LRP2	4.469999412649029	4.900905633551623	30.604928917903337	-2.029829172841704	-2.065472282328809	-1.7501218318425422	0.01695288712488179	0.039345373405914756	0.00577565818042882	100	41	55	56	14	43	6	5	6
IL1RL1	8.314668667214097	8.723680322892651	432.31505946274996	-1.7736642835583984	-1.876346024506318	-1.751792483918568	0.008131840817313597	0.012871543723617459	2.3492975557660013e-4	1322	187	779	981	645	716	170	202	16
HCLS1	6.4238334091294655	6.895456627691924	121.85073200936084	-1.4658856415379868	-1.9123010125561724	-1.756415097556923	0.11183064200643654	0.021815508268234553	0.0019552438682916926	164	164	481	145	72	317	34	38	6
GOLGA8A	4.23148530086157	4.66595584047949	23.699098020761113	-1.8187470052926045	-1.9718665815957666	-1.777627536674965	0.0315885312167001	0.020633524549086135	0.0022598170031537185	54	12	92	96	13	62	7	4	2
GLDN	5.41245687406366	6.051005175071665	65.72326826692877	-1.6899785167181403	-2.0222076414075394	-1.7779659445589193	0.1510271123986755	0.044017142637562616	0.0073331821676356655	398	78	83	178	8	125	22	24	2
ENOSF1	4.439100329047698	4.845541213142683	27.64711324508518	-1.8388597034158845	-1.9788558713617233	-1.7862682208917184	0.02966306011143637	0.018957007599476595	0.001928211135636644	78	25	43	131	12	49	10	8	2
NCEH1	3.8179600936439604	4.5064269054047585	22.311330094915657	-1.6586086641163127	-2.0002522505819864	-1.7863696147501686	0.1510271123986755	0.07385103417451906	0.01959794332468637	33	33	44	52	19	81	4	3	0
CLEC7A	4.980972066015187	5.54280633853358	47.683379078050834	-1.4786575756389335	-2.0566236697116995	-1.7929565698423895	0.20188351383934192	0.049204248838324846	0.008769677123969035	53	76	174	41	28	85	10	17	3
CD84	4.569017283526049	5.288446289332813	40.64754775900942	-1.5806521961661255	-2.103653417170924	-1.8027653093040776	0.21851559343095797	0.08297483957182457	0.018465969530128752	71	69	52	33	43	85	2	17	2
RP11-104N10.2	3.761183901738669	4.225388928402405	16.695450485574636	-1.9852543591572116	-2.0318683253794614	-1.8038903817977159	0.02191931515353212	0.02936616271864677	0.00432907536309855	53	8	64	71	6	31	6	5	1
AC068580.6	3.924219172838572	4.825960291678628	26.525723294989	-1.7632907769214439	-2.2619253686041443	-1.8047471678014524	0.2767006489123487	0.0857900195540246	0.026186169477684304	148	1	112	19	35	43	12	4	1
ATG16L2	5.489577732003119	5.997261197772609	62.07827633498289	-1.8450527315351857	-2.019910888392519	-1.8212920582409047	0.03855062058647065	0.01778885948186076	0.0014357718703898335	187	18	393	106	39	115	24	19	3
MAFB	5.68695298257735	6.287273659831621	80.96250350497971	-1.340717323166644	-1.9820585560603177	-1.8227935375753956	0.17016365249158114	0.044017142637562616	0.005755806824122605	134	154	105	110	54	218	24	21	2
ITGB8	4.12604633332415	4.593925951221266	23.727678986801497	-1.7595141943114967	-2.0964661359200516	-1.828085310921282	0.05486922874806172	0.03730582500184046	0.005597379207160192	86	8	44	33	42	39	7	6	2
ID4	4.699944879286057	5.216368960170167	38.13771903982138	-1.411587472130838	-2.0495960932924997	-1.8284732324592776	0.16540579248878018	0.041071846038331514	0.006154714557326285	70	38	56	36	65	76	13	8	2
C9orf72	5.159346659096678	5.655145273020846	49.22318436980902	-1.6799867877872563	-1.9948735051423623	-1.8351947104462558	0.07538781363421997	0.015939968131347487	0.001359979483862546	68	33	252	127	34	141	16	9	2
CYR61	7.929046927045793	8.43717623110967	349.257594687121	-1.761576818124841	-2.0298282116375854	-1.8410641364081186	0.0421471356539967	0.01752476288179823	6.431621168557125e-4	1874	111	1963	442	137	731	130	80	23
PDK4	8.215925610473533	8.951229021041858	515.2964485680407	-1.3069384731903009	-2.141553702670352	-1.842221165949996	0.3720208582934647	0.0632685798948191	0.008308037874213598	217	636	1592	302	714	1015	108	153	33
NR4A3	4.7121634434517725	5.324316286168403	38.281143557467864	-1.977245445202497	-1.995308539586948	-1.8483628203925473	0.028598342166559657	0.01752476288179823	5.549923199781162e-4	163	20	147	67	33	105	15	9	0
EIF4A1	5.683371456847157	5.987302065781922	63.24462070152765	-1.9892207435052758	-1.9065068125099238	-1.8528877849683967	0.0020963138719784437	0.0030621032310897927	4.245352286739263e-6	193	38	237	142	46	101	22	18	7
SLC6A6	6.75865126001799	7.217178486672235	149.631797553478	-1.9938118428597744	-1.9779695404356517	-1.8610037634965846	0.006190780697617264	0.00785080959712689	8.65847920633758e-5	355	95	727	327	98	233	85	42	4
PIGR	6.704990529461802	7.416520949380455	179.7097237145134	-1.5859994391650163	-2.2100594683288053	-1.8737654727790225	0.19727869896950379	0.05322783751228853	0.007892000614423194	118	291	202	239	223	335	34	24	20
ATP1A1-AS1	2.815081095191556	3.412813832689013	8.830216312044252	-2.1499307554004314	-2.233096511807073	-1.8773792493224817	0.025437829600299888	0.059375035587971296	0.0174228007421308	27	4	39	27	7	18	4	1	0
PTGS2	5.218119824955154	5.9572107747239995	61.64805585251954	-1.5070491247627116	-2.2073067324762983	-1.8787021591468027	0.2587935750567007	0.058372001148600604	0.010091925952567964	88	11	367	49	94	126	19	10	4
GUCY1A2	5.745873184390713	6.195649551787735	72.5054280591173	-1.76588069749131	-2.01393677768809	-1.8798611147545885	0.02766776013733435	0.00842027326611654	2.593698508954407e-4	186	47	403	113	43	191	18	19	4
WISP2	4.403848538601097	4.88450293323166	28.33424197000011	-1.9576608422727357	-2.08057182696453	-1.8805644012198655	0.041208843669629874	0.018482191032472214	0.0016067413644495247	110	16	113	28	29	44	9	11	1
NAMPTP1	3.982287375705486	4.586958876624521	22.701505195808398	-1.7773191055305906	-2.2058672348277115	-1.8880407177279432	0.162040444132455	0.04475710849857846	0.008973864485623286	19	7	110	67	28	35	8	6	1
PTP4A1	7.025195817481298	7.519283932884857	190.28877586298185	-1.6409729901145231	-2.0587132826320733	-1.8951992133526097	0.07138669186027942	0.01518399617859889	7.320882657026189e-4	233	274	195	576	161	367	46	55	14
BHLHE41	3.405728847729547	4.029764963807533	17.137827926113733	-1.4796517353193273	-2.301824542240516	-1.8971447575802012	0.27473570992286367	0.08972085682914471	0.021763087437398666	13	30	28	25	16	32	2	2	2
FGG	3.635301909644667	4.258506773657501	20.136370685681914	-1.8139506580684959	-2.447316967514257	-1.8979941619957958	0.14210797798296046	0.07739080581869197	0.01846889149191454	35	15	29	14	41	19	3	4	3
MUC5B	4.62300845460382	5.284949555600779	39.49686112211198	-1.7717186943315733	-2.306384210127774	-1.903854785865348	0.24778055589254575	0.049242719193939744	0.008779318934947808	113	28	140	12	54	56	11	4	5
ZFP36L2	7.2349063991505576	7.596491212749313	197.5078828097885	-1.8196378107861586	-1.9739995254353586	-1.903953284488085	0.003674837326041699	0.002486818560177509	1.616276231168004e-6	423	138	604	410	226	515	65	39	13
AC005550.3	1.949503969818157	2.655949997028563	5.258853672697172	-2.3673401846664404	-2.5039653909446575	-1.9042552565459092	0.06421290141264799	0.1282316206393593	0.04461596119686279	22	5	11	14	3	10	0	0	1
UAP1L1	3.8836980035463853	4.548229153851001	21.037233721012935	-2.095593002371296	-2.148900603878782	-1.913897049899993	0.036684035002789155	0.03153438093028544	0.0042718290132811535	161	11	43	52	10	47	8	5	0
RNF126	3.2117482640710935	3.8666032684052194	12.580428900924568	-2.5761067012775056	-2.273527759821261	-1.9321759040158148	0.013190756367512917	0.05627399839040301	0.009389721154044928	72	4	31	40	10	11	8	3	0
GPC1	4.124425706746494	4.84339963028227	26.796158961973685	-1.757711343564421	-2.3029036283513697	-1.9399909285851016	0.22838525627773545	0.05152365274478657	0.01099153111388937	241	15	13	73	12	53	6	5	2
RP11-244F12.3	2.0087055746814633	2.954370819052762	5.665317225642393	-2.105369230984239	-2.688461854318526	-1.9629388837638906	0.15632643839066124	0.10641949839401428	0.04976960484612456	28	0	36	12	4	7	2	1	0
LUCAT1	3.3237710533593425	4.110865906767276	14.833808657962651	-2.3263658607486555	-2.3765306832635407	-1.9663368548038735	0.0474282576830664	0.05783562605219245	0.014090681008459312	33	4	46	105	6	17	6	5	0
TNFRSF10C	2.1462153011776257	3.1618269087842132	7.034202138025983	-2.2707569846579276	-2.7397070261028063	-1.9690320586567671	0.1446782076818795	0.10894764491128982	0.04512119546280404	12	2	39	40	1	11	0	1	1
ALPL	5.359677898715493	5.952250300982704	63.576972918076116	-1.518797359062191	-2.1196424637502846	-1.9723051538328003	0.16178229063111055	0.025456918309901762	0.002126839789673966	69	91	76	161	68	158	12	18	2
CORO7	2.3928166142808935	2.983529221485476	6.253986610567032	-2.18498242574678	-2.4145586614011467	-1.9745697706666179	0.026694162380816185	0.06467156587110845	0.02454284910929221	26	5	15	26	3	11	1	2	0
CTD-2349P21.3	2.1383242377468292	2.8764455837941147	6.38836863148073	-2.2177330871528276	-2.516975035511895	-1.9813371821219963	0.06138434183671454	0.10023125035464972	0.04976960484612456	16	11	16	14	3	15	1	0	0
SLC11A1	7.097795769350404	7.759909798053102	217.75788002095612	-1.9507099660391265	-2.1554282548710035	-2.002276039545829	0.036584640066269	0.020002685277063042	7.006347379904692e-4	442	130	1308	586	88	689	39	67	3
HILPDA	4.5387855583442445	5.473988373929891	41.8859278648789	-2.732489370273768	-2.479675019281639	-2.0094753204965334	0.06421290141264799	0.05247212402079916	0.010826391974386076	168	2	259	114	24	28	24	5	2
OR7E47P	2.031764383225855	3.024315174053771	6.361063472211781	-2.480413680486226	-3.142875534858296	-2.0109821088795448	0.10927208813664874	0.08906838483681732	0.0397756013143091	24	2	51	8	1	3	1	1	1
RNY4	4.014593518101728	4.978153271393868	33.594553487639644	-1.534488987777396	-2.4768305790526925	-2.0275831250849072	0.3627051961322794	0.10252557560204476	0.020683125514314993	17	63	38	29	42	44	1	12	2
ROS1	5.06937122293121	5.797177033924783	56.31818463942293	-2.1135016536168814	-2.321465159852002	-2.045969955325682	0.09952610996724415	0.033423392366138366	0.003165827263020174	113	57	46	251	50	135	2	9	6
CORO6	1.6498853282532384	2.7791262082345827	5.113730550960219	-2.7573915615818994	-3.406084331754602	-2.049143053425726	0.10907609041271671	0.09790287249703997	0.04168992060141229	27	0	27	16	2	2	0	1	1
RNA5SP242	3.339383188139726	4.372082231789014	22.78991028803279	-1.4703290219885443	-2.7863855134183857	-2.051207721512604	0.3880544721863873	0.12403299768282233	0.028899743991474682	9	60	13	29	11	15	2	6	2
RP11-405O10.2	2.549432137401834	3.082584659737415	7.476442783590743	-2.1166174776667543	-2.4631369976932884	-2.062821540669316	0.02924448449828863	0.053199469369355525	0.015415807493655592	21	8	18	16	8	13	1	2	0
RP11-318K15.2	1.8766041650136749	2.516379776617144	5.061933307625748	-1.9081664604985256	-2.803050391827504	-2.065309836973004	0.1740617386619878	0.10139965756805505	0.04849211790962545	11	8	15	3	5	5	1	1	0
USP53	7.394292479809673	7.884084152505045	238.53238999985973	-2.019522972968659	-2.1941033997201536	-2.070987922177326	0.007489033649095811	0.004807111919548829	1.4232142905815113e-5	673	108	1450	398	149	510	47	63	16
IGSF10	5.724176595011936	6.249708766911844	75.43424440018701	-2.1839018721651544	-2.2090540052850707	-2.0728735312272475	0.009973249624662853	0.006733846303549433	6.96745733707961e-5	448	32	166	155	72	166	7	25	5
ICA1	3.4658450756102357	4.161589676573076	16.849792217359038	-2.150348480891522	-2.289301952916635	-2.074750156709396	0.03331907472460197	0.03309757232343576	0.006603751185271486	41	13	48	35	23	51	2	2	0
MDM2	7.7108799472776335	8.247380165033729	312.24134192589344	-2.214412493355706	-2.2593900650484233	-2.075545736103399	0.010043339132636947	0.007897174657739592	9.565541716286125e-5	551	257	320	1605	275	340	68	73	33
ZMAT3	5.715309094871371	6.217919432679358	75.75383778075336	-1.8178077006754985	-2.19620166131656	-2.0865415735427018	0.03162794339171146	0.006271970749146442	9.471964266247864e-5	197	67	84	187	105	185	19	12	4
GPR97	2.8971783639922797	3.683722356572553	11.124325888419191	-2.5345017952697177	-2.7056373986298388	-2.100202635432471	0.059181673760513615	0.0632685798948191	0.018465969530128752	16	4	79	29	6	7	5	1	1
PIGA	2.7506632355949825	3.349407054546742	8.919438501812987	-2.1645559536401633	-2.4676100577133124	-2.1072765821832062	0.03166295592799806	0.05226180144028223	0.010482236310371883	23	3	20	31	14	12	3	2	0
ZNF707	1.8237707022886542	2.6009546076975583	5.076716647981914	-2.518656395406452	-3.0194863537050325	-2.1102577377891594	0.07738172065698284	0.1007860078549764	0.03739605766272598	21	6	18	8	1	3	0	1	1
RNF141	4.14134592275822	5.005950793388672	32.65741188639959	-1.8875132172489364	-2.288872689946155	-2.111565368440134	0.15528425642625912	0.05693930316025276	0.007032225308507413	35	55	49	73	30	78	2	11	0
MFSD2A	3.836654005785766	4.424312780601235	21.339350905308304	-1.9203635086814932	-2.389305948133154	-2.113148077462815	0.07687046300354103	0.03224670830788855	0.004042103857390822	37	35	22	79	10	27	5	6	1
PLAU	3.236033046290136	4.2202883954980335	16.249678150665773	-2.280906210512246	-2.4113192843738323	-2.120380979392607	0.09780298424766994	0.06513520528457291	0.01959794332468637	52	7	123	19	9	51	2	1	0
F13A1	5.82051656780898	6.5912513834341295	99.85589682639585	-1.5349603951188011	-2.2819482981729893	-2.131753080178502	0.2314221445957861	0.03878757061190467	0.0026569284667712534	136	126	183	68	159	301	14	16	3
RHOB	6.7712344501920585	7.319313125665046	161.32680787998189	-1.9695802721180724	-2.2361655537309724	-2.1335307613291814	0.015698424961940637	0.004903323724621373	1.6275394947058106e-5	241	78	726	384	189	326	56	39	4
RNA5SP225	3.602455958746989	4.828327740427003	30.88596942167765	-1.5748033434831432	-3.1056596743006804	-2.140077134030681	0.3701395541666809	0.06981617219733238	0.047186229852001715	12	84	20	43	15	37	2	2	2
MME	4.3928522708452755	5.5038804816315965	43.40492708451077	-1.3924775025183633	-2.5914304648652977	-2.1461564126879944	0.46695368908542134	0.0857900195540246	0.014770692111662598	29	11	432	20	32	78	6	9	2
APOE	6.009817342456843	6.819285407211992	117.27454689992402	-1.627457409264779	-2.3350297370571544	-2.156921926191562	0.226443401825144	0.036836975734049746	0.002427790846780424	141	193	59	309	121	218	20	41	2
SLC19A2	3.7744952989117446	4.374907002876917	20.16064092612922	-2.066517895420096	-2.355510373449598	-2.15970141620682	0.036684035002789155	0.017831577704996843	9.588101842485098e-4	30	21	51	50	24	33	6	5	0
CD300E	6.644782496491945	7.436262722624949	177.62624254939107	-1.8138497861611045	-2.3084444597398686	-2.1663300180153398	0.1326224556879281	0.025753544981950927	0.0011975058906893963	150	258	751	327	90	508	30	44	2
HK2	5.981564257835308	6.506485392079007	90.94328722548345	-2.0307046548694028	-2.300680850223183	-2.167846762152108	0.02184277616854471	0.004724752227658002	3.141183439997609e-5	125	59	513	211	64	176	18	21	6
RP5-1085F17.3	1.9475703765813255	2.702026951149877	4.93934145101029	-2.161547069572899	-2.803220672459427	-2.169490993249764	0.08469670277095735	0.07578877285112781	0.037926009059043926	9	5	26	18	1	6	1	1	0
RP11-212E4.1	2.0325514298831693	2.965614579043778	5.746711226453609	-2.51980582733693	-2.7624035859130576	-2.1776358575633608	0.05481189330104712	0.08289331099184608	0.03501197506378532	32	3	32	14	1	9	0	2	0
EDA2R	1.9555103991821532	2.7626895803370246	5.306439457849983	-2.313548622366258	-2.7575537522758964	-2.181055574363466	0.07605283589854588	0.07969933297699695	0.04188697380549969	23	3	5	25	6	10	1	0	0
RNA5SP442	1.5193389409873437	2.4841237392971265	6.100214088952585	-1.9067514125327258	-3.355146801367013	-2.1894573627078695	0.3137458883823925	0.15169392773263643	0.04133646283397226	3	14	5	7	5	4	0	0	1
CYGB	3.207884189325628	3.8742537276244375	14.483013033819189	-2.018325723956017	-2.536252822725786	-2.2173809952325114	0.07254295970041094	0.04832232295512132	0.00655930571827243	26	12	29	16	28	16	5	3	0
SLC18B1	1.8166696223531016	2.457742056043576	4.486106198030533	-2.386328890351881	-2.848382712883938	-2.2177153384680484	0.0430560424723907	0.0862266834985267	0.034515632717160634	12	4	11	10	6	4	2	0	0
BCAT1	6.352093070410203	7.13031596034447	146.67041092020412	-1.762169363349888	-2.43217668828648	-2.2292606865251523	0.14922697467404286	0.027531094906807517	0.0013552713013460956	136	227	157	193	206	302	13	35	8
SLC6A4	3.2861794401333846	4.486554465062747	20.312909343403238	-1.7078217581854185	-2.694001642753427	-2.237201298025263	0.44676210483173817	0.08595192276644054	0.020112289548664373	69	17	164	3	4	30	5	4	0
OGN	2.4885924023446644	3.4082179513388886	10.6715830325671	-1.915409267527027	-2.619329594412321	-2.2467477898882344	0.21227780489266226	0.10967208986802632	0.03025079647881606	18	13	14	7	21	22	2	0	0
SLCO4C1	3.1551147641467576	4.216955328225776	19.224751803951992	-1.1644765815852731	-2.6419857781298965	-2.253266146028813	0.5852368941869626	0.11263242111693113	0.021732126638863328	4	14	25	24	50	26	5	3	0
ADM	5.68551062897048	6.167484267537558	70.6245866387687	-2.242388688122117	-2.329532491033709	-2.257937451449214	0.001381486677694947	7.782892813827159e-4	2.125784642418923e-8	349	31	205	213	54	142	18	15	3
XXbac-BPGBPG55C20.2	2.009433312931431	2.785140022529452	5.644419912288353	-2.2943649088828297	-2.8455195466407295	-2.2899066451091676	0.09420808960123515	0.07851247826346418	0.027816204669305764	6	6	17	26	4	7	2	0	0
SLCO2B1	5.871984181096121	6.609152046452642	100.2003506018446	-2.127083305327388	-2.4002412687144186	-2.2929626371462586	0.030803750717648792	0.013474303038458289	3.1198642678978135e-4	356	167	163	143	55	231	8	31	2
RNA5SP515	2.644770920555777	3.487149670710104	11.81963745632865	-1.9664603395739602	-2.748909060086233	-2.297619223642338	0.1808617080553291	0.09710692165447511	0.01849847057445819	13	26	12	18	8	16	0	2	1
RNVU1-15	2.1186168760420814	3.2363829050479684	10.32294353132296	-1.8702011827931226	-2.8864929001853286	-2.3011615933634424	0.3051889500100208	0.15375189303505143	0.03501197506378532	10	26	5	11	7	16	0	0	1
HBA2	5.517274894599957	6.092334664591563	68.462855078285	-2.5542969579190715	-2.429640180662396	-2.303141310851125	0.0038071047997129946	0.003643067122753415	1.4245076589145596e-5	157	74	298	116	42	57	23	22	2
TRHDE	1.8249837590203615	2.6913714053665507	5.405343473137628	-2.1047873976055276	-2.93826812295314	-2.3165320958253766	0.1614871804681721	0.09157003870867626	0.04270646267021605	5	8	29	8	3	8	1	0	0
AEN	3.3829023065331993	4.218725279902504	16.716253277471182	-2.4227901890090244	-2.607881264607921	-2.317761730656761	0.04965799230640824	0.030856031782482505	0.0028945497947254597	78	17	28	83	2	21	4	5	0
KLF9	7.165497746826924	7.703054117344033	212.86612481757464	-2.264068799191227	-2.404010840733401	-2.32112586854802	0.0032765122093470025	0.0017189660801953052	3.581451803727487e-7	324	135	672	557	286	273	82	42	8
TFRC	6.530362918396571	7.0918747387482135	141.30026721589581	-2.0969677676261136	-2.444686149368349	-2.3273262149257095	0.010796498952096481	0.003551275134964775	9.85403307222212e-6	232	151	244	227	212	221	27	27	10
RP11-394O4.5	2.940977270079073	3.7715262881957106	11.402526415813435	-2.937561944776015	-2.76801299538726	-2.3329037388909466	0.015459282591953132	0.0401710183645348	0.006119682010977218	60	4	65	22	5	6	5	3	0
MIR143HG	6.70075136933147	7.432886612180608	172.3878655596459	-2.5193111568514786	-2.5680462861170223	-2.3612369190632987	0.015698424961940637	0.008936396619208998	8.348748617042832e-5	766	74	1125	350	35	146	65	32	8
CNR1	2.302285793735925	3.1367288435863685	8.684677590909885	-1.7699842621529371	-2.827677687502462	-2.36493913753796	0.21770530300315194	0.09320178179195468	0.026682414665604098	14	6	5	14	22	13	1	1	0
ITGAX	6.433323834618661	7.001424531175737	129.37375162882623	-2.2692200690923037	-2.4637594702996224	-2.3690824391528413	0.008132924937469763	0.001931006018287653	1.0123309057491024e-6	428	98	633	130	104	186	28	37	5
MMP19	5.365274784623138	6.044214858831709	65.25715231903897	-2.3190903834330627	-2.489396344368429	-2.371611114342731	0.016498985647460176	0.004724752227658002	2.3049216351718373e-5	389	67	77	211	25	97	20	15	1
RBM3	5.9658779415748455	6.632341017556835	102.9725554288777	-2.053980741712854	-2.501345966321905	-2.3750963067002004	0.03656334230240669	0.007730828575831988	8.77044004501177e-5	243	172	200	84	91	143	35	14	4
AREG	3.9906506071542003	4.8401913847797795	28.036162247246633	-2.2203574528085803	-2.5929510547858228	-2.3817614246343997	0.11253173466855082	0.028513228866729835	0.002072656436827014	73	34	20	143	15	63	3	1	2
CTD-2583A14.8	3.4190460508238236	4.527733350068752	24.52596596566064	-1.257376260637191	-2.670792414856778	-2.415886230656305	0.5041704078695141	0.09782479736998108	0.013657920087730799	14	57	9	38	23	39	3	5	0
CXCL2	4.835136016312944	5.537518708795115	47.38101568497287	-2.1368997930195643	-2.6641938307058304	-2.422347000775974	0.04295941782906051	0.013696198848552837	3.635529592982894e-4	166	23	45	64	98	59	9	6	4
PGC	4.7727918281776835	5.736210880471417	56.53215070258212	-1.8560696895794824	-2.7811442692266706	-2.42240641535506	0.17819128971718773	0.045543798704338646	0.00317731463196633	103	138	23	93	21	60	5	12	4
DDHD2	4.593632579092492	5.151440242122572	34.49374062404924	-2.4103293030222868	-2.5288958298242226	-2.4234967873120272	0.0022041853286577213	0.0016863816824270624	5.988390703016596e-7	115	21	102	103	34	69	7	3	2
PFKFB2	4.457537191949127	5.022513073553629	32.898644310890184	-2.2701336905266234	-2.5899694020845736	-2.442529163692178	0.01142469169273905	0.005824913595067701	4.5221028900828744e-5	60	27	70	71	49	46	7	3	3
CSF2RA	3.1833156730320056	4.051248257191391	16.193548252497134	-2.204016562054515	-2.639295278070565	-2.446704477720444	0.10561106902862227	0.03999248610613324	0.0059994390401955965	45	26	45	11	14	36	1	2	0
RP11-658F2.8	1.991542328933407	2.927433805899896	5.898611649821816	-2.9078713516732253	-2.9069062855631187	-2.466000793004759	0.013932346157631312	0.05626936861262255	0.027389701721708216	25	5	17	25	3	13	0	0	0
BBC3	2.5902258170666523	3.330519961655047	8.504099077272368	-2.496089151559235	-2.8381882519714763	-2.484942590675585	0.035230789062979	0.03768045290853268	0.004617732905173159	38	1	24	32	9	10	1	1	1
SLC22A3	2.564016651932055	3.359580614454022	10.182559772431672	-1.942597635289848	-2.9329218121968186	-2.5008782105972274	0.2115317044652946	0.0659763885345911	0.01188084867994974	15	16	4	28	13	9	2	2	0
OLR1	3.9991802136390127	4.98893866596718	32.03844421263513	-2.447805039767225	-2.694802964393349	-2.5427420577007003	0.07048130886893479	0.026391813677851823	0.0012675152102968638	33	56	65	90	21	53	1	10	0
FREM2	2.231331817746665	3.0829256566587135	7.5763207522957305	-2.607773883836931	-3.0327543056171797	-2.5592006322880274	0.07099685083527064	0.06693929596682127	0.010972838614320525	23	7	5	28	10	6	0	3	0
MSH5	1.7428411520808453	2.6418647687185173	5.281787358080917	-2.571201622687636	-3.0797528865167787	-2.567511663163354	0.0522273997335276	0.07398195812588304	0.036997253679245334	16	9	6	18	3	9	0	0	0
RP11-288K12.1	1.9794970956892137	3.173976785993486	7.7883738167261045	-1.944304141842494	-3.0915256327209835	-2.5715152497089417	0.33087535906682436	0.09727448248186338	0.03297199577984316	4	6	58	4	9	12	1	0	0
HBA1	3.953559408716734	4.580980407728399	24.057196379940507	-2.3604467292861444	-2.794516225458851	-2.575836740112651	0.03130262242090153	0.009647436048128446	2.3492975557660013e-4	32	32	90	34	20	23	5	3	2
CXCL3	2.6255516121693465	3.833833054159142	12.496996737400192	-2.050348313290324	-3.176556162900697	-2.587189211867107	0.3115683141256952	0.06955697043389616	0.01420758445030642	142	5	3	12	11	14	1	1	1
LINC00624	1.4711176363922307	2.362705726556735	3.9538046347802625	-2.3095558817104314	-3.3615047589886156	-2.5889110784428264	0.12280151425817402	0.07782444645112777	0.04075774446023695	4	6	13	18	1	3	1	0	0
CCL4	1.7799973852089808	2.879951493193663	6.14038080953523	-2.3262897611485545	-3.3487097864048727	-2.6048974716725417	0.24460240262695115	0.08813160952119302	0.027324954788829573	18	7	37	1	4	4	0	2	0
C5AR1	5.489785851319643	6.406661263863895	88.06810050652828	-2.0231146203956105	-2.7546068356543443	-2.6394439362376807	0.1556044311907824	0.015047822733021703	2.3492975557660013e-4	50	150	226	130	87	154	7	19	2
VIPR1-AS1	2.1751879565116847	3.4720906390222077	8.914467206318943	-2.2463861136238874	-3.2617224438382486	-2.648510439905376	0.2086073586862369	0.07116367425034972	0.018511121871176005	12	6	83	21	0	8	2	1	0
GPR183	2.709439637859839	3.654226547143773	11.957508168932593	-2.178414291736282	-2.94060255359998	-2.668326393985219	0.13585628268910385	0.04649684722515638	0.00814790441199027	13	7	49	11	24	20	1	1	0
RP11-415J8.3	3.27899581586014	4.131406384052108	16.522527865249813	-2.4560051930881435	-2.9669532285819504	-2.6996112814570288	0.08569586790291264	0.018957007599476595	0.0010612832433329336	12	22	59	65	8	15	3	4	0
NPL	4.597601980036403	5.709948914646739	54.83015100567037	-1.9389806098382603	-2.848369326796407	-2.6999416440175557	0.20933679085063772	0.03201207377325519	9.468371559982041e-4	37	85	49	68	94	64	9	13	0
MT-TM	2.164245024464564	3.348344368734362	11.236536952407441	-1.3244895057117945	-3.127103392733643	-2.7155222005588358	0.5044426176339699	0.12464128706850221	0.024112023704838552	6	31	10	3	9	13	1	1	0
SPTA1	1.6115356389054392	2.963663798059224	7.107661461671904	-3.261572169699621	-3.8995274926039882	-2.71817009560625	0.13962471524092623	0.09730985372442241	0.027816204669305764	32	15	2	19	1	0	2	1	0
NCR3LG1	2.87380443581961	3.8459708527191405	12.712739431806206	-2.9770528492411885	-2.9843428413946302	-2.7193011253403854	0.0222123428441183	0.024971768515307798	0.0014319408363750452	43	11	17	74	7	16	0	4	0
IER3	5.595472740308769	6.380190840821871	82.10105976376033	-2.7816743927533927	-2.888698526352701	-2.7389039641662865	0.007284174048748083	0.00274933414487027	2.2090717957310975e-6	586	18	232	142	87	80	25	9	3
RP11-17G12.2	1.4772589610564506	2.3791610989478724	3.771561789680913	-2.657524829709901	-3.373122013461577	-2.75376664172454	0.03513334343775962	0.05459680129063104	0.039127033814196584	14	4	6	20	2	5	0	0	0
RP11-359E10.1	1.0226697154423425	1.913663039457118	2.608228295013867	-3.0094286536980803	-3.986292919629991	-2.7562299339789327	0.061806402826570156	0.07442942080814316	0.04270646267021605	7	3	7	9	2	0	1	0	0
RGS1	5.325345828983826	6.095365272189655	69.0217061359027	-2.430006747340915	-2.8583452992736227	-2.7660836094906482	0.017341952383317046	0.0027384204669257503	3.681764641269786e-6	94	97	314	150	29	102	10	11	2
RNA5SP199	2.6411493746429002	3.8644602836912636	16.217236823652424	-1.8948562244102407	-3.329580507071281	-2.7785480507607176	0.3062760919194643	0.09157003870867626	0.010664978393205704	8	41	9	14	14	11	0	3	1
OPLAH	2.0110005236717887	2.8285931574842724	5.4727186901092715	-2.661977907014663	-3.2578221174039914	-2.801336721500415	0.02766776013733435	0.03635197436493624	0.00894730185360363	33	1	17	12	7	4	1	1	0
RP11-212I21.3	2.7433232874568025	3.500639383360367	10.20258646118611	-2.6325058557219276	-3.118272635679588	-2.8246545760747064	0.026508046427139272	0.017868724837013336	0.0012408303705148682	34	6	41	10	15	8	2	2	0
GPNMB	5.938837786394005	7.536049840163667	194.3201953970193	-1.873913232656513	-3.3969512862295916	-2.847316700954802	0.334425909005605	0.035208026651328585	0.017531919123483872	137	173	53	173	545	312	12	15	2
MPEG1	4.848356402091404	6.280036671762728	83.12377350835226	-2.4343877980812403	-3.7007295735199905	-2.8992047985860023	0.17236566267117437	0.019937999172581808	0.01213058783678807	42	184	108	42	97	66	3	4	5
GADD45A	5.377643772866683	6.312253484720711	81.08454693623047	-2.409040624712681	-3.0231168229642265	-2.909781687061223	0.02452439689514953	0.006271970749146442	1.7967183105771294e-5	167	29	103	183	191	128	10	6	3
MT-ND2	10.05139209113383	11.214094340787174	2495.5132177684295	-2.803372717892742	-3.329300962046956	-2.923490738403856	0.024638764388333807	0.009194279450082556	0.0016406717252623975	5539	3608	1944	1129	4426	1103	286	331	124
GPR110	2.2525143285845224	3.334456763840332	10.311721491760602	-2.2726785832031546	-3.4843270168507967	-2.9301410809106643	0.22445064941918136	0.06945565019343551	0.008063072874732574	12	21	3	36	6	7	0	1	1
TDO2	1.2759587845064668	2.55864546027776	4.668155276802749	-2.157706764921232	-3.6331842719537124	-2.9308529111743455	0.3720208582934647	0.09029758040412335	0.047186229852001715	25	3	0	18	7	5	0	0	0
MT-ND1	10.256699406524657	11.279131439949781	2609.85090670143	-2.5910762825220544	-3.1106717945685878	-2.939053825875432	0.022701036011478395	0.009017670658197533	9.159401258145354e-6	5433	3943	2287	1466	4251	1489	346	492	117
PTX3	5.56476411669545	6.482656482911195	90.75837393106058	-3.1017814774595713	-3.187921531987568	-2.9764384012384437	0.01552698139866758	0.003551275134964775	3.681764641269786e-6	527	87	54	222	89	66	4	21	5
ACADSB	3.6872690470114344	4.4710662006458906	22.492371896212482	-2.717850651756385	-3.1435784527154844	-2.9802787332219407	0.010043339132636947	0.006084657023426006	5.0213119617068294e-5	64	39	39	32	17	20	5	1	1
MTND5P11	1.7197132009956178	2.5563041975875462	5.6310090921660585	-2.304389176700441	-3.5129648684429817	-2.9898199323034236	0.11943411395360912	0.0642103576528017	0.017406091565837035	5	11	8	11	6	4	1	0	0
SLC7A8	5.018960788380615	5.979156569204544	65.50485969095546	-2.404552617730784	-3.0746608960971242	-3.0120670880006584	0.040946234679118704	0.005637069997966348	1.545831184729705e-5	89	127	64	169	51	89	6	10	1
EGR1	7.027303272251214	7.7555005592537185	218.81143204515513	-3.1068074334071105	-3.08000233898503	-3.0242164995733813	1.824600064106569e-4	1.6134114462898827e-4	5.124187760695396e-13	835	98	1027	410	222	165	31	47	8
RP11-196G11.5	1.2615701110567388	2.2818054940074965	4.567193999792547	-2.1923726546518028	-3.682776367093761	-3.058780814833378	0.17248193587262337	0.09259309872447608	0.03905928345554302	5	12	3	11	2	4	0	0	0
SLC4A1	2.9617505719112995	4.056104002761821	16.32161852281772	-2.5653275855835114	-3.3908693626664714	-3.0774644518058927	0.08266613256379704	0.027486247350154543	0.001552080566951894	36	34	10	67	3	11	2	3	0
MT-ND3	7.407418707158278	8.524249694961904	388.00638955497465	-2.558651013734238	-3.3021328772293983	-3.099341295920033	0.050868337288744174	0.00785080959712689	1.1231264788468366e-5	548	655	395	179	621	247	46	54	17
APOLD1	4.988864809684795	5.8014699907673695	56.16922618411032	-2.9836992711058707	-3.208519594931555	-3.126259414568493	0.0032357547794898576	6.138538747877152e-4	1.703531782648321e-8	91	67	100	238	49	44	9	10	1
RNA5SP71	1.6043442202547984	2.8493718970342043	7.823821518480168	-2.008770934276385	-3.491348487544267	-3.1306848960982983	0.266983703891552	0.11307744023763641	0.027041227801261152	6	22	4	6	6	9	0	0	0
LILRB5	2.790506115964628	3.750518836825269	13.418868568337448	-2.799310299837992	-3.3980543203074776	-3.160021697560433	0.05923066780273474	0.020318987696863765	5.967301582001819e-4	49	16	23	9	19	13	0	1	1
RP11-244H3.1	2.051436461299419	3.024365130017019	7.894550604902819	-2.4679079306676006	-3.5409928072862416	-3.1982619899074223	0.11265261036943873	0.042812586869052205	0.0062597811512644435	5	16	17	18	6	7	1	0	0
MT-ATP8	8.482323264210082	9.777882556058982	927.1015351663453	-3.0671844209614814	-3.6080885873749393	-3.2012313639059955	0.018246417545791656	0.006937614492082083	7.533333702240808e-4	1300	1691	758	513	1427	369	64	120	40
OLFM4	1.4122072105512145	2.200809173013436	3.468468566574356	-2.885558951622468	-3.8296348938576172	-3.212112559309321	0.02766776013733435	0.0401710183645348	0.014762477890709407	11	4	8	11	3	1	1	0	0
RP1	0.990298629325238	2.3895773688963553	4.072045331294541	-2.850540747274678	-4.673666418667604	-3.3059012216238086	0.20862838711745316	0.07779690032838585	0.025379483836459972	1	6	27	9	1	0	0	1	0
GDF15	4.619835124101549	5.768503562802957	54.44931488681831	-3.001532142618379	-3.490113298554058	-3.343159937676246	0.018193534421354865	0.0048532304352383706	6.5617566625649965e-6	150	7	89	166	122	47	3	9	1
AC007278.2	1.6921294508931524	3.1451043588357677	7.125761796239406	-3.1532311052422934	-4.330186789078756	-3.455125216923537	0.12999031290416477	0.0498527979837941	0.008977437200095821	3	1	51	26	8	1	0	2	0
AC092071.1	1.592107220627787	2.526215859352167	5.66978020350752	-2.5802990964402035	-4.006983907734851	-3.464116545952513	0.09630774009520081	0.054206021909870936	0.009395783917406784	10	12	8	4	6	2	0	1	0
MT-ND4L	8.518908883888637	9.669032837515793	854.4622386545602	-3.093406046538719	-3.609445255223767	-3.4864187566081326	0.008214272129755363	0.002326751851682908	2.4095420652385107e-8	2230	1327	807	531	1310	456	75	117	26
MPO	2.543048088549718	3.9440168317311426	15.67977579627722	-2.4428544781270793	-3.879001117039324	-3.498637339607384	0.2731347039284079	0.04162931277029664	0.0016523940345951847	23	8	2	49	39	10	1	0	1
AC007278.3	3.9115922252833957	4.938479758402699	29.555347668390606	-3.2053033932497903	-3.719850969767259	-3.5026841073832387	0.0332443233797255	0.0029826249635753707	4.240330368640476e-6	21	20	175	83	28	15	5	2	1
DNAAF1	2.5593432348164065	3.765208762097794	11.392742689068601	-3.1773350490277275	-3.930523240725665	-3.523364602946196	0.027286078083423485	0.014551721828525693	6.938063301495887e-4	22	4	107	17	6	5	1	2	0
MT-ATP6	10.004298597974751	11.369140119641946	2789.2492121281734	-3.341268661233571	-3.862271941397168	-3.5403879513663266	0.008752088253758585	0.004036616446845892	1.222506197393101e-4	5226	4955	2699	1271	4249	828	219	333	82
IGFN1	2.6625607425165905	4.218749654184805	18.87352391354726	-2.640186520771964	-4.312764253278765	-3.5571104054180167	0.2364670743632408	0.04305871424355526	0.0016609149074234086	90	5	10	3	52	4	1	2	1
MT-CO1	11.575354577525385	12.737579508442755	7162.357152361734	-3.3532109483897523	-3.6719402818572116	-3.5582693362828217	0.0024584743456424938	0.002682265700575662	3.449329250521512e-9	18287	10626	10709	4015	10737	2384	827	794	242
MT-ND5	11.26957627223767	12.629199940138712	6687.61568228457	-3.545851515551947	-3.898537238182397	-3.580005787939498	0.0035984141447964538	0.003935380628341647	9.25127673820491e-5	16168	13258	6817	3527	7666	1749	489	604	247
CTD-2033D15.2	3.314431597545142	4.457683713087571	20.238577499383716	-3.8369853814263952	-3.727017761442621	-3.615641501661216	0.001443692854013976	0.0016863816824270624	2.443608502839924e-7	57	15	87	77	14	18	0	3	0
RP1-29C18.10	0.8871330590791617	1.9774674080523988	2.4616939229053827	-2.736859065081886	-4.454808414506798	-3.6161762862019913	0.0698573829879945	0.042812586869052205	0.037558109395111276	9	3	11	10	0	1	0	0	0
RP11-180M15.7	0.857392644467512	1.9265974382574325	2.7690772744753684	-2.4410533563795966	-4.476712887959603	-3.618120672807852	0.1436015594339287	0.05626936861262255	0.03978186851700394	3	5	16	3	1	1	0	0	0
RP11-680G24.5	2.635190091565868	3.8524373128218823	12.196183132326935	-3.587801322363831	-3.802642295657025	-3.6199503456730984	0.006138919761975526	0.006084657023426006	1.6933189992227908e-4	32	7	53	74	4	12	1	0	0
LIF	3.185558467565171	4.352062261911789	17.98888910532446	-3.6775699957616643	-3.828891843750432	-3.623923058499518	0.00609902765273574	0.0035869308370323856	6.7274388848292895e-6	104	2	62	73	16	9	4	1	0
MTND2P28	5.249231859210628	6.380634595451964	86.94617754159287	-3.1296207438371346	-3.8181400407317416	-3.652382458473219	0.017208126013388704	0.0020618535065286014	1.3429622901879612e-7	214	107	101	57	163	44	8	8	3
MT-CO2	9.844750326095959	11.065791036712504	2250.084008878074	-3.4002857323215103	-3.7793322848338153	-3.669997396090254	0.003166493653660253	0.001931006018287653	3.3943721177137303e-9	4955	3326	2718	1422	3730	743	225	263	66
MT-CYB	9.931947626058715	11.369747815881063	2791.015057813886	-3.446919271810197	-4.000044090778571	-3.675853086234449	0.009718400597920103	0.0037031645744663353	9.07557315420797e-5	5046	4955	3022	1040	4324	734	216	283	78
HHIP	3.622655901975542	4.956580635588183	32.181225336149055	-3.039706962880592	-3.7683266942153844	-3.73758164024283	0.04064024314912254	0.007851529991102668	3.4120019184997055e-5	94	75	56	19	16	28	1	3	0
CTD-2033D15.3	1.5181467771189612	2.5308878841817766	4.171850038616777	-3.269509576848789	-4.218882380363869	-3.7386265844736206	0.01617022723591715	0.02173637018692507	0.004412160105797776	21	4	17	13	1	1	1	0	0
HBB	7.0353692701785935	8.132058791393842	285.085390617567	-4.039855270854221	-3.8991470899497562	-3.761823271956188	3.170757295639901e-4	2.749087468827531e-4	1.1006792864276469e-12	1306	236	1647	488	88	88	35	21	11
SLC16A10	2.159485825463801	3.4160184553542194	9.710335650720586	-2.9506393535419666	-4.056924703567674	-3.772887885374922	0.09949573447858474	0.020633524549086135	0.0013552713013460956	5	16	27	49	3	6	0	1	0
MT-ND6	9.898302290618142	11.430039117670802	2917.293909527807	-3.5800235535945246	-4.11095189115405	-3.783746167517673	0.009859825580277638	0.004449528241855948	6.500236771569432e-5	5923	5824	2514	1045	3888	668	175	269	87
RP1-309I22.2	6.936650999790843	8.179252589630547	291.9234979111409	-3.830658136422695	-3.964183282149936	-3.8024608380236185	0.0021012852584549845	8.931147731226821e-4	3.4202236474291993e-10	649	141	2200	1064	62	112	43	16	8
C11orf96	4.704341639737989	5.8467752978042435	57.7152847994581	-3.3892331213085676	-3.9465906465462366	-3.829729083440871	0.014681449636013569	8.931147731226821e-4	1.4543835764341485e-8	54	50	332	79	69	30	6	5	1
SLC26A9	1.8810551057348552	3.0845532432769893	7.132597139594766	-2.9802467021046413	-4.265554838470206	-3.8664532364884248	0.06555770291714667	0.021442665028918183	0.002393060180251326	9	7	6	55	5	3	1	0	0
MT-ND4	11.728792238226541	13.074273928032774	9087.458860178282	-3.431423385422085	-3.9762343588902613	-3.8701290997799407	0.0033387374360056904	0.0028102731175793493	1.7379410351884277e-9	19576	15964	8669	5010	13451	3201	735	892	231
CTD-2026K11.6	1.7315470190161646	2.8856108544551136	5.555740605289334	-3.3795484683027244	-4.216886900926633	-3.8867965181233037	0.00847794386144757	0.013474303038458289	0.0028020752964943284	18	3	39	14	3	4	0	0	0
TMEM163	1.2356514690960032	2.3270613154233097	4.236929608428692	-2.6656900748586705	-4.403159387839081	-3.90394396010107	0.13585628268910385	0.04029494375173944	0.012661651995853713	13	7	1	15	4	2	0	0	0
MTATP6P1	7.615197243032305	9.038714847568047	555.9715855312406	-3.57527368792408	-4.105802163058837	-3.9429961842005863	0.008131840817313597	0.002486818560177509	1.4103604603346907e-8	778	1086	535	352	784	144	44	54	14
ALAS2	2.315503369316046	3.8610154219435677	12.564723186910543	-3.6817475138834386	-4.527260330588884	-3.9907556995211175	0.06319242600623691	0.01518399617859889	4.110394903640018e-4	98	14	50	16	0	2	2	1	0
BRD7P4	1.5492361252158364	2.6163203027945836	5.471150890586806	-2.993082987727419	-4.348690759566287	-3.993880208036069	0.031781836710139136	0.024848919004900983	0.004576338473489832	20	3	6	8	13	3	0	0	0
CA1	2.42097828317743	3.846422185222806	13.979333867984293	-3.3609963773866736	-4.477211995252036	-4.0018229005450285	0.05923066780273474	0.017831577704996843	4.106719440436948e-4	37	27	10	65	1	4	1	0	1
SFTPC	5.810441430309981	7.922110605496405	258.96191199885976	-3.091470431868804	-4.751297618820293	-4.094081394178138	0.18801775280945904	0.01126868991158388	0.001585929152077757	236	754	549	24	88	107	6	8	6
TFCP2L1	3.065263747920788	4.708525662547699	25.242373841255954	-3.565823327962415	-4.368258292021311	-4.185138035510771	0.0644944936289173	0.010299122831352113	4.007827921524389e-5	27	37	16	189	8	12	0	3	0
BEAN1	1.0071725215360514	2.177717388031789	3.505144506663663	-2.656035607851678	-4.826744413047397	-4.239107541912082	0.14882756916294082	0.03845199427432982	0.01572168562768215	6	4	1	21	4	1	0	0	0
MT-CO3	9.19212712515637	10.868357831111048	1974.4496372007611	-4.145023150818378	-4.592990239554696	-4.284951828387834	0.003968621382414056	0.0017189660801953052	5.981226868900966e-6	3893	3781	2268	738	2774	345	85	135	43
TFPI2	1.040988261353599	2.133325090056851	3.7673055209864645	-2.747985803766996	-4.854788307371023	-4.327862438888355	0.07332159466208467	0.03918631821134322	0.012515949605608803	6	1	8	5	11	1	0	0	0
RPS28P7	1.4978853421216816	2.5523338920784187	5.220935606334612	-3.5254402772858797	-5.3482559754856736	-5.138570230794694	0.009166766654553364	0.006681785966183987	4.6721368141014957e-4	12	8	10	12	6	1	0	0	0
PRODH	0.7300488427400204	2.0233119909228763	2.3531736885246075	-3.2719751150568412	-5.861128118545185	-5.285713385113015	0.047124857866818186	0.03143623501620356	0.025087949988512895	23	1	9	4	1	0	0	0	0
RP11-563J2.2	1.5501969857667255	3.4202237120707393	8.616161465612436	-3.4140759724838556	-5.572872111038263	-5.297425409539971	0.14427713212117663	0.015466543843723682	6.709850566539666e-4	2	6	46	66	1	2	0	0	0
PPP4R4	0.8210065925348446	1.834466102690926	2.68643512908166	-3.1320713264189446	-5.769694613033647	-5.450334595757675	0.05509832876495217	0.03089410912382333	0.01506632160233965	4	4	7	7	3	0	0	0	0
SLC16A6	3.25332824003715	5.146872802111458	35.94011431878506	-4.867034073720832	-5.91803315455563	-5.917433537075145	0.005087650784472216	6.134555329743003e-4	3.608315199753409e-9	37	21	49	116	85	6	0	1	0
CTA-722E9.1	0.8217962465897625	2.348300444871759	3.117424636872337	-3.5951681959547437	-6.290400566997553	-5.988868819139314	0.043286427888904834	0.027090253085758353	0.008988981276306712	17	1	18	16	0	0	0	0	0
RP5-857K21.6	3.4193319385837477	6.013533231322748	69.77301149822928	-4.801143018449042	-6.705723794826431	-6.306332399990836	0.04112914127331353	0.003509394721244018	7.141834876069862e-5	69	205	65	17	48	5	0	2	0
RP1-29C18.8	1.0720971405635313	2.8000461899138274	4.959530901415755	-4.008218495631639	-6.8906487221593915	-6.989364977397721	0.03513334343775962	0.017831577704996843	8.420713512155246e-4	11	3	34	27	0	0	0	0	0
CCL20	1.5092694061939853	3.343529106272877	10.394618114740082	-4.074289110861873	-7.709781529031866	-8.253253674113349	0.05486922874806172	0.013224658840989133	2.1296553824634154e-5	5	10	6	30	25	0	0	0	0
