# Supplementary material for: Genome-wide bioinformatic analyses predict key host and viral factors in SARS-CoV-2 pathogenesis
Source: Commun Biol. 2021 May 17;4:590. doi: 10.1038/s42003-021-02095-0 (PMC8128904; doi:10.1038/s42003-021-02095-0)
Supplement: Supplementary file 5 — Supplementary Data 3 [file 42003_2021_2095_MOESM5_ESM.zip › GSE150316_ValidationDataset/WithoutThreeOutliers/case5/des_Case/controlVscase5_genes.over.DESeq2.tsv]

gene_id	LimmaV_AveExpr	edgeR_logCPM	DESeq2_baseMean	LimmaV_FC	edgeR_FC	DESeq2_FC	LimmaV_padj	edgeR_padj	DESeq2_padj	NegControl1	NegControl2	NegControl3	NegControl4	NegControl5	case5-lung1	case5-lung3	case5-lung4	case5-lung5
FDCSP	0.8249888944108605	4.155256901418934	19.97629628987965	4.068474407001439	8.73219477507136	0.048350232860138245	0.2682119767316261	0.09919991066185264	0.02791317905895749	0	0	0	0	0	4	51	116	1
SLC22A16	0.2093898176209029	1.702923574897936	2.084182716647617	3.106106694752045	5.543207449610574	0.1565957369751697	0.07816416883350213	0.10828656485050778	0.04631350641505107	0	0	0	0	0	1	10	6	8
PSME1	7.273317471503034	7.40675053389937	204.1126973802088	1.0876216552902482	1.0779177649379494	0.9133052890833947	0.06549653145239814	0.09869677696148159	0.009531923653278977	322	66	178	171	41	258	417	256	495
PARVG	4.66786596057036	4.87976610182073	33.47750851584271	1.1808685179371212	1.196881677934276	0.9582332402962254	0.09514809544711893	0.12043069719864452	0.03184879066382965	42	8	43	26	6	40	97	34	88
AQP3	5.679728206436459	5.888525635391937	70.41934196483444	1.2638392015131377	1.250652443999323	0.9784697389812266	0.1128084962740145	0.12218523168434797	0.04360125916860714	74	23	60	40	22	103	91	90	217
PPWD1	5.377652783158467	5.628258333984725	57.68260681012997	1.1538839016430171	1.2297052702878866	0.983136989217777	0.12454685851580985	0.1279098375017301	0.03184879066382965	68	5	68	65	15	73	114	89	138
CLK4	5.661025395653348	5.820720587351187	66.56162010128136	1.181333194651221	1.1556327524151808	0.9892860080059599	0.06782592388157528	0.0897070587179129	0.009463994406034383	71	14	74	52	23	73	140	75	215
SNED1	6.342014406983169	6.552382812229237	111.36136606618338	1.165628836319696	1.2358085209241962	1.0139312841854244	0.08580847786077903	0.10341646925659814	0.021006643878490872	198	19	86	118	20	111	234	186	282
S100A13	4.843140581356564	5.064154688887624	38.8694051264021	1.3581784298544608	1.2715927166402556	1.0394307099435534	0.07455338760325327	0.12218523168434797	0.026899787796728504	39	7	38	22	17	45	84	54	103
PCDH17	6.9569168318599335	7.209184448707783	177.5081040768047	1.509517910933787	1.3425352066619827	1.0670242244431247	0.07469856301080982	0.11551210329664505	0.034444042597150774	78	37	240	131	57	234	328	212	592
LCN2	5.242142707184584	5.51346102155396	53.90025320691177	1.4845368723999544	1.4125193247262646	1.0981038239344376	0.07816416883350213	0.12218523168434797	0.04099971979033616	49	19	33	30	17	38	150	102	114
MGP	8.804065295941129	9.01134775133645	624.4191764679048	1.312354894034796	1.3202475532791573	1.1111965916916189	0.06140262443392394	0.09195929823751081	0.010471681800539935	527	162	503	431	222	575	1957	1028	1092
ECSCR	5.422187371372618	5.708762237284673	61.441011276061786	1.4799757504964184	1.4024264893808551	1.120422841111925	0.07925483888629473	0.11551210329664505	0.03184879066382965	77	9	65	23	22	57	133	107	171
MSH3	4.282395121968736	4.531803633970266	26.120210364804375	1.3942065975066438	1.3481232661447877	1.1290117015539047	0.07469856301080982	0.11712933195025312	0.0191949814929274	24	4	18	27	10	35	65	28	75
HIST1H2BC	5.737083007198333	5.984943829646648	74.66469681787414	1.3503232674735777	1.3762031492522078	1.1515451200807103	0.07455338760325327	0.0897070587179129	0.015290823257809208	66	15	49	106	15	135	182	76	161
SLC9A9	4.268231510772609	4.600149003472563	27.11493238365296	1.3777629525888315	1.4284807609249555	1.1606228118803872	0.09797881812228773	0.11712933195025312	0.022307363157880948	40	2	23	23	7	27	72	44	72
NBPF11	3.8470593567573457	4.174764073105089	19.619681892351153	1.4102661699111778	1.4459337593252428	1.1619660038137742	0.08929339483907021	0.12218523168434797	0.026280966531748204	20	2	20	21	4	21	53	28	58
LILRA6	3.9584196107409886	4.290385122777448	21.96984677272857	1.4956878959786648	1.466344050058817	1.182431565863819	0.08955192256026036	0.15412722422360803	0.03151021856125486	22	2	18	13	10	34	44	28	60
PLEKHG5	3.723279393599298	4.065554309114866	18.253795214959954	1.414210044228895	1.5039482211190254	1.1847764286639395	0.11290734000982168	0.1279098375017301	0.03539360144199904	23	2	20	11	4	30	42	24	45
TMEM19	3.7433250729106353	4.036616777319883	17.84146513397522	1.4136331211470283	1.4663708506698931	1.2007653139366705	0.08580847786077903	0.11360731584926007	0.022627690590071553	17	4	17	16	3	22	54	23	44
ETFB	4.229662342784962	4.573277575472146	27.036897250970082	1.5938008645186184	1.5315882231523512	1.2034903255861134	0.08929339483907021	0.1279098375017301	0.04090765218033839	46	5	10	14	8	45	61	35	64
SNRPD2	4.416523203544693	4.757833824244738	30.514113627347825	1.5136467192222747	1.501161670618445	1.2382699692118728	0.07566722645283333	0.10639865990634861	0.019441455532127117	29	3	18	43	7	50	73	32	90
HTRA3	4.605205867815001	4.981919879244511	36.39438756993611	1.3617366290997992	1.5877676678406947	1.2497500535552808	0.1622745285744269	0.12281319054084983	0.04153025220631877	50	6	17	31	8	28	69	93	77
CLU	8.96981928140314	9.232718648965552	727.6263855601592	1.3860899000634734	1.4740747900303348	1.2621249447728482	0.06149175714521898	0.0897070587179129	0.007404670776625565	656	128	491	621	245	729	1525	1602	1307
HIST1H2BK	4.933939671031032	5.291296269729982	45.114245924353796	1.5907837981423032	1.504337502493371	1.2634641995468696	0.06782592388157528	0.10528812448234175	0.014120048424189232	44	12	26	62	3	61	118	53	136
NOSTRIN	4.871212252530914	5.332321178420305	46.7351962805667	1.8458474597346315	1.6181629931158323	1.271228226801255	0.07415542652560798	0.1389834093361184	0.03954436680030777	21	2	46	39	20	42	117	83	137
CXorf36	4.315827221194782	4.781204755030917	31.251516528079264	1.6318498793637655	1.597003015062386	1.2844922915433024	0.11382403487760866	0.1407407183619401	0.03125026872562986	40	1	29	15	11	34	59	60	91
NCAPG2	4.1551840306337695	4.491738915496618	25.18052361724599	1.5370528577491511	1.565651880233919	1.2909035373382487	0.07925483888629473	0.10319364356830091	0.019441455532127117	39	4	18	12	6	43	54	25	82
EBF1	5.099505798305437	5.396986812536015	49.308640806856864	1.499676278833843	1.5487695684491878	1.3008365793287502	0.07469856301080982	0.0897070587179129	0.012295207288906712	54	10	34	26	16	40	120	104	109
GIMAP7	6.0232833650738	6.345816277875285	96.80102937804762	1.695428503989732	1.5715762933667747	1.3022385644288763	0.06549653145239814	0.0897070587179129	0.015738350143973442	65	20	116	35	29	168	156	111	318
TXNDC5	4.655855778482555	4.9603422248354985	35.7488615729444	1.4099408303216894	1.5573096215324553	1.3270362304623955	0.07925483888629473	0.0707492114691737	0.007689202912365572	47	5	24	29	8	66	65	49	87
IGFBP6	3.3162148974342585	3.934294297240367	16.135081630723867	1.78354801025981	1.7069289614503114	1.329237521968315	0.1604651175805009	0.18775227715132337	0.04846157995319804	20	0	10	16	4	12	65	27	39
DSP	6.9627492501986925	7.388332603320839	200.31553426798146	1.6835671298889614	1.6365571501935006	1.330923889446138	0.07941034340163186	0.12218523168434797	0.029279849191008393	155	35	126	322	13	384	302	241	630
HIST1H2BG	4.000016907236593	4.488223243939828	24.929903947713054	1.8108243097618442	1.700765769866285	1.3487483176266435	0.07925483888629473	0.13655933987858312	0.042255033056639	12	2	16	40	4	50	58	25	71
RAMP2	4.639229750337304	5.062855944109281	38.80428246876663	1.692973890427542	1.7128130497003657	1.3582244078002494	0.12807865954946288	0.12070470900327195	0.034444042597150774	14	6	42	27	11	47	50	88	101
SCARA5	5.080784522563718	5.624482859075651	57.129573023285225	1.6089865869817186	1.7640975994819068	1.394370837083386	0.17314350732170566	0.13786509043070688	0.04541601091513775	106	4	26	33	11	27	211	130	115
RARRES3	4.59477837549053	5.258493081520892	44.28500375945268	2.2965269834844255	1.8954092529225164	1.4730901328463846	0.0667667685772824	0.14248688581168725	0.04417477402747819	19	14	13	62	1	70	80	65	155
CHI3L1	6.363824287118386	6.781260681101126	131.75661199063262	1.7762647119540276	1.7842853935283438	1.47783583194336	0.06549653145239814	0.0897070587179129	0.014142929224393877	65	23	78	81	49	113	293	341	231
VAMP5	3.6696050862480916	4.186307225157616	20.684046465105048	2.2094818093552955	1.930476447366993	1.480523998205508	0.07109585263895103	0.14248688581168725	0.03858835417937424	18	7	4	5	7	37	57	25	45
CASP6	2.6648037900575985	3.2007586387887654	9.295572715433572	2.00163292766112	1.9437230211813195	1.5249487598985734	0.09731244658565344	0.16518084144967626	0.04804323216024549	10	2	2	4	3	8	32	14	29
ICAM2	2.7376887382944366	3.3687851658509103	10.523823349754018	2.13783674398393	1.9633921551969407	1.5272015937246122	0.09983222514578315	0.166383424076991	0.04846157995319804	13	1	10	1	2	18	29	14	30
IFI27L2	3.1670442963411154	3.6786941555330195	13.063023529802212	1.824696046590972	1.8604337569394875	1.5440456046838267	0.07816416883350213	0.10528812448234175	0.019441455532127117	14	1	11	9	2	16	42	11	58
TBCC	3.3685349820089283	3.776342138757843	14.786203243158182	1.8777387067020537	1.8296862934006735	1.563013761958363	0.07415542652560798	0.10828656485050778	0.014976472670332037	7	3	8	11	5	19	54	18	35
ARHGAP11B	3.3819831340824935	4.1870866848731145	19.535667722682486	2.3371183195834173	1.9493469937047123	1.5671742363216998	0.08137112270014567	0.16877550110947603	0.042935245215379926	32	2	4	20	0	34	51	22	71
MKI67	7.081112514166336	7.70951459309732	251.31126831385004	2.5377103635938183	1.9755562057464426	1.5809565931874094	0.08778270554532884	0.12490133880072718	0.02970373059434542	349	47	13	169	47	487	565	295	766
PLVAP	5.1658410433510085	5.67472537441313	60.02886191910904	1.9742689979685222	1.9446780660672986	1.641013066598873	0.0774135950904301	0.0897070587179129	0.011169641442371394	45	7	13	60	17	77	154	139	89
ABCA10	3.893043005461491	4.532612518785035	25.92245118591017	1.8726386985501955	2.0121178204255177	1.6519851724878525	0.13370715454597862	0.11712933195025312	0.023822741344114533	32	1	16	9	7	14	74	70	59
ITGB4	4.6721861047480875	5.252754129352333	43.557687318645094	1.9081855567829056	1.8940181811173329	1.6521627801832277	0.06782592388157528	0.0897070587179129	0.008415084710324245	31	2	36	56	3	57	89	86	132
TIMM10	3.0192423948523874	3.68699124449854	13.475412059834474	2.0224745709660734	2.009791680035656	1.6734174968698545	0.09231507906356656	0.12502362862489821	0.01586500231245518	16	2	7	11	0	17	37	28	33
KIF11	3.583367330809723	4.109950842531019	19.179995060462097	2.158317947499533	2.031838885467316	1.6894753607038515	0.06250972495125243	0.10860265257888313	0.015290823257809208	14	8	6	7	3	35	54	13	68
HIST2H2AB	3.4654549817952036	4.007503648733917	17.483378805243014	1.777052156128903	1.989595399065331	1.6910204266163682	0.09504816831559855	0.0897070587179129	0.009791593350874725	16	2	13	14	1	38	33	28	40
PIK3CG	3.4846345418391524	4.147978769332533	19.912694290895747	2.5322612713462234	2.1441913888698965	1.6943742373490367	0.043185235223245674	0.129730905650973	0.025224894585146335	5	10	13	6	1	33	58	25	53
BUB1B	3.0959238969523035	3.9544614411194354	16.421358236117015	2.5739172831263977	2.1531077194122767	1.7268299845381267	0.07816416883350213	0.15412722422360803	0.04411690980199419	16	1	1	22	1	35	40	16	60
FAT2	2.6288207096233083	3.4066280903413806	11.155518363660931	1.97986719799734	2.2099752031462656	1.7405955029888136	0.1827301620307661	0.17058073165909945	0.04535842603069122	4	2	11	7	0	28	13	20	25
HIST1H3B	3.2106184340361463	4.180193656273784	19.698718329882684	2.968280670671024	2.1890657845107504	1.7422512474506988	0.09514809544711893	0.17071573329253995	0.042935245215379926	19	3	0	23	1	39	49	22	69
HIST1H2BJ	4.083238521931231	4.940242826777041	34.814189306700335	2.5878372518648516	2.117725441756091	1.7659840890256575	0.06782592388157528	0.12502362862489821	0.020463400057385353	19	0	7	46	9	71	111	36	90
CEP128	4.946295197041987	5.404340967147637	48.707653728012914	1.9410267586639534	1.9433382628334788	1.7694526287535501	0.027305555854935642	0.03014658960132532	6.417199532648389e-5	61	8	38	25	3	71	142	63	159
HSH2D	2.4979325484216868	3.4073462263196075	10.384367506103645	2.4839100125634355	2.204038845385265	1.7991244730967202	0.07415542652560798	0.1620356466928522	0.032498972348952104	7	0	5	14	0	14	46	14	29
CD72	3.3652556161774494	4.098027412162582	18.415058046868992	2.46468889957889	2.235592709915187	1.8739764429769696	0.06549653145239814	0.10828656485050778	0.019007089842758996	8	2	3	25	2	37	43	15	80
ITM2C	4.030725886161812	4.554530492395049	26.42072768749394	1.9302261470711781	2.118893581372015	1.8958932216304565	0.06370688248153067	0.04739015079854759	8.920275493623275e-4	17	2	20	19	4	60	45	38	73
PSMB10	2.613209075285833	3.415005687443391	10.77123614135678	2.1733941969234225	2.2922724971338226	1.9063299374971534	0.11503365008129687	0.12199104906133759	0.023115964487319243	13	1	5	6	0	25	16	12	46
APOD	7.317865813378291	8.028106436934864	314.00860189811254	2.2045443334578163	2.2668968822579556	1.917153731209935	0.06149175714521898	0.09195929823751081	0.009128867467298496	235	22	92	112	111	214	708	1022	516
SP140	4.084327939252402	4.635647754274342	27.73928958955303	2.282597810317004	2.142222593683462	1.9359307810879869	0.03169706041072131	0.0477773400327331	4.564429753977372e-4	9	5	22	24	2	40	102	36	78
CPXM2	3.571573680807195	4.175804985698444	19.862096868601586	2.1260358181443606	2.2675543314004685	1.9835446266768517	0.07469856301080982	0.0707492114691737	0.003960443953072766	18	5	8	7	2	14	80	44	41
HIST1H2BN	3.4810417823110997	4.055429513109928	17.931287085656983	2.154991525789303	2.242434015163431	2.0080882299696623	0.043185235223245674	0.05104090145271045	0.0010342356569522505	11	2	8	16	2	39	54	16	55
HIST1H1B	3.6858876358012265	4.640356796011511	28.159863073459746	2.913169252302326	2.453398445203672	2.0131197317278495	0.07469856301080982	0.11551210329664505	0.022627690590071553	39	6	1	7	2	76	76	21	78
HIST1H2AE	3.2991434136880438	3.872990873743015	15.925696092870881	2.2471050126368124	2.2395165451813175	2.0140492372934564	0.043185235223245674	0.07595337328849376	0.0015647531888075548	8	1	8	7	6	31	37	19	52
ZWILCH	2.990196377053865	3.602758080645462	12.581696607200978	2.354663924605899	2.3490507845368946	2.100904992162902	0.04006315871662782	0.0690447469081279	0.0018559901515987657	13	2	5	3	2	19	44	14	45
POU2AF1	2.663864165743595	3.941968926008323	16.324866981958106	3.508809984534203	2.578773420150002	2.109762065452311	0.07469856301080982	0.16518084144967626	0.03858835417937424	0	1	10	19	0	40	59	17	37
KIFC1	2.830415106533434	3.5917243757007324	12.41785054092467	2.477306248013478	2.432802062257972	2.1137563304737643	0.06069295928857911	0.08414323953567794	0.007521832636216837	16	1	2	6	1	25	28	15	50
CDCA8	2.1838315206698025	2.9191782656013667	7.4848003370695695	2.2709705867434726	2.5390901477375984	2.1215577549269815	0.08929339483907021	0.10718649999459252	0.020782278114697125	7	1	1	3	1	16	18	14	15
HIST1H2BB	2.2031711596908883	3.1668554402730846	9.048023110470522	3.0685507648000376	2.6019926256521853	2.126467322142779	0.07455338760325327	0.15137830675987338	0.024273998466410266	9	2	1	0	2	17	28	9	32
HIST1H2BI	2.217583591652974	3.291754772193032	9.85794046658035	2.967135798503881	2.596722122479689	2.144577391735964	0.08778270554532884	0.15894854134418435	0.025224894585146335	6	2	0	9	0	23	40	9	21
PMS2P1	2.1749237041493594	3.074575125636936	8.632817551671415	2.750942818343507	2.7354279419821417	2.3053266653756466	0.06610745257696195	0.1279098375017301	0.015290823257809208	3	4	2	2	0	15	31	14	16
RAMP3	4.208153959338317	4.842659644128868	32.38775881963056	2.4651749063909545	2.4933170378177434	2.326367620232023	0.014231573709493768	0.009373132357654848	2.4559630671891313e-6	24	3	24	9	3	49	79	60	111
KIAA0125	2.244282275979501	3.433292073384159	10.836270508716368	3.338585425338384	2.7971767834651704	2.3363895931926564	0.05005384516184003	0.12927783770572573	0.025224894585146335	1	0	1	14	1	22	50	12	25
RNU1-28P	2.2817964801278436	3.2219440813820595	9.67233325499743	3.229388064145462	2.805383765053718	2.3747002090251796	0.06782592388157528	0.12218523168434797	0.011169641442371394	0	3	3	3	2	15	24	15	35
HIST1H3F	1.9002860855212578	2.8096572694150073	6.380870984659007	2.6439808641455667	2.785838983074959	2.3965109369148982	0.06149175714521898	0.09869677696148159	0.015290823257809208	4	0	4	1	1	13	21	5	28
C12orf75	2.2270079371623384	3.0836983291526736	8.394416330711577	2.4386667066339442	2.7976731947480045	2.4572422544514105	0.07816416883350213	0.0785807267403041	0.006201621287153262	4	1	4	4	0	19	30	14	13
HIST1H2BH	2.7515591085832005	3.904183960420419	16.096435503487214	2.92516934956319	2.8125154739062084	2.462369423059324	0.07109585263895103	0.10828656485050778	0.011887909841002709	5	0	2	18	1	55	38	14	35
HIST1H2AL	2.5155124331515792	3.2771132548489805	9.896263508487626	2.5500211080098714	2.7610208881478173	2.4799226199779776	0.04563955958207707	0.06185163829166443	0.001789730454604192	4	1	2	7	1	21	27	17	24
HIST1H2AH	1.839011573357404	3.0263717145446134	7.693231099917743	3.3664166966551274	2.9175285206889945	2.4899219248988333	0.04563955958207707	0.12330656818444222	0.0191949814929274	10	0	0	1	1	14	28	9	30
HLA-U	2.0602700877705824	3.0188318714844704	8.190710964639985	2.879680994463512	2.902516676913073	2.4957108063650386	0.08623935381092798	0.11360731584926007	0.011536302439992187	3	2	0	4	1	18	12	13	30
CLEC1B	1.5143584021533703	2.5041517073343544	4.699169944098733	2.693730082138565	2.9947667271524256	2.513442462709087	0.07109585263895103	0.10528812448234175	0.028008947344150364	1	0	2	2	1	4	19	5	27
CCNB1	3.0718109449883517	3.7939979591252935	14.710889546429346	2.691654395139208	2.7365496853256794	2.536894118839779	0.02473003029856117	0.03014658960132532	9.626927045941556e-5	12	2	3	4	2	19	41	27	56
PLA2G2A	5.2428333140357894	6.305177831860111	93.35894824000763	3.4328165946444504	2.988075503004742	2.5669981327386626	0.03186850926565535	0.0690447469081279	0.0015786213690252887	11	8	9	49	24	59	385	261	174
GREB1	2.045705809294632	3.164631422500992	8.986523663315177	2.843666351156526	3.0832322668859855	2.579761521323875	0.09504816831559855	0.11442850538172294	0.015738350143973442	2	0	1	4	3	5	44	24	14
CCL19	2.8701483291032326	3.626354484991553	13.056378151599686	2.711553446655122	2.8614549061188224	2.6562025556748052	0.028387148575410564	0.03014658960132532	1.0796057617003501e-4	3	2	6	6	1	23	39	25	33
MFAP5	2.201872370699161	3.1973027995054593	8.90569100512403	2.5310530714500357	3.0826673128419704	2.681239063896671	0.11503365008129687	0.07657451319596388	0.008942310240910101	4	1	2	3	1	4	59	18	15
TCN1	1.2118621772121378	2.516929806401354	5.354567062185451	3.029959179035278	3.486049178419272	2.6914146231995626	0.13181037097735843	0.15842242524801883	0.03817495287860319	0	1	0	2	1	19	16	2	12
ITGA2B	3.8247791763935055	4.887733026759689	33.1147867575784	3.2141411847546304	2.9371969617206375	2.7460218482391463	0.028387148575410564	0.03014658960132532	1.9967207667536877e-5	22	0	19	4	5	36	82	60	171
IGHD	1.8146657377956374	3.530404805590651	12.097695319954036	3.683627433490337	3.300757552027343	2.758095337807716	0.08902531240796303	0.16271055029469642	0.03840923512272214	0	0	1	13	0	10	38	47	12
IGLV3-21	2.2858950252075867	3.6457115725285267	13.013106098448834	3.988393390795653	3.209399091791539	2.7931908782967163	0.03477488531607575	0.10341646925659814	0.005526587652068717	0	0	1	10	3	28	40	13	53
IGHG4	2.1407261923111007	3.612419537988516	12.339879812204614	3.809186018817305	3.166861934561648	2.7932423286683674	0.061304971592373726	0.10828656485050778	0.010528824498240854	0	0	5	11	0	24	72	13	24
HIST1H2BO	2.23926108950001	3.4357499927115325	10.921756635240957	3.5123573545083673	3.145867979329372	2.8742916612933387	0.0331180141024926	0.07657451319596388	8.29885352674388e-4	5	1	0	8	0	23	35	14	40
IGLV1-47	2.137928135811545	3.7793907196408876	14.219139766892498	4.017123484496322	3.29010583462937	2.8783317226220015	0.06140262443392394	0.11551210329664505	0.015738350143973442	0	0	3	14	0	43	43	6	58
KIF2C	2.157595436442328	3.304681874294395	10.157351400723126	3.505689292932343	3.2583332827924933	2.9038375028246777	0.046446039479578684	0.0897070587179129	0.0028477388242662124	1	1	0	6	2	26	28	11	32
HIST1H3C	2.461021618101273	3.8032979905308175	14.617452634571439	3.8574763185758854	3.259944224434277	3.002256201123701	0.028387148575410564	0.0690447469081279	7.163721283797735e-4	15	1	0	3	0	27	42	25	56
ACKR1	2.778521316544173	4.355618766985619	23.040487468112726	4.683270714836294	3.8540688715030784	3.058328663815632	0.021438582072828855	0.07050930223477288	0.004263626102063076	0	1	3	1	8	29	73	59	57
FOLR2	1.7932352951835429	2.9885957124105893	7.818608900054369	3.5524869405997817	3.3883626647896743	3.0616592820529753	0.042253458376845805	0.09244322466339738	0.0030512867039345364	0	2	4	1	0	14	25	14	23
HIST1H2BF	2.7850406453440573	3.983083442075451	16.744222555872653	3.523174132965316	3.3227961897402922	3.113127896834277	0.021438582072828855	0.03014658960132532	3.6765561468995305e-5	8	0	10	1	1	39	63	18	55
KRT14	0.7302719750628941	2.124588022329232	3.8226482127738266	2.701463470954079	3.9718107252665997	3.164793277354776	0.1935295099746853	0.1431717536117507	0.04163528039679321	1	1	0	0	0	14	2	5	12
IGHV3-66	0.7523330846818804	2.0684967682740707	3.427794646093076	3.135804761736754	3.989391584957363	3.4201055894693884	0.07455338760325327	0.10860265257888313	0.030588316056125497	0	0	2	0	0	9	8	8	7
CD3D	0.819595717213089	2.0399130230275846	3.3415027526965737	2.880219867641686	3.9903489079192913	3.4505889018600118	0.07469856301080982	0.0897070587179129	0.02815474425613589	1	0	1	0	0	10	6	7	8
DSC3	1.0602411497653201	2.7008200526484303	6.201644108425978	2.701943627076562	4.018335047292605	3.460433158231702	0.2869277945584616	0.12218523168434797	0.024074142634821112	0	0	2	2	0	25	1	7	24
IGLV3-27	0.812390034507537	2.100862615276836	3.5543994004786494	2.9206673434113855	4.04177971728161	3.4882218151547053	0.07925483888629473	0.09886980851331269	0.028008947344150364	0	0	1	1	0	14	7	4	8
CTSG	1.8761348322736953	3.250886791422141	9.44619329379009	3.984220424164331	3.8871424015095632	3.6043859251702974	0.021438582072828855	0.0690447469081279	4.1704623984449313e-4	2	0	1	0	3	15	45	11	33
APLNR	0.8531661867156151	2.1916954327486926	3.4522159841166347	3.141610355014518	4.118975670992918	3.6199297035860747	0.06140262443392394	0.07657451319596388	0.021841509442382657	1	0	1	0	0	4	25	5	8
HIST1H3G	2.348652630313274	3.670170288391936	13.403545759457627	4.072733080907317	3.8688813379491447	3.653693652017966	0.021438582072828855	0.03476637520336468	2.8618113845243514e-5	1	2	0	5	1	31	44	16	47
IGHV4-59	1.3517254714784173	2.7984019680585	6.592235796305485	3.6276356979982807	4.12503760460151	3.7849245198276917	0.04006315871662782	0.0690447469081279	0.0032216030966455834	0	0	3	1	0	24	17	6	18
SNORA2A	0.8948463472434026	2.2150345468422916	3.921813311900073	3.0995411234240873	4.238767965005678	3.78774043856849	0.06249097711235614	0.07657451319596388	0.015738350143973442	1	0	0	1	0	15	9	4	10
SMPDL3B	0.6196171594638339	2.059221355719491	3.1691179281886224	3.3909577301945477	4.4476278233511355	3.8059059277231895	0.07109585263895103	0.10341646925659814	0.023490496969758735	0	1	0	0	0	5	9	3	20
IGLV4-69	1.1045535474554766	2.5573037075088814	5.323121115830286	3.7538034144263697	4.1763991190492344	3.8167878144076126	0.03194990800461558	0.0785807267403041	0.005240575306796507	0	0	0	3	0	15	14	9	15
TMEM40	0.9158110193193019	2.319011777435673	4.137205277058032	3.263754200671037	4.346573181421097	3.9213898791508246	0.06140262443392394	0.06990223554816538	0.012295207288906712	1	0	1	0	0	14	17	2	12
LAG3	1.8825068769675064	3.462679113291624	11.649346962689847	4.2581742748022124	4.37758261581644	3.9727099197107636	0.028387148575410564	0.05902061517796078	3.462649948251138e-4	0	3	1	1	0	36	25	12	40
LTF	5.497228184499192	7.503908361784691	216.44584091612762	3.74413685396375	4.548774866194088	4.044458274887112	0.10063524586854106	0.03551106911358366	9.361886882880708e-4	21	11	10	53	8	72	766	1015	86
PF4	1.7630442573786291	3.49348511929385	10.725118517057034	4.294282267508001	4.45487895568134	4.213994175301539	0.028387148575410564	0.03014658960132532	1.9069575137828452e-4	4	0	2	0	0	7	46	10	85
IGLV3-25	2.95837530336664	4.978031248488132	35.69475007840925	5.172602939308752	4.367123952980403	4.224614201400716	0.014231573709493768	0.02112520381793545	1.3876623394043874e-6	0	0	12	9	0	113	111	42	95
CLCA2	1.1194948321774607	3.150455242991364	8.869164775712136	3.271030725544977	4.824838152397062	4.235181409357198	0.2721116569200552	0.09637256790103607	0.0061527495416122775	0	0	0	2	1	32	1	6	53
S100A2	1.7609991745899953	4.129833917004603	19.415966429881674	3.8982002882770352	4.990843618150574	4.249299082872499	0.2115409349909673	0.0690447469081279	0.03408227764851899	1	0	0	6	0	91	3	16	67
IGLV3-10	2.6866384968725017	5.332982934519648	46.307686022993806	6.505625460694951	5.4231943988447995	4.7386242587914875	0.002889403576301512	0.009373132357654848	0.020654626446410636	0	0	0	13	0	146	114	67	146
IGLV2-23	3.529753746346434	5.960278310174341	72.58233168829558	5.916007489003657	5.322820130790233	5.037854028434497	0.014231573709493768	0.005206689055486889	1.0791208510665936e-4	0	0	14	7	1	253	138	58	321
FGFBP1	0.2482723144050094	1.7391120258493311	2.392267884033605	3.0808700111425438	5.6732535080233735	5.317176851859175	0.07925483888629473	0.10860265257888313	0.032498972348952104	0	0	0	0	0	10	6	2	6
MIR205HG	1.8753160479838134	4.039431320948669	18.375846721889676	3.9893747103058526	5.6388742003690755	5.473690062651661	0.1445171294637629	0.02632566836073967	2.070590141657152e-5	1	0	1	2	0	73	5	39	39
RP11-488L18.8	0.33427745287373106	1.826909713333094	2.4994552595667745	3.334164099129673	5.775587641443361	5.538662186196948	0.06140262443392394	0.09033236462957998	0.019603349017360636	0	0	0	0	0	2	10	8	8
IGHV4-34	3.5417562589766405	6.498109695639491	106.13312857136475	7.0716012746094785	6.194510517318638	5.963848203036736	0.002889403576301512	0.002282593738116899	6.417199532648389e-5	0	0	3	15	0	329	326	89	444
IGKV1D-17	0.4487730432659621	2.063189292845232	3.2574659198148157	3.5641271203863005	6.145572375664058	6.10981376665447	0.06140262443392394	0.0851947853773803	0.007731826426303628	0	0	0	0	0	11	5	3	17
N	0.5160753833646237	2.1293177842779114	3.2014926831314363	3.8541846338080825	6.176819605017592	6.202082704803427	0.028387148575410564	0.0690447469081279	0.004315411158238499	0	0	0	0	0	3	17	5	17
IGHV1-46	2.80765113910199	5.525376064686458	53.56833210851986	6.403328126572681	6.291543790480461	6.210964475894351	0.005765672895388346	0.002282593738116899	1.8086848642359873e-11	0	0	1	7	0	194	87	92	134
DSG3	0.4814465212053419	2.533063916942183	5.345373928399362	3.484056901618501	6.83216021819724	6.96674235833705	0.17314350732170566	0.09886980851331269	0.003145367628491327	0	0	0	0	0	23	1	5	24
CYTL1	0.5494077548672107	2.710676258596162	6.355868747598078	3.7713132927269384	7.077249696638854	7.297512910100528	0.08902531240796303	0.09468417923391849	0.0014450783098328944	0	0	0	0	0	1	16	34	8
S	0.8065960288104229	2.6904758009126066	5.692058275082276	4.48952254967706	6.970452240251572	7.309326958635814	0.021438582072828855	0.04183879634313166	1.3542441492729696e-4	0	0	0	0	0	3	20	16	30
IGHV3-64	1.0988101789374587	3.16764060862102	9.070753448193559	4.946802466724067	7.602725316348922	8.1473513774553	0.010326723517890116	0.024562973680806354	3.841381664196591e-6	0	0	0	0	0	33	17	12	30
ORF1b	1.216745239706368	3.4291115404092363	10.348582658427624	5.482990339371703	7.8462600407851815	8.458432544876558	0.0030113250670389434	0.009373132357654848	5.572068804323515e-7	0	0	0	0	0	14	64	9	52
ORF1a	1.4521801567165633	3.7840288809960096	14.01577296900424	5.9354982613025555	8.268770028432867	9.008717777744097	0.001106606182463057	0.0029008616312539465	3.1796378124804747e-9	0	0	0	0	0	20	66	20	72
