# Supplementary material for: Genome-wide bioinformatic analyses predict key host and viral factors in SARS-CoV-2 pathogenesis
Source: Commun Biol. 2021 May 17;4:590. doi: 10.1038/s42003-021-02095-0 (PMC8128904; doi:10.1038/s42003-021-02095-0)
Supplement: Supplementary file 5 — Supplementary Data 3 [file 42003_2021_2095_MOESM5_ESM.zip › GSE150316_ValidationDataset/WithoutThreeOutliers/case5/des_Case/controlVscase5_genes.under.tsv]

gene_id	LimmaV_AveExpr	edgeR_logCPM	DESeq2_baseMean	LimmaV_FC	edgeR_FC	DESeq2_FC	LimmaV_padj	edgeR_padj	DESeq2_padj	NegControl1	NegControl2	NegControl3	NegControl4	NegControl5	case5-lung1	case5-lung3	case5-lung4	case5-lung5
PFKFB3	7.878452607977182	8.069728296793224	326.7125311313174	-1.3572689816618912	-1.3923406373714988	-1.3222314556002597	0.032587508146532454	0.0634618646962939	1.0791208510665936e-4	763	111	998	685	161	131	278	140	336
TNFAIP3	7.157415007119369	7.3694190766690015	200.8253158757827	-1.4380557111229169	-1.4681628483517308	-1.3922888100328321	0.03194990800461558	0.05104090145271045	1.0399202493764647e-4	401	75	585	430	119	79	215	62	185
EGR1	7.71580126321276	7.998664684278409	311.9680240336408	-1.5778035332994618	-1.6622256057691307	-1.5614679462307903	0.04006315871662782	0.056806739441877925	1.9271482766165422e-4	835	98	1027	410	222	88	251	127	269
CTB-89H12.4	6.422417928979108	6.703448179691029	126.28639701273636	-1.616520642745007	-1.6642015474469753	-1.5654466971359182	0.043185235223245674	0.0477773400327331	1.73928783567626e-4	204	51	364	306	83	28	119	50	109
BHLHE40	7.75087141127271	8.04063775343391	320.4174100054808	-1.6223826043813576	-1.7009381991704338	-1.606176861698048	0.03105332810661042	0.04739015079854759	9.626927045941556e-5	761	105	1206	559	169	96	235	117	299
ADM	6.001443569175851	6.30790483321902	95.11210017384411	-1.7731738087482738	-1.725060261354377	-1.631938013326202	0.03105332810661042	0.047060882787296594	1.0399202493764647e-4	349	31	205	213	54	19	94	41	66
ZFP36	8.586193638226176	8.921436798253794	592.2751375174408	-1.6373071282138225	-1.7695114514908512	-1.64434503404069	0.046446039479578684	0.0690447469081279	4.476269716829206e-4	1466	158	2293	794	403	171	433	237	446
ATP13A3	7.577597358177118	7.891515324514277	292.098440462133	-1.679831337200254	-1.8008660973548778	-1.7105020086633242	0.03458969876887995	0.03913100415520818	6.417199532648389e-5	374	205	606	556	241	90	263	70	236
THBS1	11.016086746149867	11.336860176820124	3182.492659036514	-1.8075572221100258	-1.878131329366448	-1.814482677172387	0.010326723517890116	0.04130026877050907	1.3876623394043874e-6	5561	2876	7564	5955	1433	1172	2009	840	2522
SERPINE1	8.806231187442034	9.336347451742276	790.6814799539663	-2.4399318813958524	-2.516298195432164	-2.4583488356789065	0.002889403576301512	0.008792678533068437	2.348461928452123e-10	3833	336	1110	2229	405	130	485	165	391
NME9	2.5602523833696074	3.4059163415997253	12.593888412680021	-3.055343326917115	-3.4908580296108402	-3.304027961434788	0.043185235223245674	0.03014658960132532	1.696143196560279e-4	18	15	31	26	7	1	4	1	3
RP11-423E7.1	0.912543526202013	2.3273747264050315	4.236040241792304	-3.827830428207415	-4.652757245610696	-4.252345099772827	0.046446039479578684	0.0897070587179129	0.011322157670801873	11	1	23	11	2	1	0	0	0
ALMS1-IT1	0.5644791102062272	1.9574562183318778	3.0476893385564883	-3.8052301607007126	-5.780735507605255	-5.613129284239009	0.03186850926565535	0.0785807267403041	0.009254291691051405	7	2	13	10	1	0	0	0	0
