# Supplementary material for: Genome-wide bioinformatic analyses predict key host and viral factors in SARS-CoV-2 pathogenesis
Source: Commun Biol. 2021 May 17;4:590. doi: 10.1038/s42003-021-02095-0 (PMC8128904; doi:10.1038/s42003-021-02095-0)
Supplement: Supplementary file 5 — Supplementary Data 3 [file 42003_2021_2095_MOESM5_ESM.zip › GSE150316_ValidationDataset/WithoutThreeOutliers/case5/des_Case/unfiltered/controlVscase5_genes.over.DESeq2_unfiltered.tsv]

gene_id	LimmaV_AveExpr	edgeR_logCPM	DESeq2_baseMean	LimmaV_FC	edgeR_FC	DESeq2_FC	LimmaV_padj	edgeR_padj	DESeq2_padj	NegControl1	NegControl2	NegControl3	NegControl4	NegControl5	case5-lung1	case5-lung3	case5-lung4	case5-lung5
CHD9	7.831931062637448	7.8496474443123025	279.59118238827335	0.04272163462015892	0.03666336312905782	1.2605550404459005e-5	0.9574599791733434	0.9725893532610117	0.9996453093478047	551	92	466	312	128	220	437	258	511
CCR4	1.7340031711168893	2.6974714411731324	5.5076956317701065	0.9598506918113252	-0.0313580220616624	1.692483405350985e-5	0.6403479947085795	0.9932146607686045	0.9996453093478047	2	0	31	6	0	4	13	3	13
INTS2	4.104807347682197	4.308679842369408	22.025662160421398	0.12075258907370592	0.0294543600164741	3.589730747968607e-5	0.9335994526410326	0.9881881324807148	0.9996453093478047	40	4	19	55	11	17	46	9	55
PQLC2	2.32075214568497	2.845195385039988	6.465013555023154	0.127509285504344	0.033968060561964455	4.087840253230973e-5	0.9548477267794115	0.9908203518749553	0.9996453093478047	19	2	12	11	0	3	11	4	22
FBXW7	6.431437579265177	6.462450426731448	105.70904950935603	0.03617179875991748	0.035797154556187614	5.258078043947775e-5	0.96768695114425	0.9753378093971652	0.9996453093478047	159	38	200	150	40	102	177	71	200
PSMD13	5.6147830746514105	5.697815268754005	61.650963782377396	0.09992454752695913	0.029925631222662636	6.244731246138323e-5	0.9207752745724834	0.9841435831989402	0.9991608312041249	127	36	70	93	13	51	124	37	120
ORAI1	3.0196456390089383	3.37609007316567	10.368628905037127	0.012495321409421467	0.03755711116262553	6.828383192942762e-5	0.9941024226341062	0.9881881324807148	0.9996453093478047	18	1	20	27	2	7	11	12	26
ZMYND11	6.412969420294071	6.476357772416409	106.27432653683087	0.015194867842436508	0.040211993736287394	6.954014674248725e-5	0.9873159807829491	0.9759901615467945	0.9996453093478047	282	28	196	117	34	82	190	106	162
ISG20	5.051584621783724	5.2773051541182054	44.94472199206312	0.1882611321233648	0.012053886441629877	1.1129071323071093e-4	0.8992123525441273	0.9943168997855826	0.9996453093478047	36	13	146	73	7	47	70	36	73
LRRC2	1.10202835930523	1.9011343994283771	3.5109032365946256	1.033783875197068	0.18552525397954334	1.2156393048583355e-4	0.6634115163472324	0.9679594327421087	0.9998926108307925	1	5	0	4	1	1	7	3	6
MOSPD2	4.459588039931114	4.660988658128424	29.696745207469473	0.3855067646831779	0.0469033366946544	1.3813391775794728e-4	0.7400694549992634	0.983665961757936	0.9996453093478047	28	5	52	25	28	27	46	17	66
MIR17HG	0.542710197986754	1.5131195217514646	1.8500597000052807	-0.07753600144884377	0.09140581918603614	1.428811902224109e-4	0.9790592571874301	0.9841533740902287	0.9996453093478047	1	0	5	1	2	2	7	0	1
CHRD	2.293861916497151	2.886019558097878	6.918394837301305	-0.1352212568830942	5.510972367806894e-4	1.4392910359710892e-4	0.9562520719124287	0.9998661886974725	0.9999705031352188	19	1	17	11	0	5	6	13	8
CYP51A1P3	0.05800794424360754	1.4726642273017112	1.289141038860946	-0.15717783664277699	-0.009848867396582207	1.4683283765617587e-4	0.9637775457474789	0.998961426956903	NA	9	0	2	0	0	0	1	0	9
CYFIP1	7.210326271505634	7.234593367631446	182.13219389892896	0.024268021483010268	0.038097446073766215	2.0051160590934023e-4	0.9764887021281745	0.972439581483328	0.9999705031352188	385	68	288	195	75	180	263	157	299
C16orf13	3.0563750808725962	3.4121768675690705	10.868636679435944	-0.12881190842754947	0.03339943310225058	2.0696184890382262e-4	0.9478567322318233	0.9898877405164052	0.9998926108307925	34	4	17	14	1	13	30	5	10
MIR181A1HG	3.4888084369408916	3.6863687367507607	14.854693053249774	0.17337503338651056	0.03259128256982393	2.5121429439567406e-4	0.9126624928611283	0.9891394670002652	0.9999705031352188	17	13	21	11	4	16	13	12	28
CALCOCO2	7.976772869264375	8.027170176295208	316.5363709998789	0.11521617145272055	0.03631502665965519	2.561078034878316e-4	0.8991874809570017	0.9785946351355103	0.9999607508415651	417	103	711	301	155	239	521	294	567
SDCBP2	3.1415027241840567	3.5220473736146256	11.58824435581612	0.01574771352521187	0.03272935150944738	2.596025441545837e-4	0.9926440819928504	0.9898842088735277	0.9996453093478047	23	3	27	22	1	11	25	3	30
RP3-370M22.8	0.2702217948767355	1.5952881098819416	1.575909958257989	0.06139892671887817	0.025606887136352962	2.8833135965436056e-4	0.9842595579787763	0.9951645254057229	NA	4	0	8	0	0	0	3	0	9
OGFR	6.062734074646903	6.13930970758489	83.57633537124852	-0.04474753302108028	0.04123186371363007	3.000323042609505e-4	0.966539144232272	0.9760469136304754	0.999875143991263	206	20	151	126	23	94	130	66	125
FTH1P7	1.8842885860747458	2.4479936990574545	6.033538065471285	0.8366600612647176	0.1389767761052042	3.0321564779971856e-4	0.6857979874518694	0.9716435360355306	0.9996453093478047	3	3	1	3	8	2	9	8	8
A1BG-AS1	1.4711974342411132	2.1181099681763884	3.8596724609258826	-0.432732930405711	0.019875348690951894	3.570561481825095e-4	0.8592070777759172	0.996273767144958	0.9994692487219594	6	3	5	6	0	8	5	2	1
SMO	2.1685234009797765	2.6307553932017784	5.418789415523315	0.039314733233465196	0.04061688658068115	3.8052807349629405e-4	0.9831477708062903	0.9892838514931157	0.9995684757943306	22	1	7	6	1	2	14	6	9
ACTR3C	2.694037056483383	3.0411064141259296	8.36922907342289	0.30818941895292756	0.031751660166136536	4.2168612036999587e-4	0.8638400680793069	0.9908203518749553	0.9995684757943306	6	5	9	24	1	5	14	9	15
SNORD100	1.8434041437389956	2.7049915434262535	8.023371456219449	0.08020375224559821	0.1875330122782875	4.3301920165489497e-4	0.9803566770428075	0.9694314605694809	0.9993296672072289	2	9	2	3	5	18	2	5	2
SERINC2	3.98582630618386	4.26245761831217	21.308121598039726	0.2243494059660022	0.02331960461707605	4.352361942130457e-4	0.8954225351705349	0.9923722295817454	0.9996453093478047	47	8	9	62	4	24	33	11	45
SVIL-AS1	4.772589891126299	4.889288342753657	34.15376936561752	-0.11971309692309567	0.044362435526761876	4.3572577475088674e-4	0.9172890309291559	0.9785946351355103	0.9996453093478047	59	7	58	65	13	27	41	44	53
PHYH	3.766023301459059	3.9326383439258983	17.46733234861428	0.288452865743869	0.02674063338172832	4.504310247108604e-4	0.8392104451844496	0.9900346691950814	0.9995558023848359	19	10	10	34	9	17	36	9	27
C2orf68	4.9164171145318685	5.022357241667298	37.366430958267074	0.012042290870882124	0.04004678280992574	4.5648185743465177e-4	0.9900990242160921	0.97940251392692	0.9996453093478047	62	12	80	61	9	29	90	25	61
UNKL	3.5432593748788133	3.936096790659737	16.010856703881934	-0.0424704756235923	0.019968765722181186	4.7313716547922873e-4	0.9804220826729471	0.9932296064224866	0.9995684757943306	46	1	35	27	3	18	43	6	23
DNAI1	0.7914139718984728	1.986189119204838	2.967253940571542	1.4629560693779406	-0.008204910146052602	4.8277602793574413e-4	0.5454065788994371	0.99901378953928	0.9985134272570259	0	1	17	0	0	3	5	2	6
SCARNA12	2.168320238423067	2.6126185706249787	6.697205594930477	0.5150032738681971	0.0893863414262869	4.8587315751228143e-4	0.806913174825136	0.9813330314103832	0.9993296672072289	4	3	6	2	8	3	5	8	15
BPGM	4.168572516080199	4.374857726667777	22.975646204063224	0.06564469658878168	0.04649879549055711	4.956470558977379e-4	0.9639458408797247	0.9820134876252838	0.9996453093478047	66	2	34	34	10	20	42	16	48
MGC27382	2.1620766271882417	2.8834772866401597	8.361328462499715	0.9093345893130299	0.18998424113816464	4.959951956838497e-4	0.6793039777019375	0.9627006811603203	0.9992225058634615	5	12	1	8	1	10	12	1	20
TOMM22	4.618132986913575	4.733295296120488	31.31410060824192	-0.03768236746447367	0.036806997791003195	5.089206738937111e-4	0.9764887021281745	0.9841435831989402	0.9996453093478047	63	20	35	36	8	29	42	37	35
ATRX	8.396405636434643	8.427866709902572	418.09027260333	0.07821684333362362	0.03726069894199616	5.115618270730828e-4	0.923776548116805	0.9755015360466563	0.9996453093478047	741	129	858	408	190	328	669	366	797
PRKAA1	6.802413981041636	6.84780210870606	139.6955123578314	0.15764541964665102	0.033188383344439444	5.164151946517195e-4	0.8514564986447473	0.9810872510415354	0.9996453093478047	164	79	216	144	62	121	225	104	270
MED15	7.029951139498696	7.099451617808389	164.37403464168267	0.027632784875595045	0.037177127224590455	5.263734149912598e-4	0.9775037631971595	0.9785946351355103	0.9996453093478047	433	32	278	265	50	121	244	159	328
DBNDD1	1.401619871490659	2.2529353238764505	3.615273486570352	0.4856255579033306	-0.028655283312195415	5.513989645097345e-4	0.8360034015651069	0.9931778077917657	0.9985134272570259	17	0	1	10	0	2	6	5	7
RFC3	2.935662129162989	3.187143258167812	9.586805862081034	0.11685043226624081	0.01933704193987011	5.515571731833232e-4	0.9489408761304974	0.9932971559886025	0.9994692487219594	13	3	7	18	7	4	27	7	14
WDR73	3.3350128788917077	3.628591426698114	13.082562768414842	0.03154106767889194	0.0417018356221863	5.633300265678951e-4	0.9844728397944864	0.9860915581540619	0.9995553398903831	18	1	32	21	6	8	15	17	27
DGKD	6.259173527621448	6.442828181867609	102.56729570055694	0.0459606857862451	0.02207392295334834	5.732681100441117e-4	0.9737135889193759	0.9900346691950814	0.9994692487219594	256	15	221	200	17	64	229	60	241
WLS	5.141575298357521	5.227686481530779	43.65001921513521	0.02869730901675371	0.04510273208098065	5.974094521000419e-4	0.9784745396619763	0.9754248859857614	0.9995684757943306	130	16	56	53	11	40	69	36	81
KPNB1	7.863332751892109	7.874773381944813	284.4896364727738	0.032854172956932944	0.03687277113889939	5.991450733567278e-4	0.9647451692507203	0.9712963748251664	0.9995684757943306	578	96	369	405	129	248	523	230	456
APOOL	4.242717194728538	4.4340181761673145	24.73115125924879	0.12826133936278591	0.03597876588885556	6.061573451018176e-4	0.9277191730820443	0.9858607794918797	0.9995558023848359	44	17	26	38	5	17	58	8	60
ATG10	2.5001837375039	2.8341406858632383	7.262430989834813	-0.294708077040519	0.04041137528419384	6.335453781028199e-4	0.8680996834014895	0.9891394670002652	0.9989940558197166	12	4	8	12	2	2	8	14	9
TYRP1	0.63255502779285	1.7166278675118838	1.96707762993353	0.310305274544745	-0.039998965213734326	6.440020018757053e-4	0.9185602496677776	0.992515418755237	0.997982636072267	8	0	7	0	0	1	1	2	8
RP13-735L24.1	0.3386545015737407	1.5379148508463085	1.8584926656065632	-0.10869831340836884	-0.08941992406142378	6.536550558415391e-4	0.9746919565231607	0.9853159302320419	0.997982636072267	10	1	0	1	0	0	2	5	1
RP11-477H21.2	0.5415401238209575	1.5320044135953206	1.8551128256421876	0.2908154781405172	0.1344124934539116	6.701761002083213e-4	0.9256603362358079	0.9760800559445967	0.997982636072267	1	1	0	6	1	0	7	1	3
GTF2A1	6.3615509066395	6.385877036027763	100.72689278780504	0.08088396114471925	0.025216083460696388	6.92170605798657e-4	0.920527373810688	0.9835756669096206	0.9994692487219594	134	44	155	132	48	81	165	85	183
TMC7	1.8452917869749073	2.4114767113718063	4.912169278910351	-0.30528608108915145	0.015523544644105158	7.0662640852757e-4	0.8981317812939424	0.9968198466188137	0.9984872052966179	10	2	13	2	1	11	5	2	3
NEIL3	2.053418422538194	2.7548402468609563	7.2781046406214145	1.0889627339064376	0.14471276625064605	7.109797434976368e-4	0.6345884992455391	0.9705000475252703	0.9984872052966179	1	2	13	1	9	8	18	2	9
MARCH8	5.13160540347379	5.195589872296068	42.77982583054171	-0.027032489144449168	0.042751875363888206	7.275506904735004e-4	0.9784745396619763	0.9749870728212646	0.9994692487219594	91	15	66	59	15	26	92	43	63
MVB12B	4.106210854200615	4.301386278226493	22.25694458267399	0.12252603979922866	0.040304984043264755	7.412726201770737e-4	0.9284866917842749	0.9841435831989402	0.9994275073332152	44	13	41	27	2	19	36	18	43
AP2B1	7.421986512458539	7.436609487263129	209.54897897253747	0.04016553175181073	0.03186369006070704	7.562841008596629e-4	0.959188400759671	0.9760469136304754	0.9994692487219594	376	79	253	342	91	182	368	140	420
MMP14	8.580900604648669	8.678618955316725	500.18793165575676	0.24256337237589465	0.04453294927105621	7.578854446857665e-4	0.8082751340444281	0.9784400144519078	0.9995558023848359	850	199	295	531	379	414	751	452	914
RP11-396K3.1	2.7940048371041786	3.151273206024016	9.436797973103342	0.23749282931030774	0.040128291113208925	7.996392676623827e-4	0.9033739272878867	0.9889875618499233	0.9985134272570259	11	7	24	5	1	10	18	8	9
RP11-159G9.5	2.860808270605221	3.2893702266053158	9.934888404564218	0.2739175196138539	0.04082024527755702	8.08564287743298e-4	0.887006877837734	0.9881881324807148	0.9985134272570259	17	0	25	11	6	8	13	8	25
COQ9	4.204014941875662	4.3494526313078605	22.66645293787265	0.03681067940865845	0.04405620266024347	8.104897056220704e-4	0.9771605935045948	0.9814297330728482	0.9992225058634615	62	7	22	43	6	18	53	15	39
DHCR24	7.213043082356799	7.301649214808263	191.68108787125448	0.1486375103913549	0.04217774397974764	8.169960678373096e-4	0.8887668143217292	0.9785946351355103	0.9994692487219594	307	121	136	297	69	207	365	96	332
ZNF324B	1.062912869094948	1.724638780710438	2.188911696517009	0.16659258707134317	0.03210436417534847	8.17147443259562e-4	0.9422693794336322	0.9932971559886025	0.997982636072267	7	0	1	5	1	2	3	2	5
KLRB1	0.6303208529652307	1.6022881000694045	1.8046456018639343	-0.0820527468665805	0.07606771017371546	8.277527707160827e-4	0.9769137199231172	0.986004929816282	0.997982636072267	2	0	7	1	1	1	2	0	9
MTM1	4.475840652529142	4.577886306886382	27.99580382051993	0.28494864700796946	0.0219663524269734	8.366801420906795e-4	0.7957005304320486	0.9898877405164052	0.999170151595961	25	13	42	32	18	19	52	17	62
SMG5	6.211491237909939	6.361063447140708	97.28263407648753	0.04604221073795446	0.011872555182078363	8.497627069131809e-4	0.9716925530259144	0.9939916120037818	0.996521619629183	361	19	130	151	18	98	165	70	167
WDR25	1.6838541231503141	2.270684657765683	3.7962895674794224	0.006998928281322747	0.042796333347228606	8.534498352240997e-4	0.9966962004631745	0.9900346691950814	0.9984187120500922	12	0	6	7	1	5	9	1	7
TIGD1	1.1068719683291681	2.0570758315663236	3.1776311879839487	-0.14023542502773162	-0.006077321571195698	8.638812339433055e-4	0.9639458408797247	0.9990625039834935	0.997982636072267	3	1	2	14	0	6	2	0	9
RPL7AP6	0.7509845444218809	1.691402344499081	2.403316849109236	-0.24307133650770346	0.042141331150084914	8.943796228854489e-4	0.9358553690958661	0.992777346332038	0.9975715120107395	2	2	1	7	0	0	5	5	1
CIRH1A	4.405666889054824	4.526120704270264	26.600045374387577	0.16020123438762243	0.030987040502209708	8.946576480665604e-4	0.9005568516252966	0.9860478554711599	0.9985134272570259	65	14	20	31	11	13	61	21	50
DLGAP1-AS1	2.8121300006504852	3.0500180742446457	8.274944267014366	-0.011531799589375925	0.054824994990631266	9.069499883438852e-4	0.9940038247750821	0.9831936850559436	0.9985134272570259	15	3	18	10	2	5	11	10	17
STAG3	1.9491731806778216	2.418690445227382	4.633288063047703	-0.11366087831347615	0.04179245661183188	9.07015307365412e-4	0.9605620763539496	0.9892838514931157	0.9984187120500922	13	1	9	3	2	4	16	2	4
ZNF852	2.624224392321921	3.095954303962371	8.182252949766545	-0.1908611659544231	0.033511539441863775	9.236641304038447e-4	0.9275102042863115	0.9907803225549939	0.9984872052966179	16	2	16	18	1	10	12	1	25
AC006042.8	1.4164355908366404	2.1220293797351437	3.180679354997309	0.019800484073706007	0.03908103111203468	9.566752595095427e-4	0.992754747928811	0.9913476877884968	0.997982636072267	4	0	6	10	1	1	11	1	8
C12orf65	4.197436629071103	4.37835951096228	23.018983024034696	0.003705147785517619	0.04615737879215759	9.793493646113635e-4	0.9972424681570413	0.9816675134052038	0.9985134272570259	59	5	24	55	5	22	45	19	35
PDZK1IP1	2.613861556423022	2.9781428082807566	7.796297615951731	0.028839805706870388	0.0376575590583872	0.001019468458557936	0.9876285162765708	0.9898877405164052	0.9984187120500922	10	1	7	25	3	11	8	7	11
C11orf88	0.07356843747240872	1.4856740577173697	1.8741126497931262	-0.5391411107637706	-0.10302062537895552	0.0010290723382374602	0.8798440536421726	0.9853159302320419	0.9954346072877023	0	1	8	1	0	6	0	0	1
MTCH2	5.2098360192816875	5.308771246027287	47.241721318849045	0.2046036241403256	0.03891358659010564	0.0010311822348662667	0.8525328021944426	0.9826047471946403	0.9985134272570259	108	17	34	46	32	48	87	31	72
ZNF595	3.688958557689032	4.02881481869114	17.662480849458387	-0.022015277544257066	0.012327804245224864	0.001048284035739701	0.9891216163848251	0.9957262264052184	0.9984872052966179	23	2	62	22	4	17	31	21	16
ZC3H7B	6.514662406022568	6.643144467668646	118.75663514232897	0.07218397212058138	0.028669583516704605	0.0010490406218135568	0.9532895354309985	0.986004929816282	0.9986194861484701	404	21	177	194	24	98	206	97	225
RP11-785H5.1	3.765658206223912	3.8921342498033322	16.777187655032108	-0.030439125812229927	0.031525261018562026	0.001049618781088326	0.9811168140021823	0.9878736325501989	0.9985134272570259	30	5	21	19	11	17	15	15	34
FBXL6	1.3534091463206412	2.018529251880138	2.899071524899717	0.09608935151133502	0.041888178483203045	0.001062448969934797	0.9683684438415202	0.9907803225549939	0.997982636072267	12	1	4	3	0	1	9	2	6
TBC1D10A	3.4079673868558182	3.8620544473209235	15.357675474849055	0.08689152172803774	0.03389635659097349	0.0010663412350003006	0.9692248336447739	0.9898877405164052	0.9984872052966179	46	0	24	29	5	13	29	18	18
TMEM67	3.125155741821303	3.3882682016909422	11.131258526512747	-0.009199213466391068	0.027578932690604265	0.0010755629596688515	0.9955565288888286	0.9908203518749553	0.9984872052966179	13	4	22	13	6	12	24	2	23
RP11-421L21.3	1.2455765098151772	1.9899519841541917	2.760146200115906	0.32017897025001085	0.019652217847965843	0.0010798025516292973	0.8833702680083273	0.9964136388178123	0.9978486579354604	8	0	10	2	0	2	5	3	6
PCDHB3	0.8412724966911865	1.7586380526390133	2.591598050796118	-0.21856513056207258	-0.03289452679341453	0.0010919195563724462	0.9450610932981991	0.9931778077917657	0.9966973690939532	11	0	1	1	2	3	1	5	1
HPN	2.5674481041644603	3.0003100127323825	7.886696492908073	0.13148279439780744	0.030153011429995855	0.0011173443136534397	0.9538637598971333	0.992515418755237	0.997982636072267	17	3	3	24	1	10	16	6	7
LARP6	3.520403577244723	3.981720604189691	17.206927231872577	0.39303089207236847	0.037555804938864776	0.001125621427166351	0.8329289312207816	0.9884562103420782	0.9984872052966179	46	0	32	13	12	11	29	13	43
MORC2	4.827139070412812	5.051436382299235	37.75095309301915	-0.02605098419629128	0.026787819542461743	0.0011283702327418493	0.9844728397944864	0.9887264148975615	0.997982636072267	91	3	62	87	10	32	51	39	72
SIAE	4.788137334629371	4.977987505410558	37.20959682739776	0.4659889351399889	0.0584440399200247	0.0011342768249801413	0.7337368037418693	0.9772244522768968	0.9984872052966179	54	21	12	73	18	27	71	19	90
ARFGAP1	5.36234658023746	5.52529680006731	53.37339197707205	-0.008898867259246324	0.0297016409654418	0.0011461475487012725	0.99406168891756	0.9860915581540619	0.9985134272570259	161	11	80	103	8	53	98	40	88
SDHD	3.8489718991715227	3.9897558853485253	18.033744435539028	0.18583480972056987	0.012509451361197082	0.0011463706169925992	0.8874961736546325	0.9939916120037818	0.9985048315706025	30	12	15	25	7	9	41	11	38
CAPN3	1.2981695774592692	1.9669167519676298	2.725384574869876	0.13835114901372628	0.04165686777428738	0.0011840581961346595	0.9525282948284696	0.9908203518749553	0.9975715120107395	12	0	3	3	1	2	7	1	7
DNAH1	5.106148629590322	5.489287445222907	51.6838730728358	0.02790924027077086	-0.0174797861988466	0.0012092105720486633	0.9873159807829491	0.9939916120037818	0.9983012654943898	176	4	144	54	5	51	57	54	90
UBE2Q2P6	4.31158655746185	4.7482136043077805	31.824360205753862	0.792734625509366	0.08386920749901289	0.0012180087095643268	0.60736011385123	0.9766420351872755	0.997982636072267	10	2	44	44	36	17	64	35	46
HMGB3P9	1.9697772510824716	2.5515538470275145	5.273501989564914	-0.4126833700140137	0.011964686240271513	0.001218239128472929	0.8499513336707404	0.9977760414154095	0.9978486579354604	15	1	4	13	1	11	2	2	10
OTUD7A	1.728358337548506	2.158607743604052	3.7912144315333376	-0.1649780310845318	0.04971353369260132	0.0012224078504239216	0.9347605050918435	0.9881881324807148	0.9978486579354604	9	1	5	4	2	1	7	6	5
ZKSCAN4	1.1930432632771226	1.8654788325271237	2.5217828262555284	0.09756408388728774	0.04286766728202602	0.0012453582623715334	0.9681584301332289	0.9907803225549939	0.9971961704710242	5	1	2	8	0	1	8	2	4
FAM174A	3.282977881856224	3.484577399258837	12.782109208294775	0.18005070643630847	0.03642461117033478	0.0012464015329317654	0.9150017978903526	0.9883119216324043	0.997982636072267	13	6	8	18	10	7	13	17	22
ZNF304	2.9110178134073377	3.434785091061831	10.88427201517329	0.11068123419069129	0.01976287463490773	0.0012894673206536689	0.9618197814615319	0.9939916120037818	0.997982636072267	22	2	18	32	0	8	16	16	14
RP11-146N23.1	0.9867533920364898	1.7882223625053322	3.251578687520833	0.7230085739460278	0.26030780764875056	0.0013188742912775622	0.7665006959773335	0.952079292717119	0.9957154778583804	1	5	1	1	1	1	9	3	2
XXbac-BPG283O16.9	3.220580651034396	3.8231168867235237	14.780913694977503	-0.09566347056991986	-0.020850476757282757	0.0013354251719382125	0.9694856740384475	0.9939916120037818	0.997982636072267	34	0	38	31	2	9	20	26	14
MIRLET7BHG	3.647519192987083	4.106095584093321	18.621278541994222	0.2300114423760972	0.02951400300212568	0.00134086154407465	0.9106679060124493	0.9907803225549939	0.997982636072267	33	6	41	41	0	20	25	14	39
MRPL33	4.592739123446508	4.795396371726518	33.70405317101342	0.4607983491843099	0.08526505655380351	0.0013639023435172322	0.7215943029387805	0.9694677152553092	0.997982636072267	32	19	17	32	28	27	28	36	69
ANKRD20A5P	0.958088816691211	1.7003287656198396	1.9465885901418598	0.12273364242718054	0.027255184067834445	0.0013657534147166945	0.9579696312626734	0.9942195673279511	0.9966973690939532	5	0	3	6	0	2	4	1	5
ZNF182	3.383937406419261	3.657410702017684	13.379307271189864	0.15972433890750876	0.04381125541786546	0.0013763755192255393	0.9202543118141148	0.9853159302320419	0.997982636072267	16	1	31	23	7	12	18	10	32
RP11-800A18.3	1.041520813402164	2.0029922122740915	2.928721787400469	-0.5385335194336989	-0.055795577096234866	0.0013887972329547661	0.8546208216991321	0.9889875618499233	0.9960473196676554	8	0	10	3	0	5	0	3	6
RORC	1.0295753930185976	1.8651841505651394	2.8693979326584422	-0.2894005764772208	0.024829709995503817	0.001396115284898487	0.9300503254976153	0.9951645254057229	0.9960473196676554	1	1	2	10	1	3	0	4	6
BHMT2	2.499469109892116	2.9014611347230552	7.265325955468794	0.1003033636531432	0.045341134525144676	0.0014022078560872423	0.9644094431736202	0.9881881324807148	0.9978486579354604	27	3	9	3	2	7	21	4	7
CELSR3	1.0061011514287428	1.9729602384367075	2.544494056079598	-0.2530471139058023	0.03158546657672427	0.001418223492748622	0.9253057514387029	0.9939916120037818	0.9960641460924997	6	0	5	8	0	1	12	0	5
GGTA1P	1.7855969079711869	2.520480425637542	5.81898876847592	1.0484080305328554	0.11416439718429297	0.001453562079558401	0.6640315649211851	0.9781383246670501	0.996521619629183	3	6	14	0	1	2	9	7	11
HSD17B11	5.19598259764705	5.395549618690273	51.02927870466355	0.6249145182610192	0.0755961672126507	0.001477229181614172	0.6347229144001073	0.9714081814181524	0.997982636072267	19	32	82	40	31	51	70	42	85
SRGAP3	2.871404770035424	3.261643349817068	9.255103598849798	0.03609845493118769	0.045397533131477874	0.001484925592673593	0.9831285684179387	0.986004929816282	0.997982636072267	22	1	22	15	2	3	22	7	25
PHKA1	2.2267683651788035	2.717847152260723	6.09493486400583	0.2533809515599654	0.04749632576315589	0.0014987819056171095	0.9028117390636816	0.9881881324807148	0.9975715120107395	12	3	5	17	0	3	12	7	11
ZNF524	1.639530761191512	2.2049779158017135	3.6819857929442206	0.06788002220115912	0.04786306557159147	0.001503285712997879	0.9756858224447573	0.9884562103420782	0.9971591229060017	11	2	5	5	0	1	8	3	10
STAM	5.113217488110244	5.216502923150612	44.080551036303596	0.16682170241901165	0.038341044210478285	0.00151144604031646	0.8819514135905978	0.9828683873150752	0.997982636072267	75	15	37	59	31	19	78	41	100
FMOD	6.987122650462024	7.085798620545567	164.9320586503364	0.23544442071187627	0.04896389684139139	0.0015864220258229099	0.8201958989052877	0.9756131083513447	0.9982353871596157	258	60	233	99	120	101	357	147	267
WDR31	2.8453573866878004	3.066278614017573	8.73510103959485	0.1904728191358267	0.018776520657409715	0.0015906733715373668	0.906229577789013	0.9934348121497806	0.997982636072267	8	6	12	16	2	7	15	6	17
SARNP	2.710255179564366	2.9675508895838814	7.926743190116277	0.052678923331690095	0.027547143961208786	0.0016215303170006024	0.976915438649307	0.9913476877884968	0.9976616352004116	7	3	13	14	4	8	20	3	11
ADCK2	2.290597187931815	2.821349485902225	6.8309435781050984	-0.47100517782505397	0.007527392349738289	0.0016362215947030602	0.8359437536011571	0.9992822811943595	0.9967502609102344	24	1	4	13	2	10	8	9	2
CTD-3222D19.4	1.2082995295408256	1.9923721728297648	3.5487580739719857	0.6200436355739947	0.09029115293412059	0.0016465122023459516	0.8305883371408411	0.9841435831989402	0.9950327641756798	0	3	2	9	1	1	6	6	3
BCL2L13	5.718753854742108	5.797699098074071	65.64029450439777	0.005381518780692626	0.04943638189907154	0.0016574480657508667	0.9955565288888286	0.9705000475252703	0.997982636072267	141	11	101	112	29	61	109	59	104
AFTPH	5.169163413741825	5.282954082924626	45.575554110282546	0.07509246489880593	0.03917533071298545	0.0016802673768017608	0.9518119376793094	0.9820134963715785	0.997982636072267	73	11	90	49	26	23	124	31	80
ZFAND4	3.249531275847165	3.506326163266782	12.059238407621528	-0.21121666903311775	0.049226740793468816	0.0016863783920426918	0.8914166899704509	0.9843317558173127	0.9978486579354604	19	3	27	17	4	5	14	21	18
SYN3	0.10861124291914098	1.3357871803022077	1.145271989813583	-0.4835548313210778	0.05855699584283864	0.0017118093974627041	0.8653098485695996	0.9907803225549939	NA	1	0	5	2	0	1	0	0	7
TFR2	0.28471818744371385	1.370161593427119	1.3200217066700033	-0.30210480913175136	0.15208602872659444	0.001741564968832202	0.9119724329674201	0.973104692270229	NA	5	1	1	1	0	0	7	0	2
GPIHBP1	1.9253788109695666	2.936647236076749	7.973183200207843	0.0745638066286632	-0.003924398206694272	0.001741950374993701	0.9821203876806065	0.9998661886974725	0.9950327641756798	5	0	30	1	6	15	1	8	7
TFB2M	2.1300624752405914	2.5932663536205975	6.132645761694132	0.51262910365973	0.07894145298624007	0.001781908094346953	0.8078383440380889	0.9826260250941411	0.9960641460924997	2	6	4	11	2	4	17	2	10
METTL1	2.1155605047124117	2.6448691547433762	5.718600242392676	0.08743675037345917	0.044942111858306426	0.0018161663728552318	0.9710082881829826	0.9892838514931157	0.996521619629183	12	2	5	17	0	4	9	9	6
RAB40B	2.0680994807128603	2.6683844264284255	5.627435692766913	-0.4226101690901505	0.048940760517690945	0.0018334127739049009	0.8530234495861427	0.9881881324807148	0.996521619629183	12	2	11	9	1	0	12	4	20
HARS	5.460297898227663	5.495780004703085	53.40841216015147	0.03582209176210868	0.039840218701828564	0.001836697364268658	0.9701860949575665	0.9726633814030329	0.997982636072267	117	19	65	70	24	48	87	44	93
SNORD3B-1	0.8742115176769131	1.8952902545849313	2.6445383281181116	1.055390303735898	0.033645480254047705	0.0018374996067467004	0.6613539141541003	0.9939916120037818	0.9942053237542754	0	0	1	14	1	2	7	2	4
RNF187	5.306515016881117	5.369595166451716	48.54683166710475	0.039564825373521656	0.044690546290047636	0.0018435233724304657	0.9706552825618896	0.9726633814030329	0.997982636072267	106	19	48	91	15	37	74	46	94
FZD8	0.5458146857546903	2.008465600597654	2.563828291666262	-0.7254343878060571	0.03409144676943616	0.001882579660016872	0.8085990915460284	0.9939916120037818	0.9929112225993801	15	0	5	1	0	0	18	0	1
SEC31B	3.650351881939996	3.9231730920933745	15.999221165940117	0.08447799915419024	0.04529704684747007	0.0019015506923871735	0.9587863673614452	0.9841435831989402	0.9975715120107395	28	4	38	31	2	10	41	9	35
SPG20	6.576172034638236	6.6037812140559655	117.21875085070015	0.05714951181839928	0.03238702709260366	0.0019166306536349948	0.9468485946070763	0.9779031821234353	0.997982636072267	194	42	137	175	63	80	199	115	205
ATP8A2P2	1.2052509536845089	1.8914914107511	2.7781965488924936	0.3595712870544163	0.06913949562954458	0.0019242212806172096	0.8736801671542586	0.9853159302320419	0.9947046483998894	2	2	9	2	0	1	6	2	7
AFAP1-AS1	1.7295808368882253	2.4458586810749177	4.346860104873526	0.25474608921741054	0.034839961187404754	0.0019435530087169941	0.9119724329674201	0.992515418755237	0.9957106265430055	13	0	13	6	0	2	6	5	13
GDPGP1	1.3857174089159954	2.102455719508873	3.416151322481976	0.10774246319107482	0.014116253261918149	0.0019475486421537329	0.9696274161154408	0.9981994032200001	0.9947046483998894	9	1	1	11	0	4	2	5	5
PRPF4	5.0445123012040805	5.103861320631351	39.995880242672264	0.022122725428535765	0.049917525734582295	0.001987594420038419	0.9805556910333387	0.9694314605694809	0.997982636072267	88	15	49	68	12	34	75	32	69
C14orf37	2.201583465361366	2.6593566089230727	6.345086498727754	-0.19023185019383068	0.04323708723034455	0.0019944243581502667	0.9397001400955929	0.9900346691950814	0.9954346072877023	10	3	16	2	2	7	6	10	3
CCDC173	1.35063355564509	2.098556999267334	4.161873721266511	0.27617435430156334	0.08576752575396557	0.0020201459748087095	0.9312568908832959	0.9853159302320419	0.9941268368025195	4	4	8	0	1	8	2	3	3
ERCC4	3.0548863556529726	3.3060134596782915	10.426981698943058	-0.006873512416596243	0.0357198632068146	0.0020457524007458706	0.9961148425198141	0.9881881324807148	0.9968176584300403	22	4	15	8	6	8	11	4	36
POLR3H	3.918042175515197	4.177807924481118	19.585589926974265	0.09553699528732792	0.04454537710887141	0.0020496888052727634	0.9518119376793094	0.9839989856690502	0.9972683687084989	68	6	23	32	2	15	45	12	40
PACS2	5.704243111647393	5.798478212668489	65.51268869936418	0.02988210290449706	0.04411090017292203	0.0020851005742407967	0.9777602824497473	0.9760469136304754	0.997982636072267	211	15	96	74	21	49	102	65	124
FERMT1	1.3786808851053893	2.1924637653698564	3.818125486469681	0.7511489402458598	0.028739419235289096	0.00208735800826206	0.7623560180037565	0.9939916120037818	0.9942053237542754	3	1	0	17	1	6	5	2	6
ANKZF1	5.346379588608638	5.554278816063909	54.484955470186264	0.024641041841015544	0.022456600549951737	0.002092429656607753	0.9856351396628564	0.990768523698641	0.9972683687084989	75	7	142	116	13	58	122	31	78
CHST9	1.672739810002395	2.41574300598036	4.809227233723304	0.2533967939471942	0.004502395824903168	0.002106272984621319	0.9275102042863115	0.9998661886974725	0.994633323048098	2	1	22	2	1	7	2	6	6
CCDC80	8.622401967449763	8.784649858950694	534.3919800122317	0.26364920650961315	0.03768959372716985	0.0021071388645397936	0.8462722950072022	0.984653851374115	0.997982636072267	1556	158	201	1232	170	364	1164	485	784
SLC39A9	5.5313178043966875	5.599149627849442	57.25440628389536	0.09222655114531299	0.03763123238130757	0.0021076036922304453	0.9261017043214868	0.9784298892858461	0.9978486579354604	104	27	59	116	15	41	105	44	118
FAM81B	1.1371574981047898	2.1205296905009163	4.301537473372734	-0.10363945633405536	0.1059937859423065	0.0021198082161232117	0.9750576362076869	0.9841098761045697	0.9929494626340272	2	5	9	1	0	11	3	1	1
ZNF134	3.960527218143854	4.177404459683425	19.54540793264688	-0.002546933022022975	0.043917152369170105	0.0021232699814559583	0.9983994569869349	0.9834204592371966	0.9972683687084989	44	4	31	41	5	13	46	8	51
NAA16	4.997441101900809	5.12693909398276	40.417813866905625	0.0582740613766128	0.042899881355911496	0.0021466344533587565	0.9618574029149045	0.9786848267668052	0.9984187120500922	83	5	72	59	21	28	86	33	72
LPHN3	2.8996988422466665	3.404157115812764	11.524696902608838	0.3342048764478651	0.03670294060282607	0.002152205074418358	0.8991197779842992	0.9909571682796848	0.9952590752229259	16	4	35	1	5	9	10	19	12
MAP1B	8.986790180471063	9.052421773733354	646.1768823807125	0.1432720059542913	0.045172798768175496	0.0021642964332058	0.883656174967346	0.9754248859857614	0.9972683687084989	1743	215	856	428	331	428	1170	609	1173
MLC1	0.2172749866602522	1.3768111476383462	1.1302073356771176	-0.2699479091052517	0.08654498583393945	0.0021859951993334755	0.9192367907473221	0.9855755914826593	NA	6	0	2	1	0	0	2	0	7
RP9	2.9338142842766506	3.2137056849663463	9.619105113055875	0.1754761754519783	0.02987495616425084	0.002188756171874519	0.9140024580591843	0.9900346691950814	0.996521619629183	21	1	10	12	8	7	21	5	20
DPCR1	4.112967734272544	4.2439659600101995	21.453102084951006	0.06334660146186893	0.029990555751677712	0.0022105193908716508	0.9639458408797247	0.9871311211805627	0.9972683687084989	48	10	28	21	9	8	50	18	43
DNAJB11	6.378800410757709	6.43583727854161	104.7037358705543	0.1959295896927154	0.037905759865706636	0.002211408921494069	0.8225333827515846	0.9784298892858461	0.9978486579354604	174	45	85	125	68	83	205	73	191
CFAP53	1.9287498586491045	2.733345958993099	6.168043301009399	0.2415887422953717	-0.029934941885580418	0.0022193258641509173	0.9277191730820443	0.9931778077917657	0.994633323048098	4	1	30	5	0	11	4	6	6
TRAPPC6A	1.1176402987060323	1.7350109263026638	2.714870656486055	-0.04052887910252928	0.06467318093692656	0.0022204704679762047	0.9873159807829491	0.9878736325501989	0.9936749505146677	2	1	1	6	2	5	2	2	2
RP11-274B21.2	3.7068343060546987	4.015664162610864	17.153285208084576	0.006803316280943416	0.04722482032532225	0.0022494329298879093	0.9959559525559848	0.9841098761045697	0.9969043857909092	46	2	34	34	2	15	22	17	38
AC092839.1	1.5316581329314582	2.2708035522711456	3.6541068304693876	0.10313290392080211	0.035834865244336885	0.002293961230710901	0.9681584301332289	0.9925565148663382	0.994633323048098	12	0	7	8	0	5	5	1	11
HRH2	2.0535147224253123	2.7064679281319846	5.869563588744752	0.6340635936043372	0.04459587330810576	0.0023931507140028986	0.7610748195753199	0.9898877405164052	0.994633323048098	2	2	21	11	0	5	14	3	12
TECPR2	5.159154763333013	5.261877647782546	44.78639572313051	-0.13504603148806948	0.046637155584338806	0.002396969997561736	0.9065325101140963	0.9760469136304754	0.9971961704710242	84	14	89	67	12	39	83	51	44
CTPS1	4.012697833875163	4.35964333878253	22.47408185171707	0.04816094402793384	0.031506756262113564	0.0023999033935539972	0.9784745396619763	0.9892838514931157	0.9964795910366554	54	7	21	63	2	6	45	23	56
KIAA0895	1.9097187235373903	2.286799435955259	4.4430973240214895	0.14128613992002167	0.031157038099432873	0.0024036105506788042	0.9482534982267312	0.9914272651892809	0.9946776266836979	3	2	5	8	3	3	6	2	13
FOXF1	4.746223014805368	4.819844329461522	32.86647933768994	0.03404676409012748	0.04227400811371835	0.0024333677754353037	0.974793725483369	0.9769271278019609	0.9971961704710242	54	8	53	43	19	33	49	27	55
DGAT1	3.654853410729388	3.8436707174314164	15.486966492298311	-0.035162441966817115	0.06641467579267593	0.0024382764109590867	0.9798081273531762	0.9739570370911368	0.996521619629183	45	5	26	17	3	16	29	14	20
RP11-313J2.1	1.7482413521453444	2.34567410715724	4.873953632291206	0.11454848400559188	0.11706654487464054	0.002441849618907878	0.9665389732312887	0.975304431554863	0.994085960841085	5	1	2	6	6	1	3	4	19
WASH1	1.1318031877102683	2.0245721676370034	2.7866927370629067	-0.09489811553643995	0.03895108555089387	0.0024607664439660463	0.9735341907482095	0.9925883151866751	0.9935283731538724	5	0	9	6	0	3	10	0	5
IGHV3-43	-0.14938076762389937	1.2668089799456674	1.0438139477398976	0.5880447607804516	0.08755762005583147	0.0024610575163546812	0.8418877971718608	0.9881881324807148	NA	0	0	0	7	0	1	5	0	1
SYT11	5.277137298184357	5.326824602710939	47.697791890558626	0.09189182427748374	0.02917302793124333	0.0024622001509107725	0.9265729609122983	0.983788888214182	0.9971961704710242	58	20	70	66	25	33	68	48	91
CFAP58	0.6382460137591697	1.9069035000944519	2.724275931768268	0.8747316758985562	-0.0850253942177487	0.0024699302375528233	0.750557422580842	0.9860915581540619	0.99145213769184	0	0	17	1	0	5	2	3	2
TBC1D15	6.0904105033726745	6.161575330830226	85.9229713563793	0.1884125171941603	0.03988820936730898	0.0024967710746933943	0.8496178495176001	0.978276348021817	0.9971961704710242	77	29	156	114	51	74	166	54	163
RP11-35G9.3	1.7536353701073188	2.3774351883151144	4.801140841942864	-0.2323566326745894	0.0746092605804351	0.002549882860985349	0.9312568908832959	0.984375659945605	0.994085960841085	9	1	8	2	4	0	12	7	6
CYP4B1	5.541093901766582	5.616327065533082	58.70863826625377	0.1775386931336411	0.03669308712330816	0.002552003148201706	0.8499513336707404	0.9815108691361116	0.9972683687084989	67	39	85	82	16	46	104	50	99
MDFI	2.927413065642806	3.333715835402409	9.793987204287923	0.1634343425571678	0.05408609283743491	0.0025593248477884297	0.9265729609122983	0.9841435831989402	0.9957106265430055	32	1	13	22	1	9	19	6	23
ZNF576	2.0463080067064174	2.4507208731542796	4.701449196831103	0.02224407638382291	0.05393507574277366	0.0025711229226082063	0.9891216163848251	0.9853159302320419	0.9946937453032145	15	1	6	5	2	3	13	2	10
ATPAF1	4.9026883467999856	5.0278217596933485	38.467492069533264	0.08716889600606545	0.04424920482848399	0.002572302717159331	0.9472074296832372	0.9813330314103832	0.996521619629183	57	24	35	71	10	21	45	45	84
POLR2D	4.39328696941072	4.519915279637789	26.38381954566632	0.16931065801876924	0.04129463767254023	0.0025761599980437854	0.8992123525441273	0.9831936850559436	0.996521619629183	51	8	15	55	14	24	39	22	49
STARD13-IT1	1.0912384775100774	1.7774943366180245	2.3704298721871795	0.16090655396203013	0.061177353646471117	0.00258017915481149	0.9479156786719574	0.9878736325501989	0.9929112225993801	2	1	3	8	0	1	6	3	3
EMILIN1	7.600961239685777	7.680390069692739	247.9451840785557	0.10047704651925143	0.042244976319342036	0.0025809937926503097	0.9208901334987624	0.9769513998550332	0.9969306729363293	858	85	264	268	71	199	341	254	446
RP11-295P9.8	1.3858095416573706	2.025032408052902	3.1429396909088814	-0.19590320027232463	0.0624458551188797	0.002616232963854865	0.9369624881421758	0.9865637293754165	0.9937450606989144	4	1	3	9	1	4	8	0	6
CD2AP	6.766563662783484	6.789041166003926	133.35591154969475	0.06890948394726679	0.02983254979575858	0.002624500985362895	0.9308064580477903	0.9789443817735387	0.9971591229060017	202	48	171	205	70	92	239	109	267
LMTK3	2.0937108371013124	2.832322679793421	6.11109422361478	0.10625303683682022	0.039147737742871815	0.0026277106299744737	0.9681584301332289	0.9908203518749553	0.9942053237542754	27	0	6	12	1	2	24	2	13
RP11-541N10.3	1.577726816015232	2.3318829514327972	4.382379456201286	-0.48724651583453094	0.04011109631681849	0.0026362816125226193	0.8435621934573018	0.992515418755237	0.9935724994873665	7	2	7	10	0	0	6	10	5
TRIM61	-0.27864545157673704	1.2639732737969553	0.9722214382394431	0.10836361053671466	0.04640669627214513	0.0026496721473731736	0.9756858224447573	0.9939916120037818	NA	8	0	0	0	0	1	0	0	6
LILRB1	4.093779921019977	4.436683113163694	25.223547195946725	0.4252279774724406	0.0648499170994296	0.0026625221083527106	0.7708112485470883	0.9799949133324288	0.9954346072877023	38	22	47	17	1	22	32	21	53
ANKRD17	8.340426020407337	8.34769486523292	395.46506076350016	0.038147799323943805	0.03736206206385874	0.0026669588917228298	0.9576739388422476	0.9704107073590645	0.9969306729363293	733	139	569	546	178	305	649	307	838
HCCS	3.735311759813949	3.931812030731183	17.84894821450935	0.2671299277198811	0.05665946578372209	0.002696085750278664	0.8552261070165279	0.9823746428152043	0.9954346072877023	31	14	13	12	8	23	28	7	29
HFE	3.353437218940568	3.617169521517601	13.98141508930234	0.27918569128636334	0.06698577983881324	0.002699620148808806	0.867811504809202	0.9803527258766784	0.9950327641756798	17	12	11	13	6	12	23	3	39
PEX2	4.022035199676793	4.140396336950341	20.552555539309886	0.1423128387268601	0.029518545690662965	0.002764487566345105	0.9153026186746659	0.9881881324807148	0.9960641460924997	22	12	23	26	11	25	36	10	29
FDXR	3.2627478986196192	3.5488886717028096	12.610809089606615	0.23146991465291641	0.04569370343043068	0.0027667004973290776	0.894910892755155	0.9858267297280051	0.9950327641756798	16	2	7	35	8	13	13	10	28
SLC30A4	3.6387628978263886	3.7932816523405752	15.122927521891496	0.03656625060743545	0.035618462686043156	0.0027781504976333664	0.9784745396619763	0.9856087782274262	0.9960473196676554	23	4	20	28	8	7	36	14	25
RP11-76C10.4	0.7727534566413539	1.7768213428180513	2.079162109566833	0.20666399672218838	0.04598779296440744	0.0027805688640897127	0.9406453255348316	0.9923722295817454	0.9917694465614375	4	0	1	10	0	2	5	0	7
FOXO3B	0.827993025502726	1.7584217427403745	2.205198211538101	-0.09176229645356224	-0.022072218712483497	0.0028226278814350316	0.9742336718269524	0.9939916120037818	0.99145213769184	9	0	6	1	0	1	1	5	4
MED30	1.299995781753077	2.234591097775426	3.517511827935391	0.07992932011660914	0.06735209171105863	0.0028427303688980245	0.9784745396619763	0.987152082521559	0.9929112225993801	15	1	8	1	0	2	11	0	11
PDE4C	1.9443197467776332	2.450116098840431	4.825763976587577	-0.11178592099356473	0.05171924726090949	0.0028485478375832405	0.963574269876284	0.9881881324807148	0.9939085131411993	6	1	5	16	1	6	2	5	11
NSMCE1	4.464023153462845	4.6841413275937205	28.939389493058595	0.0687362780508798	0.039255175033677044	0.002853654302677112	0.966539144232272	0.9849743815541698	0.9957154778583804	93	9	21	57	6	28	52	11	74
FBXO18	5.736957294613807	5.795569208090721	65.4961857717299	-0.011316220370535902	0.0519318327093446	0.0028556531709490467	0.9891216163848251	0.9689330238742195	0.9965551467548928	133	18	112	108	21	66	98	42	142
EEF1A1P13	1.8396993785804467	2.432181288773883	4.820399726140542	0.4995965183223286	0.054379727670605865	0.002879192728619737	0.8207216369041276	0.9881881324807148	0.9929112225993801	4	1	1	19	2	3	5	6	11
ABT1	3.0133086247605365	3.2815384731644066	10.36377444849304	-0.09443732950776114	0.041693033345092056	0.002881572083359618	0.9611634462554637	0.9871311211805627	0.9947046483998894	13	5	17	12	5	12	28	2	13
PDRG1	2.275035244760799	2.6172472679752556	5.7753853509198825	-0.13964592767880435	0.061830599676928506	0.002883615583069862	0.9450610932981991	0.9839010262668096	0.9942053237542754	8	1	9	11	3	7	14	4	4
GPAA1	3.4882060627880986	3.9907673592749786	16.483388639538962	0.309492845668739	0.017121781332356614	0.0029028681262937023	0.8658849781297271	0.9942195673279511	0.994633323048098	86	2	21	16	1	9	38	12	39
LINC01266	-0.1990984317318128	1.1388931237801454	0.7532581089603316	-0.06330751102584208	0.1390516701099621	0.0029342065999234585	0.981660846716167	0.981086668742734	NA	5	0	0	1	0	0	5	0	1
MTRNR2L8	2.3290379025094317	3.0240273932840616	9.352861456834647	0.48881697503542104	0.1346153994793498	0.0029578197536847283	0.8495220642342624	0.973104692270229	0.9929112225993801	6	11	1	16	1	19	9	4	6
ZSCAN12	3.5272176444055083	3.831315339388468	15.293873243535936	0.2242787048774045	0.04907888986979174	0.002980817802484132	0.8882122288860862	0.9841435831989402	0.9950327641756798	48	1	17	16	10	9	30	10	39
SSR4	4.923491060820524	5.038224317685949	38.17392869473554	-0.009402533812801832	0.045271198524249386	0.002991069880793731	0.9936229796741328	0.9784298892858461	0.9960473196676554	99	9	33	67	17	45	45	27	75
PHC1P1	0.6988398930150633	1.7169708593602486	2.08418768342186	0.4015637670519576	0.08594672697626896	0.00300004324377597	0.8887339136977453	0.9853159302320419	0.9901756985439422	11	1	2	0	0	1	9	1	2
SRSF6	6.645331612399138	6.6766480365104055	123.1535168614749	0.06652497858647786	0.03993195206251451	0.0030440532175948927	0.9377402785702543	0.9716435360355306	0.996521619629183	261	56	123	193	43	92	193	111	242
LSM14B	4.47861639179123	4.562300560175778	26.95892012466236	1.4158447437262196e-4	0.06108871204420851	0.0030462024652266897	0.9997701150203735	0.9689634837999129	0.9960473196676554	67	10	39	33	8	23	42	26	47
CCDC120	2.7542254103266828	3.1865975290381163	9.116516208284335	0.2392412198903325	0.061023924498387734	0.00306875325937279	0.9046907568805701	0.983788888214182	0.994633323048098	13	4	17	21	0	11	13	6	18
MTX2	2.7244314628828867	3.329838324350412	9.66726658330575	0.4150864737161723	0.02853378495924806	0.003109072317185471	0.8353689460624312	0.992515418755237	0.9941268368025195	28	1	9	32	0	6	18	9	23
AC010761.8	1.3428069724230098	1.9233028813807551	2.8638021372819558	0.23017756476705026	0.07076276897980979	0.0031106679703472436	0.9192367907473221	0.984375659945605	0.9929112225993801	4	1	1	9	1	3	6	1	6
BAZ1A	7.392435052065934	7.431941735337227	208.61598952473025	0.09548337192775955	0.04236241297394906	0.0031285720439924868	0.9116103628506081	0.9716435360355306	0.9963407697715294	262	70	467	267	83	170	384	166	372
SAMD1	4.880944045745266	5.054450874462847	38.72761343742339	0.17454754253155313	0.04591151694506525	0.003165950047716001	0.894910892755155	0.9815743687601729	0.9950327641756798	100	22	28	69	5	28	65	37	71
PPIP5K2	6.043394404338192	6.071801736788089	80.28387904862213	0.045989491924452876	0.03753002655531432	0.0031768810867424035	0.9581349618545911	0.9725893532610117	0.9963407697715294	166	26	98	117	38	67	131	59	167
GPATCH3	3.2685989156091044	3.5146412441846895	11.925352104020144	0.1443310056074967	0.055799967817552934	0.0031848386042617888	0.9295829735039205	0.9820134963715785	0.9946776266836979	35	4	7	24	3	12	21	7	25
CDC42BPB	7.440599025187691	7.549668538998164	225.15769769010242	0.09328723639934335	0.036975148311563365	0.0031972954341310004	0.934451991171232	0.9828683873150752	0.9959064686168945	727	37	355	362	54	211	339	196	392
CFAP44	4.476710805102274	4.814692778372556	32.183345946092196	0.1609583786260822	0.034286429993524624	0.0032084500425666215	0.9265729609122983	0.9881881324807148	0.9947046483998894	67	15	81	34	1	39	55	19	52
EBF2	2.059342401930689	2.645574010780102	5.511628433883423	-0.03772582761356013	0.052506053574749	0.00321531028586826	0.9869146553025121	0.9881881324807148	0.9929112225993801	18	1	10	9	0	3	4	9	13
ZSCAN20	3.0146955285365635	3.2983132220476303	9.78379005573648	0.03457698577232291	0.06960944364848616	0.0032734258201472318	0.981660846716167	0.9766420351872755	0.994633323048098	32	2	15	13	2	7	13	9	26
KIF21A	4.914254668194925	4.993474271733671	36.76878005202675	0.03599927726835616	0.050916237022246597	0.0033092477302672308	0.9736706674234353	0.9704107073590645	0.9957106265430055	56	11	75	59	12	33	75	25	64
BMPR1B	1.0846817813144212	1.8094921108047597	2.8618499352907305	0.3822803490384053	0.10352080832190934	0.003313216599166247	0.8930359256166149	0.9820134963715785	0.9901432419086309	3	2	7	0	1	1	4	5	3
ALYREF	4.177493429137496	4.261616387440039	21.770584750927803	0.0322409731647238	0.03304725140421357	0.0033520877893761978	0.9775037631971595	0.9841435831989402	0.9954346072877023	35	9	30	34	9	12	35	22	45
ACVR1	4.770128831683572	4.880838513547789	33.67985836478751	0.02400755665259485	0.046294684997024764	0.0033643051188311517	0.9819181190203287	0.9760469136304754	0.996521619629183	79	7	42	61	14	20	57	26	87
ASF1A	3.549993381983176	3.8270386009996664	15.721923905799109	0.16400461779442915	0.0562600806473887	0.0033711322020509023	0.9265729609122983	0.9831936850559436	0.9942053237542754	19	4	13	30	12	13	34	3	41
CKLF	1.10741708349314	1.8956671555197973	2.863717017403087	0.09360582216072777	0.09140969978908431	0.0033859826826074697	0.974793725483369	0.983788888214182	0.9901432419086309	1	1	10	2	1	0	5	5	5
ECT2L	0.5403176244812383	1.663956724726055	2.309191072345185	0.9119451098759962	0.1240314048903482	0.003386191459218642	0.7502981906958807	0.9825966260416934	0.9884940297641256	0	0	9	0	2	2	5	3	1
SEMA4G	1.1060486188948573	1.9443963369139392	2.635923726612552	-0.26061825853776843	0.034453980394901454	0.003389201465623533	0.9202074808483661	0.9938250326483454	0.990470977886482	8	0	5	6	0	4	9	1	1
UBR3	6.467172442892541	6.507035233749733	108.5536608819018	0.03498904396702244	0.048709608856976574	0.003399301196650823	0.9692845167089202	0.9675043344829587	0.995782701771932	212	26	181	180	43	85	211	77	217
CTA-228A9.4	1.655422541231211	2.1750933224520184	3.8779592950654034	-0.4808512673079148	0.06462712478112513	0.003400714726463782	0.8207216369041276	0.9860478554711599	0.9921949552830001	6	1	6	8	1	7	1	4	5
ARMCX4	4.000170713717753	4.2062031289024056	20.28441004796594	0.12801616123364942	0.05138454063698605	0.0034019933796709807	0.9308064580477903	0.9810872510415354	0.9946937453032145	55	7	45	15	4	17	38	11	49
THBS2	7.566439087814842	7.610084233980664	236.6893019165246	0.08326408405971784	0.04322032408390996	0.0034326640668276833	0.9275102042863115	0.9720903477017347	0.9956439023906019	453	92	196	392	116	145	524	204	395
MAPKAPK3	4.551490268093019	4.955433268361066	34.933298961056295	0.15772546721028027	0.0011672261562089142	0.0034437986316652857	0.9311360638397481	0.9998661886974725	0.9941268368025195	91	6	27	120	2	43	57	20	62
RP11-357H14.16	1.084681781314421	1.8802072416097106	2.446150666162674	0.37369209814056165	0.039196875759118614	0.0034533659439918716	0.8681195857003394	0.992777346332038	0.9904237791948995	10	0	1	7	0	2	4	3	5
HPSE2	1.733856511043541	2.515737464874417	5.617823378042278	0.7976644304095893	0.09254586317803938	0.003471025622633913	0.7556669415441278	0.9836149417764051	0.9909991624845462	10	0	11	0	6	3	7	9	7
RNF25	3.1588370476911583	3.3113402766685085	10.726174494023642	-0.05145982930578306	0.048522154647568524	0.0034753439987973904	0.9737241128817768	0.983788888214182	0.9942053237542754	20	4	11	14	6	12	19	9	11
BCLAF1	7.4054225961629605	7.429054182118777	208.4918427924917	0.0592321195931102	0.042347552611618294	0.0034772567742383863	0.9406453255348316	0.9694314605694809	0.9957106265430055	316	84	398	253	79	154	357	196	365
SAT1	9.979409008794352	10.015956321384193	1263.490904598522	0.10375545720424999	0.047035157399994525	0.0034864142441969476	0.9004172085668242	0.9712555164272456	0.9952624994785765	1477	541	1664	1534	746	1080	1775	1034	2648
EML1	4.523108500088456	4.712171403746427	29.29597807031097	-0.006677708350690813	0.046204028473247685	0.0035232917144403563	0.9955565288888286	0.9812430304949653	0.9947046483998894	64	6	64	47	7	18	58	14	87
HAVCR2	4.8652256721965434	5.085149035338049	41.19240963125977	0.5310978432233907	0.1024280839704641	0.003537190293096589	0.6345884992455391	0.9644067489930956	0.9941268368025195	29	41	39	40	11	44	45	26	92
GNAL	2.179080810998595	2.623320492326611	5.813482220339608	0.20157311372283535	0.06553837283662046	0.003581176112379646	0.9327416546100806	0.9841435831989402	0.9929112225993801	2	2	12	13	2	3	15	7	5
CCL4	3.093437342991998	3.56996549190836	13.059838934637817	0.6209701641864835	0.0693755343445314	0.003598807892884931	0.7780228333304056	0.9834204592371966	0.9929112225993801	18	7	37	1	4	19	21	6	18
KIFC2	2.962733443407408	3.7140081387306454	13.119143288857384	0.5129212514211873	0.00583730262873633	0.0036080479790009104	0.8164161635014463	0.9992822811943595	0.9929112225993801	48	0	25	28	0	13	23	9	29
CDCA5	1.632966384876604	2.475849066569684	5.26476523237831	0.5147006879128387	0.06784687409001271	0.0036087521487206597	0.870238034298819	0.9878736325501989	0.9901756985439422	16	4	0	9	0	6	10	6	2
CLIC3	0.5360989744591251	1.6293640765661184	2.1261468287070393	-0.03956024965686099	0.17512883920090072	0.003609438335523792	0.9898063121448539	0.9706483582608	0.9879549314661256	7	2	2	0	0	2	0	1	9
THAP9	0.9604268628647541	1.760260166207093	2.085268094066227	-0.015327125937879747	0.06053766084512841	0.0036296117884220816	0.9944582059820777	0.9883119216324043	0.9896752025877641	6	0	3	6	0	1	8	2	2
PDK4	9.271593286759925	9.661718798601871	992.0334896909507	0.838817760357664	0.08016088403743424	0.003632914226686854	0.6290245014804374	0.9768341993501859	0.9932771778246392	217	636	1592	302	714	646	1874	939	1786
HMBOX1	6.430892915465948	6.549259980571804	112.34142094173691	0.1649034607921745	0.04475444649187283	0.003655197082822368	0.8806941306852538	0.9784298892858461	0.9950327641756798	169	16	255	114	69	105	184	94	186
TEF	2.4639960014999636	2.9820692508509485	7.636166124430332	0.2975637585257809	0.07482483103343845	0.00366523067242159	0.8930655218440514	0.9825428817672771	0.9929112225993801	30	1	3	7	5	5	14	2	26
C15orf48	0.37082190348429467	1.645857875081692	2.9340416702724723	0.870066062402566	0.5000733097090806	0.0036761740952294176	0.7983824289760926	0.9272989264730475	0.9850069303668799	0	5	2	0	0	3	0	4	5
KIAA1919	4.306541623408452	4.4877440975475595	25.615460550622164	-0.04498151499253613	0.047210942776469866	0.0037197563622650733	0.9769137199231172	0.9827009866337281	0.9942053237542754	28	12	45	52	5	31	56	17	23
MVK	3.002784300519039	3.230104676819411	10.089887424732828	0.14599365066734243	0.05482233421001057	0.0037309752950643164	0.9335994526410326	0.983788888214182	0.9935362087955821	26	3	5	11	7	11	13	9	15
GTF2A2	3.8424328220210033	4.0318766082451205	18.715809896214513	0.36181995586378674	0.05116071705403083	0.0037507821301300246	0.7869450793253779	0.9831936850559436	0.994085960841085	16	5	13	39	15	13	37	17	28
KANSL2	4.116695226190632	4.205465552231249	21.000830033744048	0.03982950788552473	0.042353907603188204	0.0037640350053594887	0.9742336718269524	0.9813330314103832	0.9946937453032145	47	10	22	26	8	15	39	21	31
ZNF721	5.757678921812871	5.844305779882933	67.50654445485691	0.036406455189911174	0.04997049004422212	0.0037811329938823865	0.9730439172782002	0.9705000475252703	0.9950327641756798	140	20	100	146	14	55	121	48	145
HMGN2P5	0.7422137408149115	1.860269674300611	2.1963064026238825	-0.2714636442232044	0.10668069398770243	0.003800276750838126	0.9261017043214868	0.982822610257173	0.9886577582499959	4	0	3	9	0	0	9	0	8
LAMA5-AS1	0.43788614558301714	1.459942302349815	1.4119881854408514	0.4469829322848536	0.07097402848600246	0.003827116701763721	0.8599148304820683	0.9881881324807148	NA	4	0	6	0	0	1	5	1	2
CDC37L1	4.736979031789298	4.923494342622238	34.57996965720796	0.07904905807363949	0.04900857529007418	0.003835329016243739	0.9539674559100612	0.9784298892858461	0.994633323048098	67	3	58	68	16	20	69	29	76
OAS2	5.766623243842806	5.946658298577899	73.72983813763834	0.3784551211532951	0.053247139532031855	0.0038418877101978163	0.7558133861635626	0.9786848267668052	0.9942053237542754	53	42	56	208	18	63	140	64	108
MIAT	5.513446310445878	5.925238433556543	71.69444068853461	0.7899939244414642	0.042496241888589796	0.003848891796866783	0.6457270759861222	0.9878736325501989	0.9929112225993801	16	13	296	66	25	71	120	44	148
SFTA2	4.35000312613075	4.697747702634359	31.1343069049881	0.8639125151835307	0.12748329350090515	0.003853177960990262	0.5279577543281393	0.9627006811603203	0.9929112225993801	13	31	14	57	7	33	47	15	68
RECQL	5.316508710240063	5.420359473555149	50.5633626870175	0.14162177465185116	0.04916502802464855	0.0038722424400074373	0.905985637807104	0.9754271024644868	0.994633323048098	123	23	65	39	22	33	115	23	121
ATP6V1E2	0.9773212923046549	1.7841848164474607	2.20782508522745	-0.247016299247448	0.1040127393501478	0.0038778384598046997	0.9195363797712304	0.9793615306197581	0.9890071060317914	4	0	4	5	1	0	9	1	5
SEPT5	2.976019365628303	3.369595772862731	10.349960826467598	0.15576255499996638	0.05383754268290602	0.0038821782480817947	0.9332479966552638	0.9845679216189198	0.9929112225993801	39	2	22	7	1	12	15	9	18
COASY	4.690778739919365	4.940298061052764	34.625309021626606	0.12460567183598063	0.030719100360975474	0.0038824929341429904	0.9332479966552638	0.9881881324807148	0.9941268368025195	132	5	27	71	7	30	66	23	73
C14orf2	5.708201087854195	5.805221605872026	67.61164917206278	0.35306148022085987	0.06039175616793148	0.0038896103499266596	0.7017170476270962	0.9697738543464823	0.994633323048098	96	41	49	65	41	43	134	47	143
SDAD1P1	1.147846510969732	1.8928109468746797	2.43382918708426	0.19158149387505066	0.06626932101265887	0.0039216238853028605	0.932114153767693	0.9869253588651488	0.9896426096131715	10	0	3	5	0	1	5	3	6
SCNN1A	6.405809543394303	6.590276685421249	115.75743199776106	0.3281863711645028	0.05120911707086624	0.003936489865923767	0.7815977267410461	0.97940251392692	0.9941268368025195	137	68	79	321	18	114	196	73	226
RDH10	4.918152534949148	5.13446910904956	41.89256849309394	0.5686396970501562	0.07819763656629868	0.0039477414186531315	0.6692618239552308	0.9705000475252703	0.9939085131411993	18	31	38	89	12	26	67	42	81
TIPRL	4.853564691881017	4.932569725270307	36.075755430979626	0.15320644970316047	0.03718201737468246	0.003949718678381266	0.8811089004546026	0.9825428817672771	0.994633323048098	69	11	37	37	26	29	56	33	62
SPSB1	4.657234106414886	4.750309660318876	30.735445494949445	0.038138874563216726	0.05346052683589312	0.003967172470998593	0.9729321751074466	0.9702404651042484	0.9946776266836979	62	12	44	56	7	25	62	21	60
FTH1P3	1.4098587811023997	2.192228170351654	4.2075907272935416	-0.22931577881538023	0.12027167840754942	0.00396718556224021	0.9358760873487632	0.9780041025140902	0.9890071060317914	6	0	3	5	5	0	9	8	3
PRKG1-AS1	0.47831557305960926	1.5699231732489192	1.6633013273673947	0.30052787380959056	0.04207672451048751	0.004002731243844309	0.9192367907473221	0.9934348121497806	NA	6	0	6	0	0	3	4	0	3
RP11-248J23.6	0.6455706129753589	1.9082277538936747	2.480883732082923	0.8348122450104496	0.07101128591509542	0.004030980372871893	0.7558133861635626	0.9889875618499233	0.986119190659761	2	0	15	0	0	3	7	0	6
IFT172	4.682530084029951	4.8882349055787895	33.468432358062984	0.04765797098435232	0.042624112917013145	0.004074736848991033	0.9735341907482095	0.9832858396558679	0.994085960841085	120	7	60	37	5	29	53	28	70
GAPT	1.5108555755880952	2.144858317641957	3.9814883670374757	0.41806679442673056	0.1305285589867078	0.004078683963691808	0.8672561006929073	0.9720004697687405	0.9890071060317914	2	1	9	1	4	4	12	1	4
LMF2	3.979052416274243	4.528823759790866	25.621647129912336	0.30260004701189264	0.015938669935519803	0.004085856653887717	0.8875603830746214	0.9943333179429451	0.9929112225993801	109	0	18	42	10	20	48	29	33
GNAO1	1.3266304685979975	2.0156911677986606	2.8340137655052433	0.2634851039137871	0.07628263565312425	0.0040915007465739395	0.9017360043035897	0.984472572877537	0.9898698039661872	7	0	9	4	0	2	5	3	7
PEX16	2.5732787917345377	3.040817141299433	7.612596404676438	0.051882332339518535	0.06383038868667931	0.0041242518345887234	0.9790592571874301	0.9832858396558679	0.9929112225993801	26	1	10	15	1	2	18	7	20
SRGAP3-AS2	0.8625982864474497	1.8111945235912088	2.860808629293885	-0.43760111400712226	0.05584865386446089	0.004129872452438272	0.8813736309228462	0.9914637843561541	0.9868737701382997	1	2	3	8	0	8	1	1	1
NPLOC4	6.474775450937605	6.519301885226791	109.69160337574884	0.03287005504994143	0.049194962159251676	0.004131091931094401	0.9716170213093717	0.9689634837999129	0.994633323048098	229	44	165	178	27	77	232	93	183
OS9	7.7884564800653795	7.803481394170277	271.0565886840999	0.06651382490305972	0.040248913325519595	0.0041359241460102	0.9275102042863115	0.9694677152553092	0.9946776266836979	550	100	366	298	134	222	448	221	516
ROBO3	2.900377136567469	3.3865746981151137	10.390646946293598	0.21821804089694471	0.06280461275403289	0.004143450821750409	0.9142474004991765	0.9834112559190397	0.9929112225993801	22	2	24	22	0	7	16	13	20
DNAH17	1.5368169102501354	2.348511976325838	4.490253928832016	0.3305514254473005	0.03196074842313237	0.004149595657356553	0.9065325101140963	0.9939916120037818	0.9890071060317914	2	0	2	20	2	7	6	5	2
ANKRD39	1.9740191135651097	2.367009147307449	4.754615340623689	-0.174855117242426	0.07693237137788318	0.004202747651985313	0.9370990631390822	0.9820322744787543	0.9905990736645772	10	2	8	3	2	6	2	4	11
LRRC45	2.21772258917717	3.004430520584839	7.234721145119395	0.6027584608316626	0.01879480110610052	0.004211223609644105	0.7708112485470883	0.9953052352036533	0.9904314191521295	38	0	14	5	0	8	13	5	15
ITPK1	5.147012567005643	5.3372684334421745	46.88161394156538	0.07701969050309992	0.04297582532480213	0.004236808025508513	0.9573558849393861	0.9826047471946403	0.994085960841085	149	4	53	74	21	36	85	46	77
RP11-240G22.5	1.3700619739227418	2.1000415071633864	3.3778682345097297	-0.3491478773284328	0.1212028912968096	0.004242144326304752	0.8887668143217292	0.9746756667300422	0.9890071060317914	4	1	3	8	2	1	15	0	6
SNORD15B	5.360905207706848	5.625114637518859	60.60922605966365	0.5509286304569307	0.11216582824275445	0.004279956974657836	0.6869547759688979	0.9631640907899486	0.9929112225993801	29	43	41	57	42	87	84	44	57
uc_338	1.1423139236813087	1.8678787556496856	2.4377551752676414	0.10155673784831562	0.07041017228472966	0.0042922216510782605	0.966539144232272	0.9860915581540619	0.9890071060317914	6	0	4	7	0	4	5	1	4
BMP4	2.106547926229229	2.5738306582805146	5.193083692131312	0.2584687480726071	0.07642611386570831	0.004310660801420309	0.8937116551559763	0.9815743687601729	0.9910913589874779	23	1	3	7	1	4	11	5	9
PRKAG1	4.847144445617654	4.947110644322122	36.41892896759037	0.07898284733853278	0.04328956152669086	0.004326087293711074	0.9475200744659905	0.9798421477499867	0.994085960841085	52	23	48	48	11	44	54	17	70
TP53I3	3.9460111190482303	4.280801929373844	21.74607020208149	0.44369103299592083	0.06078230454030843	0.004346169995404061	0.7828416141395306	0.9815743687601729	0.9929112225993801	53	2	7	47	15	13	50	16	43
RP11-242D8.1	1.1889231908268683	1.8894330890016438	2.738189087849004	-0.008769952255715427	0.0786755495884513	0.004371976980873637	0.9963822827192085	0.9850113680413182	0.9888571663195087	2	1	7	6	0	5	6	1	2
MRPL3	5.171816695384156	5.268355213520127	44.945935353101575	0.10173509786742278	0.04834749531132359	0.004394014040033443	0.9270608140149131	0.9749870728212646	0.9941268368025195	68	12	45	117	17	37	74	40	83
TRIT1	2.7751768201907754	3.290013167920175	9.357392615220801	-0.06662141849515549	0.05459746151711501	0.004397498805794695	0.9752824726769657	0.9853159302320419	0.9921149872694626	24	1	19	20	1	2	33	8	15
THEM4	2.7172178369823325	3.0362962643772367	8.032258008614358	0.07069904458150603	0.07445485932641611	0.004418800394526608	0.9703679388377001	0.9769513998550332	0.9929112225993801	19	3	7	19	1	6	19	8	10
PMF1	1.6114011568636815	2.323401359545676	3.808968439108736	0.20843738179123963	0.06996552655157601	0.004444308648216498	0.9275102042863115	0.9853159302320419	0.9896752025877641	12	0	7	9	0	2	13	3	6
CXCL10	2.9002287317611786	3.852619094221247	17.65692001596661	2.052530757598964	0.4110879413063876	0.0044851061754004095	0.24157381160720862	0.9151269633316433	0.9853562788423971	2	27	12	5	0	15	42	14	23
RP11-73M18.8	2.4674937865113056	2.9016254787915416	7.244361554691043	0.2897018151884131	0.0660008169873312	0.0045227204413382386	0.8935154537474695	0.983788888214182	0.9905990736645772	3	1	18	16	3	9	17	4	8
FRS3	1.0213133674525594	1.8539106774682943	2.56591758728912	-0.0733835180278903	0.07951563218727711	0.004527834162835856	0.9784745396619763	0.9853159302320419	0.9879549314661256	7	1	1	7	0	5	4	0	5
JHDM1D-AS1	2.400021457585486	2.7324311927751657	6.330891285417899	0.11253399533597597	0.05897760875535589	0.004533533605767612	0.9536789034468117	0.9838137999209348	0.9918710782834571	11	1	5	14	4	3	9	6	17
EXT2	5.413831656668761	5.489916137314477	52.72787744310381	0.020784655292988116	0.05685707530273511	0.004541394056370528	0.9821901549992452	0.9680823244044084	0.9941268368025195	121	21	72	89	11	53	87	38	97
STK39	5.148808782827737	5.250900929530745	44.24050086409677	0.08247022284731179	0.04840769414509381	0.004549770177214952	0.9415611335942901	0.9746756667300422	0.9941268368025195	88	9	45	98	20	31	97	33	82
C5AR2	3.292277127033744	3.576145674440556	13.071052166881444	0.4175748104065186	0.06365765736195245	0.004560887308171622	0.8123042575759726	0.9816004266572556	0.9923870630771057	5	8	23	26	3	7	19	15	26
MAP3K14	3.987760070632035	4.36094136901263	22.238260292548343	0.15777817283327578	0.037438698776595974	0.004573612124515935	0.9271035969825688	0.9877210585581995	0.9929112225993801	80	4	46	28	1	17	40	17	52
LRP12	4.61309600616267	4.724569303620487	30.220294684004624	0.017309065850690225	0.0436800114889471	0.004592387299086814	0.9876423138613964	0.9785946351355103	0.994085960841085	51	8	49	49	14	13	52	25	82
RAB44	1.114177463895347	1.8336054676117315	2.436768698171557	-0.0016316627109002207	0.09004601531804332	0.004630315347948876	0.9992111213366963	0.9831936850559436	0.9883545922056431	10	0	2	3	1	1	8	3	2
ZNF71	2.8224228809688277	3.219813812770624	9.321042880159993	-0.1632044323945993	0.05788207195705444	0.004662123787054608	0.9345963716637137	0.9841533740902287	0.9913312503172116	33	2	17	9	1	12	14	11	7
PRPS1	4.4507178917435075	4.525953930273623	26.513454402582184	0.10235721937759369	0.02337868908061406	0.0046700027997599106	0.9242521871401989	0.9881881324807148	0.9940206731210984	40	9	34	41	15	16	53	20	54
SCAMP3	4.231814997025634	4.345405949978868	22.828302778453445	0.04494813731450105	0.055401752234191824	0.0046856930584507125	0.971445846993402	0.9725893532610117	0.9929112225993801	45	9	27	45	6	22	41	13	48
NCKAP1L	6.627986948791186	6.786801327755343	134.98734021257783	0.4878976562726165	0.08154937852666587	0.004716878972862025	0.6315810363851878	0.9667358576471984	0.9929112225993801	93	112	164	97	57	127	227	108	218
NME5	0.7633213569095191	1.6857768777370672	2.0648442499744037	-0.5848056716082165	0.0203229172349145	0.004718817165166133	0.8281622346623335	0.9981593405785981	0.9853562788423971	5	0	4	5	0	4	4	2	0
RP11-395G23.3	0.6555925917499787	1.631597292238071	1.7823676866088412	0.5607527619059379	0.0648009210214936	0.004742250229368298	0.8193173752111729	0.9891394670002652	0.9853562788423971	7	0	0	6	0	2	5	1	3
ERICH1	6.160126656460858	6.262871131194181	91.03116832488358	0.055451533017261675	0.04783823682292379	0.004753860348962427	0.9620612640154848	0.9749870728212646	0.9939513690843975	259	23	190	97	20	70	142	87	176
THNSL1	1.5751959573704042	2.114608931959807	3.808877883564406	-0.10416397966842093	0.09708212727179329	0.004757159640666274	0.9701655976840561	0.9790945553159184	0.9886586156760193	4	1	2	8	3	4	1	3	11
ILF3	7.584540323085867	7.679648408114792	246.7052166025981	0.0916000658533891	0.04390725776430363	0.004770891833617117	0.9332479966552638	0.976888516075223	0.9939825292655953	722	50	474	356	52	215	422	225	391
EIF3M	5.712555374959119	5.764557845779513	64.8735924888188	0.11362743380466994	0.03270076939497737	0.004777029995146232	0.9035801437515533	0.9815108691361116	0.994085960841085	109	25	67	93	37	49	137	36	134
SNORD66	3.6208330136844826	4.307872880201688	25.03831796616277	0.4901312596971764	0.23033713573665002	0.00478721985789591	0.8435487437499666	0.9510699381132809	0.9890071060317914	13	27	6	8	14	46	19	23	7
KLF13	6.627734645935522	6.662486454839359	121.20278821463516	0.032089904625366844	0.05085944158078655	0.004792302016731348	0.9711711688624937	0.9648463090169993	0.994085960841085	282	35	166	196	43	99	247	81	232
SNX17	5.198473262925774	5.258349914269116	44.62906719252865	0.02204711092738912	0.06110629741093834	0.004838311790314436	0.9804415793327534	0.9624341309069288	0.994085960841085	105	12	55	74	17	38	80	38	78
RP11-767N6.2	1.7026610770534347	2.3839754583290165	4.357626191154927	-0.17585300102760643	0.06632421411371016	0.004848660299262554	0.9450610932981991	0.9860527542128524	0.9890071060317914	6	0	11	10	1	1	11	8	3
COLGALT2	1.2710412502715112	1.9026151637985154	2.659873344649935	0.09194522482297925	0.09295017345599223	0.004851956029052059	0.9693024264564695	0.9813330314103832	0.9884940297641256	8	0	2	6	1	4	4	1	6
C15orf27	1.2929561277495478	1.8840175262697383	2.6925978381249744	0.07998608094529348	0.09598001471934	0.004868462430991661	0.9724850317853508	0.9805336680845834	0.9884940297641256	3	0	5	7	1	2	5	4	3
EPB41L2	8.41034850698166	8.44006606253344	421.5898669258184	0.06580474198794295	0.04740668079788363	0.004884508678993643	0.9361436729808972	0.9694314605694809	0.994085960841085	988	150	742	409	149	364	603	374	807
SLC36A1	5.113512635546984	5.199720850317275	44.040740325465976	0.2839071448335171	0.04741942548761635	0.004884604208118712	0.7581348764446831	0.9767573425317542	0.9929112225993801	61	31	38	50	19	37	73	27	94
EMBP1	0.05350485462331742	1.403223695539315	1.221439108803467	0.4583971863008112	0.26308900737746044	0.004921667951126173	0.8804445467673072	0.9600368285311562	NA	0	0	7	1	0	0	4	0	6
RNF208	0.3157155151884711	1.4362489228876028	1.5256591348548323	-0.5091323115250407	-0.013217349032446923	0.004940536432276812	0.8448428333054826	0.9951645254057229	NA	3	0	1	6	0	0	1	5	1
ZNF813	2.9223842838213296	3.2138748945687907	9.083346755858626	0.04035356517344156	0.06960678044607503	0.00497196375255546	0.9793261546232648	0.9766420351872755	0.9921149872694626	18	2	20	15	2	5	26	6	17
BTBD10	5.221968423866145	5.278082076958633	45.61881183751916	0.026321926914381594	0.04904286402680031	0.00497527324163919	0.9790592571874301	0.9697738543464823	0.9929112225993801	81	17	50	85	18	40	56	39	100
RP11-849H4.4	1.9978159073193078	2.707026872088005	5.535560492321571	0.48645512879100855	0.06361186711981734	0.005008781879973867	0.8101448172480419	0.9855755914826593	0.9890071060317914	13	0	20	7	0	4	12	4	14
FBXO22	5.151703670585104	5.291645473947349	45.56772391484194	0.18969211584628304	0.04774854185906911	0.0050233295573596974	0.8726824581047354	0.9784298892858461	0.9929112225993801	60	16	41	135	12	39	88	28	95
LRRC37BP1	1.8193731450141717	2.538856180588359	5.196653319035018	-0.020880006951889567	0.06620665875842256	0.00504128769937999	0.9940038247750821	0.9866708586876499	0.9881038852094864	4	1	22	3	1	7	1	4	15
NICN1	4.00277845943172	4.195739818044763	19.88614610732948	0.03885241979350658	0.06267179928696567	0.005052950802523123	0.976915438649307	0.9726633814030329	0.9929112225993801	55	5	36	28	4	14	45	11	47
SNORA22	3.8813031526351014	4.333060111405349	24.932343794836385	1.4228478353314251	0.22680516811219661	0.005062631730837986	0.2978357925147155	0.9399070946424302	0.9890071060317914	9	16	7	9	27	23	43	20	37
BCS1L	3.216093532513122	3.778975458362803	13.991707717197068	0.3773427170656557	0.03839853705216781	0.005064097676826064	0.848989444357535	0.9891394670002652	0.9907334153131115	60	2	16	26	0	11	29	11	29
ABCB9	1.7888513478741894	2.267728005105422	4.2677982645989285	0.050279381199358104	0.0897200064454165	0.005073579421076467	0.9805556910333387	0.97940251392692	0.9890071060317914	8	3	6	6	0	5	3	4	9
WBSCR22	4.903090846926607	4.9924303193343595	36.943248709167904	-0.068038094756000575	0.060192749812769106	0.005128429264739843	0.9534516553842146	0.9690504602939048	0.9929112225993801	64	9	53	71	15	43	62	31	45
GLTSCR1	4.538117944802255	4.6408894461260495	28.98665761688691	0.05967621508995105	0.048315951899537884	0.005141352655113507	0.9609186834872648	0.976888516075223	0.9929112225993801	52	6	37	37	20	23	39	31	50
PLSCR4	5.709958674575331	5.807246358054672	66.64524276785892	0.21206563475779366	0.054654796489989554	0.0051790817797438505	0.8500448025629479	0.9712963748251664	0.9929112225993801	121	25	137	39	32	43	150	46	130
SENP8	0.7727534566413539	1.6453836334835907	2.034866184045247	0.4125216827376802	0.10646649732329415	0.005180654458527599	0.876989426852479	0.9825428817672771	0.984485005488357	4	0	0	7	1	1	5	3	2
INO80C	1.616352336549583	2.1869587117626743	3.7278546073136494	0.27225502084588316	0.08780194550269216	0.005211503081428112	0.9004172085668242	0.9810872510415354	0.9886586156760193	8	0	2	8	3	2	10	2	8
KBTBD8	1.8916778735080313	2.374418812718157	5.264375664724024	0.4052584987144552	0.13478286475116139	0.005220950390320016	0.8579991848861558	0.9694314605694809	0.9879549314661256	3	5	2	6	3	5	14	1	7
COPG1	7.048857751559448	7.075863584480397	162.68757269500992	0.06441118628487394	0.04581384145944318	0.0052347372996839675	0.9369646425671673	0.9689634837999129	0.994085960841085	398	60	172	226	65	116	275	142	326
VAC14	4.8632837714448005	5.078543123905574	38.317841703053666	0.0678730322882402	0.04366510600074931	0.005240072039145137	0.9629186290151754	0.9831936850559436	0.9929112225993801	131	5	42	76	9	29	87	23	81
TRIM28	6.161090655013519	6.316097193700943	94.00084048950005	0.0662349375877599	0.039903784303805194	0.005255493946911623	0.9604091259658883	0.9828683873150752	0.9929112225993801	293	15	132	192	17	87	181	67	166
MALSU1	2.815250149967968	3.0709391702748148	8.477646596148457	0.058768460014614755	0.056669502932890276	0.0052603979052463015	0.9735341907482095	0.9831936850559436	0.9907887718284436	19	2	14	7	5	7	23	4	13
RP11-517I3.2	1.5632849507802262	2.2360311745262043	3.9423757581593626	0.10057630704602714	0.11575543302707732	0.005268005550230945	0.9696509458902985	0.9753378093971652	0.9879549314661256	4	3	4	10	0	1	16	2	5
KIAA1217	6.2875540141007455	6.369721179886159	99.12715328563101	-0.009577995116397533	0.049443850583290025	0.0052818185931743965	0.9924838682588674	0.9723829967048858	0.9929112225993801	146	22	194	133	52	93	96	105	186
PDE4A	4.764046227358356	4.8512307407951205	33.35356288374145	-0.08420941966732133	0.06674453456376415	0.005282652326236675	0.939914764448496	0.9648463090169993	0.9929112225993801	72	12	50	51	9	34	37	34	59
PTMS	7.8982695335480635	7.952946263884508	301.5805049684084	0.08765927782608617	0.052208137946481145	0.005296131904755852	0.9270608140149131	0.9694314605694809	0.9929112225993801	648	163	384	254	110	298	406	297	445
RP11-680G24.6	0.9634431270857327	1.9916359199791915	3.032226390286106	1.059141672302864	0.1764329253488033	0.005322569011986169	0.6669291919557162	0.9694314605694809	0.9831288569805144	1	2	0	13	0	2	5	1	11
HSPA8	9.563870262882805	9.62826376890795	963.6540391811789	0.16158064198717123	0.051539635861000285	0.005334538113179883	0.8564090454113055	0.9712963748251664	0.9929112225993801	2513	224	932	1018	605	848	1610	745	1815
CTC-301O7.4	0.0588935788112275	1.2365608515612403	0.9513326787073493	0.1423973502444187	0.17061552686350975	0.005364797114037994	0.9625311219864356	0.9722126875726355	NA	5	0	2	0	0	0	1	1	5
GALK2	4.40613442440238	4.543833486114364	26.53107465027692	-0.06440121788178821	0.060965322879892134	0.0053677632539065835	0.9609186834872648	0.9716435360355306	0.9929112225993801	56	5	32	50	12	36	36	16	45
GOSR1	5.833455601485081	5.8867698940904924	70.98338518095565	0.14975561204861745	0.04168534141661764	0.005383106033728641	0.8705067409236645	0.9754271024644868	0.9929112225993801	92	39	70	123	28	49	122	67	126
SIAH2	4.35375992679616	4.462397896758419	25.14925894850436	0.10688638936005018	0.05009752190067312	0.005391449630804847	0.9311360638397481	0.9766420351872755	0.9929112225993801	28	8	34	55	11	27	43	15	46
GLMN	2.646940724454622	2.851552781614331	7.2587099316338275	-0.03901615877316003	0.06740398087232083	0.005411950691769173	0.9803566770428075	0.978564135106046	0.9901756985439422	11	3	10	11	3	8	7	6	15
XIRP2	0.7821855563731887	1.7474378301595608	2.0113898844914244	-0.1462890483760622	0.11197199283725309	0.005415383211412291	0.9593166595779427	0.9810872510415354	0.9833533853906608	3	0	4	7	0	0	2	2	10
CARD14	0.4406031504412993	1.4950055794618624	1.4766866308616649	-0.3930103269547623	0.1283077700918121	0.005428214492049103	0.8887668143217292	0.9785946351355103	NA	2	0	3	5	0	1	0	1	8
HNRNPKP2	0.26177920105844427	1.3529531111048856	1.229004388773273	0.10385983878192491	0.1418921546358902	0.005438203152212953	0.9716170213093717	0.976888516075223	NA	1	0	6	1	0	2	1	0	5
SLC5A6	3.0424558862477076	3.6322102593642565	12.607647550047039	0.20648380644843983	0.028895818872874394	0.005449123440495719	0.9261017043214868	0.992515418755237	0.9890071060317914	34	0	12	41	2	7	22	19	17
CNR1	3.5151160287322036	3.9099813977241586	17.947593217314306	0.8234543912379245	0.172688190059695	0.0054599410320881146	0.5858560683957542	0.952882750124219	0.9890071060317914	14	6	5	14	22	6	37	22	26
AF131215.9	1.3060840557182436	2.00547908651756	2.9356515478572422	0.010626929426545233	0.0812915548350462	0.005474453204861433	0.9959559525559848	0.9845679216189198	0.986119190659761	7	0	7	6	0	4	2	4	5
HMGCR	5.27277561877345	5.5035194689403095	54.96719602742068	0.6981055323630238	0.12489009428810081	0.005475857881775411	0.4982103648611396	0.9530096469068805	0.9907887718284436	56	20	41	30	58	33	129	32	117
C11orf30	5.442583927697952	5.5239778925504535	54.08544235474087	0.10587592830511541	0.053767094204019976	0.005509157156042771	0.9187442653648049	0.9694314605694809	0.9929112225993801	79	14	133	60	22	42	100	46	98
MAPK8IP1	0.6785315781352484	1.7445521250843463	2.147723260531257	-0.24948868592621426	0.012768870226768063	0.005524852894509364	0.9388162608978319	0.9998661886974725	0.9810859374050279	12	0	1	3	0	2	0	4	5
MEGF8	4.998270146732779	5.214938789371091	42.74729691714883	0.02956653242637551	0.03656084782917393	0.005552910185295111	0.9824610792025568	0.9853159302320419	0.9921149872694626	157	5	38	76	13	51	60	32	73
AMZ1	1.6646216475368703	2.2543605648615777	3.7231411466522712	0.2267823832087656	0.08992092671216649	0.005559768187046107	0.9133858368248059	0.97940251392692	0.9883601115737921	5	0	6	12	1	3	6	2	12
MOCS1	5.2483769813176915	5.56340065258901	54.483013357788685	0.13312502623184225	0.028936226926174282	0.005561835870905754	0.934734849321088	0.9892739982094397	0.9913312503172116	126	9	155	88	3	40	112	46	99
TNFRSF9	-0.06749570160543204	1.3058505782839673	1.1044936032534869	0.8014128250268218	0.2463863399767836	0.005582678820144624	0.7625022667315269	0.9648463090169993	NA	0	0	0	7	0	0	5	1	2
AMT	3.333400462957668	3.82318088729867	15.10400379713219	0.33701314337026667	0.06906904568042417	0.005603461875376736	0.8688907504271344	0.9812801588050893	0.9901432419086309	34	9	17	30	0	9	31	6	46
SLC51A	1.441256449356842	2.225568645013837	4.036857643750941	-0.8493887143921461	0.12052606164644587	0.005611925754731979	0.7504231916870839	0.976888516075223	0.9853562788423971	3	1	7	8	2	1	14	6	0
SMYD4	4.037706560873247	4.3711493005951985	22.713078566572197	-0.184256725449888	0.041123145108075694	0.005617058356544258	0.9119724329674201	0.986004929816282	0.9907334153131115	58	2	42	43	6	34	48	6	33
CCDC107	1.2802150607827376	2.263630879866938	3.4674706117426837	0.012005496625653823	0.09405133237348506	0.005618773816083116	0.9959681585229097	0.9832858396558679	0.9853562788423971	12	0	11	3	0	0	9	2	14
HMGB1P8	2.1538541202797967	2.6261542711594714	6.727081997416767	0.07985622035604154	0.14641162044330192	0.005664036204735714	0.9756858224447573	0.9691100186171919	0.9861598581945177	4	3	6	4	7	11	2	3	14
DYNC2H1	5.586102410865873	5.643349340421442	59.26396526328259	0.03478384520253421	0.051827870539407954	0.00566762755401392	0.9736835993152615	0.9694314605694809	0.9929112225993801	150	21	61	77	25	51	71	53	129
EHD1	5.731825160629313	5.974705468089885	73.54301354407251	0.06326685025521656	0.029562057596889634	0.005690030660873664	0.968077815172948	0.9881881324807148	0.99145213769184	279	10	129	105	9	82	113	53	130
FDX1	3.68459252976163	3.838324114196212	16.178055206828013	0.11052618185995036	0.05748292745751477	0.005725113826952364	0.9461147383496494	0.9792044911369475	0.9905990736645772	12	6	23	29	9	20	24	13	19
RNF111	5.80294241449437	5.860240378191263	68.70049049889981	-0.0011927895104519607	0.06185156677599509	0.005730648137260659	0.9989243850734406	0.961123920141504	0.9929112225993801	137	19	137	93	22	64	123	62	100
MLLT6	7.2123381156029	7.322747878219532	192.04513001893346	0.09857533070014138	0.045882571470506534	0.005762712075532119	0.9311360638397481	0.976888516075223	0.9929112225993801	404	43	473	305	33	169	299	177	332
SLC39A6	5.625487788851475	5.674335120056258	60.926533128532064	0.09323711914626885	0.03929605399172628	0.0057877274440969765	0.9192367907473221	0.9760469136304754	0.9929112225993801	94	19	82	78	38	41	112	59	100
CH17-431G21.1	1.5392063900530617	2.51008939610039	4.6069650593496085	0.14144992764690972	0.06807354755709594	0.0057907942429908515	0.9647451692507203	0.9874484873730047	0.9853562788423971	4	0	14	14	0	0	10	6	13
DPAGT1	3.6559626079264307	3.8353211430406797	15.663530551636049	0.018729801914599994	0.07260946328277924	0.005811801704651338	0.9890941790357342	0.9716435360355306	0.9909991624845462	40	3	12	27	8	15	24	17	21
DLGAP1-AS2	1.555072269228139	2.045655259319839	3.351965178890445	0.28146091307366117	0.09537389335463169	0.00584923686975941	0.894910892755155	0.976888516075223	0.986119190659761	2	1	3	9	2	2	6	2	9
ZBTB32	0.7176470683455304	1.7777937313391432	2.059227160615151	0.12557652507764416	0.14531613210988606	0.005852080520752878	0.96768695114425	0.9746353496379412	0.9810859374050279	1	0	6	7	0	1	10	0	4
TRIM7	2.178160998271879	2.826230561766549	6.425766097765164	0.06118745063203358	0.05848232164925525	0.005875749720788041	0.9793261546232648	0.9867976100899192	0.9881038852094864	16	1	7	20	0	11	6	2	16
OASL	2.497735299044635	2.974533370539125	7.447386799834395	0.08106952850200219	0.06729353245866017	0.005895213470947387	0.9712960424832618	0.983788888214182	0.9886586156760193	12	1	7	27	1	6	18	9	6
ARHGEF10L	4.678827724131462	4.980771583216019	35.65777077305544	-0.013931088491814327	0.027758689747067043	0.005923838048589292	0.9922483392461283	0.9898877405164052	0.9904237791948995	136	3	64	47	6	25	60	44	53
PRRT3	1.7679733639964008	2.2218224146275976	4.231605720737267	-0.10183614038328581	0.09834392514159042	0.005925545622858358	0.9660550088161255	0.976888516075223	0.9861598581945177	8	2	2	7	2	8	5	1	6
SNTN	0.8740148613737786	1.9356095337434036	3.2108545341329116	-0.5638372459390678	0.09943051287048327	0.005927891939930077	0.8601736693139338	0.9853159302320419	0.980099149019811	1	2	10	3	0	9	0	1	3
CLPX	6.2178328313002025	6.271529784108092	93.07816606782728	0.14265762517891892	0.04337480755480813	0.005943896428543604	0.8766187150196408	0.9741473269482677	0.9929112225993801	131	45	92	134	49	78	184	48	199
ZNF367	2.264924291002407	2.977462037603991	8.166873592714307	1.137956623859107	0.13486319587892917	0.005952932564956366	0.6271708350586654	0.9705000475252703	0.986119190659761	29	7	0	5	1	5	17	8	13
PRKAG2	4.745698797994401	4.820840324663901	32.88757961864159	0.08584146409113867	0.0390354491696327	0.0059597581150776366	0.9336811006342416	0.9793615306197581	0.9929112225993801	55	18	42	52	9	30	59	20	65
SNTG2	0.3745630172498098	1.5186575447487833	1.6269099120190418	0.2817570700297933	0.23218374924007457	0.0060179553638239	0.9275102042863115	0.9620061887904428	NA	8	1	1	0	0	0	8	1	2
ZNF624	2.8360947198174586	3.1628149024566996	8.96259170806212	-0.02391089812252143	0.07980278331591881	0.0060219779643776354	0.9889082025980228	0.9758370420208079	0.9890071060317914	23	3	19	7	2	3	11	12	23
CXCL11	0.480888714817378	1.6891068102540678	2.932650243068814	1.2216095950330517	0.5881863514844411	0.006022180771421622	0.6617235919109632	0.9070392873355086	0.9742713974640309	0	5	2	0	0	1	8	4	1
USP22	7.0989140783582565	7.1304745891955195	168.57790659929435	0.04497029352204061	0.052635518975411084	0.006027690020742389	0.9587863673614452	0.9633862383248709	0.9929112225993801	411	48	206	277	62	153	270	123	343
GRWD1	4.5086063957350735	4.730763266097279	30.007511087314843	-0.13662885662080307	0.04326396456674791	0.006061700996383849	0.9261017043214868	0.983788888214182	0.9907135795831769	85	4	33	67	8	39	51	25	31
LRRN4CL	1.0236514136261023	2.0467510815148877	4.259743682203835	1.4596491448055418	0.40306352746240615	0.006067289232143483	0.5038614365842933	0.9340427250425101	0.9784548194338857	2	0	0	1	8	2	4	7	6
SPRY3	1.5159053328458558	2.0091215270560823	3.517466703300159	0.18215988900556213	0.11012993779774473	0.006077880929310856	0.9397001400955929	0.9754248859857614	0.9853562788423971	6	3	1	5	1	2	8	4	3
NLK	5.184828504665615	5.253912692979967	45.210148018164034	0.1527040008775365	0.0428354883502162	0.006123914168532365	0.8752253139037566	0.9766420351872755	0.9921949552830001	53	27	62	74	13	36	77	38	81
MAPK11	2.775777176389099	3.110842457495984	8.654344247527698	-0.24169451678037118	0.07852110713154545	0.0061612341384078805	0.9014731156911552	0.976888516075223	0.9890071060317914	19	3	9	18	2	6	4	10	26
TFAP4	3.1128928908369167	3.353417088377844	10.717592420658105	-0.1613331733755386	0.0833251418759384	0.00620052879863731	0.9246689399034549	0.9716435360355306	0.9890071060317914	27	2	11	17	5	11	21	12	8
EPS8L2	5.1665102152138545	5.488716716177969	51.764272423634004	0.1682055068204761	0.02653796382854226	0.006213828609846754	0.9186748753594276	0.9907803225549939	0.989256074894082	240	5	36	88	10	39	71	57	100
ABCC1	6.548006586747199	6.599501117849021	116.99079554294015	0.12595351182789796	0.04990676464533935	0.006239977832833928	0.8867459928019383	0.9694314605694809	0.992035970765823	246	34	112	141	75	106	178	99	209
RP11-830F9.7	1.0041106525622636	1.7977352667935464	2.289412957547342	0.40786821613003477	0.09764702003800639	0.006242587471121241	0.8500612677293636	0.9831936850559436	0.9815880903797728	2	0	10	3	0	2	3	3	5
ERGIC2	5.617465058909099	5.688059185751724	61.758606081059554	0.16824605794601502	0.05006189457158855	0.00626177289536536	0.8708495838634764	0.9720903477017347	0.9920091937436629	57	22	80	102	38	61	96	53	93
BMS1P10	1.995106077836835	2.6107824744186257	5.620553048922705	0.1340129700744452	0.0708210710130028	0.00627756650378891	0.9581349618545911	0.9853159302320419	0.9859388347270632	7	0	21	4	2	10	5	5	6
RP11-500C11.3	0.0588935788112275	1.2424796069028825	0.9681504160581059	0.12838648094348232	0.19910102818864456	0.006288689148751623	0.966539144232272	0.9694314605694809	NA	5	0	2	0	0	1	5	0	1
CMKLR1	5.086736591040229	5.331954564099759	49.261451577299866	0.7718477701535564	0.1372400593837639	0.006337136822642492	0.46655891860255433	0.9510699381132809	0.9890071060317914	56	50	39	18	17	46	81	39	81
TOX	2.3834089709425323	2.7429780661474936	7.246098697682528	0.519653828563141	0.11538038155573463	0.006342801375748932	0.7748517955467149	0.9703883719538963	0.986119190659761	4	7	5	6	4	6	14	2	16
CCT5	6.95454246317487	6.9959572949869155	153.79220040635533	0.06134152935772932	0.050459441339053765	0.006349157921965627	0.9482534982267312	0.9689330238742195	0.9926727583236147	352	54	141	251	65	99	314	147	247
RP4-695O20.1	0.28232561393819816	1.555175848640564	1.767290051469119	0.2517889678285615	0.07278774113740534	0.006360109036228741	0.9404702829559531	0.990178895236574	0.97370766659558206	0	0	2	9	0	0	1	5	3
RNF14	5.0232367258024535	5.072312311520724	39.458436573999876	0.08849614702437368	0.03624146057897159	0.006372977743153734	0.9261017043214868	0.9784298892858461	0.9921149872694626	57	13	63	54	21	31	75	30	71
DYNLL1-AS1	2.650121283248272	3.0381326693023456	7.858912538337066	-0.0077993376548125045	0.0959767300762359	0.006373354477690289	0.9959559525559848	0.9712963748251664	0.9888637774330796	22	1	16	12	1	5	13	12	11
MLLT4	8.089241521543839	8.176870965569488	349.7917271533871	0.07507058681680502	0.048810836757266746	0.006386060773788215	0.9475200744659905	0.9746249653176731	0.992035970765823	896	57	717	459	117	350	471	336	546
POGLUT1	4.118704850913549	4.207763626788406	21.040300469945162	-0.03052552740205391	0.06492778329955246	0.006390467618852922	0.9793261546232648	0.9694314605694809	0.9912187593450617	41	8	32	23	9	17	29	25	31
EIF1B-AS1	1.6140784541545108	2.2118631232866637	3.766864241900801	0.2067089253773231	0.10375240275354376	0.006400647653566123	0.9272663744734615	0.9766420351872755	0.9857338741654981	6	2	3	11	0	4	10	1	7
SLC1A5	5.434610316423288	5.603013262886929	56.704412732143545	0.15712884344954497	0.048175405110062165	0.0064281073483582795	0.902851687412679	0.978857713016192	0.9904836296826657	132	8	42	154	21	46	106	46	106
ZFYVE1	4.105176348562944	4.379709119858355	23.57459520121145	0.20970788452818154	0.06763213501679537	0.006429265737647582	0.8918871960588046	0.9760469136304754	0.9891493114962703	40	2	21	46	18	24	43	8	57
ZFAND1	4.820052924154764	4.984860670911026	37.29026622603738	0.3030194293825057	0.07420369166425884	0.0064344679156916156	0.7914339512652823	0.9694314605694809	0.9901432419086309	38	28	42	63	8	17	85	26	84
RP11-111M22.2	1.2803812172619706	2.1593533307554376	3.895098883487911	1.0129873755376109	0.2161040164779456	0.006441385792083023	0.6678808530604264	0.9605344969737768	0.9810859374050279	11	0	0	2	5	2	6	2	13
FAM171B	2.843433190861992	3.253287103026962	10.548188431635783	0.529705592500927	0.12576054012064836	0.006451087135229628	0.7505958636553449	0.9689634837999129	0.9872862813997985	7	1	14	8	13	4	26	11	14
BBS10	3.0853994116564953	3.3271941691788496	10.551854698786185	0.047816169907104675	0.04902653676948505	0.006476318749349163	0.9775037631971595	0.9841435831989402	0.9890071060317914	13	5	15	16	5	6	31	3	22
CH507-513H4.5	6.470904323332856	7.094329819910634	169.1528661396112	1.1735033426364108	0.19903514957124324	0.006478301093660378	0.4626304710865166	0.9510699381132809	0.9833121756703496	40	199	61	78	65	280	159	148	147
PID1	4.542563238810764	4.675105893141526	29.248234689185637	-0.05912726770342638	0.059481155340561274	0.0064850338380017135	0.9639458408797247	0.9716435360355306	0.9912446177884097	63	7	42	41	14	11	61	36	47
LSM12	3.8235129316068583	3.9556780754195398	17.744628724021336	0.23402012203515918	0.041080882381027965	0.006486842086251803	0.8499513336707404	0.9841435831989402	0.9898698039661872	33	6	14	18	14	11	29	16	35
PARD6G	1.931622918480462	2.518363409551794	4.913777329530372	0.20877299517191086	0.08891740602294629	0.006490523304176404	0.9261017043214868	0.9805336680845834	0.986119190659761	9	1	5	17	0	5	4	5	13
HNRNPA1P16	0.4579497284321084	1.594783351729052	1.5930691245165736	0.4078550079705474	0.16545780365364018	0.0064969230894039295	0.8856060400109199	0.9716435360355306	NA	8	0	0	4	0	1	5	0	6
LSM2	3.262139057312282	3.492979728264855	12.09742556303814	0.2529791057337073	0.06936718046602924	0.006515254967357891	0.8726786249344706	0.9766420351872755	0.9890071060317914	36	7	6	15	3	10	24	9	21
TRIM4	5.634171184895681	5.690075591382167	61.32393539349168	0.06651754866934108	0.045233006842051365	0.006542846423689429	0.9475200744659905	0.9716435360355306	0.9920091937436629	93	19	103	77	33	33	104	60	130
GNAZ	0.7446063143204275	1.7011697291124797	2.099278456501299	0.2841944287172914	0.16141944336805347	0.006572555540821224	0.9246636751371557	0.9704107073590645	0.9784548194338857	8	1	4	0	0	2	1	1	9
C9orf172	2.0907238044178738	2.75336528249105	5.985227920003233	0.1777032207355166	0.06809470153116905	0.006597238789009259	0.9413018808356887	0.9850113680413182	0.9859388347270632	27	1	5	10	0	10	7	2	14
CTD-2231E14.8	0.49210689931122065	1.7449255377032558	2.091512411145106	0.30186565897110446	0.29424261355661196	0.006610119723799888	0.9284757037837222	0.9504363247003279	0.9747263244974468	2	1	0	9	0	0	9	0	7
RP11-345P4.7	1.6409513667765803	2.3433115611349358	4.159171900142846	0.011878937005257996	0.07354061177371274	0.006619265702801145	0.9959071587689965	0.9853159302320419	0.9848255839706275	12	0	10	7	0	7	4	5	4
PPP3CB-AS1	2.765514817823093	3.0144701957344506	8.63631676623281	0.12287122662990745	0.06565996737532144	0.006657816867246122	0.9484350908677717	0.9820134963715785	0.9883545922056431	14	3	5	11	7	11	17	4	10
IL2RG	4.199407108049697	4.5781831184381785	27.774874566413693	0.8483142973087062	0.10526083960119856	0.006657874002694305	0.5867639187435364	0.9694314605694809	0.9883545922056431	12	17	89	9	7	16	43	30	57
CTD-2267D19.3	1.145030928539591	2.031738469322921	3.0991384558490616	0.7004740531175156	0.10915040401788292	0.006672111459278366	0.7792577998846673	0.9815108691361116	0.9810259065561023	5	1	0	13	0	4	8	2	3
ZBTB49	2.1091560465513046	2.6541512014112807	6.117071287461606	0.17434986336317432	0.11318338290383056	0.006693579378710202	0.9512485502243659	0.9742013955890478	0.9853230694070222	13	4	13	1	1	7	17	4	3
LINC00294	3.2200043522247306	3.395719980137191	11.701587805077978	0.15079564381251226	0.046892764087756444	0.006702869071497663	0.9246689399034549	0.984375659945605	0.9890071060317914	17	7	12	10	7	6	30	10	14
BRINP3	0.49871812283884975	1.4900961894284475	1.4842429897763874	0.23785126713386281	0.10419428236102456	0.006728336623944533	0.9275102042863115	0.983788888214182	NA	9	0	1	1	0	1	5	2	1
QTRTD1	4.30906404196847	4.472161089678248	24.842635047759874	0.03836490492138995	0.06185023619730533	0.006740802320776958	0.9772399735193222	0.9718294809480287	0.9901432419086309	70	6	24	43	9	24	53	10	54
STARD5	0.8412724966911865	1.7889392364898695	2.7755597267494165	0.3464870369853617	0.36276037926281507	0.006742703079610855	0.902851687412679	0.9317885442501714	0.9769836562960285	2	4	3	1	0	0	11	1	5
MFSD9	2.479512512218734	2.793132124438346	6.4560807188264	-0.02125149518389957	0.07207959975374943	0.006747775759677501	0.9891146274443464	0.9780041025140902	0.9884940297641256	12	2	11	11	2	4	10	3	22
ENTPD1-AS1	3.7111450888181876	3.83372638583132	15.780238289465887	0.10202491546807074	0.052545797610142705	0.006791240104699693	0.938785676624619	0.9783868957061409	0.9895452413128766	25	7	31	15	6	10	24	15	34
BEX1	-0.09043468799070158	1.3012062501481183	1.3108995158321846	0.19020017470091677	0.4138891224680626	0.006800507527933033	0.9615986959255212	0.937801394115827	NA	0	0	0	5	1	2	6	0	0
CTC-429P9.3	1.2660314847683403	1.8977819591886347	2.9566281674896833	0.012493977688004154	0.12707876836736584	0.006802091006355681	0.9959559525559848	0.9743642617930133	0.9810859374050279	1	1	4	8	1	4	6	3	1
TRIM24	5.099211967060466	5.153867903816576	42.47327480494809	0.16167947222346374	0.038294003669072055	0.00680598920624328	0.8676017968646912	0.9793615306197581	0.9905990736645772	50	24	52	55	20	39	61	35	75
ORAOV1	3.4259479329715616	3.7570488359844303	14.253833008474858	0.0596648074423085	0.07034828144276824	0.006824807927576939	0.974886291616848	0.9772244522768968	0.9888571663195087	27	3	11	40	5	14	26	3	42
WDR17	1.43937457722191	2.154709322870362	3.4366514131571946	-0.1277845287240187	0.1341995914831403	0.006837257334042468	0.9630102402415355	0.9702404651042484	0.9828198833168352	4	1	3	11	1	0	8	2	13
TSPAN31	3.968734861809183	4.101695191834813	19.586961644667976	0.07727624124688863	0.0492002534041744	0.006873873864881017	0.9587863673614452	0.9813330314103832	0.9890071060317914	29	10	26	21	10	11	20	15	61
STAG3L3	2.02058567184426	2.5417766780441857	5.307877036216199	0.4138128803280962	0.11009145027641563	0.006879060114499677	0.8499513336707404	0.9725893532610117	0.9853562788423971	10	3	14	1	1	4	15	2	10
SNRPN	3.8378163949031774	3.9283156849938408	16.997926968669734	0.07186789855674798	0.03851832540243415	0.006900173065245044	0.9538637598971333	0.9834204592371966	0.9901432419086309	30	6	24	21	9	13	34	13	29
GNAS	8.609269833030398	8.628477665171397	481.7129513991766	0.06893191107951599	0.04710879261848457	0.006902717025766506	0.9270267730957525	0.9688747562818221	0.9915694715682158	668	194	612	708	247	475	728	369	870
RP11-290F5.1	0.6124914449437587	1.653761626423127	1.870768194790762	0.7270735105259302	0.14634941264407378	0.006906449871995442	0.7718102314203786	0.9754271024644868	0.976306764906472	0	0	8	4	0	1	2	2	7
CBX7	4.5353955476506815	4.822426384173393	31.747003887978337	-0.07705989265396675	0.042705897664156056	0.006921240257960753	0.9626224421190316	0.9845776367963389	0.9890071060317914	66	5	79	59	4	13	43	42	73
CYBRD1	7.432442739420007	7.542000440254685	226.9652435113201	0.22256626921785874	0.07059750663761216	0.006929855959595499	0.8390704702634506	0.9669204485667338	0.9901432419086309	198	107	352	188	146	123	416	265	355
STAC2	-0.23787705716999583	1.3706078639218682	1.1687750159305206	0.4711283056509068	0.46370556202241736	0.006933028607366136	0.8875603830746214	0.9315810246577322	NA	0	0	7	0	0	0	9	0	1
ZNF229	1.2887374777274343	1.9099457489432232	2.779690076518499	0.017641797095764376	0.11941839978515162	0.006950675022085606	0.9936832494016796	0.9754216520513849	0.9815143305009454	7	0	2	7	1	4	5	3	2
SH3GL1P1	1.2777433734414336	2.2596682822772824	4.047224447067275	-0.5942324430333287	0.01660498268558069	0.006951941723438621	0.8359437536011571	0.9983970244271887	0.9784548194338857	21	0	2	4	1	5	1	9	1
PDP1	5.142623745315912	5.186446085892105	42.890867190935445	0.05182539528331484	0.0488646975715077	0.006957779775833369	0.9590532601552368	0.9694314605694809	0.9912446177884097	71	19	72	51	16	35	73	40	69
TMEM71	2.0066112822043545	3.106163483263428	8.197137278055825	1.2803482154237766	0.1245151173151221	0.006969093672144207	0.6593536025503798	0.9766420351872755	0.9810259065561023	0	0	35	11	3	1	15	8	28
PSKH1	3.572880701878323	3.879973433085508	15.642601862487451	0.12330777705846573	0.0716170773998069	0.006974802499276202	0.9450610932981991	0.9760469136304754	0.988848885650505	61	2	21	12	6	12	46	10	21
TRAF1	4.568056776367363	4.921042403492409	33.831792037533326	0.11839568954222968	0.03717694112153028	0.0069946655619318255	0.9449890185481257	0.9868810944429494	0.9890071060317914	86	4	86	62	2	23	71	28	69
IER3IP1	5.112670299543926	5.185928544193968	43.47040882850436	0.2561350498432401	0.04476570115629153	0.007011177246991607	0.7803983569084282	0.976888516075223	0.9901432419086309	63	25	39	49	24	32	91	27	82
ZNF230	2.777434307984859	3.1769390327593965	9.610714645629796	0.43605860324538387	0.1240318492941598	0.007024077149594374	0.829735904678077	0.9680823244044084	0.986119190659761	9	6	20	3	5	2	23	6	26
DPYD-AS1	0.7403823705242496	1.7549495143076976	2.9812395378403957	0.6516399556191601	0.32708810613079775	0.007030985376123642	0.8244143530801595	0.9458583865250207	0.9737617169716046	1	4	0	5	0	1	1	6	5
PLK2	6.5018206386999005	6.63016769381677	119.53066619088108	0.19395679618311054	0.06192434040590283	0.0070326671861478665	0.8766187150196408	0.9705000475252703	0.9896752025877641	311	32	61	162	75	138	151	100	188
DNAJC3-AS1	1.116849183224975	1.8315949095449728	3.203371875249121	0.3593247718490859	0.19577182823787995	0.007066907492006661	0.8903737736519628	0.9650303038001319	0.9778865964563246	2	4	1	5	0	3	3	5	2
TMEM176B	5.7298504992374895	5.883553245344802	71.90436748884458	0.30288927933383353	0.08835938904545666	0.007102089429707913	0.8093349086888857	0.9639365732633719	0.9890071060317914	48	49	88	70	37	84	65	68	115
MKL2	6.626401487566788	6.702510048462433	124.75706976491857	0.1037231100965266	0.059438103257998566	0.007134983679575205	0.9172890309291559	0.9669204485667338	0.9890071060317914	227	23	282	138	58	94	217	117	223
TPCN2	3.715381716527434	3.9522968883079175	16.764520606126183	-0.17940638972239406	0.07477787944505616	0.007135445852911837	0.9079707046450686	0.9716435360355306	0.9890071060317914	38	4	23	37	3	16	13	21	33
COX6A1	4.44977599475965	4.584259703926109	28.434650543666404	0.22297844584814783	0.06699654928832534	0.007141675139254004	0.8499513336707404	0.9716435360355306	0.9890071060317914	43	8	22	31	25	29	35	27	43
FBXL12	3.012327099516519	3.3069322889227206	10.015673348089361	-0.0211863042524896	0.09879362266174428	0.007157010613160022	0.9890941790357342	0.9689634837999129	0.9886586156760193	27	3	15	17	1	10	10	11	21
KPTN	0.6858561773514377	1.8114909604928902	2.3466839936810158	1.2010449928856521	0.14705514541867531	0.0071638508782058226	0.612289216050821	0.9761255576067047	0.9747263244974468	15	0	0	0	1	2	6	2	4
CYP2U1	3.1481338842025384	3.468208890333603	11.488005438873795	0.09660773491594045	0.08141191452894592	0.007226868420354416	0.9605620763539496	0.9743642617930133	0.9881038852094864	39	2	12	10	6	3	26	12	25
ZNF454	2.037243664326458	2.48726744614285	4.907642177629624	0.15996463246708595	0.10386353747415242	0.007228204379387131	0.9377533361776274	0.9725893532610117	0.9853562788423971	4	1	11	12	1	7	8	2	10
GAPDHP51	-0.34842669853374186	1.1680753322638895	0.8717184536232951	0.31416252579676884	0.4759564580493758	0.007234439413150967	0.9271596429847331	0.9295330875206036	NA	0	0	0	5	0	0	0	1	6
KIF5A	0.8452064229279864	1.6053757863533342	1.7398603787970022	0.21070058226652283	0.13730082152267611	0.007241508348652711	0.9217503022057102	0.9716435360355306	0.9784548194338857	5	0	5	2	0	1	4	2	4
SOD3	6.47066343012979	6.60815411063657	118.72388234810731	0.25073932943095145	0.08214286074788547	0.0072634078796846935	0.8113189636297811	0.9635051507816844	0.9890071060317914	159	96	138	96	34	74	214	145	151
XXbac-B476C20.9	0.03056586823804794	1.4001512271479528	1.7058468430217446	-0.49332508556422044	0.19858567973541233	0.007334797476566927	0.8848158397169623	0.9749870728212646	0.9674384577787793	1	1	6	0	0	6	0	0	1
RNFT2	1.0426908875679606	1.8395592304176691	2.7420489964245784	0.4260773395902329	0.13512469972879637	0.007342010831440457	0.8764510271178894	0.9756131083513447	0.9784548194338857	8	0	0	5	2	5	3	2	3
XPA	4.428131288335533	4.5341550266463475	27.004422542697128	0.19387329665771896	0.049959644726063686	0.00737399275289435	0.8698899821415252	0.9772244522768968	0.9890071060317914	34	16	45	25	11	23	37	15	70
AFAP1L1	5.889969178066867	6.019268191267356	76.68804405063064	0.029779554341062657	0.05534991974201859	0.007374348189312027	0.9793261546232648	0.9716435360355306	0.9896956310669458	170	9	155	106	33	55	110	87	138
GPR160	3.138598322589891	3.545264435314986	12.698645395292223	0.5014871236222526	0.13224373898308955	0.007375898552605366	0.8079642124245372	0.9644067489930956	0.9859388347270632	4	8	14	27	5	7	43	3	24
PRR16	3.641380182835757	3.9476270366242026	17.269746216400513	-0.11614048506967656	0.0849540960023613	0.007387470728115444	0.9526741323006471	0.9716435360355306	0.9881038852094864	34	11	20	21	4	2	27	23	42
SIK3	6.2654340959149435	6.343352279036423	96.53818629038608	0.07860741726481701	0.0552417802957612	0.007398771108630373	0.938785676624619	0.9691100186171919	0.9901756985439422	146	33	218	154	22	67	177	67	230
YARS	6.596878187319126	6.640263973883333	119.46433806345479	0.04819758980833483	0.05244633633604672	0.007406304021953805	0.9587863673614452	0.9663447159692702	0.9904243364663885	235	32	141	229	51	110	235	72	227
NPAS3	0.07356843747240865	1.3944031019695708	1.3072129643851211	0.9763517636854876	0.25984773497834823	0.007414668339926114	0.7003479919459659	0.9616337290874385	NA	0	0	8	0	0	1	1	1	6
TPRA1	3.8416367874609882	4.001483511416665	18.045365432486705	0.1158029458922203	0.0644729816200859	0.007426059313295314	0.940321211224012	0.9753378093971652	0.9888637774330796	46	7	13	19	10	13	18	15	50
HNRNPCP1	0.29127488363937026	1.537618747512629	1.7330675369316206	-0.8097949719465635	0.03444431175927671	0.007434714498028712	0.761451182305987	0.9968035054891691	0.9713537731139807	8	0	1	3	0	0	0	6	2
WDR63	1.1946487797868774	1.953923908167486	3.0635659101050465	-0.3453678720965137	0.09575739962608364	0.007437553818902462	0.8967943498958636	0.9838137999209348	0.9784548194338857	6	1	9	2	0	6	1	4	2
MED20	3.541750036448314	3.7828134275682186	14.793086681894762	0.11775864315519421	0.06507181448179705	0.007441447360827489	0.9400625118772696	0.9766420351872755	0.9888571663195087	30	8	16	29	2	8	24	9	46
HSPA14	3.8193972768710776	4.07512794642236	18.26224396534834	0.15596309078947682	0.06599575631415658	0.007456384013675724	0.917597590143594	0.9761012273954522	0.9886586156760193	21	4	27	58	3	17	34	17	28
UQCC3	2.066648566075841	2.7337278328859553	5.820441918766263	0.23844867071519715	0.10317656568514356	0.007469843720370713	0.9200579115076095	0.9760469136304754	0.9839812059244479	7	0	7	21	2	1	18	4	15
ALOX12P2	1.9957824478233812	2.386273354979705	4.586790094976265	-0.0021106018715037695	0.1039194671685802	0.00747539070973775	0.9991618687863266	0.9716435360355306	0.9852286531802282	9	1	4	10	2	6	5	2	12
AC018890.6	0.2350005233358004	1.2962628055191265	1.0749915970592996	0.20788334232778585	0.24601677348437784	0.007492052325782039	0.9361436729808972	0.9557135978310496	NA	1	0	1	5	0	1	2	0	5
MMP9	2.8597847880879255	3.580791262032235	14.345655446998737	1.4360824340918943	0.25114914980665254	0.007525466141070412	0.5531579966847852	0.9441522822172136	0.9810859374050279	5	8	0	18	14	13	26	17	10
AGER	6.309289062294088	6.751483999141924	129.27645823507535	0.697486723082576	0.10163787384929128	0.0075639430733271396	0.7044125606894267	0.969600752833631	0.986119190659761	287	77	335	23	10	59	338	83	294
RCC2	5.9711594734990365	6.018624978006206	77.44744730682119	0.042022704277960794	0.05428522236471026	0.007569578444923297	0.966539144232272	0.9666882648881202	0.9901432419086309	137	35	85	143	24	73	99	70	146
CYSTM1	5.193560324578037	5.280911828206377	46.169971591822076	0.22737024704307504	0.054291631340777274	0.007576397048433572	0.8244143530801595	0.9716435360355306	0.9890071060317914	47	18	67	57	30	34	109	25	86
IFNLR1	1.33657470758012	1.9674239123066781	2.8134427374699977	0.07610471383868984	0.13273894735379238	0.007596672346533351	0.9736835993152615	0.9694677553373026	0.9810859374050279	9	1	5	3	0	3	9	1	4
CCL3	1.6559053712618736	2.2729141948500127	4.665865600863097	-0.09812815623593135	0.13518394447194051	0.00761705687811691	0.9716170213093717	0.9725893532610117	0.980099149019811	6	0	7	3	5	9	4	4	2
FKBP15	7.147065533131134	7.163044173931217	173.37184052565667	0.051068781443828655	0.046055100895925925	0.00762565689490341	0.9484350908677717	0.9666882648881202	0.9901432419086309	291	70	271	210	76	154	247	147	335
AP3S1	5.34595883017075	5.465363617284054	53.45893914171402	0.45985633810513155	0.08672439978802673	0.007658824784271291	0.6236592550147688	0.9616337290874385	0.9890071060317914	50	27	51	45	42	34	101	47	97
PCDHB5	1.3333855552261398	1.957372549608235	2.99207389208066	0.07162317011390311	0.1397974965462083	0.007671703279515077	0.9763637679210476	0.9694314605694809	0.9806929548206748	3	2	6	5	0	1	10	3	3
TOR4A	4.59464389777674	4.75775191386348	31.10836050043116	0.125333161905154	0.0646743604075356	0.007677133045556672	0.9231386030768876	0.9705000475252703	0.9890071060317914	78	16	27	57	4	27	52	28	54
C4orf27	1.8958981012495695	2.5181565015391194	5.708375448648203	-0.22826953423783167	0.16221402709603325	0.0076786072852841536	0.9360940805250499	0.9669204485667338	0.9810859374050279	11	3	5	2	4	0	15	9	5
ADAMTSL3	5.073056128419523	5.225438577874827	43.09694753991338	0.06211283951999051	0.06017250700883738	0.007726840327409305	0.9615319962720773	0.9706483582608	0.9890071060317914	93	10	115	49	8	36	69	39	85
TBK1	5.378325924920175	5.464209213578659	51.97042167931096	0.17013254555262128	0.05599801030797367	0.007727503844891008	0.8764510271178894	0.9694314605694809	0.9891095039167561	48	20	108	84	19	32	106	41	107
AP2S1	4.710898178500056	4.918589719296161	36.42899419910791	0.6704702394720811	0.11590039328241969	0.007727621285636803	0.608424126383969	0.9563200890667214	0.9879549314661256	51	22	9	41	25	30	67	31	56
RP11-793H13.10	0.464664823305661	1.4315326261704477	1.3672326507864032	0.1508676331234939	0.18103612221028034	0.007734960724157468	0.9556684481898012	0.9689634837999129	NA	2	0	1	6	0	1	6	1	1
PLCE1-AS1	0.790100034632163	1.6503886613770535	2.1057241411663035	-0.5171253050283029	0.1549970945463504	0.007747121695298952	0.8480366268321067	0.9716435360355306	0.9747263244974468	5	1	2	4	0	1	0	4	6
SSBP1	5.498075120682249	5.567589952971226	56.840199417196125	0.23146277930017817	0.05263028180999141	0.007789528635710102	0.8079642124245372	0.9706544180580218	0.9890071060317914	82	24	41	87	36	43	91	51	105
IFT22	3.2182569715820755	3.43210175974491	11.557785362794228	0.04925749634049113	0.07176355033143722	0.007813917876169413	0.9765000272804766	0.9754271024644868	0.9879549314661256	27	5	8	17	5	4	24	14	19
STK3	5.656665126877283	5.7547338308092515	64.49296142286585	0.2095780059800531	0.0631550641161517	0.007886968445510765	0.8359228508275323	0.9689634837999129	0.9890071060317914	118	17	90	51	47	35	115	56	146
GSDMB	4.67277711743444	4.926624151648672	34.52542590543739	0.24609586351486046	0.051519188347569286	0.007900051073907444	0.8638400680793069	0.9820134963715785	0.9882899527481799	65	5	21	118	10	24	59	33	71
PFKM	4.761706964983144	4.986666887860988	36.6166363221134	0.08699226663157875	0.05797340319843851	0.007910218144457798	0.9560403283581309	0.976888516075223	0.9886586156760193	98	3	29	71	20	32	44	41	65
PCDHGA10	2.8019406857041735	3.405667543571908	10.60223476809253	0.048858927095926215	0.052274006438279265	0.00799189932220816	0.9823936324131659	0.9874484873730047	0.9839896088291417	40	0	24	9	2	7	18	18	9
SPECC1	5.812481093237336	5.857077045747581	68.79090111919166	0.047265100486207724	0.06113407188828685	0.008062647792967668	0.9609186834872648	0.9601312616730298	0.9899480089869996	137	21	132	75	27	58	109	63	124
ALDOC	2.6813016433766976	3.128224698841774	8.432824795935462	-0.05275288657035698	0.08891735347206456	0.00807660691570268	0.9793261546232648	0.9754271024644868	0.9850069303668799	24	2	7	21	1	9	28	4	7
DCTPP1	1.7192737851237352	2.2186180864670284	3.961411002462394	-0.0485143017553921	0.1303435831480625	0.008122219662390543	0.981660846716167	0.9694314605694809	0.9807963108973976	10	1	9	2	1	3	6	7	3
ITPRIPL1	0.8009352019559699	1.903951779423352	2.550761650239743	0.7192405119929502	0.1325211057983355	0.008124282410914518	0.7818485574560923	0.9785946351355103	0.9733805757310142	4	0	13	0	0	4	8	1	2
MRPL51	4.988522324357466	5.111350906946884	41.15996105309353	0.2523083313407921	0.0727499793825654	0.00816838037845721	0.8267327491232135	0.9689634837999129	0.9886586156760193	67	17	28	50	29	44	67	17	91
SSNA1	2.754528628929362	3.1927545078510438	8.992713786839701	0.2241674634725172	0.10215826652190271	0.008169282548222535	0.9097950059302277	0.9694789909655157	0.986119190659761	25	3	13	17	0	11	15	6	17
THOC3	1.5977903988643232	2.1159707129985117	3.8997747703903354	-0.2790612949723129	0.14341712700936637	0.008171195377159452	0.9083909795186058	0.9694314605694809	0.9784548194338857	5	1	6	3	3	2	1	7	8
NMRAL1	3.82619041747006	4.078433213110989	18.61078016226238	-0.10883434222721668	0.07657084449460043	0.008188004940505885	0.9518119376793094	0.9716435360355306	0.9879549314661256	48	7	20	27	6	3	45	21	37
ZDHHC11	2.2426426072254064	2.6449308987191933	5.8084639789748085	-0.18413726543228953	0.11896385718801103	0.008200555067791802	0.9261017043214868	0.9694314605694809	0.9828198833168352	10	1	11	12	1	8	5	8	6
WDR54	2.463674605769017	2.914902501465199	7.33681506442148	0.07317860392498618	0.09640036852112585	0.008219941744066787	0.9743194742715866	0.9754271024644868	0.9826846090325065	18	2	21	3	1	8	11	10	6
CTC-479C5.12	2.057831125030385	2.5518018637771154	5.011719150366009	0.24549405350053571	0.12423043403980963	0.00824436245879291	0.9001339010022945	0.9689634837999129	0.9841984566919086	12	1	11	9	0	4	9	5	11
AKT1S1	4.3481778742129515	4.5801776419662845	27.186751030189246	0.17710746601120145	0.07330293977688723	0.00825619867720138	0.9106392722548784	0.9716435360355306	0.9879280571403685	91	13	16	38	5	30	60	11	48
ZBTB5	3.9475817410152025	4.2377794025025	20.55754967763979	0.038088354840930684	0.07764998721014155	0.00826085188791694	0.9801660256420042	0.9702404651042484	0.9883545922056431	57	1	33	39	6	19	32	22	34
PTMA	10.006222945769164	10.032474730696492	1278.3333935110102	0.09162461267324498	0.05631177227199645	0.008304354928903622	0.9048413825455798	0.9648463090169993	0.9891493114962703	1887	633	1678	1356	623	1148	2017	1169	2060
RPSAP58	2.150933668677668	2.5709849684709742	5.593601680898881	0.23312838698959948	0.10881868869079546	0.00831322766083963	0.9118337143491648	0.9713670548247535	0.9823074281199838	15	1	2	8	4	2	9	7	12
MRPL32	4.660767579131283	4.7262814219968865	30.99388838025487	0.12557705903891422	0.041675939137964746	0.008332202338668337	0.9079707046450686	0.9784298892858461	0.9890071060317914	52	15	28	46	15	23	64	26	46
ITGA7	5.045788969267301	5.177994542846289	41.833718913491836	0.01156844360079288	0.06685542958855616	0.008362709897854207	0.9910369959561215	0.9679594327421087	0.9890071060317914	90	6	85	57	17	25	81	46	70
CNOT4	5.598131157410416	5.639015086135562	59.1027972905728	0.07452930880029582	0.04275024771211517	0.008389093152899266	0.9327416546100806	0.9712963748251664	0.9890071060317914	113	18	78	78	32	40	103	48	126
KIAA0368	7.175027714489323	7.187475831336243	176.05100987012702	0.05469708675250098	0.04503151372239024	0.00839715439063221	0.939914764448496	0.9655649325768827	0.9890071060317914	336	60	247	233	83	137	310	140	343
PCOLCE	5.3237483412891455	5.554164766709478	54.98661481906686	0.1679532311511978	0.053565154005950084	0.008440899667460627	0.9119817027828723	0.9812430304949653	0.9870576276384095	247	12	33	59	16	48	67	65	89
TMEM50B	5.076970449326844	5.16112391125044	42.232290080320695	0.18074378997665883	0.050386993674635124	0.008453314816047683	0.8516384157857386	0.972879520498039	0.9890071060317914	66	11	64	42	30	28	70	34	94
RP11-158H5.7	2.336421363268302	2.6731743584280214	6.518427546580339	0.26454018395135215	0.10540483301990876	0.008464938999791453	0.8991874809570017	0.9716435360355306	0.9815143305009454	8	2	2	13	5	6	8	8	8
ZNF575	1.478053389799466	2.161920525679549	3.452445840011611	0.2141321606715607	0.1191677508545708	0.00847682093882269	0.9261017043214868	0.9754271024644868	0.9784548194338857	6	0	11	6	0	4	5	5	4
ZNF385A	4.790254754905261	5.015985508175684	39.11845284534283	0.5814801057146256	0.1269121901245582	0.008481165330875581	0.5621803448307251	0.9524603474357354	0.9861164100658905	37	40	47	26	7	30	65	38	63
PYCR1	2.7679117543910907	3.528642560856263	11.997890270377885	0.9537601736556524	0.08246214529895061	0.008482781473024874	0.7176596724302751	0.9828683873150752	0.9807963108973976	40	1	0	30	5	6	18	18	20
RP11-685M7.3	0.11282989294125433	1.3195421009360626	1.2834098235852547	0.7896893279337778	0.4555760066885563	0.00851376209065958	0.7691493217326946	0.9231234087560559	NA	0	0	5	0	1	1	3	0	5
SPTBN1	11.003656550809424	11.065535715996171	2607.016343369337	0.14119550782906956	0.05470732464973831	0.008521287836042588	0.8752538532518279	0.9706483582608	0.9890071060317914	6018	659	6168	2612	761	2298	3778	2383	4736
LINC00662	2.326943248109892	2.7294372892814054	6.047631009464667	0.06998977086518353	0.11621941487904396	0.008558499199756042	0.9716170213093717	0.9689634837999129	0.9833121756703496	13	1	16	7	1	9	9	3	12
PIGO	3.105428458973392	3.5239301537036183	12.158049163073166	0.3346148077840576	0.08476352591794353	0.00857405459973501	0.8592070777759172	0.975304431554863	0.9859546674470695	16	7	23	23	0	9	16	12	28
STX2	4.761011960538962	4.876154258509493	33.9236261996591	0.0699437935573741	0.06474272146252649	0.00859687066869651	0.9574626587152161	0.9694314605694809	0.9888571663195087	64	9	71	30	16	20	84	31	48
OSR2	1.4698541877551783	2.033660471156078	3.5472598399664395	0.2444302816267616	0.17768165808891645	0.008621514030808294	0.9165932531096945	0.960883985627394	0.9769836562960285	6	1	2	2	4	1	12	2	5
AC004019.10	0.8101636174812542	1.7254271399207795	2.0983815338604064	0.11945382172693794	0.1364802109363389	0.008626821780591935	0.9666982444616753	0.9760469136304754	0.9733805757310142	5	0	8	1	0	1	1	4	6
RNASE6	3.6098628538466886	4.014134718075063	18.815660776112093	0.8348672510423726	0.1701342592133453	0.00864381346503672	0.5772679928316796	0.9510699381132809	0.982665246853963	7	20	28	18	2	17	37	7	44
SNORA60	2.621894823415423	3.0336147593873366	9.510232628188911	0.3602186671362699	0.18090591240066042	0.008645034064083583	0.8822165214178366	0.9569421194171839	0.9797028365713139	3	6	5	10	8	13	14	9	4
SNORD91B	0.791413971898473	1.8090206798371846	3.424687084473601	-0.17728532055483723	0.36502880525320186	0.008673550012403516	0.9666982444616753	0.9418286167681842	0.9689598010593065	0	3	3	2	2	6	1	5	0
POTEE	0.8669753351474594	1.6061654322226295	1.8636972497416426	0.17486823587939482	0.19206606374126806	0.008676355325162222	0.9404702829559531	0.9592102078934643	0.9737617169716046	5	1	1	4	0	1	3	1	7
TRERF1	4.233316621747964	4.4014357095634535	23.789474783285097	0.12889237915551743	0.07590011711385064	0.008684448845501826	0.9246636751371557	0.9689634837999129	0.9879549314661256	55	4	53	17	11	20	38	23	43
COL15A1	6.589149251324286	6.683628042408829	124.65844147569806	0.25182527679658	0.07367512587755165	0.008691775329497583	0.8044584865037543	0.9627006811603203	0.9886586156760193	245	55	82	118	82	82	265	120	180
SRPR	6.830740425582796	6.874565717557219	140.83206009875906	0.052112750097605895	0.059484167468116314	0.008693708366977552	0.9541952929124493	0.9607929618065986	0.9890071060317914	260	29	234	235	63	126	249	119	232
BNIP1	2.1648275727429156	2.785716917225022	6.723414920357957	0.2621710387771315	0.131654924989163	0.00869924424799431	0.9160610235727431	0.9694314605694809	0.9806929548206748	12	0	3	14	6	1	17	9	10
TMEM132C	0.8868059245703752	1.7246103832338784	2.4075792854882874	0.46559087549864553	0.21822534127286444	0.00874415595839968	0.8642296690278455	0.9601322261046024	0.9733805757310142	5	2	5	0	0	1	7	3	2
RP11-283I3.6	1.5561908972219345	2.0240468671909078	3.1652549714293734	0.006577274224514756	0.13384181126909922	0.008752498374590242	0.9966962004631745	0.9674887506130301	0.9797028365713139	7	1	6	3	1	4	5	1	8
AVPI1	3.6071935481347817	3.8283667985454204	16.367564616653834	0.32689829817125376	0.09270699082613194	0.008755568990837556	0.8223829446102777	0.9694314605694809	0.9853562788423971	23	14	9	21	5	6	29	19	30
AGR3	1.7462330310986323	2.469452523355203	6.1053397779365275	0.9861921620596138	0.34812807102886373	0.008759507040668642	0.6367557415733004	0.9306447130118685	0.9737617169716046	3	9	1	3	1	9	12	1	8
EID2	2.483115635839506	2.9510077736135503	8.254509262872903	0.2664125433692733	0.14988787043084909	0.008766438745839832	0.9021617015190165	0.9633862383248709	0.9810331132478207	12	9	7	6	1	9	20	1	15
FAM193A	6.151103540699852	6.397992207822756	99.50468545014913	0.16320873357844348	0.048704007822377084	0.008772963850714471	0.9140024580591843	0.9820134963715785	0.9879549314661256	285	6	241	139	23	79	177	90	181
FANK1	0.7381934812252844	1.875081217836106	2.9365405051429065	0.923064303852003	0.3652015844942416	0.008789351020948626	0.7675954213599022	0.9376383263348647	0.9705084572740883	0	2	9	0	1	4	10	0	3
AIG1	4.081569575720987	4.194488113390958	21.48364751405482	0.16874605367695558	0.06488904003822445	0.00880307109981939	0.9014743014196166	0.9735149218585506	0.9866669363568487	21	11	31	20	13	20	23	23	34
CTDSP2	7.601462266060089	7.616250567714519	237.64095609477704	0.034977252868616915	0.05339307425981425	0.00884487387688002	0.9639458408797247	0.9600368285311562	0.9890071060317914	436	98	361	331	83	231	350	201	411
BNIPL	0.8799448644382588	1.957301175597237	3.5515346008595827	0.7145503969022046	0.32375659167688337	0.008847875445049214	0.8208210179355019	0.9464246495125667	0.9705084572740883	0	4	1	8	0	8	1	1	6
CNTFR	0.44731824531485204	1.591756507919262	2.0792631458193123	-0.2851074587700276	0.1676171400652409	0.008852004752589964	0.934451991171232	0.9760469136304754	0.9669476265041161	3	0	7	0	1	1	0	6	2
SYNC	2.77829260630478	3.113740202733338	8.992629074000655	0.35907872470049956	0.10327634164111751	0.008879370024077154	0.8392104451844496	0.9695214312266583	0.982799177415261	27	2	7	4	7	4	15	9	21
APOL6	7.787672209955892	7.886684661622272	288.8173959018055	0.28564005287196065	0.07633723521778278	0.008888082033747207	0.7479325461905815	0.9624341309069288	0.9884940297641256	298	219	258	358	104	271	557	190	505
PP7080	1.0364710561444033	1.8708591368480476	2.3810777144282356	0.3829782625073055	0.1427874247904851	0.008908707708083214	0.867811504809202	0.9716435360355306	0.9737617169716046	9	0	1	7	0	1	7	3	4
PHF13	3.6732996826077273	3.818786906603416	15.772690938527832	0.17043560215785533	0.055479296137571577	0.008914168859830277	0.9037572130930412	0.9785946351355103	0.9861598581945177	15	6	27	21	9	17	26	7	33
RPS4XP14	0.7413173491058204	1.707292744627304	2.0988697057470502	-0.29896593777134384	0.11971282495261504	0.008940570517727857	0.9106392722548784	0.9816004266572556	0.9720547400395165	6	0	6	2	0	6	2	0	3
CYSLTR2	0.31688558935426775	1.7141736669688954	2.3413075680804636	0.4595082587830232	0.6796223708387163	0.00895786227970325	0.902851687412679	0.8825335219447438	0.9638996538160672	0	2	5	0	1	0	2	0	16
VSIG10	3.668195638548947	3.968616226771466	16.999766023831295	0.09444795719619255	0.07997898064328875	0.008962192539528702	0.9577973651207194	0.9715023413319809	0.986119190659761	42	1	23	25	10	6	37	19	33
COX11	4.454308396185215	4.604018347564092	28.156125604076507	0.05173602564631047	0.06818206246618727	0.00896435659451238	0.9721959016399291	0.9698926070405769	0.9879280571403685	50	11	36	30	16	7	52	29	69
RP11-20O24.4	0.07356843747240865	1.498004395674526	1.9341704593227163	0.09999767515657243	0.2499781119711951	0.008974174852165421	0.9793261546232648	0.9690718759091591	0.958593077262133	0	1	0	8	0	6	1	1	0
CALR	9.855390151006526	9.921750295191389	1183.4825419092022	0.17036197726093555	0.06442485694213564	0.009003490103007052	0.8599148304820683	0.9666882648881202	0.9888571663195087	2452	490	715	1526	681	1167	1710	943	2192
AC098614.2	1.960225503415924	2.625437461840578	5.507742944998804	0.26825386203608365	0.16124383012864696	0.009028153290855007	0.9192367907473221	0.9631374377593203	0.9784548194338857	18	3	1	9	1	2	13	1	21
SLC35A2	2.63258541399979	2.87360578360228	7.560099389212433	-0.06446414706029362	0.09360054549389497	0.009038199736410398	0.9735754544607705	0.9714081814181524	0.9826961466850258	9	3	8	13	4	10	5	6	15
TCIRG1	6.45397772656076	6.564221931259862	112.70972393038028	0.01533254522786612	0.05763881847519063	0.009044612237138544	0.9886623480270258	0.9694677152553092	0.9884940297641256	340	27	193	160	22	115	137	105	205
KPNA3	5.9776564662459695	6.0200116265139	77.717559128719	0.11899291205813387	0.047152974204653274	0.009046678384881037	0.8930655218440514	0.9694314605694809	0.9888637774330796	118	39	79	137	29	68	148	53	140
CTB-119C2.1	0.4794856472254058	1.4730218383557736	1.5807037803856716	0.2143575265076806	0.26595403650554467	0.009049335863973695	0.9433265631001507	0.9516146100738099	NA	5	0	0	3	1	0	6	2	2
CASC1	0.9207132588450002	1.849496357084014	2.876459985587276	-0.38775817735807805	0.19221608646174596	0.009052805595324828	0.8962264747054908	0.9689634837999129	0.9716482005591922	2	1	9	1	1	8	4	0	1
SMG9	4.1868740959894195	4.4269445897608035	23.650897896045596	-0.019046643397786903	0.07536262265330046	0.009057621967841368	0.9886623480270258	0.9694314605694809	0.9869612479862323	61	3	41	49	4	17	42	28	38
SNTA1	2.435637775862042	2.8243126599313846	6.537979407938693	0.24367323181874573	0.11284025347627528	0.009072741802854237	0.8922694680619442	0.9689634837999129	0.9825888868261906	24	1	11	4	2	6	14	4	14
RP11-1000B6.3	0.31688558935426775	1.333622917748501	1.1618839755826125	-0.04972917000696566	0.2266848514179677	0.009092024593091294	0.9837865577271391	0.960883985627394	NA	5	0	1	2	0	2	1	0	5
KIF26A	1.505250733774302	2.109706053544032	3.562988650874379	0.36011514108123605	0.14544566517295374	0.009092674016643229	0.8732415636009463	0.9694314605694809	0.9769836562960285	8	2	1	9	0	3	5	5	5
STRIP2	2.9796013079984025	3.447304077948519	10.967201715757819	0.501528498474402	0.08948913408151299	0.009124761754624431	0.7654618982216135	0.9754248859857614	0.9815898981990541	17	3	5	43	1	6	22	9	28
TCEAL2	3.341315094815249	3.715067677638281	13.888139690095871	0.4474095770126797	0.08573387410156846	0.009139147075143668	0.7779655453862635	0.9749870728212646	0.982809076910289	9	4	53	14	2	13	31	11	20
ENPP1	1.6137937303691974	2.31906921549574	4.927360736337513	0.3162852729328104	0.21809345038841974	0.009177020927647975	0.9255772979916475	0.9563200890667214	0.9737617169716046	7	4	7	0	2	4	12	6	1
EWSR1	7.972158562452724	7.992315924461719	308.0823248218483	0.05298453773753453	0.05770949477897623	0.009177243746590732	0.9450610932981991	0.9563200890667214	0.9888637774330796	689	97	526	418	99	253	504	269	575
DPH6	3.4139213324590907	3.5698936275256563	13.610540104418371	0.21149306633271178	0.06707677429663951	0.009209289946789682	0.8839676154589076	0.976888516075223	0.9850069303668799	15	11	12	16	5	11	23	14	16
SSPN	3.795456283257365	3.9770749054199066	17.931773034169694	0.30420474230822764	0.06354903504710618	0.009238768943907835	0.7957005304320486	0.9766420351872755	0.9859388347270632	26	3	20	19	17	13	29	13	40
MID1	4.335199823074415	4.511238820573475	25.78955924033639	9.052321903442121e-4	0.0751412583698927	0.00925802955011826	0.9992111213366963	0.9694314605694809	0.986119190659761	91	7	29	25	8	16	37	35	42
EIF2B2	3.7291805834593696	3.963476500226137	16.858598473294464	0.02517653644233252	0.08003551997480025	0.009270663357334497	0.9867543164143406	0.9694314605694809	0.986119190659761	37	2	29	25	8	6	30	18	42
ARMC1	4.221862837093853	4.457828065143478	24.45741013789739	0.03818485377701367	0.07371690580968418	0.009275181899950906	0.9790592571874301	0.9698635939640553	0.9861598581945177	48	2	34	57	10	14	56	27	35
GATM	1.213367654723894	2.3325593455083133	3.8627896478224	0.9334818900048242	0.14788538604736928	0.009299168040812338	0.7153381441585146	0.9740885775774464	0.9733805757310142	9	0	18	0	0	3	16	2	4
HOMER3	3.59960986223418	3.8298840484017767	15.108619111212365	-0.003228542276260427	0.08888669530392862	0.009301437112146916	0.9980991726321816	0.9674887506130301	0.9859546674470695	36	4	32	19	3	7	21	17	40
ENO3	1.0430822796720325	1.8815585349417607	2.476054483099345	0.26361366094115424	0.1279925187298087	0.009316540912015165	0.9119724329674201	0.9761255576067047	0.9733805757310142	13	0	2	3	0	5	4	1	4
BCAM	5.840499797279175	5.885331807847688	70.89497226564619	0.09587092514072432	0.04897375297017633	0.009325781607473662	0.9178416757833916	0.9694314605694809	0.9886577582499959	118	33	74	95	35	42	131	74	117
PTPRK	6.008657502987877	6.099368240823085	81.02756632464171	-0.01077248542851108	0.06447989392517293	0.009337131678900294	0.9908567858146966	0.9644756428738378	0.9884940297641256	194	18	152	121	23	44	132	90	167
YTHDF2	5.917387488491115	5.945884722805589	73.54348797646706	0.06238312579767632	0.05029993098029275	0.009353779747286762	0.9413956804243365	0.9648463090169993	0.9886586156760193	112	31	123	103	27	67	123	55	137
ZNF665	2.0429639595124027	2.5908911773077743	5.142643145608742	0.32630287608803876	0.12107734670152687	0.009357146938541661	0.8672561006929073	0.9694314605694809	0.9810259065561023	11	1	6	16	0	3	10	5	13
ATP6V1E1	6.323423830419048	6.39398176885718	101.27016095626703	0.12283769744193569	0.05997371119715212	0.009358701591015843	0.9025248904522267	0.9673084480585373	0.9883601115737921	135	34	114	149	65	99	178	46	230
ASS1	4.350324911477542	4.487932671756007	26.469141713967815	0.13948546256919092	0.08002477143041896	0.009360523226936823	0.9239950776024977	0.9689634837999129	0.9857338741654981	46	11	37	14	17	28	30	29	34
UCP2	5.22368572051819	5.711905388058843	64.99963736269336	1.5266288999559698	0.23289464067819443	0.00942141122538184	0.25025186998532617	0.9359473553030336	0.9807963108973976	17	62	22	26	44	80	98	43	104
S100A12	4.316268609992218	4.973245913822494	37.59262128599376	1.6858019701885547	0.2374386416791423	0.009430817399509343	0.3322933181030758	0.9399889037630379	0.9784548194338857	4	5	68	11	46	27	100	19	74
AATK	3.06828817883402	3.3574405546585173	10.542316629232367	-0.10605863254573149	0.09570182145099605	0.009445768348062652	0.9538637598971333	0.9694314605694809	0.9831288569805144	27	3	10	20	3	15	10	4	28
MYL12B	8.08659041494539	8.123275277251995	339.78975110735513	0.15193169933078632	0.058604647928679476	0.0094712072347775	0.8444108571659914	0.9627006811603203	0.9884940297641256	478	171	358	380	188	301	542	259	666
C1orf216	3.6060352484410414	3.7934317010765333	15.069172624609639	0.05212735333783386	0.09211631203605779	0.009483443530360404	0.9734714625807454	0.9650303038001319	0.9855168784846648	42	3	24	12	7	11	26	18	22
ZNF195	3.9752927643763116	4.228685444792715	20.44023595562728	-0.06004155723956068	0.07977809940521391	0.009500932838914072	0.9716170213093717	0.9694314605694809	0.9853562788423971	41	5	34	36	7	11	44	5	71
TBC1D25	2.533431509783011	2.8666171765008115	6.987178944270741	0.044512318483623484	0.09776571207890532	0.009507989851992133	0.979875374189417	0.9698635939640553	0.9817559314553802	16	1	12	7	4	4	8	5	24
KCNAB3	0.5563609477407023	1.5744092215527405	1.907710615307631	-0.014100866246980488	0.2043078641202285	0.00951059680676504	0.9959559525559848	0.9681480367286236	0.9674384577787793	7	0	0	3	1	3	0	2	5
SRA1	3.9554070634317866	4.203493532580008	20.028582389376968	0.023508303015608405	0.08332464050895047	0.009550946077903896	0.9872324980863797	0.9689634837999129	0.9859546674470695	49	5	40	34	2	23	29	12	46
SH2D1A	0.30478177029280507	1.4957928701383842	1.4495027842681734	0.4114750547251379	0.31949521138904596	0.009552694903115888	0.8914166899704509	0.9441522822172136	NA	0	0	4	5	0	1	8	0	2
IL5RA	0.07080458540140547	1.6737544109967089	2.1987971728474554	-0.641044012281603	0.14735645863741484	0.009568538986536286	0.8601736693139338	0.983788888214182	0.9553585204071964	2	0	11	0	0	8	0	1	0
BAI3	3.222074184227197	3.5133631307041133	11.802312699256223	0.05073807864473719	0.10317549440252521	0.009586137273539084	0.9756858224447573	0.9651842158072013	0.9850069303668799	30	1	26	13	4	15	15	9	23
CACNA2D4	1.816998490195116	2.206657781348572	4.231502438510926	0.07548348487496094	0.11126489873739734	0.009640620816645785	0.9729321751074466	0.9712963748251664	0.9775061845294616	6	3	5	3	2	5	6	1	10
HOXA-AS2	1.3424701076509107	1.9316926517276916	2.9920581523217824	-0.058891724740346686	0.16492948250299966	0.009662541402122608	0.9790592571874301	0.9651433396330719	0.97391421093174	5	0	4	5	2	1	3	6	5
SNORA51	1.3708555371720772	2.395542922506615	6.1331688212849915	1.355750243135729	0.5287569349607352	0.009669449928376383	0.6396852883578042	0.910572538042572	0.9681594686274381	1	7	0	1	4	7	10	8	1
SULT1A2	1.1034314268972023	1.8195901678413167	2.516751391678965	0.382294991259346	0.17785236942339835	0.009682397555787228	0.8698899821415252	0.9648046002837996	0.9733805757310142	1	1	4	8	0	1	4	4	5
ZNF625	0.0037871905154039276	1.2563390219028696	1.0119601019468256	0.4405278450630213	0.41377832998026826	0.00969423886712039	0.8766187150196408	0.9297804711310504	NA	0	0	1	5	0	0	1	1	6
CROCC	4.484640556535664	4.740309038851029	30.014093600971375	-0.03747824851892032	0.061496247164978285	0.00969674410295879	0.9793261546232648	0.9760469136304754	0.9853562788423971	94	6	60	41	3	24	38	37	54
PTAFR	4.489797825300592	4.661136866336472	30.364146585666802	0.5517774505546161	0.11366444712752188	0.009696760210600758	0.5738931452824866	0.9553250640778268	0.9848255839706275	27	29	25	31	9	23	49	23	63
UBR4	8.936492223121999	8.993051591840318	617.3415477376634	0.11575079843956293	0.05633550487312358	0.009700932378515529	0.9007281088350468	0.9689634837999129	0.9883545922056431	1297	110	1283	970	209	536	1055	512	1103
PRDM6	3.432479547416629	3.9752180165659268	16.649113412412294	0.47141043016939005	0.07620213134120796	0.009734343027127123	0.8069275098081421	0.9786065539477649	0.9815143305009454	71	5	29	11	0	12	29	15	38
RP4-798P15.3	0.6139930901075901	1.5523247310777288	1.5686224481468753	0.14085884715687033	0.21136379715365347	0.009757122664089686	0.9587863673614452	0.9609384791781609	NA	6	0	1	4	0	2	5	0	4
THEMIS2	6.55027704069437	6.703468809873429	125.91386166829375	0.26572830153258276	0.07951237881891332	0.009797059492686689	0.8159205384313113	0.9651842158072013	0.9870576276384095	118	89	187	206	20	130	179	70	295
ZNF669	1.7468512584466882	2.2333105857540856	3.9609552291662897	0.3202249182181075	0.1399050198801422	0.009799654729839642	0.8742839208067327	0.9666882648881202	0.9769836562960285	4	1	2	12	2	2	11	3	7
HAT1	5.269924596327474	5.338180467108152	47.906405286055616	0.1311026675985122	0.05672991048427933	0.009873258960022061	0.893583525643632	0.9690504602939048	0.9879280571403685	67	27	86	56	13	45	83	35	84
SNHG18	1.0054139072936088	1.771390488439019	2.084383170391487	0.2818293941760884	0.17314802377946684	0.009899962321732254	0.8957209199047668	0.9646938258257824	0.9733805757310142	9	0	3	3	0	1	5	2	6
RPS27L	6.12659661169316	6.244868142250711	92.086615112053	0.4160393524410869	0.09053968614735403	0.00990346322788817	0.6678808530604264	0.9563200890667214	0.9859546674470695	108	43	52	111	70	83	181	64	153
AC004447.2	2.177893198839702	2.664320578555429	5.962357380251214	-0.39500399422775456	0.1134128206513848	0.009940280284380263	0.8488863168232571	0.9721668598790395	0.9770055250536412	11	1	8	15	1	10	5	8	3
ACTG1P10	1.0162490746174158	1.7650486754915737	2.2505821483030433	0.2556666199644558	0.19659789700677074	0.00994632480649705	0.9137678888057013	0.9591240540019295	0.9733805757310142	9	1	3	1	0	1	8	2	3
PMS2CL	2.4857612721685522	2.8612464906905983	6.947051653299588	-0.13060352702356243	0.10818222763801921	0.00997306546805323	0.9486580385081717	0.9694314605694809	0.9810859374050279	11	2	12	13	2	10	13	1	15
CTD-2349P21.9	0.8279930255027259	1.7347169619826308	2.104335526225802	0.10596483065875366	0.2566261440670948	0.009988373287657849	0.971445846993402	0.9481438793640697	0.9712644985039991	1	0	6	4	1	1	9	0	5
NRXN3	2.344215740939753	2.713514826107943	6.591461445779638	0.1359320930589638	0.1239497215194683	0.0099887869529005	0.9518119376793094	0.9689634837999129	0.9784548194338857	15	5	9	3	1	6	14	7	5
CRYM-AS1	1.2376513490212382	1.9146694784674756	2.619342297760213	0.2903176135747794	0.1728822516605487	0.009990576572034424	0.8935154537474695	0.9624341309069288	0.9734532421757964	4	0	2	9	1	1	6	2	8
PXMP2	0.7995321343639978	1.6605930644153737	2.0429320813156373	-0.3242120039223091	0.21014603447289307	0.010014014398867175	0.9009840096822822	0.9609384791781609	0.9707285370482591	6	0	2	3	1	4	1	0	7
UBXN6	5.683534587613549	5.744272591581945	63.27187298272958	0.04100867620549765	0.06824624634612926	0.010026212895017267	0.969036080857853	0.9563200890667214	0.9879549314661256	153	20	113	69	20	59	92	47	138
RP11-120K18.3	2.022900602063505	2.7204282313246955	6.511465716292278	-1.007020694217175	0.12106602427485307	0.010039367950686417	0.6938187325759788	0.9754271024644868	0.9737617169716046	8	1	15	8	3	14	0	5	9
C14orf79	1.8552360259570295	2.2842935961780846	4.2539468728649235	0.05135593782681108	0.11441041187774008	0.010052840136415362	0.9793261546232648	0.9694677152553092	0.9777344076209734	9	3	4	5	1	3	11	1	10
H2AFJ	4.891357160639688	4.9464868780311795	36.43618400928208	0.08120153829851755	0.05166918435490422	0.010072459895400504	0.939166229337517	0.9705000475252703	0.9868737701382997	50	17	49	46	18	27	62	39	51
YIPF1	3.948109365213048	4.084593903694169	19.288965046411086	0.12712756243690915	0.06586820900456705	0.01009473841668061	0.9275587423084937	0.972439581483328	0.9853230694070222	41	8	15	23	11	19	23	10	51
WARS2	3.006214123965306	3.3407560333566613	11.029135426190889	0.4605032046165047	0.10597782892785194	0.010095508049307816	0.7655861252252211	0.9694314605694809	0.9810859374050279	14	10	6	21	1	10	18	6	25
LINC00710	0.7498144702560843	1.5513797750684521	1.5674241658758716	0.23382924116051523	0.20658899403912012	0.010122138332028224	0.9125574876175276	0.9563200890667214	NA	6	0	3	2	0	1	4	1	5
AF001548.5	1.0519317365125775	1.8211588717496268	2.741217768852836	0.21099723338090298	0.20064780613123767	0.01012613733553248	0.9450610932981991	0.9627006811603203	0.9712644985039991	6	1	6	0	1	1	4	6	2
COLCA1	1.16369144379671	2.0032549537690727	3.6431201295731226	1.0182603567368524	0.27447211011017564	0.010132669496237496	0.6840330898754624	0.9497331126779323	0.9702140948041611	0	4	8	2	0	3	6	5	3
KB-1208A12.3	2.2043415180438215	2.516511848645773	5.904075830036318	0.4140855373361022	0.10589409926068835	0.010158323508155497	0.8225333827515846	0.9716435360355306	0.9769836562960285	3	5	7	5	3	6	9	3	11
RP11-448G15.3	0.8213818019750968	1.8550341857386545	2.2011801428291933	0.1549285546198818	0.22349561604843482	0.010163803256880273	0.9591553575890844	0.9577201064312629	0.9698920793267953	9	0	6	1	0	0	9	1	7
ZNF398	4.739306930817873	4.922589511579984	34.481826106666034	0.009688435491044494	0.07273330755581038	0.010178140096289532	0.9940038247750821	0.9689634837999129	0.9859388347270632	83	10	70	54	4	33	79	25	49
PSMA3	5.890892957004129	5.91644412841623	72.1554531996388	0.07578012628494925	0.041130200942856375	0.010182000281988556	0.9265729609122983	0.9702089365802277	0.9879549314661256	114	27	98	103	36	57	139	56	126
PQLC3	3.1358009846424104	3.331183121514579	11.30502142171693	0.4257413077045031	0.07670965072220548	0.010188825165557707	0.7675954213599022	0.9754271024644868	0.9810859374050279	7	9	11	15	5	10	19	7	21
BTAF1	6.72258461698563	6.8414232943855655	136.62506263171787	0.10685256224547501	0.06125175295150704	0.010216061507275009	0.9246689399034549	0.9694314605694809	0.986119190659761	275	26	341	222	27	117	264	90	280
LMLN	3.567038210032477	3.8981185693641187	16.87706292858696	0.09651706010509943	0.10162541097936635	0.010246302394779439	0.9595361577466892	0.9694314605694809	0.9810933665868253	24	13	19	28	1	8	18	27	28
DHX40	4.959227865502543	5.018549062261489	38.215640285433366	0.025531397872245117	0.061329284471429144	0.01028576097105066	0.9803039482733241	0.9667358576471984	0.9861598581945177	54	14	53	54	20	32	63	42	48
VPS13C	8.656462444640027	8.675219313866076	497.8062991878694	0.09635856613779338	0.055647285330989775	0.010286630599668981	0.895318772484881	0.9609384791781609	0.9874286758668921	780	233	725	519	231	392	905	427	864
RP5-966M1.6	1.0495391630070618	1.9121438284580614	2.6294513205408343	-0.1937765919415152	0.14069415689408388	0.0103048686685956	0.9447607817223719	0.9746756667300422	0.9713537731139807	9	0	6	3	0	6	6	1	1
RAB20	5.109005759006367	5.190607604557399	43.89591969104013	0.191307992121214	0.0697912936493346	0.010305377817399411	0.8579991848861558	0.9666882648881202	0.9859388347270632	48	26	48	50	23	37	68	48	55
SDSL	0.895999926302271	1.9049393603754552	3.1212393766851543	0.36373752991527014	0.20572250545370643	0.01031484275676894	0.9119817027828723	0.9689634837999129	0.9662144860543778	2	2	0	11	0	4	1	6	2
GS1-358P8.4	3.704653893199848	3.973298284968978	17.746078867050752	0.23513498263469326	0.11721575312978315	0.010356304296758807	0.8968407244464695	0.9620731872256176	0.981174062297885	12	11	30	22	7	4	56	15	27
FAM216A	2.5377922887762865	2.799417549087536	6.999674682959987	0.1254051927522017	0.09911026685405833	0.010397949040421548	0.9422674154980599	0.9694314605694809	0.9810259065561023	14	5	8	8	1	7	12	6	10
DNAJC21	6.736390595907837	6.769524023296895	130.99977305404738	0.047211067926438526	0.05934765178991634	0.010416367330735744	0.9566338996035352	0.957147192052081	0.9879280571403685	225	34	192	230	59	130	218	90	247
FAM109A	2.588448811894402	2.965354774699596	7.578044964313427	-0.06725286434245686	0.12156752165980969	0.010444025023429568	0.9734714625807454	0.9666882648881202	0.979591799752997	20	1	17	7	2	13	7	5	13
SYNE4	0.9917631575396607	1.7424785412348085	2.2080999407952606	0.17150125215797773	0.20944058893547926	0.01045084189670155	0.9461147383496494	0.9553250640778268	0.9713537731139807	5	1	1	6	0	1	2	2	9
CADM4	1.1707854973550018	1.7968807517665144	2.738880740546039	0.5082315831608234	0.20410128514990325	0.010478328873151043	0.8111369696643005	0.9563200890667214	0.9717306860731348	1	0	5	3	3	2	4	3	5
ZNF212	2.451717090634319	2.842194501312307	7.15359204414965	0.1455193863837009	0.11881173884743551	0.010491734560946927	0.9461147383496494	0.9694314605694809	0.9784548194338857	5	1	10	15	5	11	14	2	10
VPRBP	5.055882892660709	5.21059748331787	42.77023454907917	0.04723900264574362	0.07145616434927121	0.010526802915874166	0.9716170213093717	0.9669204485667338	0.9857338741654981	110	5	67	60	20	29	111	33	65
ERCC1	4.4423889999919295	4.5466732589242875	26.69867165889783	-0.03139550740595346	0.08461898843366845	0.010559710288717888	0.9784745396619763	0.9563200890667214	0.9861164100658905	51	11	47	37	6	28	46	25	34
KIF19	0.8747021055089125	2.0191921677199325	3.241173763839874	0.7879460211441812	0.17944467022622992	0.01055988473295709	0.7769218878260296	0.9716435360355306	0.9649062757470586	1	0	16	0	1	8	2	2	3
RTKN2	2.4965539987884844	2.873824676630476	7.234215361218411	0.21461483857965988	0.11690862671882701	0.010565465136257198	0.9119724329674201	0.9689634837999129	0.9785600622454237	19	5	10	4	1	3	21	6	11
MRPL44	3.738348047216288	4.058540095551012	18.77635555928854	0.2572272867639323	0.10015579450959221	0.010580491795858148	0.8806941306852538	0.9694314605694809	0.9810259065561023	20	2	12	48	14	26	38	10	20
SALL2	2.9239259610931376	3.331229300577998	10.168921858451283	0.4172968317193471	0.10510525743536432	0.01058118990500781	0.8082751340444281	0.9694677553373026	0.978531256148858	50	2	5	7	3	10	16	9	20
CCDC142	2.4521193701605433	2.9349683738699297	7.097364346791838	0.29850678939220054	0.12180991379905284	0.01058434303963633	0.8764510271178894	0.967854026208872	0.980425485794372	17	2	18	9	0	4	13	7	18
HPS1	5.485418916423293	5.542566901127855	55.067157551043195	0.0871299363429608	0.06615068760781427	0.010590673433764141	0.9294286995000146	0.9600368285311562	0.9859388347270632	144	18	54	72	24	53	90	40	105
HEATR5B	5.197472535084608	5.277000453041076	45.54011831101921	0.05176516566765352	0.06743299565926761	0.010592034195520843	0.9644858452029875	0.9631155875480776	0.9859388347270632	107	18	40	75	16	51	62	28	96
LRPAP1	6.593674010887038	6.633707840957708	119.96906009012433	0.152279536580891	0.05561369523821961	0.010599443313954113	0.8558151286581467	0.9648463090169993	0.9867028529648335	239	60	99	155	54	100	224	91	213
PDE1A	2.67086078884697	2.960266768776021	7.814255500984737	0.12629625175086912	0.08470721230192135	0.010603474236761055	0.9422693794336322	0.9740656933366922	0.9810859374050279	13	1	10	11	6	3	14	8	18
NPIPP1	0.797826804993616	1.728062388497009	1.98079558180946	0.10577291252949607	0.22345281501944259	0.010613280634828392	0.9703679388377001	0.9563200890667214	0.9688194482498146	2	0	6	5	0	0	8	2	4
GPSM3	4.857240722202592	5.063837601073719	39.3352715356937	0.526213204136026	0.10353126432284732	0.010627240535231364	0.6762376115634109	0.9607448421717801	0.982665246853963	27	22	108	24	12	34	70	23	90
NR3C2	4.802258269837749	4.892827377563697	34.49643346749884	-0.00517732730086831	0.07738432130213362	0.01064962974085339	0.995944074148346	0.9583887803681939	0.9859546674470695	64	7	57	46	18	31	50	38	51
IGF1	4.3537604787415125	5.027823149476334	38.984377857277444	1.23867562881176	0.19191820715697488	0.01065134514905981	0.5014705689465738	0.9505274730603731	0.9761599708012813	56	38	3	75	1	30	61	45	62
CX3CL1	5.585094330235624	5.733380030376965	63.13917019778752	0.2475805721076675	0.07524266310362873	0.010651347393313351	0.8470200484358152	0.9679594327421087	0.9848255839706275	98	18	174	32	27	66	98	55	96
CDC42EP4	5.559469380551093	5.6860923481326635	60.886231544860316	-0.0012611412253205482	0.06960531054495411	0.010667478621436471	0.9991618687863266	0.9670698361746607	0.9853562788423971	98	28	103	112	9	51	102	72	71
TINAGL1	6.053782510464396	6.155576491745431	84.4190686393061	0.05677830003066584	0.06733866137105085	0.010668190696742255	0.9609186834872648	0.9635051507816844	0.986119190659761	211	30	132	141	13	54	141	83	176
BYSL	3.0512740650775663	3.4237688720056734	10.720279809242683	0.2698584143604695	0.09923929596784313	0.010673421432276257	0.8717625093010773	0.9694314605694809	0.9807963108973976	20	2	8	36	2	8	18	6	33
CITED4	0.5186011374356878	1.5007996129241206	1.4138626160731353	0.13995629724012015	0.2709920639151047	0.010677878865550904	0.9587863673614452	0.9463807725560526	NA	6	0	3	1	0	0	4	1	6
THAP5	4.615335974151117	4.72484760859974	30.35274446518697	0.08782902164958595	0.07125633327328038	0.01067979174391995	0.9415611335942901	0.9648463090169993	0.9854742123054304	61	13	61	29	8	29	66	17	53
SNORA63	2.2191106116044286	3.0321007451216393	9.89339730999695	1.6461421562809246	0.41105699141626684	0.01068601974347254	0.4698105031477482	0.9187926829508635	0.9712644985039991	2	9	5	0	8	17	13	5	10
PPP2R5B	4.161498165764505	4.30189355869054	21.978227355785677	-0.06523629331667398	0.1132066959500358	0.010686823687517019	0.9609186834872648	0.9442541047810784	0.9791242735145047	52	5	38	32	6	23	37	23	28
PRCP	6.284945779408387	6.34159570510651	98.31659966724335	0.22575977618677712	0.06442993686397744	0.01070090886706238	0.7907224724792916	0.9627006811603203	0.9861164100658905	117	55	131	89	52	84	155	88	167
DNAI2	0.8340143699875701	1.971797039753935	3.1402640303355125	0.6811131367347163	0.1886458704599271	0.010702540292514004	0.823662021228272	0.9704107073590645	0.9643094067245427	1	1	15	0	0	6	3	4	1
SPDYE3	1.6734034924724477	2.239237055957143	4.11227394514043	0.3529184698710517	0.15925669970510278	0.010725193589970306	0.8702090516218576	0.9648463090169993	0.97370766659558206	4	3	3	11	0	2	10	5	5
MGAT4B	5.52798971943836	5.694626581268608	60.47338712860507	0.16635229276973768	0.0676765296824735	0.010727089187008286	0.8965188559548405	0.9694314605694809	0.9852286531802282	237	12	47	89	17	43	130	49	112
C20orf144	1.0362673719378528	1.8716317839577101	2.5733573756964474	0.0027220521683455007	0.19288959466263964	0.010731634977295632	0.9991618687863266	0.9633862383248709	0.9708853538654164	9	0	1	5	1	0	4	5	6
PFN2	4.506637058490818	4.612840734541593	28.368055562856643	0.1778280834906376	0.06511439889447918	0.010740286323207622	0.8817707035289583	0.9694314605694809	0.9853230694070222	65	13	22	33	14	15	68	23	49
BMPR1APS1	0.5012545594448787	1.575934097511262	1.5748117700586965	-0.3076678108334926	0.2788509743014465	0.010766872711740283	0.9086794456745678	0.9486800798399156	NA	6	0	2	3	0	0	10	1	1
C2	4.673621845412442	4.861808791981808	35.17724350303085	0.6864107493893766	0.1434605060501703	0.010846457443710713	0.483209224438567	0.94319355294123	0.9815143305009454	29	33	22	33	14	28	64	23	72
TXNDC15	5.786993120338869	5.829141094767684	67.7021850790812	0.10826826678936204	0.056496093076180115	0.010860987034927386	0.9048413825455798	0.9633862383248709	0.986119190659761	152	26	99	62	30	53	131	51	126
IQCH-AS1	1.6291266935392297	2.17559358082275	4.22013114240572	0.4682836669185627	0.20152068431614223	0.010901057314775546	0.8301064900865726	0.9546742271742031	0.9733101369216552	7	1	1	3	5	5	9	1	7
C2orf43	2.8728482737718193	3.106944961653439	8.96209377940371	0.17373105760854576	0.09370541180783358	0.010918603200288193	0.916557815041642	0.9694314605694809	0.9808113319187765	14	2	6	18	6	6	12	10	18
TOR3A	3.284281547467463	3.4565611177913245	11.91786766687806	0.1371187901811233	0.07804715346324857	0.010943695350290716	0.9272050297119357	0.9706730208586066	0.9815143305009454	29	7	11	11	4	12	25	7	18
PBLD	2.4205443308204395	2.9200679779359393	7.254154742537325	0.13595790070701458	0.12301132059469262	0.01097286875348318	0.9524753759592917	0.9690504602939048	0.9784548194338857	21	0	11	8	4	11	13	2	14
CTB-174D11.3	-0.23976295479263054	1.316382317487273	1.3429916667910256	-0.8325695805082886	0.26902698292607663	0.010989294473152668	0.7872814453143981	0.9694314605694809	NA	6	0	0	2	0	0	0	6	0
PRR14	4.671331053797159	4.821738412952956	32.17387246717054	0.010792758664524314	0.08079993904034392	0.011008207996484224	0.9925787247217815	0.9627006811603203	0.9850069303668799	91	6	65	33	9	27	51	35	53
DNAL4	2.0096661910035047	2.6459971667657856	5.376167969857092	0.462481189232186	0.13233314024680254	0.01101782032113362	0.8189027553106637	0.9694314605694809	0.9744456945436855	25	1	3	9	0	3	13	6	10
CES4A	1.266514314799003	2.0644501521282517	3.038948437308822	0.39529520855892514	0.16605642898577833	0.011047247954803663	0.8619455875681065	0.9689330238742195	0.9713537731139807	4	0	13	3	0	4	9	2	3
AC004945.1	0.033282873096330046	1.5237099731417407	1.9718601998001728	-1.1165051135168353	0.309290639403137	0.011079114087827958	0.7149228774677935	0.9616337290874385	0.9454198808135493	6	0	0	3	1	0	0	8	0
ZNF202	3.071884556310733	3.685938457296932	12.971237267985078	0.3105700829027338	0.08007619956028952	0.011129729645446316	0.887006877837734	0.9785946351355103	0.9784548194338857	37	1	34	21	0	15	34	7	18
LYRM9	1.179694775301584	1.804695254499503	2.8389825454914597	0.009121765229757817	0.22094799343220048	0.011131729956853	0.9963822827192085	0.9530096469068805	0.9688194482498146	7	1	1	2	2	6	4	1	2
REEP1	0.20938981762090292	1.423563715424146	1.2541825826328397	0.5626503684418583	0.35137835010817325	0.011151779348984245	0.8295301838633609	0.9389599175889878	NA	8	0	0	1	0	0	6	1	3
PALB2	3.5090229851749988	3.69029281264849	13.75072916103615	0.11667012476540296	0.08956302090323279	0.01115484343923522	0.9349332262355651	0.9650303038001319	0.982665246853963	37	4	11	24	5	10	33	10	24
CAMLG	4.317150417095887	4.4070730450577065	24.298971564557103	0.05056791966160671	0.06188203292097978	0.011164781856807804	0.9668537586316323	0.9694314605694809	0.9853562788423971	41	12	37	31	8	13	48	26	40
ZDHHC13	2.9099340296743863	3.20129758780893	9.556496643390318	0.14549143317191093	0.11027912655052671	0.011165605721666546	0.9385007604253754	0.9679594327421087	0.9784548194338857	12	2	6	26	5	11	20	8	9
GLUD1	6.489798992872118	6.528129725390989	111.40834527107783	0.14074782741949582	0.052841335310811643	0.011212896143302786	0.8633305079113812	0.9666882648881202	0.9859546674470695	152	42	152	130	68	77	179	96	237
ABHD5	4.472358919043188	4.640849730466859	28.119124413069613	0.03469157918251067	0.07837360906052851	0.011219287036060331	0.9784745396619763	0.964961087511874	0.9848255839706275	51	4	52	49	12	12	62	28	57
ZBTB12P1	0.22289670427433775	1.4957821269064937	1.364521599505584	0.2496498943599022	0.4392029093318663	0.01122471177788793	0.9361436729808972	0.92446763703739665	NA	4	0	0	5	0	0	8	0	4
RBMX	7.35591757703239	7.374451653869954	201.01023452511723	0.0682007750820102	0.05391317999079379	0.01122714262854006	0.9275102042863115	0.9606617301245716	0.986119190659761	347	95	308	242	72	191	330	158	346
PDE2A	3.7519025299732016	3.9119948073704727	16.92144858595897	0.019635543657908153	0.08533709068817924	0.01124797357442214	0.9889082025980228	0.9689330238742195	0.9815898981990541	33	4	14	26	11	19	15	15	34
ZNF512	4.716937864941325	4.789002323315255	32.05225093209266	0.12535455941693843	0.05419982963578644	0.011268882539027797	0.9020946095592692	0.9694677152553092	0.9853562788423971	47	9	38	58	18	25	58	24	64
PSMD6	6.014641727200454	6.050987548138287	78.9968808148975	0.07327260011192162	0.05562745573494902	0.011270930065388082	0.9327416546100806	0.9624341309069288	0.9860812808236405	123	28	99	151	32	69	152	52	151
YBX1P1	1.8626996239514575	2.424865848416634	4.6608651964061725	0.30545077416844557	0.16241529808132832	0.011274321648473896	0.8981324003409825	0.9616337290874385	0.9735302285974932	14	2	9	1	1	1	9	5	13
MPV17	4.5781332884871855	4.69789985369675	30.0445061090088	0.22162766008960808	0.07006811971351395	0.011291342968643854	0.8513539266901367	0.9689634837999129	0.9839812059244479	65	16	20	46	11	19	64	17	71
AC019117.2	0.9538701666690976	1.7379678602618107	2.067932432023365	0.45628092252072955	0.19416870100363143	0.011300992527613078	0.823662021228272	0.961123920141504	0.9688194482498146	6	0	1	7	0	2	4	2	5
PIGCP1	2.025278130404307	2.430729295958005	4.918342119167307	0.30778142631838484	0.1481273085284368	0.011302804806181527	0.8752538532518279	0.9623275248757285	0.9742019512845345	17	2	4	2	2	6	8	3	9
MOB3C	4.7455022811656296	4.860324923191486	33.17118046648597	0.06765624018258008	0.07731230696826012	0.011309537969350846	0.9538637598971333	0.9595767389152717	0.9853562788423971	60	12	64	56	6	25	70	25	64
LY75	1.8018460952773365	2.228246007916672	4.109876669020612	0.05980153046069072	0.14310446980571018	0.011309925837166791	0.9775037631971595	0.9644067489930956	0.9735302285974932	5	2	8	3	2	1	12	4	6
GOLGA5	5.7935900635526	5.837768048483571	67.76010337843624	0.06471432295750872	0.05902768238151263	0.011327333570428354	0.9415611335942901	0.9606617301245716	0.9860244523847096	132	17	91	109	33	52	124	50	142
NCOA6	6.794862501654454	6.874095889048805	140.61209998700704	0.1061207249281489	0.06561373009329044	0.011328688000391213	0.9160610235727431	0.9627006811603203	0.9855168784846648	308	21	259	182	68	126	260	98	270
RP11-90L20.2	1.0386054181113957	1.9071649709830771	2.471195615059151	0.6109845070213817	0.20783105054878392	0.01134840159091986	0.7764179693683162	0.958717494431367	0.9688194482498146	1	0	9	6	0	2	6	1	8
RIPK4	1.5990936535956684	2.1413546806959114	3.4200286027501017	0.22034927395598078	0.16504794148940272	0.011353356699671703	0.9126515078356069	0.9606617301245716	0.9736729512888752	6	1	5	9	0	2	8	4	6
TXNDC16	3.7111887220386595	3.937933376717426	16.786479480991478	0.2242303183898275	0.0950681996162702	0.0113845760554265	0.8849560036668157	0.9666882648881202	0.9810859374050279	15	5	41	20	8	7	51	11	30
RP5-1021I20.5	1.8642367753678415	2.6620879905145887	5.711244549715797	-0.06498647510484636	0.20281709395976916	0.011411900926291376	0.9809843343958794	0.9553250640778268	0.9733805757310142	15	4	9	4	0	0	13	3	23
EFNB2	5.763473600486309	6.023000635858159	76.38367129608702	0.2201447449897938	0.06273810595491694	0.01142438098767868	0.8752165430087134	0.9766420351872755	0.9810859374050279	97	14	275	102	9	80	114	66	130
DOCK9	8.154592101269603	8.210145051555031	358.40574789593575	0.12361958914963603	0.06265243105842519	0.011446929648234018	0.8887668143217292	0.9627006811603203	0.9859388347270632	479	87	872	495	138	287	555	307	739
RP1-168P16.3	0.8815924748606537	1.6860760072717513	2.0883223988063118	0.08972379937058303	0.23958494858156004	0.01147510418827046	0.9736835993152615	0.9510699381132809	0.9669476265041161	5	1	5	1	0	3	5	0	5
RP4-755D9.1	0.6679294042376169	1.4668581297331895	1.5602835143769302	0.3329079845088519	0.2778430741181493	0.011523665353450448	0.8807596148094121	0.9399070946424302	NA	6	0	1	1	1	1	5	1	3
AC004381.6	1.104990096194236	1.9937542583133208	3.401159807325898	-0.09012496380980896	0.23270935102947726	0.011559454860684524	0.9764713660183499	0.9604699554293469	0.9643094067245427	11	0	1	2	3	1	1	9	4
MRPS12	2.5677231396183857	3.053854136790601	7.80558151815299	0.393975234104917	0.1266817607750864	0.011590474112585927	0.8359437536011571	0.966527864441225	0.976306764906472	31	2	3	15	1	4	20	5	20
TTC9	2.7378343039189956	3.2703555293604842	10.02040201006241	0.4649603049885386	0.13766473999167167	0.011603618084230986	0.8193173752111729	0.9648463090169993	0.9767165991518493	26	8	6	14	0	9	18	3	29
ZBTB12	0.8168787123548069	1.7992862305353585	2.6932759667896424	-0.2260912104921037	0.2713971729692374	0.011609020904934254	0.9526075529998137	0.9527835104762257	0.9620909353624175	4	1	0	7	1	6	6	1	0
ZBED2	0.6679294042376169	1.7563085933788323	2.0221074084556547	0.49938779284642715	0.23197102128522532	0.011611821613528781	0.8470200484358152	0.9604699554293469	0.9621514561994103	13	0	1	1	0	3	6	0	5
RP4-742C19.13	1.3702260470680665	2.099721898409939	3.3255864862244833	0.19513355569160254	0.17388112360525199	0.011620590649049868	0.9406453255348316	0.9650303038001319	0.9708766053470026	11	0	8	1	1	6	2	2	8
ACVR2A	3.751227936489526	4.046496491697342	17.538468349170223	0.14861978320644703	0.09308103886844493	0.011642916680487794	0.9233860329814245	0.9674887506130301	0.9810859374050279	68	2	25	21	4	10	40	15	38
SP2-AS1	0.9393737741021193	1.8464153679508408	2.3679766410792333	0.38427401818840967	0.21293060117236076	0.011645463452021996	0.8806941306852538	0.9606617301245716	0.9662144860543778	1	0	8	6	0	3	9	1	2
DCTD	5.016752426697946	5.098784100838616	40.24294049830363	0.03287546665052123	0.0677104640054175	0.011653939763279959	0.9764917460371105	0.9647647651001817	0.9853562788423971	69	11	64	46	23	25	80	46	53
RTKN	3.2978554884374582	3.645757612133953	12.970356299870465	0.1818084985874503	0.0962070586886231	0.011659194748353708	0.9142474004991765	0.9694314605694809	0.9784548194338857	24	2	11	44	2	11	16	15	27
RP1-253P7.4	2.378539914155265	2.9135796478341245	6.823539592452882	0.030912877437120564	0.13178791318484548	0.01166004577796599	0.9877873278699366	0.966527864441225	0.9747263244974468	12	1	9	21	1	5	8	2	30
PBX3	5.359831241438041	5.44453175265295	52.00952059207931	0.22454464571514685	0.07274406101612385	0.011668911160710942	0.8295301838633609	0.9627006811603203	0.9839812059244479	114	24	38	52	29	52	75	32	113
BPIFA1	1.1284754660298393	3.1535032023877987	9.928502628544472	0.7482937769113532	1.1552621381240509	0.01172610774588741	0.8789073630404962	0.7920517444902964	0.9152729838001129	0	0	22	0	7	37	0	8	2
GTF3A	4.913620827553861	5.00372150866059	37.54938299127946	0.0036218965934788406	0.07170818877517379	0.01173990501632144	0.9966962004631745	0.9631155875480776	0.9839896088291417	80	11	47	45	20	47	73	20	51
ZNF138	3.3495555961986923	3.773042274565867	14.101749934627923	0.16731031367642463	0.10486483033382431	0.011764950578275594	0.9311360638397481	0.9689634837999129	0.9784548194338857	20	4	24	40	1	4	44	9	33
MLST8	3.370154027787915	3.8147737610575256	14.641093898487949	0.42032872468095916	0.10781270189684279	0.011782540363269017	0.8201958989052877	0.9694314605694809	0.9769836562960285	69	3	5	20	3	6	40	12	31
SEMA3G	5.108350968158974	5.634608177468672	57.21695344299358	0.43802968859530006	0.07814917517837207	0.011798609524737786	0.8009198425484567	0.9780041025140902	0.976306764906472	60	2	247	70	8	58	82	29	159
SEL1L3	6.532552715236367	6.6394358339480775	120.25657511419398	0.306339285065414	0.07901830827350616	0.011802655299704593	0.7675954213599022	0.961123920141504	0.9831288569805144	131	61	73	286	46	102	187	103	233
TMEM110	2.1032837975179475	2.650475259753222	6.127979648404672	0.2668195538436116	0.16633570676314793	0.01183129132471327	0.9172890309291559	0.9627006811603203	0.9731657909893031	22	3	1	5	2	11	4	3	12
PCDHGA11	2.218947440259047	2.783514893833888	6.3006629180523746	0.10917763297118917	0.13454650115996578	0.011832171614211661	0.9639458408797247	0.9689330238742195	0.9737617169716046	20	0	5	14	2	3	15	10	6
SGIP1	4.061320163892211	4.190317740814288	20.42413110193663	-0.026015847385106646	0.08733099262406548	0.011836032559841	0.9829728531131571	0.9609384791781609	0.982665246853963	38	5	37	26	9	15	21	22	49
STK19	3.2133961681720917	3.707759245456704	13.451546163965304	0.1801165054471317	0.09566354903563068	0.011858496315673945	0.9311360638397481	0.9712963748251664	0.9784548194338857	40	0	20	29	3	8	24	19	21
SOS1-IT1	1.6193263176576205	2.1252250173562874	3.995567309317112	0.19238031095502453	0.20268422584693815	0.011859984577047865	0.9380810221111495	0.952308222919174	0.9712095600340962	2	3	6	3	2	5	3	1	12
ZNF581	2.198650532077502	2.494370448884946	5.209443133406392	0.08950544707392145	0.1356342913408084	0.011885576684374143	0.9615319962720773	0.9606617301245716	0.9761599708012813	11	1	8	5	3	4	9	6	8
RTEL1P1	1.4391415837957344	2.153494257253287	3.2134565139812725	0.3368653113272555	0.17054480668031038	0.011907029499658484	0.873212255640205	0.9627006811603203	0.9721076419735465	12	0	4	7	0	3	5	2	11
PROCA1	1.464447925574172	2.134510951731379	3.392263500521233	0.4948947042561571	0.182905547961515	0.011914909279179781	0.8127319944821235	0.9605862287663232	0.9713537731139807	8	1	11	1	0	4	8	2	6
RP11-676M6.1	0.67565617459907	1.8519413819612083	2.375331960249694	-0.6507261731508608	0.2383932737739504	0.011945245145962456	0.8275723511334575	0.9616337290874385	0.9577279945899461	8	0	6	2	0	0	0	5	10
SLX4	3.822894903587032	4.4478869420513325	23.610811620841144	0.3725936260541217	0.05484179207552962	0.01196678968546628	0.8592070777759172	0.9849333848756222	0.9769836562960285	100	2	35	41	0	22	38	23	44
SNORD42B	1.4606257722298939	2.264077560480983	5.405805776613794	1.2691460004722637	0.4513126452328356	0.011971065155609101	0.6121263268595847	0.9180474347766503	0.9630613816816311	0	7	2	2	2	7	4	7	4
BCL7A	3.1829862123860715	3.3692443564397627	11.073899351666375	0.04118205654711955	0.09448607637056045	0.01200348980896697	0.9790592571874301	0.9679594327421087	0.9800074332764251	14	6	13	21	3	10	25	10	11
C6orf132	3.825200534480422	4.113201845745604	18.842539138441733	-0.060740917476110816	0.08752403939502784	0.012057244481982534	0.9716170213093717	0.9694314605694809	0.980099149019811	44	5	23	46	2	29	22	10	36
ALG8	3.099015844123282	3.358885950413093	11.76529152985839	0.6012089132284257	0.14748108184046835	0.012066131614966592	0.6727866792405995	0.9555475289002447	0.975631013497301	10	11	8	8	6	9	27	5	22
ASNSD1	4.957659673160059	5.0384255098234965	39.14792740675637	0.2753554358536756	0.0673755637191879	0.012072433039655413	0.7796961987547862	0.9674887506130301	0.982665246853963	48	21	30	58	22	29	79	33	60
KRT8P12	1.0950458572121136	1.8361506014392193	2.4228232705975437	0.1251206021381839	0.22988253406467282	0.012115979788885463	0.9614256329357388	0.9497331126779323	0.9669476265041161	2	0	4	7	1	2	2	1	11
C14orf28	1.9243482966699172	2.3543293988046248	5.238017680990169	0.14352533214068786	0.18999206402020305	0.012125245080616418	0.9533414157675693	0.9563200890667214	0.9712644985039991	4	1	4	5	6	6	6	7	3
ZC3HAV1	6.941230906252934	6.979151788519	151.54133595095996	0.08001270851723875	0.0636563519237462	0.012125363923950524	0.9246636751371557	0.9553250640778268	0.9853230694070222	312	47	160	308	54	111	294	124	287
RBM41	4.6369766335734885	4.7297231272356	30.93147152329654	0.1180395091616015	0.07468992946642497	0.012132226489837266	0.919737290594409	0.9633862383248709	0.982665246853963	50	10	58	25	17	22	45	35	53
TSFM	3.5729167422152996	3.729635962027178	14.968850870986477	0.2789969727758163	0.07933257829568936	0.012158724560845427	0.8364365181547634	0.9702089365802277	0.980099149019811	17	5	10	27	11	11	22	15	27
PHLDB1	7.259106171456961	7.444707495338361	208.6898358135751	0.20713386561525524	0.07164230663976437	0.012182932255775993	0.8744833215803937	0.9694314605694809	0.9810933665868253	733	32	391	296	28	162	319	206	404
B4GALT6	1.829025283103008	2.2895896319168463	4.309504406395083	-0.09118036266065034	0.16108293324049228	0.012186709362447354	0.9690556676269976	0.96065080981013	0.9733805757310142	9	1	4	5	3	5	14	1	4
AMICA1	4.604473037333617	5.166432269954646	41.23133800675493	1.0180262109736458	0.10537275418271713	0.012202328495727863	0.5230134886587136	0.9716435360355306	NA	24	5	200	9	11	43	78	28	76
SGTA	4.836086023115881	5.133168274960071	40.18501034676442	0.192171929564893	0.07537883623795139	0.012203912658042347	0.9046907568805701	0.9706544180580218	0.9806270106039792	144	14	40	68	2	34	91	31	64
RNA5-8SP2	1.4246920384414772	2.782364774690117	8.393700015111056	2.0001832802659183	1.024778396921845	0.012229151473222274	0.4876794500796302	0.8093467939454587	0.9386674941410103	0	9	0	1	4	19	2	10	6
DDO	0.320725280691642	1.472800904628331	1.4924841516568503	0.22733284291475658	0.5007570213939165	0.012232678880064303	0.9428574950182792	0.9055145539829191	NA	5	1	0	2	0	0	6	0	6
MEX3D	2.265121764940516	2.925532879904365	7.167029267330161	0.35594012075427955	0.12127777981462837	0.012241228242655354	0.8918871960588046	0.9716435360355306	0.9723359646400803	28	1	1	17	1	8	4	9	16
USP1	5.107771845198663	5.22322932816221	42.97231573790593	0.025338732054204182	0.07665292058961919	0.012243990415919684	0.9805556910333387	0.9582848730185272	0.9833533853906608	101	11	78	69	10	29	77	28	116
NAPA	5.576592472901462	5.6286100706423525	58.53448640222658	0.06662551257116434	0.06854654139209167	0.012265222807495035	0.9468703847757516	0.9553515342753461	0.9848255839706275	125	19	100	58	25	40	113	57	97
TMEM209	3.5426732644752796	3.7688399116755376	14.961895963251532	0.24162154258437082	0.08728919542893403	0.012281219123546724	0.8660187561729769	0.9694314605694809	0.980099149019811	24	10	13	30	2	9	23	12	39
NUS1P1	0.7857229859321533	1.8997653153156773	2.5928462618344947	-0.07093475664056922	0.22788282055221432	0.012312175834890146	0.9810999063823722	0.9627006811603203	0.9577329037524854	1	0	7	8	0	6	8	0	1
GOLIM4	7.832443553403366	7.855088253865721	280.8584239527438	0.07991447765444168	0.06063091986190983	0.012318006053283159	0.9172890309291559	0.9553515342753461	0.9850069303668799	628	93	368	301	139	241	436	255	498
SRPX	5.4607150304591094	5.617359343768988	58.885265161736264	0.3907058471039963	0.09969269221987542	0.012375016737986265	0.6751844790814417	0.9555475289002447	0.9810859374050279	75	10	49	77	56	48	108	50	100
DNMT3B	0.596646512116781	1.5310801675206631	1.6548388528228912	0.32577480336044057	0.2562234356236295	0.012382177667055013	0.8992123525441273	0.952079292717119	NA	1	0	2	7	0	1	1	3	5
LINC00115	1.795693039377631	2.52209077039936	4.656369514763993	0.21195486219264606	0.17276574258681163	0.012422671278296245	0.9311360638397481	0.9608109373432104	0.9721076419735465	11	1	4	15	0	1	14	2	16
IFT27	3.4336237909617573	3.702369618531793	13.607694854329488	0.09191888640673763	0.10919151995027399	0.012425604865590698	0.9544475871900182	0.960883985627394	0.9800074332764251	25	3	36	19	2	16	29	8	22
PDP2	4.123589143523221	4.3602582156712995	22.882314410033686	0.19309762061775992	0.09975811580504955	0.012440387532157787	0.902851687412679	0.962825638663186	0.9797028365713139	34	7	17	61	9	7	53	15	66
LRRC8D	3.4817369345659785	3.7098754636924873	14.693501316444042	0.29215522743476263	0.0946098036391151	0.012448446624971939	0.8352994976788144	0.9690504602939048	0.9784548194338857	21	12	11	25	2	16	23	9	27
NRARP	1.2484519133513559	1.9105638860593586	3.228666489538747	0.3993514189068932	0.2687496799300086	0.012473009928421614	0.8631877318480988	0.9423426723172196	0.9662022784134476	5	4	2	2	0	2	2	3	10
PIP4K2B	5.677656589927457	5.7309288462051855	62.625622773920036	0.035296287867049934	0.0710629936270407	0.012476717965864775	0.9713496719571357	0.9518930948312976	0.9848248551022735	118	22	111	94	18	41	135	55	109
EIF4A3	5.559453414061957	5.687081704267621	60.132791200488214	0.0320818296685347	0.07424653374555128	0.01249694374250818	0.9775037631971595	0.9627006811603203	0.982665246853963	180	12	108	82	13	62	96	41	124
RNU11	6.729618768490362	7.26325050515479	189.53989475114707	0.6131788056106426	0.2577366236745584	0.012497310712996583	0.7327137402576189	0.9278785766671992	0.9698920793267953	74	188	96	103	84	369	142	164	122
PRELID2	2.2371260965039395	2.6562696906977044	6.101649173564249	0.33422551208644913	0.14377585130967874	0.012522214217716382	0.863044119510527	0.9627006811603203	0.9733805757310142	6	5	4	13	1	2	12	4	18
RRNAD1	3.1148796440604025	3.404617506124098	10.834049939639774	0.08568547103126158	0.11533576868882421	0.012526739379888146	0.9609186834872648	0.960883985627394	0.978690562653646	25	4	14	22	1	13	15	6	26
MAP4K2	3.9899418878395436	4.250309960465599	21.132772982129982	0.052775754539119764	0.10026320299895355	0.012550477866028621	0.9764713660183499	0.9645718109557145	0.9784895932533711	21	6	47	35	8	22	37	4	62
SEC16A	7.154079036198469	7.253440402396942	182.8205805180882	0.09196493080153685	0.06714772265235634	0.012555514142803476	0.9332479966552638	0.9648463090169993	0.9828198833168352	451	28	320	355	47	156	290	174	321
KIN	4.1783889313320675	4.359423566336828	23.00345472218196	0.15729338358228803	0.08137925068767751	0.01262548414812247	0.9037572130930412	0.966527864441225	0.9810859374050279	51	12	25	42	3	16	47	14	55
TMEM8A	5.392626079026226	5.534452940285905	53.94267113427207	0.08153493041233224	0.07560615664258334	0.012644682870557042	0.9482534982267312	0.9633862383248709	0.9815143305009454	180	15	60	89	9	51	87	41	111
SSBP4	4.414588497201123	4.5298167910552705	26.078944448117948	-0.001326681548140935	0.09422018095832964	0.012664989667251002	0.9991269274793165	0.9510699381132809	0.9820882682818044	69	7	34	39	8	17	40	30	51
SYT17	2.9081936019459995	3.1139707200113906	9.114914613053077	0.19641537099124456	0.09605388470847584	0.012666451811226836	0.9048413825455798	0.9692915414439401	0.9769836562960285	21	4	5	11	5	6	18	9	14
APOM	-0.17231975400916894	1.219321609498525	0.9619439556569118	0.7461631583943533	0.6742410447145849	0.012670080536810511	0.7811216745217352	0.8861370176339091	NA	0	0	5	0	0	1	6	0	1
TOPORS	5.449811181941831	5.567686569145366	55.264834106271664	0.04375763880381037	0.07394118861211406	0.012683486515539865	0.9712960424832618	0.9616337290874385	0.982665246853963	99	9	102	104	21	32	93	42	152
RAB27B	5.379256395204077	5.74093521529065	64.22404126287977	0.804347440109591	0.17802184152076095	0.012706389572438744	0.5946516866537982	0.9414706304237538	0.9759773251361124	43	19	17	121	59	46	118	22	207
AMDHD2	2.933337792607465	3.3250853951359023	9.877589538223317	0.051875734756856647	0.11984798134939303	0.01270955621636171	0.9776200534293331	0.9633862383248709	0.9767165991518493	34	2	14	15	1	12	27	4	14
IGLV6-57	1.3974012214685456	2.891095203653152	7.098043728915523	2.1390117398786295	0.47350138583936896	0.012715648767019883	0.3998398561115735	0.9187926829508635	NA	0	0	0	37	1	17	7	6	7
ABHD15	2.6979068308691962	3.2499420658841145	9.46429854340802	0.6372756658677391	0.13301787321258	0.012723348794324046	0.7362523322628016	0.966527864441225	0.9737617169716046	5	4	26	20	0	5	24	8	19
B4GAT1	3.40980692667535	3.652203423782714	13.77043055852609	-0.06836728765794517	0.1075041878825199	0.012756145556776573	0.9703679388377001	0.9644756428738378	0.9776636517805664	24	2	24	14	9	18	9	11	30
C16orf70	3.1301754028938604	3.5885853620272896	12.770542815114249	0.4809250542988167	0.11683753539706583	0.012764518009052461	0.7882930106283079	0.9673300346321506	0.9769836562960285	40	8	18	9	0	11	24	9	27
MS4A7	6.275423371994281	6.788532151372189	135.90889292390557	1.511511228312844	0.2137287061402511	0.012780436579606315	0.3481815814636064	0.9394896179697125	0.9734054743194142	14	148	118	74	47	123	210	104	301
MKL1	5.604557039586363	5.737790166056733	62.21121309690212	0.03819137445693104	0.07378526175040978	0.012799718541621074	0.9742336718269524	0.9627006811603203	0.9819625770907251	148	13	117	117	11	56	105	40	146
BCKDHA	1.6826840489845176	2.1821445333548564	4.387262097606936	-0.09864882016757369	0.2169273034729863	0.01280796702062915	0.9694778551566691	0.95156768521894	0.9669476265041161	6	4	3	4	1	2	2	9	6
LRRC37A3	2.475932547981672	2.860576034903254	6.921240050753185	-0.1023844766317419	0.1404836962660092	0.012827166423502512	0.9609186834872648	0.9606617301245716	0.9737617169716046	19	1	10	8	3	3	5	9	22
ZNF613	2.8034369368360132	3.0917981648665194	8.777666203880335	0.0025772208233202963	0.11834947312380611	0.012880756922144736	0.9986875587016207	0.9648463090169993	0.9747263244974468	9	4	11	18	3	12	8	3	24
NFIX	7.679235051321336	7.769472683847275	265.3187880913367	0.16437567163904737	0.08237575319574827	0.012902437852546814	0.8764510271178894	0.9557135978310496	0.9815143305009454	617	155	179	323	86	208	436	306	349
PTS	2.35610308010792	3.013640818286898	8.07973810109389	0.12002992770267387	0.16373416592270285	0.012906606606016061	0.9654194721979793	0.9627006811603203	0.9717306860731348	17	0	4	17	6	14	8	1	21
LINC00674	2.4112781959542144	2.7504841785679988	6.880004266701153	0.11755574707471028	0.1445448733935707	0.012919751672170837	0.9574599791733434	0.9616337290874385	0.9733805757310142	10	4	12	3	3	2	11	11	10
ZNF300	3.021111305936539	3.40131747310274	11.630054362643152	0.05591220505162178	0.15133651047282504	0.012926139990795999	0.9786620016731755	0.9587813549341255	0.9733805757310142	20	2	5	18	10	4	23	20	9
DNPH1	3.022202754341683	3.3589729701860587	11.288972946958806	0.6285881399650839	0.15944992941261513	0.012926575327116283	0.7016756532880135	0.9527835104762257	0.9736134697494876	30	9	5	4	4	9	26	6	21
ZNF561-AS1	1.3317866727471699	2.2152304869738075	3.556325714296218	0.8002661606140388	0.21062811960253783	0.012965591841505556	0.7428982425413342	0.957147192052081	0.9662144860543778	11	0	0	11	1	4	8	1	10
ZNF252P-AS1	1.0939101968397054	1.805853592094171	2.7956986980599186	0.4232631727786436	0.27346813009979887	0.012965949356649038	0.8573467742726222	0.94319355294123	0.9630613816816311	2	0	1	6	3	1	3	5	5
RAB1B	5.72576361432333	5.766712800578049	65.11064697227573	0.13911959425046708	0.049958826062589265	0.012969912892766283	0.8698899821415252	0.9691715318150071	0.9831288569805144	124	35	73	74	26	46	117	50	135
SDS	2.244342358634587	2.880397167790945	7.287924504173581	0.5792102887793411	0.17730869560506393	0.012977507814454973	0.793445942814531	0.9605862287663232	0.9713537731139807	9	5	2	22	0	6	5	7	22
NNAT	1.2847828996677526	2.2532877361887076	3.615307661207286	-0.28082665442975796	0.25709983112638446	0.012982347048371616	0.9223951783258225	0.9482331889770677	0.9643094067245427	3	0	9	9	1	2	21	0	3
S100A1	0.6544225175841821	1.5946740185378143	1.9081964213789069	-0.43582173893942583	0.19693687643351618	0.012988269008471456	0.8615045433765349	0.9689634837999129	0.9554325747701619	6	0	3	3	0	1	1	6	1
RP11-157P1.4	0.947155071795545	1.7314611038445222	2.0454028411259055	0.45937228876408953	0.22707356506332396	0.01299290954813479	0.8225333827515846	0.9519419284162935	0.9638996538160672	8	0	5	1	0	2	5	2	4
CC2D1A	4.779417674051977	4.943884082211911	34.89617368410874	0.04844732819978648	0.0841487692682275	0.013008528517132786	0.9707881940418777	0.9606617301245716	0.9810859374050279	100	6	70	44	8	25	56	30	85
BSDC1	5.854044118016064	5.89357429092279	70.47249357487203	0.05595866560155842	0.06865545864845096	0.01302916991225397	0.9516474036307814	0.9510699381132809	0.9833121756703496	108	23	119	122	25	51	134	63	127
RP11-616M17.1	0.26750479001845334	1.4538638540358955	1.5094338806110652	0.20285412563066121	0.4964701607464505	0.013033917387540237	0.9518119376793094	0.9111325848802918	NA	6	1	0	1	0	1	9	0	1
OSCAR	3.3367004742437554	3.673842544868654	14.868075782699625	0.7596324865082297	0.17857981735788436	0.01304250007464639	0.6698965863579822	0.9480236978522263	0.9733805757310142	3	13	20	16	5	20	18	9	25
DOCK7	5.248354171676483	5.350541308995139	47.633470708730044	0.09428014180883916	0.07842913628881303	0.013044504071161533	0.9339798704342871	0.9576115733161024	0.9815143305009454	138	12	43	70	20	26	89	47	99
RP11-958N24.1	2.191170453132809	3.0880233911696324	7.861420573542128	0.5487525578935937	0.10430916233051915	0.013053259815434324	0.8193173752111729	0.9785946351355103	0.96933055918994	41	0	4	15	0	3	16	14	10
MBTD1	4.801686809196568	4.929010381403532	36.13844835802433	0.27089095445908495	0.09464592386859029	0.013065876305634688	0.8189027553106637	0.956713458569893	0.9802709430613049	66	25	47	22	12	32	41	27	89
ARL6IP5	6.39766818316041	6.4892701432157445	109.2069638740024	0.357611566172385	0.09038998106964022	0.013067000356099989	0.6846285410798358	0.952079292717119	0.9810859374050279	97	51	106	120	80	98	195	86	183
WDR44	5.093062729908255	5.214907764315661	43.25626533183496	0.1381383775158078	0.07617639500657186	0.013068746119136105	0.9005568516252966	0.9616337290874385	0.9817559314553802	73	6	90	52	24	34	73	35	92
RASAL2-AS1	0.3157155151884712	1.4786525012483387	1.9704045650718653	-0.37914889451246997	0.45470388621366953	0.013087458174795235	0.9134863196232593	0.9272989264730475	0.9428970542930873	5	1	0	1	1	6	3	0	0
NDUFA9P1	0.9422491776382977	1.793716126683863	2.129747151987429	0.19126140029705208	0.23866103197700175	0.01310741520913799	0.9377533361776274	0.9505722813701829	0.9633151636852262	9	0	4	2	0	2	2	1	10
XKRX	2.5980946946795247	3.374949027854027	10.211478054493359	0.6731641961959356	0.16128841967160376	0.013146308589228961	0.7764179693683162	0.9645718109557145	0.9701748726585478	3	2	10	46	1	11	27	1	26
PFKL	6.04439439896006	6.172728975678559	85.22649424268273	0.030893920602770242	0.07150477883321485	0.013154774707656143	0.9789467320662761	0.9648463090169993	0.9810859374050279	263	19	141	128	15	92	146	70	126
NOP56	6.0962321504816215	6.176361609287799	85.78787640021339	0.0806643099876786	0.07498079912320853	0.013240999571007944	0.9378984961278749	0.9553250640778268	0.9816075912357445	254	24	85	150	23	76	137	75	161
DDOST	6.1575001910479825	6.240737349675029	91.5397092244499	0.30251310361597994	0.08515068465191432	0.013245871084483666	0.7403328497671313	0.952882750124219	0.9810859374050279	174	47	71	73	55	86	160	58	180
THOP1	3.4055438815294616	3.886840830547015	15.471146012077726	0.41555848215951535	0.10765864652544549	0.013252526295641063	0.8347333175426671	0.9694314605694809	0.9734054743194142	56	2	4	40	3	9	46	14	21
CYP2B7P	6.614768777287774	6.859661305146809	142.53995638073044	0.48445683043170273	0.14255814767101596	0.013277125305286496	0.7089882563030215	0.9463807725560526	0.9769836562960285	92	89	100	104	108	184	118	139	213
HOXB6	2.3065853841519175	2.748008135982586	6.079276356749989	0.2964350059306545	0.15077775173665944	0.013314950715998787	0.8749502397425868	0.9567452708983617	0.9733805757310142	21	2	11	3	1	4	15	3	16
CWF19L1	3.7469183800852766	3.951579575640568	17.323003199835682	0.2252144964063398	0.08777270324477063	0.013332821367797886	0.8676017968646912	0.9689634837999129	0.9784548194338857	24	2	28	20	14	12	23	16	41
VKORC1	2.39357639053709	2.648545984698494	6.293360011068172	0.05983590570957797	0.1295606741561309	0.013337130971592658	0.9748522739612313	0.9627006811603203	0.9733805757310142	9	4	5	10	2	7	11	6	6
RP11-611O2.1	0.6842571670952575	1.6800704695802082	2.1360063838606322	0.8625708207530527	0.3339555705520554	0.013339401728560218	0.7193440436129058	0.937801394115827	0.9552585746083478	1	1	0	9	0	3	2	1	7
NHP2L1	4.925855237077112	5.118497121864294	40.18599382420807	0.12109643510307526	0.08050942568845586	0.013352324788655126	0.9275102042863115	0.9648463090169993	0.9809980064212528	72	3	57	81	22	41	82	28	62
SCAMP1-AS1	0.5794331146915206	1.6725671846771923	2.32603083122344	0.815574664137875	0.615127514282721	0.01340841535498361	0.7615671728901283	0.8812961406253081	0.9514816764914721	1	3	0	4	0	1	6	0	9
ATP5F1	5.760907145920475	5.815127294849073	67.78722667091948	0.23454880204375134	0.06154534848902414	0.01341212993028755	0.7764179693683162	0.9648463090169993	0.9815143305009454	99	32	61	80	42	57	121	48	129
AC016739.2	2.24535393761626	2.5954885454319205	6.079132425556655	0.07685210127078587	0.17340727853033047	0.013417758595208001	0.9735341907482095	0.9534134380901726	0.9698171967850601	15	4	3	5	2	7	10	7	4
ZNF33B	4.934962165604275	5.020828498649462	38.35795836263455	0.1584409037198896	0.06873146631253922	0.013421633263742846	0.8839062905885627	0.9655855521245718	0.9810859374050279	67	16	45	37	23	39	80	17	69
LINC01291	0.8546385226598213	1.688721414355597	2.4157173758764054	0.42926934920161003	0.36660437584539524	0.013428502519312534	0.8807596148094121	0.9268853251903066	0.9574765724828498	5	2	0	2	1	3	4	0	7
ZNF142	4.766922972725295	5.070100584555794	37.85142406716749	0.10973102219662911	0.0697282605996978	0.013446560036083783	0.9449890185481257	0.972879520498039	0.9784548194338857	133	3	59	71	5	31	79	30	72
SFXN4	2.213629754675143	2.5793640833126212	5.6011457738161585	0.2994608174975031	0.15043264671975493	0.01345910240117558	0.8721169590983593	0.9591240540019295	0.9731657909893031	4	2	5	16	2	7	11	3	9
LENG8	8.37221649007048	8.44811697109652	422.14309883821505	0.12446212650372011	0.06832556049269208	0.013460183565255471	0.9017360043035897	0.9627006811603203	0.9815143305009454	1067	100	795	710	82	397	673	360	734
RP11-426C22.4	2.0219666663681024	2.6485903016068466	5.999737547826852	0.7844850416784699	0.18744152519225935	0.013485858179028372	0.7177310772540838	0.957147192052081	0.9698171967850601	1	4	12	13	0	5	14	6	7
SNORD63	1.3817892820677433	2.3184071798554364	5.6620878315040395	0.8416568667596572	0.5030660467671024	0.013491178704445678	0.7793231757996935	0.9128443081111375	0.9549429671958894	1	6	0	4	3	13	3	4	2
CEP250	6.456534555955076	6.5841873038427225	113.84865629508133	0.08093118528700838	0.07149533402588706	0.01350492026364374	0.9475200744659905	0.9648463090169993	0.9810859374050279	279	23	171	259	20	78	173	108	258
UBL4A	3.5619848480607414	3.85543139832366	15.288171848352611	0.10464906335790851	0.10723695477077176	0.013521727907528702	0.951405731101568	0.9627006811603203	0.9769836562960285	56	2	14	25	4	19	24	8	34
PUS10	3.5230018261843536	3.77045778808687	15.519237766785226	0.5285720837924386	0.12984896061939133	0.013612440988085325	0.7289635079824993	0.9576115733161024	0.97391421093174	14	7	5	33	10	9	24	18	28
LAMB3	5.453232630742944	5.783701972190564	64.23467498082593	0.3983508108703712	0.08507065042972903	0.01362138993379898	0.788850010521143	0.9705000475252703	0.9759773251361124	122	17	32	238	6	59	94	45	158
FAM228B	3.1217633292697315	3.6559641133098415	13.002361121239698	0.34229861535161676	0.12948619793249358	0.013636589365297025	0.8717625093010773	0.9635051507816844	0.9737617169716046	19	6	29	24	0	7	38	4	35
NFE2	2.710554650040785	3.3356449539912054	9.8907069347374	0.6826892440525848	0.1275069792393161	0.013662848306213423	0.7038318126977189	0.9691100186171919	0.9724442000285648	7	0	41	13	2	10	24	6	18
AGL	4.906479346497099	5.009778402383541	38.025280418685014	0.282066019845085	0.0782112520774104	0.013726211504449281	0.7708112485470883	0.962618130749946	0.9803142298570133	75	11	31	40	29	27	75	27	77
RP11-146D12.2	0.6259385104911565	1.743569090775249	2.1195498588678325	0.4254188253910753	0.27891496560783735	0.013728652539666314	0.887006877837734	0.952079292717119	0.9531260760545283	8	0	6	0	0	0	3	5	5
AP4B1-AS1	0.48905860764204073	1.5769597088438845	1.5810361319685748	-0.1549966434896973	0.3865429302372976	0.013731608821801399	0.9581792511609387	0.9267581744940253	NA	2	0	3	5	0	0	1	1	11
KTN1-AS1	0.19433600027498255	1.3736327635819667	1.2320800716840685	0.2939681038827618	0.4196915239752333	0.013771219459185784	0.9200579115076095	0.927168715359262	NA	6	0	2	0	0	0	6	2	1
RP11-216L13.19	0.3802540032161294	1.6668648385426479	2.141112596790382	0.20248634691877732	0.2744302026559998	0.013795398584602936	0.9594436872775726	0.9616337290874385	0.9411229476913678	0	0	2	10	0	3	2	5	0
MORN1	3.2233782885504216	3.5111150690433433	11.739498424611496	-0.03347415833489454	0.1277322679827003	0.013809573375773035	0.9829728531131571	0.9551748494009638	0.9762514319901933	27	2	27	16	2	14	24	11	12
JDP2	5.949390197422558	6.04456363180154	78.20326862733006	0.078963058372908	0.07724845546491951	0.01381347991027733	0.942242514561226	0.9563200890667214	0.9810859374050279	230	13	104	99	34	79	141	59	129
ZCCHC11	6.270332283577484	6.379816244703049	98.67411500151357	0.08362389197900633	0.07424014348294088	0.013816174545042735	0.9404702829559531	0.961123920141504	0.9810859374050279	158	21	239	175	23	84	227	66	166
HID1	3.974209807495747	4.167144998042611	19.902964763687756	0.1519004441151158	0.09847991834275742	0.013821147251500842	0.9172890309291559	0.9616337290874385	0.9778865964563246	21	6	53	26	6	22	27	10	51
KIAA1407	3.8382157722860817	3.9911228307452054	18.19073196382749	0.2608100893237272	0.08993218013124674	0.013884722248427135	0.848989444357535	0.966527864441225	0.9770055250536412	33	11	25	10	8	19	38	9	29
LINC00243	0.22149363668236555	1.4327539391730162	1.5886157839942636	0.8524151080799657	0.5453748141901189	0.013895836541003856	0.7585858662267353	0.9071298415889608	NA	0	0	6	0	1	0	5	3	2
GNPAT	4.947665032113104	5.015796810903868	37.4631511257108	0.05670868575626374	0.06386530243729772	0.013903037068727867	0.9574599791733434	0.962618130749946	0.9815143305009454	75	14	52	58	13	28	80	21	83
UBE3D	2.811644093313021	3.1909466748846538	8.89460798103364	0.27666796353954254	0.13175135906918697	0.013960407638356898	0.8748775867690122	0.9606617301245716	0.9734054743194142	20	2	5	26	2	6	15	5	29
TRMT44	3.2953444905662073	3.791228975987204	14.25197683307494	0.33403744632576	0.10690188039713502	0.01398250600663679	0.8592070777759172	0.9689634837999129	0.9747263244974468	36	0	19	39	3	9	26	15	32
FAM110B	1.5468626688360234	2.3159140067102357	4.82428868530832	1.1393922788847246	0.29452145491507953	0.013986508047801695	0.60736011385123	0.9403741524811274	0.9620909353624175	4	0	9	0	6	6	7	4	7
CDC25A	0.9783560837468528	1.8951077416578557	3.2077267374605407	0.7812318621688255	0.5282952003241803	0.013994968356337503	0.7715422654812139	0.8961939414195257	0.9536000690985099	3	4	0	2	1	2	10	0	8
SIK2	6.474955932652575	6.516054024287919	109.53704661205403	0.0641967814943478	0.0722616443315028	0.01400286560876892	0.9415611335942901	0.9490693177000857	0.9815143305009454	191	37	228	139	34	107	188	82	194
CLN5	2.252874843931027	2.85725112521538	6.563689379435894	0.06959588681681969	0.15356421851008087	0.014003955967064696	0.976915438649307	0.9616337290874385	0.9721076419735465	15	2	11	14	0	7	10	1	24
RP11-126H7.4	0.9006496759959091	1.8994625111591303	2.6855652338958524	0.8115254066646999	0.22730313740791955	0.014007138872424375	0.7558133861635626	0.9618532846078163	0.9553585204071964	0	0	9	7	0	4	2	4	4
AQP1	8.096731775291843	8.249210117516874	369.64502801377375	0.3670989055449138	0.09623256598545779	0.01401655136371581	0.738846076560538	0.9567452708983617	0.9784548194338857	330	177	1073	223	107	331	534	322	735
UBE2V2	4.735949686694776	4.816889449834652	33.29625566925792	0.23968356911350933	0.06263343625256138	0.014029879232562107	0.804726796524584	0.9694314605694809	0.980099149019811	42	22	39	40	13	26	72	21	58
SIGLEC1	5.743976428532873	6.107039336735379	81.60432237742077	0.5883974221501573	0.111233938880366	0.014075350320215656	0.714244508046355	0.9648463090169993	0.9737617169716046	344	35	22	120	7	76	126	60	184
IGHV4-61	0.3560010795645498	1.4343467874882123	1.4779932723982792	0.6481707610061164	0.5148055069679703	0.014084596155364117	0.8080566418349936	0.9000836611911156	NA	0	0	1	5	1	1	4	0	6
ZSCAN32	1.0508090500334855	1.7461872681922541	2.4432104251173343	0.2462533526614163	0.27880567664137623	0.014090441154440175	0.9192367907473221	0.9382494956517831	0.9591261764297101	5	2	4	1	0	1	2	3	8
PNPLA6	5.767324900728606	5.981107697251433	73.8933979862424	0.08674644779476012	0.07227284929696068	0.014093607461370299	0.952661993543734	0.9694314605694809	0.9784548194338857	264	10	128	107	11	74	100	56	166
RP4-758J18.2	2.493051710507507	2.8211467885658283	6.677603095639103	0.08222254715849357	0.13460277084476324	0.014146874354024215	0.9644858452029875	0.9577201064312629	0.9734054743194142	17	3	10	8	1	6	19	3	11
C22orf46	5.346752215430757	5.473915270900616	52.72796124719316	0.18781320372715132	0.08838370430078066	0.014149589484276276	0.866261659809869	0.9563200890667214	0.9792907942078892	112	34	46	76	10	53	78	29	125
HPS6	2.7501034018354527	3.143697859018953	8.820435358869751	0.18058163366189617	0.13885029935117055	0.014164582651303157	0.9284866917842749	0.9607501496963591	0.9733805757310142	26	3	4	20	1	8	8	11	19
TTLL5	5.42895562473766	5.565121879040801	55.058274689482765	0.06888735407270541	0.08211634120624259	0.01418549591896402	0.9556581589827539	0.9572445136693732	0.9804686123223733	158	15	98	79	8	41	103	48	110
POLE	4.930950405349554	5.225915821545755	42.78477815082225	0.2156608302070624	0.07717599891612549	0.014198837362831056	0.8875603830746214	0.9716435360355306	0.9751833018841057	192	6	70	29	7	45	80	32	72
KCNE3	4.158197586638408	4.441568746950273	25.59232513179531	0.7367209936020053	0.1838289670899467	0.014243914436578863	0.5950531757467324	0.9366654141304672	0.9734054743194142	10	23	33	29	7	18	70	11	49
COL13A1	2.1262818793078173	2.6971567093384032	5.842785402299354	0.17046286702805516	0.1632758701876645	0.01425825006928344	0.9424575581387926	0.9587890664645933	0.9713537731139807	15	3	11	6	0	5	17	1	14
MIR99AHG	2.5285572765875473	2.837886543770103	7.569857040824004	0.36281320354289426	0.14767481474983238	0.014271404562607243	0.8445469114796249	0.9601322261046024	0.9713537731139807	9	4	9	3	6	7	20	3	10
ST8SIA4	5.310569294284079	5.4792758762874385	53.7830946146514	0.5313518085005814	0.12661392369438954	0.014277340181945243	0.652830973167012	0.9458583865250207	0.9767519954656899	37	31	103	28	29	60	75	38	99
LINC00910	1.2657984913421647	1.9526233089273521	2.836710272868156	0.25833684275694424	0.25010001563575623	0.014277675602979741	0.9119724329674201	0.9417868451685868	0.9638996538160672	2	0	6	5	2	1	10	1	7
TMEM256	3.0796872275594045	3.45186886661532	13.034361784146638	0.7723814898196041	0.24783223017686729	0.014278623683375045	0.665697407249362	0.9340427250425101	0.9698171967850601	5	12	14	4	7	13	23	14	10
PON2	6.493467953757714	6.5336418080895715	111.49807263709795	0.12792234373111824	0.06145545681090763	0.014287814376822038	0.8819194354922394	0.9601477161478259	0.9810859374050279	135	46	190	141	53	89	202	68	255
TSEN2	2.8369127421929052	3.1970742157208716	8.844319306373201	0.20873453332654646	0.13367341341039238	0.014293817553902263	0.9016045003129086	0.9557135978310496	0.9737617169716046	28	2	9	18	1	5	20	7	22
SFXN2	2.551152418850146	2.8695153549638865	7.1373982323175875	-0.014816290989771512	0.1502023620256019	0.014305406216209902	0.9931059714338821	0.9530096469068805	0.9733805757310142	12	3	10	14	1	4	7	11	15
RILP	1.7646023928625578	2.7605014431170267	6.131180622712709	0.24426029318759923	0.3065944737994716	0.014341314423143252	0.9444872747007261	0.9356879341963596	0.9621514561994103	17	4	1	12	0	0	20	2	23
PNN	8.262485618859252	8.284932619924884	378.24327025815603	0.06481460552953373	0.06171345810432397	0.014344912711892494	0.932114153767693	0.9551748494009638	0.982665246853963	688	96	551	591	186	347	553	321	715
GAS5	7.153471661977912	7.347454175757695	199.19073000079896	0.4061034716135493	0.12396598104083756	0.014362399005915785	0.7434691900467525	0.9491794802943465	0.9767165991518493	204	111	83	233	141	271	274	152	247
SLC4A1	4.474729410405054	4.880745925119451	35.29656310826227	0.7353143156555316	0.18680450806642498	0.014362729306439398	0.6118684843792702	0.9417888277080226	0.9731657909893031	36	34	10	67	3	47	53	26	46
MUS81	4.017718073666407	4.472974136580526	24.086790580773197	0.19670910630503377	0.07857552363544051	0.014373845796142091	0.9140436482846397	0.9752330755715332	0.9737617169716046	89	2	43	41	1	27	42	15	51
TLR7	1.116849183224975	1.7527452934515544	2.8300002987152766	0.05857292100479773	0.3012560515313811	0.014378393549832814	0.9821203876806065	0.9375736782240619	0.9554325747701619	1	2	5	2	1	5	3	3	1
LRRC37B	3.7052713065309	3.918751169674277	16.448681503562522	0.1671675642606969	0.10178627882234252	0.014399914756913207	0.906229577789013	0.960883985627394	0.9769836562960285	32	2	35	16	9	9	29	16	38
NKAPL	0.7152544948400147	1.6803164880713457	2.1129885653599025	0.9401913986867514	0.34410617101337265	0.014430297965746774	0.6793039777019375	0.9355686085339059	0.9534401201313587	1	0	0	9	1	3	3	1	6
SOX5	4.121157774500586	4.380776265797589	23.73493700731069	0.3716742374223145	0.11679290330551907	0.014432847402197392	0.8112442176212272	0.9582465648619365	0.9742713974640309	51	13	54	8	4	16	34	27	47
PAIP2B	2.625829651452167	2.8928810189209497	7.473862124369132	0.27485684594323956	0.12473376043140008	0.014448242365527456	0.868230676992095	0.9623100139226118	0.9733805757310142	20	2	4	8	5	6	14	6	14
GOSR2	3.8513206086632747	4.123722523206731	18.687397119712315	0.06825301913369455	0.10326226143537293	0.014455980439561365	0.9670259612516203	0.9616337290874385	0.9766428424882899	31	3	36	44	4	7	33	17	56
RBM25	8.622441061748784	8.637393686159129	483.554543568322	0.05954403086123204	0.06204001360424971	0.014459761526400647	0.9335994526410326	0.9524603474357354	0.9810859374050279	873	137	771	680	226	433	751	433	837
ZNF445	5.8642188974127105	5.957543418888356	73.20445678915208	0.031071813837154277	0.07965215870577756	0.014498463546393472	0.9765000272804766	0.952882750124219	0.9808113319187765	150	18	154	119	16	74	107	53	156
FARSB	4.451794442179144	4.575582561510028	27.59133589981675	0.22779018170064558	0.08822460088477206	0.014499692781537492	0.8514959829453523	0.9606617301245716	0.9784548194338857	65	8	16	39	17	21	51	26	45
KHSRP	7.273402965251455	7.30953090038671	192.07793667201452	0.07854072959168301	0.06914834138525781	0.014500502693192457	0.9275102042863115	0.952079292717119	0.9810859374050279	403	89	180	289	69	162	285	200	306
SNIP1	4.421610802055402	4.53807975439613	26.296363212364586	0.08964526476001612	0.087127510788933	0.014519162023444134	0.9378984961278749	0.9552129261281452	0.980099149019811	43	11	45	47	5	19	55	22	48
EMILIN2	6.497368357986379	6.592984169603494	117.25592999165613	0.30223659458189167	0.09518545788500475	0.01453280262658838	0.7554569233926661	0.9497331126779323	0.9787426349578434	115	66	182	86	63	129	179	73	224
LRTOMT	2.2049477226001923	2.6784559999834325	5.745831244626358	-0.11048786159612642	0.16371750611771554	0.014535655305328812	0.960649792532227	0.9549488291994997	0.9713537731139807	12	2	7	12	1	5	22	1	8
SEPT7-AS1	0.8920486834997216	2.001187315840449	3.7209953999735026	1.1842724306569132	0.5992821272814262	0.014546045447208404	0.6927929107088601	0.8957207748908863	0.9454198808135493	0	4	0	6	1	0	8	7	5
LANCL1	5.315744998318989	5.405455682051298	50.720435269306435	0.2738142931098399	0.08362741052918757	0.014568176630105765	0.7764179693683162	0.9563200890667214	0.9784548194338857	61	24	54	56	33	44	102	23	111
EXD3	2.737367675502166	3.1415855233224272	8.642928986391288	0.07492542572171765	0.1431059991358898	0.014573174550138462	0.9703679388377001	0.957147192052081	0.9733805757310142	17	1	25	11	1	10	9	11	14
NBPF3	1.8789091036901544	2.4766151589523657	4.841938568296954	0.2882271849119626	0.190192505578626	0.014582536678640538	0.9004172085668242	0.9548713849522226	0.9669476265041161	6	2	4	16	0	4	16	4	4
SLC25A53	2.8098441245720984	3.4446924206811422	10.719552987623036	0.047815938384392444	0.13461699416329473	0.014582963035703136	0.9836876572269609	0.9666882648881202	0.9710167329314384	30	1	32	9	1	1	21	15	28
TAB1	3.9636166836781475	4.290153239290436	21.249372957873074	0.048260731897753546	0.09870114118758891	0.014602198072442226	0.9773874664218157	0.9648463090169993	0.9761599708012813	59	1	35	40	6	14	24	22	60
FAM57A	2.0290708294698887	2.6167259590218714	5.848956815608708	0.5067471231634938	0.2020529573316962	0.014622492215411183	0.8122041892833275	0.9517717889993285	0.9671117494109891	10	5	2	12	0	3	6	5	20
TMEM138	4.105377279334542	4.194637739358965	20.61205120913155	0.09948031670243367	0.06473828422038755	0.014629225376026867	0.9284757037837222	0.9690504602939048	0.9797028365713139	36	6	30	28	11	14	42	16	40
RP11-819C21.1	1.5547878296299624	2.013164955415615	3.5054245128913677	-0.055696620467937615	0.22660744455094378	0.014655618844841336	0.9799652768028871	0.944517856460424	0.9636079018384941	3	2	6	4	1	3	5	6	2
LFNG	3.321398373048146	3.602417215285638	13.123453935535766	0.18782190589347866	0.1267667540709634	0.01467255228644	0.9126515078356069	0.9578696109837597	0.9734054743194142	27	7	29	7	2	7	17	18	26
NR2F6	2.763186709395165	3.2278491759353676	9.01688313033019	0.1578395278724023	0.13447226749505253	0.014703140991572366	0.9360940805250499	0.9616337290874385	0.9733805757310142	28	1	9	22	1	12	21	3	17
TSC1	6.019957619919574	6.108898041569103	81.56544583505165	0.06252444612625527	0.07928211797393746	0.014714628740587113	0.9538637598971333	0.952079292717119	0.9807963108973976	198	13	115	151	30	59	157	75	148
SNORD105B	2.07074655492161	2.832783589931363	8.642404362887872	0.713948433541913	0.4556297526145146	0.014719752635161398	0.8042101577254728	0.9111325848802918	0.9561473237906982	1	9	3	3	5	14	7	11	2
RNF207	2.11102436112089	2.852753238721086	6.483258795135413	0.20119504406656563	0.14184534182294756	0.014722101936655789	0.9378984961278749	0.9692915414439401	0.9676840724684187	21	0	10	15	0	4	15	11	5
LRRC61	1.767973363996401	2.2977379117453975	4.2654515682051555	-0.00692890133461553	0.20100696598760784	0.014736336064925176	0.997226340627422	0.9517717889993285	0.965592477007817	8	1	2	12	1	5	8	6	2
ESCO2	1.323953455494305	1.9803055133329075	3.7238877531739956	0.6487135243122076	0.32472981653597877	0.014739737713590618	0.7588596209592539	0.9340427250425101	0.9562660382190271	4	5	1	3	0	5	6	3	3
TOR1B	4.064127488764722	4.230746757125309	20.872974913789115	0.09596018572693885	0.10358146098903849	0.014767108076657584	0.9475200744659905	0.9551748494009638	0.9769836562960285	50	5	15	47	7	22	28	18	41
C6orf211	4.790110986436732	4.935480476757125	36.31720964977078	0.42464768962207644	0.11391205448935642	0.014801816639242824	0.7043065141263449	0.9497331126779323	0.9767165991518493	53	14	18	49	28	22	87	29	59
PTMAP5	2.735275071348672	3.072651183152418	9.104872723800392	0.49652848540704936	0.17373273330485772	0.014807133055495785	0.7623560180037565	0.9508844722480031	0.971167681183634	6	9	13	7	2	5	11	6	29
NUTF2	5.449132119932666	5.519406609351654	55.115313538453854	0.2396312041973529	0.07467979974671862	0.01482559338116101	0.7792577998846673	0.960171970299504	0.9791378724935426	73	38	59	64	20	40	97	52	92
HDC	0.37654749244430374	1.6181893992582042	2.2207686078000295	0.7263635078744979	0.4063060667194676	0.014847901871435894	0.8206375640536009	0.9376383263348647	0.9343972204145333	0	1	9	0	0	3	1	5	1
PTCHD1	1.3370813834630007	2.0786131386990023	4.258790793897709	0.6281896939250156	0.3914230296530035	0.014848731688830101	0.8418488237217537	0.9259801595315192	0.9536000690985099	0	4	3	4	2	5	6	6	1
RP11-631M6.2	1.7611330639615614	2.5449217350833666	4.634477785416538	0.29550759004442784	0.18747182221145506	0.014856961215862882	0.9029340862479609	0.9563200890667214	0.9664446189136249	13	0	9	11	0	3	15	1	14
RP11-186B7.4	1.9240977652506457	2.394757412255944	4.8007525905077895	0.2587675982339663	0.18728492470850458	0.014866758829250374	0.9020254022634416	0.9527153683193695	0.9684702316808488	6	3	11	5	0	5	5	6	8
C17orf58	1.2775159579764592	2.212162171913243	3.4335750373938425	-0.28366174313138615	0.2823083653773078	0.014897717223532708	0.9192367907473221	0.9403741524811274	0.957942567883498	11	1	3	7	0	0	3	2	21
TLR1	3.9127496187261483	4.14686660848318	20.132470608003317	0.5322737523635479	0.12738378017789667	0.014914293971180777	0.7003479919459659	0.9538001136090958	0.9736134697494876	11	12	53	17	5	16	43	16	33
LINC01197	1.0252969218904469	1.7830342576879679	2.322999339277052	0.05568761649127403	0.2783257232909876	0.014942116026663621	0.9809843343958794	0.9389599175889878	0.9577329037524854	3	1	6	3	0	0	6	3	6
ARHGEF7	6.519737720264853	6.566662738037348	113.16632568137965	0.06869073063725957	0.07483526985029458	0.014946130997600717	0.9373716656827403	0.9473354328311226	0.9810259065561023	189	33	231	182	33	94	226	85	206
MANBA	5.9214361134306275	6.002096513718718	77.58152752578327	0.31858176974244623	0.08877259304624455	0.01494896932292365	0.7077207838473654	0.9516146100738099	0.9784548194338857	95	33	68	82	58	64	113	67	155
AC016747.3	1.5069560631446837	2.27282427690865	4.436568800986581	0.5891643088439151	0.326912221353	0.014973624495627978	0.8352994976788144	0.9309927961768297	0.9577279945899461	9	4	0	5	1	1	3	5	17
TMEM50A	5.837006783146335	5.964318142160645	75.73664884376973	0.3704699099004363	0.11000271273573725	0.014974126622017622	0.7204460701179023	0.9478776243483564	0.9784548194338857	61	53	59	112	33	54	117	89	113
FHL2	3.337616806271179	3.54267548316542	12.137881813755392	0.0733248606312374	0.1267653718738043	0.014982237190962871	0.9609186834872648	0.9479106660749343	0.9766746787034183	28	4	19	20	2	8	23	13	23
NFIA	7.315230518527548	7.372590522176423	201.23826639992393	0.1728139982165971	0.07851391066830174	0.014988979174232723	0.8464493288020174	0.9517717889993285	0.9802709430613049	310	77	301	156	124	139	355	209	330
PKMYT1	0.9756390788885708	1.7308671066284462	2.551333744331643	0.7445733800222681	0.3511309547774897	0.015051967684248956	0.7511026194363741	0.9268853251903066	0.9536893173706389	7	2	0	1	1	1	6	3	4
NUDT19	3.3809874974122227	3.633661593532378	14.020192595927785	0.38143772269772264	0.13475635514395146	0.0150549191394331	0.8015790003204	0.9557135978310496	0.9733805757310142	24	12	6	19	3	8	30	15	19
ZFPM2	3.639899209309577	4.209574735806331	19.723703179950423	0.38995919815642627	0.10742560249634561	0.015088867230394862	0.849448261942394	0.9694314605694809	0.9733805757310142	62	4	52	19	0	11	58	16	33
XKR8	2.2464509896327183	2.777197345655301	6.4442611502367955	0.0881346921360779	0.18149932602835114	0.015102781753684581	0.9716170213093717	0.952882750124219	0.9676840724684187	11	1	3	18	3	9	7	1	21
METTL20	1.8621952425025066	2.271972824779011	4.409372619740601	-0.0900485587442085	0.194001323020492	0.015132060868570486	0.9684406346204023	0.9497331126779323	0.9662144860543778	6	2	7	4	2	1	8	8	5
ATP6AP1L	2.1073040571075747	2.6086754004067	5.525552116751757	0.21896361028075545	0.17102488316149553	0.015180989246349556	0.9172890309291559	0.9553250640778268	0.9698920793267953	11	0	5	13	3	8	12	2	9
UTP14A	4.399240327107696	4.554168877009344	26.38219724452278	0.11009742276684342	0.09673719115636356	0.015189892052779172	0.9312568908832959	0.9546742271742031	0.9771784278697707	59	6	23	64	8	17	54	26	48
TMEM160	0.6072779952340375	1.6076137262726418	1.9725237393285464	-0.05712373487341442	0.3484081606398077	0.015204934286792149	0.9836876572269609	0.9366654141304672	0.9453540784099883	8	0	1	1	1	5	5	0	1
SEC24C	5.696410590500093	5.789811729284486	65.1160511877784	0.039159393570801414	0.084777990448312	0.015216450912531172	0.9717764929432546	0.9504590121518217	0.9797028365713139	134	22	116	114	11	55	96	64	124
RP11-762I7.4	1.1343994454223345	1.903198255318004	2.5413334740522364	0.5575557567413217	0.2473282651973209	0.015231676854888724	0.7764179693683162	0.9463807725560526	0.9577041697480624	2	0	4	10	0	2	4	3	7
OR2A1-AS1	0.5507685393462417	1.534136822259192	1.4777373986593123	0.22292692328611402	0.38183219513391103	0.015241000133204934	0.9311360638397481	0.9229414240130599	NA	6	0	3	1	0	0	5	1	6
TANGO6	4.488161430087694	4.626490335804597	27.70712333711803	0.05753966326324306	0.10160521669203891	0.01528095240558789	0.9626224421190316	0.9470396475063884	0.9784548194338857	79	6	46	37	7	20	57	24	54
RP11-229D13.3	1.864002981792672	2.4646117667944236	4.613904589858304	0.12477218279621788	0.1891039519651696	0.015297429918345545	0.959188400759671	0.952079292717119	0.9674384577787793	10	2	6	10	0	1	9	3	18
C5orf30	2.1730916507446847	2.8179777482613892	6.488629545226385	0.2043462771632184	0.22659947915911866	0.015303285347106151	0.9364603235021773	0.94319355294123	0.9652261733338209	9	2	2	21	2	3	29	1	11
CLIC1	7.687234832284805	7.720487972936718	256.369553029942	0.13806189448260173	0.06903028385714113	0.0153091539969704	0.8634034890952614	0.952079292717119	0.9801744521818198	286	122	381	319	124	212	441	237	416
ARHGEF1	7.397707721024519	7.433185073806149	209.25394137088082	0.13190226760694332	0.07046044348822054	0.015314123778287357	0.8727761165806299	0.9510699381132809	0.9804524053071605	425	91	361	170	79	172	379	166	390
KCND1	1.9234561558487226	2.503476552038857	4.895078949660969	0.18049266523645835	0.1858431873425385	0.015326347247130936	0.9373716656827403	0.9530096469068805	0.9674384577787793	8	2	6	13	0	1	8	6	15
PRKCD	5.550396554169204	5.597836093777673	57.39193952415147	0.037504169546324316	0.0736149459139881	0.015336255888263222	0.9696274161154408	0.9510699381132809	0.980099149019811	103	25	75	93	18	64	87	39	104
GSTA1	0.5415401238209575	1.7745643082677416	2.3614208975950888	0.12998599163574165	0.3111776923018865	0.015342120801518722	0.9734714625807454	0.9510699381132809	0.9375007385892695	4	0	10	0	0	6	4	2	0
PLEKHH3	3.812805282368721	4.411381075394266	23.060473819556744	0.3637956294827847	0.08193707486215838	0.015349586747042909	0.8599148304820683	0.9761012273954522	0.972833660725436	49	2	64	47	0	21	36	25	41
C2orf74	0.42554933309537896	1.4263482290105616	1.3509108802900063	0.2691692726877437	0.41379312815049524	0.015351172873440806	0.9172890309291559	0.919003520728366	NA	1	0	2	5	0	0	2	2	6
SIN3A	6.676349497675444	6.741033226924916	128.13148030662572	0.11890833365161901	0.07659069869612428	0.015359280822181572	0.899827372447078	0.9518930948312976	0.9797028365713139	178	46	299	186	31	103	255	104	223
BHLHE22	2.103120835068051	2.7580561086686526	7.18049781332009	0.3840636069987587	0.263314000635887	0.015410999415860464	0.8920563770463583	0.94319355294123	0.9584797540207837	21	2	1	2	6	6	3	14	8
APBA1	2.438627528671822	2.8420597018967166	6.459937399185359	0.19405108237516486	0.1567424164641691	0.015433203591402527	0.9118337143491648	0.9510699381132809	0.9721076419735465	18	1	14	8	1	4	15	4	18
JMY	5.2725220534015165	5.396495965699571	49.473116041857715	0.17730287615647838	0.08494296403482854	0.015456224154409292	0.8721434359366186	0.956713458569893	0.9780476847273326	59	8	80	86	31	27	90	46	110
MTO1	4.379840427138284	4.550799241021907	26.14269320974877	0.08729804674295995	0.09939734917247596	0.015458313574367909	0.9480279755806914	0.952882750124219	0.9769836562960285	66	7	57	29	5	18	43	20	70
RP11-455F5.6	1.4568594403520312	2.0769224439152816	3.7268980743406868	-0.4075692888497893	0.2654391700776672	0.015478926681648788	0.8678532592738805	0.94192273531248	0.9569240299247764	3	2	6	5	1	1	6	9	1
BACH2	2.824437808286234	3.4271187555384226	11.114240672139271	0.31774176685828576	0.1495620801080822	0.015481509645571946	0.8899487385714183	0.9633862383248709	0.9676840724684187	14	0	39	7	5	6	24	18	9
ZNF653	0.7311539549989652	1.6945925791095349	1.9981549701980994	0.3255801049924354	0.321100658945548	0.015492578307772885	0.9032267209135716	0.937801394115827	0.9498517250046166	1	0	7	4	0	4	4	0	5
DNM2	7.763063486871606	7.816563585263785	271.82127151143106	0.08298351621092993	0.07231818471215955	0.01550533478491089	0.9271356879811223	0.9530058183842899	0.9801744521818198	637	69	493	450	65	261	437	204	525
RASA1	6.075428171053888	6.1153623836681295	82.64345486481261	0.021930827698288018	0.07612498774614851	0.015512039017471859	0.9793261546232648	0.9442795881082149	0.980099149019811	170	30	130	113	27	91	149	54	134
SCRN1	5.8361539489400744	5.9006559990573475	71.99409724805274	0.18859690731943038	0.07883176427472101	0.015541399805567103	0.8359437536011571	0.9537960481765665	0.9784548194338857	117	45	75	74	29	49	143	72	104
ANTXR1	7.962005538936652	8.031048477228417	318.3579897353266	0.17781738092389252	0.08737616315384078	0.015607522200972914	0.8546208216991321	0.9490533559059566	0.9784548194338857	577	156	449	204	157	190	570	345	558
SMCO4	3.0019540207624633	3.4075440568638937	11.096957151333225	0.2824264593377382	0.13286567537743557	0.015626581934003347	0.8822165214178366	0.9606617301245716	0.9733805757310142	18	6	18	21	0	9	14	13	22
RNF125	3.3997018476875267	3.6336096862281564	14.13815114823554	0.4490478216790404	0.14165524961830725	0.015628052234362998	0.764067808204157	0.952882750124219	0.9721076419735465	8	11	27	11	4	16	24	11	18
EMP3	5.547563928604275	5.602266273877807	58.32590362954388	0.11273253365800452	0.07328810336577173	0.015679493361114863	0.9088242026573975	0.9563200890667214	0.9784548194338857	79	33	74	70	24	61	72	53	96
GOLGA6L9	2.025847927179491	2.567019739545298	5.049520766283027	0.17712546580153826	0.18483798579076277	0.015705296951720876	0.9332479966552638	0.9510699381132809	0.9679842545236205	13	0	8	11	1	6	15	3	6
NBL1	3.8765766716009646	4.006224133519131	17.791063579171997	0.031162150144654593	0.11229931040675255	0.015742724323381505	0.9799346190787264	0.9479106660749343	0.9761599708012813	48	6	20	22	6	13	25	21	33
NAALADL1	1.0970185938020591	1.8268015284889834	2.503312895837516	0.29360127883494824	0.2728488510302478	0.01574377530921026	0.9011279463674206	0.9403741524811274	0.9553585204071964	10	0	3	1	1	1	4	5	4
EXOSC4	0.9259214147806573	1.8324499823683296	2.335932620816448	0.6325373384888808	0.3351849782519064	0.015748113710926055	0.7962267722927872	0.9294677151196654	0.9535871419525299	7	0	0	6	1	1	5	1	10
HK1	7.5788596384923705	7.607337083756201	235.9523946171177	0.07378412397091764	0.06914536707016503	0.0157630437854037	0.9261017043214868	0.9497331126779323	0.9797028365713139	469	106	306	380	63	228	401	189	390
ABHD16A	1.7058956749403247	2.358879804034028	4.128989273601029	0.1075631844997987	0.2116319437344346	0.015794522379157756	0.9651232223040225	0.9491794802943465	0.9642144249590633	8	0	12	5	1	5	15	1	5
GCDH	2.6025235395529105	2.9577202192784964	7.4115534086484836	0.27890225920738304	0.15825747898228776	0.015818870686549993	0.8705067409236645	0.9508844722480031	0.9712644985039991	29	2	5	8	2	5	12	6	21
TMEM45B	2.5306346817983236	3.0347070321977694	8.598089717849787	0.5674420653071087	0.18525502349604783	0.015822493709370472	0.7504231916870839	0.952079292717119	0.9676840724684187	9	0	8	11	10	3	14	9	22
DYM	5.635890224215975	5.697993836814096	61.304315656548475	0.08794202558352515	0.080310211078885	0.01584037918658004	0.9277191730820443	0.9485592588997531	0.9784548194338857	115	22	129	64	19	52	130	46	101
RP11-270F18.2	0.17989413503997695	1.3966341746731317	1.6883626478666083	-0.002197051099138268	0.510823825134736	0.0158610756604652	0.9992111213366963	0.9194472460614066	NA	1	1	0	5	0	6	1	0	1
RP11-20I23.5	1.15207045476591	2.0791015727869633	3.4118058609080073	0.3586762141863336	0.24890843462748324	0.015862212326228187	0.9083909795186058	0.9551748494009638	0.9531260760545283	9	0	10	0	1	3	3	8	2
RP11-686D22.7	1.3644427040769342	2.118305967791536	3.1412153294505454	0.4844916222577215	0.22926991662138027	0.015869359664446282	0.8151509782046528	0.9491794802943465	0.9585373211517844	13	0	7	2	0	3	4	3	10
SULT1C2	3.278216229773438	3.9602569944247694	16.545418249239262	1.0020420160233807	0.14613498092146476	0.0158814552148165	0.631896798682718	0.9648463090169993	0.9662144860543778	33	1	1	64	5	20	29	9	36
PTENP1	0.9701979295267382	1.7361638591296344	2.258970494126929	0.18993161757367596	0.317870983191062	0.015890838314145235	0.9422674154980599	0.9309927961768297	0.9535871419525299	2	1	7	2	0	2	1	2	9
GPATCH8	6.883084650747731	6.921270520336225	145.5287293713771	0.05561420175603108	0.07724716215400186	0.015893196599840242	0.9502402403705711	0.94319355294123	0.979591799752997	325	37	263	183	54	128	265	129	230
SERTAD4	0.5147614460983136	1.553210807327011	1.9907158748344393	0.5646524683833238	0.41380271047104605	0.015898601630775274	0.8469986836283344	0.9275378553205483	0.9368293045448559	0	1	7	1	0	5	3	1	1
TMSB4X	9.324740955747894	9.411185935878674	832.6029122340732	0.23789241223279176	0.09676192788177415	0.015910191764093414	0.7948019986127444	0.9480902010399391	0.9769836562960285	896	520	794	792	450	914	1268	619	1419
CFAP54	2.3183993132845457	2.9384195961638833	7.22686415899139	0.05560984926688585	0.16006734259258149	0.01591950627943126	0.9805694916602772	0.9625422083035141	0.9643094067245427	15	0	23	8	1	9	13	10	4
ATM	7.6516570247187605	7.713296226953715	252.88224062515937	0.0756942354663039	0.0758094317939294	0.0159200767386093	0.9367001311013886	0.9527153683193695	0.9784548194338857	420	68	566	378	76	178	597	149	525
ASB1	4.28436067735629	4.395394632523656	23.68900340359522	0.07747871403983252	0.10114261720410173	0.01595754130440471	0.9510730364707201	0.9477197185657726	0.9773661211148865	62	7	22	40	8	22	37	20	47
CEP97	4.195997337832735	4.342291756539203	23.4831052925325	0.29647358731422996	0.09748203408819327	0.015991678519888503	0.8078383440380889	0.9605862287663232	0.9737617169716046	22	16	28	35	8	20	57	10	43
HLA-DPA1	7.4578614755993895	7.954445504000879	304.67970668474663	1.2507701749486873	0.2855618517084788	0.016001202845049557	0.4193092335766767	0.9160889744876067	0.9619847615907524	59	315	325	96	99	414	370	229	571
MKRN2	4.56377990006949	4.661705202972059	28.784117377200147	0.07048068642078013	0.08612379718372813	0.01600844865925683	0.9503245916155348	0.9518654377226142	0.9784548194338857	57	6	42	48	13	18	56	25	61
CATIP	0.46504378199040025	1.5130815225464485	1.7010578384411443	-0.2995481935160402	0.326409160185901	0.016018514483266275	0.9200579115076095	0.94319355294123	0.9355170020326924	4	0	5	1	0	5	0	1	3
TCTEX1D1	1.2979658932527187	1.9744186727404816	3.1829370851772167	0.8230954455242108	0.2944178715021218	0.016018728603627123	0.7340353106223293	0.934945572287354	0.9556523003408786	0	2	6	5	1	2	5	2	10
PDE3A	5.193611181475658	5.36932013421521	48.963931798929885	0.2753413152186322	0.11899396753902114	0.016032120188155356	0.823662021228272	0.9473354328311226	0.97391421093174	53	32	103	44	10	20	116	50	85
GS1-44D20.1	1.1031984334710268	1.8900839269708354	3.1411054256174245	0.42591887918683125	0.3822960861034428	0.016035474026597503	0.8875603830746214	0.9245814440535411	0.9531260760545283	4	2	4	0	2	0	7	5	5
MYCBPAP	0.5684993697958545	1.7707698148986928	2.0310644087490264	0.791069909809309	0.4709730169752275	0.0160573341692637	0.7718102314203786	0.9128056628822664	0.9385464989865291	0	0	8	4	0	1	7	0	9
NUDT13	1.1302618349789841	1.9748104311083472	2.8998236908242934	0.0931463762322836	0.23669190629215267	0.01606500759898943	0.9736835993152615	0.9546302145318082	0.9535871419525299	4	0	3	11	0	6	1	3	5
RFX3-AS1	0.27121130079027905	1.4647973877298648	1.4508621470931171	-0.36104308521724554	0.4570601183627327	0.016093467551265624	0.9083909795186058	0.9206866209563186	NA	6	0	2	1	0	0	7	3	0
TRAP1	4.5356473866837295	4.78581640681941	31.29415528118477	0.1316011546303478	0.09843440613402996	0.016105802011382685	0.932114153767693	0.9625277121301608	0.9735302285974932	96	3	22	63	13	18	59	39	50
GSG2	0.9825347420143765	1.7952975925476176	2.418835195097472	0.05912401203998973	0.35205952257146356	0.016106842123962628	0.9805694916602772	0.924924573756551	0.9536000690985099	4	2	2	4	0	1	7	0	9
CTC-487M23.6	1.217587766172147	1.9190802699126457	2.844312761093589	0.5280361239734631	0.29239216263280776	0.016123611127708153	0.8105437977180319	0.9340427250425101	0.9556523003408786	1	2	4	7	0	2	9	1	6
FAM86C2P	0.9957026617376619	1.8946251311806335	2.527818465176769	0.20667668130847683	0.2659609924409752	0.01616460521187155	0.942242514561226	0.9474770211399501	0.9531260760545283	10	0	1	6	0	2	8	4	1
YBX1P10	3.498140224663179	3.7392153357064593	15.365477212440576	0.39792646178004354	0.14848385977598988	0.016176717452039375	0.79256528296079	0.9512563921532871	0.9713537731139807	18	4	24	6	14	18	17	14	24
STC1	5.333564991582689	5.803362395061773	67.7475094611747	1.2824643108339466	0.2571089441003787	0.01618329225820307	0.4749795415319174	0.9245636141608807	0.9679544009345296	8	51	37	95	38	24	206	55	122
HP1BP3	7.830392636764864	7.838141778601841	277.194153786823	0.05452645452043429	0.06148398191734309	0.016191378857510232	0.9360940805250499	0.9490533559059566	0.9781523806236124	500	99	400	409	114	214	472	250	508
EXOSC8	3.4082235332081474	3.703516788421046	14.324832574703564	5.54497241523603e-4	0.13711741736702748	0.01619154907633389	0.9995793865545817	0.9544880082060485	0.9721076419735465	31	8	11	18	5	18	21	2	40
TIMM21	3.675102741451539	3.941657698579355	16.492471187706474	-0.039160598018065484	0.12140235451735357	0.016232417790816866	0.9798908645690257	0.9543081960327376	0.9733805757310142	49	4	21	30	2	21	16	14	35
BLOC1S5	3.4470939966642136	3.590168235023639	13.023898054771246	0.1672687446565517	0.0877867845596363	0.016242604830602744	0.900268647046682	0.9650303038001319	0.9737617169716046	18	4	25	14	7	9	28	10	24
ESRP1	4.228573870149553	4.425538139274696	24.582893629273457	0.425362224692077	0.1177263208163457	0.016243281462895096	0.7597401371325059	0.952882750124219	0.9733805757310142	36	10	9	60	11	17	36	20	63
MFI2	2.1826247468111344	2.658537366313413	5.900861120649331	0.33335066621761966	0.1902502236398965	0.01627034241015327	0.8714468486837282	0.9508844722480031	0.9645873073820931	9	2	2	19	1	4	6	9	12
ZC3H13	8.445501502319662	8.457379870394105	427.58888910213966	0.07473834477633103	0.06252281487411389	0.016274798537308566	0.9140024580591843	0.9514667528335516	0.9784548194338857	743	171	538	542	209	388	651	369	767
DALRD3	1.8709551432639209	2.6858258353812814	6.029462759586194	-0.7252977153595042	0.1649526312427148	0.01630970967386688	0.7764179693683162	0.9689634837999129	0.9563632355601174	15	1	14	8	0	8	3	13	1
NEURL4	3.6927970200565237	4.307157083743811	21.32861156735456	0.3741889659758232	0.09060452551424678	0.016328299047097903	0.8550593669748087	0.975304431554863	0.9695939407776953	105	0	26	25	3	24	30	22	35
RNU5D-1	0.9913125614622511	2.2360612549274883	5.115897909607093	1.19766286481206	0.790915098853521	0.01633182656428201	0.7082794445804811	0.861227011033769	0.932479750026581	0	5	0	3	3	14	6	0	4
PCDHB4	2.1338595542177834	2.5490378995340532	5.153858522432789	0.2631623430258529	0.1848400996442464	0.01633211096699853	0.8842688689802329	0.9460782370995231	0.9669476265041161	5	1	14	9	1	3	8	6	13
RPRD1B	4.9087837601356625	4.984195394107639	36.847566948253075	0.10921768525448679	0.08322275271249793	0.016332856240502295	0.917597590143594	0.9518930948312976	0.9769836562960285	53	15	41	79	12	27	63	37	65
HS6ST1P1	1.0406897061665166	2.0041407364009434	2.8264572859918733	0.4226478028721945	0.26049752518177766	0.016346188305301858	0.8750350675552391	0.9508844722480031	0.9514816764914721	16	0	3	1	0	4	1	3	9
PMVK	3.416372038550873	3.741380950766764	14.44193854618847	0.029042306014463604	0.13424364593753277	0.01634886358603897	0.9873159807829491	0.9573081163204197	0.9712644985039991	54	5	8	18	3	8	16	25	22
STX19	1.236348094289893	1.9074782502258238	3.070585976920809	0.7156672142025298	0.30874260716758317	0.016359940819026267	0.7259127152762598	0.9330946793326786	0.9537286742749558	1	3	2	7	0	3	4	2	8
ST3GAL2	4.630038343473329	4.7407995711234046	30.808295874988787	0.0211820062815074	0.09674829074786155	0.016368438168530713	0.9850112454077118	0.9497331126779323	0.9767519954656899	50	14	54	48	6	25	57	34	40
TCF3	5.182631207862242	5.342763734965891	47.02977721073151	0.10130774923546831	0.0907204525397164	0.016395190741099058	0.9367759614688624	0.9559770146387455	0.9760254625170316	135	16	49	92	6	38	98	42	75
SSC5D	5.833646280953696	5.99866106160058	77.87604504025612	0.4513457280191976	0.14474484142291016	0.016413644706595544	0.6762376115634109	0.936527387052878	0.9734054743194142	112	56	45	57	41	46	97	98	152
GRAMD2	2.2546573401024363	2.790130221985105	6.466078541740236	0.5549793096216192	0.19974512214459894	0.016414361936195297	0.7914339512652823	0.9473354328311226	0.9645873073820931	11	2	1	20	2	2	13	6	19
PLEKHN1	1.131524041886156	1.9805562227138942	2.884543707671943	0.2880592591429554	0.23720048094213672	0.016421022923662452	0.9119724329674201	0.9537960481765665	0.9531566610575084	10	0	1	8	0	6	2	3	4
TARBP2	2.6267179564395318	3.0501641674265936	8.135381090264277	0.3125817758781972	0.165249528670428	0.01644065700201027	0.8721169590983593	0.952079292717119	0.9677327694810639	30	3	3	13	1	11	17	5	11
EEF1E1	1.9528796914496473	2.334622099561224	4.608147774624755	0.26601444836806776	0.17618343337681586	0.016466084439475556	0.8939928338910151	0.9517717889993285	0.9643094067245427	10	2	2	5	3	4	7	2	13
KIAA1107	2.6495014248807336	2.9350883827347993	7.521173762750823	0.14554995538759682	0.14051364126700153	0.01647397591587177	0.9311360638397481	0.9531081073622246	0.9716818668690317	17	4	12	8	1	4	12	8	18
LINC01140	1.5405496486015071	2.0482229177526468	3.4690594327031676	-0.19719501989994567	0.24801865505368284	0.016496068879459834	0.9358553690958661	0.9389599175889878	0.9577279945899461	7	1	3	4	2	4	10	3	1
PPP3CC	4.914672489728636	5.002800598368891	37.20320709403345	0.12164693285788611	0.08023351369861874	0.016511693127693187	0.911410633557248	0.9553250640778268	0.9767165991518493	59	15	75	41	13	19	77	29	87
RP11-315I20.1	0.28893683746582727	1.319816511296487	1.0871655616643572	0.2979455226712952	0.49786395283330837	0.01656763477334566	0.9025248904522267	0.8975440945895873	NA	5	0	1	1	0	0	5	1	3
POP7	2.2031422647022656	2.626470537321449	5.969952842244818	0.09961984178761114	0.1962651488159512	0.016609193446597323	0.9639458408797247	0.9463807725560526	0.9643094067245427	9	5	5	8	1	3	23	3	6
TESC	1.1945449084409538	1.9448782371365732	2.8203998581350356	-0.09761780008279114	0.27741011371352975	0.016613520448627853	0.9716170213093717	0.9394896179697125	0.9553585204071964	4	1	6	5	0	0	8	5	4
OLFML3	5.152539522038312	5.385208204468825	49.158055667911995	0.25263656248265604	0.11731614347725623	0.01661641830084445	0.8578985990805212	0.9530096469068805	0.9733805757310142	168	7	40	36	31	25	73	66	91
SLC24A3	2.4176553752571763	2.8376097248116054	6.922324779253311	0.41593265966632204	0.17390510403721796	0.016644898438341146	0.8271607394779417	0.9510699381132809	0.9669476265041161	18	4	2	13	1	3	13	7	17
TTC7B	4.749647990962393	4.845761656237625	33.067772681110284	0.07203286855805648	0.0917542904011063	0.016661039082858754	0.9518119376793094	0.9491794802943465	0.9769836562960285	77	10	60	32	12	19	56	34	71
PDHA1	5.922738425676838	6.0043279154282345	76.59313738312127	0.16493777573350263	0.08437990962840383	0.01667494751751678	0.8653098485695996	0.9510699381132809	0.9769836562960285	193	17	86	76	47	64	112	61	172
ADI1	5.351150009641814	5.4628516136961425	52.57210665276975	0.28025212551708356	0.09806577472620037	0.016693245425520382	0.7873162180862704	0.9510699381132809	0.9744456945436855	63	15	38	99	37	36	83	57	93
MMP8	3.6923420194462926	4.733901984764592	30.11782851909123	1.6006824304236598	0.4943643924059381	0.016707090652619234	0.5321332590717573	0.8812961406253081	0.9423084782644158	9	16	1	104	5	4	149	13	60
MEX3B	1.2471379760850458	1.8148776417529269	2.4055137218858205	0.2177811073265662	0.2599061843450322	0.016718381838131218	0.9118337143491648	0.9340427250425101	0.9576095469425928	5	0	4	4	1	2	4	2	7
ZNF181	2.8006107926712036	3.3063286527311	9.722152274665902	0.42227635307814626	0.1520924035226337	0.016741977663953248	0.8207216369041276	0.9557135978310496	0.9698920793267953	39	0	9	12	4	5	19	9	26
GALNT3	3.84220465539886	4.217419119665325	21.644544254359612	1.0186682634443385	0.19529449467513157	0.016742806455472208	0.5609020790455308	0.93976864261811	0.9678262726848877	3	5	22	41	19	18	30	22	42
SRD5A3-AS1	0.4929925338788406	1.40645396366796	1.370855876446597	0.29295639810975915	0.4011865561836911	0.016766404732467172	0.9045087479190665	0.9188772377087091	NA	2	0	5	1	0	1	5	2	1
ESAM	6.275784664243517	6.331473020574651	96.05723434624753	0.06107047240575616	0.07887983186649104	0.016771962290587278	0.9518119376793094	0.9477197185657726	0.9775061845294616	130	26	171	182	36	86	123	81	215
RPS4Y1	4.7525330857002785	6.523047936865335	110.74810654987617	4.4249090548725425	0.912569381642558	0.016779430979116366	0.14765061960810502	0.782350638958177	0.9125381025295285	277	8	0	0	97	131	239	122	249
BLK	0.2600259083562949	2.1418740414485202	2.989205885303491	0.8096597738654278	1.6468158603416376	0.016780327587239508	0.8135720418677077	0.6590028023479203	NA	0	0	9	1	0	0	33	0	2
MKNK1	5.9309383616208065	5.997273662225583	76.26170176238703	0.19355818601448543	0.08063274759662777	0.016808628497029014	0.8359437536011571	0.9510699381132809	0.9769836562960285	97	26	163	71	38	59	133	53	174
TBPL1	2.679157137159038	3.027733414371802	8.071087346744555	0.11616336515383208	0.1544932260690357	0.016816926635201238	0.9538637598971333	0.952079292717119	0.9690933706845726	9	4	17	13	1	7	7	5	28
GALNT12	2.612042414927989	2.988732066931775	7.597085625496598	0.3501661987230669	0.15742587014647988	0.016819904815908674	0.8303476960072145	0.9515921864431005	0.9688649736720191	10	1	6	24	3	4	18	6	18
EPN1	5.918758440722197	6.104908994456411	82.01080503594704	0.2329402762975341	0.10057685289817966	0.016837833565300053	0.8564090454113055	0.9553250640778268	0.9736134697494876	241	43	66	128	8	84	127	74	130
RAD50	7.015207492143436	7.065950537093104	161.05091603655552	0.11063290653888648	0.07490122271109276	0.01685234742953055	0.9017360043035897	0.9508844722480031	0.9784548194338857	386	40	155	283	72	116	317	117	343
KCTD3	5.766969514853391	5.804959759233629	66.91600133478087	0.12378358000048069	0.0639896569338403	0.016865029476619223	0.887210272683566	0.9576312764365832	0.9771828997134671	95	29	104	74	33	46	110	66	123
EPRS	7.222129337735996	7.26521945046528	186.21457371306334	0.15087823349838075	0.07410966423203626	0.01688149777339898	0.8573289440933576	0.9510699381132809	0.9778865964563246	350	64	150	285	106	143	370	158	311
PLEKHA6	3.483323880148507	3.8143880245390225	14.928345125104206	0.17733037529017862	0.13011283611476382	0.016883315585783442	0.9185602496677776	0.9563200890667214	0.9713537731139807	62	4	10	20	2	10	27	20	22
AK7	2.590934253168875	3.213169277306389	10.090134467725724	0.12677509129341072	0.23767354095386056	0.016886888543760362	0.9693024264564695	0.9445610333310375	0.9577279945899461	3	6	30	5	2	14	16	13	2
A4GALT	4.123183582202129	4.561913764758065	25.935525178146293	0.2626555375987591	0.0965180682227989	0.01688707865661986	0.8764510271178894	0.9694314605694809	0.9710167329314384	60	2	90	25	2	18	42	31	50
ZNF85	1.6956065860035243	2.4173754204783586	5.182577721127833	0.2672567215918254	0.3781654095244135	0.016904431545634323	0.9277191730820443	0.9175323397734214	0.9537286742749558	6	5	1	5	2	4	20	0	8
OMG	4.119398750370446	4.472987301646141	27.20603634565529	1.2080168040265655	0.2878254004853656	0.016940960823159903	0.35590771211475725	0.9115774473127348	0.9662144860543778	9	21	19	10	21	21	54	28	35
MRPS36	2.817415128796504	3.210796775795179	10.352851095802311	0.9197536294008867	0.24821729226709446	0.016957483220797858	0.5754318315010122	0.9312173395740104	0.9642812352055284	7	4	2	13	11	5	19	8	26
MRVI1	5.4954878534114195	5.764506600991882	64.17476331645514	0.3074261441419317	0.11269101321740783	0.016960180913201922	0.8320761285793286	0.9548713849522226	0.9733805757310142	143	34	137	59	3	44	134	62	107
HDAC7	6.7273781352474025	6.926300585528842	144.71289044552634	0.1716630265137634	0.08730065548450017	0.016969219883706498	0.9015680775891408	0.9635051507816844	0.9734054743194142	379	18	306	281	19	120	228	147	258
EFHC1	2.6660363104450604	3.3383530304467937	10.108212793288969	0.38149833805095823	0.16887060074861754	0.01696952249220554	0.8756317819150091	0.9605344969737768	0.9633151636852262	7	0	39	12	3	12	5	8	32
DFFB	2.1801208388818507	2.6312975290326395	5.439430244016312	0.1935827936432108	0.19206593275631303	0.016970121435090843	0.9200579115076095	0.94319355294123	0.966205225110532	21	1	5	7	1	5	6	4	18
ZNF780A	3.419583087760506	3.6044870904043167	13.06244181513316	0.1884394982818355	0.09494324810457487	0.01697413801735444	0.8965188559548405	0.9648046002837996	0.9733805757310142	16	6	15	26	5	6	28	8	35
CHFR	6.135051958094162	6.202126412236982	87.19092366608714	0.04995308909693695	0.0871280951276914	0.01697654237748885	0.9603255644494308	0.9417888277080226	0.9773661211148865	197	21	158	144	22	76	143	73	174
BST1	2.62044797590051	3.105815165072913	8.303858019516493	0.535023759239182	0.18909249737179418	0.01698716521928411	0.7708112485470883	0.946168271403568	0.9662022784134476	4	2	29	10	2	5	23	3	23
SFSWAP	6.366549045920743	6.431230189995712	102.6781932108712	0.036395344244946115	0.08340451224857678	0.016995698502341443	0.9712960424832618	0.9443677856889887	0.9771784278697707	235	23	180	164	31	108	184	66	189
ILF2	6.194540348184748	6.237062743421962	90.75010232628883	0.1696502858344543	0.06761043413766576	0.017008433136693497	0.8353549383249304	0.9553250640778268	0.9769836562960285	111	31	137	110	56	75	162	72	166
PALD1	4.583067682910867	4.9195728368544	34.31628085836157	0.18570119114692996	0.0988549165503791	0.017017963933448236	0.9133858368248059	0.966527864441225	0.9721076419735465	103	9	89	25	2	29	40	37	76
ZNF394	4.3867225341465454	4.570283434508095	27.134579677044936	0.25185682972120926	0.11067954348300546	0.017026132452334728	0.8458644812570995	0.9528281803739641	0.9733805757310142	29	12	77	26	5	25	51	25	40
MAST2	5.4201918318408095	5.6767093651505185	59.41992896752715	0.020797383555806404	0.08147080949604688	0.017047690437408992	0.988378372901479	0.9694314605694809	0.9733805757310142	134	6	83	168	10	53	99	72	71
RP11-53B2.1	2.477893737628526	2.818753022918939	7.1241685510794825	0.013304877345022652	0.16801026192775195	0.01705904001353583	0.9943376737963333	0.9514667528335516	0.9662144860543778	12	5	9	6	2	8	22	2	7
NOMO1	4.692503749163651	4.810922269922461	32.65203885095755	0.2131033878455793	0.0843879520428187	0.017071883327530006	0.8361241925647407	0.959447228293721	0.9747263244974468	60	6	32	47	24	22	59	27	69
ZNF860	0.9898109162984199	1.958942282975722	3.062272419070616	0.475621125468613	0.4627094709947296	0.01712685893078516	0.8806941306852538	0.9095631829434323	0.9424350547120353	2	1	0	8	2	3	14	0	3
SRP54-AS1	1.1839134253236974	1.9439160014333687	2.542754705792858	0.2765651718781542	0.27452702792756906	0.017134085852916262	0.9006692996998679	0.9372205348522124	0.9552585746083478	6	0	4	7	0	1	10	2	5
DIP2A	6.161537624231101	6.357044144661127	96.69675337729782	0.17925248150732023	0.08880217347566093	0.017176298504438938	0.8893904854482091	0.9623100139226118	0.9734054743194142	250	12	263	114	17	81	178	78	192
FMO4	2.082521231929174	2.4305425309901247	5.305983026163237	0.4413893840278745	0.17715363298513	0.017206183746315634	0.8093349086888857	0.952079292717119	0.9625410976344254	3	4	4	7	3	3	13	3	10
PIAS4	3.9706645821416973	4.232282001171546	20.533011535483226	0.0326381140982864	0.1154183599764686	0.017239803461978714	0.9815775756303183	0.955202930805201	0.9733805757310142	47	2	25	50	6	11	37	28	34
CCDC137	3.7219963838923045	4.418394768370155	23.253396370080875	0.33942632496925806	0.09362792634733386	0.017244601342777822	0.8822165214178366	0.9754468380449135	0.9657962526460218	78	2	19	69	0	37	31	17	32
PYCRL	1.6570263509978274	2.3817261282337525	4.426024356445141	0.1808288777698521	0.21631697425184795	0.017251018182185388	0.9449890185481257	0.9530096469068805	0.9552434101230662	20	0	2	6	1	10	5	3	4
B3GALNT2	3.5375297191211295	3.853686849049767	15.692566451705396	-0.12510539941379295	0.130043116588354	0.01725564663111982	0.9445391005607876	0.9557135978310496	0.9713537731139807	38	1	19	29	7	11	20	27	17
SPATA5L1	3.150999014293401	3.4083636386244436	11.232929909621804	0.09703415268713642	0.13744627662788633	0.017304588749178045	0.9548177901586365	0.9517717889993285	0.9721076419735465	19	1	13	21	7	8	19	15	15
NCBP1	5.204565054617932	5.38632693613932	48.41887250587635	0.18389707766806823	0.0987117486174013	0.017319811884558747	0.8874961736546325	0.9557135978310496	0.9734054743194142	62	11	52	149	14	42	120	22	98
VASP	6.435919027586048	6.4751147000440685	106.74353671813383	0.08736201743693607	0.07215859859067288	0.01734696905661633	0.9168482636472058	0.9488789700076229	0.9769836562960285	195	52	156	157	27	98	198	78	188
SHMT2	5.448321365841627	5.555698772174885	55.075098337235296	0.11613212978885916	0.09362897171164086	0.017348412234470454	0.9168482636472058	0.9482331889770677	0.9744075768582257	185	12	65	60	20	52	87	42	115
DDX3Y	4.672844905495547	6.351479678817631	97.85352343587076	4.253376258416742	0.8950425488927976	0.017354712248476577	0.16139544442623444	0.7808187712769412	0.9123463157039866	270	11	0	0	77	79	243	109	263
SMIM5	1.4366972799310807	2.1173260161297973	3.5422712946543724	-0.16238559548695164	0.24917181573762823	0.017358534112180798	0.9507919816805657	0.9461674394706818	0.9536000690985099	4	0	7	8	1	9	4	2	2
ANKDD1B	0.09510435626570615	1.4943122433503377	1.713076721843338	-0.28232757162323346	0.5185755924247132	0.017379154452988	0.9358760873487632	0.9238151386967933	0.9118083753169566	3	0	0	6	0	7	0	0	2
RP11-504P24.8	0.7995321343639977	1.6809512777400775	2.116114751802594	0.2209688649526902	0.37876279535296886	0.01737996432919726	0.9358553690958661	0.924924573756551	0.9419711362524695	2	0	1	7	1	0	6	4	3
NELFA	3.659081975776936	3.94680242055272	16.53112777280917	0.04176031128178579	0.13066882121704498	0.017388513856656112	0.9790117230464558	0.9508844722480031	0.9733805757310142	36	1	35	27	5	13	26	22	25
ACTG1P3	0.8704834554867991	1.8521908152257665	2.302480181996007	0.9465707779392203	0.3270147789962778	0.017392661805270514	0.6633962388597571	0.9359473553030336	0.9425422835110697	12	0	0	4	0	2	4	2	8
RUNX3	3.991851594758481	4.4538685792416	24.698966847449668	0.3790903529644352	0.1482376181802403	0.017401953528363864	0.8550593669748087	0.9595767389152717	0.966205225110532	14	6	100	13	6	34	58	18	15
MMACHC	2.4661291696843497	2.929371772743742	7.463250529485164	-0.14051094499197084	0.17921230872630795	0.017479914599132885	0.9518119376793094	0.952079292717119	0.9633151636852262	27	2	5	11	1	8	4	13	10
ZNF271P	4.478071548299056	4.620701906484213	27.882998937356046	0.0713992704297143	0.094345642449566	0.017491199036186404	0.9574599791733434	0.9547508381150916	0.9737617169716046	51	6	37	49	14	16	44	16	91
AC007383.3	-0.19909843173181277	1.1894225880757	1.1951112954177232	1.023601063089556	1.6654617884791794	0.017504817611479758	0.7142520006610898	0.6652658529408835	NA	0	1	0	0	1	0	5	0	5
MFSD10	3.7339078390785594	4.155334771146992	19.043152919718874	0.1533970465892914	0.11235729843102805	0.01750776107310708	0.9332479966552638	0.9657832350362227	0.9689658366435475	79	2	16	36	2	10	27	27	40
POLR3K	1.7906374326361973	2.3073223136784033	4.045958587594244	0.20326115376430237	0.2244121767400204	0.017510694039107315	0.9192367907473221	0.9403050938723729	0.9630613816816311	9	0	6	9	1	6	5	3	9
FAM219B	3.975865422193287	4.18505238136672	19.91846172374122	0.03030312934240253	0.12334180135916484	0.017514336348486405	0.9812956169779994	0.9458583865250207	0.9734054743194142	46	2	35	33	7	15	26	23	43
RBM4	4.085415686902754	4.2959387889049925	22.271348342258946	0.35240022203982024	0.118317584181463	0.0175254572895173	0.785091046873478	0.9527153683193695	0.9731657909893031	18	13	52	30	3	19	34	18	49
PABPC1L	4.225609315583893	4.605232533192826	26.82225543795268	0.13894604994636295	0.09453378872158252	0.01757610709404787	0.9367947722611334	0.9691505869605532	0.9712644985039991	89	3	27	68	2	27	32	25	61
DDX59	3.8276264233050905	4.031193908258877	18.672340614111878	0.3216106659557318	0.1342638028140846	0.01759800437650926	0.8267327491232135	0.9504590121518217	0.9713537731139807	13	6	26	25	14	7	47	20	27
RAB4A	3.6732018362198167	3.8408751177602514	16.497043531813183	0.20900506576810737	0.12713205994480295	0.017610480645892348	0.890025178056423	0.9524603474357354	0.9713537731139807	34	10	14	10	8	22	26	11	20
AIF1	5.174664438355598	5.635605991635724	61.196501821482975	1.5807729902874492	0.294769888846422	0.017626196267104304	0.2685274245575393	0.9127366733667214	0.9643094067245427	12	53	54	15	39	55	122	55	91
DVL2	4.261833843663699	4.431887865479013	24.203405961159078	0.04565829693569769	0.1123644194246135	0.017627132935215634	0.9737135889193759	0.9497331126779323	0.9733805757310142	53	7	22	59	5	28	41	21	34
CEP72	2.0023168333584564	2.8276211815836216	6.549313379890915	-0.15763074863458376	0.15801072553483012	0.017638561538559548	0.9581349618545911	0.9689634837999129	0.9554325747701619	20	0	11	14	0	15	6	6	3
FAM50A	6.5365274782416565	6.669145742214867	121.39106829750123	0.11439276279544494	0.088204971989339645	0.017646180950804637	0.9246636751371557	0.9557871846135694	0.9737617169716046	396	18	118	217	40	133	184	105	189
SPRED3	2.3736633001092717	2.7154624060692827	6.431158658415098	0.21240222849732643	0.18278242461930078	0.017651603122350996	0.9097950059302277	0.9460782370995231	0.96590098225541	18	4	4	7	1	4	10	9	10
RAB11FIP4	3.664529874488168	4.025384535010016	18.10106104652552	0.6087905079143897	0.14961229177344407	0.017672086726484997	0.6910493159262235	0.9510699381132809	0.9689658366435475	9	11	45	28	1	15	36	15	33
BRD2	7.83609957809231	7.887107575167861	285.6671747204288	0.10170178047845477	0.07778077724826996	0.017682765409895062	0.9084705489955269	0.9491952859719547	0.9769836562960285	629	55	561	411	101	233	519	249	504
DCUN1D4	5.1650377962636345	5.2315455116446294	44.40277259154519	0.1529262057722805	0.08255485215087474	0.017692542723687577	0.8847210145931882	0.9518930948312976	0.9744149143952304	44	19	63	79	19	35	61	45	85
CUEDC1	4.384704869460494	4.699302072062404	29.139327837296314	0.2203309521320549	0.10861542561293322	0.01772093068469171	0.8887668143217292	0.9612555921472634	0.9713537731139807	120	9	26	39	2	18	50	33	59
CTD-2270P14.1	4.63457741493658	4.784410544154503	31.445141559707768	0.1147267246034931	0.10185221426016268	0.01774865542250014	0.9244091399435195	0.9491794802943465	0.9737617169716046	66	13	64	40	4	29	54	23	66
GALNT2	6.681625580823762	6.737260496652164	128.3675733812091	0.12646045420760768	0.0791557168029403	0.01775563783171483	0.8886376111813562	0.9490533559059566	0.9769836562960285	320	62	124	180	34	124	216	87	254
CDKN2AIPNL	2.1852195430970607	2.750068881579333	5.986111876998447	0.19915053645417943	0.19547356531346693	0.017782579351779355	0.9276336955883978	0.9471645623350774	0.9643094067245427	18	0	9	7	3	3	22	2	13
CHCHD5	1.1206888745623491	1.8585176782342423	3.174002731490133	1.0668965649863709	0.45772551781876764	0.01779234017844019	0.5701402841588736	0.90374550952807	0.9407664994402275	1	0	3	1	5	2	6	3	6
RP11-543P15.1	1.7111449401232457	2.5738154738880743	6.392009167223605	0.9281976553220497	0.5574275854134568	0.017799541986116132	0.7401232210878049	0.8818850788136056	0.94377520239794	1	6	5	1	4	0	9	9	19
CPNE2	4.872859733716584	4.992232762683557	36.637147136597626	-0.03836518160343528	0.10121650207047304	0.017801025821297955	0.9743448555325483	0.9458583865250207	0.9737617169716046	92	9	50	57	12	18	71	47	58
ZNF543	3.25093202724088	3.546030371737041	11.925014106344522	0.10285630422019379	0.13568267269469883	0.017804737536938623	0.9518397899383714	0.9510699381132809	0.9713537731139807	23	2	28	15	4	5	38	7	25
BRIP1	1.611924106426144	2.3384189455358975	4.126528857044844	0.8152070249550069	0.264585255910033	0.01786601534328979	0.7251810565909673	0.937801394115827	0.9554152535311652	15	1	0	8	1	2	11	3	11
ATG12P2	-0.2393839961078914	1.2169552191517576	1.0084324595455885	0.44016567641687776	0.9224967185770956	0.01787618611013478	0.8937116551559763	0.8371884722855345	NA	5	0	0	0	0	3	0	0	5
RP4-597J3.1	0.17839248987614567	1.4263694791345047	1.2614161242517181	0.5748978492527363	0.617128990920372	0.01787678492018905	0.8275084145508288	0.8818850788136056	NA	7	0	0	1	0	1	8	0	2
ANXA2P2	3.5162210045081395	3.664614172757489	14.37924561790711	0.3158190386449739	0.09648357290393493	0.017888535646023593	0.8102856562717878	0.9649975557582742	0.9713537731139807	21	8	9	17	9	8	30	13	24
CAP2P1	0.6785315781352483	1.6557301646233606	1.798125143738145	0.09154046959585073	0.41352808062161944	0.017904535805573604	0.9736835993152615	0.9160889744876067	0.9381732138946702	2	0	4	5	0	2	2	0	10
NOP14-AS1	2.963309051393315	3.350909973286751	10.2838957992369	0.0997449263773041	0.1552457390331047	0.017908229505350842	0.9609186834872648	0.9516146100738099	0.9669476265041161	31	1	7	23	3	6	10	15	25
RP11-27I1.4	1.1853164929156697	1.7645605406510847	2.4157196047906355	0.27204781383722715	0.3005240739664289	0.017936521056402626	0.9004172085668242	0.924924573756551	0.9531260760545283	4	1	1	5	1	2	4	1	8
HSD17B7	2.7276068621289387	3.0618038147843643	8.574859775245912	0.5044669343146273	0.16862766427660786	0.017956213440040468	0.7764179693683162	0.9497331126779323	0.9662022784134476	3	2	12	20	5	10	17	5	14
LAS1L	5.385187151925289	5.447506374742815	51.03224416133386	0.039975063815085914	0.09315327890779514	0.017965435370602335	0.969036080857853	0.9372747180344394	0.9761599708012813	122	13	76	74	18	43	76	43	113
FOXQ1	1.149434205299254	2.0763901204545943	2.988088646897197	0.19189724196633665	0.29249268675241935	0.017973563972212076	0.9475200744659905	0.9399070946424302	0.9483416826863699	9	0	2	9	0	5	9	0	6
CDH1	6.597793442982144	6.7368935512251475	129.14355436391546	0.41544505786492497	0.11939356756611717	0.01797581973605399	0.6792921805690955	0.9418286167681842	0.9733805757310142	116	91	89	259	35	108	207	94	295
TNNC1	1.2974868955699808	2.344708045686876	4.279150739504174	0.6339084769646738	0.34564755384945667	0.017991265931108877	0.8404270848668949	0.9339461251622921	0.9425462279422665	18	2	5	0	0	8	10	0	8
SPTBN4	0.7485919709163652	1.685304957239716	1.8593780930724282	0.07490164760091388	0.3825412527823738	0.017995461450676892	0.9772015078650703	0.9204603228060372	0.9393830561058423	5	0	2	5	0	0	9	2	3
SFXN5	3.331825833633048	3.617416272656075	12.515525433577695	0.11016532060867171	0.13303564910539736	0.017996182142886744	0.9451121246746822	0.9497331126779323	0.9717064827490046	34	3	20	21	2	7	26	7	39
LINC00116	1.2994728321906144	1.9986933857056766	2.8692437797056787	0.5420586763822748	0.28722607954829815	0.018003405073251225	0.7846560601944303	0.9326457277865292	0.9535871419525299	12	1	1	4	0	2	6	2	9
RP11-158K1.3	1.966128366564559	2.326023533744339	4.469257014000982	0.08631035349459742	0.2135095851939641	0.018008555372867094	0.9665389732312887	0.9385029927414954	0.9619847615907524	5	1	6	9	2	3	5	7	8
LL22NC03-2H8.5	3.7487337306035857	4.057084063501619	17.717839413909193	0.16299449964348992	0.121935480037705	0.018037250141331933	0.9183158556187604	0.952882750124219	0.9725653832709621	40	1	28	38	6	12	49	10	37
SNORA46	1.9154988398293722	2.545647423439184	6.560981740353223	0.32873256283225977	0.41733646175559885	0.018040163885404904	0.9163310847617496	0.9117630760307328	0.9472586556417883	4	5	4	1	5	10	10	7	1
ATP13A2	4.15143057332041	4.477984503934686	24.405906124569654	0.23716158276397717	0.11280272252300495	0.01807250491279664	0.8766187150196408	0.960171970299504	0.9712644985039991	102	5	23	38	2	18	55	20	48
EGFEM1P	1.3071598949846146	1.9850888683402528	3.09544599415634	0.30186748838234617	0.29774242613236085	0.018097705997970677	0.8975382830081132	0.9340427250425101	0.9530031889479283	11	0	2	2	2	1	4	6	6
BAIAP2-AS1	4.378037943378149	4.476680836776721	25.381145225152714	0.15075615532915748	0.08810738168593692	0.018102499241969012	0.8930655218440514	0.9544880082060485	0.9734054743194142	62	12	33	25	8	18	52	17	55
MPP1	6.23191925353928	6.305379799995535	95.90845740025814	0.2764099283026465	0.09619419938226209	0.018105369683319283	0.750557422580842	0.9441175573378662	0.9737617169716046	101	44	119	90	64	77	142	98	164
COQ10A	1.179694775301584	1.7863273392690053	2.8128664001256065	0.6342103720359562	0.37181036052181277	0.018112727140920923	0.7658051743717681	0.9137250430510471	0.9446675892002684	1	2	1	4	2	2	7	1	6
AC125232.1	1.1968829546144968	1.8941425833042367	2.533338885219512	0.24459207398844537	0.3039551746068098	0.018136616363511583	0.9119724329674201	0.9268853251903066	0.9535871419525299	6	1	6	2	0	1	8	1	8
AGK	4.5589349217479205	4.638957307217745	28.486227133549434	0.08396680239195843	0.0953867144495552	0.018138997594730186	0.9373372221934875	0.9439630055357695	0.9742019512845345	44	10	38	58	9	24	53	25	49
CLEC10A	1.2051470823385853	2.019946358775855	4.206860701437866	1.2306746272557532	0.607867345246969	0.018153212055412905	0.5965231122534299	0.8812730373405745	0.9333158763513345	2	5	1	0	2	2	5	8	4
SNORA66	3.900678041406844	4.435167588335904	26.858374362980857	0.7073965490395456	0.3476924993430826	0.018164957284548526	0.6953412260865981	0.9108918815786662	0.9576308623749693	8	28	16	14	11	58	23	14	20
TRAPPC10	5.4987135301323296	5.653227827365578	58.58330378433848	0.05754636336107427	0.09273416764290644	0.01817576900722734	0.9639458408797247	0.952882750124219	0.9735183477656111	144	13	123	95	8	45	93	59	117
MED10	4.0756595755092695	4.179163189520918	20.49049235108701	0.08434785593460034	0.1029929186756251	0.018189481233908893	0.9475200744659905	0.9502866614460861	0.9733805757310142	46	9	18	31	7	23	32	15	35
SF3B4	5.2120980620110275	5.269402583009957	45.652503559423955	0.13250055507517594	0.07236216821681579	0.018233232876324126	0.8850529468573213	0.9557135978310496	0.9747263244974468	65	26	62	68	13	38	74	40	83
TCEAL7	1.8206870822804815	2.46387698896395	4.96263454203403	0.2828891350914126	0.3047947931054639	0.018248802231226928	0.9140436482846397	0.9265181936539593	0.954619196475354	7	3	1	10	2	1	17	1	15
U91328.19	1.3974012214685456	1.9018531855486687	2.9592870406757257	0.27452876684839633	0.26874280842843595	0.01829301090977899	0.8957209199047668	0.9309927961768297	0.9536000690985099	7	2	2	2	1	3	7	1	6
NFYB	4.991182754374205	5.121801823938491	40.638500536042855	0.18791693804076604	0.09829526595479351	0.018371027125137114	0.8653098485695996	0.9510699381132809	0.9733805757310142	70	7	71	41	27	30	103	24	73
SLC12A6	5.936558489602928	6.022472101965576	77.17386233197406	0.13774130454395633	0.09016791345020744	0.018377308876066836	0.8964102767089364	0.9473354328311226	0.9737617169716046	98	22	171	93	35	50	191	44	164
C1orf123	4.139603649032342	4.274227755915494	21.860093460703258	0.19072712919702173	0.0987206346480943	0.018416303554891177	0.8775246732908459	0.9552129261281452	0.9733805757310142	56	7	21	22	12	11	41	17	56
PGAP2	2.24545765137125	2.688936095028443	5.8908994811969	0.12970940484004354	0.20629514170025764	0.01842781316217181	0.9518119376793094	0.9410976131550991	0.9620909353624175	21	1	4	10	1	5	11	9	6
RYR1	1.2541775023113648	2.2390353838524124	3.6209072899596815	0.6849344487328431	0.2700719477936502	0.018481239904814106	0.7706500219920943	0.9474478092236078	0.9424679764707122	22	0	3	1	0	2	9	7	3
PRKCB	5.812076635807571	5.898280209082348	72.16844281543742	0.3388548232145354	0.10569881915828495	0.0184949409528668	0.7147305218329271	0.9418286167681842	0.9733805757310142	99	43	92	45	38	64	131	62	110
PCSK9	1.0939101968397054	1.8632258489539393	2.9585428665572304	0.7063870517105859	0.3691688019147502	0.018497203140869025	0.7688106112299363	0.9261246371438294	0.9416235576547674	6	0	4	0	3	2	5	5	3
CCDC34	2.4582615386380966	2.812345856399115	6.754167212278382	0.2633616469165466	0.18186520160726372	0.018498165917208112	0.8822165214178366	0.94319355294123	0.9643094067245427	22	1	5	6	4	7	17	4	10
TOP1	8.215695946778107	8.250121672850566	369.7491951715222	0.14692787131737703	0.0755087725615557	0.01849883597548567	0.8499513336707404	0.9478776243483564	0.9751363369747894	439	163	397	722	155	305	657	282	733
ARHGEF3	5.769176128633427	5.907215332071549	71.02849950545672	0.1992818481142214	0.09891173231624513	0.01852193395074481	0.8699969479856035	0.9518654377226142	0.9733805757310142	62	17	202	98	24	68	90	68	138
NMT2	3.7885881953081393	4.036031499857584	17.631081149462812	0.09720644649803656	0.13015706553240586	0.018524847631824035	0.9507919816805657	0.9471893800430116	0.9717306860731348	57	2	19	31	5	19	38	13	27
ZNF862	3.233920987429134	3.5835184807242397	12.439959091279388	-0.01233718891698835	0.14808397281030392	0.018528068604867262	0.9941356010839976	0.9515590574149706	0.9668964913669349	43	2	23	11	2	9	20	20	14
PLCD3	3.207417886088041	3.7653712372556645	14.236293178991012	0.49867816519198194	0.14358928775376462	0.01853165633298599	0.7912570672261424	0.9609384791781609	0.9643094067245427	68	0	15	9	5	16	20	14	26
RPTOR	5.336880133514825	5.517451660567771	52.93880213137363	0.1127933981083247	0.09678913145662162	0.01854560037259739	0.9311360638397481	0.9552129261281452	0.9733805757310142	164	10	53	115	10	44	127	33	99
FREM1	2.601524576171402	3.229282136461196	9.465940022106267	0.49248034069305036	0.183538081150382	0.018552360941554158	0.8223151540286067	0.9563200890667214	0.9561473237906982	51	1	4	3	3	15	12	10	9
KCNMA1	5.117000227910102	5.26072936471722	45.81296020861408	0.14178964257226556	0.1251076200404215	0.01855528396434371	0.9084705489955269	0.9417888277080226	0.9723359646400803	70	33	51	49	12	22	88	63	56
FER1L4	3.3753000181872643	4.13712099441039	18.664372666460146	1.1818986926305737	0.1569214707970533	0.018557362752040573	0.5310385504624252	0.9627006811603203	0.9576095469425928	3	1	43	72	1	19	37	15	36
PCDHGB6	2.6347715147256943	3.168151376309429	8.527080566142592	0.09474036908933	0.17870768644331167	0.018621598554902734	0.9670259612516203	0.9497331126779323	0.9633151636852262	33	1	14	9	1	2	11	11	29
LINC00346	1.0226273047188694	1.841836895196557	2.328224411482378	0.6547761491219556	0.3118053896941831	0.018622278363036697	0.7340353106223293	0.9339359069807139	0.9431438212579121	12	0	1	3	0	2	5	3	5
GHR	2.9881704252019827	3.4036171379929447	10.431613894821858	0.23972980340144032	0.16250029623889198	0.01862635975666916	0.8965824519712731	0.9473354328311226	0.9662144860543778	35	1	21	8	3	7	22	4	35
GREB1L	1.243204049848246	2.0443814172180286	3.094171865807519	0.8198656761460515	0.3277439410306632	0.018635835734366044	0.6904165544894544	0.928405287392163	0.9459630190947811	1	1	2	13	0	3	4	2	11
SLC45A3	1.5316581329314582	2.1366835380536777	3.4189118085506607	0.33794487835130044	0.26188488097228657	0.01864901723689513	0.870803402402489	0.9361007837747982	0.954619196475354	11	1	2	7	0	2	8	5	5
TUBE1	4.509198957912373	4.605474282476626	27.798081568046037	0.11092621472429771	0.08136784308609588	0.018654257060732926	0.9191350483320602	0.9563200890667214	0.9734054743194142	56	7	37	38	15	16	62	20	60
SRC	4.763335083353362	4.865360320274945	33.640194169992945	0.10649103374913807	0.10134036185534614	0.01871049010761355	0.923776548116805	0.94319355294123	0.9733805757310142	79	15	33	59	7	28	55	31	64
NARFL	3.039366409149144	3.4814182332139105	11.390676860113096	0.03002324429785884	0.1729349240460547	0.018781200725877932	0.9886623480270258	0.9491952859719547	0.9634656494059692	46	2	16	6	3	11	39	8	7
ZFPL1	1.4409159299531942	2.0457112875971752	3.189852137436338	0.2189601507735688	0.2786215862755769	0.018782269308413025	0.9215741125450668	0.9339461251622921	0.9535871419525299	4	1	9	4	0	2	8	5	3
C9orf40	0.6908683906228865	1.6443961835799141	2.1573426977800296	-0.33958130899802313	0.4017008192445823	0.018808847154308046	0.9020946095592692	0.9265181936539593	0.9301602491988314	5	0	1	4	1	7	1	0	3
BAIAP2	4.661218094359386	5.054541780900703	37.7608323120092	0.04957948040211499	0.09814615601655192	0.018818099620610124	0.9790704724557556	0.9673547663409826	0.9688194482498146	91	8	76	78	1	39	33	39	85
ZNF839	2.7526784180644404	3.1426841454696826	8.927491728526826	-0.02754704711932478	0.17428733256649218	0.01884321168820725	0.9882922841397687	0.9486800798399156	0.9636079018384941	18	3	7	23	1	17	13	5	9
CCDC36	0.643488772688516	1.7550645908746392	2.034634926752522	0.7303681867007474	0.4732532654416016	0.018859101827283623	0.7623560180037565	0.908537735129671	0.9301949639317119	1	0	1	10	0	0	8	2	6
CDH26	1.3750741871941907	2.1837254282027727	4.111457829402598	0.8598247477221483	0.3604418088681083	0.018873484972959625	0.708281707278604	0.9272989264730475	0.9407664994402275	1	3	13	1	0	8	5	3	4
COX7C	7.154930881394851	7.264875978428228	187.49564022362094	0.41018037687078523	0.12216482123870756	0.01887991493117573	0.6460169149697197	0.9366654141304672	0.9733805757310142	219	98	135	163	135	138	372	134	396
ASGR2	0.8513141007656579	2.0514663541509734	2.8705827627112144	0.951507707507047	0.4485275508166568	0.018884982162381703	0.7029597354001763	0.9163350183702135	0.9313491823331155	1	0	15	1	0	3	11	0	8
RP11-876N24.4	0.7461186420192234	1.6923120192384267	2.380170488532466	0.7028685916079221	0.5565776013923937	0.018920859244826813	0.7872814453143981	0.8878889749023552	0.9305433037224827	3	0	0	3	3	3	5	0	7
ANAPC13	3.861578121763203	4.088341473223631	19.78022120146874	0.4873516837141718	0.16721850233985014	0.018924639769636632	0.7218525590045237	0.9399070946424302	0.9669476265041161	18	8	10	30	16	23	43	7	33
WDR61	4.528226899344111	4.6162080737419835	28.513410784635923	0.11888004251199558	0.08986686530144906	0.01893585092337748	0.9126515078356069	0.952882750124219	0.9733805757310142	52	7	37	31	19	27	47	26	43
TGM1	0.6411507265149731	1.4918002347884833	1.4612866602911903	0.4834603414517122	0.42213742597223153	0.018942867170002133	0.8067977403642544	0.9039662055439898	NA	3	0	1	5	0	1	4	1	5
NOL9	4.992939012055254	5.1374243434597835	40.406580594807885	0.09502055449728622	0.101235592245637	0.018959919332577933	0.9378984961278749	0.9477197185657726	0.9733805757310142	118	13	47	69	7	31	72	25	107
SNORA31	3.9476469635925557	4.4581129590854	27.13424410027275	1.1325985286961568	0.34325367626705955	0.01896885033756017	0.5371007864796811	0.90780606254104	0.9569240299247764	4	22	10	24	18	42	34	26	19
HNRNPK	9.051432937278753	9.080359290306303	659.9147611775921	0.13824878702478688	0.07896454245560065	0.019020390849866037	0.8499513336707404	0.9446135160765781	0.9742019512845345	901	274	868	709	384	554	1146	583	1128
FZD10-AS1	0.7363075836026494	1.644004897953171	1.8291048845559257	0.25866732841566725	0.3979302731601923	0.019026483276154717	0.9192367907473221	0.9180474347766503	0.9343972204145333	2	0	3	6	0	0	4	3	6
MMP24	3.092941650867508	3.405907106260428	10.68602116322917	0.2953394197875628	0.1533464732274211	0.019033656656050446	0.8512550950337906	0.9460782370995231	0.9674384577787793	29	2	6	26	3	7	26	8	23
CLEC4E	3.848385246224997	4.156255174659109	20.866442397939657	0.9472636998051718	0.23802853875389673	0.019064960671828498	0.5025962332123358	0.9217982229885938	0.9643094067245427	10	12	34	7	15	12	39	12	60
FO538757.2	1.7828213172956353	2.4415890530432516	4.315625463330156	0.46474237655673006	0.2297680931326277	0.0190776032592145	0.8085990915460284	0.941776928147284	0.9577279945899461	14	0	8	8	0	3	11	4	10
HDLBP	9.242102931520908	9.25461888607448	742.3931677197651	0.06912538710369368	0.06880341866646804	0.01909740764250696	0.9200579115076095	0.9477197185657726	0.9737617169716046	1556	210	1039	1093	324	695	1182	598	1355
ZC3H10	3.321271336506438	3.653448438560392	13.816750459197195	0.32889880394809873	0.16095504351120307	0.0191048085151135	0.8418877971718608	0.9480236978522263	0.9662144860543778	18	9	34	9	1	19	23	9	19
MTMR9LP	2.8302953692717585	3.297468799059706	9.45433530214371	0.22483415973684234	0.17771709807090938	0.019151858601530153	0.9075435521154112	0.9447730913909689	0.9638996538160672	39	1	13	9	2	5	15	5	38
RP5-1142A6.9	1.8879713627362058	2.500087032219515	4.977305202060551	0.20467542431348704	0.23252634026293734	0.019179108543274342	0.9311360638397481	0.94319355294123	0.9544733921266528	14	1	13	3	0	5	6	9	5
GAMT	-0.03649837386067466	1.3369534265787821	1.3136460941325547	-0.014423885540701684	0.6716571530259323	0.019198989781930943	0.9959559525559848	0.8937602460552596	NA	6	0	0	1	0	5	3	0	0
ITGB1BP2	0.5761864325898545	1.8016569629309096	2.1059138550303396	0.8035274024360618	0.5596039641002666	0.019232743102959516	0.7711964090550485	0.8940638359476484	0.92411422532470755	0	0	4	8	0	0	11	1	6
FHOD3	2.0731391284271257	2.4629324597008235	5.215855716202952	0.3528506232136651	0.20383465835088424	0.01923355763716313	0.8550593669748087	0.94319355294123	0.9576095469425928	11	2	5	2	4	4	14	2	10
ZNF14	2.0359096135215635	2.3997072586057797	4.998440846118283	0.015993427190819975	0.1993767631353293	0.019261427039247343	0.9935631647786021	0.9441522822172136	0.9576308623749693	7	3	5	6	2	8	8	1	9
CTC-457L16.1	0.3654331792963845	1.5688516059859976	1.8314545603137122	1.1342097714050643	0.6761470515354085	0.019264452394000212	0.664645584558024	0.8704896003550513	0.9161734596535227	0	0	0	7	1	0	4	3	6
CDKAL1	4.861917805936958	4.937255385196222	35.46788252184651	0.12776004536148625	0.07984012862653055	0.0192684284302722	0.900268647046682	0.952563534194418	0.9734054743194142	52	10	46	68	17	27	68	23	80
TATDN1P1	1.035755232687565	1.8241964849647831	2.6077767016457765	0.9485673310908562	0.3845293552949574	0.019282265637411665	0.6785413889265308	0.9185891732271712	0.9393830561058423	0	0	6	4	2	2	7	2	5
CCDC3	3.539492754781333	4.093485411564436	19.21187631969745	-0.3498096309114382	0.19059956980095075	0.01928477019898732	0.8683474710429541	0.9477197185657726	0.9581370445387981	43	11	30	20	1	2	25	44	21
ADTRP	1.7638162571471656	2.6947625579503067	6.48856989709145	1.2059664758042365	0.45125266697190963	0.019289260094083254	0.6271708350586654	0.9055343660798969	0.9414930833836774	14	0	4	0	8	3	25	6	5
RALY	6.504194405376597	6.5511069814144385	112.11596656561399	0.054975082625689224	0.08915245832244507	0.019298011573057546	0.952661993543734	0.9367485484285561	0.9737617169716046	265	35	200	140	31	101	186	105	184
FAM220A	2.211947541259059	2.589477883155756	5.745120148776893	-0.07216927327106917	0.21400143810050182	0.019318098182498477	0.9721204775455538	0.9389599175889878	0.9584797540207837	12	3	7	7	1	2	6	11	10
GPR125	3.56685713798066	3.7638471140707064	14.925036675523257	0.13605966957394053	0.1378883168012622	0.0193424585695861	0.9317774483139584	0.9463807725560526	0.9688194482498146	41	5	9	19	7	8	31	19	20
KAT7	5.708111281602075	5.773827691458657	64.92752143367461	0.13401854693523768	0.08819435483647174	0.01934545871579658	0.895318772484881	0.9443677856889887	0.9734054743194142	68	26	107	126	21	48	118	65	107
RAB24	2.3070170221077397	3.1646480510901283	8.41937559878693	0.8683265504666255	0.1894184001894921	0.0193538628810695	0.67182864763404615	0.9567883982995333	0.9537286742749558	25	0	31	3	0	5	17	12	15
C1orf50	1.9425619571501926	2.4810090719921387	4.7072577839953444	0.2416551827522015	0.22677898417272882	0.019395175861186092	0.905985637807104	0.9389599175889878	0.9581370445387981	13	1	7	9	0	7	10	2	9
TPPP3	4.43064995966282	4.844831505017853	34.15613472871704	0.5778821958156193	0.2037581721193761	0.019403164016869107	0.7403328497671313	0.9389599175889878	0.9619847615907524	18	23	95	11	7	58	33	27	38
MRPL38	2.0584089329026343	2.7099769557967903	5.57982044824882	0.4407211079341907	0.22353288296994173	0.01943434981484211	0.8250468652858366	0.9418286167681842	0.95649457473297	26	0	5	7	1	3	20	4	10
NAP1L3	0.9527000925033011	1.8293657558866137	2.600565278710217	0.4618159314770115	0.3671797943452188	0.019439727883730575	0.8732415636009463	0.9272989264730475	0.9341765206613485	6	1	0	7	0	3	6	4	1
STIM1	5.558577442878422	5.683102295236494	60.209914751429665	0.05176241455365273	0.09818942131337298	0.019450162147763392	0.966539144232272	0.9463807725560526	0.9733805757310142	170	8	83	93	23	50	112	62	89
PML	6.6352286820306485	6.760413617690792	129.16061182646277	0.12766731367942008	0.09162694247187005	0.01947319827183997	0.9116103628506081	0.952079292717119	0.9733805757310142	273	31	171	333	21	101	222	133	218
CCDC148	0.646160492018144	1.62743358187972	2.27435580171814	0.15155549185873854	0.5411053468982557	0.019475710732432597	0.9646075814548764	0.8985221977081349	0.9235985062490415	2	1	5	0	1	0	1	6	5
DZIP1L	3.758472100686111	4.130689280812848	18.651973705546176	0.2295012881177355	0.13469890624101083	0.01950884020472936	0.8939928338910151	0.9534319678258365	0.9667288364744205	70	3	39	14	2	13	25	15	59
RP11-677M14.7	0.38005561278364325	1.6393227956222314	1.883353883321577	0.4717960803713252	0.5697214944017981	0.01954226284328593	0.8930655218440514	0.898679310979836	0.9157439728885076	0	0	2	8	0	2	9	2	0
DNAH3	2.788477075207181	3.7917328846700458	14.886985904177305	1.0827915804705426	0.21850730497563595	0.019543687775262625	0.6953412260865981	0.9553250640778268	0.9468313554262363	15	2	69	0	2	20	12	24	12
MFN2	6.275427778670061	6.3670249921400455	97.87560594673783	0.09298498910741976	0.09185015597068928	0.0195532001880422	0.9284757037837222	0.9447730913909689	0.9733805757310142	283	19	116	177	29	79	211	76	170
C9orf114	4.153318593337911	4.565052366628605	25.898712352713893	0.20862997880411435	0.1085350885885132	0.01957197777872497	0.9032267209135716	0.9648046002837996	0.9662144860543778	91	2	28	62	2	29	40	18	58
GFM1	5.752663677212406	5.800820112584506	66.04586399381034	0.09628246475630856	0.07640100938776284	0.019574189147338925	0.9153090397450316	0.9477197185657726	0.9737617169716046	119	26	73	124	23	46	116	48	158
ZNF287	1.1284754660298393	2.0042833877107684	3.6281993023233015	0.8459055257222412	0.47200694069964944	0.01959935286975385	0.7382067680656045	0.9090482283927486	0.9318952023088002	8	4	2	0	0	7	2	2	7
TBC1D17	3.971554082313253	4.375165892133843	22.520055199324258	0.28396362065929803	0.1272427992250541	0.01960272217555265	0.8675383963127138	0.956413328317544	0.9662144860543778	81	1	51	17	5	12	43	24	52
CTD-2013N24.2	1.7955223925078556	2.3766698059855456	4.463009780120609	0.2036010806924999	0.24802148560832507	0.01960906089802635	0.9284757037837222	0.9389599175889878	0.9536000690985099	5	1	13	7	0	8	7	4	4
WDR83	2.0788900131815677	2.5587651978785777	5.154623610479995	0.29846395143820237	0.21957714328644	0.019617809202889233	0.8744833215803937	0.937801394115827	0.9592750128383972	17	0	7	6	2	6	7	4	13
PPT2	1.285862074191256	1.9212379819794807	2.9483709993369405	0.057578611652693255	0.31819117420320336	0.019619983407341213	0.9805694916602772	0.9272093023859522	0.9451612413317974	6	0	5	2	2	4	1	3	8
TTC22	0.8567728846268138	1.9047182141999908	2.8190152258398866	-0.43395426728938247	0.33381006309879163	0.01965626325883349	0.8939928338910151	0.9417888277080226	0.9274837605130556	2	0	6	8	0	6	0	5	2
ANKRD49	3.829204395388124	4.011692784615096	17.524392095550585	0.08389043812103143	0.11948417290226784	0.019665205055562025	0.9540256579230052	0.9479106660749343	0.9713537731139807	26	6	31	34	4	10	24	14	55
NR2F2-AS1	3.1115068408269524	3.445533125870217	11.283817036565281	-0.2107612541121247	0.1628025495712849	0.01967396267238569	0.9140436482846397	0.9463807725560526	0.9643094067245427	28	3	12	23	2	11	5	14	29
AKAP8	5.166585652333333	5.352737441980483	47.2739019524378	0.14679838274234805	0.10312306995994723	0.019675903091407942	0.9088242026573975	0.9518930948312976	0.9717306860731348	96	5	128	50	16	45	72	38	101
DNAJC15	4.521515323571757	4.615986877842682	28.737402538364734	0.2628773017815929	0.0884590546274268	0.019698522241167665	0.8007209770463254	0.9563820969059229	0.9721076419735465	45	18	23	38	12	20	67	20	48
RALGAPA1P	1.7591880709343264	2.280497321761838	4.291683977245186	-0.3307691333238234	0.26735907867178765	0.019711379203457308	0.8719503775518658	0.9349741516226163	0.952904338038573	7	1	7	7	1	2	3	11	4
SAMD12	4.469219587237268	4.582353991291446	28.058534560976472	0.3224076173686756	0.10625962222803836	0.019715506733915665	0.7740153701496411	0.9510699381132809	0.9713537731139807	24	13	27	49	16	29	42	16	61
FBLIM1	5.467117322007884	5.677433120527049	59.442191985832885	-0.014191339640313317	0.1019608398088475	0.019716808438731238	0.9909169691902674	0.9553250640778268	0.9713537731139807	152	7	113	106	14	24	93	73	141
SKIV2L	5.376681101341682	5.5855241008268575	55.419418670617915	0.08197398519135382	0.09821347829316036	0.019765759463373434	0.9538637598971333	0.9557135978310496	0.9713537731139807	145	7	90	124	9	37	88	48	144
CEP350	7.913128488141361	7.945102527308735	298.06378099623294	0.09726418777338815	0.07801862971344374	0.01977866897040287	0.9020946095592692	0.94319355294123	0.9737617169716046	576	70	564	375	131	227	506	255	606
POLH	4.035116736816528	4.342802808022254	21.910163677705672	0.15098721788182867	0.12491897409554532	0.019793590515933518	0.9223213199811239	0.9514667528335516	0.9689658366435475	50	4	37	52	2	16	47	11	62
ADAP2	4.941271017977859	5.0625712311669435	39.5513753164243	0.15945601875581603	0.11408214634664589	0.019806478531962234	0.8961145189056567	0.94319355294123	0.9713537731139807	80	26	48	34	10	30	40	41	93
ZNF48	1.7133100981637872	2.277507550035704	4.037993363999821	0.18076720408149677	0.24880784277350942	0.019814541862397467	0.9353737567145537	0.9367485484285561	0.954619196475354	10	2	4	7	0	6	6	1	11
BFSP1	0.4111074678603733	1.417613846066323	1.4207531619236449	0.4954367646267999	0.6121131434858524	0.019820855233421066	0.8484616829386061	0.8640916879774374	NA	4	0	0	2	1	0	5	1	5
SLC38A7	4.281890858358947	4.415246584018477	24.344235782093797	0.13464850345413001	0.11908341924639679	0.019836992095860435	0.9198049687316785	0.94319355294123	0.9713537731139807	68	10	16	34	8	19	40	28	37
CHST7	1.4409159299531942	2.133745237364014	3.4903815545638475	0.6355232826845802	0.3117626501246838	0.019839416010922588	0.7672965866593866	0.9272989264730475	0.9472586556417883	1	0	10	5	2	4	9	1	8
LINC00426	1.285174830056122	1.8996477992977496	2.9273351653022757	0.017181144276699426	0.3194297647184633	0.019877969755370754	0.9941356010839976	0.924924573756551	0.9454808135648972	3	2	4	3	1	0	6	3	9
RP3-354N19.3	0.4378861455830172	1.4642829992584958	1.420177494620567	0.5517169661615411	0.5406900016854073	0.019879447276696546	0.8124784795547785	0.8889872806049167	NA	1	0	1	6	0	2	5	0	4
MANEA	4.3658911581074396	4.504115966202698	26.755334616404276	0.40200291948759537	0.12919270485491	0.01988034710276326	0.7193019585346606	0.94319355294123	0.9698171967850601	44	12	24	17	20	23	35	17	69
RNVU1-19	1.555957903795759	2.697782062563708	7.823505042073888	1.924285805388117	0.795204170529468	0.019904608374498787	0.4574829098663182	0.849361334573407	0.9250697573241924	2	7	0	0	6	17	5	7	5
FST	2.6558649197887076	3.0254787116072053	8.907936242489473	0.36366204328779955	0.23767994649429622	0.01991161130258014	0.8499513336707404	0.9340427250425101	0.956899139356795	15	8	6	4	3	2	17	13	14
VAV2	5.320123740243789	5.417399047108977	49.95039619148723	0.04080425855912011	0.09900188169497802	0.019926819441695436	0.9721204775455538	0.94319355294123	0.9733805757310142	127	13	50	91	17	59	75	29	103
PHYKPL	5.87867256674484	5.993855945618562	75.00910413493425	0.040848472790781284	0.09529269413905458	0.019930189002316228	0.9721204775455538	0.9467831337851044	0.9733805757310142	149	17	138	156	14	57	115	83	136
CD74	10.128714714469101	10.5761361056451	1873.5617197185018	0.9953140647636429	0.2118434588246142	0.019931033709151093	0.5174011294522637	0.9372747180344394	0.9630613816816311	419	2028	1926	808	518	2004	2481	1869	3184
DDX20	4.269679900322261	4.372527961817845	23.58682945626013	0.055789678937071374	0.09435468480529662	0.019948664435716624	0.9645340307032703	0.952308222919174	0.9728025423647266	38	9	36	32	10	10	44	27	46
NAIP	3.9701778764273112	4.383577326348411	23.70831609730714	0.8811674681758126	0.22587287519202426	0.019955061450719225	0.612289216050821	0.928405287392163	0.9612663223591361	20	11	70	4	9	9	46	17	76
NUDT2	1.7578540201294321	2.1804155167205255	4.027644436103556	0.24200950383118536	0.2534006940872154	0.02001631781768956	0.9065325101140963	0.9335960425076366	0.9535871419525299	9	1	4	2	3	2	5	6	8
QPRT	2.6750154845935286	3.144806606407037	9.580611870799288	0.6195166720746931	0.25800975451202557	0.02002961298760118	0.7708112485470883	0.9309927961768297	0.9553585204071964	21	3	1	9	8	3	13	15	19
SCARNA11	1.8654417031768258	3.0923519960868857	10.241516454446483	2.5744460248834957	1.2384159385516167	0.020040825200221168	0.2856067774698582	0.7198564934500872	0.8983921608642218	0	11	0	3	3	25	8	9	11
CTD-3099C6.9	3.458428280880132	3.848854399469041	14.9790648562252	0.13485937428420888	0.14249476206769351	0.020045024557743037	0.9404702829559531	0.9515590574149706	0.9662144860543778	30	1	35	31	2	9	18	18	41
MTHFR	5.228134290040076	5.3879669300268285	48.58621321979244	-0.06718194693486546	0.1009336572799851	0.020092944112358752	0.9595361577466892	0.9510699381132809	0.9713537731139807	129	11	79	83	9	70	76	28	74
CFAP69	3.234837850661714	3.537373943791939	12.037746792782682	0.2993557761103069	0.1481090096603383	0.020124136233581263	0.8417318863566973	0.9463807725560526	0.9668964913669349	18	5	32	14	1	10	26	7	28
UBE2Q2P2	2.84646954923154	3.35314681889117	10.215480353091893	-0.1315198685380039	0.16500081867135674	0.020133359111389273	0.9556684481898012	0.9534963345469715	0.9580445327476645	38	1	13	16	1	9	5	17	21
ARRDC5	0.9983743810672898	1.7155919301921891	2.227073765318473	0.22369448156432514	0.371128619975252	0.02013863726112675	0.9261017043214868	0.9163350183702135	0.9367064041524751	5	0	5	1	1	1	6	4	2
EOMES	0.8870389179965507	1.9585075636602585	2.9711596516097845	0.9873063457826909	0.4414373713362921	0.020139869862792623	0.7072324069343003	0.9190925017972235	0.9265679227059538	1	0	13	0	1	5	1	3	8
CHST12	4.435333997774246	4.551465181512245	26.555479714389275	0.1545609529818787	0.10833204075886989	0.020144471679537836	0.8914166899704509	0.94319355294123	0.9723359646400803	34	9	62	38	7	22	46	21	57
WDR33	5.838079643026426	5.954928156174979	73.42965159872381	0.1639589934477513	0.09705944186261255	0.020147611169664358	0.8798440536421726	0.9463826359004867	0.9733805757310142	114	35	121	139	10	52	135	53	175
UBALD1	3.9430402970301457	4.075647200570768	18.759668361901475	0.045050868955466644	0.12849494563386976	0.020152924730357093	0.9736835993152615	0.9394896179697125	0.9712644985039991	30	6	41	21	6	16	35	21	24
ILKAP	4.581532680108045	4.765679987319347	30.710997169412813	0.0880310363473314	0.11404703118360751	0.02017256689756029	0.9475200744659905	0.9441522822172136	0.9721076419735465	55	3	62	60	10	26	50	30	60
NDUFAF2	4.1137925669421636	4.243012308043962	21.53450427016122	0.2022577443264821	0.09302013046995075	0.02017596656562573	0.8702267160200925	0.9591579996283948	0.9712644985039991	38	9	19	30	12	15	45	9	56
PRB3	0.22424562614335916	2.663210143072503	6.063785269507649	1.9497449321141018	4.839187805279623	0.020183259580958287	0.5854717629345694	0.18031053987053144	0.5445646890334146	0	0	0	2	0	0	23	32	0
PHTF1	4.480340428553483	4.570963523462925	27.227557794098914	0.07217988318299173	0.0901132218744264	0.020208727973546066	0.9518119376793094	0.9517717889993285	0.9731657909893031	53	9	32	40	13	24	69	15	42
TBC1D23	5.346137526016854	5.501954459707783	53.857347138010695	0.26519615201318675	0.11871659854154468	0.02024765125312604	0.8036614678890691	0.94319355294123	0.971167681183634	78	7	55	82	44	42	110	53	74
CTD-3203P2.3	0.9476903270001302	1.821581650612366	2.625064233639127	0.8318265032840342	0.4993497904245862	0.02026577547072746	0.7193019585346606	0.8940847613499363	0.9318952023088002	4	0	4	0	3	1	6	1	10
SIN3B	6.27400008573444	6.389717416999643	99.36487457510341	0.09317690774455899	0.0957290132467853	0.02026639882024037	0.9332479966552638	0.9473354328311226	0.9731657909893031	272	19	209	128	21	78	164	99	185
POLR2J4	3.256173078406936	3.725601369244517	13.58168795519706	0.31267763084988426	0.14999524031969758	0.020268859469629797	0.8676017968646912	0.9515590574149706	0.9662309070390831	32	0	31	24	3	14	32	10	22
SNORD41	2.8400518656597944	3.504192436936702	14.103182867721904	0.6941279602620865	0.47069440462972323	0.020299530683521697	0.7718102314203786	0.8951758245917015	0.942605995066842	7	13	2	5	9	25	9	17	6
KB-1125A3.12	0.8143529582837425	1.701456757339985	2.461283060744809	0.9396622876344537	0.488358966280968	0.02034300381796494	0.6919580796979713	0.9035511058050333	0.925964341959187	1	2	0	7	0	3	5	3	2
AC005540.3	1.5519722471998212	2.0568401525612643	3.270813350943142	0.2749825276337033	0.2675919227205479	0.02036738948297437	0.8863606156729391	0.9291038431973939	0.9535871419525299	8	0	4	4	2	2	7	4	6
RP11-386I23.1	1.1406259108766765	2.088986619778011	3.340860859690209	-0.2820307070521412	0.3733034695389978	0.020399643507292828	0.9338383085283082	0.9272093023859522	0.9325792998648097	2	0	4	11	1	2	11	6	0
EPS15L1	5.544045264343131	5.61121634309832	57.34223537990453	0.016613980740818043	0.10105751030355502	0.02041757258446457	0.9861495263651637	0.9339359069807139	0.9733805757310142	119	15	94	97	17	54	118	48	82
ZNF234	4.104033327731176	4.222369412958757	20.799692352741687	0.0792148580944007	0.12277937453391992	0.02042203319282202	0.9507919816805657	0.9375736782240619	0.9716482005591922	53	6	34	21	7	19	30	18	45
ZNF277	4.504137905065076	4.6221611389054535	28.70231587858967	0.21714077167688656	0.09992201742898589	0.020435268549716317	0.8525328021944426	0.952079292717119	0.9712644985039991	40	13	33	33	17	24	59	10	71
FOXP4	5.1271378523716065	5.247070953617185	43.95510390936325	0.049648206645367225	0.10569873550438708	0.020445545010900262	0.966907218194639	0.9403741524811274	0.9733805757310142	94	14	65	89	7	38	63	42	91
APH1A	5.078823495192312	5.167273587629009	43.152300528555806	0.34166588138733456	0.10658320982499075	0.020451678403475664	0.7015195071647796	0.9439630055357695	0.9713537731139807	51	31	43	44	18	41	64	31	86
AGRN	5.686456875971424	5.965002423149828	73.19900959814626	0.332588652983856	0.11540334697173368	0.020470958259016226	0.8217035967995113	0.9563200890667214	0.9662361737518399	225	17	37	202	8	75	112	56	153
HERC5	4.016788425067955	4.2844210319368825	21.558812804247506	0.3968991454910511	0.14038864372214677	0.02049539336442607	0.7713910298138764	0.9473354328311226	0.9662144860543778	19	4	19	72	8	22	38	11	53
CDCA7L	3.7633278051708214	4.209847639672563	21.00973309073153	0.6901588993410558	0.2204651102155047	0.02052090324039214	0.6747448872669055	0.9309927961768297	0.9591261764297101	44	17	6	36	1	18	60	10	35
MAST4	6.714781685857713	6.811755589425097	134.00993425246324	0.11490069604142274	0.09347573107860305	0.02052575236409258	0.9119724329674201	0.9460782370995231	0.9733805757310142	284	29	317	195	28	117	211	105	294
RPS3AP6	1.4632824176978412	2.5884222797957173	5.901803443888149	1.395928918104306	0.6779793475603975	0.02053313506890561	0.6367091240924615	0.8575198231322506	0.9287843556287245	0	1	9	1	7	0	21	4	17
TRPC1	2.8371348145920545	3.177253418880304	9.193330628662883	-0.2966808499882284	0.18821331025935503	0.020552801373875555	0.870803402402489	0.9403050938723729	0.9606006448816136	21	2	16	13	2	8	15	16	5
PICK1	3.490664663350651	3.956639657001706	16.851232292349025	0.10636898679754003	0.1439997967675104	0.020569202509373788	0.9618395966433653	0.9553250640778268	0.9643094067245427	39	0	26	29	8	29	25	9	22
SP100	7.563228413636556	7.578470058275672	231.46070751359804	0.09167314566982211	0.06823979375851388	0.0205727247423246	0.8981317812939424	0.9448304579927724	0.9733805757310142	346	82	382	297	110	179	424	192	432
CBLB	6.685069349489485	6.742528046400081	128.7524940752267	0.18094370966328632	0.08758106615301214	0.02062547983621846	0.8398498125393189	0.94319355294123	0.9733805757310142	128	37	254	189	65	107	248	93	250
LINC00106	1.0040999700272988	1.8228347496329063	2.2962135275060165	0.5152888881514653	0.35436725440482775	0.02064757055718559	0.8067977403642544	0.9238151386967933	0.9343972204145333	9	0	5	1	0	4	4	1	6
THOC7	4.774231950638894	4.93478802834348	36.99896216600942	0.5139061075544444	0.17099355347940207	0.02067863626016305	0.6340972231804057	0.9272989264730475	0.9662309070390831	29	23	32	31	25	48	60	21	55
RNF165	2.0700205705796484	2.6654074338926392	5.780809104140448	0.08469793005105007	0.22984912640530195	0.02069616061865576	0.9724850317853508	0.9425249312943679	0.9535871419525299	8	1	15	11	0	4	8	12	5
ZNF35	3.38854221555694	3.6341816654651065	12.802130592440765	0.12658328522244733	0.15236903386003434	0.020698648337230598	0.9308064580477903	0.9376383263348647	0.9685834155388974	35	2	23	18	3	12	30	8	25
KIAA0319L	6.135882283713434	6.18935510772635	86.58497741482364	0.056945367931719504	0.09367564334239152	0.02072722690822009	0.9518119376793094	0.9340427250425101	0.9733805757310142	195	20	149	126	30	64	173	78	152
PLCE1	5.130977907286802	5.373583064273914	47.40525077294396	0.13065006116952757	0.1069361918157789	0.02076158420178471	0.9253057514387029	0.953608714087855	0.9688194482498146	124	6	114	73	6	35	94	34	114
C9orf152	1.767286119861267	2.35319440142894	4.529251599517539	0.17442894406382475	0.27080055724641766	0.02076943256437521	0.9433265631001507	0.9359473553030336	0.949449100565699	4	2	6	12	0	9	3	3	8
TMEM258	3.155900847673621	3.5913218840074856	12.976941645839288	0.5506095065998402	0.16097386061345761	0.020774410771129178	0.7373171475443346	0.9510699381132809	0.9642812352055284	15	0	26	14	11	9	21	11	32
ZSWIM5	1.4058385215127724	1.9575845144914277	2.898809365980238	0.3770540708217284	0.2993630894691936	0.020827249333285926	0.8418877971718608	0.924924573756551	0.9472586556417883	3	1	7	5	0	3	5	3	6
FCGR2C	3.7906243644928668	4.204498541816961	21.455494118532343	0.7301314915012619	0.28402869218906335	0.020847906763717963	0.6354047871435784	0.9128855101651617	0.9573071355104991	16	21	36	9	3	9	23	17	81
NACAD	1.7054646366918909	2.3652273889778868	4.1659863236277195	0.36826330454561423	0.2571889016646523	0.02087493109649633	0.8599148304820683	0.9375747859368719	0.9531260760545283	8	0	9	10	0	7	8	3	6
SYTL2	5.661714426981349	5.773633864934085	64.55906710012727	0.03315330958786425	0.10169761733921524	0.020893506293287345	0.9770345285680682	0.94319355294123	0.9716482005591922	120	23	143	84	12	80	81	45	125
RECQL4	1.9349036233548276	2.7275843100748807	5.6690741895630605	0.7174211955829676	0.23139382249409998	0.020896040127218973	0.7166169183545954	0.9458583865250207	0.9514816764914721	27	0	3	11	0	8	12	3	12
AP3S2	4.477830814203029	4.684661455444202	30.194900411130256	0.18033641106740234	0.1399375439525935	0.02093625143499064	0.9015974299226797	0.94319355294123	0.9662144860543778	29	21	37	56	4	32	33	36	41
DKFZP434I0714	1.200241188181338	2.01173494336539	2.961968923448262	0.818884295394716	0.37746902716643266	0.0209467883515194	0.6904165544894544	0.9175323397734214	0.9355170020326924	1	1	2	12	0	3	9	1	7
HSD17B7P2	1.843409721700197	2.4518779531831747	4.687080796752185	0.4479611843805361	0.2679252015120799	0.020955466295725207	0.8295301838633609	0.932501480668807	0.9531260760545283	10	0	11	2	3	2	8	3	18
ROS1	6.362168087708233	6.5247262571071785	111.26141999300701	0.4326965966865896	0.1354390948373039	0.020960438375585685	0.7205363170878448	0.937801394115827	0.9688194482498146	113	57	46	251	50	125	141	79	233
SP2	4.86217714988276	5.0014953525456	37.02305266978317	0.0232804543332318	0.11281228331647582	0.02096138790995592	0.9846018226923279	0.94319355294123	0.9708766053470026	72	12	86	37	9	49	45	22	77
EFHC2	1.365263128777617	2.072834777213484	3.845841386293942	0.4717313013022414	0.40344812058398627	0.020962547149039404	0.8434832904512589	0.9155128897735216	0.9340189917492392	4	4	6	1	0	8	6	1	4
SNN	3.6870733777888236	3.8769176514548884	16.047558454595723	0.24585596029963097	0.1335501570228484	0.021032813391880997	0.8584315852800892	0.9447730913909689	0.9668724976802566	16	6	40	19	5	16	26	8	41
MFF	5.418861888815368	5.479614489503745	53.26159982850261	0.10795678367474584	0.08795998458391983	0.02105583226325897	0.9140436482846397	0.9471556329922475	0.9721076419735465	85	23	55	71	28	65	92	31	81
WDR86	0.8841342052407473	1.7060320487994778	1.9640944800392306	0.4300022234435706	0.4024180544786757	0.02114984217734128	0.837822875149438	0.9101561890455091	0.9317124519621982	3	0	2	7	0	1	8	2	3
CCT7	6.19793892423584	6.2733091167633095	92.44698521507145	0.03894525978337727	0.09614932450103192	0.021162805888257454	0.9716925530259144	0.9408741012765987	0.9723359646400803	199	25	100	140	46	42	167	112	170
RNF150	2.72539512573911	3.1284179592256907	8.508040791582118	0.23477066109536665	0.19468618226601112	0.02119165264775743	0.8968438164633931	0.9389599175889878	0.9581370445387981	12	1	27	9	2	4	22	11	12
RCHY1	3.966179270147049	4.087785898846188	19.62225793457465	0.32677081892507565	0.10851121687375681	0.021201001201617123	0.7813111202945084	0.953608714087855	0.9674384577787793	20	11	15	33	10	19	28	13	42
TRMT11	4.0197025955678845	4.193313217160927	19.92588368477809	0.11468077560744468	0.12702692072557104	0.02120150286122149	0.9272663744734615	0.9394896179697125	0.9708766053470026	34	4	40	38	5	13	46	16	41
CACNB3	3.620521673456594	3.9041730099589396	16.01692502824975	-0.10367661393103142	0.15002496340917726	0.02120336849352224	0.9544475871900182	0.94319355294123	0.9645873073820931	49	3	28	19	3	15	11	19	40
NADSYN1	5.690571046356841	6.029411380644064	76.0499966954411	0.2337260859784911	0.11124083125680863	0.021209371605346094	0.883656174967346	0.9606617301245716	0.9652846336249605	206	5	129	193	7	72	136	57	158
LAT2	4.0020479766522	4.295884376983035	21.895284791483856	0.04312712923644756	0.15340495529129744	0.02121827432808527	0.9803566770428075	0.94319355294123	0.9643094067245427	43	7	54	15	6	31	42	4	47
RP11-44M6.7	2.2778810502730193	2.9858342675063345	7.233669573025085	0.44877883720178613	0.2040625821202575	0.02127919242111167	0.8361241925647407	0.9490533559059566	0.954619196475354	20	0	19	11	0	4	17	11	10
ADCK3	4.2126710275716155	4.319736495024106	22.70717613714883	0.09391619783087442	0.1024448104279063	0.02128090113495825	0.9397001400955929	0.9497331126779323	0.971167681183634	31	10	30	40	8	11	44	26	40
MYO1C	7.471995529617168	7.533146026320058	223.11740190314657	0.09323327066539801	0.08989027807114143	0.021288950802996965	0.9202543118141148	0.9417888277080226	0.9733805757310142	567	68	385	326	46	190	369	220	365
SRRD	3.2820198045703917	3.587931489788367	12.663197517970406	0.026676689197405706	0.1606173508036205	0.021302633843931894	0.9876285162765708	0.94319355294123	0.9642812352055284	23	1	15	28	6	15	33	9	11
ADH1C	1.0671315191170614	1.8144558660366854	2.9457232505908535	0.5272192638172472	0.4544237302760284	0.021304468296204727	0.8607449425939441	0.9058516835752451	0.9270523671230287	0	1	5	3	2	5	5	3	1
TAF6L	2.102927008407565	2.5820664830113222	5.377897625719607	0.2630134502833302	0.2309408805411869	0.021323589970339715	0.8961802249353171	0.936527387052878	0.9556523003408786	8	2	9	12	0	3	11	8	8
VPS26B	5.184205320494535	5.260038449647231	44.834638748745384	0.0857665001229235	0.09585616163323152	0.021372482006314027	0.9332479966552638	0.9403741524811274	0.9721076419735465	102	20	51	70	11	40	64	33	106
CTD-2015H6.3	0.7873361825611597	1.7781609058244217	2.3738622169562515	0.5184899095580772	0.5593066874988933	0.021378874611474235	0.855453013707036	0.882273368429115	0.9231099901576483	5	0	4	0	2	0	11	2	4
GPN3	3.2570927295344214	3.437162586621664	11.753749460457945	0.2525324145444081	0.13676913748702538	0.021381078406040175	0.8653098485695996	0.9486800798399156	0.9645873073820931	24	4	6	18	7	9	18	12	22
KIAA1522	5.6151887007712515	5.780309857458186	64.7151847384929	0.14759304927781175	0.10787665555666272	0.021381246356269465	0.9116102378362725	0.9497331126779323	0.9688194482498146	133	10	47	171	26	76	79	52	124
ADCY1	1.2366272401140053	1.8393454696318114	2.4593083418857593	0.23198129919402077	0.32982830943955826	0.021388188705695615	0.9106392722548784	0.9160889744876067	0.9414930833836774	5	0	3	5	1	2	3	2	9
RASSF6	1.3404778746550803	2.130107103817288	3.4567486333678836	0.5673762672540003	0.34423630965911367	0.021403156404457252	0.797799916300569	0.9265181936539593	0.9343972204145333	2	0	2	14	1	1	7	7	5
IGKV1-9	0.5484357869467632	1.6497278620760494	1.9469504015516634	0.873229206117739	0.6391036611042281	0.021404763165453977	0.7382067680656045	0.8659529067632354	0.9159973042529762	0	0	1	7	1	0	4	2	9
DHX16	5.69197860406194	5.764427283345522	64.05298091304562	0.11372182099736974	0.09701124343155115	0.021446130662366156	0.9083909795186058	0.937801394115827	0.9723025725247765	180	20	95	65	21	47	123	44	149
STIP1	6.385141389007682	6.530468395805902	109.51686143935088	0.14790603776320158	0.09905035465155408	0.02145107045166267	0.9006973176965726	0.9504590121518217	0.9709602879573608	283	14	142	260	26	92	192	94	215
GTF2H4	0.1675573225523387	1.3301925628997922	1.2235384211591462	0.42064945982175184	0.9226221458424081	0.021453460693746627	0.8814298109254808	0.7985929069808648	NA	2	0	2	0	1	0	5	0	6
C19orf12	2.707348317463421	3.032410323198111	7.914146121944232	0.26239991580240685	0.18455193800333514	0.021463256228007002	0.8701559656278239	0.9372747180344394	0.962467465500618	26	3	7	11	1	5	16	7	19
DAPP1	3.8696412754092115	4.1250288671994815	19.777743791335897	0.6134679185886891	0.18072370690281298	0.021481431702145875	0.652830973167012	0.9342800911017677	0.9633151636852262	11	13	47	16	5	12	50	12	42
OMA1	3.8828597824928575	3.992078116352175	17.829677276536927	0.199491152212472	0.08635592502401158	0.02149668687685278	0.8662570555050215	0.9616337290874385	0.9695939407776953	21	8	23	30	8	14	35	10	40
POMZP3	1.4097380339561838	2.2154275461182045	3.694159768380295	-0.04556974495621176	0.3297564226416873	0.021512045585296544	0.9868965004973064	0.9272989264730475	0.939156668442713	4	1	6	10	0	0	4	7	12
CTD-2555A7.3	1.0665488762257718	1.9177478849828222	2.5611125165822894	0.10074212625375174	0.35791182467581906	0.021516474457899143	0.9713935369266277	0.9248445631544109	0.9340189917492392	5	0	6	5	0	5	6	0	6
PSTK	1.3332416921256265	1.8149290753246707	2.8072829848259278	0.38916190258021804	0.321220658735928	0.021522913191805187	0.8439533991263709	0.9175323397734214	0.939156668442713	4	2	1	4	1	2	5	3	5
NRN1	3.6794519552849536	3.843116316872275	16.425137849325466	0.3262894799132324	0.1377475813650596	0.021538214743527132	0.8183250400465045	0.9464246495125667	0.9643094067245427	25	10	23	8	8	16	18	12	39
AAR2	3.79580213645992	4.04646042701502	17.813452191970786	0.05418641377665114	0.1433801629101784	0.02155137315960748	0.9736835993152615	0.942276914815335	0.9662144860543778	51	4	17	38	3	16	18	17	48
SNORA37	3.5292780330369253	4.273364211939804	24.03687900925825	1.8216295498093789	0.5038410967158203	0.021551458831636474	0.3307796150189907	0.8762587392240522	0.9422571033814326	2	16	4	11	23	45	29	14	27
PHF12	6.039892662500658	6.178506061191396	85.53729380922843	0.11809882265502869	0.10052460133893562	0.021589753295098185	0.9202543118141148	0.9471556329922475	0.9712644985039991	173	24	178	158	10	73	145	79	158
PSMB4	4.717942249493346	4.7965814647462635	32.147599154084084	0.08619734644586634	0.0958327165281802	0.021608009167524048	0.9341617100962968	0.94319355294123	0.9716482005591922	57	8	39	53	17	22	48	33	67
ANKRD13B	2.096054346642262	2.8191791534987596	6.175804860640007	0.49662997762190936	0.22257132933215132	0.021620456366570017	0.8127319944821235	0.9439630055357695	0.9535871419525299	25	0	10	9	0	9	9	3	17
CCDC127	3.5066908084205837	3.772476898437812	14.938840347914503	0.3903683595652221	0.1650538660083247	0.021624607300539625	0.8036614678890691	0.9403741524811274	0.9633151636852262	32	4	6	24	10	6	40	10	34
THRB	3.7088673959821437	3.9583000026652435	16.703951400822135	0.09717496141565707	0.1400441639076139	0.02163106366946336	0.9518119376793094	0.94319355294123	0.9662144860543778	27	2	26	36	7	7	48	16	27
SPINT1	5.374325943512013	5.440083530814619	51.356531197620214	0.04644686908700855	0.09926860554087268	0.0216425803934903	0.966907218194639	0.9389599175889878	0.9713537731139807	86	18	51	100	21	59	67	46	80
PTDSS1	5.292695992104846	5.354125082839905	48.17558915989257	0.0362689114106064	0.09843353091400936	0.021648385531352437	0.9721710561084396	0.9369526482040214	0.9721076419735465	100	21	59	72	14	35	84	55	71
C8orf34	2.1914701451663827	2.496182106288718	5.714345862880387	0.08985170438409712	0.2324034956307431	0.021684188162624195	0.9670463232216754	0.9356879341963596	0.9531260760545283	5	4	7	6	2	8	4	6	8
NOS1	2.5174251922255615	2.963273128181626	8.677237633834459	1.0673152702518949	0.33703613028256596	0.021706640252111345	0.550173432330997	0.9117630760307328	0.94827257531331	5	6	9	1	7	4	15	8	21
MSRA	2.533858362539487	2.8430518437118586	7.513687114810741	-0.20167620973930384	0.2232845240199297	0.02170737024389338	0.9246689399034549	0.9356879341963596	0.9538799388043429	14	4	8	6	3	8	12	11	3
IMPACT	4.453950717208901	4.634828930529543	29.786251190522332	0.6315804145473687	0.18950537188126337	0.021715388059195945	0.556941578336217	0.924924573756551	0.9642812352055284	29	17	17	26	23	14	53	31	62
FAM214B	4.51409435544684	4.660344974814847	29.04918371219995	0.13262136283995063	0.11690893033317394	0.021739339918769328	0.9148309757318598	0.94319355294123	0.96916003774101	54	15	28	58	5	17	46	34	57
DHRS11	1.6351928019028867	2.399865001684904	4.38269660877103	0.3209017410503555	0.2669417937042207	0.02175755552343299	0.8956578246115906	0.940569422764111	0.9408404494506062	14	0	3	12	0	4	4	9	6
RAP1GAP2	3.933920016014127	4.260583869864435	20.8067439749992	0.22460034019817351	0.14173141570760725	0.021808695163841162	0.8847782260488655	0.9488789700076229	0.9636079018384941	33	3	70	23	3	23	27	13	56
FAM200B	3.5459666188009487	3.8892189196463085	16.585178430020914	0.36066977867222105	0.20585036290926037	0.02180936676450298	0.8434832904512589	0.9340427250425101	0.9577279945899461	9	3	21	30	13	21	46	4	22
FCRL3	0.9197792463031041	2.282087207176442	3.7769406794903007	1.865202740435911	0.6120289883619662	0.02186336624238326	0.45008020632640733	0.882273368429115	0.9157840901618736	0	1	18	0	0	1	18	2	9
LINC01137	1.582736581518403	2.2602852189281974	3.853579860984325	0.3642543546480136	0.30679068152968664	0.021872808593206675	0.8714468486837282	0.9268853251903066	0.9424350547120353	3	1	12	6	0	1	5	6	12
BTBD18	1.2162845114408019	1.7996431711783596	2.6059653756485	0.4839601936018885	0.37239271945558866	0.021878612103407146	0.813373234131709	0.9069404075961534	0.9340189917492392	2	1	7	1	1	3	3	2	7
RP11-798M19.6	1.0827188575382154	1.9284565074174291	2.6381320077839265	0.46671025832511864	0.43788960482865713	0.021931936267940495	0.846819863449208	0.8995194782345917	0.9309280066532402	1	1	8	4	0	1	4	1	14
FAM53B	4.364280088015229	4.587863063282488	26.88996352945434	0.1330516548181581	0.12486262729502298	0.021939301879802562	0.923776548116805	0.94319355294123	0.9688194482498146	62	9	50	45	2	25	58	19	49
CD8A	2.3172837329130833	3.0597443374033766	8.303816072162594	1.0866248660777207	0.27652124039355414	0.021940331161805486	0.5824185910965345	0.9372747180344394	0.9408018243089857	2	2	38	2	1	10	9	11	13
NCL	9.707619756836115	9.73065382236234	1034.313224531897	0.10482546763246708	0.07907277039748392	0.021946735513102545	0.886395733259776	0.9440153161106166	0.9733805757310142	2562	381	1021	1384	420	971	1593	849	1924
PLEKHG4	2.2583352055116075	2.643459631203471	6.045906356280562	0.13812546866362732	0.2431073672529144	0.021955941501845547	0.9518119376793094	0.9313877821627041	0.9535454781514208	15	2	2	11	2	9	6	7	7
C17orf67	2.000938651972554	2.532564362358157	4.9480037232734455	0.2207936939267025	0.24946496312426783	0.02196118703694736	0.9142474004991765	0.9317885442501714	0.9536000690985099	11	0	11	8	1	3	13	7	6
SPATS2	4.6315316056503235	4.713541666085844	29.95893121440134	0.08305208383585116	0.09812632988302825	0.021973443988948602	0.9361436729808972	0.940569422764111	0.9713537731139807	67	11	40	45	9	19	58	24	68
RP11-16E12.2	0.05889357881122747	1.269173245832347	1.0776611252618242	1.2390079479596727	0.8642783288546896	0.022024500743392704	0.5537001126521901	0.8242183643983755	NA	0	0	0	5	0	1	2	1	5
RNF4	6.087625546990567	6.128045899363398	83.91704169791575	0.1375708810877173	0.07634043869648964	0.022028599823234872	0.8698899821415252	0.9471645623350774	0.9721076419735465	158	43	88	107	33	51	164	73	167
ADCK1	1.933960964654005	2.399160650061804	4.717185757390786	0.16799957665395082	0.2736520007406548	0.022039554817645874	0.9369624881421758	0.9268853251903066	0.9484612940326727	16	1	4	3	2	9	6	2	8
KCTD6	2.5396902091906064	2.8735498187041117	7.30252809145772	0.1776390531242993	0.19970604123949062	0.022063081042880604	0.9229212766652405	0.937801394115827	0.9568169205792375	17	1	10	5	5	11	11	3	14
AHSA1	6.29197575741165	6.340541851509541	96.94807859384271	0.05940755240990807	0.09005746626070418	0.022083481324706764	0.9513395689170625	0.937801394115827	0.9721076419735465	162	31	112	194	38	113	155	65	164
GSAP	5.107030633117307	5.203515095106191	43.720111259782264	0.25567981091251113	0.11098447558205442	0.022098919998861138	0.8029342859698795	0.9403741524811274	0.969111856182055	47	26	82	42	14	46	84	28	70
GCN1L1	6.516024926618027	6.766593077318673	128.99958986381472	0.2653198521050445	0.11744250983273503	0.022108597255446366	0.8499513336707404	0.952079292717119	0.965668631676089	440	13	186	266	15	113	230	107	257
TPI1P1	0.4378861455830172	1.5200989626298667	1.8236352257359743	-0.3405787751889434	0.6349657551002956	0.02212266402421387	0.9133858368248059	0.8779415914085186	0.9049413077405756	2	0	1	4	1	0	0	5	6
CHIC1	3.6034590012508567	3.774242521261526	14.848408866888919	0.07053697745174062	0.12235242657086547	0.022134481156013755	0.9625897240653697	0.9491794802943465	0.9662144860543778	25	5	22	20	7	7	47	10	23
PDE6B	1.3315363627552448	2.011778508786235	3.3503066546215785	0.6746756369387518	0.37822358820217045	0.02213456188116913	0.779091959163528	0.9155128897735216	0.9340189917492392	5	2	7	0	1	5	8	1	5
C12orf45	3.0545907108910644	3.2436821933025324	9.954513286370574	0.16553068317944236	0.13242846073700537	0.022163824031502723	0.9119724329674201	0.9510699381132809	0.9636079018384941	14	3	10	17	6	6	13	9	27
LA16c-306A4.1	0.7481091408857025	1.7079047274328192	1.8976406377756923	0.3350315703745215	0.47584408394564337	0.02217720370082845	0.8965188559548405	0.8971692925238671	0.9229943679089885	6	0	1	5	0	0	8	2	5
TNFAIP8L2	1.3729898991390699	2.160323002171962	4.430932307821391	1.028521179387889	0.5619259310704843	0.022184879024179066	0.6250890844895804	0.8810375062097853	0.9250697573241924	1	6	2	4	0	8	6	1	8
RPS7	7.511629952283325	7.539614214873973	225.84365631840623	0.1385287296814308	0.07959880357916524	0.0221902792300803	0.8514564986447473	0.9413352162864098	0.9721076419735465	425	88	230	262	126	209	372	169	433
NPHP1	3.2700559572600083	3.544672408396834	12.199610052039429	0.17524249946218998	0.17507689387508926	0.022196906402355426	0.9142474004991765	0.9366654141304672	0.9619847615907524	44	3	17	8	3	9	21	16	19
TXN	5.854889820287604	6.060779756504695	81.2748757549468	0.7552277982013142	0.1939106644481903	0.022227434821179188	0.4466895743665282	0.9190925017972235	0.9642557201330538	64	32	38	81	78	60	136	76	164
RPS23P8	0.6369320764928597	1.6389694173671159	1.7314394309499057	0.8510835237881971	0.5148920738598611	0.022257241537449166	0.6918889318464932	0.8895223631290932	0.9190140361235049	7	0	0	4	0	1	5	1	7
MYCBP2	8.207237277312037	8.25482957638947	369.5488642554797	0.12559986931774647	0.0891954095118958	0.022260828784761454	0.8798445435586226	0.9403050938723729	0.9720445029665901	1116	99	472	499	112	333	693	279	664
RABL6	6.069779956992156	6.261263498259127	90.73595949422945	0.17923556921232006	0.11271889321359056	0.022278844745575507	0.893583525643632	0.9491952859719547	0.9665998978469089	335	25	96	142	10	87	121	86	180
ESYT1	6.263872324534089	6.308135893751701	94.50836244112409	0.08899091743302344	0.08983163322346613	0.022293701866882662	0.9192367907473221	0.9359473553030336	0.9716482005591922	240	33	107	135	32	64	204	77	176
SPSB2	2.0015511448852314	2.494436412538565	4.962290301602977	0.26839736696467476	0.2720540618608242	0.02230070820198258	0.8991874809570017	0.9261246371438294	0.9494962482086379	4	2	14	5	1	3	5	3	21
MRGPRF	2.3981876772092816	2.87937518540991	6.785204408437992	0.40305612577773203	0.22594669068602657	0.02232175072828826	0.8261870569812377	0.934933862991153	0.9536000690985099	26	1	3	13	1	5	9	8	18
RP4-800G7.2	1.0480920451752034	1.841389750898268	2.7038848727046556	0.7726064308880759	0.4287916526942047	0.022343331039895328	0.7364637649554602	0.9076807124696487	0.9291175227533468	7	2	4	0	0	1	6	4	5
TTC30A	1.222976490360057	1.8546094175023013	2.6640126017743406	0.3492826301909085	0.3606419127270036	0.022393844654822904	0.867811504809202	0.9117630760307328	0.9348042644933231	4	2	5	2	0	2	9	1	5
SNORA76A	2.468610428284851	3.1739235331802518	10.406380104890307	1.268687802241695	0.4219392164098026	0.022399764387994556	0.6265833051760187	0.903114082406772	0.9367998187126649	0	3	8	11	11	20	12	7	9
TGS1	4.707913718418246	4.799993131368747	32.20832577229808	0.11670311375537137	0.09349736957747752	0.022416718892602223	0.9177687181081786	0.9491794802943465	0.9698920793267953	50	13	39	53	14	15	84	24	62
SEPHS1	3.902542652418881	4.227010115665209	20.11189926691986	0.1882522837587458	0.140267054775465	0.02243747066029475	0.9029365517594097	0.9441522822172136	0.9662022784134476	61	1	34	36	4	17	40	17	42
CTC-550B14.7	1.0671315191170614	1.8893414023272292	2.5519980556390545	0.5780195945268382	0.38400716202649693	0.022445276635885265	0.7769218878260296	0.9176170186526775	0.9296286104341838	2	0	10	3	0	5	5	1	5
TMEM80	2.365903994273827	2.8832295853052963	7.24920119952344	0.5671285844564596	0.23157226082397186	0.022456309045830673	0.7578379303936279	0.9376870028388866	0.9535871419525299	8	5	5	19	0	3	17	8	14
AC116366.6	3.4449681289918495	3.7805971677107246	14.780340958273053	0.01492870694336667	0.16566301299660854	0.022465726321492765	0.9937867429739865	0.9451898078951751	0.9577279945899461	11	3	32	36	3	19	26	17	10
PACS1	6.641248715155017	6.723859976468744	126.77237487536357	0.11145170847159866	0.10280270233055286	0.02247391449253446	0.9139668617861512	0.937801394115827	0.9711621363161522	308	55	218	131	26	74	255	135	215
RAI2	3.9474942817626144	4.252785749831085	21.94046167020584	0.258787886600127	0.1800736586047534	0.022492220463801997	0.8775246732908459	0.9377285569750939	0.9581370445387981	29	2	44	13	18	21	17	28	41
METAP1	5.0802553170040206	5.172808817577381	41.91913057419303	0.11011204436753969	0.09984978611191511	0.022493997378377074	0.9172890309291559	0.9405815024777348	0.9708853538654164	94	9	66	48	21	24	78	34	103
SEC22A	2.6079663163564866	2.8480757041038127	7.176213932398835	0.22282713105170385	0.17056025241629597	0.022503852234147418	0.8886376111813562	0.9414706304237538	0.9581039703407341	16	4	10	5	2	7	12	5	15
PRR5	1.9103982098711876	2.564928882212649	4.909978301678067	0.5508456847503118	0.25237681230695547	0.02250661272581794	0.7653713754986676	0.9356879341963596	0.9531260760545283	12	0	14	7	0	4	10	5	12
QPCTL	2.065704555465186	2.5670363697938012	5.8800767515686045	0.35629761678467603	0.29179333847511907	0.02251458632824217	0.8786462645978542	0.9272989264730475	0.9425422835110697	9	4	1	12	1	4	5	11	8
CYP24A1	0.8584782139971956	1.9101135935528897	3.218161130017974	0.3894912422905653	0.6023229737067007	0.022523623295314595	0.9158836637483241	0.8893145862041103	0.9119077808124991	2	0	7	0	3	6	0	4	6
BTD	2.0755079337625086	2.441231468518937	5.229344763299128	0.38264203890956716	0.23658093330162322	0.02252728988261127	0.8359437536011571	0.934945572287354	0.9504926027756673	3	4	6	9	1	7	8	3	9
AGAP3	5.8382781813593345	5.981486902581026	74.30841283160431	0.06651177926996446	0.10495811010266658	0.022545291524992656	0.9587863673614452	0.9451898078951751	0.9688194482498146	168	17	169	113	11	79	100	62	148
SDF2L1	2.433275491961796	3.009319023002032	7.543586398442148	0.5632040847490543	0.22248329817117854	0.022571896109636624	0.7520369827819835	0.9389599175889878	0.9535871419525299	36	0	8	5	2	6	12	9	17
RP5-886K2.1	1.3982538801224813	2.182807590765862	3.422163654660619	0.37546753943521066	0.316705226023674	0.02257666953085604	0.868230676992095	0.9279960337383597	0.9355170020326924	14	0	6	3	0	7	6	1	7
ETHE1	2.3962738989894876	2.717401670693098	6.261891187912889	0.20928477068322632	0.2008535468066221	0.022592852030595176	0.9046907568805701	0.936527387052878	0.9556523003408786	7	3	13	9	1	8	10	3	14
PISD	4.994410283588673	5.086322953013919	39.089022361549844	0.06912775420662477	0.10752832318203105	0.022661941051711144	0.9482534982267312	0.9340427250425101	0.9713537731139807	80	12	64	69	9	33	73	26	89
SPATA7	2.2158787040606622	2.7332535595257497	6.103697774004568	0.5041681900609998	0.2678043543718461	0.022664007592443993	0.79256528296079	0.9261246371438294	0.9511670043837683	23	3	6	2	1	3	19	3	15
RN7SL1	11.7358566799646	11.809709017006352	4389.236089652137	0.21679168493591433	0.11198489313915212	0.02268594222703673	0.806495294253847	0.9414706304237538	0.9705085365429117	5961	2889	3471	5003	1858	4286	6485	4044	7357
SPC24	2.2141871101186696	2.8355360049946774	7.268099948970234	0.7260447311606704	0.36122890536381996	0.022713216726152327	0.7401976319728786	0.9101144149100955	0.9414930833836774	16	7	1	6	1	7	19	1	18
AGBL2	1.2646284171763682	1.8051009957544408	2.626385641657241	0.48053287548597273	0.36266481302761155	0.02271905386431875	0.8101448172480419	0.9055981130999976	0.9333158763513345	1	1	6	3	1	2	4	3	6
COL4A6	1.4701389115404917	2.274174635222955	4.535105962352682	-0.8099069353388333	0.38151452818025994	0.02272631860965299	0.7729045830337259	0.924924573756551	0.9269211471514516	6	1	10	2	2	5	3	11	0
KDR	6.635911191841389	6.749254728428587	129.02820589127552	0.19122263627653702	0.10944023565930436	0.022729026026710553	0.8599148304820683	0.9407224523683179	0.9688194482498146	239	22	318	104	60	131	184	115	230
RP11-736K20.5	2.2058783985085824	2.9496748211221484	7.3857956998086305	0.2373380421543527	0.24558491250222583	0.02274669899009332	0.9263469372196261	0.94319355294123	0.9403950139043933	9	1	29	6	0	5	4	16	12
SPDYE6	1.6946152053131727	2.4570160881180443	4.3694035418212795	0.5751666298581911	0.28600648470803774	0.022757604522290323	0.7764179693683162	0.9323054884878489	0.9423891776635357	15	0	3	12	0	2	14	5	8
ZFP82	2.1382150514995044	2.503615025277806	5.472789700085814	0.26906181072677815	0.2425086555081464	0.022769109015998854	0.8937116551559763	0.9317109783385987	0.9498517250046166	12	2	3	4	4	3	5	6	16
ZNF30	2.0916660025164835	2.6176691972113506	5.31660217881914	0.03148584059864072	0.2540715260863418	0.02276986981294598	0.9877071666212035	0.9275378553205483	0.9526213086896698	17	1	8	6	1	6	7	1	21
AC034220.3	0.968923984015018	1.682923743099651	2.0498773109180837	0.38769696662903064	0.42288415519032635	0.022781631491639344	0.8529047887482777	0.8968818924619288	0.9290342623174783	4	0	1	5	1	1	3	2	8
RN7SL128P	3.3446586854180675	3.699532484379075	15.638434342604407	0.8264959156839817	0.31596786120547943	0.022788233331194698	0.5863090616215467	0.9081905164955021	0.9516701865371174	10	16	4	14	6	22	19	13	19
ACTN4	8.654546992570234	8.717555087112004	509.95812518855126	0.14968610702657478	0.09397456615653316	0.02283586372633071	0.8695449779909006	0.9418286167681842	0.9712644985039991	1369	149	955	641	105	474	813	444	908
RPN2	7.563816902691217	7.6188730059820005	239.11343900698364	0.2141536144017404	0.09962565190354247	0.022846183843794235	0.8027878381812932	0.9366654141304672	0.9710167329314384	445	117	168	284	125	238	377	187	430
RP11-488L18.4	5.884982855496124	5.946889161323934	73.10973487871277	0.09850533619262704	0.0894705156989242	0.02287715439886691	0.9140024580591843	0.9403050938723729	0.9713537731139807	128	15	115	115	37	50	127	58	172
MRPL48	3.2789247509053236	3.4866612197575377	11.990919285360889	0.2685009146008971	0.14865579997695647	0.02290387953363805	0.8592070777759172	0.94319355294123	0.9629845247039803	26	5	6	21	5	6	22	12	27
ATP1B1	6.839836020603206	6.972211766012694	151.77711154552784	0.32116820012984254	0.1290967849289582	0.02291648963324891	0.7798796840933843	0.936527089690645	0.9668724976802566	222	79	70	321	56	166	264	77	323
RP5-1139B12.2	0.8949240870358999	1.739880854936558	2.2696344366481944	-0.07284132234418253	0.4019837610494811	0.022942322461051094	0.9772015078650703	0.9187926829508635	0.9209839502669754	4	0	4	5	0	7	2	1	2
MED22	4.218497662070624	4.473280032480633	24.68938277152952	-0.050136296267319407	0.13297130810410487	0.022979051204687646	0.9743194742715866	0.9458583865250207	0.9642144249590633	79	5	40	35	3	35	40	20	30
NUAK2	2.775697504009711	3.163671535696151	8.787923964306355	0.15588170433434542	0.20275725191472715	0.022980463707860426	0.9327416546100806	0.9356879341963596	0.9556523003408786	31	1	7	15	2	14	16	5	13
HDAC11	2.2956069534349854	2.9799145105752216	7.2628441103953465	0.5989039143478591	0.25249974058383196	0.023024488256186307	0.7767469847961687	0.9361007837747982	0.9465981138544396	24	0	2	19	2	7	8	4	28
ACYP1	2.7487823881464712	3.0634671332184795	8.322011255625679	0.19850478365909616	0.20261401525844322	0.023035767637591367	0.9125574876175276	0.9339461251622921	0.9556523003408786	15	2	21	5	3	6	8	9	24
GBGT1	3.4896516525455734	3.6161981247921724	13.27326269896335	0.09067214786715025	0.1259849690235319	0.02303694488166606	0.9458519762892126	0.94319355294123	0.9662144860543778	24	6	18	19	4	12	18	11	30
GET4	0.7995321343639977	1.7177545226412332	2.259964645654861	-0.32773065612375973	0.4106586109146509	0.023041348789326926	0.9032267209135716	0.9231624005128984	0.9161734596535227	6	0	3	4	0	2	1	7	1
PHPT1	4.1187858804269695	4.41500630444384	23.718227700333905	0.2796578660375371	0.1469531396207733	0.02305172532860387	0.8561381130784733	0.9432700208124023	0.9619847615907524	89	2	14	35	10	24	31	20	55
RP11-504P24.3	0.6908683906228865	1.8858143684413797	2.5079016388228537	0.9966993929242828	0.6574977016148158	0.02307431589896408	0.7143273639315295	0.8642756509158102	0.9091522470592152	0	0	1	10	1	2	13	0	5
C19orf44	2.4787777924059835	3.118885483152998	8.194887782760429	0.4376670368014508	0.2169530855338295	0.023075861445803505	0.8377918169811303	0.9418286167681842	0.9514816764914721	30	0	20	5	1	9	7	8	24
C1QA	7.090056138346468	7.710622723507098	257.55082292792224	1.7633575275701239	0.4534447890211251	0.02307928306476213	0.26179451706568907	0.8628855727713315	0.9326494597109062	34	276	72	144	91	330	300	253	517
CSNK1G2	5.081897420586402	5.319807135092868	45.89658398674254	0.05944948074290744	0.11418441781340065	0.023123879126375466	0.9693024264564695	0.9510699381132809	0.9643094067245427	144	8	93	61	5	58	74	32	78
MPDZ	6.747739664309533	6.8257881803416485	136.36788104075336	0.11471421334691666	0.10366755351983138	0.023200251158840737	0.9106392722548784	0.9375736782240619	0.9698171967850601	287	29	257	124	69	91	230	159	221
MMAA	2.3625563831924876	3.038565988780016	8.960201440184747	1.3968749126353333	0.4368532889942752	0.023207815310180794	0.5407670155950189	0.8957207748908863	0.9367064041524751	4	6	0	14	6	6	9	6	33
RRP7B	3.127663569528327	3.449554725992518	10.999895187555955	0.21059195390994492	0.18029449422806398	0.023218473190956275	0.893959537797104	0.9340427250425101	0.9621510765552284	20	2	25	21	1	10	25	10	18
NKAP	4.697612431727476	4.882750687145098	33.61317652147715	0.1277866663896744	0.11891573432249031	0.023230468457738785	0.9202543118141148	0.9418286167681842	0.9669476265041161	73	3	58	51	16	31	58	19	85
AC009299.5	0.0037871905154040664	1.395322258300932	1.4478888237700762	0.8688785636466898	0.9545937731678816	0.023245476373750556	0.7708112485470883	0.8272534009771417	NA	0	0	6	0	0	1	0	4	5
MICU2	5.162129641468277	5.240737576268702	45.188327655881125	0.29643952027805903	0.10337027791567961	0.023255982397553145	0.7371080957112577	0.9423131716809615	0.9676840724684187	75	30	38	48	18	41	76	30	92
ZNF573	2.4868778955549526	3.1079689510003328	8.026792437891725	0.44241545192240367	0.23324985533197357	0.02325936080447805	0.829735904678077	0.936117671162978	0.9531260760545283	10	0	26	12	2	6	21	2	26
MARS	6.639775350775361	6.685533938598462	123.4547335042973	0.08607588055338246	0.09222177624510991	0.02330184897425586	0.9200579115076095	0.934945572287354	0.9712644985039991	271	26	183	166	60	108	219	112	201
CCAR1	7.140574829982469	7.203081118045194	177.18220273701317	0.12039431414510154	0.09372419640284102	0.023302533575156277	0.8965188559548405	0.9389599175889878	0.971167681183634	422	30	260	255	83	163	326	121	351
CTC-548K16.6	0.9353535145124919	1.7072749418040438	2.0925761423684874	0.13754541573733206	0.4417167668714739	0.02332005201195824	0.9582805567126131	0.8961939414195257	0.9269211471514516	3	1	4	3	0	2	7	0	6
KLRG1	1.1364221782420667	2.249056865539215	4.28484591708456	1.8079718250622738	0.6269127819685234	0.02333947716710929	0.46121877366076336	0.8760072664049162	0.9135954575419575	0	0	12	0	4	5	3	4	14
KHDRBS2	1.2247791848227878	2.135765475687032	3.1877699191395332	0.19971471472056843	0.3824234800172822	0.02336757324987641	0.9455824650155624	0.9184724386036844	0.927425159835658	12	0	7	2	0	2	1	4	15
CUBN	1.3841955537073527	2.1868032884833193	3.3395666021762946	0.3234813647283942	0.34756362857452894	0.023369813239401373	0.8930655218440514	0.9194472460614066	0.9333158763513345	10	0	9	3	0	2	15	3	3
TMPRSS13	1.2492430288324132	1.9053878573858454	2.8124082986458787	0.23242330871738054	0.38495530197834554	0.02337604788852891	0.9202543118141148	0.9064281670499837	0.9317124519621982	6	2	2	4	0	2	2	2	12
ZNF16	1.3219612224984745	2.0708725954671587	3.082563075655231	0.3051324091937098	0.37496612413864505	0.02339291098390838	0.900268647046682	0.9119444519042494	0.9317124519621982	13	0	2	3	1	2	2	3	14
LSM14A	7.004776112870427	7.024005622130322	157.25411270013012	0.08592501323386899	0.07877830364196517	0.023480578529935476	0.9104686207411581	0.9375736782240619	0.9712644985039991	242	63	263	191	66	143	247	141	269
PRR13	4.880120187109475	4.981164010089827	37.406560053531095	0.34070809313209915	0.1193532110821999	0.023493381319363134	0.7509560859061973	0.9389599175889878	0.9662144860543778	27	15	46	60	23	36	51	29	78
ZNF767P	4.236312349969247	4.575071906857009	26.24617879231222	0.12429719485162483	0.12908834060694954	0.023514769552638377	0.9397001400955929	0.9514018301880297	0.9621510765552284	54	2	61	56	3	31	36	19	59
HADHA	7.487636463303953	7.548770512214684	227.9421672837224	0.2550173631242246	0.10659496119301823	0.023518272258703676	0.7623560180037565	0.9340427250425101	0.9693854481793023	336	112	306	154	129	201	370	200	409
TCEAL1	4.213187561045953	4.339827801412018	23.353301776868964	0.14205709902209976	0.12144319696280645	0.02353448214671431	0.9097950059302277	0.94319355294123	0.9659646641655926	44	15	28	24	6	14	50	26	31
KHK	0.6411507265149731	1.4644271916255502	1.6843920478628465	0.2910337647490428	0.5443314132207672	0.023535391980957283	0.9083909795186058	0.8751062381899974	NA	5	1	1	1	0	3	5	1	1
ZNF280D	5.474119900093033	5.556538732620657	54.95394656810968	0.08570337256092371	0.10122669174632479	0.02354824613253758	0.9313563852558586	0.936527387052878	0.9699354607593164	104	12	77	112	20	36	112	40	128
S100A14	4.597273105058992	5.337426782028444	47.13064162912849	1.6300533237848993	0.40765853602136337	0.02355554593551192	0.46158016729861867	0.882273368429115	0.9269409166828142	36	15	1	179	9	74	58	32	102
TNIP2	5.193188506543192	5.448030384528375	50.36849932095355	0.07919498958704921	0.11323568457418828	0.023580159418105057	0.96041961203265	0.9517717889993285	0.9643094067245427	149	3	84	92	12	54	79	48	80
C1RL	6.422661827447154	6.473533962545841	107.25960623429029	0.18479391361393438	0.09287400750285067	0.02362430263564992	0.8165957466068505	0.9379594361824253	0.9689658366435475	192	66	113	132	32	90	165	90	218
FILIP1L	7.261869827280341	7.32369714714423	193.5095194260427	0.131860878189566	0.09994387271923134	0.023630848740963023	0.8849560036668157	0.936527387052878	0.9698920793267953	442	95	297	210	42	127	339	204	349
FAM169A	1.2062034251990714	2.0574875676905866	3.605849746600097	1.074894136250591	0.5553079299093944	0.023640370472193164	0.6793039777019375	0.880182611884399	0.9198370489611642	0	1	8	1	3	2	2	4	14
RP11-47A8.5	1.3155161554500783	1.8562431544095188	2.8308785358609985	0.2893373615109383	0.37687783602207126	0.02365013320097999	0.8982797710653998	0.9039774757240774	0.9304934757570945	2	1	2	7	1	3	2	4	6
MED31	1.3895160524291963	2.0440210006414983	2.9425182036162285	0.4660758169112636	0.3319440762901362	0.023677338484231352	0.798550229220891	0.9178198586254802	0.9385289064652935	8	0	7	4	0	3	6	3	7
HMGCL	3.895257908678256	4.0864229302851385	19.878973694515253	0.5773087620201465	0.17836218392336842	0.02373908006695858	0.6793039777019375	0.9339672821499726	0.9577279945899461	8	9	20	30	14	20	29	19	30
ACOX2	2.2104752053148524	2.6523075758064	5.886510816370242	0.19367760442813772	0.25053855449485984	0.023748647453407903	0.9246689399034549	0.9286246751298977	0.9531260760545283	13	0	6	11	3	8	7	7	8
PANK4	3.877713882267551	4.1087252700197325	18.73048780696165	0.1345926535148863	0.15423199899341683	0.023760637521915217	0.9255772979916475	0.9356879341963596	0.9636079018384941	50	4	44	17	3	18	32	19	32
PPP1R3F	1.3930009603080113	2.208412945307264	3.6679085248379066	0.29617289321044166	0.32507886404076514	0.023787309674119995	0.9083909795186058	0.9309927961768297	0.9288306406048517	15	0	2	7	0	4	3	8	4
RIMS1	0.8224711207492674	1.7049518651891016	2.384435366768835	0.10862647621859306	0.5009554488220893	0.023787716623278946	0.9712960424832618	0.8987408593102857	0.9123463157039866	2	1	7	1	0	1	1	7	3
CERCAM	4.608824474246031	4.8927387762777075	33.89774384185846	0.15354959353783615	0.14041926537120006	0.023811988395973482	0.9244091399435195	0.9446135160765781	0.95987691373916	115	12	24	61	3	19	56	48	55
CTB-50L17.8	0.7095289058800056	1.5497785336468768	1.766286266981513	0.2264737705399904	0.5267520564362769	0.023828382249231752	0.9284866917842749	0.8779725999856206	0.9165262428678891	5	0	1	2	1	0	3	3	6
GBP4	6.299875012019782	6.575862323768935	116.5996926321666	0.8440527941912027	0.22262473906786226	0.023838933987212	0.42919176962997285	0.9160889744876067	0.9576095469425928	56	116	147	75	25	119	181	95	222
UXS1	5.639978540238549	5.711185836698615	62.41891240318769	0.19928217792052474	0.09772450584748739	0.023849019487352782	0.8244143530801595	0.9403741524811274	0.9688194482498146	125	17	57	79	41	40	113	57	127
RP11-110G21.1	0.7995321343639977	1.738573438994649	1.9748673324955646	0.2544455653717909	0.5022100751052101	0.023862132322626562	0.9202543118141148	0.8877439261967613	0.9190140361235049	4	0	6	2	0	0	4	2	10
PGP	2.515010836619517	3.17779519641136	8.572560761205267	0.48262949096141916	0.22425978724358378	0.023873302647668636	0.8201958989052877	0.9403741524811274	0.9471565357461936	33	1	5	20	0	5	25	11	10
FUZ	1.6777550388729727	2.2530987186386997	4.111754394991654	-0.3815434090665575	0.3313644313146862	0.023877542974921017	0.8705760596256472	0.9187926829508635	0.9340189917492392	9	1	6	5	1	2	9	9	1
ADIRF-AS1	2.644582221768576	2.9348043298447157	7.302149501971528	0.10916105217382532	0.18674700039534892	0.023879910269315987	0.949403139030298	0.9346726393080561	0.9573071355104991	14	2	10	14	2	7	20	3	14
CINP	2.9761929541963137	3.4233081910878336	11.01700080853498	0.4698161993869049	0.186572503336413	0.023915283250306833	0.7874032748343474	0.9414706304237538	0.9569240299247764	28	0	7	24	6	9	19	11	23
FAM173B	1.0251530587899336	1.7870565586088212	2.526637584305216	0.06331519785622158	0.4289440346678094	0.023919134288522912	0.9803680567300239	0.9077378468732061	0.920432722097685	5	0	1	6	1	2	4	6	1
ANXA2R	0.5197712116014845	1.5891420057535188	1.8281712819635063	0.8975353319937068	0.7136365426954892	0.023924175048382217	0.7215943029387805	0.8458028277505442	0.9002839283667524	0	0	6	1	1	2	7	0	5
LINC00087	0.7509845444218809	1.6109018341752892	1.9042207355761493	0.8155216505726589	0.5204679970205289	0.02393283790859091	0.7017170476270962	0.8813701379539401	0.9175268263266231	7	1	0	2	0	1	5	2	5
CCDC102B	7.234011214121999	7.347439632415798	196.07355851112646	0.2357171835243208	0.11696880608708374	0.023940810016508527	0.8186660288811377	0.9376383263348647	0.9662144860543778	719	40	196	184	79	172	284	157	450
CCL8	0.9085748367898481	1.7292869582701262	2.276275282951576	0.9727658668472087	0.47363474342303036	0.02394832945225248	0.6594394073381998	0.8971692925238671	0.9195600484054433	0	0	3	7	1	2	4	3	5
CCNE1	0.916692999255373	1.8844764369660936	3.4368766850085204	1.3112399383091877	0.7997442686700372	0.023955915604186608	0.5963333846493081	0.8363024917698397	0.9000559366116749	4	4	0	0	1	7	3	1	7
SLC25A3	6.5973330380250665	6.6438942581563305	120.94537940829876	0.19708911922452643	0.09245149861472823	0.02396234566301653	0.8092860979364094	0.937801394115827	0.9692522586630635	190	48	101	168	73	100	220	109	195
SMARCE1	5.259257352323974	5.332797474969903	48.02190140035421	0.2736984818626537	0.10126012020344763	0.023969019579758017	0.7708112485470883	0.9417888277080226	0.9669476265041161	46	25	64	63	24	27	87	44	102
CCDC82	5.854209924826426	5.892150555497428	70.62006389916104	0.08691865895119762	0.0820036670509937	0.02398815448959316	0.9200579115076095	0.9403050938723729	0.9701748726585478	106	25	116	102	30	50	108	56	174
MIR497HG	0.9472589431414685	1.7221892368768124	2.006300097691024	0.5871811902815627	0.42472755924003086	0.023989420266479784	0.7464977650698918	0.898679310979836	0.924390090961114	9	0	2	2	0	2	4	2	6
YIF1A	3.1897578231851185	3.6719394188288277	13.091030577575735	0.38646453739199704	0.18462711783200586	0.024015357395898954	0.8312145223816355	0.94319355294123	0.9535871419525299	53	2	6	27	1	19	20	8	26
SLC25A40	3.0580714477537536	3.4294120028231956	12.296142713946187	0.9634444358253595	0.305241647919018	0.024015826262333624	0.5371007864796811	0.9110466688028818	0.9471565357461936	6	5	3	17	12	6	27	13	21
KIF21B	4.733157765890353	4.979186136303657	35.76804501986671	0.12141539079526778	0.12370427856134393	0.02401776961290809	0.9312568908832959	0.9474478092236078	0.9633151636852262	68	5	106	48	5	35	61	36	57
NSF	4.5181622320807175	4.658927507698418	29.07163072741876	0.3355974877213051	0.12995089784396652	0.024023630358063375	0.7708112485470883	0.9379581001334107	0.9643094067245427	35	11	20	70	13	24	56	16	70
LIN52	3.0732955925950325	3.233090948984877	9.770972798616926	0.11006670807413553	0.15598929127686195	0.024059357137219028	0.9373716656827403	0.936527387052878	0.9619847615907524	16	4	13	16	3	8	15	10	19
ZEB1	8.148071240465512	8.244681104101371	367.7007880888531	0.24076634554292003	0.11588571569552959	0.02407077478979904	0.8065577580866046	0.936527387052878	0.9662144860543778	655	65	782	289	213	268	715	358	612
RP11-762H8.2	1.6949740142594345	2.332169160057714	4.241060594226312	0.18548204940521948	0.31655818485792003	0.024094164537132087	0.9377533361776274	0.924924573756551	0.9349430712972902	10	1	11	3	0	2	8	9	4
BRD3	6.16915021098659	6.216311799346366	88.77090441525229	0.09629932036772275	0.09311507474236683	0.024096535547033147	0.9119724329674201	0.9344966270210511	0.9698920793267953	137	39	140	153	22	69	156	85	155
IFNGR1	7.582015646782667	7.670657570145706	247.63979744031514	0.3080348632036067	0.1188243719729595	0.024100767389281706	0.7321344339414965	0.9339461251622921	0.9668724976802566	207	78	413	246	176	199	396	225	490
ZNF204P	2.9889507766409644	3.417931549444015	10.724948060067021	0.34097919959663836	0.20317747463252597	0.024103457954488632	0.8514959829453523	0.9359473553030336	0.9537286742749558	9	3	22	28	1	11	30	3	23
KIAA0195	5.624019748450055	5.727357844333123	62.056350378316566	0.07614747196840377	0.11255261990863703	0.024131444057266933	0.9450610932981991	0.9340427250425101	0.9677327694810639	181	16	103	80	13	53	127	54	101
FAM26E	2.998179450027829	3.289649749469141	10.615409864804116	0.3603396965977735	0.18625900053917005	0.024141006911287177	0.8173596109316704	0.9389599175889878	0.9553585204071964	18	9	15	7	1	11	22	8	14
LINC01133	0.2350005233358004	1.439281379359203	1.6325069579545455	0.9850736562932119	0.8968002535923798	0.024149098157181494	0.7108535076070418	0.8242183643983755	NA	0	0	0	5	1	0	2	4	5
RP11-274B21.4	2.1416817186581145	2.87297812568343	6.47033499268434	0.45196775923609755	0.2476764599079917	0.02416643161450536	0.837822875149438	0.9372747180344394	0.9455317672294075	16	0	16	12	0	2	18	9	12
EPAS1	10.24837752072121	10.368297483005065	1608.7175024672904	0.31667477510242925	0.12857631185832832	0.024187828718342956	0.7434691900467525	0.9375736782240619	0.9638996538160672	1535	498	4796	1252	595	1517	2257	1421	3219
ELF2	6.032165378814016	6.111728020660258	82.19867328509126	0.14938698622508534	0.10531505727733399	0.024193522233795683	0.8806941306852538	0.936117671162978	0.9678262726848877	106	22	189	100	35	45	164	74	179
EVPL	5.1068996213950015	5.234759187205946	43.737892181663625	0.06151270002769476	0.12059634672961957	0.024201235488547832	0.9622500821336718	0.9366654141304672	0.9662144860543778	141	12	42	62	12	53	56	32	87
ROM1	0.10861124291914094	1.3251971950545312	1.1325063999366682	0.5875734439151556	0.8754557148893934	0.024208744166311632	0.8212541551742507	0.8150950902508659	NA	5	0	1	0	0	0	1	2	7
SF3B6	4.785918522271734	4.922321300082949	35.983937492664836	0.41194814340804814	0.1419462707196928	0.024209280779239215	0.6693138464288179	0.9340427250425101	0.9638996538160672	46	9	27	45	32	28	52	31	80
HLA-F-AS1	1.91641599623071	2.5646579269374845	5.018848440163059	0.43052324761992977	0.27132265163572455	0.02422028742935006	0.8301064900865726	0.9309927961768297	0.9446656583535114	12	0	12	9	0	4	8	8	9
ABCD4	5.19672373417484	5.325281820982621	46.65105511945001	0.11163267589400683	0.11516598015413153	0.024237181871333245	0.921582629537102	0.9372747180344394	0.9669476265041161	117	6	53	80	22	34	83	48	85
SMG1P5	3.253379610766953	3.8063529745225484	14.307291337368952	0.5418670208188776	0.1895989918809732	0.024241017812199287	0.7556669415441278	0.94319355294123	0.9531260760545283	59	1	33	7	1	12	21	12	42
RPP25	2.1749237041493594	2.8661617065610874	6.983591582589724	0.270352067457833	0.288691064730482	0.02424740071786931	0.917597590143594	0.9330946793326786	0.9340189917492392	3	1	7	27	1	4	3	15	14
RHD	1.6035159878243324	2.2066068448697966	3.8419185067701687	0.25998110001056013	0.3285174286374069	0.024256339567590813	0.9109647155547161	0.9205470151372641	0.9340189917492392	3	1	8	9	0	4	3	7	6
RPP40	0.22149363668236555	1.3857624828252484	1.4003097525912727	0.9441597638551807	0.8919874932342015	0.0242567345834148	0.7017170476270962	0.8102177254983218	NA	5	0	0	0	1	0	3	2	6
IL7	1.1077539482652392	1.8743732301955927	2.7629825954970486	0.3466893023666291	0.4268874264439243	0.024309538474435694	0.8957209199047668	0.9071298415889608	0.9212994750266978	3	1	1	9	0	4	1	4	6
GALNT16	2.2454402709690875	2.708303912198956	6.138768909213354	0.16529810564100006	0.2537539669896547	0.024354114308029504	0.9367001311013886	0.9281237335408583	0.9502838777521017	15	0	10	7	3	4	8	11	9
FGFR1OP	3.246303098285811	3.5350253512830165	12.140289567138687	0.2733176081601747	0.17392614022561673	0.024392631513458128	0.8573289440933576	0.9367485484285561	0.9577279945899461	21	1	10	31	6	13	26	9	19
ZNF517	1.5240234953113807	2.2353732311168653	4.0219384910012215	0.619435169477929	0.35824760442702197	0.024413805409004	0.8085990915460284	0.9191869911141153	0.9296286104341838	13	1	0	7	1	8	6	3	4
GSTM3	3.3997381682312673	3.8332293285306642	14.781861396718996	0.44110558333521077	0.19217130957820686	0.02444983619097938	0.788850010521143	0.9375747859368719	0.9536000690985099	39	2	46	7	2	8	42	13	28
CTD-2349P21.5	1.5643607900465972	2.2511246540193937	3.9530935594052323	0.4300913067383888	0.33659149963164914	0.024508181841570834	0.8553523940253909	0.9231234087560559	0.9312541251264059	10	1	1	11	0	5	7	6	3
KAT2A	4.352265400213892	4.895574461201474	33.21217799772776	0.23400787075158924	0.13966876529921846	0.02452221417893343	0.9084239648236666	0.9563200890667214	0.9535871419525299	119	2	39	79	1	35	34	37	70
LA16c-352F7.1	0.8517631191236429	1.6956169028543664	2.0226583168156274	0.24766637697386729	0.5052892057537545	0.0245609913463924	0.9229212766652405	0.8812961406253081	0.9188099617939006	6	0	1	3	1	0	8	2	5
EPHB2	3.265665711229155	3.4927034517745734	11.93291856177271	0.176230025318898	0.17368135182858624	0.02459341859291758	0.9106392722548784	0.9340427250425101	0.9577329037524854	26	2	8	24	6	14	15	10	24
RP11-686D22.8	1.7574827415639447	2.2452593089610207	3.9545844307580325	0.26196497762355264	0.29608142510155244	0.024599132035562268	0.9004172085668242	0.9182730895615616	0.9393830561058423	11	1	2	5	2	4	8	1	12
OSBPL7	3.762907761629811	4.125207810816159	18.682311816019283	0.22503064798044464	0.15383346363546255	0.02461880225490425	0.88985710993331	0.94319355294123	0.9577329037524854	47	3	22	51	1	19	29	18	37
MSRB1	3.466140765000568	3.7998950893073418	14.585670577141915	0.23512130710393567	0.18191605440208017	0.024626426812301993	0.8903737736519628	0.9356879341963596	0.9556523003408786	27	3	11	42	4	12	39	4	38
HEATR1	5.787905257685721	5.8648653242595286	68.54735737778452	0.07497480763960292	0.10461464482733333	0.0246340347308461	0.9397001400955929	0.932501480668807	0.9688194482498146	137	14	100	139	23	49	114	59	159
RNASE3	0.7446063143204273	1.799788157269816	3.0288455917987	1.8043678285996079	1.0734974743469425	0.024637819733047708	0.4231848556764897	0.7720622153742976	0.8889112299153412	0	4	1	0	1	2	9	1	8
TXNDC11	5.366598397152409	5.445019186976481	51.112522962690136	0.09952671557855094	0.10735330523430309	0.02465039495829616	0.9202074808483661	0.9339461251622921	0.9677052424492396	87	21	66	105	11	48	96	42	84
TWIST2	2.0135135624601306	2.763738895549993	6.657653967239193	0.666291846393951	0.3371770240382723	0.024652281685352752	0.8135720418677077	0.9254656581461189	0.9305433037224827	24	3	0	8	1	5	11	13	4
U73166.2	0.9259214147806571	1.690419686298003	2.0065273177695007	0.25467819409648756	0.439330742019649	0.024657864768028823	0.9105162945967505	0.897318156089011	0.920432722097685	5	0	3	4	0	1	2	4	6
TMEM136	2.9851118024562777	3.5833500753568983	11.923502437245608	0.3627259273465758	0.18910340664623976	0.02468022081671185	0.8599338535688154	0.94319355294123	0.9535871419525299	37	0	22	23	1	6	32	15	18
INTS1	5.943290263825605	6.093167462903437	80.50850267861036	0.1847547253440033	0.11862180632336312	0.024703804198553454	0.8741254120465184	0.9399070946424302	0.9643094067245427	291	22	77	125	13	67	159	71	140
CLN6	3.470796362721371	3.656924389106837	14.165379677470469	0.2656278561597705	0.16768952215241809	0.02473398111011159	0.8653098485695996	0.9372747180344394	0.9569240299247764	31	7	6	17	7	18	18	11	23
KRT16P2	1.926672195081834	2.7266500321963156	6.0964760171714305	0.08397728706783676	0.34624243345765865	0.02473503959935417	0.9784745396619763	0.9194472460614066	0.9317124519621982	15	1	1	15	2	11	18	0	8
FBXL17	4.130490560326272	4.241528784209721	22.137488392914396	0.20549140756694587	0.12514968147312244	0.024757117843994945	0.86009845230972	0.94319355294123	0.9630613816816311	32	16	22	24	7	22	29	22	34
LINC01560	0.5053293463664789	1.4964198406417188	1.9486898904679426	0.29064248118571967	0.7429385131154183	0.024760298287318423	0.9262442093824172	0.8456617524984885	0.8917324166918562	4	1	0	1	1	0	1	5	5
ADAM23	1.7536676040605719	2.2128572937780597	3.9549080059167854	0.29386394198791765	0.2952644709592729	0.024781100885666207	0.8806941306852538	0.9185817484141763	0.9385289064652935	9	1	3	3	3	2	7	2	14
CDK8	4.134356824169111	4.274265038303447	21.388774957088796	0.13862565864734452	0.1342109024293332	0.024783619660299017	0.9059608220803371	0.93203878329619	0.9662022784134476	32	6	45	37	5	18	42	16	45
TEX9	2.5242441420819004	2.8911927639177475	7.481446126410851	0.23864114945848927	0.24316311518743897	0.02481275380522017	0.9026475434441527	0.9275378553205483	0.9476497541042506	5	4	16	11	1	4	9	13	12
TMC5	5.555924300661678	5.69913950620933	60.86727877168037	0.14159060592775524	0.12041813440541875	0.024814954716541736	0.9089804433373314	0.9382105109277813	0.9643094067245427	68	12	148	107	20	65	105	29	145
EP400NL	4.773810329035034	4.968107232936202	35.524288851682776	0.13020353684967112	0.12787923887775476	0.02481776299087087	0.9202543118141148	0.9385029927414954	0.9643094067245427	99	11	46	66	4	25	64	24	98
ACSS3	4.858542153319906	4.95768870174449	36.16997165261468	0.22920529944886228	0.11574456363631426	0.024820732985711826	0.8329289312207816	0.9367485484285561	0.9662022784134476	93	12	25	48	18	24	63	30	84
ASAP2	5.066295196261715	5.245990751482849	43.459329719574015	0.09563252004768844	0.12183259605644889	0.024837922035492243	0.9400625118772696	0.9389599175889878	0.9646215989766377	130	5	73	67	11	29	84	41	92
ZNF708	4.5172318664063615	4.743788717177608	30.785917993715543	0.27049400123639633	0.1358530143887513	0.024849574645121712	0.837010438174224	0.9403741524811274	0.9633831758155287	39	17	56	55	2	26	60	28	51
CNTN3	0.5873582754854595	1.5384653955749477	1.6009579848015347	0.3728332336633434	0.5832163953634304	0.024859324480010755	0.8779315910507767	0.8671565357674871	NA	3	0	5	1	0	0	3	3	6
ZKSCAN5	3.927831485177029	4.068511709051976	18.749581994076813	0.06655990202494728	0.13115134014798738	0.024886131588714656	0.9625897240653697	0.9399718714326818	0.9634656494059692	38	6	27	20	9	8	26	22	47
DUOX2	1.8273430696869235	2.458033049891708	4.709022166966285	0.6287075754803392	0.30299831167260355	0.02490910220429363	0.7475041868574653	0.9261246371438294	0.936605526553057	2	0	10	14	1	7	6	4	10
FBXO4	2.3712200470431104	2.942545714980847	7.139886127889926	0.46598633487745567	0.2489484131231184	0.024919994509388376	0.8077036721650409	0.9317109783385987	0.9454808135648972	31	0	9	5	2	10	17	4	11
KDM3B	6.891961201328726	6.938495577880369	147.02984199924646	0.07687989574858582	0.0946898418571649	0.024923882689692322	0.9294286995000146	0.9335960425076366	0.9688194482498146	258	39	287	238	46	138	245	95	327
ZNF385D	2.4392766706208646	2.955683828524857	7.564381865232928	0.06488670754847911	0.28128431818744126	0.024930419604477692	0.9790592571874301	0.924924573756551	0.9403950139043933	5	1	22	9	3	5	26	9	3
DBNL	6.795455028463321	6.862366550179204	139.44088713817837	0.09120781153818006	0.10221728826409501	0.024974847209956397	0.9246636751371557	0.9340427250425101	0.9676840724684187	292	48	261	215	26	128	219	132	239
ARSK	2.2833563292411037	2.7145771589775083	5.823508488467691	0.18487549027625755	0.24866523813576605	0.02497527790282157	0.9202543118141148	0.9238151386967933	0.9498797920536106	16	1	12	6	1	3	20	5	9
UFL1	6.089263396041236	6.120857487682686	83.48799790650682	0.11062380673348911	0.08395990808592409	0.024985879310583055	0.8954225351705349	0.937801394115827	0.9688194482498146	157	38	84	121	34	67	128	81	152
AVEN	3.198686568473609	3.4276245229022937	11.806477076436495	0.08540879606555536	0.192701122076204	0.024992591414244078	0.9660550088161255	0.9339359069807139	0.9536202012490392	21	6	7	15	6	10	34	10	8
ILK	3.7035447805155113	4.071679751824082	17.91910774773934	0.1755997468253578	0.1627925403145435	0.025037242519758012	0.917597590143594	0.9403741524811274	0.9574765724828498	39	3	46	28	1	10	38	23	30
MLANA	1.128807037027874	1.8494326676336117	2.4080898709541914	0.3748630794192843	0.431651207320694	0.025072342897776517	0.861060927756082	0.892284815386509	0.9250697573241924	2	0	6	4	1	1	6	1	10
FLJ37453	0.8331026038665238	1.8615770282025048	2.59367884030349	-0.5171946146956266	0.47787766617516836	0.025146133318423605	0.863044119510527	0.9101561890455091	0.904879253993889	7	0	4	4	0	1	5	8	0
BMP8B	1.439274764361283	2.1575040043836338	3.640777233091445	0.6646784711814746	0.39451296558076016	0.02517337112852329	0.7611459735705013	0.9090462926013818	0.9265679227059538	1	0	4	11	2	6	9	1	6
FGD2	5.684867220042009	5.925845820836999	72.15536060719018	0.3952716233624035	0.16438714536007534	0.025179806169992415	0.7667458967678019	0.9309927961768297	0.957942567883498	189	40	134	38	7	73	156	37	144
GNAI2	8.531777352672622	8.572490281015673	463.63379468554507	0.16141255912231114	0.09866787717877568	0.025226528948973127	0.8409400769147073	0.9339892165875248	0.9676840724684187	651	225	811	397	196	431	691	424	813
RPL23AP53	1.3787407062114265	1.9316384746181015	2.9232613301232018	0.3699523211988974	0.35926153806260513	0.025246371510000056	0.84927641531483	0.9076807124696487	0.9305433037224827	7	0	2	4	2	4	4	2	7
IST1	6.305347200938503	6.346918852477866	97.2533372713771	0.10453789740060283	0.08722077470274638	0.025280631707284288	0.9004172085668242	0.9366654141304672	0.9678262726848877	163	24	161	137	49	76	197	67	198
GPHN	4.3627885897666765	4.487579487973793	25.525271869490176	0.1126809611179962	0.13208948504054502	0.02530026932705612	0.9284757037837222	0.9340427250425101	0.9638996538160672	68	9	21	37	9	31	41	14	51
NUDT16L1	1.218901703438457	1.8379545830017119	2.6437919250226067	0.2898864638217055	0.4069625256125291	0.025301585805831157	0.8965188559548405	0.8986746564569925	0.9250697573241924	6	0	3	2	2	2	2	3	9
FBXO3	5.532400850218781	5.573234897978826	56.41471995448005	0.08980605309042784	0.09162029642101968	0.025305158824579895	0.9200579115076095	0.9359473553030336	0.9676840724684187	84	21	98	74	23	58	87	40	110
HOXA3	2.3336983347380347	2.636742549405883	6.26537256769915	0.14214797385534156	0.2548458426243184	0.025320172619141323	0.9450610932981991	0.9259801595315192	0.9427387233063443	13	3	3	7	3	5	6	10	9
RNASEH1-AS1	0.649268888980498	1.6865447981427566	1.9880256051992071	0.4299379290947514	0.6599451290869544	0.025354208391398757	0.8806941306852538	0.8515859739973282	0.9002839283667524	5	0	0	4	1	1	1	1	13
SNORA77	1.3370345362502796	2.1793614842311637	4.548115464428225	0.7692822921574506	0.640731550180117	0.025371979067734585	0.7957005304320486	0.863545986387286	0.9086905661318517	0	3	2	5	3	11	8	1	2
VPS11	5.095136500134103	5.1741902141565195	42.229332364195905	0.1091040666054318	0.1042698948336026	0.025383537217013443	0.9119724329674201	0.936527387052878	0.9668215478341702	82	21	55	66	9	29	79	41	77
IL3RA	3.3291371738613624	3.5417447962863418	12.24676022679079	0.11104870405613435	0.1710792769314133	0.02539410491705439	0.9405352923812189	0.9309927961768297	0.9581370445387981	19	2	17	26	5	8	16	15	28
PCDHGC3	5.968586643755571	6.056498175175658	78.70713676478238	0.0782638879056086	0.11275493001324116	0.025423551659805713	0.9404702829559531	0.9308453135497438	0.9662144860543778	227	20	135	92	19	71	126	77	136
NOL11	5.061245480847466	5.1423265980377	41.06326196993898	0.03041033538323313	0.11972333982353693	0.02543587661064221	0.9771605935045948	0.9268853251903066	0.9662144860543778	90	12	46	77	13	47	70	33	61
MARCH3	1.93616717051872	2.612563665054938	5.1623084720055505	0.434170171636088	0.27972496620981147	0.025460196578169163	0.8361241925647407	0.9281237335408583	0.9402161352551133	11	0	12	11	0	6	16	4	6
USP35	3.8709748859414823	4.324268543342925	21.656627069056817	0.16370268488913606	0.15415541978132424	0.025465461790410038	0.9311360638397481	0.9490693177000857	0.9536000690985099	77	2	43	29	1	16	26	30	45
RP11-108M9.4	0.5818256881970362	1.7023540060436748	2.6133715729091658	1.342471546478679	1.0696887349402617	0.0254698750814838	0.5835938111895932	0.7811768556182441	0.8778469978684937	0	0	1	1	4	0	7	4	6
C2CD2L	3.5261347116229595	4.075623652184535	17.839521677412435	0.39554378391159867	0.17454384309654425	0.025476098545506413	0.8385955313504133	0.9449583362073399	0.9535871419525299	74	0	25	21	4	23	29	9	43
CTC-359D24.3	0.9794263450520225	1.8179828461392002	2.6502912980608135	0.04587819548662869	0.5256714628272972	0.025476813208897754	0.9868965004973064	0.8838857061301735	0.9133364936927301	6	2	2	2	0	5	9	0	2
METTL15	3.5827000664719657	3.7725125463338993	15.110461266571898	0.12442582004025093	0.16220238016069388	0.02550867384638364	0.9397625619108778	0.936527387052878	0.9568146903316631	27	6	11	23	8	12	13	10	51
RP5-1014D13.2	3.983780786340651	4.101887473478767	19.54386140955449	0.2631688514433975	0.13176802122546627	0.02553797831197388	0.8353549383249304	0.939500813050331	0.9612663223591361	15	9	34	29	8	17	34	19	30
MZT2B	2.852217174594078	3.1435856087658087	9.285750554108832	0.20648482740297536	0.19404540532517722	0.025563230220213336	0.9097950059302277	0.9366654141304672	0.9531260760545283	15	3	11	7	7	9	25	2	18
TNRC6C-AS1	1.9230315624307726	2.4474445534722853	5.392245934048715	0.7355549972566856	0.3268903725801848	0.025606700183500683	0.6792921805690955	0.9194472460614066	0.9333158763513345	3	6	6	6	0	3	11	6	9
SRGAP2C	3.8778698945194785	4.063692915337102	18.361653917466015	0.04421105592577358	0.1509065694780562	0.025621699750652597	0.9756858224447573	0.9340427250425101	0.960774830161441	30	3	35	28	8	12	19	20	51
RBBP6	6.5332841758217555	6.584195634571653	114.5587011544806	0.0933982084605138	0.09643975382684802	0.025621768931545295	0.9139668617861512	0.9315810246577322	0.9676840724684187	215	24	209	174	47	92	213	80	253
PINX1	1.976804978535194	2.7759243823609387	5.860399575507859	0.5418062152546466	0.29166209559649403	0.025625288894231588	0.8067977403642544	0.928405287392163	0.9342726321759968	23	0	5	13	0	2	21	7	9
MND1	0.5831396254633461	1.6229895591274266	1.7751579307342573	1.147477047235589	0.5879846286981383	0.025647332975391023	0.5609020790455308	0.8751146458071197	0.8975568765432042	10	0	1	0	0	2	3	2	6
BCR	5.928979362802429	6.232138024868672	88.06133161416052	0.27281387183313877	0.14092668659791022	0.025656577162610404	0.8588746734887274	0.94319355294123	0.9569240299247764	289	13	160	153	5	67	174	65	208
SNORA49	5.81373330956229	6.133305798666653	86.3667003634026	0.912447733659272	0.2741891386405787	0.02571175991451899	0.45653339662147796	0.901742160100109	0.9531260760545283	41	57	51	45	68	118	117	81	95
RTEL1	1.5131883279875735	2.2784029581957066	3.6559176614510536	0.5687774281127642	0.35008791953196583	0.025718767725808323	0.7729045830337259	0.9163350183702135	0.9304934757570945	16	0	6	3	0	4	13	2	6
RPS7P1	1.7278461982982185	2.3294473764107875	4.190266231761413	0.540136101709123	0.3266373281009835	0.025732666634756964	0.7764179693683162	0.9175323397734214	0.9337266584357948	6	0	2	13	2	5	12	2	7
INTS10	5.676449580178683	5.734421681752837	63.11107935273103	0.11532235884190215	0.09853333804162454	0.02574358764220902	0.9005568516252966	0.934933862991153	0.9668215478341702	92	29	91	115	16	60	122	46	107
RSPH3	4.578277939268051	4.700612876534813	29.705973294017543	0.15584290219769453	0.1168752804783194	0.02574507051728041	0.8965188559548405	0.9389599175889878	0.9643094067245427	37	8	50	51	14	23	72	13	67
EMG1	3.449764884815126	3.6543294035864244	14.004614885237126	0.2736582515121334	0.15094822070243685	0.025748409889669463	0.8385955313504133	0.9423426723172196	0.9569240299247764	25	11	15	15	2	12	31	11	20
SCN4B	1.6634262775766409	2.300257710869067	3.9389498930636644	0.6670125544368899	0.3384640978395238	0.02574846796715987	0.7071327184444365	0.9137301081622051	0.9332831248281744	6	1	14	2	0	3	9	3	11
DLGAP4	6.788481693808224	6.841777425761886	137.64746926707602	0.08931298905348826	0.10208625383829104	0.025766568001520586	0.9202605760489889	0.9297336009947675	0.9668818048368241	280	32	277	156	55	108	204	143	259
LINC00665	1.9989808327701115	2.5304040782165282	5.243566142340729	0.08158692758798333	0.2963423448361425	0.025770685724120352	0.9724527614907732	0.9238151386967933	0.9383385172379711	14	2	7	7	0	11	8	3	5
PCBD2	3.0704082602413916	3.415700203068266	11.84346831692926	0.585413543965882	0.26678554675446675	0.025773010101322536	0.7479325461905815	0.9185888295545582	0.9454605877656274	4	7	21	10	6	16	27	3	19
FAM50B	0.9014807832315563	1.8074922471389285	2.325606359762347	0.9547257507969578	0.531133217016761	0.025784392307113525	0.658675931554934	0.8783515216626183	0.9125381025295285	10	1	0	2	0	1	6	2	8
SNORA53	4.876637345561266	5.120046089705659	42.19254967896118	0.9111598431650342	0.2608992013154807	0.0258318893232523	0.39952473898712565	0.8985304735154536	0.9536000690985099	24	19	39	21	40	42	93	28	64
USP9Y	3.7753679315175335	5.351749304090276	47.92155466448346	4.018266482169998	1.2382554313551528	0.02583331208070672	0.1244135222671759	0.6440304540776083	0.8522126397959756	119	2	0	0	35	46	118	62	136
DTX1	0.20283312142524645	1.4816694953568808	1.7195373329155745	0.8868235043457714	1.0180024863806054	0.025837195697749015	0.7590833980138773	0.8001805963602658	0.8654450058561733	0	0	5	0	1	0	7	4	1
NDRG3	4.775650395102172	4.9636359503304215	36.33229873021394	0.3841605582380455	0.15331316013121962	0.02583761214386154	0.7337368037418693	0.9307835933368178	0.9591261764297101	85	5	51	22	27	27	77	25	78
PSMD3	5.550085806624579	5.657198713595381	58.97851739157755	0.06274663520605575	0.11790526032143303	0.02584781974508704	0.9559029612344547	0.9308452092225903	0.9662022784134476	168	11	80	99	16	61	103	47	103
SH3RF3-AS1	0.9917631575396607	1.9335354776615397	2.9480528745983166	-0.10556512961555382	0.5023932319771318	0.025858630197724438	0.9731937586639081	0.898679310979836	0.9080392471029368	6	1	7	1	0	9	5	0	2
EHHADH	2.8765046997552055	3.352487542185892	10.561449024978211	0.5486580251177041	0.25152978884432103	0.025874224453943374	0.7842262424247756	0.927168715359262	0.9428970542930873	21	1	2	27	6	9	9	10	33
TMEM251	2.2326406142121606	2.653362358416391	6.63292510814684	0.7751187799491114	0.33829848903554294	0.0259405103456593	0.6477567397192876	0.9101720941273926	0.933288940835852	10	7	2	3	2	7	13	3	13
DHRS4-AS1	2.072075105447388	2.6255300022064083	6.5072450110478846	-0.6393151570463759	0.37639205643410356	0.025948955493799306	0.7718102314203786	0.9128855101651617	0.9252721776821415	9	4	6	6	2	6	2	16	2
CD320	2.158335692019437	2.90859146209814	6.737340331676531	0.3482337986003223	0.29181300768535623	0.025956041364739734	0.8878745198805229	0.9272093023859522	0.9340189917492392	25	0	4	15	1	1	10	10	23
STRBP	4.116451099628671	4.290666886240287	22.029566642311142	0.20544558078064074	0.14494580174714009	0.025972972225527465	0.8744833215803937	0.936527387052878	0.9587471181050604	30	12	43	25	5	13	67	12	39
METTL2A	3.1779461239238502	3.433230128693992	11.453899453027953	0.19136554024370417	0.17715741754684527	0.025976702416397365	0.9083909795186058	0.936527387052878	0.9537286742749558	23	6	10	13	5	5	34	4	29
KCNMB1	2.607182963158935	3.0473227997981756	8.132932607202957	0.29688142827872127	0.2505577452559015	0.025981737570521413	0.8795383299458248	0.9268853251903066	0.9425422835110697	14	2	26	4	1	7	16	12	8
IRAK1BP1	1.2848035514906346	1.9625449280345604	3.0354791520033255	0.6134140334419034	0.4295411532813025	0.02601702679236429	0.7718102314203786	0.8971692925238671	0.9224217031481322	1	2	4	7	0	2	3	3	11
LCNL1	0.5186011374356879	1.4843425249592692	1.7417887075065535	0.6773200345090589	0.8258087186748033	0.026032315683768018	0.7914339512652823	0.8072923054324338	0.8883567214606293	1	1	0	3	1	1	6	0	6
ALG9	2.810125507400265	3.061142046666511	8.158962051133122	0.14991007639118378	0.17528003612640275	0.026092340497915326	0.9210755320216402	0.9346726393080561	0.9553585204071964	14	2	14	13	3	4	18	6	22
GRHL1	2.3546528459288103	2.719881258927965	6.359001737327275	0.3398759231500005	0.24763885398767815	0.02617166278848518	0.8526319815413936	0.9261246371438294	0.942605995066842	4	1	12	10	4	3	8	8	17
KLHL7	3.912957036988877	4.084451040200023	18.632688145628624	0.15017999451094574	0.13002430860447356	0.0261819056901935	0.9075435521154112	0.9403050938723729	0.9625395691058561	38	3	29	25	10	15	39	9	47
SACM1L	5.764920650852465	5.839522310350894	68.07772907135598	0.17859436630956219	0.10580060465068529	0.026188757183268806	0.8434832904512589	0.934933862991153	0.9662022784134476	100	14	131	76	40	60	119	55	128
PI4KB	5.696753168312264	5.767447786098344	64.14772106065563	0.039680505184684634	0.11490024988916468	0.026197393617517765	0.9694354164283281	0.924924573756551	0.9662144860543778	137	13	102	107	23	53	97	68	116
CYB5R1	4.345793144210559	4.480389996295915	25.8313351955696	0.1541943535617063	0.140870089617092	0.026197549335551056	0.9048413825455798	0.934945572287354	0.9592750128383972	50	8	35	20	16	12	37	34	52
JAKMIP2	1.0763255208489573	2.128986526613441	3.673039907616995	0.32950145430037175	0.5440108454545547	0.026200736377297782	0.9212744868642886	0.8957207748908863	0.9017523439601616	10	0	6	0	2	11	4	0	5
ZNF19	1.6171667375782803	2.0707008575711305	3.353112849663213	0.4106889847348304	0.3301731512777718	0.02620484992352419	0.8151509782046528	0.9052123004689664	0.9320926056546256	3	1	3	9	1	3	6	3	8
RNU6ATAC	2.4097926019295555	3.247596213909623	11.485162998785885	1.1571750099607239	0.6227578152029072	0.026208189948356178	0.6575716536359126	0.8586752604295357	0.9176648254625462	6	9	0	6	8	28	10	6	7
STAU2	5.098767234426671	5.1741096275727125	43.20609592492412	0.3336734353478783	0.11359547698195184	0.026257784761341562	0.7043065141263449	0.9372747180344394	0.9634656494059692	49	27	52	41	21	33	88	35	71
GAS1	2.742563808646138	3.0564761757178243	8.125991838826364	0.12148977761934539	0.22105153765366442	0.02625813110181661	0.9473406874902897	0.9248445631544109	0.9531566610575084	22	1	8	14	3	7	22	8	9
RTCA	5.519226205333468	5.562210955371312	55.959277515426365	0.10657754444829393	0.09532685168073475	0.026267214195605973	0.9064006136186488	0.9340427250425101	0.9662144860543778	101	22	57	98	22	43	87	54	109
CD248	6.097360091065611	6.4521089185807865	104.99473603661771	0.834362263231386	0.21170133514691714	0.02629797314272659	0.6312743407571727	0.9268853251903066	0.9531260760545283	394	50	13	112	25	79	167	122	193
IGKV3-11	2.604648959828262	3.965109207040225	16.436126283697096	2.6083238272329066	0.9710909537412267	0.026299561877142223	0.26792974068067105	0.7225910178615323	0.8514514825474546	0	0	44	33	0	37	30	10	37
DRAM2	4.36619818200295	4.5391882696109604	27.1270711497444	0.48362468193485364	0.1737170632308203	0.026300054582926863	0.6630940145605865	0.9261246371438294	0.9569240299247764	23	8	35	28	23	14	70	17	58
GCNT2	4.321294789366163	4.479251572583024	25.5491988286021	0.2904338257366867	0.14582399550245562	0.026305567952226428	0.8189027553106637	0.9344966270210511	0.9582080761513522	33	13	19	54	9	10	52	23	63
TRAF7	5.015534254252162	5.183559312994293	41.71582437885763	0.09574640572204847	0.12947354538130415	0.026315259009625815	0.9404702829559531	0.936527387052878	0.9619847615907524	142	8	45	68	9	46	83	29	69
PROSC	5.506509724107189	5.558535511453796	56.51977211614916	0.24742198942254917	0.09456820621824819	0.026323085973265967	0.7688106112299363	0.9407224523683179	0.9645873073820931	63	27	62	76	32	51	97	45	98
ATP5B	6.9688236781600965	7.0034021655849426	155.01669713911014	0.14159204373797182	0.089653515001987	0.026390851882111797	0.8582769427059742	0.9356879341963596	0.9662144860543778	306	56	143	214	82	143	291	100	302
LINC00921	1.604710259874068	2.6298613989830413	4.96451045509715	0.560593559744308	0.4335466613977066	0.026392298141640565	0.8267327491232135	0.9012296865892812	0.9205166789583795	5	0	20	6	0	1	21	1	18
KDM8	0.9309311802838282	1.743639219138431	2.7188443395572883	0.661140734276797	0.6128258160490312	0.026398779486456154	0.7999877708359939	0.8635841636279804	0.8991374861503744	6	2	0	1	1	6	5	1	2
FLII	7.388289012341786	7.50162993883613	217.80448296715656	0.2054575287304299	0.11871578518198608	0.026405919639040223	0.8432567134555143	0.936527387052878	0.963624323361388	749	56	325	269	37	202	360	163	460
DARS	6.461871624973297	6.4960527844803835	108.57379432640015	0.1048002333863783	0.08890456063143456	0.026427511394114155	0.9004172085668242	0.9356879341963596	0.9662144860543778	183	51	119	172	40	72	210	109	179
FAM161A	2.2433701692867927	2.650212859840222	5.642934219767853	0.13305122106432143	0.26217424489279556	0.026437495010044644	0.9449890185481257	0.9187926829508635	0.9448301849542797	10	1	12	9	1	9	11	2	11
RP11-46C24.7	0.9048683260180224	1.7817961200319459	2.338145861058445	0.2735876426711245	0.46877933172834624	0.026457123441532362	0.9192367907473221	0.9012416688216563	0.9059569216968354	9	0	1	4	0	3	4	5	1
NFATC4	4.91379200392773	5.080325485152325	39.13984976761901	-0.13127995013555024	0.1335902899975838	0.02651167254597079	0.9192367907473221	0.936527387052878	0.9591261764297101	89	6	56	70	14	32	38	59	60
ACAD8	4.334162346989506	4.504693297635298	25.788250052853286	0.17449839780207127	0.13250086324230542	0.0265264573787726	0.8874961736546325	0.9375736782240619	0.9625410976344254	58	14	35	35	3	26	49	15	53
EMC3-AS1	2.0851093063208275	2.6626088503675205	5.603635743476789	0.2619130653227876	0.29218762970326856	0.026544061247417147	0.9083909795186058	0.9219099114118959	0.9372523715465081	16	0	4	12	2	4	4	6	21
POP1	2.172725426871248	2.9549236368663245	6.942488916716721	0.7910058922438373	0.3061947234302033	0.026562359567158637	0.7000767837693352	0.924924573756551	0.9317124519621982	34	0	2	11	1	8	17	2	20
CTB-31O20.2	0.42976798311749237	1.5694638212253127	1.757396596854965	0.5977200699817494	0.7137402481430744	0.02656465327331065	0.8244143530801595	0.8560015884724078	0.8775829632945125	3	0	0	6	0	5	5	0	2
SLC35C1	3.9932502579270652	4.350571783820927	22.64949056018345	0.3208997667174095	0.17222687769137202	0.026600471975255398	0.8410608834223243	0.937801394115827	0.9536000690985099	39	9	19	66	1	30	37	12	46
SLC25A19	1.973029607651566	2.494288454801995	4.8300940638261904	0.30137460921520826	0.2952618092411169	0.02661647165539908	0.875284793264371	0.9185817484141763	0.939156668442713	8	0	11	9	1	8	7	3	10
ZNF324	2.7775669065254176	3.1937141884065112	9.572329782914473	0.2513672275999558	0.22011195280713652	0.026616936255507637	0.9009840096822822	0.9349012174918429	0.9497936966837623	13	0	13	16	7	12	14	11	10
DPY30	3.526302109645211	3.7692089144038814	15.315615907882496	0.3726450956866533	0.20897013232953385	0.026621955567433707	0.8002529839528071	0.9259801595315192	0.9531260760545283	18	10	14	15	8	7	48	5	35
POF1B	1.1628603365610626	2.170644662282893	3.100186590583359	0.11779389233523989	0.48942923161532653	0.02663069052452676	0.9694856740384475	0.8890754902053313	0.9161734596535227	9	0	7	4	0	1	10	0	16
IMPDH1	5.416471827227369	5.508307914956158	53.13033422961033	0.04835015208766665	0.12324069327618771	0.026638738052276817	0.9644094431736202	0.924924573756551	0.9645873073820931	143	13	88	72	13	52	84	49	94
MIF	3.063382373145662	3.4857187076058063	11.536433200124042	0.5904067082581248	0.24109268340880377	0.026645007823572896	0.7204460701179023	0.9259801595315192	0.9444880736743143	52	4	9	4	2	8	30	11	19
PCDHB10	1.5625744210974526	2.091015108996688	3.8210835864347152	0.33567385881063255	0.4119151858823156	0.026664242113553886	0.8853829033727397	0.8971692925238671	0.9221191776683965	2	2	7	2	2	1	8	7	4
WDR37	4.026077457903145	4.334897828236994	22.101202891353314	0.11200286991280811	0.17765638788102425	0.02673703145247554	0.9512485502243659	0.9317109783385987	0.954619196475354	33	7	54	34	3	19	66	5	50
CROCCP3	3.1851012229374307	3.655695469073598	12.99353200583582	0.31055096937391574	0.19306821567857146	0.02676313546059224	0.8717625093010773	0.9372747180344394	0.9535871419525299	34	3	19	28	0	10	18	17	27
HLA-DQA1	5.874650542918662	6.627598158024774	120.6962972217662	2.0862448916630614	0.587302321163392	0.026763166540040424	0.22850504359400156	0.82717067109628	0.9134680513956146	11	118	204	25	11	161	169	139	194
TGFBR3	6.893117064911533	7.087449950523817	164.20624867183756	0.37211371651003466	0.16493367948482182	0.026818431612327776	0.7654618982216135	0.9272989264730475	0.956899139356795	195	35	427	79	97	98	276	220	252
MED9	3.2066776195791014	3.568640121174506	12.478360283141258	0.16104620160808228	0.21374067823896462	0.026838257492043126	0.9332479966552638	0.9306447130118685	0.9471565357461936	25	3	6	35	3	21	12	6	28
IGHV3-20	0.5286951855082238	1.9202330496118314	2.38461979699693	1.2783118440768844	0.8521944557431665	0.02685561334058132	0.625127151111815	0.8255669334264514	0.8745896821013649	0	0	1	11	0	1	8	0	14
ATG4D	1.6543640185305895	2.1916480623584857	3.588419802992018	0.24828379043213417	0.33492052055822824	0.026874931999944743	0.9021617015190165	0.9081905164955021	0.9331502627848411	7	0	6	7	1	3	11	4	4
UNC50	4.700408469140939	4.83632152537956	33.89675046840791	0.2883583703758804	0.1521144805229757	0.026913489676109285	0.7835859983729541	0.9286431145119844	0.9576308623749693	45	8	30	40	29	28	43	40	56
UBE2G1	4.728604548947611	4.81532767346796	33.46659733586338	0.29867739931478643	0.12400033954139655	0.026928644762182236	0.7623560180037565	0.936527387052878	0.95987691373916	36	14	30	45	23	31	49	32	54
PCDHGC4	1.012025130821238	1.808240363886591	2.469185668655663	-0.008311230337061867	0.45288701942295007	0.026934126985281782	0.9966962004631745	0.9013070568856197	0.9091522470592152	5	0	4	5	0	3	1	6	3
RPS3AP26	0.7593874306727193	1.8877556922093925	3.081798284170894	1.6603466004452585	1.0864759514018503	0.026935775035867894	0.438490392973476	0.7660971905374535	0.8774082431012596	1	0	0	1	5	1	10	1	11
MIIP	3.508783471889848	3.820665335170101	15.183098936608928	0.17515460517366152	0.1985277951485639	0.02697830586374341	0.9192367907473221	0.9283229201550233	0.9531260760545283	52	6	20	11	2	6	31	22	25
PRKCI	5.193037255796631	5.246876768728267	44.32347575138587	0.09841356085577738	0.10443439575127102	0.026979467853134556	0.91389955275075	0.9272989264730475	0.9659646641655926	76	15	57	85	15	37	78	35	91
PREP	4.709653872051904	4.867537621734809	33.40451635305419	0.03333106892548897	0.13372837228524223	0.027018178227401782	0.9798161397097034	0.9340427250425101	0.9606006448816136	57	8	52	57	14	33	74	9	83
RGS6	1.4298016168052752	1.9856474556870651	3.4277042299559217	0.14775619732464051	0.43671388757623014	0.02703682840003718	0.9533414157675693	0.8946619128925066	0.9176648254625462	2	2	6	3	1	1	4	8	4
TMEM194B	2.964849817856547	3.2181652418402735	9.585306339198995	0.3587331572527932	0.18081309702803006	0.02707606699422466	0.8078383440380889	0.9359473553030336	0.9531260760545283	8	2	19	13	6	6	19	6	26
PPFIA2	1.6546021165305285	2.245076836595565	4.008477026676904	0.5760242339859991	0.35964770903640736	0.02708538605117405	0.7614267139140352	0.9090462926013818	0.9290342623174783	13	0	3	2	3	2	10	5	7
RNU1-134P	1.8745027457705195	2.6903189873136846	7.577533135826414	0.5949282676054447	0.6999076788672962	0.027085484541493142	0.84927641531483	0.8471206192274446	0.9053278120679411	2	8	4	1	3	12	7	12	1
SAPCD2	0.7642563354910901	1.7554175037149045	2.2797241766685903	0.6779264036700606	0.5296100742331729	0.02708620328951225	0.785553111238857	0.8961081222776536	0.8960091945043985	7	0	0	6	0	6	2	2	3
COMMD4	2.5765326565892313	3.1612197671076	8.658920406597888	0.7710064465390677	0.29269175467754166	0.0271451744715845	0.7029597354001763	0.9185817484141763	0.9360983615436002	24	3	1	22	1	5	16	5	32
RPS3A	7.45659694004305	7.522098073526861	223.74581691514334	0.2696481546038262	0.1187719456286097	0.027153007962013434	0.7326352990818389	0.9271231747717176	0.9639009601650979	277	88	234	221	160	182	386	214	378
FNDC4	1.263267632697337	1.9683698196821486	2.84460633188571	0.4610800614452357	0.46738008441081286	0.027213013462605545	0.8347333175426671	0.8768495615590374	0.918843026677779	10	1	1	2	1	1	8	1	11
NAGPA	1.6764517841416275	2.336811754694087	3.9216598248782866	0.5500321515636967	0.32913341779515526	0.027217237666568368	0.7611145716850769	0.9155128897735216	0.9330479693387147	12	0	9	5	0	4	10	3	9
CTD-2047H16.4	4.097180146073988	4.2697603860798	21.45878727106829	-0.04066299428468956	0.15908411125244967	0.027221166252103624	0.9764887021281745	0.9268853251903066	0.9577279945899461	54	4	27	36	7	30	23	16	42
LIN37	0.7819818721666382	1.7322471904259262	2.21448532708702	-0.2066034653632637	0.5408421833016391	0.027240532978858506	0.9507919816805657	0.8893145862041103	0.8965703603503968	3	0	4	5	0	2	6	5	0
PKIG	5.974217264857857	6.01113717073062	76.6448932798441	0.06443509635234583	0.10250825577728573	0.027248499762620722	0.9397001400955929	0.9217982229885938	0.966205225110532	136	21	123	120	31	60	124	76	142
ZNF66	1.7133498057312402	2.3133744931827827	4.143434455235878	0.3894800806839229	0.34006297030661575	0.027262557737635813	0.8546208216991321	0.9128855101651617	0.9305046974700882	3	0	8	9	2	6	7	1	12
ZNF205	2.272613756887215	3.012977482016829	7.396489953914032	0.6952243670178283	0.2618253245707609	0.027273550177031005	0.7153824157667081	0.9340427250425101	0.9340189917492392	36	0	8	9	0	7	13	10	13
PTDSS2	2.6982769428020195	3.2478355142112108	9.260306316547602	0.4574769411676384	0.23820530031706302	0.027275524357568297	0.8092860979364094	0.9309927961768297	0.9423891776635357	40	2	11	9	0	7	21	12	13
COG8	3.064185803691599	3.6546803692327257	12.686700260295968	0.471571085724548	0.20004546077696153	0.027284215861358246	0.8063513477108756	0.9399070946424302	0.9465981138544396	46	1	17	25	0	16	20	9	29
MYH14	6.637332973974987	6.708426937012892	125.36204646542105	0.1367515187236809	0.11081066637234979	0.027296412466500445	0.8841058133342724	0.9284470820979013	0.9643094067245427	352	51	164	156	25	122	203	101	234
GDF10	1.9629386759262812	2.590240568875391	5.590976763671745	0.15825707549192225	0.3597266628217397	0.027303626775995186	0.9518119376793094	0.9116061501073647	0.9254665226186345	21	2	5	2	1	1	6	13	10
TMEM223	2.3832599346283487	3.1061203582004873	7.9386190554535725	0.5592745383912842	0.2504644767507374	0.02732721697835881	0.7878285950456293	0.9340427250425101	0.939156668442713	19	0	15	20	0	3	16	11	20
ZSWIM7	3.8722901391443965	4.037487351290515	18.525836499196267	0.33168915738573834	0.1438912617506698	0.02733372275081902	0.7780228333304056	0.9389599175889878	0.95649457473297	36	4	12	26	14	12	35	16	39
AL136419.6	1.7224399361172125	2.293717122055103	4.03098553012549	0.2389150869237569	0.3433761174211352	0.027356902600695673	0.9097950059302277	0.9101561890455091	0.9305433037224827	11	0	8	4	1	2	6	8	7
TPCN1	5.975352121647792	6.152163027756504	83.56013549952716	0.15819213544497782	0.12445776150293049	0.027361554886413682	0.8992123525441273	0.9389599175889878	0.9584797540207837	161	13	202	159	12	71	135	73	181
LINC00152	3.2650195328317677	3.446958814445271	12.080429839344319	0.25028925938618574	0.17925137768119256	0.0273773811093728	0.872547778759064	0.9340427250425101	0.9531260760545283	19	7	6	19	5	13	22	11	14
SNX11	2.9786817837005577	3.241936195004531	9.55262181995764	0.12644122485271814	0.17782968303556312	0.027382634143889677	0.9382117596574251	0.9340427250425101	0.9536000690985099	16	4	15	16	2	9	21	3	25
ART4	1.2055356774698225	1.9931070048746626	2.762364599529936	0.4926397030226072	0.4351221364244912	0.02739427023066845	0.8167344727343138	0.8971692925238671	0.9176648254625462	6	0	2	9	0	2	11	3	3
METTL23	2.3203881043877344	2.8201425209733704	7.159237215169374	0.3623571101709848	0.2926998456682547	0.02748994681693583	0.8632866203368638	0.9248445631544109	0.9340189917492392	10	0	4	14	6	6	10	12	7
FZR1	4.101522183303878	4.328000596642541	21.91071707454363	0.10657417205577552	0.15756628550018367	0.027511631206346143	0.9377533361776274	0.9283229201550233	0.9577329037524854	54	3	35	45	4	24	43	14	44
TRMT2B	3.525207319799192	3.65940326078432	14.02225167222691	0.10312252903015279	0.16268673049066845	0.02751642321069051	0.9442331513979236	0.9309927961768297	0.9553585204071964	18	5	25	14	7	14	16	16	23
PDSS2	3.6053026464241027	3.8733453237476216	15.704522633590436	0.31613209466428716	0.18824788949243246	0.02752987390992057	0.8338965214032827	0.9272989264730475	0.9535871419525299	55	5	8	25	3	13	23	14	40
CHMP4B	6.681861150889263	6.723220325708795	127.81962398557927	0.1519745729761446	0.09969003757400101	0.027530826982404305	0.8553523940253909	0.9309927961768297	0.9643094067245427	157	50	194	145	71	135	202	106	198
ZFP28	2.855116861846247	3.3886605047879383	10.326207088720185	0.47063023781570057	0.2291810644710507	0.02754441787925494	0.799110679337179	0.9306058382273847	0.945485975531199	23	0	30	9	3	4	24	11	26
CRYBB2P1	3.4849843396515485	3.88355887723334	16.12017148437428	-0.09097405168120676	0.2214670083034792	0.027561828673737424	0.9690556676269976	0.9268853251903066	0.9479644990082824	30	3	28	15	9	23	33	1	38
HHLA3	1.5442161555562326	2.312758977977839	4.070973538533283	0.7620741605167297	0.41076318964185926	0.027580350091216243	0.7259364573471774	0.9030664416673957	0.9197980238187942	1	1	6	14	0	2	4	6	14
DSG2	5.682511387701617	5.96011965732087	73.97572815177483	0.6422161684083952	0.19132627091608245	0.02758175494924781	0.6674831018619715	0.9269211655271384	0.9531260760545283	97	17	17	216	38	78	96	53	181
PAXIP1-AS1	1.2714202089562503	1.9501093932677724	2.993804692601886	0.5056652739634274	0.4387224376729482	0.027599420671922937	0.8224883216654891	0.8971721680507173	0.9156163280497094	1	0	5	8	1	4	3	5	4
NUCB1	8.057048180670908	8.091626514337484	331.93263678015916	0.15790298017960297	0.09455464828022211	0.02760453045340845	0.837822875149438	0.9340427250425101	0.9678262726848877	683	156	309	348	158	292	514	305	590
SPRN	1.5560910843613076	2.158823539381837	3.796889983665776	0.04973163215592591	0.3837264144800465	0.027615880133302014	0.9819333044744993	0.9057046278708881	0.9228221445645821	6	2	5	6	0	9	6	1	4
LACE1	2.3208387004651443	2.616365497213512	6.128966552093801	0.19357280948496872	0.25673379146932207	0.027622649449101096	0.9178416757833916	0.9231234087560559	0.9385464989865291	12	4	4	6	2	9	6	4	12
NLRC3	3.177797343960815	3.606015332567423	12.421163443405014	0.4743469221995129	0.21623752906212773	0.027638278171743243	0.7512214713602529	0.9291038431973939	0.9455317672294075	17	1	46	11	2	11	31	11	20
CXorf57	1.708340040228069	2.2343738974955567	3.819053020553878	0.4138454929521769	0.32266669618951943	0.027640683057335733	0.8221690564550137	0.9119444519042494	0.9318952023088002	7	0	3	9	2	4	10	2	8
INF2	6.547149866168816	6.67267612305961	121.36557537619771	0.17945296391628102	0.12268175670564388	0.027659194703954122	0.8689084850218163	0.9344966270210511	0.960774830161441	409	25	126	216	25	99	199	108	256
NOP14	6.172135224326462	6.260525892287359	90.87903737087994	0.08265031376247173	0.11613407630175153	0.027723763009278517	0.9358760873487632	0.9275378553205483	0.9636079018384941	262	17	130	138	27	86	133	82	178
CUTA	4.345483383883524	4.436330538329537	25.299923683953782	0.29920874028620603	0.10893415607524767	0.02772955212941821	0.7627227534724721	0.946168271403568	0.9581370445387981	38	11	23	27	17	23	46	15	51
RN7SKP71	1.2482482291448052	2.1227186480290507	4.046993162634591	1.2066493126316955	0.6740135529362786	0.0277455440236222	0.5906645716175052	0.8494896717423753	0.8990724501254461	5	5	3	0	0	1	5	6	12
NDRG4	3.110587486182763	3.691467606025761	13.296092913885854	0.6911600570505436	0.24263388492939467	0.027758622258235537	0.7001733999292286	0.9278785766671992	0.9413213631728826	23	0	45	7	5	12	26	6	41
RP11-297D21.4	0.182611139898259	1.3990589483885059	1.3532344370420397	0.5755909290905695	1.153110986470745	0.027764015042779474	0.8359391674368573	0.7345652831816963	NA	3	1	1	0	0	0	5	0	8
NUP214	6.433061209985012	6.499247617229245	107.7448170037381	0.04621553611777756	0.1097962949970765	0.02777368532283093	0.9638469666576566	0.9272093023859522	0.9643094067245427	225	30	173	190	29	58	208	116	207
CARD9	2.163353311965729	3.014462925726772	7.389727276790277	0.6980667464758108	0.29366914213630035	0.02777809865328979	0.7382067680656045	0.9306447130118685	0.926389437921949	39	0	7	7	0	14	11	3	16
MUC5B	5.5233937958858625	6.171641267174388	87.33201223034172	0.04211354160065111	0.5014695252051923	0.027843206979314312	0.988378372901479	0.8471206192274446	0.9159973042529762	113	28	140	12	54	67	99	210	15
MTHFSD	3.068554030361004	3.334434560824303	10.289292602742282	0.18747209770878423	0.19204488705256637	0.02786404270383164	0.9083909795186058	0.9282206885824512	0.9531260760545283	22	4	8	20	3	6	33	5	20
MARVELD1	5.677844077830539	5.810063666532077	66.6985415780059	0.26630778978924846	0.14018101668062682	0.02789960064005261	0.8280859160544253	0.9280348800490926	0.9577279945899461	170	30	32	120	18	71	88	58	127
CRLF3	5.130216454159078	5.203939611301183	43.65558991815758	0.0994451997203663	0.12157812596016654	0.027914150259804392	0.9284757037837222	0.928405287392163	0.9595796968992215	56	14	68	53	25	40	78	47	50
ARHGAP10	5.94702455704673	6.017940965769481	77.34124357811186	0.057616936429898125	0.11832907783430234	0.027919886224696277	0.9579696312626734	0.9261246371438294	0.9633151636852262	188	34	104	85	21	61	95	94	137
LHX6	1.9606280132293887	2.4528784160855053	4.916056255927883	0.5175831975539101	0.3262707911200059	0.027923762105871018	0.7930509230615623	0.9101561890455091	0.9312541251264059	13	1	7	1	3	2	14	5	9
KLHDC1	1.7380341132414812	2.2505271221281213	4.294360148328443	0.36073632765097385	0.3932568586211118	0.027927395406594953	0.8680996834014895	0.8966385015200506	0.9228221445645821	8	1	3	2	4	3	3	3	17
CUL5	5.380871363114993	5.458915234847032	51.73275188779438	0.1254743274709869	0.1074635871561653	0.027960989229337874	0.9032267209135716	0.9349012174918429	0.9633151636852262	72	15	73	88	26	24	110	44	119
HIATL2	2.2769981685370047	2.5935210852822537	5.527691392220103	0.2212715013727661	0.23440153300593855	0.027966633738420607	0.8965188559548405	0.9243584962118091	0.9420818117578567	9	2	11	5	2	4	10	3	17
DDX58	5.055163254031121	5.153275693040892	41.46938797110311	0.10716392310228946	0.12759802237772877	0.0279723969747278	0.9208901334987624	0.9268853251903066	0.960774830161441	72	17	45	90	9	34	68	45	68
SAP18	6.135183656536111	6.202511507631569	89.0733002379292	0.25575469402724205	0.11862459655169133	0.027983070721326265	0.7602316040999975	0.9275378553205483	0.962467465500618	105	33	98	100	63	90	133	79	144
NAALAD2	1.2366272401140053	2.005781371299862	2.8692620551758936	0.295638619061577	0.4321759859392397	0.027985264504723925	0.9020946095592692	0.8986746564569925	0.9161734596535227	10	0	5	3	0	2	9	5	2
SMARCA1	5.980851683085743	6.079310213569817	80.14482754617678	0.07383203202342183	0.12480950633696347	0.027986935066465872	0.9516319556194222	0.9272496832532259	0.9619847615907524	201	25	142	77	25	36	128	80	215
SRP14-AS1	0.5895524585584891	1.5908637414969498	1.6534747300480923	0.5576344028331855	0.6876546271430821	0.02804364746742267	0.8085990915460284	0.8395321751540543	NA	2	0	1	6	0	2	4	0	8
MEI1	1.1090678855315492	1.875957313436122	2.4973098733896153	0.13073180327034678	0.47035236091385213	0.028056217885760775	0.9609186834872648	0.8832916576781449	0.9158637289158371	7	0	3	3	1	0	9	3	6
GVQW1	0.7777632221445248	1.6094047401560014	1.8516397033099206	0.4617577655401509	0.5563989590856	0.02806079190483687	0.829735904678077	0.8670406374742754	0.8975568765432042	2	0	2	6	0	4	5	1	2
SCARNA22	3.154434268731766	3.8742714313709956	18.25627371827794	1.655783728247039	0.6191115516967791	0.02808729772963254	0.37864445929030816	0.8439017822713015	0.918730633997449	2	15	4	5	14	33	15	17	20
PSMD1	6.556666033511274	6.597019503195745	117.1023141881796	0.19081580485667468	0.09778772122334196	0.02809048284791537	0.8093364928277544	0.9324963713373632	0.9638996538160672	199	57	103	145	59	114	210	86	199
PDE7B	2.359819548683738	2.996147779574316	8.697554952150703	1.262520821438561	0.45449912578356877	0.028148982632181355	0.43499856322652036	0.8851297098611334	0.9229943679089885	4	0	3	10	12	5	16	10	18
MRPS34	4.528958961955176	4.68824173315924	29.55738046065291	0.17834831708675117	0.15307678047314102	0.02815177306564528	0.8981324003409825	0.9275378553205483	0.9559565436558873	90	7	18	42	13	30	34	28	63
TSC22D1	7.5440523442055465	7.585106052351537	232.97098130957738	0.17769936618756996	0.10063050680451738	0.02821084514585276	0.8092860979364094	0.9294677151196654	0.9642093934555207	354	68	299	267	154	180	410	213	425
VWA2	1.2687602282311707	2.216905745853868	3.853762576881982	-0.2819351267697153	0.4923794969632767	0.028220569859649883	0.9332479966552638	0.8980053583903164	0.9030903439451057	4	1	3	12	0	2	0	9	11
RP11-565F19.2	0.0856722565338714	1.4136135338660354	1.8944418047989386	0.3257440647600722	1.431196155040801	0.028224400792572726	0.9284757037837222	0.7198564934500872	0.7926070828659821	1	2	0	1	0	0	5	6	0
ITPKA	0.22266371084816222	1.4216123882309737	1.5846006255675664	0.27587352384708735	0.8358346525898941	0.028229540851588228	0.9335994526410326	0.8426350059448179	NA	2	0	0	5	0	2	0	5	2
NTF3	-0.06866577577122861	1.550162575996616	1.9861720401445009	-0.08680670151527684	1.1860568995002385	0.028242819411222586	0.9805556910333387	0.7995237269510452	0.8095314432029511	0	0	6	1	0	0	1	10	0
RP11-102M11.1	2.2497586890163817	3.1237710126025107	8.191001586593622	0.9680522253408798	0.29530826489418227	0.02825866600227233	0.6349049859713671	0.9302485503618316	0.9250697573241924	35	0	20	2	0	8	11	12	16
ALG1	2.2320449996172407	2.835079717762453	7.139754387464251	0.554897045633248	0.40474544902038484	0.028268364313475798	0.8206375640536009	0.8964487962034478	0.924390090961114	21	2	1	4	5	3	4	9	27
APIP	2.8968197212471303	3.154452479493684	9.863694260751629	0.49094629567029113	0.2393973163575464	0.028280931042523882	0.7623560180037565	0.924924573756551	0.9398174501352999	15	7	10	3	5	11	20	7	12
SOWAHC	3.7549229298182794	3.8535004211481967	15.957337433682923	0.13823199425567087	0.11943842379267233	0.028342896626453454	0.9048413825455798	0.9405815024777348	0.9580212135526135	28	6	19	24	7	11	30	14	32
MILR1	3.7323505740061473	3.9002941733745695	16.181103928787525	0.18189987318114798	0.1470938927872625	0.028345688942300933	0.8839676154589076	0.9339359069807139	0.9576095469425928	33	7	18	31	3	12	34	11	37
BCKDK	4.434941027558768	4.577300637671022	26.809909322432674	0.0746268222754371	0.15074356152215088	0.02835588160669062	0.9518119376793094	0.9194472460614066	0.9589920271934876	64	7	52	36	5	27	42	23	54
TRPV2	3.8334021476796774	4.108382816687947	18.618890296195435	0.08303829047266378	0.17346003863265042	0.028379242105962987	0.9603255644494308	0.9291038431973939	0.9538799388043429	50	5	32	28	2	24	36	7	41
MRPS11	3.7743952884874634	3.977813603992399	17.28679543463031	0.1643585447099931	0.15871518849090374	0.02840955538894041	0.9046907568805701	0.9324963713373632	0.9556523003408786	41	2	23	21	10	20	34	9	33
ZNF408	2.1846445803250227	2.889055139119262	6.8659335892116395	0.06469766280152717	0.30375491457132364	0.02841966082246057	0.9803804226448822	0.9259801595315192	0.9267398918779145	22	0	5	16	1	7	2	11	18
GPBP1	6.453540753048278	6.503460023097654	108.91530217073347	0.13310780150981424	0.10038086695210129	0.0284616924642072	0.8752253139037566	0.9309927961768297	0.9636079018384941	155	28	161	159	63	68	220	105	194
CD48	3.7717565688921217	4.240600340531379	21.65364951903798	1.3832273947053804	0.3131352328285897	0.028463918931107845	0.4520808438990928	0.90374550952807	0.9348042644933231	2	10	62	11	9	18	35	20	50
SMIM12	4.557552609905148	4.6390696014435555	29.076441624234725	0.24877362140567674	0.10320659995388493	0.028496916198893094	0.8010431497659738	0.9441522822172136	0.9582964408160214	45	13	34	30	17	19	50	19	75
RP11-216N14.7	0.7106989800458022	1.7559824801241135	2.0380660798432038	0.4112504367289528	0.6725390001371383	0.028507284013754172	0.8776090270840134	0.8466535886212581	0.8903218201085588	1	0	5	5	0	2	12	0	3
GPR65	3.687798288939466	4.284592569211002	23.637798265381278	1.6109044743826737	0.5139500547679382	0.028536154666654323	0.321637186261499	0.8504540643256745	0.9260355921603297	5	26	23	4	7	35	44	8	46
LUC7L	6.20015921735303	6.276442256116935	91.90687575435399	0.11511194705987485	0.11255946246820969	0.028538800819108263	0.9031446197560775	0.9271586023200453	0.9633151636852262	161	17	194	146	32	72	167	71	203
CHRNA10	0.31571551518847113	1.3955551991706237	1.3583744430927214	0.17639020423337184	0.8001305319312203	0.02854179822891261	0.955730923883876	0.8258538663927425	NA	5	0	1	1	0	3	0	1	6
PLSCR1	6.729843481310833	6.771547010890395	132.055595764146	0.20218946288091744	0.1005130356514902	0.028563386676218546	0.8063513477108756	0.9298095782045837	0.9633151636852262	128	60	179	207	62	119	219	108	244
CA13	2.6064459593338825	2.9232750313880214	7.425723517525021	0.2701827476781471	0.24305877969237127	0.028571049474082583	0.8705067409236645	0.9190925017972235	0.9425422835110697	9	3	8	19	1	6	9	9	17
WDR53	1.615619806885795	2.294975159361344	4.780452692821897	1.2102791768345849	0.5217740420436235	0.02857681014859876	0.5660251317099654	0.8758221684931106	0.9120558924970147	3	5	0	7	1	2	10	6	9
ZNF502	2.040715598311957	2.5681036886771063	5.165851553279852	0.3146735076950181	0.30952504314277196	0.02859930530110608	0.8749859399631531	0.913008089347044	0.9340189917492392	15	1	10	6	0	6	5	6	13
MIR600HG	2.1492949508540353	2.4935261071890484	5.138720306155	0.22490468336299207	0.2913249177726012	0.028622341506452362	0.9004172085668242	0.908537735129671	0.9350670359089102	9	2	11	4	1	4	10	7	7
CYP2D6	0.791413971898473	1.6113743320680693	1.859870481843706	0.33336069718793276	0.5637105900034571	0.02862761838757185	0.8899487385714183	0.8635841636279804	0.896365705796129	2	0	3	5	0	2	6	3	1
AKAP13	9.661575812853211	9.670067050352495	991.8895595942813	0.08491148468256424	0.0822919397103882	0.028637391192859945	0.8967797527901685	0.936527387052878	0.9633151636852262	1567	397	1611	1300	392	937	1579	799	1819
SUN2	6.30756553751037	6.498403235155611	107.21325810667231	0.13704169994472024	0.13648008382155877	0.028661831175128986	0.9192367907473221	0.9369503212603681	0.9554325747701619	287	19	256	137	14	127	180	93	146
DEFA3	1.6579843186834708	3.305397057505019	9.634806892124859	2.484581365183876	1.6813795564275316	0.0286656696968384	0.43142922353617424	0.5710433739388511	0.7965329942378404	0	1	0	20	4	7	66	0	26
PRR33	0.5131599880738554	1.6552156955453083	2.1018461596331717	0.9811767778012364	0.7066767256292507	0.02868544451638461	0.6809934506853376	0.8625103703925477	0.8685746727206346	1	0	9	0	0	2	2	6	2
WNT11	0.5643207115283309	1.6897648808674934	1.9265829699539943	0.752417535441537	0.7179139084221637	0.028691317784968234	0.7675954213599022	0.8458028277505442	0.8745896821013649	8	0	0	3	0	0	3	4	8
PHLDA3	3.6493460316212336	4.048086160323843	17.644241334119602	0.3443617566514736	0.19192091118361249	0.028704279627912502	0.8346861862075787	0.9342800911017677	0.9463903236527312	73	1	11	30	4	17	25	19	37
CLUAP1	4.621888396204812	4.718375517450848	30.74116864072659	0.014353257723866485	0.1375751755459533	0.02872060122214191	0.9893971743097826	0.9272989264730475	0.9576095469425928	45	15	48	38	10	30	27	35	59
CDADC1	3.48601651010969	3.7064324440580907	14.365881290828543	0.33259523443662553	0.17538154058703692	0.028752688220279498	0.8063513477108756	0.9339359069807139	0.9531260760545283	26	2	9	24	11	11	29	14	23
KDELC1	1.9737329283536562	2.5901794561091056	5.224024353391605	0.6248686831230903	0.33566682280917454	0.028782335977277994	0.7428982425413342	0.9115774473127348	0.9291175227533468	3	0	8	16	2	2	10	5	18
TAF8	5.353305624316009	5.4106567878389775	50.154488758583476	0.1344918827974426	0.09903750470981848	0.028838244908160077	0.8829413309632523	0.9355883778538494	0.9630613816816311	71	24	75	80	15	31	91	45	108
N4BP1	6.134788033683228	6.171330607888829	86.3439827213658	0.11631774530857139	0.09604729037693871	0.028849117123817762	0.8909324684594827	0.9291038431973939	0.9633151636852262	148	35	142	89	37	55	159	87	157
MYL12A	8.678121010385228	8.704379957641121	508.11142448892537	0.15842965419552565	0.09729977536969679	0.02885749170993151	0.8225333827515846	0.9282206885824512	0.9636079018384941	806	228	688	472	262	428	880	391	1028
RNU4-2	8.653903095208722	8.948315667450908	606.0239978912558	0.5012536424368803	0.23078305242126693	0.02886845451406585	0.7177310772540838	0.9155545978368739	0.9479943777504245	342	480	410	416	326	941	717	552	599
ZNF311	0.7834888111045339	1.6655250738548721	1.9803878545660334	0.31953983610464654	0.6310438671529321	0.028869645480480037	0.9014743014196166	0.8458028277505442	0.8960091945043985	6	1	2	1	0	0	9	2	4
CAPS	3.2333476888796446	3.545007577001009	12.815819251286458	0.08895762732971307	0.2432532528695186	0.02887423943336374	0.9665389732312887	0.9217954164494321	0.9393830561058423	12	6	33	9	3	21	8	12	20
RP11-80P20.3	0.5872144123849462	1.5007487602850342	1.727957262060974	1.0694655718963326	0.7414661801426213	0.028886214992649543	0.6135363035894101	0.8258538663927425	0.880997683738885	0	1	5	1	0	1	4	2	5
HIST1H2AC	6.211143743899801	6.336122646238419	96.47509928881429	0.28639494710078145	0.13513927267108014	0.02891648157899828	0.7792577998846673	0.928405287392163	0.9576095469425928	97	18	99	250	51	80	170	96	161
PGM2	4.43876917522132	4.66440466820216	29.82677768886756	0.5484654829629967	0.20476911137377457	0.02892488583442016	0.6126427246376694	0.9181522944348623	0.9524998420685586	33	4	19	45	29	27	41	26	65
ZNF384	5.067132097690311	5.145844066241637	41.741150049709965	0.030524194345619128	0.12867923722582902	0.02893400875863973	0.9778598884516893	0.9259801595315192	0.9582964408160214	87	12	53	46	22	52	53	38	59
PRB4	0.8797118710120833	4.229341631335788	20.817206607988414	2.3352143826940255	5.818796094859723	0.028951329695434777	0.6135363035894101	0.10872700054444329	0.2709426260436541	0	0	2	2	0	0	82	110	0
RP11-706O15.1	2.0776675138418486	2.5795972028320686	5.276980800651634	0.3215981114754514	0.29823706257316224	0.028978197827072852	0.8698899821415252	0.9160889744876067	0.9340189917492392	7	0	12	9	2	7	6	3	16
ZNF416	1.1326941160519528	1.9054106676690812	2.878534444929141	0.9807243722314043	0.5207457912878837	0.029041374113005638	0.644113350320152	0.877937252641941	0.9065115419524541	4	2	7	0	0	3	8	2	5
DCUN1D5	3.011055442089011	3.4456333550816853	10.868220186232387	0.2807863956820932	0.2230756986864348	0.029087780086350937	0.8741254120465184	0.927168715359262	0.9425422835110697	24	1	12	32	1	13	12	9	29
TRPV4	0.5147614460983136	1.6581471911579369	2.3338139160037383	0.39715718302275965	0.8048269637961426	0.02908922795728922	0.9119724329674201	0.8450888346857885	0.8625890560689767	1	1	7	0	0	4	3	5	0
PAF1	5.746052921015066	5.814013294497535	66.86248517364128	0.02364075264882704	0.11913950626273265	0.029093863093845294	0.9803566770428075	0.9250648319439106	0.960774830161441	139	19	92	85	31	39	97	89	116
RPL6P27	1.910650699703248	2.3500464223431523	4.855650690896758	0.42574665007407225	0.3554994091579294	0.02910156323867611	0.8280685741237622	0.9031842589169743	0.92411422532470755	5	4	8	2	1	2	11	7	6
DDX11	3.9889174915998544	4.495703641342891	24.66095681422854	0.3322151872808289	0.1675061450471051	0.029103318866904537	0.8641683591879955	0.9417888277080226	0.9504926027756673	75	0	44	44	5	18	52	28	41
RP11-1277A3.2	2.3425718129312245	3.0949360104862143	7.91513255775771	0.5902754665560966	0.27661592913511407	0.029121682565343303	0.7767469847961687	0.9284470820979013	0.9301949639317119	35	0	10	11	0	6	21	11	9
AP4S1	3.1381800961974196	3.4164326330070396	12.28585672299188	0.6404224258711023	0.28624289442421835	0.029125027981417112	0.6487416591906149	0.908787647236373	0.9355170020326924	9	12	7	12	4	15	26	6	17
CCT6B	0.6288139140273349	1.5094646573039876	1.6855015474576958	0.15048518452781126	0.619538490808515	0.0291423817903296	0.9550197914217565	0.8595804223033191	NA	5	0	2	2	0	1	3	5	1
APAF1	5.511823201882243	5.563719800231349	55.6804603731833	0.1089483160265118	0.10327024892601527	0.02914990834957604	0.9034210236389635	0.9272989264730475	0.9630613816816311	90	19	106	73	20	47	112	35	117
EFCAB11	1.5566737272525972	2.2594877808317	4.365984541692234	0.05860780895559355	0.47449786901984015	0.0291665658834263	0.9828840012453445	0.8893145862041103	0.9119440396593885	10	2	4	1	2	10	5	0	9
KCNJ11	0.3613898037524599	1.4681924538962032	1.6984842891006424	0.4511270427691255	0.8719061114749623	0.02917055739983747	0.8768751767414062	0.8169521689254055	0.8595499512805592	5	0	0	1	1	5	1	0	5
FBXL8	1.2766336586659717	1.9600902362480728	2.7527294075700546	0.48676283369285656	0.44766755293511834	0.02920712459449972	0.8045561015439264	0.8813981299035841	0.9161734596535227	4	1	2	8	0	2	7	1	10
RP11-617F23.2	1.4203402078538152	2.1506751945121416	3.5405071512705475	0.37378750773463937	0.4428932308256715	0.029233986046764027	0.8752538532518279	0.8961081222776536	0.9121600504224198	4	0	2	12	1	2	2	7	10
GORAB	3.7848044080188994	3.884695713136524	16.621466725617836	0.19814977130305444	0.12108152701513929	0.029250842939978556	0.8653098485695996	0.94319355294123	0.9556523003408786	29	6	15	22	10	15	30	13	29
NSUN5	3.2840036812284694	3.598313929291263	13.223573634058853	-0.08029900302551146	0.21986319674933738	0.029262114316740123	0.9683264476571559	0.9261246371438294	0.942605995066842	22	7	17	23	1	20	9	15	18
CHAD	1.8866358740516074	2.508237718980513	5.5279067024378445	0.16809081236580192	0.402204235885385	0.029264866764560197	0.9475200744659905	0.9030664416673957	0.9190140361235049	6	0	5	8	5	1	7	13	7
RP11-379F4.4	2.278994245364685	2.619462919312708	5.633875243586563	0.14860312414607912	0.2784519371979234	0.029346291218726762	0.9332479966552638	0.9090462926013818	0.9378143815130008	11	1	11	6	2	3	13	8	8
RNU5E-1	5.177063925426096	5.746879995816912	66.11076705839388	1.0187968999192039	0.4003936547413775	0.02934929041077483	0.5694174253421539	0.8827657491851421	0.9301356051790989	35	59	8	71	28	140	64	42	55
SLC2A4RG	4.565920488389917	4.68753019373604	29.110934918063403	0.08544741048006603	0.14655726157854188	0.029357378380209725	0.9397001400955929	0.9175323397734214	0.9581370445387981	71	8	40	52	6	28	52	23	58
ACOX1	5.998187094048104	6.031550997805781	78.68424146182114	0.1556629531521598	0.08983348937989045	0.02936100466106437	0.8462041190292694	0.936527387052878	0.9621514561994103	109	39	96	102	36	78	133	60	132
CFI	4.938136831540927	5.081908308116537	40.614555022740994	0.5912574972213123	0.18998326967814488	0.02939642071887646	0.5650870350478117	0.9111325848802918	0.9535871419525299	64	25	18	37	24	31	66	31	95
ARHGDIA	7.202448048261609	7.245180866121773	183.10196851047786	0.06746619134151711	0.10562989636531188	0.02941228192519547	0.9397001400955929	0.9259801595315192	0.9633151636852262	395	74	293	236	47	196	242	165	313
KRT6A	4.699085616926866	6.013986022932146	75.7445170040091	2.265160108288554	0.7884333450211808	0.029421944803937186	0.3744868052873046	0.8041952503952735	0.8685746727206346	20	9	1	336	6	172	36	47	207
FHIT	2.4616112602995397	2.6932557994187345	6.341853593506921	0.15649796465355348	0.2367097204722903	0.02942970711486057	0.9247622533567287	0.9186854715407108	0.9400202317757933	8	3	8	10	2	7	12	6	8
TTN	8.388796235098177	8.598623365911248	467.2902017281654	0.4065823336252615	0.15853980791955483	0.02946534586759587	0.738846076560538	0.9339359069807139	0.9535871419525299	1161	68	479	1384	61	462	894	399	732
ASCC3	6.557564054144539	6.6384369828183605	119.2506640695153	0.17119655752777685	0.11846249822797517	0.029483131384665184	0.8591611098619255	0.9272093023859522	0.9592750128383972	282	24	106	204	61	102	210	74	288
CACHD1	3.627912397209911	3.8400211379121125	15.806551800294141	-0.00382999214880605	0.20150713550146973	0.029521092961360504	0.9977430651638047	0.921024080253537	0.9491119457190781	49	6	14	16	4	19	20	20	17
SCML4	1.4318243496250074	2.2729822030156117	4.014787359284279	1.0113682979963523	0.4518981306110656	0.029563962761809354	0.6575716536359126	0.898679310979836	0.908571565676647	7	0	14	0	1	5	4	6	8
PTGDS	6.36155867074165	6.463958586312472	107.17074477134587	0.36654676473498105	0.15603398435280788	0.029575406491807614	0.6953412260865981	0.9155864408867068	0.9561473237906982	93	64	119	108	58	60	167	119	228
ADAMTS14	1.36352849018761	2.1549696713960804	3.1586219485022466	0.6743431959441943	0.4336043552580611	0.029608062371405206	0.7209805697456778	0.8937273631597688	0.9161734596535227	13	0	2	6	0	2	8	2	12
RP3-508I15.9	1.2830982221202527	2.149653689832774	3.380438053370311	0.4397041074793866	0.5048190578862545	0.029609040352982813	0.867352978221297	0.8813981299035841	0.9077167235814906	3	0	12	2	1	0	8	5	11
CDK5	1.054760292836035	2.1661737153629663	4.054066743631592	1.1210496293668601	0.7929666140443546	0.029621681020906246	0.7071327184444365	0.8355678157107452	0.876787669414775	11	2	0	0	2	10	7	0	7
SYNGR1	2.403735187874351	2.8090500534502545	6.598881732575646	0.4351215392830052	0.28559326630130505	0.029631095749762432	0.7949790062503432	0.9117630760307328	0.9340189917492392	8	1	19	4	3	5	21	4	11
TFIP11	4.55392093221877	4.639320447571874	28.588386358742678	0.0552901640473674	0.139516530689135	0.029640861047506066	0.9620360308936787	0.9187926829508635	0.957942567883498	58	10	50	32	9	33	40	23	52
CYP4F3	1.538353731399126	2.2746602633774535	3.612176018343071	0.5276007392347003	0.391689986747104	0.02966812908747367	0.7874032748343474	0.8987408593102857	0.920432722097685	13	0	4	7	0	2	14	3	7
HPS4	5.11959101577558	5.216122688076466	42.88118966498726	0.07089975085819686	0.12926225274270414	0.02968131813078861	0.9475200744659905	0.9193461511580209	0.9597709059351655	98	10	63	77	12	27	77	40	99
FAM89B	1.479129229065837	2.282943681719682	4.0486060928858905	-0.17521984649012454	0.4281887537690541	0.029719911726742137	0.9518119376793094	0.9020726863716996	0.9118083753169566	11	1	6	5	0	11	6	0	6
TMEM194A	4.103113205490483	4.192297106522962	20.970611647496476	0.2096120371160334	0.113436817931488	0.029725723262881736	0.848989444357535	0.94319355294123	0.9556523003408786	26	12	27	28	8	17	46	16	32
RIN2	6.388828848145258	6.415838650682931	102.50668823415211	0.09903412612544027	0.09235940147257486	0.029739909688629704	0.9007281088350468	0.9275088659544839	0.9630613816816311	153	45	164	146	35	95	152	83	206
MLXIPL	1.2160808272342514	1.9609288788256718	3.1169304365156503	0.08826376471037771	0.5011497700174483	0.02974230291909165	0.9743448555325483	0.8834460107298054	0.9053976841651847	3	2	5	4	0	0	5	7	6
ZNF776	4.18678141573677	4.363913362388524	23.147826407573564	0.11104092471179335	0.16037817737130503	0.029747077449431746	0.9332479966552638	0.9261246371438294	0.9553585204071964	40	10	47	31	3	15	42	29	37
LDHB	7.283974278838698	7.350145485267578	198.65149827937617	0.2906000897711253	0.12767640306951628	0.029780506138016527	0.7225981296667662	0.920817728156427	0.9581370445387981	310	108	143	209	109	191	322	164	354
TSC2	5.785610452703806	6.032185588940836	76.63383839256517	0.23704219652754907	0.15054926827279028	0.029798240770404997	0.8638400680793069	0.9359473553030336	0.9535871419525299	300	15	112	96	7	54	122	77	177
EFEMP2	4.868105714653231	5.0561207392541405	38.10976184655474	0.0449533351571876	0.14585245050073856	0.029813231910545454	0.9737135889193759	0.9294677151196654	0.9553312936860238	108	9	76	46	5	40	55	41	60
SNORD116-24	3.3388193326352615	3.7706569464086646	16.679225557664854	1.113404639393442	0.4566545619852342	0.029820062169880028	0.4876794500796302	0.8635841636279804	0.9250697573241924	4	14	8	8	11	25	20	16	17
TRIM16	2.2484250752595463	2.799200478135771	6.417970890873342	0.5729560354379042	0.3018880964656716	0.029838949588761744	0.748291855903445	0.9174742790585841	0.9305433037224827	13	0	3	20	2	5	11	9	12
ELF1	7.371132790770666	7.4272157259927285	208.6161750393249	0.24304012304005576	0.11554803754534984	0.029846322797460814	0.7744435886759735	0.9259801595315192	0.9591261764297101	175	77	360	274	114	177	355	171	412
TRMT13	3.3072463486256725	3.873453127049669	14.975145116118414	0.4850860089213065	0.21320007553099388	0.029850201391561568	0.7957005304320486	0.9324963713373632	0.9424350547120353	37	2	26	36	0	10	36	8	45
ADAL	2.8014651244005226	3.133459656956739	9.311919545906788	0.4054992102493167	0.2706181628176865	0.02985711806223086	0.8395963151923375	0.9160889744876067	0.9340506947656733	17	4	2	15	5	8	7	10	25
PVRL2	5.417210239749557	5.557500085127209	54.826517469671685	0.12949730471060208	0.1317673799019558	0.02986308119847322	0.9109609495586365	0.9275378553205483	0.9576308623749693	112	17	82	120	7	39	99	52	115
CTA-339C12.1	0.4378861455830172	1.4614266275469165	1.4086838338701826	0.6741346339619435	0.820716968164747	0.029884805777805626	0.75656816333429	0.8045098896752936	NA	1	0	1	5	0	2	6	0	4
ROBO4	6.2665099147113255	6.393937720157587	100.1667753121752	0.2522741843439134	0.14049089723431618	0.029890522171559516	0.8201958989052877	0.9261246371438294	0.9556523003408786	318	34	176	65	21	84	157	86	222
SDF2	3.881188383109523	4.01076290671989	17.752842647171484	0.16296693078825836	0.13207288770181844	0.029893094479400063	0.8930655218440514	0.936527387052878	0.955464150585707	28	7	22	33	6	13	33	10	48
THEM6	1.902583216798369	2.4661378392991344	5.098972285775763	0.3536217686465772	0.38740656962597453	0.029901602422965416	0.8849560036668157	0.8997246949907501	0.918730633997449	18	2	1	5	1	8	9	6	3
SRSF2	5.292310971509422	5.393039303857388	49.544789982314946	0.16052603161902432	0.13026327146153394	0.029955417669827306	0.8766187150196408	0.9265181936539593	0.9576308623749693	82	26	94	53	10	31	79	55	99
ACD	2.584353252723325	3.1508428252026244	8.30382472824405	0.42192274203915436	0.25932829617170533	0.029964886448406523	0.8250468652858366	0.9238151386967933	0.9372462066533578	22	0	20	12	1	6	11	7	30
PPP1R8	4.200627165745793	4.333796547616091	22.75697316409984	0.14451955783740783	0.15797799110242985	0.029973086246291362	0.9116103628506081	0.9238151386967933	0.9551618829300988	50	7	16	46	8	25	31	20	43
GNB2	5.60128621937822	5.696920294552603	60.99619659743886	0.04614785726896447	0.12914153933624212	0.029983828027839696	0.96768695114425	0.9219099114118959	0.9582964408160214	145	20	103	90	11	65	102	56	90
ROPN1L	1.1584832878610531	2.108648569744371	3.8520117810321857	0.23694491928610534	0.6449089123283951	0.02998521960918662	0.952661993543734	0.8629411878827756	0.8855125519088	3	1	9	0	2	8	0	4	8
ZNF44	4.508193557264816	4.649893509471351	28.39075768916797	0.053199631028045584	0.1532746485060922	0.02999331616474553	0.9671778928255875	0.9194472460614066	0.9563292483448237	44	6	59	52	7	29	37	29	54
C12orf10	3.0895590620801126	3.3630086722194226	10.757011730191172	0.20785710990568257	0.20227598496395527	0.029996795356478707	0.8998120223553532	0.9268853251903066	0.9468313554262363	15	6	16	19	1	10	29	8	13
TBC1D32	2.323887276321461	2.7795377613183616	6.231790607070528	0.3641333491104379	0.2996942287070148	0.03000361391647321	0.8392104451844496	0.9077378468732061	0.9318952023088002	24	1	4	9	1	6	7	6	19
IP6K1	4.612636446730455	4.783367116085552	31.127710554161972	0.015084062588252681	0.15279121334509632	0.030018877924058857	0.9891216163848251	0.924924573756551	0.9554325747701619	89	6	50	47	6	30	63	32	40
ALAS1	5.486977061430127	5.557525173663044	55.29617456441999	0.06237374323446891	0.11176773880661309	0.03002587044700111	0.9533414157675693	0.9272989264730475	0.9597709059351655	107	19	85	81	19	25	118	48	129
IGHV3-11	0.9698357501360642	2.1472210148384447	3.485272804141967	1.2260070889535126	0.6183366432488275	0.030038173961471713	0.6196979624187892	0.8779415914085186	0.8774667843695891	0	0	3	15	0	10	4	1	6
C4orf33	2.1921513656295315	2.546146257887742	5.894037259220618	0.5035579180459268	0.3066257138210913	0.0300526390617653	0.7721667800113928	0.9128855101651617	0.925964341959187	6	4	3	5	4	5	10	2	17
SEC61G	4.7091345090462955	4.900032124290499	35.22346492293122	0.48053905535246566	0.20960386882339746	0.030061579117319152	0.6857979874518694	0.9081905164955021	0.9514816764914721	51	12	19	43	28	30	79	12	89
BCAR3	4.3712775307369185	4.593299645697537	26.941555478135385	0.10167942072677055	0.16367278736440463	0.030079117806087182	0.9449890185481257	0.9272989264730475	0.9535871419525299	98	4	35	33	6	28	33	25	61
SLC12A9	4.79851955881734	4.885229931195428	34.08892987496295	0.048758775658579834	0.1375079481141185	0.0300897748299765	0.9651232223040225	0.9173146855323079	0.957942567883498	80	12	52	43	9	40	51	25	63
CTC-559E9.6	1.0186416481229315	1.8174852759268687	2.3155754646618956	0.6384343374464693	0.5238736874699093	0.030090803194058664	0.7400694549992634	0.8699422593159967	0.8990724501254461	2	0	3	8	0	1	4	4	7
ZNF18	2.8168165770663385	3.161966607387218	8.671486671448474	0.22953158883272526	0.2296288789626499	0.03012070443324942	0.8930410493880606	0.9191869911141153	0.9423891776635357	11	2	19	16	2	3	23	6	25
ACOX3	3.613230079427036	4.030445514724727	17.240883771617344	0.1747541417457277	0.20295028643696542	0.030158633732211497	0.923776548116805	0.9286431145119844	0.9425422835110697	60	1	21	31	3	6	33	24	39
RPL3P7	0.3881684814751037	1.483544927246498	1.6364735099130425	1.3809737987666955	0.9757303960490006	0.030196218945031387	0.5234554408298586	0.7811768556182441	NA	0	1	0	5	0	1	6	1	5
C20orf85	0.09524521695050639	1.6115063394210238	2.317115072082536	-0.27034971950035275	1.2175797143642062	0.030227184809273867	0.9448897502068574	0.7875610608418341	0.8045029495058893	1	1	5	0	0	11	0	0	1
HERC2	7.018017021530039	7.1379774096980695	168.47505537454	0.191859932824701	0.12873860773624346	0.030240414092285995	0.8571024434954478	0.9291038431973939	0.9569240299247764	539	23	259	247	45	152	289	134	345
UTP18	4.5735531416544974	4.6425344535994775	29.046149041107423	0.1609593251011837	0.11682879121449821	0.030270916859043238	0.8744833215803937	0.9339359069807139	0.9574765724828498	50	10	44	27	16	23	46	29	52
RARS	5.197174734589898	5.280657766606704	45.63617239208366	0.15850740195841784	0.11993236244783104	0.03027410513250552	0.875284793264371	0.9275378553205483	0.9576095469425928	82	22	44	83	13	44	96	24	90
SUV420H2	2.0319304017561097	2.7063410210781442	5.839468560060246	0.4170543159008739	0.35152707972317054	0.030295818593119056	0.8492111156907461	0.9108918815786662	0.9218403755707593	5	0	19	9	1	2	6	11	16
ZNF728	0.7053102558578922	1.5832579991070694	1.7038327750165845	0.7411961257624389	0.6553272274045465	0.03029650761933706	0.7004048381339669	0.8363604874217068	0.883445820081149	1	0	2	6	0	2	7	1	3
ITGA3	7.696933252758831	7.78566359975576	265.70396394448625	0.18037427638097497	0.12343011950503625	0.03035376501749509	0.8533812033767542	0.9272989264730475	0.9577041697480624	767	78	312	479	49	188	483	198	649
KPNA1	6.269694897121859	6.329354762426729	95.75255737049346	0.06955564089210037	0.11803788828322509	0.030372071457889827	0.9406453255348316	0.9185817484141763	0.9595796968992215	225	20	159	130	36	79	162	100	156
GIPC1	4.9503106779578765	5.136302275265233	40.53919664665502	0.1277310914241805	0.15227726915770773	0.03037433376667349	0.924734284539756	0.9282206885824512	0.9535871419525299	148	11	35	58	7	39	58	46	66
CCHCR1	3.622349076006184	3.83157335571067	15.477689261059226	0.2550140423916588	0.1966778704974584	0.030382567093223425	0.8641360588136705	0.9191869911141153	0.9497936966837623	46	4	24	8	6	14	33	15	22
TYW1	4.674103356904874	4.9814869860893936	36.08604114450352	0.2835649674275616	0.16058166662371787	0.030392874868663183	0.8498892519577366	0.9326457277865292	0.9535871419525299	83	1	46	66	19	26	90	29	63
VAMP1	3.3634704597078144	3.6270298749219836	13.20861219894741	0.3818748674609326	0.20835039302120084	0.030403980458074277	0.7834074239395747	0.9238151386967933	0.9446656583535114	17	6	9	37	2	14	27	10	22
N4BP2	4.972374922441417	5.025207627914692	37.99282489508544	0.13182111618985162	0.09711099128820568	0.030434676932920974	0.8856060400109199	0.936527387052878	0.9585686072506492	68	14	59	44	17	26	68	29	88
FAU	7.376074850253414	7.398014995436198	204.4293166469893	0.1351642309176588	0.09286494864987078	0.030448113027901704	0.8500448025629479	0.9272989264730475	0.9607431754351833	426	87	218	231	94	179	358	170	362
CD3G	1.11494536691588	2.2203420366941944	4.077449093271863	1.9313999860479907	0.771661297064093	0.03045069747517633	0.40766276839266236	0.8355678157107452	0.8788974671922197	0	3	12	0	0	4	4	4	15
RASA4	0.8195035844717136	1.7566212852080694	2.358740023657595	0.7679734047581623	0.7585447442211282	0.03051755315518046	0.775752334072722	0.8205704293774773	0.8817554176373799	0	1	5	2	1	2	5	0	11
JAK3	5.603069833374416	5.757671814421005	63.790100200996484	0.27550922584840365	0.15094656869637807	0.030518170955460427	0.8053782956073119	0.9261246371438294	0.9536000690985099	79	21	194	57	13	65	98	57	116
NAP1L2	0.8987637783732741	1.8690948740111577	2.412753870475916	0.45538382180156156	0.6243446484116335	0.030521710164258014	0.8653098485695996	0.8560015884724078	0.886563136075343	1	0	6	6	0	2	13	2	1
AC244250.2	-0.11721336571334537	1.8333628838564284	3.0134639382397936	2.0018348954369083	5.936062186138883	0.030525974697458397	0.4815737908140057	0.20907925194468674	0.39297099637984967	0	0	0	0	0	16	0	5	2
OCEL1	2.0666940613787297	2.583446125414435	5.27610723274017	0.2934414039645331	0.3243230315870312	0.0305309040344366	0.8842688689802329	0.9071298415889608	0.9301356051790989	13	1	11	7	0	7	5	6	12
MRPL45	3.7698944771388394	4.049077404093036	18.553959987153725	0.4314311038806324	0.18330039771283652	0.030540340544436984	0.7340580853740806	0.9298095782045837	0.9497936966837623	39	1	19	19	16	14	36	15	39
MRRF	4.4164931903159195	4.530096039759302	26.24697797226925	0.1883581439021611	0.13411410002457064	0.030542230924228995	0.867811504809202	0.9286431145119844	0.955464150585707	36	10	30	56	9	15	45	21	71
GTF2H2	1.961904422768381	2.7534050652752167	5.72098011403296	0.5273749546622956	0.35641053217130253	0.03056185827687556	0.8112491446927919	0.910572538042572	0.921339995530078	16	0	16	6	0	5	6	3	27
ALDH16A1	3.399076140304839	3.7365978452103965	14.440600684414186	0.4247417909862499	0.24386381655617254	0.030601848150264885	0.8046295507698775	0.9185817484141763	0.9372523715465081	56	6	5	13	3	16	15	15	31
ZSCAN9	2.9588668207347095	3.2752110908304135	10.064355573999165	0.07482043173240165	0.24150581853089884	0.030603399635163515	0.9690556676269976	0.9182363612127895	0.9393830561058423	24	5	14	11	1	5	11	17	20
CYC1	4.081745328196271	4.334170077528054	21.98237176810654	0.16602228307194533	0.17369853595079565	0.03060358311789361	0.906229577789013	0.9261246371438294	0.9531260760545283	70	3	24	43	4	24	40	14	49
C17orf80	4.2970226354226675	4.4194043790161714	24.347167947762387	0.14217364952823677	0.15691577787395847	0.03062137650848831	0.9117389307851578	0.9212255318297266	0.9538799388043429	61	9	17	40	8	27	42	21	36
IGF2BP3	1.5287643921688479	2.2565617640796485	4.020084255389054	-0.03664492408280736	0.5167114650903607	0.030630289770984725	0.988777595378585	0.8641134534372388	0.9091522470592152	4	2	3	6	2	0	18	1	11
IL12RB1	1.9333838220418318	2.611173318291598	6.3513481657803705	1.3991329595212982	0.5301762188630773	0.030662915600815546	0.4876794500796302	0.8659529067632354	0.9086905661318517	11	7	3	0	1	7	14	4	11
SCUBE2	0.9768091530543674	1.8772013457552337	2.8291962908581896	-0.020344346400371107	0.6588497736009682	0.03068224461711627	0.9946572323378168	0.8494896717423753	0.8851663028803193	5	2	4	1	0	2	0	4	12
HSBP1	5.777627698378654	5.87928908911554	71.12471396060468	0.4099532016568615	0.15617800351028377	0.030715387857573842	0.664645584558024	0.9163350183702135	0.9542262888859203	63	44	53	111	33	75	106	55	131
DHRS12	2.332760908388186	2.7443292253360974	5.947098297287597	0.294555552470008	0.2816883182374758	0.030739221817233098	0.8592070777759172	0.9057572293625699	0.9343972204145333	19	1	9	7	1	5	16	3	15
DRG2	4.029895005945668	4.48530992342488	25.800869825131	0.5437071182660249	0.21056349584728376	0.030749239430400217	0.7477517834705797	0.9272093023859522	0.9444880736743143	47	19	38	28	0	21	43	29	43
CCDC158	0.7498144702560843	1.6912534122328218	2.107834434133715	-0.10089438974302586	0.6259303145185648	0.030753451762224732	0.9745519917016725	0.8621864845146303	0.8775829632945125	3	0	4	4	0	5	0	2	6
SYNJ1	5.031259831463877	5.142788773720897	40.73373018319761	0.12441344107038796	0.13543324949753116	0.030771017360150678	0.9083909795186058	0.9217726394065104	0.9576095469425928	79	8	92	48	14	30	66	35	99
AFG3L1P	4.334757844086214	4.580317401693809	26.55916465168769	0.08570402465455698	0.16477444703048313	0.030775950389195346	0.9556628826333727	0.9272989264730475	0.9531260760545283	64	6	40	56	3	32	60	12	49
CTD-2619J13.8	2.7354928422763574	3.2167905776677808	9.178591950286101	0.3819991976940013	0.24816841549859514	0.030800468414104755	0.8399665720266727	0.924924573756551	0.9386674941410103	13	3	20	18	0	13	15	4	22
FAM153A	1.0264669960562436	1.7949609621766824	2.604050241482072	1.003604488315096	0.5746765042608551	0.0308208975327155	0.6271708350586654	0.8622441042694613	0.8959750026079437	3	2	0	6	0	3	5	2	6
IQUB	1.8544684721410536	2.4001992651522324	4.718461908558353	0.48877677040120837	0.3977017613527155	0.030833686475156948	0.8087681592230008	0.8959185841361513	0.9162159818943016	4	1	16	2	1	6	4	7	8
NARF	5.163647540803836	5.365205129944651	47.64274730255061	0.17293628407683068	0.146918938950355	0.030870744561975794	0.8954225351705349	0.9286246751298977	0.9536000690985099	109	14	111	62	4	39	81	46	96
RP11-466P24.2	0.0549596525744276	1.4757443223875621	1.4739068460816214	1.071826680627189	1.610184574453709	0.030875832800690006	0.695596897462685	0.6442083316922288	NA	0	0	0	3	1	0	5	0	11
TSPAN1	3.0270281865127853	3.5634565475779527	13.181657061232974	-0.38114649878648627	0.3313016195108054	0.030876427796223883	0.8847782260488655	0.9119444519042494	0.9224217031481322	7	7	20	25	2	26	2	15	15
PRIM2	3.1306959777870214	3.6182877607187227	12.981546088454131	0.7166270590523038	0.2891587600428082	0.030897432351154244	0.7380700012185286	0.9128855101651617	0.9305433037224827	36	3	1	27	5	10	40	12	14
DDX10	5.853358241164779	5.89693763929642	70.57471468848884	0.09169675166646399	0.11498330197250539	0.030951764617348162	0.9140436482846397	0.9137511668499395	0.9591261764297101	173	21	103	87	25	57	128	63	131
PRKCDBP	2.8921621032732237	3.1551503216962637	9.318575091625814	0.3342788275477673	0.23392107258767497	0.030998222508753136	0.8295669575542155	0.9189144564780297	0.9386674941410103	25	6	7	7	2	7	22	9	13
SNORD12C	1.9457401309353548	2.5833457007015994	6.141653028960615	0.7827375529175689	0.47049035576246956	0.03102558572234356	0.7055310231479772	0.8867688161152202	0.9091522470592152	2	6	4	11	0	11	11	4	5
RFK	3.3167384927130437	3.494984532543577	12.07521307344705	0.1738188735164516	0.16425252682619307	0.031028268771706426	0.9034210236389635	0.9340427250425101	0.9479644990082824	23	5	14	13	6	8	36	6	21
THRAP3	8.14623631849625	8.160389881006342	347.0749393088536	0.0824771041668771	0.09270178149691762	0.031038567249881473	0.9064006136186488	0.9253188927515619	0.9584797540207837	759	132	468	450	124	333	541	299	605
DOLPP1	2.129596140316857	2.6986372558261498	5.903508151816214	0.42773003651496544	0.3543956843152813	0.031098512266281342	0.837822875149438	0.9023070683005872	0.920432722097685	25	1	2	7	1	4	5	10	15
RP11-1099M24.6	2.20545986185048	2.7608794560760357	6.790450641119854	0.03782524113410691	0.35459505605412917	0.031098996341724167	0.9872324980863797	0.9101561890455091	0.9203748523086784	8	4	9	12	0	4	5	16	7
PPP2R3C	4.996159316641419	5.096731443365611	40.57308633720826	0.21682758205213906	0.144690681584671	0.031112277531810152	0.8418877971718608	0.9248445631544109	0.9538799388043429	42	23	52	56	16	19	66	51	77
TSHZ1	4.6757184800681815	4.92080130216067	34.144099766389516	0.1490627666428067	0.15895166606141617	0.031112299732478546	0.9146622140891877	0.9282206885824512	0.9531260760545283	104	3	69	41	8	21	64	37	73
DDX42	7.450824566548923	7.473103106023241	214.2452834696127	0.07959784085649893	0.1000341070207291	0.031121793545564113	0.9137678888057013	0.9187926829508635	0.9584797540207837	421	64	356	331	71	164	382	203	384
FAM212B	3.988723242194599	4.265507635444331	21.05394704061754	0.1975617062206066	0.19358604103804442	0.031166229066117067	0.9005568516252966	0.9239388958598822	0.9464005727062267	24	6	52	38	3	8	32	23	64
CTD-2516F10.2	1.9522970485583577	2.284205588192024	4.32271367680124	0.21104962910685288	0.33020552109967066	0.031175086737076012	0.9065325101140963	0.8961081222776536	0.925964341959187	5	1	7	6	2	4	6	6	7
[truncated: 5,296 more rows]
