# Supplementary material for: Genome-wide bioinformatic analyses predict key host and viral factors in SARS-CoV-2 pathogenesis
Source: Commun Biol. 2021 May 17;4:590. doi: 10.1038/s42003-021-02095-0 (PMC8128904; doi:10.1038/s42003-021-02095-0)
Supplement: Supplementary file 5 — Supplementary Data 3 [file 42003_2021_2095_MOESM5_ESM.zip › GSE150316_ValidationDataset/WithoutThreeOutliers/case5/des_Case/unfiltered/controlVscase5_genes.limmaVoom_unfiltered.tsv]

gene_id	LimmaV_AveExpr	edgeR_logCPM	DESeq2_baseMean	LimmaV_FC	edgeR_FC	DESeq2_FC	LimmaV_padj	edgeR_padj	DESeq2_padj	NegControl1	NegControl2	NegControl3	NegControl4	NegControl5	case5-lung1	case5-lung3	case5-lung4	case5-lung5
IGHV4-34	3.5417562589766405	6.498109695639491	106.13312857136475	7.0716012746094785	6.194510517318638	5.963848203036736	0.002889403576301512	0.002282593738116899	6.417199532648389e-5	0	0	3	15	0	329	326	89	444
IGLV3-10	2.6866384968725017	5.332982934519648	46.307686022993806	6.505625460694951	5.4231943988447995	4.7386242587914875	0.002889403576301512	0.009373132357654848	0.020654626446410636	0	0	0	13	0	146	114	67	146
IGHV1-46	2.80765113910199	5.525376064686458	53.56833210851986	6.403328126572681	6.291543790480461	6.210964475894351	0.005765672895388346	0.002282593738116899	1.8086848642359873e-11	0	0	1	7	0	194	87	92	134
IGHG1	7.308092157541667	10.07042870564689	1293.5314995006693	5.9745340482159754	3.2059687499404363	0.055742209564619005	0.07115232223420102	0.2733682480792573	0.3956664828594646	2	7	539	1455	0	3730	3100	1296	4205
ORF1a	1.4521801567165633	3.7840288809960096	14.01577296900424	5.9354982613025555	8.268770028432867	9.008717777744097	0.001106606182463057	0.0029008616312539465	3.1796378124804747e-9	0	0	0	0	0	20	66	20	72
IGLV2-23	3.529753746346434	5.960278310174341	72.58233168829558	5.916007489003657	5.322820130790233	5.037854028434497	0.014231573709493768	0.005206689055486889	1.0791208510665936e-4	0	0	14	7	1	253	138	58	321
ORF1b	1.216745239706368	3.4291115404092363	10.348582658427624	5.482990339371703	7.8462600407851815	8.458432544876558	0.0030113250670389434	0.009373132357654848	5.572068804323515e-7	0	0	0	0	0	14	64	9	52
IGHA1	6.5637490378478445	8.741612068288102	514.5529793761219	5.243881855110166	2.4512584744878088	0.04548023625270624	0.13866348914978258	0.3384371155582625	0.5857493233982216	0	0	444	596	60	1384	925	661	1314
IGLV3-25	2.95837530336664	4.978031248488132	35.69475007840925	5.172602939308752	4.367123952980403	4.224614201400716	0.014231573709493768	0.02112520381793545	1.3876623394043874e-6	0	0	12	9	0	113	111	42	95
CXCL9	4.581203423722159	7.170364447958461	179.63797563205767	5.158612106364717	-0.0025827901060991184	-0.0015178475871959166	0.05852878469692653	0.9998661886974725	NA	4	335	29	0	0	155	233	131	357
IGLC2	4.271367109725675	6.436528388440988	101.91822271212186	5.131663021013935	2.9212669098240203	0.05881226567345783	0.061304971592373726	0.19248183624726262	0.4016812362844112	0	1	26	143	0	326	225	90	289
IGLV3-19	3.228721698384536	5.2777931596855945	44.29462817704791	5.038001900103481	3.8096093933171598	2.6599134944514407	0.03186850926565535	0.0634618646962939	0.10116252097464708	0	0	13	26	0	145	119	34	153
IGLC3	3.5987438324725853	5.735471951783524	61.91972994954091	5.030110998927752	3.534135989258836	0.07086941118680026	0.046446039479578684	0.0897070587179129	0.2216212540897317	0	0	33	34	0	218	116	58	192
IGHV3-64	1.0988101789374587	3.16764060862102	9.070753448193559	4.946802466724067	7.602725316348922	8.1473513774553	0.010326723517890116	0.024562973680806354	3.841381664196591e-6	0	0	0	0	0	33	17	12	30
IGHM	5.573300496427697	7.278208594520348	184.66734054597043	4.931939184891151	3.0732868505185493	0.1171330861469248	0.07455338760325327	0.11442850538172294	0.1601718404620798	0	6	159	98	6	503	527	201	521
IGJ	5.2433108788782885	7.139832180831851	167.4269385501742	4.923145103116651	2.5062195016217714	0.05730109251235707	0.07869963447811129	0.2522133145030485	0.49592188716487395	0	0	244	99	11	382	423	194	536
IGHV3-23	3.684709297661186	5.489746673777726	51.76225594188884	4.7186555798411955	3.3203207258233043	0.11186188891669124	0.04006315871662782	0.0785807267403041	0.12960263587811782	0	0	30	32	1	151	140	61	145
BPIFB1	2.4089374307743165	4.623700594255827	27.98919207804537	4.7081167093030984	3.8105709230697613	0.06722098825867924	0.09797881812228773	0.11148126932324771	0.2141457658134288	0	0	22	0	1	54	73	94	15
ACKR1	2.778521316544173	4.355618766985619	23.040487468112726	4.683270714836294	3.8540688715030784	3.058328663815632	0.021438582072828855	0.07050930223477288	0.004263626102063076	0	1	3	1	8	29	73	59	57
IGHG3	4.293852191113202	5.983062128896589	73.3684132906548	4.619055692298718	2.6986615716008338	0.0896184266639894	0.06069295928857911	0.1653919433242841	0.2915154417304589	0	1	37	98	1	136	297	99	188
S	0.8065960288104229	2.6904758009126066	5.692058275082276	4.48952254967706	6.970452240251572	7.309326958635814	0.021438582072828855	0.04183879634313166	1.3542441492729696e-4	0	0	0	0	0	3	20	16	30
KDM5D	4.360046946146941	6.06034976904139	78.32028549308468	4.4449330436075885	1.4833755118094496	0.032960341820542506	0.11290734000982168	0.5636638210716906	0.7838034505829027	267	6	0	0	23	88	224	100	234
RPS4Y1	4.7525330857002785	6.523047936865335	110.74810654987617	4.4249090548725425	0.912569381642558	0.016779430979116366	0.14765061960810502	0.782350638958177	0.9125381025295285	277	8	0	0	97	131	239	122	249
MZB1	2.6082794013173176	4.3155784378008	21.853269308242126	4.3891849920738375	3.371773905692313	2.231745682381953	0.03194990800461558	0.09033236462957998	0.11829002071818615	0	0	5	20	0	67	52	27	62
UTY	4.016030093214065	5.517326209122764	53.2357708216161	4.31484911229609	1.8935257409981172	0.04906548917358408	0.08902531240796303	0.37748285433487033	0.6675445884444151	117	9	0	0	15	68	154	62	195
IGHA2	4.339671696598994	6.051267494281717	77.57128524135913	4.311633057392184	2.34131522856395	0.06193039599538392	0.08902531240796303	0.2535477950413869	0.4881056737189136	0	0	101	75	3	197	193	108	151
KRT5	3.5311611491633417	5.786086330862153	65.29147682049167	4.304899812317485	4.026634037806442	0.08414127619279042	0.16990002634964188	0.09869677696148159	0.14962864966215986	0	9	8	24	0	308	21	62	132
PF4	1.7630442573786291	3.49348511929385	10.725118517057034	4.294282267508001	4.45487895568134	4.213994175301539	0.028387148575410564	0.03014658960132532	1.9069575137828452e-4	4	0	2	0	0	7	46	10	85
MMP1	3.1640127886452243	5.512029739815879	57.85855907979905	4.258670014730948	-0.40474427330461704	-0.0077623444169123545	0.09797881812228773	0.9399889037630379	NA	0	1	0	7	134	59	53	31	72
LAG3	1.8825068769675064	3.462679113291624	11.649346962689847	4.2581742748022124	4.37758261581644	3.9727099197107636	0.028387148575410564	0.05902061517796078	3.462649948251138e-4	0	3	1	1	0	36	25	12	40
DDX3Y	4.672844905495547	6.351479678817631	97.85352343587076	4.253376258416742	0.8950425488927976	0.017354712248476577	0.16139544442623444	0.7808187712769412	0.9123463157039866	270	11	0	0	77	79	243	109	263
IGHV5-51	2.349213036823698	4.218489964111716	20.447649378553898	4.223989088408988	3.9127214589339068	3.194032785677166	0.06182542669982875	0.0707492114691737	0.05235781479572981	0	0	5	11	0	85	32	11	67
IGHV1-18	2.7957240866317834	4.420281817612768	23.68960663905554	4.216073724350093	3.1742300304272613	0.11760392285037467	0.04563955958207707	0.09464965949204104	0.1386954742675908	0	0	14	17	0	60	60	44	53
IGHV3-30	3.276438601363566	4.849878031232132	32.33331524799306	4.175690621148608	2.857345771989298	0.10870044716502623	0.061304971592373726	0.12218523168434797	0.20560469083141372	0	0	16	35	1	89	88	30	104
HIST1H3G	2.348652630313274	3.670170288391936	13.403545759457627	4.072733080907317	3.8688813379491447	3.653693652017966	0.021438582072828855	0.03476637520336468	2.8618113845243514e-5	1	2	0	5	1	31	44	16	47
FDCSP	0.8249888944108605	4.155256901418934	19.97629628987965	4.068474407001439	8.73219477507136	0.048350232860138245	0.2682119767316261	0.09919991066185264	0.02791317905895749	0	0	0	0	0	4	51	116	1
USP9Y	3.7753679315175335	5.351749304090276	47.92155466448346	4.018266482169998	1.2382554313551528	0.02583331208070672	0.1244135222671759	0.6440304540776083	0.8522126397959756	119	2	0	0	35	46	118	62	136
IGLV1-47	2.137928135811545	3.7793907196408876	14.219139766892498	4.017123484496322	3.29010583462937	2.8783317226220015	0.06140262443392394	0.11551210329664505	0.015738350143973442	0	0	3	14	0	43	43	6	58
TXLNGY	3.8172082371405	5.2150829372043	43.546769956680606	4.015273295019138	1.602989445469974	0.0391035357026364	0.10778994383887365	0.4819543439804553	0.7594358379936026	75	7	0	0	26	57	107	51	135
MIR205HG	1.8753160479838134	4.039431320948669	18.375846721889676	3.9893747103058526	5.6388742003690755	5.473690062651661	0.1445171294637629	0.02632566836073967	2.070590141657152e-5	1	0	1	2	0	73	5	39	39
IGLV3-21	2.2858950252075867	3.6457115725285267	13.013106098448834	3.988393390795653	3.209399091791539	2.7931908782967163	0.03477488531607575	0.10341646925659814	0.005526587652068717	0	0	1	10	3	28	40	13	53
MMP7	2.507903960096235	4.14749955529216	20.07435779653646	3.9871071853751614	3.588054092589722	0.09777829304937383	0.07109585263895103	0.11551210329664505	0.20867202539587726	2	0	0	4	8	23	51	70	22
CTSG	1.8761348322736953	3.250886791422141	9.44619329379009	3.984220424164331	3.8871424015095632	3.6043859251702974	0.021438582072828855	0.0690447469081279	4.1704623984449313e-4	2	0	1	0	3	15	45	11	33
IGKV1-5	3.83267587890622	5.364082697280159	47.20136201749209	3.9772034393222775	2.167662082306886	0.0664434517978508	0.08753518405945637	0.2651585399600082	0.4943395592249759	0	0	76	40	2	104	136	65	98
IGKC	4.68723299335068	6.281230424454706	91.24151325330715	3.954730806113972	1.6780028510211265	0.04344934942804578	0.15552025696317734	0.4556772539627947	0.7000479982767479	0	0	128	170	7	181	233	118	178
S100A2	1.7609991745899953	4.129833917004603	19.415966429881674	3.8982002882770352	4.990843618150574	4.249299082872499	0.2115409349909673	0.0690447469081279	0.03408227764851899	1	0	0	6	0	91	3	16	67
IGHV1-24	2.5135746778151087	4.1865198412542215	20.02500646734189	3.886902781106556	2.338103443887296	0.06082349020691562	0.07925483888629473	0.321739830067568	NA	0	1	1	41	0	65	33	23	39
HIST1H3C	2.461021618101273	3.8032979905308175	14.617452634571439	3.8574763185758854	3.259944224434277	3.002256201123701	0.028387148575410564	0.0690447469081279	7.163721283797735e-4	15	1	0	3	0	27	42	25	56
N	0.5160753833646237	2.1293177842779114	3.2014926831314363	3.8541846338080825	6.176819605017592	6.202082704803427	0.028387148575410564	0.0690447469081279	0.004315411158238499	0	0	0	0	0	3	17	5	17
IGHG4	2.1407261923111007	3.612419537988516	12.339879812204614	3.809186018817305	3.166861934561648	2.7932423286683674	0.061304971592373726	0.10828656485050778	0.010528824498240854	0	0	5	11	0	24	72	13	24
CYTL1	0.5494077548672107	2.710676258596162	6.355868747598078	3.7713132927269384	7.077249696638854	7.297512910100528	0.08902531240796303	0.09468417923391849	0.0014450783098328944	0	0	0	0	0	1	16	34	8
IGLV4-69	1.1045535474554766	2.5573037075088814	5.323121115830286	3.7538034144263697	4.1763991190492344	3.8167878144076126	0.03194990800461558	0.0785807267403041	0.005240575306796507	0	0	0	3	0	15	14	9	15
LTF	5.497228184499192	7.503908361784691	216.44584091612762	3.74413685396375	4.548774866194088	4.044458274887112	0.10063524586854106	0.03551106911358366	9.361886882880708e-4	21	11	10	53	8	72	766	1015	86
COL17A1	2.1048080078711178	3.5671911058751764	12.540682052246837	3.73326726869486	2.379736295293243	0.06012935863505205	0.08902531240796303	0.3009855332022043	0.51575889208798	0	3	0	20	0	27	16	20	44
IGHD	1.8146657377956374	3.530404805590651	12.097695319954036	3.683627433490337	3.300757552027343	2.758095337807716	0.08902531240796303	0.16271055029469642	0.03840923512272214	0	0	1	13	0	10	38	47	12
EIF1AY	2.6090850946972943	3.8846627121637516	16.007293181991972	3.6343049862873524	2.0201018882158692	0.06052958326114265	0.08596297198556846	0.3548090748456155	0.5989714455211292	24	1	0	0	9	23	51	13	60
IGHV4-59	1.3517254714784173	2.7984019680585	6.592235796305485	3.6276356979982807	4.12503760460151	3.7849245198276917	0.04006315871662782	0.0690447469081279	0.0032216030966455834	0	0	3	1	0	24	17	6	18
IGKV1D-17	0.4487730432659621	2.063189292845232	3.2574659198148157	3.5641271203863005	6.145572375664058	6.10981376665447	0.06140262443392394	0.0851947853773803	0.007731826426303628	0	0	0	0	0	11	5	3	17
FOLR2	1.7932352951835429	2.9885957124105893	7.818608900054369	3.5524869405997817	3.3883626647896743	3.0616592820529753	0.042253458376845805	0.09244322466339738	0.0030512867039345364	0	2	4	1	0	14	25	14	23
IGKV4-1	2.783051655423086	4.239749957112007	20.244833397251266	3.5513378745711233	2.0249675870422097	0.05707924901959418	0.09845784905118252	0.33054345192150314	0.5603511380045615	0	0	19	36	0	42	81	19	42
IGHV3-33	2.736197212581517	4.168052807651802	19.65468021784265	3.5417271850145995	2.678626902885364	2.1464378522135523	0.08929339483907021	0.17506068138730405	0.05235781479572981	0	1	24	9	0	65	31	17	60
HIST1H2BF	2.7850406453440573	3.983083442075451	16.744222555872653	3.523174132965316	3.3227961897402922	3.113127896834277	0.021438582072828855	0.03014658960132532	3.6765561468995305e-5	8	0	10	1	1	39	63	18	55
HIST1H2BO	2.23926108950001	3.4357499927115325	10.921756635240957	3.5123573545083673	3.145867979329372	2.8742916612933387	0.0331180141024926	0.07657451319596388	8.29885352674388e-4	5	1	0	8	0	23	35	14	40
POU2AF1	2.663864165743595	3.941968926008323	16.324866981958106	3.508809984534203	2.578773420150002	2.109762065452311	0.07469856301080982	0.16518084144967626	0.03858835417937424	0	1	10	19	0	40	59	17	37
PPBP	1.9163935497555813	3.2077912133811046	8.821537528563383	3.5070117043440194	2.6622967946141043	1.9736536711869401	0.06140262443392394	0.191992050241388	0.07967466740562554	1	0	13	0	1	7	30	14	45
KIF2C	2.157595436442328	3.304681874294395	10.157351400723126	3.505689292932343	3.2583332827924933	2.9038375028246777	0.046446039479578684	0.0897070587179129	0.0028477388242662124	1	1	0	6	2	26	28	11	32
DSG3	0.4814465212053419	2.533063916942183	5.345373928399362	3.484056901618501	6.83216021819724	6.96674235833705	0.17314350732170566	0.09886980851331269	0.003145367628491327	0	0	0	0	0	23	1	5	24
SERPINB3	2.4238593074901877	5.226267550462469	43.060247749414934	3.4627681370756296	3.9523525539356106	0.04888480388384415	0.4815737908140057	0.15409143730885744	0.28447336058611333	0	0	29	5	0	185	1	24	196
PLA2G2A	5.2428333140357894	6.305177831860111	93.35894824000763	3.4328165946444504	2.988075503004742	2.5669981327386626	0.03186850926565535	0.0690447469081279	0.0015786213690252887	11	8	9	49	24	59	385	261	174
LCK	2.222106237704688	3.4924554787768463	11.444786418943048	3.4278041918764743	1.5661053360685155	0.09830101557459722	0.11290734000982168	0.5227678010196534	0.5212442247137813	0	1	32	0	2	12	31	15	41
SMPDL3B	0.6196171594638339	2.059221355719491	3.1691179281886224	3.3909577301945477	4.4476278233511355	3.8059059277231895	0.07109585263895103	0.10341646925659814	0.023490496969758735	0	1	0	0	0	5	9	3	20
HIST1H2AH	1.839011573357404	3.0263717145446134	7.693231099917743	3.3664166966551274	2.9175285206889945	2.4899219248988333	0.04563955958207707	0.12330656818444222	0.0191949814929274	10	0	0	1	1	14	28	9	30
FAIM3	1.904393752549023	3.19525826625057	8.655662711313576	3.3641472419172627	2.2551277551354123	0.178209074617792	0.07925483888629473	0.29300264218072525	0.21378448059173674	0	0	17	1	1	10	46	7	29
IGHG2	4.231936384670419	5.5548561013541775	54.19635859666369	3.35098383642046	1.9004580058687104	0.07615967307998887	0.11848037246846987	0.3299036664085623	0.5063468721887736	1	0	56	96	4	133	111	50	155
KIAA0125	2.244282275979501	3.433292073384159	10.836270508716368	3.338585425338384	2.7971767834651704	2.3363895931926564	0.05005384516184003	0.12927783770572573	0.025224894585146335	1	0	1	14	1	22	50	12	25
RP11-488L18.8	0.33427745287373106	1.826909713333094	2.4994552595667745	3.334164099129673	5.775587641443361	5.538662186196948	0.06140262443392394	0.09033236462957998	0.019603349017360636	0	0	0	0	0	2	10	8	8
PRKY	2.7621451616874286	4.058602501636713	17.910301440207267	3.327097468864064	1.3615472852149093	0.04293067090356162	0.14968273573988172	0.5765472130725208	0.7491973217288099	66	2	0	0	4	18	38	26	63
CLCA2	1.1194948321774607	3.150455242991364	8.869164775712136	3.271030725544977	4.824838152397062	4.235181409357198	0.2721116569200552	0.09637256790103607	0.0061527495416122775	0	0	0	2	1	32	1	6	53
TTTY15	2.891439604163291	4.016472169674887	18.254462384224063	3.2704765370139097	1.5874449304208917	0.04849104635391423	0.15262036501645646	0.4810667819417583	0.7289250778663672	29	6	0	0	9	31	43	14	55
AC233755.1	0.9431018362922333	2.248590523231627	3.9209113250856116	3.266973658184679	3.3465993724940035	2.675000585926976	0.06549653145239814	0.16426797415702815	0.05566089478824438	0	0	0	4	0	6	9	10	14
TMEM40	0.9158110193193019	2.319011777435673	4.137205277058032	3.263754200671037	4.346573181421097	3.9213898791508246	0.06140262443392394	0.06990223554816538	0.012295207288906712	1	0	1	0	0	14	17	2	12
IGKV3-20	3.447148725330444	4.75148830171966	29.84604358026217	3.2430810223293833	1.340173566432643	0.04499770111793885	0.15996322656288686	0.5418976984133297	0.7339343163321657	0	0	32	82	2	49	73	30	86
RNU1-28P	2.2817964801278436	3.2219440813820595	9.67233325499743	3.229388064145462	2.805383765053718	2.3747002090251796	0.06782592388157528	0.12218523168434797	0.011169641442371394	0	3	3	3	2	15	24	15	35
IGLV2-14	2.437582056062461	3.8044379512166384	14.364562053992247	3.219160777123535	1.9654013233359007	0.06246508508864264	0.1365178878269481	0.3548090748456155	0.5494710948149654	0	0	21	19	0	33	40	7	55
ITGA2B	3.8247791763935055	4.887733026759689	33.1147867575784	3.2141411847546304	2.9371969617206375	2.7460218482391463	0.028387148575410564	0.03014658960132532	1.9967207667536877e-5	22	0	19	4	5	36	82	60	171
IGLL5	2.010922598522129	3.2731805688482356	9.599066028396066	3.1686631630119306	2.4779068408731173	1.8258687034661425	0.08902531240796303	0.22457707405975436	0.0898393615351872	0	0	11	8	0	28	24	8	28
APLNR	0.8531661867156151	2.1916954327486926	3.4522159841166347	3.141610355014518	4.118975670992918	3.6199297035860747	0.06140262443392394	0.07657451319596388	0.021841509442382657	1	0	1	0	0	4	25	5	8
IGHV3-66	0.7523330846818804	2.0684967682740707	3.427794646093076	3.135804761736754	3.989391584957363	3.4201055894693884	0.07455338760325327	0.10860265257888313	0.030588316056125497	0	0	2	0	0	9	8	8	7
RNVU1-18	2.232198832005671	3.2530437875193314	10.29629205053832	3.1331353646732483	2.8436153076059454	1.9049933888322315	0.07469856301080982	0.17071573329253995	0.06024086990033771	1	2	1	1	5	19	13	19	34
SFRP2	5.507934501661857	6.646975023182884	121.39549554529977	3.131934347321887	1.3007042208798871	0.04725832275545182	0.0774135950904301	0.6085099875706644	0.7663107049203572	62	9	5	13	131	55	309	260	237
NSFP1	0.16978373957862147	1.7590263444094698	2.0110989658415033	3.129827577715514	5.56739692837376	0.14060102039785208	0.08137112270014567	0.1089978362731267	0.05837631672992967	0	0	0	0	0	2	12	1	14
DEPDC1B	0.9013109106976837	2.2052453003715593	3.6238349691085183	3.128228623663508	2.9376006317264087	0.17739046612034573	0.0774135950904301	0.23276980621844715	0.1386954742675908	0	0	0	5	0	9	11	3	15
SLC22A16	0.2093898176209029	1.702923574897936	2.084182716647617	3.106106694752045	5.543207449610574	0.1565957369751697	0.07816416883350213	0.10828656485050778	0.04631350641505107	0	0	0	0	0	1	10	6	8
SNORA2A	0.8948463472434026	2.2150345468422916	3.921813311900073	3.0995411234240873	4.238767965005678	3.78774043856849	0.06249097711235614	0.07657451319596388	0.015738350143973442	1	0	0	1	0	15	9	4	10
TNFRSF13B	1.4457844682851468	2.6884827185729403	5.42472628692987	3.0848296494925185	2.757788099662626	2.062171968353949	0.07925483888629473	0.18875458598056166	0.08471166177430824	0	0	6	3	0	5	34	5	20
FGFBP1	0.2482723144050094	1.7391120258493311	2.392267884033605	3.0808700111425438	5.6732535080233735	5.317176851859175	0.07925483888629473	0.10860265257888313	0.032498972348952104	0	0	0	0	0	10	6	2	6
ADAM28	2.5978042585368692	3.7415513655585753	13.712874442928298	3.0792100510046208	2.2153863399709395	1.6470088869190662	0.06782592388157528	0.21702551834655467	0.08867696799092946	1	0	11	21	0	16	48	25	42
HIST1H2BB	2.2031711596908883	3.1668554402730846	9.048023110470522	3.0685507648000376	2.6019926256521853	2.126467322142779	0.07455338760325327	0.15137830675987338	0.024273998466410266	9	2	1	0	2	17	28	9	32
MS4A1	1.9136699663399397	3.587707134384614	11.660930245128695	3.0643627932558273	3.0366574842307967	2.229177431229093	0.20051117292092613	0.19738002149455802	NA	0	0	12	3	1	6	122	7	11
B3GNT3	0.15593633352153868	1.6580505952976246	1.838333812055693	3.0499108771470542	5.418384127347398	0.13821385397555833	0.07925483888629473	0.1089978362731267	0.06861969401384956	0	0	0	0	0	3	9	1	12
GZMA	1.5052738497285993	2.777967771229077	6.972629147966778	3.0454534401285898	2.663055709941389	0.16714446381953998	0.15548007777369638	0.2801667932932227	0.16362351029513122	0	3	6	0	0	13	7	17	17
TCN1	1.2118621772121378	2.516929806401354	5.354567062185451	3.029959179035278	3.486049178419272	2.6914146231995626	0.13181037097735843	0.15842242524801883	0.03817495287860319	0	1	0	2	1	19	16	2	12
TMEM156	0.7282492422431618	2.023375627797812	2.9778532851349135	2.997541783262315	3.6501418831246113	2.8154781355260865	0.08955192256026036	0.1412269340422486	0.05789201569408808	0	0	1	0	1	4	17	2	12
FCRL5	2.9097375601415956	4.15760594491156	18.961655239214608	2.995471842762006	1.5669126448888782	0.058705573438135636	0.17778694409356696	0.46616152859407994	0.6434246106230347	0	1	26	38	0	31	84	16	33
PDGFRL	1.3242955526173776	2.5102471620896156	5.367525665546457	2.9939194074152753	3.0411942146790505	1.9801997844606392	0.1320179063747896	0.20990604980073427	0.08483289271848005	0	1	0	2	2	3	19	15	11
HIST1H2AJ	2.3924854161664655	3.4919338879203154	11.29632027606124	2.984367624796241	2.313044828783329	1.8004324281668849	0.08580847786077903	0.191992050241388	0.06368633969498702	18	0	0	8	1	23	44	11	31
IGLV3-1	0.8385951994003573	2.137784729218179	3.62729050130494	2.982359046164648	3.202536019400215	2.287343504686227	0.0919298331340252	0.20063585977262402	0.10223105108083892	0	0	0	4	0	12	7	5	9
HIST1H3B	3.2106184340361463	4.180193656273784	19.698718329882684	2.968280670671024	2.1890657845107504	1.7422512474506988	0.09514809544711893	0.17071573329253995	0.042935245215379926	19	3	0	23	1	39	49	22	69
HIST1H2BI	2.217583591652974	3.291754772193032	9.85794046658035	2.967135798503881	2.596722122479689	2.144577391735964	0.08778270554532884	0.15894854134418435	0.025224894585146335	6	2	0	9	0	23	40	9	21
ZFY	2.3271615880495555	3.353437571391609	10.818298833137431	2.951148379836615	1.5654801359467931	0.11448808816608483	0.1604651175805009	0.4937000039580365	0.4849424012707262	21	2	0	0	6	13	28	14	30
HIST1H2BH	2.7515591085832005	3.904183960420419	16.096435503487214	2.92516934956319	2.8125154739062084	2.462369423059324	0.07109585263895103	0.10828656485050778	0.011887909841002709	5	0	2	18	1	55	38	14	35
HIST1H2BL	1.662723294595182	2.8066588986627097	6.577505818692979	2.924010837689284	2.7603259848007182	2.17589651975579	0.09504816831559855	0.17506068138730405	0.05546675031379744	9	0	0	1	1	15	9	10	28
RNU1-27P	1.1903584923720936	2.3027362681737666	4.379005055588838	2.9221155189249792	2.4414296401706714	0.15154988355784937	0.11521411425912045	0.3328591170854138	0.22113020140049713	0	0	3	0	3	7	14	5	13
AJAP1	1.1985468308041491	2.409688514754028	4.519795400312682	2.9209132642862468	2.781485519061782	1.8848538440737175	0.08929339483907021	0.22195821596758994	0.11875123431856763	0	0	6	1	0	13	9	4	18
IGLV3-27	0.812390034507537	2.100862615276836	3.5543994004786494	2.9206673434113855	4.04177971728161	3.4882218151547053	0.07925483888629473	0.09886980851331269	0.028008947344150364	0	0	1	1	0	14	7	4	8
HIST1H1B	3.6858876358012265	4.640356796011511	28.159863073459746	2.913169252302326	2.453398445203672	2.0131197317278495	0.07469856301080982	0.11551210329664505	0.022627690590071553	39	6	1	7	2	76	76	21	78
IGHGP	1.6627525966697958	2.8924018979844925	7.124068416978106	2.8829984764861685	2.6901159856685664	2.0325855168997045	0.12871749053238757	0.2093201213174572	0.08164923894570293	0	0	6	6	0	23	9	8	23
IGLV1-51	1.518702996589537	2.680808051446184	5.638885054675651	2.8824424600971907	2.3384121413433157	0.2144419663643715	0.10391402324347315	0.2757758514356627	0.17093382477168495	0	0	9	3	0	13	15	4	24
CD3D	0.819595717213089	2.0399130230275846	3.3415027526965737	2.880219867641686	3.9903489079192913	3.4505889018600118	0.07469856301080982	0.0897070587179129	0.02815474425613589	1	0	1	0	0	10	6	7	8
HLA-U	2.0602700877705824	3.0188318714844704	8.190710964639985	2.879680994463512	2.902516676913073	2.4957108063650386	0.08623935381092798	0.11360731584926007	0.011536302439992187	3	2	0	4	1	18	12	13	30
CD79A	0.6899404606858951	2.1320941552785704	3.1918519195062336	2.8621897496466344	3.97584475595525	3.2629708080555675	0.12454685851580985	0.11229997867605715	0.051188981480848626	0	0	1	1	0	6	26	1	7
GREB1	2.045705809294632	3.164631422500992	8.986523663315177	2.843666351156526	3.0832322668859855	2.579761521323875	0.09504816831559855	0.11442850538172294	0.015738350143973442	2	0	1	4	3	5	44	24	14
TNS4	2.0866789248074427	3.3623399897738233	10.599559912386905	2.8275809415137605	2.7195391682683643	2.173761776613124	0.139131029091019	0.18031053987053144	0.05737453597113544	1	0	3	14	0	32	9	18	30
HIST1H2AG	3.6978663742094744	4.528916599430365	26.557485984815358	2.826089646169825	2.207148256125123	1.4032751122130918	0.07869963447811129	0.18031053987053144	0.09129750472201197	7	5	1	17	12	67	64	18	70
PMS2P4	1.2206220779735526	2.409051957030684	4.530652877695053	2.821295978599794	3.120104545131506	2.5274148063230775	0.07925483888629473	0.14248688581168725	0.051564342833729356	4	0	0	2	0	15	13	3	14
FABP4	3.611292371790443	4.465057565603903	24.551751648813582	2.8006130546666004	2.1515491652050587	1.4799515105287504	0.07109585263895103	0.17692859119197077	0.08241392496435845	7	1	26	2	11	21	121	31	63
CECR7	0.4057187436724633	1.7527251247141418	2.2523652991293144	2.7975180565059428	4.156687633242383	0.1701585000355545	0.11290734000982168	0.11360731584926007	0.08074097125530759	0	0	1	0	0	2	13	6	4
CD2	2.7444818525701398	3.8713566454542643	15.597426616754044	2.795616300449503	1.7429881705146135	0.152144323173886	0.1279605613993137	0.41293620456494234	0.33812111174812265	1	0	40	3	2	35	22	19	48
IGHV4-39	2.2810985531989263	3.407496184560074	10.714346826672797	2.793638148186232	1.6268194986440803	0.13312091750816626	0.16001747194491836	0.46836070909428396	0.40671588942062825	0	0	5	28	1	23	20	12	31
ORF6	0.08567225653387137	1.5144512484126356	1.7145566314087237	2.7764801106173453	5.235429453574833	0.12147551253471098	0.11503365008129687	0.1279098375017301	0.09694702539407511	0	0	0	0	0	1	7	6	5
RETN	1.2083993424014525	2.326046248953792	4.284423186791567	2.773907028024361	2.9378787870074397	2.0879645700342193	0.13405322883904888	0.191992050241388	0.08074097125530759	3	1	0	0	1	7	24	4	8
IDO1	3.0598849353412874	4.039604227276532	18.840011324484994	2.7641442869125354	1.4726180854932018	0.10866107531732465	0.18422939071911823	0.5077994208352216	0.5287171759388752	2	10	31	0	3	38	30	24	34
MYBL2	2.261735104432731	3.212283295311735	9.339111748390033	2.756468840444985	2.145632873423493	1.531689476026533	0.10577653984583497	0.24873824153510946	0.08502766514994096	6	3	0	11	0	18	25	10	30
PMS2P1	2.1749237041493594	3.074575125636936	8.632817551671415	2.750942818343507	2.7354279419821417	2.3053266653756466	0.06610745257696195	0.1279098375017301	0.015290823257809208	3	4	2	2	0	15	31	14	16
BTLA	0.3708219034842946	1.6677607526502718	2.1765525727997717	2.750386699959796	3.8307176790979613	0.13944075540718745	0.13879509132175843	0.1709003459664679	0.10670313723183714	0	0	0	0	1	5	10	2	5
HIST1H2BE	2.032280746036008	2.9543694812044285	7.631175626285603	2.7338144448095867	1.9571962064325366	0.20387336112397267	0.12818103911454598	0.3390552824225532	0.23046949757014534	1	2	0	13	1	13	22	10	19
CDC20	1.0908616209833886	2.1739118268762856	3.5101075671077897	2.7335418770894027	2.767596188354467	1.9586162594875682	0.07469856301080982	0.18775227715132337	0.11118358531269795	5	0	0	1	0	7	12	5	12
RNU1-3	0.3765474924443037	1.6165043279625706	1.9149831538773687	2.729861460565181	3.9155084809002996	0.16079215974050237	0.08955192256026036	0.11712933195025312	0.10670313723183714	0	0	0	1	0	3	9	4	5
CD79B	-0.00971969613803086	1.741372364557532	1.9862426300373803	2.727687762640945	5.545915639309871	0.0984278586082579	0.1983104911685456	0.1614768440373476	0.11378789139195566	0	0	0	0	0	0	19	3	6
HIST1H4J	1.300425303705177	2.383524145560852	4.882366578282926	2.7223672459395125	2.758292245008462	1.72194766570944	0.1622745285744269	0.24356876843416234	0.11164750025713692	0	1	0	4	1	14	8	7	10
SCARNA20	1.038472237545847	2.26080883466779	4.877927668598061	2.720488990168751	2.3818009634893547	0.07752711525535903	0.22453612215248972	0.4460016375923105	0.465011153054052	0	3	0	0	2	12	5	7	8
CCL19	2.8701483291032326	3.626354484991553	13.056378151599686	2.711553446655122	2.8614549061188224	2.6562025556748052	0.028387148575410564	0.03014658960132532	1.0796057617003501e-4	3	2	6	6	1	23	39	25	33
IGHV3-21	1.5460596907449562	2.6348472460267023	5.472117808603947	2.7025797894361063	2.151186466212341	0.19927976922126714	0.1320179063747896	0.321191267270105	0.21378448059173674	0	0	4	9	0	11	10	7	23
DSC3	1.0602411497653201	2.7008200526484303	6.201644108425978	2.701943627076562	4.018335047292605	3.460433158231702	0.2869277945584616	0.12218523168434797	0.024074142634821112	0	0	2	2	0	25	1	7	24
KRT14	0.7302719750628941	2.124588022329232	3.8226482127738266	2.701463470954079	3.9718107252665997	3.164793277354776	0.1935295099746853	0.1431717536117507	0.04163528039679321	1	1	0	0	0	14	2	5	12
FCRL1	0.5836421319845344	2.1921860535965387	3.216616886943311	2.697888219872175	4.027108742096753	3.147890897495067	0.17246211560600067	0.129730905650973	0.07164881794740115	0	0	1	1	0	2	35	1	7
CLEC1B	1.5143584021533703	2.5041517073343544	4.699169944098733	2.693730082138565	2.9947667271524256	2.513442462709087	0.07109585263895103	0.10528812448234175	0.028008947344150364	1	0	2	2	1	4	19	5	27
CCNB1	3.0718109449883517	3.7939979591252935	14.710889546429346	2.691654395139208	2.7365496853256794	2.536894118839779	0.02473003029856117	0.03014658960132532	9.626927045941556e-5	12	2	3	4	2	19	41	27	56
IGLV7-43	0.35871808442283193	1.5800096247908793	1.8374857610130229	2.6915515948010222	3.849466071182008	0.1540956646337289	0.09138900276657251	0.12218523168434797	0.11829002071818615	0	0	0	1	0	3	5	4	8
TICRR	2.0492697435954232	3.017909319004823	7.875439524382264	2.6903094965576018	2.190150845736244	1.4903715913698963	0.11503365008129687	0.25439343867466097	0.10678028852947051	4	0	0	11	2	10	28	15	17
MAP4K1	2.536258899610265	3.5013809826550792	11.725358906837204	2.6771921650012853	1.5306892173891595	0.13261440923790838	0.1780046109189838	0.475555610237309	0.44203454327409547	0	1	28	3	3	23	35	8	29
DERL3	1.10202835930523	2.262882424681448	4.090641655183941	2.676968446464523	3.0824015965649934	2.3671039303264596	0.12871749053238757	0.17504870047983376	0.07258859335523925	0	0	2	3	0	13	5	6	13
RP11-693J15.5	0.25906602854808686	1.7829707213057975	2.0365179456690194	2.664948083285867	4.114584002351669	0.12519998586144296	0.16075323945375697	0.1373170784323819	0.13266636246553523	0	0	1	0	0	1	18	1	9
RP11-750B16.1	1.5288223404565056	3.0933565058827335	11.286441431031779	2.659472254831693	-0.45759857977802154	-0.0144112659434514	0.271297627336132	0.9335960425076366	NA	0	25	1	0	1	3	15	7	17
HIST1H4L	0.6773615039694517	2.2472716943326043	3.68469301599557	2.6583820695040257	2.719241725189954	0.09489433651397909	0.2603304544581305	0.3388131222760467	0.3218543757755942	0	0	0	6	0	10	17	0	13
IGKV1-16	1.2634973999044696	2.381948822025147	4.290040029554941	2.6522911063393733	2.332632783235836	0.17855436858373133	0.13263204434344364	0.2922332699328656	0.21378448059173674	0	0	7	2	0	9	20	4	9
HIST1H3F	1.9002860855212578	2.8096572694150073	6.380870984659007	2.6439808641455667	2.785838983074959	2.3965109369148982	0.06149175714521898	0.09869677696148159	0.015290823257809208	4	0	4	1	1	13	21	5	28
SNORD127	0.6274454494290521	1.8249489198052677	2.659961202922497	2.6320286576365914	3.3910750074839897	0.16771995060814815	0.1510806036371103	0.18689066177990799	0.10341103340981155	0	0	0	1	1	8	9	2	6
PRTN3	1.5281006339751388	2.621668706875312	5.800898905422559	2.6235771900317513	2.0697880137711304	0.1196774293761849	0.1666945997752969	0.40536348217341683	0.3664898698970893	4	0	0	1	5	9	22	2	20
IGHV3-74	0.9477462389117496	2.3448963517518058	4.368654135785895	2.619258349793524	3.193967711257485	2.2194175724580427	0.1858452854732468	0.20907925194468674	0.1101667471212484	0	0	4	1	0	18	15	1	7
FAM129C	0.9316470037406663	2.1740338557087506	3.3227954262652903	2.618726577828514	3.5752598040936063	2.9137389573045267	0.1007302938218811	0.10528812448234175	0.051527952860981274	1	0	1	1	0	4	28	3	6
APOBEC3B	0.6023721010767901	1.7501586725407	2.147801077082093	2.6155609524014705	3.3667946024808684	0.18651047276828656	0.08929339483907021	0.13774061860574283	0.11766117439773643	0	0	1	1	0	4	9	2	10
IGKV3-11	2.604648959828262	3.965109207040225	16.436126283697096	2.6083238272329066	0.9710909537412267	0.026299561877142223	0.26792974068067105	0.7225910178615323	0.8514514825474546	0	0	44	33	0	37	30	10	37
SPINK5	2.265437835035199	3.253538139876639	9.612712316669795	2.6065440476760493	2.3017050212816206	1.7073554362844439	0.08902531240796303	0.20016105506815404	0.0856406008175399	19	0	2	1	1	20	20	19	22
TOP2A	5.412784325202363	6.089645341769155	80.93928763690836	2.588121946742842	1.4157412876269664	0.21957141659162424	0.19259520162869462	0.35163939184078824	0.33987749784733123	101	33	1	75	19	106	228	81	228
HIST1H2BJ	4.083238521931231	4.940242826777041	34.814189306700335	2.5878372518648516	2.117725441756091	1.7659840890256575	0.06782592388157528	0.12502362862489821	0.020463400057385353	19	0	7	46	9	71	111	36	90
LINC00493	2.3804856040745865	3.2765305585060203	9.526663538310338	2.580626100765699	2.234477134618914	1.7433456688152527	0.07455338760325327	0.17692859119197077	0.05527895491271456	6	0	1	14	1	10	28	19	33
RNVU1-6	0.8603641116198304	2.024179969418328	3.7096110156176394	2.5793617646715563	2.54165803173821	0.09605113464600354	0.1975734995270766	0.38078908960383157	0.3118576594635263	0	3	0	1	0	7	4	7	9
CEP55	2.7737967365663843	3.5928072099224138	13.202295712392045	2.5789829498363743	1.7731459760332973	0.17526056696097325	0.17125576459040184	0.3646493132142252	0.32039610557445386	8	5	0	5	7	20	47	6	39
HIST3H2BB	1.0660077865495026	2.1863170886050565	3.705744037948377	2.577137763559083	2.444468843362512	0.15823687363854766	0.13866348914978258	0.2922332699328656	0.2216212540897317	0	0	1	6	0	11	9	4	9
SCARNA11	1.8654417031768258	3.0923519960868857	10.241516454446483	2.5744460248834957	1.2384159385516167	0.020040825200221168	0.2856067774698582	0.7198564934500872	0.8983921608642218	0	11	0	3	3	25	8	9	11
BUB1B	3.0959238969523035	3.9544614411194354	16.421358236117015	2.5739172831263977	2.1531077194122767	1.7268299845381267	0.07816416883350213	0.15412722422360803	0.04411690980199419	16	1	1	22	1	35	40	16	60
EEF1A1P11	1.0172385805309594	2.177976942594558	4.205625340740336	2.570452484465195	2.5746351360333075	0.11680028535706957	0.19259520162869462	0.3498896992677664	0.25548134036300846	2	3	0	0	0	10	4	6	12
HIST1H4F	1.2080691116601383	2.230930430651713	4.1914928169549555	2.5688232381324307	2.48915434961715	0.17242847462201763	0.17810437437123994	0.28662483768867264	0.1822417841395744	0	1	4	0	1	11	7	5	11
GBP5	5.742159640463088	6.494251702089716	109.36389549401717	2.561420781967159	1.2163460319365123	0.06603358783554815	0.08322853383180448	0.538723416837865	0.7167543115246222	11	93	101	27	8	185	221	116	217
AADAC	0.3168855893542677	1.7557553817628575	2.480608908230029	2.557559681873557	4.2325742890820885	0.14099232703600348	0.17314350732170566	0.1407407183619401	0.0898393615351872	0	0	0	1	0	12	5	1	5
HIST1H2AL	2.5155124331515792	3.2771132548489805	9.896263508487626	2.5500211080098714	2.7610208881478173	2.4799226199779776	0.04563955958207707	0.06185163829166443	0.001789730454604192	4	1	2	7	1	21	27	17	24
CXCL14	3.07993149664942	4.164864274168931	19.624335355823728	2.538670275416623	2.0004220801885535	0.21953987175030545	0.14334587502310372	0.3041828439204948	0.19470851973107794	3	1	3	43	1	15	47	62	29
FCRL2	1.0407870712588656	2.5068136695686016	4.573493155645693	2.5385663204776505	3.192182854408558	1.9896719616396406	0.2243720750636989	0.20829653011826754	0.11336578016112049	0	1	3	1	0	2	46	2	8
CCR2	3.3484540390497983	4.428149236250209	24.38370346526711	2.537866483575779	0.8729007191964655	0.03548536307941597	0.2164057813193452	0.751684066256961	0.8445288149948025	1	9	86	2	1	45	38	26	40
MKI67	7.081112514166336	7.70951459309732	251.31126831385004	2.5377103635938183	1.9755562057464426	1.5809565931874094	0.08778270554532884	0.12490133880072718	0.02970373059434542	349	47	13	169	47	487	565	295	766
PIK3CG	3.4846345418391524	4.147978769332533	19.912694290895747	2.5322612713462234	2.1441913888698965	1.6943742373490367	0.043185235223245674	0.129730905650973	0.025224894585146335	5	10	13	6	1	33	58	25	53
CXCL13	0.9634431270857327	2.0989634117671314	3.4106234405641374	2.5317401820075056	2.1692634983561305	0.10751878074804777	0.19277385568581754	0.4105386272831809	0.37265748806732835	0	2	0	4	0	4	16	2	11
MFAP5	2.201872370699161	3.1973027995054593	8.90569100512403	2.5310530714500357	3.0826673128419704	2.681239063896671	0.11503365008129687	0.07657451319596388	0.008942310240910101	4	1	2	3	1	4	59	18	15
HIST1H4D	1.6554563529038888	2.671497864655233	5.619124612926565	2.522734225994776	2.2833986156581805	1.3947758419924707	0.15086664367765187	0.2560743205675419	0.1386954742675908	4	1	0	7	0	11	15	3	28
TMSB4XP8	1.3911982658452808	2.3530880096953855	4.822870613992838	2.5062121447892314	2.082781545635135	0.1319903534301757	0.18792290482909396	0.3978451791211032	0.31697337143196463	4	3	0	0	1	5	8	9	16
IGLV9-49	0.634880022390992	2.072580863377842	2.968811945041616	2.501432686126312	3.373153316280046	0.15288660064396994	0.24041213435306208	0.1881479812012565	0.13266636246553523	0	0	1	2	0	6	17	0	14
IGKV1-39	0.9683514853743955	2.114735184708412	3.2620019382692567	2.499191452268334	2.777957923296159	0.18777114163569572	0.1617084386725539	0.22311002601529845	0.15055619790111247	0	0	3	2	0	6	4	4	21
STAT4	3.479101763577567	4.394508801284005	22.993873573381286	2.494895474290728	1.5034910212461587	0.18591558269251113	0.15328136771800366	0.40383687910015165	0.34188153302909424	2	4	52	19	0	34	44	23	94
HIST1H3H	2.0332701751030586	3.0236669180490963	7.814213774120002	2.492541453333705	1.8634281676151518	0.20424178866699622	0.16075323945375697	0.35726432184667734	0.2507417698595447	6	1	0	15	0	18	18	7	24
IGLV2-11	1.5911559628761693	2.665706331499552	5.809216691562901	2.4878178807047666	1.9897985262743583	0.16410426503938302	0.18195644777188405	0.3754262873984949	0.2785910921738992	0	0	10	5	0	13	15	10	9
GGT6	0.9031629966476407	1.9472619195573198	3.097649671166095	2.484752155426059	3.1219260991444693	2.2155333828483283	0.15548007777369638	0.17692859119197077	0.0856406008175399	0	0	1	1	1	5	9	8	5
DEFA3	1.6579843186834708	3.305397057505019	9.634806892124859	2.484581365183876	1.6813795564275316	0.0286656696968384	0.43142922353617424	0.5710433739388511	0.7965329942378404	0	1	0	20	4	7	66	0	26
HSH2D	2.4979325484216868	3.4073462263196075	10.384367506103645	2.4839100125634355	2.204038845385265	1.7991244730967202	0.07415542652560798	0.1620356466928522	0.032498972348952104	7	0	5	14	0	14	46	14	29
ACE2	1.7262444246068422	2.7915823534861035	7.041889128925978	2.482557922081249	1.3196509617689485	0.057020391999808157	0.1970904857903717	0.649408742338276	0.7397452078332132	2	0	0	4	9	3	23	6	24
IRF4	3.2924510697469156	4.042409388934464	17.658563064055922	2.4819185289108425	2.040013134794018	1.541923239517087	0.08596297198556846	0.17357089884248197	0.06486298587397635	2	2	9	27	2	36	61	12	53
MPO	4.69279676230685	5.486216601080758	52.56389808100102	2.4815769378317767	1.4172663661716327	0.13555151573871885	0.1666945997752969	0.44929882674240035	0.4906188887780948	23	8	2	49	39	37	211	23	209
KIFC1	2.830415106533434	3.5917243757007324	12.41785054092467	2.477306248013478	2.432802062257972	2.1137563304737643	0.06069295928857911	0.08414323953567794	0.007521832636216837	16	1	2	6	1	25	28	15	50
SNORA71C	1.6029732590055474	2.5346624339716826	6.084775688734062	2.4699580835668917	1.4377378501885743	0.06589638159827906	0.22453612215248972	0.614305439156831	0.6803103192859121	3	3	0	0	5	10	14	5	11
RPL39P3	0.6810104849935916	1.7927347696486866	2.417202374342008	2.4682781263257656	2.8419054906149483	0.1525496960338239	0.15552025696317734	0.24356876843416234	0.17274947213201627	2	1	0	0	0	2	8	4	11
RAMP3	4.208153959338317	4.842659644128868	32.38775881963056	2.4651749063909545	2.4933170378177434	2.326367620232023	0.014231573709493768	0.009373132357654848	2.4559630671891313e-6	24	3	24	9	3	49	79	60	111
CD72	3.3652556161774494	4.098027412162582	18.415058046868992	2.46468889957889	2.235592709915187	1.8739764429769696	0.06549653145239814	0.10828656485050778	0.019007089842758996	8	2	3	25	2	37	43	15	80
ZWINT	2.027332501591331	3.136989382816449	8.680147688537586	2.4613881112536666	1.2748016665258022	0.08394180512398618	0.2293375536922471	0.6135666629625317	0.6211505345067694	31	3	0	1	0	11	11	12	33
CTD-2553L13.9	0.8586587822494486	1.8762653177025654	2.592945977015669	2.458072838491765	2.7109839023315576	0.18919444559753262	0.11503365008129687	0.21519075722813388	0.16307761439751792	0	0	2	2	0	4	8	5	9
RPL24P4	0.9156036804812026	1.9953550739958414	3.3267421529088113	2.4416217947289662	3.2510278416095515	2.407631410781998	0.16689962944241052	0.17058073165909945	0.07213757569245273	1	1	1	0	0	6	9	9	4
C12orf75	2.2270079371623384	3.0836983291526736	8.394416330711577	2.4386667066339442	2.7976731947480045	2.4572422544514105	0.07816416883350213	0.0785807267403041	0.006201621287153262	4	1	4	4	0	19	30	14	13
AC159540.1	0.846753353620472	1.9264392554453307	2.8286807569982755	2.437163674590014	2.9360478228107922	1.9150868127304355	0.12454685851580985	0.18776261376415254	0.13384355281080915	3	0	0	1	0	4	5	8	10
RNU1-1	2.2712208492178574	2.9686942949496364	8.086250986546528	2.4282244534785957	2.0181652902325387	0.25721867654977665	0.1060227254915927	0.2757056477759642	0.16925174117228023	1	2	2	3	5	13	25	7	22
IGLV3-9	0.4029893053948485	1.5669877767991423	1.8710337428087158	2.426446057419633	3.083469619375166	0.12358494490601178	0.15552025696317734	0.22855757389974546	0.22186526648687138	0	0	0	2	0	5	5	3	5
RP11-611E13.2	0.9592588908570077	2.033120356643833	3.125112390191251	2.424448709954572	2.43786397816823	0.1533890296301879	0.14968273573988172	0.2868889614945856	0.23250499380096612	1	0	0	5	0	7	5	5	12
C2orf40	0.8669753351474594	2.379514679393369	4.4157590721113555	2.4210680287010753	2.9711891859148394	0.13100759502199794	0.30222729548391825	0.2651585399600082	0.18525000429265276	0	0	1	5	0	0	13	17	13
RP11-3P17.5	0.6567626659157755	1.8010373852922366	2.6672615873233196	2.4194468611190696	2.6608125012254646	0.10619247274140688	0.19186419585049996	0.33054345192150314	0.25535288466826433	1	2	0	0	0	2	5	5	12
PLEK2	0.8660933552113883	1.9821754240623362	2.9828226834309413	2.4176090142383546	2.915866197172997	0.18649585334248547	0.17314350732170566	0.20907925194468674	0.13846387564856566	0	0	2	2	0	7	3	5	14
DEPDC7	0.22961179914789037	1.5145451311328209	1.7179669743744543	2.4120012488880027	3.7341024846300206	0.11809914311441982	0.16991732546431393	0.16716718958881052	0.17442157926429228	0	0	1	0	0	1	4	6	7
CADM3	2.647562688692239	3.344464456044249	11.235576268966632	2.4118793159514187	1.4885997165328388	0.12308114705012632	0.1604651175805009	0.475555610237309	0.485905414274169	1	5	1	8	7	10	33	15	25
CENPI	0.46190097123465784	1.8727437321349403	2.6029412944735664	2.410646160970007	3.4465098380809405	0.12533819815519426	0.26222767416089915	0.21894302119356826	0.14577679361627	1	1	0	0	0	6	11	0	12
HJURP	2.6626690507905213	3.465810218886666	11.185965482137215	2.4104732747605158	2.004402539955268	1.5379751551021743	0.08902531240796303	0.19317422324577052	0.06024086990033771	16	2	1	11	0	16	31	16	39
PTTG1	2.1426166134786917	2.9670479341631575	7.563736083840922	2.4070205013425268	2.0398015751576324	1.2187177298398921	0.1666945997752969	0.2651585399600082	0.13266636246553523	7	3	0	5	1	4	27	11	30
AKR1B10	-0.028380211395149915	1.673172122219019	2.3466022660018426	2.406789966002208	5.606066146256969	0.10518576477496588	0.26625603770134887	0.17713336156068513	0.08502766514994096	0	0	0	0	0	13	1	1	6
ANKRD36BP2	2.9063680963710037	3.6831777021752408	13.24715266241749	2.4066709181381514	1.8289358698949598	1.1319098535508114	0.12280360651553601	0.24873824153510946	0.141953265373721	1	1	16	18	1	16	28	20	55
CPXM1	3.202577716404088	4.0224516887337876	18.529250166219832	2.405844002080477	1.1230590181952582	0.08856598596116812	0.2098590863362717	0.6066808237277967	0.6743447091902796	28	2	0	6	17	18	39	22	52
BSCL2	1.4008750976078392	2.3955051384843036	4.5946465717171	2.395687608057147	2.4308505005643406	1.4333121521137255	0.12454685851580985	0.24792294270785414	0.14761228438471904	1	0	1	7	0	11	9	9	10
ALOX12	1.2268161816974312	2.370584726666678	4.037474441284936	2.390623483619885	2.1037896691846014	0.1400392424805389	0.199462225880311	0.3639002532130231	0.3195766740460411	0	0	4	6	0	6	9	2	27
CCR7	1.3901151573395516	2.527192403601109	4.7534584686785495	2.383543080750612	1.9419078425169967	0.1335156688402081	0.2135270872504735	0.4059578306160433	0.3575886494424279	0	0	8	5	0	7	29	3	9
LINC00278	0.813182884117946	1.9330938647467215	3.065057278735364	2.378355428038478	2.809955942223551	0.15924684189857985	0.20463329594133337	0.25750501183770497	0.16156609252843007	3	1	0	0	0	6	3	7	10
RNASE2	2.795135203702522	3.498975642561751	12.5785748940199	2.369737038385437	1.4948946888004448	0.12044949740764373	0.15034300262417138	0.4725968769243671	0.5009202231771039	1	3	5	4	11	18	38	7	34
CENPE	4.080175224625165	4.820896270842057	32.763769261467075	2.3692157476853786	1.1517575107918265	0.13254219842221607	0.26222767416089915	0.5112189432894448	0.5469539502242082	48	18	0	36	5	40	94	32	74
IGKV3-15	2.0472772221034865	3.0159428859945083	7.6769410729265966	2.3655629511490637	1.4055895435199939	0.1209288019496622	0.21749888516405977	0.5258006073049905	0.4934519672385452	0	0	7	19	1	14	23	7	18
SKAP1	1.2626568536278653	2.748418438297679	5.693263046366455	2.3647550597425226	2.0358218980180096	0.09674139516932202	0.3542282181492219	0.442436646937315	0.4331122283464682	0	0	12	3	0	9	24	0	30
TPSB2	1.593611202312502	2.689788346711479	5.7472321885557625	2.3556753264359447	1.0958244064596443	0.06411926639022832	0.26179451706568907	0.693154201339961	0.7201807346692608	24	1	0	0	1	8	13	4	21
ZWILCH	2.990196377053865	3.602758080645462	12.581696607200978	2.354663924605899	2.3490507845368946	2.100904992162902	0.04006315871662782	0.0690447469081279	0.0018559901515987657	13	2	5	3	2	19	44	14	45
UBASH3A	1.3156570161348784	2.3434363767051067	4.746715166147739	2.35231528451626	2.467183334980523	0.17363566904478211	0.22396559361983254	0.2922332699328656	0.18254659419692323	0	2	4	1	0	13	11	7	5
TNFRSF17	-0.19388498202209142	1.4564668623765216	1.2980031900044517	2.34929792699745	5.009416664911621	0.06921474040399851	0.25091707426761783	0.191992050241388	NA	0	0	0	0	0	0	7	1	12
SNORA71D	2.8299614283643275	3.7049583827033223	15.121395583344178	2.345302592241651	1.8725340853078307	0.138013295949131	0.18960256766680378	0.3882999663909114	0.37247873394957615	2	3	1	7	11	41	18	17	22
IGHV3-7	1.1207486956683863	2.066991247742972	3.33390108066018	2.345067256398746	2.317319405696301	0.17671221070997534	0.17008229352204138	0.2877541131415999	0.21378448059173674	0	0	4	1	1	7	7	4	12
RNVU1-7	4.4034611198224916	4.9622870957835445	37.05990011930292	2.341734688866886	1.7406797243759156	0.5211528959461693	0.07469856301080982	0.2376045551194475	0.18254659419692323	6	20	18	13	10	70	59	54	78
C16orf54	1.724980939012707	2.757328144380588	6.543756036795142	2.3407464321591123	2.1664154972366134	0.18536222164582647	0.23030955951694213	0.3317501184812417	0.21665409887358555	0	2	4	7	0	3	12	21	17
ARHGAP11B	3.3819831340824935	4.1870866848731145	19.535667722682486	2.3371183195834173	1.9493469937047123	1.5671742363216998	0.08137112270014567	0.16877550110947603	0.042935245215379926	32	2	4	20	0	34	51	22	71
PRB4	0.8797118710120833	4.229341631335788	20.817206607988414	2.3352143826940255	5.818796094859723	0.028951329695434777	0.6135363035894101	0.10872700054444329	0.2709426260436541	0	0	2	2	0	0	82	110	0
SEPT1	2.910750981137672	3.5666570099637296	12.414136618262855	2.3298661634436866	1.7713095599443007	1.0890431148422948	0.11808104063201649	0.2525557641574646	0.13384355281080915	1	4	17	8	1	17	38	14	38
IGHV3-15	2.0916463937213416	3.036001442473632	7.871375036000649	2.3286226122024813	1.8293834505155455	0.22554492450015753	0.14968273573988172	0.3498896992677664	0.23872492868157613	1	0	14	8	0	16	17	12	20
TPX2	4.210598651157777	4.805307378276874	32.431628811470006	2.325083229966928	1.6109156587964806	0.7474625517037672	0.14861714580071683	0.25293483125008553	0.17442157926429228	39	13	1	21	8	47	62	44	97
NUF2	0.8613360795402778	2.0232534172869236	2.971729231761977	2.3241089025884443	2.3870759600377096	0.12635267595138927	0.18781246083702868	0.3299036664085623	0.2960734303847669	1	0	0	5	0	8	11	1	10
COL24A1	2.618193262131327	3.4944942918874675	11.162533903627935	2.3220793974536247	1.912810530462917	1.2066120068642294	0.11290734000982168	0.24792294270785414	0.14285852631493012	26	0	6	2	1	13	23	15	57
CYP1A1	1.1426192569027407	3.941870649861762	21.481957847811124	2.3156620937026315	-2.2454022914997798	-0.014975427502449006	0.4574829098663182	0.6085099875706644	NA	0	0	0	0	68	6	14	6	3
LAX1	2.174360774558696	3.1797643334381998	8.882085145033264	2.3156301015764744	1.833296523153858	0.2042850439205793	0.1711209254530185	0.3565744660779606	0.2529495264934436	1	0	12	13	0	24	18	8	23
IGLV4-60	0.6274454494290522	1.8846668220229081	2.7220237996835417	2.3145850135892285	2.147996373928909	0.08350342999720989	0.2356577863369187	0.45382911998847925	0.4588503706397259	0	0	6	0	0	9	8	2	4
RARRES3	4.59477837549053	5.258493081520892	44.28500375945268	2.2965269834844255	1.8954092529225164	1.4730901328463846	0.0667667685772824	0.14248688581168725	0.04417477402747819	19	14	13	62	1	70	80	65	155
CBR3	0.9588440569527404	2.1451309840708723	3.4422850074026337	2.2875902035666287	3.231447985038	2.445372921118446	0.17651033135756256	0.14585516677340135	0.08502766514994096	2	0	1	1	0	1	18	11	6
IGLV1-40	1.8990024727242205	2.872834525776356	6.879289931440107	2.287562163910702	1.469346475750033	0.11867275687678285	0.2356577863369187	0.5227678010196534	0.48150229566237657	0	0	5	17	1	15	19	6	14
RP13-977J11.2	0.13960857066389826	1.5910914026336394	1.7977115196630857	2.2837405038052707	3.8969493697466353	0.10243496481664414	0.25091707426761783	0.17506068138730405	0.19679169425385282	1	0	0	0	0	6	5	0	10
HIST1H4A	0.11433683187915002	1.5402396832259482	1.616685372305641	2.282981466738025	3.723271807660207	0.09521468700837374	0.25025186998532617	0.18875458598056166	NA	0	0	1	0	0	4	9	0	7
SP140	4.084327939252402	4.635647754274342	27.73928958955303	2.282597810317004	2.142222593683462	1.9359307810879869	0.03169706041072131	0.0477773400327331	4.564429753977372e-4	9	5	22	24	2	40	102	36	78
PIK3R6	1.687325590699695	2.6101385547805713	5.4349390148117	2.282071390256945	1.7343374085879393	0.15690592692906857	0.19186419585049996	0.4227305619095275	0.35257134855828764	12	2	0	2	0	5	23	7	14
EBF3	0.17713028296897362	1.9649569471218749	3.1186230684476444	2.276690040297794	4.580448778659178	0.11326615817490718	0.34079916165899926	0.17058073165909945	0.09246744554981176	0	0	0	1	0	0	11	16	2
SUSD5	2.9531120428725073	3.8853007472227006	15.14730631325938	2.2765327743955894	1.9435282023048683	0.2959734312214761	0.17741293353359888	0.2651585399600082	0.17601170472570832	3	1	29	7	1	5	90	20	41
TCL1A	-0.1723197540091689	1.21180771922091	0.9563180389237256	2.276092546612842	4.534676225146267	0.07166820132394336	0.18195644777188405	0.17692859119197077	NA	0	0	0	0	0	1	6	1	5
CDCA8	2.1838315206698025	2.9191782656013667	7.4848003370695695	2.2709705867434726	2.5390901477375984	2.1215577549269815	0.08929339483907021	0.10718649999459252	0.020782278114697125	7	1	1	3	1	16	18	14	15
ADH1A	1.0896915468175918	2.0671246024978953	3.6535616814036196	2.2706331299857414	2.4936046191769203	0.1582981600813695	0.20957118602487695	0.29577134880044664	0.19341488610874583	0	0	1	2	2	5	6	10	7
CYP51A1	1.8998415238992268	2.822365835169209	6.482931904027761	2.269666740030974	1.587882715646981	0.14867706546345677	0.199462225880311	0.4546474217744533	0.4007229092914452	17	0	3	0	2	6	26	9	16
KRT6A	4.699085616926866	6.013986022932146	75.7445170040091	2.265160108288554	0.7884333450211808	0.029421944803937186	0.3744868052873046	0.8041952503952735	0.8685746727206346	20	9	1	336	6	172	36	47	207
IGLV1-44	2.100517137141914	3.378873803136168	10.28993739725141	2.2625093078209675	1.1372729403621813	0.03492751441851379	0.3462915429641699	0.6804714967968346	0.7940832930270884	0	0	14	30	0	20	7	10	40
RPH3A	0.9043561867677348	1.945462743311689	2.6465859514295156	2.259577466159761	2.1880059379649257	0.13045461282844126	0.17472751567625866	0.3430051603895248	0.329854263660322	0	0	4	2	0	2	12	4	10
HIST1H2AI	1.8236472414500626	2.58059099046112	5.659883894174638	2.2579829082007787	2.2196194949646695	1.553785749676362	0.10692025785794594	0.2344430425912038	0.09117681851399659	3	3	1	3	0	7	17	10	14
RTP4	1.1005267141413988	2.1141289172457487	3.5132099967409838	2.251688602653379	2.5162241343291476	0.18872372326680326	0.1858452854732468	0.25690902257765613	0.17042665420070427	4	1	1	0	0	10	12	2	8
HIST1H2AE	3.2991434136880438	3.872990873743015	15.925696092870881	2.2471050126368124	2.2395165451813175	2.0140492372934564	0.043185235223245674	0.07595337328849376	0.0015647531888075548	8	1	8	7	6	31	37	19	52
RRM2	4.651959832144478	5.276565801563899	46.56276062261956	2.246425581924261	0.9166521776332709	0.08376310307642612	0.20766411797760603	0.6277289666768268	0.7318604291885193	42	38	1	33	13	49	113	42	111
SNORA80B	0.6345395029873441	1.7702429563506221	2.6375624718668353	2.2422492779508607	2.823645521016183	0.12575175826933999	0.24315255062667676	0.2834062883116941	0.21106276015164652	0	0	0	2	1	9	5	3	4
HIST1H2BM	2.691508678410507	3.5867653397350465	12.548831116408554	2.2394070794104923	1.8812510841929946	0.906825022814017	0.1616821956373569	0.2834062883116941	0.16989870689924114	10	0	1	22	2	34	26	12	28
HCAR1	0.16638724838654212	1.4491010687904335	1.608380889572992	2.237729668994848	3.617066006557186	0.10522503150142588	0.2098590863362717	0.18775227715132337	NA	0	0	1	0	0	1	6	6	3
PLGRKT	2.2445405276397263	3.039632302706792	8.174110900107092	2.224037318907625	1.7838755981371048	0.23068068662689434	0.21749888516405977	0.3498896992677664	0.23872492868157613	5	3	0	11	1	10	11	11	38
VAMP5	3.6696050862480916	4.186307225157616	20.684046465105048	2.2094818093552955	1.930476447366993	1.480523998205508	0.07109585263895103	0.14248688581168725	0.03858835417937424	18	7	4	5	7	37	57	25	45
SNORA5A	3.0804694965259256	3.7269819592784854	15.237343451908794	2.206135207254971	1.6566756543354197	0.17473036401234707	0.18257635459326563	0.3717251756286574	0.33941876914786084	1	8	7	6	6	33	32	16	22
KIF4A	1.5256121061352794	2.5553531669096445	5.147200600538104	2.2047107029147845	1.6509334137264557	0.11110156898187991	0.2546518853934279	0.49116333001964274	0.46893819224115185	13	2	0	1	0	6	7	5	29
APOD	7.317865813378291	8.028106436934864	314.00860189811254	2.2045443334578163	2.2668968822579556	1.917153731209935	0.06149175714521898	0.09195929823751081	0.009128867467298496	235	22	92	112	111	214	708	1022	516
SHCBP1	3.119586774138214	3.7611753006953883	14.27976524752864	2.1994512635099195	1.8951894629267856	1.4640102816676817	0.10760546955209471	0.17137685080792667	0.053255908885317914	20	2	1	14	2	17	48	23	37
S1PR4	0.7374776577684461	1.866826706881156	2.648219404002344	2.194747228092892	2.7544178095676686	0.1423655801458794	0.2260622967968934	0.25451506570403376	0.21252095019171777	1	0	3	0	0	6	2	5	12
RP11-51O6.1	2.173490850372412	3.1610200867769955	11.055597948439152	2.1934560155982923	0.19269889156150255	-0.005911180666285493	0.31554935622541597	0.9689330238742195	0.9810859374050279	1	17	4	0	4	5	22	10	16
ELANE	2.464327036819555	3.3673806114410367	10.457908389580972	2.192031928721559	1.9374225914938854	0.18212443896119793	0.224872620388173	0.32902790986020614	0.2695721337964949	3	5	1	12	1	11	65	3	24
VIT	1.366688617509102	2.230125448044162	3.9390795065257316	2.1882246932747718	2.636237080492943	1.8987737509861196	0.13389684860047021	0.17337203121460934	0.08938576251424524	1	0	2	2	1	3	12	11	10
HPGD	4.596996388168935	5.270015304892839	44.72993401416933	2.1858992661522167	0.9675026110363325	0.09924674619168698	0.2007596250966167	0.616516989541056	0.6691161715620239	11	10	125	3	16	31	97	45	171
SELP	3.5415501906452893	4.15946675338294	19.773561923387902	2.1826755721322604	1.6835471610219186	0.8464333994427458	0.08580847786077903	0.2560743205675419	0.16300561845922307	17	1	3	13	13	16	65	21	74
SIGLEC7	1.4361021071142313	2.2877461900508433	3.928333098607622	2.1817507137405774	2.302485568726385	1.4716279785599575	0.09797881812228773	0.2091795475302472	0.1386954742675908	5	0	3	1	0	7	10	6	15
RNU1-67P	2.1687938607101787	3.357445270167117	12.211608311719594	2.1797840155015527	0.19091182601630427	-2.717225850812617e-4	0.3572311620447272	0.9690504602939048	0.997982636072267	0	17	1	22	0	11	14	15	14
ASPM	3.9065383578613964	4.51511015803641	25.519016836784402	2.1772421621936098	1.5694953836918968	0.8365447035438247	0.1666945997752969	0.25750501183770497	0.16989870689924114	31	7	1	34	4	26	98	30	64
PSMB10	2.613209075285833	3.415005687443391	10.77123614135678	2.1733941969234225	2.2922724971338226	1.9063299374971534	0.11503365008129687	0.12199104906133759	0.023115964487319243	13	1	5	6	0	25	16	12	46
ACAN	2.814255568652602	3.7244632633846555	13.813989861979284	2.1722842807065232	2.199571465549347	1.4501041114715758	0.22655723048975962	0.21045056493894687	0.10670313723183714	18	4	1	6	1	6	86	24	18
NUGGC	2.12981720492557	2.9789902964932535	7.331195130551593	2.171784947729787	1.7831950975357487	0.23251645330687418	0.17371647060415904	0.3366157653829861	0.24811082171445317	1	1	12	7	0	13	21	4	31
RP11-400K9.4	0.7834022563243599	2.0312169453974223	3.0610418040639233	2.1702101958583513	1.650397878370704	0.07027605010605852	0.2837824282756392	0.574129979203613	0.5858605635973726	11	0	0	0	0	4	11	7	3
CD52	4.44958262605099	5.13071500214368	42.23545522071564	2.16370655441387	0.7138499120687523	0.05167386713002573	0.22655723048975962	0.7678643333318015	0.8460665413231407	6	17	56	3	35	66	94	21	77
PDGFD	2.3257332647643842	3.2704928637336677	9.208088546719853	2.1631295976839695	2.0339312915693313	1.0932530507379465	0.17953944029996322	0.25781091567632863	0.16300561845922307	4	0	3	16	1	4	56	14	20
SOSTDC1	2.206515782161986	3.3549632603906274	9.929912210383456	2.1606555099654803	0.8438294209724281	0.057307835338105025	0.23495849382071693	0.7713848034850939	0.7746280800295589	5	0	44	1	0	10	15	12	37
KB-226F1.2	0.47611965585722804	1.7742217979771262	2.0814066733639445	2.1595818666968025	1.8230756326818283	0.061163638659341456	0.26934618334565474	0.5292207541150311	0.6175831121536631	0	0	0	6	0	1	6	2	14
KIF11	3.583367330809723	4.109950842531019	19.179995060462097	2.158317947499533	2.031838885467316	1.6894753607038515	0.06250972495125243	0.10860265257888313	0.015290823257809208	14	8	6	7	3	35	54	13	68
SNORA58	3.5242433412338228	4.232726696875406	22.729093794557052	2.1576592912813815	1.2607417857310284	0.09021710257185186	0.2164704255418597	0.5689519305059483	0.65183891443112	2	15	10	4	12	39	35	34	23
SERPINB13	0.11169031859935936	1.9223194260479368	2.896294688666693	2.156397859811286	4.482291664038992	0.10291744060258932	0.39086024743249254	0.17713336156068513	0.12093402006151298	0	0	1	0	0	14	1	0	14
HIST1H2BN	3.4810417823110997	4.055429513109928	17.931287085656983	2.154991525789303	2.242434015163431	2.0080882299696623	0.043185235223245674	0.05104090145271045	0.0010342356569522505	11	2	8	16	2	39	54	16	55
PHYHIP	1.4091250389591015	2.305149541103847	4.0143628470430555	2.149207077203718	2.0922698989079644	0.20292134575826984	0.14029876980050668	0.2900843469022214	0.22803683124108984	2	0	1	7	0	5	15	8	9
XPNPEP2	2.589584081016706	3.3945065144166993	10.792212140837433	2.1474736364192175	1.8410387831411699	0.9592012680110157	0.17245889612512894	0.2834062883116941	0.16246434758527983	9	0	1	14	4	7	36	24	24
CPA3	2.2883959769553694	3.1067040408990927	9.31144351725139	2.146804377166145	1.2090585730766523	0.07681007314082515	0.25507823067469754	0.6210427313354281	0.6853402840231068	5	1	6	0	10	5	16	14	31
HIST1H3D	2.907893004831663	3.638589774866326	13.032460961775177	2.145076946753186	2.023445220130848	1.5363215130566472	0.11290734000982168	0.17357089884248197	0.06815475061570452	25	1	7	2	1	28	36	19	25
BUB1	2.9486995882328073	3.7470188836830784	13.760255112771075	2.1423679173827597	1.8579579764557637	1.1114786108457972	0.18467781282799742	0.24792294270785414	0.14761228438471904	19	2	1	17	1	21	69	6	38
IGLV6-57	1.3974012214685456	2.891095203653152	7.098043728915523	2.1390117398786295	0.47350138583936896	0.012715648767019883	0.3998398561115735	0.9187926829508635	NA	0	0	0	37	1	17	7	6	7
ICAM2	2.7376887382944366	3.3687851658509103	10.523823349754018	2.13783674398393	1.9633921551969407	1.5272015937246122	0.09983222514578315	0.166383424076991	0.04846157995319804	13	1	10	1	2	18	29	14	30
RPS2P46	1.0429862991593302	2.2839291405953466	4.304460322354311	2.1376127003092096	2.9764882295992523	0.17354251858464564	0.377526521081899	0.2344430425912038	0.12570810481544192	0	1	3	1	0	9	18	9	1
RP11-764K9.2	-0.27577004804055877	1.2766610953677953	0.9999878845170465	2.1313683517112905	4.652419981718695	0.057816378588470205	0.27499664190037487	0.2143286265558704	NA	0	0	0	0	0	1	7	0	7
CPXM2	3.571573680807195	4.175804985698444	19.862096868601586	2.1260358181443606	2.2675543314004685	1.9835446266768517	0.07469856301080982	0.0707492114691737	0.003960443953072766	18	5	8	7	2	14	80	44	41
HMMR	2.6567365002924976	3.298664353584068	10.377654042227986	2.124255719376045	1.385689046033831	0.19265386222467662	0.22850504359400156	0.45103709904307887	0.3654434255350158	7	3	0	13	5	13	29	10	28
NUSAP1	4.307791491670121	4.788215781997003	32.029247440398	2.1242117244128513	1.6292992097976382	0.9351292424287128	0.08322853383180448	0.21094847210639828	0.1386954742675908	27	9	4	16	16	36	57	38	133
ADAMTSL1	1.9326577099226598	2.8130660367610902	6.247302803776882	2.118026212034531	2.3121189970839398	1.678935438255836	0.1589912813093708	0.17864165672720095	0.08935860632852519	8	0	2	3	1	3	37	10	16
BCL11B	2.3185309621264176	3.1356003653637905	9.113608549454776	2.116441973903605	1.0792941239908975	0.08345488058949914	0.30864601956298005	0.6571495791671371	0.6753694617468841	0	2	24	2	3	15	15	12	17
HIST1H4E	3.644641009682496	4.15039168985421	19.925807081442652	2.1093626563335177	1.6668585033315062	1.0627346500988166	0.08137112270014567	0.22205922057194608	0.11692333747430599	9	3	22	3	10	30	45	23	61
CPVL	4.896703852440652	5.353086001533283	49.00968101567162	2.108790499500116	1.3072647219336264	0.20105576236081657	0.07455338760325327	0.3717251756286574	0.40399905119851937	13	33	30	14	15	75	86	46	144
DDX12P	1.5373170138384915	2.4544299015320705	4.695838426976957	2.104380061623738	2.1908846523444314	0.22042070228913307	0.18195644777188405	0.2655866485028754	0.19275204846945423	8	0	1	1	1	2	15	12	15
MDK	4.3337160044825955	4.9549368524901185	35.87902871835835	2.1005884177688574	1.22293919011987	0.16316576394889265	0.24315255062667676	0.4556772539627947	0.4649312430251445	25	10	1	64	13	25	61	58	126
RNU1-4	1.3620883881966568	2.2672271687040753	4.592176496438985	2.0977819797679986	2.065006909321514	0.11758539513483524	0.30864601956298005	0.4091830391649834	0.3532584861293512	0	1	2	1	3	8	3	8	14
SLC29A3	1.7147453997090125	2.465697320313656	5.421894741310663	2.095293576045811	1.5803610182481578	0.1158194146340514	0.2598630858966114	0.5004246197085089	0.45941309754768406	0	4	3	3	1	10	14	4	11
PTPN22	3.424248954415608	3.9943561469815307	17.726222379337827	2.091776605203523	1.0969317612598533	0.12689531205106305	0.22396559361983254	0.538723416837865	0.5660493420933679	1	7	34	7	6	16	55	18	43
CRISPLD1	0.6475808761758656	1.8026720350882952	2.1500583520609386	2.087670342517854	2.1659592806343824	0.09410372609755824	0.24315255062667676	0.3824761833517163	0.44153911093862075	0	0	4	1	0	2	11	1	11
HLA-DQA1	5.874650542918662	6.627598158024774	120.6962972217662	2.0862448916630614	0.587302321163392	0.026763166540040424	0.22850504359400156	0.82717067109628	0.9134680513956146	11	118	204	25	11	161	169	139	194
NPY1R	1.0652277028079664	2.2204018538965795	4.261439149535034	2.0855892014767803	1.7138700226060126	0.068404668780622	0.3386421776808892	0.5709951848714253	0.6024419372572377	5	0	0	0	4	2	15	10	4
GALNT15	5.392728550631148	5.940634875311508	72.74545048695305	2.0844538572115425	1.6859653562453545	1.042017820996272	0.07415542652560798	0.20063585977262402	0.12648620553554069	51	6	15	50	43	49	253	139	150
CEACAM5	2.4235534532064644	3.1157906850534127	9.304783860732975	2.0798310110530482	1.565640677892075	0.13755224469830146	0.199462225880311	0.44881277225285116	0.42524611142124014	1	1	3	6	8	14	11	11	32
DEFA4	0.6463641762246944	1.7113249541048483	2.121543623972844	2.0783451691440122	2.630440301686252	0.12643242487604442	0.21979898844583687	0.2603226028277458	0.24978932924128044	1	0	0	1	1	3	7	1	12
GS1-124K5.3	0.7659385489071743	1.8144020239051557	2.409495845509434	2.072933259107768	1.9769301240033292	0.09718309207767674	0.2326494406705695	0.4336251669731537	0.4508523837997635	0	0	1	5	0	6	5	2	9
HIST1H2AM	-0.29870903442582836	1.2358678904324432	0.9361131019308695	2.0719071286932382	4.563195459594175	0.05507111728675058	0.2858676188832889	0.22195821596758994	NA	0	0	0	0	0	1	6	0	7
HSD17B14	1.6931823515362254	2.5224964138310706	5.710378029352078	2.070841466388653	2.06878492773871	0.16776534396581053	0.25025186998532617	0.35163939184078824	0.24642978530679696	4	3	2	0	1	5	8	16	12
RP11-750H9.7	0.24865127308974858	1.7216948958636324	1.9613896997950793	2.0685343804002723	2.7588607790416844	0.07415435574513106	0.3386421776808892	0.3498896992677664	0.4272291567486652	0	0	0	3	0	0	16	3	5
LINC01089	1.4431501047808135	2.286948704769137	4.219504500991289	2.05407793896917	2.0375682100252672	0.20896344152607302	0.2115409349909673	0.3270452695249294	0.22372972720020273	5	1	0	4	0	8	8	8	10
CA11	2.045640972616095	2.686834225333002	6.036090740334387	2.053276111258381	2.0677611123355435	1.4031075423381731	0.15552025696317734	0.2093201213174572	0.10595865802069841	1	1	4	4	2	9	11	7	27
CXCL10	2.9002287317611786	3.852619094221247	17.65692001596661	2.052530757598964	0.4110879413063876	0.0044851061754004095	0.24157381160720862	0.9151269633316433	0.9853562788423971	2	27	12	5	0	15	42	14	23
CD6	1.949129527494437	2.9052728926489575	6.785465803126908	2.0514133717928162	1.0452296038554232	0.07372357785059219	0.24041213435306208	0.6814948794816557	0.7031977076598702	1	1	25	2	0	6	25	5	21
GGH	2.0334174441968282	2.8580166052791873	7.084645187216003	2.050316973242036	1.3397631157466385	0.1254077706921109	0.2608202293889629	0.5462746476898261	0.5025705429196399	12	0	0	5	5	5	18	11	21
AC007969.5	-0.17382139917300019	1.4657309855936471	1.7151059566245639	2.0491894874938157	5.1833035782928745	0.07870193980179509	0.41444663826703954	0.21080742405374675	0.19161993514303768	0	0	0	0	0	7	0	2	8
CCL5	4.562345968961892	5.140125743072653	41.37415386297507	2.049030835897582	1.6327075797266009	0.66259510067629	0.1604651175805009	0.2593547362505658	0.1848446436888274	7	12	64	12	9	96	51	53	88
RFESD	-0.305424129299381	1.2392585992097698	0.9465405851364507	2.048325275673274	4.574121137635942	0.05500350263259684	0.2984665913652345	0.2267093581514874	NA	0	0	0	0	0	0	8	1	5
HIST1H3J	0.12094805540677911	1.7036607213499526	2.581186399592338	2.048050612815946	4.004489181178568	0.09298318373235397	0.3915069154547592	0.24361700362347696	0.14960168990014525	0	0	0	0	1	13	5	1	1
B3GALT4	1.0874337707754145	2.071701606115045	3.066170475474653	2.047683506899335	2.553093309913762	0.18457093153824383	0.1935295099746853	0.22095487042595346	0.1731936089849422	1	0	1	2	1	2	7	3	23
ALPK2	0.7807249590335307	1.7753943493173752	2.2777520479954707	2.0472232587519583	2.3492430585273754	0.12826600481307338	0.2138493674169186	0.2966914376702449	0.2915154417304589	1	0	2	0	1	2	11	2	9
IGHV3-53	1.1795363766236877	2.22951155290295	3.904865154989296	2.0402269626363263	1.792684794244712	0.10805952274553006	0.28149521503520675	0.4808032502751099	0.4443697384430687	0	0	3	8	0	12	8	4	6
RP11-573G6.4	0.7762615769806935	1.7715508259101176	2.2621325929157177	2.0395005442092278	2.3408371323851718	0.12734825488172247	0.2164057813193452	0.30045912068916364	0.2958147115843452	1	0	0	2	1	2	8	2	12
SERPINB5	0.18261113989825906	1.8231671930362918	2.8609817772785062	2.034813155884087	4.406425800116517	0.11416157219282037	0.4567489291903818	0.1765141797383526	0.10527134875936385	0	0	0	1	0	8	0	10	5
CYP26B1	2.657832338788365	3.243257646672964	9.411957606324188	2.031375919888546	1.8622045840819261	1.3455108978302002	0.09138900276657251	0.18875458598056166	0.08502766514994096	4	2	3	14	1	9	32	14	30
SNORD14A	0.7857229859321533	1.9059503107320253	2.7956564656600427	2.0294826927157072	1.9499226333988502	0.09071858925719492	0.3003652343719112	0.4728990951783508	0.46766738808884817	6	0	0	0	1	8	7	1	8
CENPW	1.9624843128280656	2.801617290664335	7.59607929227898	2.0244183230370374	1.2443213154119466	0.06493420017035625	0.21749888516405977	0.6470065741311699	0.713955960589727	3	9	3	1	0	5	11	13	20
TIMM10	3.0192423948523874	3.68699124449854	13.475412059834474	2.0224745709660734	2.009791680035656	1.6734174968698545	0.09231507906356656	0.12502362862489821	0.01586500231245518	16	2	7	11	0	17	37	28	33
FGF10	1.9235130349228535	2.741053598858859	6.44054290493984	2.022180315116951	2.3846005167811595	1.6175576419967874	0.20093756471902935	0.1975820162436335	0.09556512253435627	5	1	2	1	2	2	15	19	20
HLA-DOA	4.217770219626073	5.093606442055348	42.68083892558841	2.0145429503972996	0.09906178307925212	-0.004345784047722449	0.21975269516364465	0.9815108691361116	0.9853562788423971	4	66	39	8	3	42	57	32	70
SNORA12	5.079196786634194	5.609444259882295	59.53548296892211	2.0127401880735545	1.0640349585400093	0.11035230427463834	0.12454685851580985	0.5578266486791906	0.6375940923848121	18	31	20	14	41	88	97	89	76
RBP7	2.000161878929101	2.948169538076064	7.102099842282793	2.0115899796369985	1.8765907720645119	0.19091455553337144	0.24629244371600498	0.3430051603895248	0.2695721337964949	5	0	13	1	1	2	34	14	18
SNORD116-2	2.840381144361201	3.5372430749715917	13.240115480971507	2.005916796755094	2.1281536882782386	0.2978299237870552	0.2097486228266876	0.24792294270785414	0.14285852631493012	3	5	3	4	5	32	18	23	15
METTL24	-0.26654163251527446	1.2603479208860222	1.1895516153021153	2.0037836812180374	4.712185000431196	0.0637639576295209	0.33041307011038484	0.2337251835260356	NA	0	0	0	0	0	5	6	0	2
RP11-443P15.2	1.3867990475709142	2.294147555183057	3.901749323476376	2.002255089390257	1.845629805053754	0.15838775676830205	0.24478745001756458	0.38078908960383157	0.3352093262627748	6	0	0	4	1	2	17	6	13
AC244250.2	-0.11721336571334537	1.8333628838564284	3.0134639382397936	2.0018348954369083	5.936062186138883	0.030525974697458397	0.4815737908140057	0.20907925194468674	0.39297099637984967	0	0	0	0	0	16	0	5	2
CASP6	2.6648037900575985	3.2007586387887654	9.295572715433572	2.00163292766112	1.9437230211813195	1.5249487598985734	0.09731244658565344	0.16518084144967626	0.04804323216024549	10	2	2	4	3	8	32	14	29
RNA5-8SP2	1.4246920384414772	2.782364774690117	8.393700015111056	2.0001832802659183	1.024778396921845	0.012229151473222274	0.4876794500796302	0.8093467939454587	0.9386674941410103	0	9	0	1	4	19	2	10	6
RP11-689B22.2	-0.26654163251527446	1.2618242639297461	1.1962803304027914	1.9992415906806231	4.718632231615174	0.06390065656120404	0.3307796150189907	0.2337251835260356	NA	0	0	0	0	0	0	6	5	2
CKS1B	1.4911149741495557	2.4443070412780963	4.724929117562438	1.9917120980189646	1.8160381856931687	0.14146720780792532	0.27154144010309766	0.4216520894536503	0.36177034499928146	4	0	8	0	1	13	11	2	14
NBPF25P	0.995702661737662	1.9991198117652393	3.0216803666699024	1.9911199369340733	2.05690746860931	0.12463664475672886	0.24629244371600498	0.3787454479354591	0.3573494591280619	6	0	2	0	0	4	4	8	10
TMED1	0.6505828262468079	1.6387326805208544	2.3528107900498716	1.9901204650533406	2.388562716826867	0.0985494386901655	0.30002074488142605	0.3650426489573905	0.32130274722275237	1	1	0	0	1	3	3	5	7
CTD-2319I12.4	0.8517631191236429	1.8581155152858388	2.6576889155222854	1.9845156577001577	2.105029517430108	0.11401299484811792	0.25963566211510913	0.38874385603894596	0.3715819132069844	0	0	2	4	0	3	6	8	5
TUBB1	3.3596276130719986	4.148562328896637	18.596970144705278	1.983046262624424	1.5976243688776133	0.7612234350328133	0.17327554979744955	0.285669878307876	0.19259395254751702	34	0	27	5	2	19	47	15	99
LRRC37A4P	2.6088063817206937	3.4758721887233737	11.244249181848637	1.9822878703909836	0.9273178427133482	0.09046884839258638	0.3224241098457924	0.6826863431487108	0.6856572604823475	21	0	0	26	4	10	32	12	31
GPR174	0.4700535474935711	1.6826811870821825	2.2677912105096674	1.9800904143659657	2.0679814576083935	0.07347137138121632	0.3315628811736773	0.4877012914231291	0.5063468721887736	0	0	5	0	0	5	2	6	4
FAT2	2.6288207096233083	3.4066280903413806	11.155518363660931	1.97986719799734	2.2099752031462656	1.7405955029888136	0.1827301620307661	0.17058073165909945	0.04535842603069122	4	2	11	7	0	28	13	20	25
LYZ	7.464250748690414	7.964564827161147	301.8093219471989	1.9798637743462857	1.1834446567055372	0.2017932335982903	0.2098590863362717	0.43948103210358747	0.41897876147888746	28	83	565	122	110	331	707	471	610
SNORD3C	4.341660090423107	4.750707687167838	31.28838400058247	1.9791320820268636	1.646242152931	1.1999841637564026	0.047740369088313514	0.15894854134418435	0.06102102709932845	22	17	9	18	5	49	75	33	89
CCDC150	1.4837379309353018	2.4975638785770267	4.6719392623038996	1.977455278000109	2.197555417025628	0.19526228034843526	0.2546518853934279	0.2780758255508433	0.2186585154509512	8	0	1	3	0	7	4	6	31
PLVAP	5.1658410433510085	5.67472537441313	60.02886191910904	1.9742689979685222	1.9446780660672986	1.641013066598873	0.0774135950904301	0.0897070587179129	0.011169641442371394	45	7	13	60	17	77	154	139	89
ZNF691	2.171751107208642	2.742656592901899	6.538856533213009	1.9732056445661628	1.9983772500585988	1.3991475862441167	0.14334587502310372	0.21094847210639828	0.09246744554981176	4	2	1	4	2	8	13	11	22
SMIM4	2.167802216148251	2.7768495805834084	6.800549897753452	1.972977668282717	1.5611469578943584	0.18305241015942444	0.18792290482909396	0.4059578306160433	0.3298614191699068	1	4	2	8	1	9	20	7	17
ZBP1	2.110122436510551	2.9846050729328604	7.681002664814828	1.9713516962664657	1.9692857302732067	1.055009400400736	0.19186419585049996	0.2801667932932227	0.16540873812772763	4	0	4	13	0	16	16	16	12
C1orf112	1.9979957619326343	2.7406597361413176	6.2051306202712615	1.9637111981180932	1.4207650967605239	0.1464454152637631	0.26179451706568907	0.4810667819417583	0.4443697384430687	15	1	3	0	2	5	20	9	17
FGL2	6.428942587836124	6.967689934050418	152.1058820946039	1.9610133486143873	0.9321204497922507	0.10717760111119606	0.12184420452877039	0.6060850844894576	0.6691161715620239	40	133	169	36	17	163	383	179	292
CDH3	2.9761785179010345	3.8072521781691013	15.677911947980398	1.9605741944320374	1.1343254745175375	0.09354808596905653	0.3572311620447272	0.614305439156831	0.6360633601855408	6	3	0	32	8	36	15	13	35
TNFRSF13C	1.4796009185834955	2.764859398546075	5.930209265245657	1.9601811970244873	1.2493138643049098	0.06601724263904898	0.41386359934867456	0.6655452581285296	0.6848459512877023	0	0	6	18	0	1	30	11	9
CAPN13	2.357193393381917	3.0241228665979056	8.100903943248394	1.9601226309322393	1.6314304674598774	0.32949978010277536	0.15996322656288686	0.3498896992677664	0.21936289971420617	14	4	3	2	0	12	22	9	23
HMGB3	5.445000684866799	5.908555910613469	71.41950735043952	1.9581502303530651	1.1558639701516922	0.19730796253154337	0.17245889612512894	0.4227305619095275	0.4359879406356052	44	17	6	107	38	100	152	58	221
PCDHB16	1.5509827412862776	2.3174798991335583	4.342660737878102	1.9579150756005157	1.5246510458075635	0.12283698409011988	0.28207677155272826	0.48901233345217665	0.46284757136202465	0	1	8	2	1	8	9	4	13
CD27	0.6251074032555093	2.002761895979861	2.917719395868895	1.9577989807672544	2.6304041866438497	0.10220050868643928	0.37225167372566426	0.338844819955162	0.3195766740460411	1	0	0	4	0	9	16	0	5
RAD51	1.108924022431036	1.962427198915604	3.1560227405762356	1.955525460150517	1.8444512584573316	0.12328746988290015	0.2482417847626736	0.43948103210358747	0.39056345715271007	4	2	0	1	0	4	9	5	7
THEMIS	2.599250941881434	3.33033203799003	10.433574741790265	1.9528244690973449	1.4820902192443082	0.18521602038022958	0.2164057813193452	0.4302325951681592	0.3553699085690703	2	4	20	5	0	15	14	16	34
PRB3	0.22424562614335916	2.663210143072503	6.063785269507649	1.9497449321141018	4.839187805279623	0.020183259580958287	0.5854717629345694	0.18031053987053144	0.5445646890334146	0	0	0	2	0	0	23	32	0
CD3E	2.696474860733354	3.4473798158046534	11.37553138791393	1.9479127013685336	1.168003689414835	0.10724884757025092	0.26222767416089915	0.5829080394735279	0.5817944422719233	1	2	33	3	2	21	15	12	32
HIST1H4K	0.40261034671010937	1.5313031326353939	1.591233572556004	1.9475044809228448	1.8058902606547376	0.06434726512333314	0.2573911980452704	0.5055968852646964	NA	5	0	0	0	0	2	6	2	6
TBX18	0.3745630172498098	1.6928248648490498	2.2300496792405946	1.9453661112583795	2.4075050025904483	0.0774472307191963	0.3677030135869899	0.4216520894536503	0.4443697384430687	0	0	4	0	0	2	1	8	8
LRMP	3.0388496371535796	3.6781345749975483	13.689720709194338	1.9447804266020543	1.687415471492685	1.1641257939540048	0.14334587502310372	0.25690902257765613	0.09913944953823348	13	6	14	4	0	26	37	11	38
SLAMF6	2.8836299029966823	3.6233691517322355	12.680300347460438	1.9429188818155774	1.1307462425949222	0.11793944044378239	0.25537114715328624	0.5682185354427082	0.5660327938187951	1	1	36	10	2	20	24	9	46
DLGAP5	2.6908751420776302	3.2933770501623716	10.000813670469078	1.9425848526863998	2.0062419052881113	1.5502284215503792	0.11994968157774726	0.15894854134418435	0.05280376038604035	8	1	2	11	2	24	24	9	27
CEP128	4.946295197041987	5.404340967147637	48.707653728012914	1.9410267586639534	1.9433382628334788	1.7694526287535501	0.027305555854935642	0.03014658960132532	6.417199532648389e-5	61	8	38	25	3	71	142	63	159
NCAPH	2.1490502188233114	2.7526889379338195	6.687886345710682	1.9384260040384507	1.7977466343916477	0.2733588736151215	0.17048788870881937	0.30566104065362065	0.19700954788657116	5	4	1	3	1	10	12	7	25
NBR2	2.196984813768346	3.0975647094606993	8.617971300419205	1.937396622798023	1.5911310459724346	0.16277855611047648	0.3386421776808892	0.4489817992807849	0.36253889349764823	15	0	0	9	3	17	25	13	8
VILL	2.8541809484004346	3.518842196770524	11.532866504270142	1.9353821920642915	1.7856046201845266	1.3532336314204705	0.10577653984583497	0.18775227715132337	0.061763387562046176	18	0	6	12	1	17	36	16	33
CTD-2349P21.12	0.4473182453148519	1.5138606136081443	1.5826829467338825	1.933946408448978	2.367588721859096	0.09390857521660008	0.24168786951423882	0.3299036664085623	NA	0	0	2	1	0	3	7	1	6
SPRR1B	0.44084788247202317	1.9989074021144646	3.5135803875809195	1.931884313682932	3.822097601896772	0.12184904696497145	0.5038614365842933	0.22311002601529845	0.10595865802069841	1	0	0	0	1	11	0	9	7
CD3G	1.11494536691588	2.2203420366941944	4.077449093271863	1.9313999860479907	0.771661297064093	0.03045069747517633	0.40766276839266236	0.8355678157107452	0.8788974671922197	0	3	12	0	0	4	4	4	15
ITM2C	4.030725886161812	4.554530492395049	26.42072768749394	1.9302261470711781	2.118893581372015	1.8958932216304565	0.06370688248153067	0.04739015079854759	8.920275493623275e-4	17	2	20	19	4	60	45	38	73
AL139099.2	5.382915700754552	5.810439835515883	67.72425909064081	1.9297863157118285	1.2583803651597627	0.22215386718297347	0.08929339483907021	0.3653137729881507	0.38485542748115065	61	38	17	16	27	116	133	79	121
SLAMF1	1.417605665002437	2.2892162770237983	4.354529714209742	1.9296927352121593	1.9695396978778987	0.14276710027818587	0.3153331330360588	0.3799358880995753	0.32155918675619805	0	1	5	2	1	13	11	2	8
IGHV4-28	0.3708219034842946	1.4667295267400542	1.6940304277291456	1.9296555661030292	2.895874305033955	0.10922045049884924	0.27077727158803	0.2512740271075242	0.2785910921738992	0	0	1	1	0	5	5	3	2
CLSPN	3.926879562684981	4.434337863612403	24.238105593035282	1.9277664797568512	1.494405516748021	0.7484893269054198	0.1365178878269481	0.2601889613519098	0.1829730449721708	56	5	3	10	6	36	57	30	67
SFRP1	2.602121124274911	3.4183630897834556	11.52733382405002	1.9269774715463206	1.3875385889054144	0.10751239821876847	0.3637240138370043	0.5241844761273463	0.5533723457099029	8	4	0	9	7	3	53	17	18
RNVU1-19	1.555957903795759	2.697782062563708	7.823505042073888	1.924285805388117	0.795204170529468	0.019904608374498787	0.4574829098663182	0.849361334573407	0.9250697573241924	2	7	0	0	6	17	5	7	5
IFITM1	5.852720724690617	6.289370503552149	93.86976350351127	1.9208652229787695	1.3941717673294958	0.4927272326354094	0.11382403487760866	0.27534523298473307	0.22518912475569247	25	41	26	124	23	158	163	143	173
PRIM1	2.315828934961973	3.225138758682156	9.171444462455668	1.9204252663926349	1.8643946337689046	0.22777785158476732	0.26860484996091066	0.321191267270105	0.22992927987620715	19	2	4	2	0	2	31	22	28
GFI1	1.4825316359397493	2.3921135358735284	4.274103600286752	1.9133936117774084	1.4752525295681849	0.10256961095845106	0.26179451706568907	0.5216788892364493	0.5385751767798245	1	1	11	1	0	2	15	5	18
EPHB6	2.001744684841115	2.8783852944482216	6.804360626856228	1.9089591818426515	1.326030574377308	0.112765110894912	0.23567522061540744	0.5412682257338871	0.5338695380060087	25	0	2	1	1	6	17	14	16
ITGB4	4.6721861047480875	5.252754129352333	43.557687318645094	1.9081855567829056	1.8940181811173329	1.6521627801832277	0.06782592388157528	0.0897070587179129	0.008415084710324245	31	2	36	56	3	57	89	86	132
CTLA4	1.6856909263431061	2.764251996330433	7.196103866129642	1.9068193632620216	0.8958001343137482	0.03746191790793241	0.44375975662024697	0.7943268575995722	0.8496599327665177	0	7	13	1	0	9	3	10	20
RNVU1-17	0.951477593163582	1.9472588226565153	3.3970411428249503	1.906710339721929	2.285683626832897	0.11228569177078208	0.34079916165899926	0.3882999663909114	0.3131494942367871	0	2	1	2	0	6	3	9	5
SLC28A3	0.29267795123134244	1.7023985915478745	2.1647834694507595	1.9061567698580235	2.3963040695597013	0.06671651243180658	0.3976081660701653	0.4419553252908469	0.4949941302039907	0	0	4	0	0	0	8	8	4
LY6G6E	0.22149363668236566	1.6969496966030662	2.2655987800658424	1.904101794227135	3.3551691529545757	0.09358196533089934	0.4726675735826244	0.2651585399600082	0.2523113210000387	0	0	2	0	0	6	0	5	10
RP11-462G2.1	0.3336422883022918	1.797332896736431	2.1007238241854598	1.9021771431508354	1.8597705092118755	0.05015268783573044	0.40766276839266236	0.5578266486791906	0.6691161715620239	0	0	0	6	0	2	15	0	7
CASC5	4.072479825851018	4.500959434047092	25.76537125902021	1.9002054592098867	1.494201322302462	0.9335034862308303	0.1268084215781943	0.22713926828469352	0.13242121748895339	29	10	3	21	7	37	64	21	87
HAVCR1	0.329222401841906	1.4301072171347857	1.5202627554476682	1.8995277827954242	2.825918710393003	0.10191736812477953	0.24157381160720862	0.2512740271075242	NA	1	0	1	0	0	1	4	5	5
GLB1L	1.5757935328955783	2.3280864912849037	4.227885942465814	1.8988847805050777	2.2366195684823396	1.1942243172822673	0.1975734995270766	0.21501935498887811	0.1515803202128775	3	1	2	1	1	2	21	7	11
CILP	2.3746836113651453	3.095775775136577	8.496669181453083	1.8925072347955219	1.860068356939782	0.2762619876570006	0.23549714128992175	0.2841780833786971	0.19898863655298032	10	1	1	4	4	3	39	15	19
HIST1H4B	2.6479447059775985	3.2479738791360746	9.849038453217405	1.8899336832683353	1.772500405360276	1.2696813186269837	0.13837777469235993	0.2512740271075242	0.08502766514994096	5	0	5	9	5	14	21	17	25
PIN4	2.467283080034201	3.0784869596784756	8.201342297409841	1.8889134264085834	1.5498094835573635	0.273305928330212	0.17327554979744955	0.34074428381764693	0.26147580260308995	6	2	1	15	1	7	26	11	27
SNORA79	4.513510462503274	5.100832708895867	41.64119564682584	1.8855425458579056	1.3028630940094226	0.13125433508416862	0.19195369790972602	0.4782805665900749	0.5325388668559141	11	25	11	15	20	92	72	47	36
NBPF26	3.8707488377628017	4.546360105307366	25.68781790688005	1.8833955123356216	1.6896229972595733	1.2510519218708165	0.13012632684218278	0.19313114694062786	0.08935860632852519	35	1	41	10	1	37	44	39	98
TBCC	3.3685349820089283	3.776342138757843	14.786203243158182	1.8777387067020537	1.8296862934006735	1.563013761958363	0.07415542652560798	0.10828656485050778	0.014976472670332037	7	3	8	11	5	19	54	18	35
RLTPR	1.2618645651053648	2.310759078902477	4.128582726396591	1.8776651109924867	1.5685015492636487	0.09524823115859485	0.32020523182767735	0.538723416837865	0.5259429703014196	4	0	10	0	0	12	11	3	6
RP4-535B20.1	0.6008651621388944	1.615379476979633	2.0217027612150846	1.8766942455899622	2.283767444268792	0.10372131938639217	0.26222767416089915	0.354086551996334	0.3726286720171252	1	0	3	0	0	4	3	5	5
ABCA10	3.893043005461491	4.532612518785035	25.92245118591017	1.8726386985501955	2.0121178204255177	1.6519851724878525	0.13370715454597862	0.11712933195025312	0.023822741344114533	32	1	16	9	7	14	74	70	59
FBXO32	5.984614701284921	6.408224710102391	101.54171968561782	1.8721532740534748	1.49486605408728	0.9371213914338438	0.07816416883350213	0.20829653011826754	0.13266636246553523	29	12	73	78	57	101	270	194	184
MYL6B	2.556315968836308	3.2438045091424383	9.872826114885573	1.8696271673606708	1.3719945861523322	0.1795306020289645	0.21749888516405977	0.473941536314256	0.3898794392034314	12	0	1	9	7	17	25	8	24
KIF15	2.342934564143835	2.9761364673871125	7.409545546850365	1.8693080246048195	1.7356984412037824	0.7899909273861271	0.1803186359493119	0.2653056895583239	0.18094246738933267	11	2	1	6	1	8	23	5	35
CD180	1.9442009591609626	2.790031143961908	8.319642460696068	1.8684563931289617	0.204032202023017	-0.0033782292526192887	0.398684737087433	0.9648463090169993	0.9890071060317914	1	10	0	3	6	8	15	5	10
RP11-202G18.1	-0.036498373860674706	1.3384605291587581	1.3106313608539617	1.868338455624456	3.3473046991156665	0.07289234426513294	0.34592417730937175	0.2582667726189296	NA	0	0	0	1	0	5	3	0	6
TRAC	3.2468916647162596	3.8725388701132655	16.429248954324425	1.867264226706895	1.117941125036974	0.10422077390162965	0.29156607319045325	0.5786464699269821	0.6211505345067694	2	6	28	3	8	27	20	9	62
ZNF169	2.228579717038277	2.955419697082644	7.939461097332774	1.865659781321737	1.0373990297528963	0.08507131120534679	0.26670253409407635	0.6616689413931683	0.6818835886393849	1	6	3	15	0	8	21	9	17
FCRL3	0.9197792463031041	2.282087207176442	3.7769406794903007	1.865202740435911	0.6120289883619662	0.02186336624238326	0.45008020632640733	0.882273368429115	0.9157840901618736	0	1	18	0	0	1	18	2	9
SNORD116-14	1.6435685587742355	2.474435723391566	5.763695541761202	1.8623449415527507	0.9219799498771166	0.04617363800102564	0.3224241098457924	0.7704992799578769	0.8136455268214667	3	7	0	5	0	6	9	7	12
RP11-96H19.1	0.2550641061848916	1.5988161977009745	1.807499096004921	1.860590805654026	2.142566186166385	0.058464559173825904	0.39086024743249254	0.48439536113120174	0.5799960782122301	0	0	4	0	0	0	8	5	5
HIST2H2BC	-0.036498373860674664	1.343110629955398	1.3252523935329226	1.8603037631218078	3.3603035330108795	0.07311613368877894	0.35029715539885714	0.2582667726189296	NA	0	0	1	0	0	5	6	0	3
CCR5	3.663420648820192	4.415518540323496	25.112608624118312	1.8592052668654302	0.5614138068993053	0.034742388832742485	0.33041307011038484	0.8426350059448179	0.9013296263721042	4	22	54	2	4	34	29	12	78
AC092835.2	1.7065856164278446	2.5064869560676315	4.840080143574206	1.854516395524763	1.9650262940644472	0.2829713180176998	0.17953944029996322	0.27298484210051227	0.2012702378440345	8	0	3	3	0	10	8	6	20
EIF4EP2	0.08567225653387131	1.2988203632050679	1.1025140555041253	1.8545019830976917	2.399876784788214	0.06285881589597492	0.2901367612764642	0.3779224680683247	NA	0	0	0	2	0	1	5	1	6
HLA-DRB1	7.815387021136477	8.287046686371944	379.6488498288265	1.8530614192878714	1.2771288804819176	0.2576712326260963	0.09790462747961219	0.3653137729881507	0.33812111174812265	129	260	316	135	46	608	543	489	1009
HIST1H3I	2.4186669999816766	3.1000118674805206	8.751143240621001	1.8514803204427428	1.844110570933293	1.0483244101552993	0.18947164420856616	0.2789643537274168	0.14282502913334683	6	0	3	6	5	19	30	7	14
IKZF3	5.261052625557417	5.736930138043855	62.26500813012447	1.8501811504878187	1.277211461586643	0.3064269880189975	0.1604651175805009	0.34957880510586337	0.29901415536705495	12	11	147	38	11	90	202	57	133
P2RY14	2.3438571478610553	3.21219757097259	9.085763942649459	1.847431706569193	1.6254312557187263	0.15484292700874883	0.3001679790267776	0.4216520894536503	0.3833775290673984	4	5	3	12	0	7	33	2	48
NOSTRIN	4.871212252530914	5.332321178420305	46.7351962805667	1.8458474597346315	1.6181629931158323	1.271228226801255	0.07415542652560798	0.1389834093361184	0.03954436680030777	21	2	46	39	20	42	117	83	137
CH507-9B2.3	0.40703268093877326	1.5896205861345618	1.6967812428111755	1.8440274248385857	1.646429977991679	0.05699859511341826	0.31931608084386887	0.5682185354427082	0.6654659361839802	6	0	0	0	0	2	3	2	10
TYMS	3.2294555110136476	3.755746837483381	14.696589746944733	1.8438133026562757	1.2728567368687584	0.22117633666522926	0.2007596250966167	0.4227305619095275	0.36292655988040023	13	7	1	23	2	18	37	16	40
RPL7P7	0.9180069365216829	1.8173231652831587	2.6418847330378368	1.8433435749149525	1.6309335599154335	0.08371744734614836	0.3153331330360588	0.5227678010196534	0.5484942921191934	0	2	3	1	0	3	7	2	10
PSRC1	2.361883196399902	3.1363147867377577	8.737644057543733	1.8402750768467089	1.3475651489711338	0.1519148288926945	0.32530365455141536	0.4937000039580365	0.44478721272696037	17	1	0	14	1	13	13	16	21
LINC00086	1.634663124659503	2.520461285888038	5.709762778836971	1.8367615783547344	0.8199656438543295	0.040714145985178564	0.349321910053091	0.8001805963602658	0.8479759527165578	2	0	0	8	7	3	11	8	14
JAKMIP1	0.7176470683455304	1.808700035047611	2.2755051617679176	1.8321662523606603	1.4320179331237592	0.06202537045091894	0.33006722311497466	0.609904727377064	0.6772077451532389	0	0	7	1	0	4	6	1	10
KIAA1524	2.316354300103007	2.878370905688464	7.581385332752796	1.8321621877378353	1.4138716191778098	0.16160930673986423	0.19071359026600584	0.4582551446328259	0.3956664828594646	5	6	1	5	1	9	20	7	21
MMP10	0.11657100670676951	1.708684558345958	2.5265337458997403	1.8303792751250052	4.263633439164399	0.10460038054282868	0.5025962332123358	0.18758121962229557	0.13762891702045654	1	0	0	0	0	8	4	8	0
POLQ	2.8039936456142818	3.4480107453049	11.283085698401251	1.8295187503261765	1.0833310154628701	0.13751651117250752	0.3388752924290033	0.5634695128543816	0.5464931633839709	21	4	0	14	3	10	38	8	34
CD200R1	0.9754353946820201	1.8675237659042707	2.7962202434378196	1.8283738761364232	1.7182263654687744	0.09765975450314911	0.3197950934904866	0.4918451336197859	0.4884162317752217	0	0	5	1	1	4	6	6	5
C6orf57	1.824707341870109	2.527510855754021	5.357427863966375	1.828057475799855	1.9197194017567352	0.286277604383969	0.2098590863362717	0.29127583187043943	0.18895301940691753	7	2	3	1	0	9	8	10	15
GATSL2	1.659534142241202	2.688734721251562	5.5970251367521495	1.8279539990587446	1.0081499103699507	0.06537930970138539	0.36562207769638555	0.7089580664140714	0.7311888701530729	24	1	3	0	0	2	19	9	15
RNU1-11P	3.4569479078340075	4.048769300420513	20.23832079651254	1.8273273232023524	0.8195892122278762	0.05157033547362168	0.21564845662204152	0.737313908036059	0.8380016109466345	6	20	4	5	9	34	29	16	32
CTH	1.75731866841862	2.5844253004798277	5.75251694497149	1.8266892968613262	1.861205810248956	0.15674813914638688	0.2685446906176605	0.3912454712418954	0.3128497277803237	3	0	1	4	4	2	16	15	12
METTL7B	1.7332911800079756	2.4496478206249095	4.911461640398236	1.8248413736688325	1.3822433780661858	0.1220062530269546	0.3343544033991109	0.5227678010196534	0.49540991381610366	0	1	4	7	2	8	10	3	18
IFI27L2	3.1670442963411154	3.6786941555330195	13.063023529802212	1.824696046590972	1.8604337569394875	1.5440456046838267	0.07816416883350213	0.10528812448234175	0.019441455532127117	14	1	11	9	2	16	42	11	58
UBE2C	1.800787572576715	2.5649504777816023	5.3199182231818085	1.8242478683093168	1.2985734219313911	0.10867515696827869	0.3224241098457924	0.5578639063971391	0.5531167660244329	3	1	0	11	2	3	12	7	22
SNORA37	3.5292780330369253	4.273364211939804	24.03687900925825	1.8216295498093789	0.5038410967158203	0.021551458831636474	0.3307796150189907	0.8762587392240522	0.9422571033814326	2	16	4	11	23	45	29	14	27
CKMT2-AS1	2.4210417125408132	3.1488782971961014	8.854578444395912	1.8190340928153803	0.9732058717277475	0.09257497393442425	0.28207677155272826	0.6611447787124312	0.6772077451532389	1	4	6	23	0	9	25	9	22
KLRC1	0.26177920105844427	1.3477974952646952	1.2268531645880063	1.8170818042549475	2.5835491212319823	0.08615899822974882	0.24315255062667676	0.2750691365090176	NA	1	0	1	0	0	1	5	2	6
PAMR1	1.8012997118270027	2.8980478659465723	8.889337575826552	1.8159838650976792	0.1782954153529831	-0.002157395231467349	0.3958705175041279	0.9705000475252703	0.9929112225993801	3	0	0	4	17	5	9	13	11
RNVU1-10	2.5204540789456136	3.365058911597551	11.897504597053015	1.8157728019341992	1.9220088919199985	0.13566208265001112	0.30827134498190717	0.38928034006497253	0.3587810172601156	3	9	3	3	1	31	11	19	11
CCL13	2.224711544223804	3.169641413407418	11.42093495230536	1.8146021131187244	-0.22271852144761373	-0.02505635189825965	0.43747490871254713	0.9630118641335342	0.9125381025295285	4	10	0	1	15	6	18	9	12
AC142472.6	0.7604166441537157	1.8594666355702014	2.942759572612002	1.813762324173353	2.6116859831138814	0.12063965736638554	0.35593237008384837	0.32314357290596235	0.24864305927772526	0	0	2	1	1	2	5	12	3
HIST1H2BG	4.000016907236593	4.488223243939828	24.929903947713054	1.8108243097618442	1.700765769866285	1.3487483176266435	0.07925483888629473	0.13655933987858312	0.042255033056639	12	2	16	40	4	50	58	25	71
MELK	1.9656556807845633	2.630695759189588	5.907382170324568	1.809938110347438	1.3635385467559022	0.14352872816887596	0.3041163114982055	0.5078118992687082	0.4520412294355375	5	3	0	8	1	7	10	7	21
KLRG1	1.1364221782420667	2.249056865539215	4.28484591708456	1.8079718250622738	0.6269127819685234	0.02333947716710929	0.46121877366076336	0.8760072664049162	0.9135954575419575	0	0	12	0	4	5	3	4	14
CD177	2.3393774256898796	3.368674728002268	10.88970569370502	1.8073974444118301	0.7021185768918903	0.03324335223871296	0.5108521261403257	0.8257667975625881	0.8916570967904949	0	4	2	25	7	1	46	7	28
DAW1	1.5908372059908316	2.6180484621929607	5.218363775653056	1.8073424494073815	0.8349802920803702	0.05553041033658411	0.349321910053091	0.7787428581820899	0.7841926844876914	8	0	0	19	0	8	11	4	16
CCNB2	2.5280750195483543	3.07985811487797	8.426279812202653	1.8060072298360716	1.5561457480918408	0.3189314623788727	0.17048788870881937	0.3299036664085623	0.23207672276459923	14	4	3	2	1	10	24	7	31
PYHIN1	2.0463860484448033	2.947799161091579	7.480697259744751	1.8055550050575444	0.7114701760512178	0.05015657586526103	0.4108338726183305	0.8075894654042313	0.8274732241904248	0	3	23	7	0	12	14	4	20
RNASE3	0.7446063143204273	1.799788157269816	3.0288455917987	1.8043678285996079	1.0734974743469425	0.024637819733047708	0.4231848556764897	0.7720622153742976	0.8889112299153412	0	4	1	0	1	2	9	1	8
SERPINI1	1.3195132025791811	2.145286249689089	3.2902806295710194	1.8034920527396445	1.8257859618936723	0.1609276034645019	0.19460487757712	0.354086551996334	0.33987749784733123	4	0	1	5	0	4	15	4	9
CIT	4.336237411688091	4.698879083903758	29.800133474595107	1.8000234561087554	1.5329271619888245	1.1409659841500697	0.07566722645283333	0.15894854134418435	0.06163022430362368	40	12	8	14	7	38	65	32	107
RP11-354E23.3	-0.12260208990125548	1.302657512783516	1.2177542807567852	1.7986385885804452	2.996633785203946	0.05065832614695238	0.40991981373261843	0.3519214046624092	NA	0	0	0	0	1	0	7	1	6
GSTO2	1.8814355027602385	2.717005924633161	6.306706936040945	1.7975553315995272	0.5523592453425386	0.03209408347673009	0.42050459843453813	0.8629411878827756	0.8992520927508486	0	3	1	20	2	4	13	5	20
IGHV4-31	1.1175034514464244	2.1693777688545404	3.357359836503121	1.7965687941743855	1.2920965329546472	0.07146462899981257	0.37031134754350403	0.6294951687517121	0.6696428661801437	0	0	8	5	0	6	9	1	14
LINC00891	0.5686977602283405	1.6462548291660468	1.8508728346140937	1.7951602162703275	1.9132578028426264	0.07962057223856579	0.298310757777747	0.45500253831049997	0.532479594208118	1	0	0	4	0	1	10	3	5
IL2RB	2.958707760922052	3.6080956738629393	12.851932122679324	1.7943300551052772	0.9965567905430679	0.10373369091904558	0.2573911980452704	0.6143501206145473	0.6384917485165563	6	3	39	1	2	19	26	13	32
RPL15P3	1.2328399739505533	2.0692171635303405	3.4274532873784977	1.7942514746727178	2.141452315255274	0.16221051391787938	0.2591438612995854	0.3090583518079218	0.26132756217542313	1	0	1	4	1	3	5	10	10
DIAPH3	3.2788786125246987	3.8962920870951776	16.28784153929202	1.7918212538728717	1.1299969754811312	0.1392234710035198	0.2611410766367179	0.5227678010196534	0.5329820810580096	29	1	1	14	11	10	43	22	49
CKS2	2.9854732580166035	3.502177936466056	11.889833802648859	1.7915729239622389	1.7221489165871169	1.1977943199620857	0.15688239599740386	0.21042827625523725	0.09740569114282026	11	3	2	14	2	25	30	9	33
AIM2	1.4879272717377903	2.6182158469482797	5.402230435999081	1.7902215522665157	1.4042146479035138	0.07192822035501835	0.44332704382841054	0.6084630560195373	0.660987561499713	0	3	3	10	0	2	37	2	10
NUBP1	3.265728243753361	3.6851842192910094	13.960911324245167	1.7885112390502629	1.4794656243460005	0.87364357587046	0.15262036501645646	0.2651585399600082	0.14761228438471904	13	5	12	2	5	15	33	15	50
CADM3-AS1	1.2405667443120065	2.103871638889341	3.2508412710935013	1.7872060028963095	1.933895574043882	0.154446923899106	0.21994968980547927	0.3498896992677664	0.32896100115457727	3	0	1	5	0	2	10	8	10
PET100	2.5819083664331446	3.092949313067604	8.546693903564128	1.785583022773849	1.3700761638951222	0.2290652877838118	0.22758092097433527	0.3978451791211032	0.329854263660322	1	2	12	7	3	9	21	9	30
IGFBP6	3.3162148974342585	3.934294297240367	16.135081630723867	1.78354801025981	1.7069289614503114	1.329237521968315	0.1604651175805009	0.18775227715132337	0.04846157995319804	20	0	10	16	4	12	65	27	39
TTLL1	1.0128162463022954	2.0230492488087424	3.6408316666591394	1.782060262007271	1.2543861132603038	0.044752207280672585	0.3729863754689582	0.6973084725691879	0.7766079191637316	2	0	1	0	5	1	6	6	12
DNM1	3.062604255903439	3.75741661047792	14.107852581038793	1.780780552220205	1.5340365934516043	0.3673368080877313	0.2138493674169186	0.33054345192150314	0.2289554683518121	34	0	6	6	4	14	21	22	63
LINC01239	1.100526714141399	2.0378580458701174	3.209569112965555	1.7787177461167676	1.6239569370238012	0.0973604634802803	0.3318758840378965	0.5110445495611061	0.5138474221764053	8	1	0	1	0	3	4	7	12
HIST2H2AB	3.4654549817952036	4.007503648733917	17.483378805243014	1.777052156128903	1.989595399065331	1.6910204266163682	0.09504816831559855	0.0897070587179129	0.009791593350874725	16	2	13	14	1	38	33	28	40
CHI3L1	6.363824287118386	6.781260681101126	131.75661199063262	1.7762647119540276	1.7842853935283438	1.47783583194336	0.06549653145239814	0.0897070587179129	0.014142929224393877	65	23	78	81	49	113	293	341	231
EXOC3L1	1.606506136855022	2.6860176215499356	5.836157793152837	1.7746902280531762	1.990552269290031	0.15099005336102417	0.3307796150189907	0.3695728015426561	0.30065466281751274	12	0	1	4	0	21	7	2	19
RNU1-18P	2.429971055829007	3.915881169825329	20.22936451268061	1.7741879142587762	-0.7494630740448186	-0.0181160441482217	0.5835938111895932	0.8604343424393927	0.8916570967904949	0	36	0	13	9	24	7	10	12
C9orf64	2.8811990748625043	3.658866107570946	12.868237084891987	1.7736133033446617	1.0210489978830772	0.11568799992175487	0.29156607319045325	0.6052991357954874	0.5971067862797477	42	0	1	16	3	16	41	11	32
ST6GALNAC1	2.312849660079871	3.0297221493044875	7.957198158493095	1.7716463454355724	1.2491612260747036	0.1381639533890957	0.26222767416089915	0.5248120356718462	0.5013620511549709	19	4	5	1	0	10	25	5	25
CD1D	2.1819728609953946	2.7740189686503194	6.5147966046042045	1.7697194630962627	1.6685196070918844	0.2865395784024831	0.2164057813193452	0.30983759241441616	0.22983757158296497	1	1	8	7	1	10	12	11	18
TMEM126A	0.993968023147655	2.0375766842273033	3.336306507376644	1.7677636717497272	2.17721737281322	0.11314931292909351	0.3892624349330431	0.3912454712418954	0.3543238648818173	2	0	0	2	2	8	2	2	17
GFRA1	3.1143421676149483	3.8034067173883708	15.059038480478778	1.7655942604612176	1.0347904728822002	0.11687674770170685	0.27499664190037487	0.5960283799371441	0.6000282156788344	3	8	30	13	0	8	40	21	44
AP006621.5	1.0105234856574066	1.9003409932453934	2.800727923328783	1.7641264379701382	1.349969305584775	0.07255427563653423	0.34535192239002305	0.6090386092596408	0.65183891443112	0	0	1	5	2	2	8	3	10
C1QA	7.090056138346468	7.710622723507098	257.55082292792224	1.7633575275701239	0.4534447890211251	0.02307928306476213	0.26179451706568907	0.8628855727713315	0.9326494597109062	34	276	72	144	91	330	300	253	517
PHYHD1	1.9337386979040239	2.77307321859055	6.121142672903854	1.7633379702915313	1.3917172024370492	0.1361238233210144	0.23774130323884968	0.4996551933349193	0.4680737696181244	20	0	4	2	0	7	13	12	17
CLEC12A	3.492616277353182	3.898074673565034	16.350473903815026	1.7631568693031867	1.4703041639421157	0.8106714716554749	0.14334587502310372	0.25690902257765613	0.16300561845922307	5	4	19	8	7	16	31	19	68
EXO1	1.9702868025308409	2.6047967234650877	5.318401771741684	1.7607460613958374	1.7626035600832781	0.2926596855840356	0.19195835526763078	0.2730944149259519	0.22001056114452888	8	1	1	4	1	5	15	5	26
RP11-144G6.12	0.491822459713044	1.5437765951139504	1.742479502631963	1.7606073746517794	2.042974767156287	0.08150818183995875	0.3163920848513169	0.4308358482456019	0.4966381943329046	0	0	3	1	0	5	4	1	6
ORC1	1.0752496815825863	1.9672001478592325	3.062695386646516	1.7585114498946663	2.0507702243054164	0.12314581259781845	0.3384557489802239	0.3717251756286574	0.3473889693375329	3	1	0	1	1	2	16	5	4
FAM78A	3.5271196189765295	4.146026283279167	19.231010327735465	1.758170729169643	1.2898297244318666	0.1998998732520203	0.17327554979744955	0.4231734322742686	0.3816659529429467	10	3	52	6	1	35	51	19	39
HSPA7	3.260294952594703	3.8636329276048436	15.278786330619145	1.7532512560489526	1.64548444305429	1.2569220323305386	0.14270537190510366	0.191992050241388	0.05445395018139935	23	0	16	11	2	21	34	24	49
SAMD10	0.9029824283953877	1.824523085934834	2.734371561450676	1.7516057587011051	1.902896229703565	0.10225609985832187	0.35590771211475725	0.44944395354744804	0.43513747765731353	0	0	1	4	1	6	6	5	3
SCARNA23	1.1933455250555323	2.2362037734575524	5.078212554372949	1.7515305750961194	1.2687006600863537	0.04098264373984109	0.49354746984361536	0.7199309920071746	0.7938785310974447	0	3	2	0	4	12	3	6	4
ZMYM6NB	0.9490042642664402	1.9714226711875167	3.272862145808515	1.750457525553789	1.2055780774008258	0.05181839989842637	0.4184553821876978	0.7026028286270084	0.7431032039920866	7	0	0	0	3	6	3	3	10
SOX2	0.6461604920181441	1.6515842540737071	2.522295793501658	1.7474957933626372	1.8106782613411023	0.05988403228347878	0.4042242195033273	0.5467723304769986	0.5799960782122301	1	2	0	0	1	6	5	1	5
CARD11	3.2459759654548206	3.974751627395115	16.43049572950877	1.7421792220067007	1.5226493315091456	0.2565173147613644	0.22850504359400156	0.3430051603895248	0.2749595487664847	12	1	37	7	1	29	69	6	43
AKAP2	2.839993661451547	3.5547269758914917	12.448563614329077	1.7409051312983277	1.2336594171518964	0.15823706263235485	0.2926219755493195	0.5073499485516288	0.46284757136202465	23	5	17	1	0	12	25	24	27
SPC25	1.2121469009974515	2.058393110862128	3.1538163737560785	1.7381432727465795	1.5791639381904685	0.11530457530465953	0.30864601956298005	0.48373878589993546	0.4770228800168554	6	1	0	3	0	2	11	5	10
PLCH2	1.953732350103583	2.7375824680768446	6.4631974281137445	1.737779834492531	2.1908704807219355	1.4207115336017913	0.2685274245575393	0.23120166935497927	0.12311705290990745	3	1	7	3	0	16	6	13	14
C1orf106	1.385383590700839	2.4731735452871106	4.752523451972799	1.7323279526976785	2.112981907684789	0.14851050857565537	0.3497092154293954	0.35195221074018895	0.2853849348980142	4	0	1	7	0	16	6	1	20
ZNF831	2.061684295875559	3.1058169104857294	8.176453066618443	1.732307956488931	1.5332073287132817	0.12373065498609834	0.3921998605882362	0.49734836400830174	0.45692075902287344	4	0	22	3	0	11	40	12	5
RP11-574K11.29	1.4586645825830398	2.202965346306967	4.326773441643702	1.7318334526618155	0.9164998422237026	0.04699152223409713	0.3988182203400505	0.7564510947679176	0.8088213814245547	0	2	1	4	4	3	10	3	13
ZDHHC19	0.1798941350399769	1.3216625379985638	1.3084394703741367	1.7313285226126316	2.2709057836815325	0.0630452249390505	0.3558060402943242	0.4208723851121294	NA	0	0	1	0	1	1	6	1	5
FAM110D	0.8920486834997216	2.0852655750054647	3.216822121479148	1.7308832558730025	1.882196537608135	0.08600954713320316	0.45092566483494406	0.48945635153736095	0.5059170359299375	1	0	6	0	1	7	8	0	16
PTGER3	0.864070622391656	1.7940114967779488	2.644721727046917	1.7299772405661313	1.4672460971228098	0.06339941110027003	0.34355361680522034	0.6024697752107013	0.6675445884444151	1	0	0	2	3	2	10	2	7
NRK	2.351386869818276	2.892827048155147	7.411408469155853	1.7272704636364629	1.606127625559343	0.31068049925408314	0.2115409349909673	0.3334630080895649	0.22113020140049713	8	1	1	5	4	10	12	10	26
RFC5	2.3881235025707093	2.9459101205747396	7.4170354419287	1.7268349719769305	1.633783658188877	1.0605228933974955	0.16001747194491836	0.2757758514356627	0.13242121748895339	6	3	5	7	0	8	22	9	25
RP5-882C2.2	0.6823712694726226	1.6658436869999353	2.4754984716953117	1.7267121413012532	2.016924499643581	0.08027982745784379	0.42255775004419227	0.475555610237309	0.46207803703156214	0	1	2	0	1	6	6	3	2
TPBG	3.1796347969165963	3.785589839339315	14.828093085205378	1.724918504061052	1.2937881243028708	0.19088005828829835	0.26222767416089915	0.4419553252908469	0.39319552150518655	14	2	1	33	3	22	25	25	32
HLA-DPB1	6.723761917240974	7.133590727330942	170.7053323849141	1.7243398658531992	0.9569630236300112	0.14592472300251932	0.1448709613166832	0.5227678010196534	0.5718852709559505	46	129	167	58	39	227	277	182	451
APOBEC3D	2.4559167940170163	3.088376673611894	8.457458313703391	1.7239604256551075	1.851394735530597	1.2856659335680793	0.17810437437123994	0.22694885387398192	0.09923453050229629	9	2	4	8	0	21	20	8	19
PDCD1	0.6288139140273349	1.7209193602962174	2.4563233286921844	1.7235826743567044	1.6838355395399962	0.06657830719127925	0.4245773122819921	0.5783696345826066	0.5935835867380918	0	0	0	5	1	7	2	3	5
KIAA1755	2.1171855281094496	2.8093716121099246	6.465853322644066	1.7220062826493199	1.2652820444854107	0.13458801032442105	0.2546518853934279	0.5227678010196534	0.5046675226858913	2	0	3	14	3	6	23	5	21
TRAPPC2B	1.279250850663627	1.995510409808119	3.256717367628305	1.7190771942735072	1.8148460454447224	0.1439588431984589	0.2482417847626736	0.38818579574150164	0.34556876044101936	1	2	2	2	0	6	8	3	9
GINS1	0.8937540128701034	1.8085472229939346	2.670401772953074	1.7188541920799754	1.8823798566098187	0.1021402039491547	0.349321910053091	0.45133457692142714	0.4378100877203421	1	1	0	4	0	6	7	4	3
ERMN	0.35309636680874634	1.541812117738252	1.709674286968066	1.717816384041374	1.3553852881550723	0.04406662485092574	0.3988182203400505	0.6818218777465291	0.7476025780839624	0	0	0	6	0	2	7	3	2
RP1-278E11.3	0.10744116875334436	1.471660117247933	1.6931826594307995	1.7125243961202579	2.3926968467117327	0.04480979192556477	0.4773562964231861	0.4741412172883504	0.5603511380045615	0	1	0	0	1	1	6	0	10
ELP6	2.224006223253308	3.0626033279899656	7.781434632285431	1.7117114378081435	1.3696873110762149	0.1294089282171637	0.30222729548391825	0.5005505648679309	0.492547408649905	24	2	3	2	0	6	44	6	15
GBAP1	0.30850983248291913	1.6606907795641774	1.882712235512245	1.708941098983167	2.0884401178164147	0.0636975547450486	0.4351911526685736	0.4810667819417583	0.5585162989049974	5	0	0	0	0	4	1	1	14
SNORA13	1.9847075881457543	2.6894433584186337	6.425399417802875	1.708841865456785	2.188388043364695	1.2497452261408415	0.26179451706568907	0.2344430425912038	0.13374170259175458	4	1	1	4	2	21	10	6	10
RNU5F-1	3.091248025937656	3.832103741866453	17.066856351922695	1.7082740995071304	1.0707520456462236	0.06588379881185852	0.35231877782032034	0.6709073504827122	0.7514565846475296	10	10	1	4	12	42	16	8	31
THRB-IT1	0.5644791102062271	1.6245991673921276	2.0466670906698634	1.707752535953733	1.8071119041847152	0.06279643103329144	0.41708640244804057	0.5205529203002852	0.5883896427361621	0	1	0	2	1	1	7	1	10
CLGN	1.0474430586653076	2.3549317728692136	6.246864519274921	1.7057151823867311	-0.36189630543002044	-0.02088940821655775	0.5183886495377173	0.9497331126779323	0.9059629205981349	0	1	1	0	14	2	6	8	4
PRRX2	0.6505828262468079	1.7891815603613235	2.549944427472576	1.7049783029125887	1.9951715380028292	0.08289516278170198	0.3921407922029662	0.4810667819417583	0.4786238286980078	0	0	5	1	0	2	3	10	4
CPNE5	1.191930068185457	2.1605890811556314	3.361925371345587	1.7034897404443607	1.7856119695801334	0.1154790610543909	0.3224241098457924	0.43948103210358747	0.43982271429384256	1	0	2	7	0	3	20	5	4
THYN1	3.2481885349402644	3.82460246610197	14.720676484274945	1.7032269770028023	1.5491402760779533	1.1561937845447479	0.14437925150756048	0.2163825198125594	0.06572628774699965	18	0	18	14	2	20	42	18	46
PBX4	1.1694715600886918	2.002934921049785	2.9526534101647433	1.7025288039764603	1.9827214239053024	0.1529936857726896	0.24814214706526733	0.33054345192150314	0.3243818546573663	4	0	3	1	0	5	4	5	13
IGLV7-46	0.35449943440071846	1.7147503132620658	2.015516488088424	1.7023900918608919	1.2142806142676277	0.0347270532945392	0.4623737847494409	0.7314567281043665	0.7992716804223923	0	0	0	8	0	4	7	0	7
IGKV2-28	0.9432679927714662	1.8533943407021667	2.5281593962683715	1.7021838377281369	1.3605736176885594	0.0767552603417706	0.33881300225673966	0.6024697752107013	0.6325007357327997	0	0	5	4	0	4	6	4	6
RBP4	1.2702208255708287	2.3102727064200854	4.262945403174209	1.701915430428042	2.5357132217268457	0.1916761662573955	0.3274835708506699	0.24910467013595822	0.1689727006774968	3	0	3	2	0	2	13	17	4
DDX43	0.5096608161401291	2.006633159034113	2.591267531433238	1.7010633681365974	1.057902899063792	0.032391579545648266	0.4889613339344453	0.7745575851077162	0.8271085340107323	14	0	0	0	0	2	12	0	12
RP11-22B23.1	1.9104866265579232	2.5834593145174503	5.111319488238111	1.7008018582604625	1.643192606507261	0.24322589639284034	0.19071359026600584	0.3317501184812417	0.27809928106546417	10	0	2	4	1	6	15	5	22
NFYC-AS1	1.0295753930185976	1.913383122238848	3.1327376339093256	1.6999715447787616	1.7222952944561585	0.08385514240720228	0.3315628811736773	0.5080239301481271	0.5315597062551793	1	3	1	1	0	1	7	6	10
ABI3	3.9473597445521396	4.385492753280928	23.35947776559848	1.6999675126649163	1.450046589719574	0.8853537684646842	0.13513702933623503	0.2376045551194475	0.15011066788769306	19	3	42	5	6	34	46	34	63
ANKRD36B	4.4514984117722936	5.1607143252309315	40.43073175404057	1.6986834321637794	1.5466494599668712	1.0267448611572896	0.1827301620307661	0.24361700362347696	0.13904240550051866	87	1	30	41	1	41	78	77	134
IGHV1-2	0.4406031504412992	1.7514194036792892	2.423121366396593	1.6959416042197106	1.6510083404296285	0.05485231436355783	0.47319647300947304	0.616516989541056	0.6484648368896142	0	0	0	7	0	8	5	3	1
GIMAP7	6.0232833650738	6.345816277875285	96.80102937804762	1.695428503989732	1.5715762933667747	1.3022385644288763	0.06549653145239814	0.0897070587179129	0.015738350143973442	65	20	116	35	29	168	156	111	318
CD38	4.383463026235157	4.845488272624907	34.07257909344156	1.6950806143112829	0.9799720656289193	0.11697333082060617	0.19440691521775402	0.5583220588952127	0.6334050154973604	7	27	18	39	5	55	60	21	92
MUC20	3.2940512322311175	3.699375963231417	14.015498313159465	1.693160559387763	1.5716535430410477	1.132796284472506	0.11994968157774726	0.2091795475302472	0.08506295720737117	8	6	6	15	2	14	28	20	52
RAMP2	4.639229750337304	5.062855944109281	38.80428246876663	1.692973890427542	1.7128130497003657	1.3582244078002494	0.12807865954946288	0.12070470900327195	0.034444042597150774	14	6	42	27	11	47	50	88	101
CHEK1	2.6966632940815782	3.389850811785528	10.643486222673776	1.6918912445774	1.0928223793630076	0.136458117601673	0.3015071977876136	0.5682185354427082	0.5445646890334146	18	4	1	20	0	12	20	11	39
SNORA50	1.253694672280702	2.051208588687089	3.7211845449843097	1.6898683523566105	1.8535813261530905	0.11463619803742742	0.32530365455141536	0.4461795369038596	0.3997699103152741	1	0	1	2	3	6	4	8	7
TREM2	0.9580888166912112	1.8050088774933548	3.0419362172823896	1.686946529510031	1.8205983407643207	0.08271628249777918	0.4070480067131336	0.5004246197085089	0.4949941302039907	0	2	1	1	1	6	3	5	5
FANCD2	3.5290793836213137	3.908798644241821	16.645195261072292	1.6862143860790795	1.4953777980213792	0.9527302616966813	0.13181037097735843	0.23661735934967054	0.1270910695208483	9	7	6	15	5	27	48	10	48
CTB-133G6.1	0.9675209164230458	1.9200844769026095	2.6080870930714317	1.6861013876645554	1.4684497804457521	0.0838503728328214	0.32958338496294803	0.5541173269013485	0.5898056775821968	7	0	3	0	0	5	10	2	6
S100A12	4.316268609992218	4.973245913822494	37.59262128599376	1.6858019701885547	0.2374386416791423	0.009430817399509343	0.3322933181030758	0.9399889037630379	0.9784548194338857	4	5	68	11	46	27	100	19	74
DSP	6.9627492501986925	7.388332603320839	200.31553426798146	1.6835671298889614	1.6365571501935006	1.330923889446138	0.07941034340163186	0.12218523168434797	0.029279849191008393	155	35	126	322	13	384	302	241	630
P2RY8	2.6228682412780855	3.2273922537518707	9.606219541044654	1.6821773771516124	0.8656248697423274	0.0826885461566213	0.31612585513797475	0.6838559131227662	0.7240930482836991	1	5	24	5	1	8	24	9	28
FCN1	5.455272294408435	5.939941906749362	72.75350443083096	1.6807406391937108	0.8818956211523504	0.12097286240712805	0.25091707426761783	0.5966119667143378	0.6360633601855408	45	10	179	8	36	105	153	55	185
BANK1	3.077250292969657	3.7485667806620144	13.657249641236882	1.6791206005706232	1.9144957526886488	1.3820225505268833	0.2381106701209301	0.17692859119197077	0.08502766514994096	16	1	9	8	3	14	84	4	41
CTSE	5.255070701386007	5.658946049116576	60.583204683601444	1.6737817616415958	0.8002865274243283	0.10447410257553322	0.2539108065458255	0.6127734103398196	0.7031977076598702	66	33	5	50	32	52	121	48	204
RP11-333E1.1	1.2039770081727887	1.981110411306284	3.2395927603733576	1.6716221202647443	1.351082760502121	0.08905557164921657	0.36454095586653407	0.593910791041469	0.5857493233982216	0	2	3	4	0	4	6	5	8
HP	2.8905356336414694	3.4767792741469945	12.348073705818802	1.6704248239523583	1.4228273967544292	0.15788126972276192	0.26179451706568907	0.44526093956606916	0.4163052357320234	3	1	9	6	10	25	34	11	14
COX7A1	1.5377242412951153	2.5144730989778195	4.880647856292105	1.663088013047454	1.069451168418755	0.07400145474709902	0.40729036973945515	0.6871503652118948	0.6901635626973399	12	0	11	0	0	8	14	7	6
CCDC152	2.1369170784797133	2.764307155565303	6.906207918847962	1.6627907436722191	1.397758430502912	0.1523973482942343	0.35841708344831485	0.4936600690686765	0.4233565505173385	8	3	0	6	2	8	10	14	14
DET1	1.502970406548746	2.2301770740181097	3.8909740210167287	1.6616745627802003	1.8870711752299778	0.19437387162365186	0.25091707426761783	0.3202397653347061	0.26937603481041955	4	1	4	1	0	3	13	9	8
RPS3AP26	0.7593874306727193	1.8877556922093925	3.081798284170894	1.6603466004452585	1.0864759514018503	0.026935775035867894	0.438490392973476	0.7660971905374535	0.8774082431012596	1	0	0	1	5	1	10	1	11
MGST2	2.7075520016699715	3.1625130261871215	9.012454005743836	1.6586473221485185	1.5318778669749702	0.8662752865779002	0.1663770577999264	0.2651585399600082	0.16300561845922307	3	1	7	12	3	13	22	11	26
HPSE	3.2230682501465333	3.6300456412924467	13.642586659328169	1.657284042894836	1.0463828468514382	0.1495877068377486	0.25555266159489815	0.5227678010196534	0.5275574978688522	2	6	14	10	7	13	32	10	46
HLA-DRA	8.04295498378547	8.54171903795689	455.42311223735425	1.6561203969162022	0.7497858203282772	0.0888595166685085	0.26222767416089915	0.6910996875513861	0.7415360171322914	72	374	455	133	135	616	666	515	959
SCARNA22	3.154434268731766	3.8742714313709956	18.25627371827794	1.655783728247039	0.6191115516967791	0.02808729772963254	0.37864445929030816	0.8439017822713015	0.918730633997449	2	15	4	5	14	33	15	17	20
RPS26	6.3753810351092834	6.6984080188655994	124.73935043948292	1.6553637789465694	1.224267470959316	0.581208748410847	0.11290734000982168	0.2602059461496895	0.22055789031704903	205	59	26	72	27	169	325	138	279
SNORA7B	4.26397949039202	4.711302423645587	31.959809070139745	1.6538411498901031	0.8168987102929381	0.0750005434965127	0.2115409349909673	0.679640378823531	0.7720160260703397	8	23	15	11	19	48	51	36	41
FAM65C	4.072433859275244	4.647807849649149	27.85709144201079	1.6530243324884375	1.3783783988468212	0.9750598222855001	0.18195644777188405	0.25690902257765613	0.10372350695143877	48	0	15	31	9	31	72	30	101
KIF14	2.576195981017433	3.1786436194607828	9.076307694250225	1.6508506135842551	1.4139555853525299	0.30004752603286267	0.228263247777934	0.38874385603894596	0.2741816517075691	13	0	2	11	4	16	25	8	22
SNORA63	2.2191106116044286	3.0321007451216393	9.89339730999695	1.6461421562809246	0.41105699141626684	0.01068601974347254	0.4698105031477482	0.9187926829508635	0.9712644985039991	2	9	5	0	8	17	13	5	10
C1GALT1C1	3.3575534322573786	3.7072382810575473	14.244236812502445	1.645900322601713	1.4252225030068333	0.932066502520541	0.12807865954946288	0.2532441699310302	0.1270910695208483	14	5	4	9	6	14	44	15	41
AGR2	5.020737679478121	5.386904524165159	50.61575879215168	1.645418675905465	0.6920826350976904	0.0791717784034045	0.17048788870881937	0.6838559131227662	0.7879506278435857	23	36	10	41	28	45	111	41	131
SNORA75	3.374252816547139	4.001016698823698	19.416335038690224	1.6439821813948687	0.8151304605894846	0.05524166270027306	0.4026883398011938	0.7407565034519572	0.8181527638449151	1	15	10	11	10	38	22	19	20
SNHG4	0.3114968651663577	1.5420925045521077	1.7110200299882012	1.6395437835177178	1.3566197678688994	0.04214049736590084	0.43747490871254713	0.6851625731245374	0.7534989010031448	0	0	0	6	0	1	7	4	2
AC009303.2	0.10744116875334433	1.4467370429868316	1.4786102047777634	1.638795508778478	2.5746753542584977	0.06092748717808061	0.45008020632640733	0.38872172995644805	NA	1	1	0	0	0	0	6	1	10
IGHJ2	-0.12931718477480808	1.3354856497105163	1.3025480430693077	1.6341707914163421	3.3375461018891306	0.06481700206952175	0.46053163011200465	0.2841780833786971	NA	0	0	1	0	0	5	1	0	8
CXorf36	4.315827221194782	4.781204755030917	31.251516528079264	1.6318498793637655	1.597003015062386	1.2844922915433024	0.11382403487760866	0.1407407183619401	0.03125026872562986	40	1	29	15	11	34	59	60	91
S100A14	4.597273105058992	5.337426782028444	47.13064162912849	1.6300533237848993	0.40765853602136337	0.02355554593551192	0.46158016729861867	0.882273368429115	0.9269409166828142	36	15	1	179	9	74	58	32	102
DKK2	3.0682351727683033	3.617246657612319	12.800928860317175	1.6290200475557064	1.6024366496609044	0.36528096606063637	0.24680920964839995	0.2800840218748006	0.2154906610596185	18	4	4	5	4	13	29	5	74
LRRC37A	1.2400761564800071	2.0903015249723893	3.2463526836440044	1.6289024364507523	1.1518004166841809	0.07406580081346743	0.3976081660701653	0.6518080137621928	0.6858315551640696	0	1	7	4	0	3	7	3	14
IQGAP3	2.7375100636677567	3.4094287258110314	10.312387459202013	1.62829003116132	1.3608300976719383	0.2749570597866674	0.2260622967968934	0.38269723832736574	0.31357561848131105	19	0	5	17	1	13	32	7	41
SMOC2	3.8339865869753633	4.638096555035288	27.782557516876388	1.6279868590520088	1.786555892082471	0.8556525365066268	0.33372188318028956	0.2651585399600082	0.17084802060396048	22	5	45	8	1	6	109	72	48
C6orf223	0.6303958293225318	2.1166015188472946	3.1571752000341773	1.6272962050198976	1.3271105409413102	0.04007485429700528	0.550173432330997	0.7021395300750907	0.7766079191637316	0	1	0	10	0	2	23	0	6
CBLC	0.718817142511327	1.9244362047842725	3.116839961069079	1.6261638713309219	1.6641144437549216	0.06463752491546469	0.5232825320007319	0.6024697752107013	0.6028706736726146	0	0	0	7	1	7	5	7	1
NLGN4Y	0.9024449933506672	2.001921605131201	3.032964109903709	1.6237191993696134	0.9363212717784385	0.039406463428479116	0.4674308913781405	0.7837339847854407	0.8260939869926901	11	0	0	0	2	2	14	3	4
ZNF77	1.6314280869228137	2.5660633435344353	4.9010095236883515	1.6227513370068174	1.7055978032142858	0.15281612572990477	0.3414272873902546	0.4074585840232699	0.37204613629030686	10	0	2	5	0	10	14	1	23
ACOT1	0.3925908157037676	1.5136197399186786	1.4750545168543892	1.6226671141971927	1.9409345951721282	0.06855539216411163	0.34608024543413907	0.4546474217744533	NA	1	0	0	3	0	1	5	1	10
SNORA35	2.2994065266259796	3.2602786201352383	10.564642171583573	1.6226508383518237	1.6795973990501079	0.11901977006407626	0.5321332590717573	0.48025119805601035	0.4403899476892687	0	5	10	8	1	29	15	16	4
LTB	0.8883528552628607	1.7218461086881323	2.288953753573209	1.6197102793903122	1.6781417591144858	0.0976414970174081	0.3307796150189907	0.47652983741706034	0.49592188716487395	2	1	3	0	0	3	8	3	5
CAMK1	1.5497205343791056	2.5711893887814794	5.171475304344155	1.6180560540461337	1.105593882793284	0.07384215790030131	0.45008020632640733	0.6826863431487108	0.6851646253614461	13	0	11	0	0	9	4	8	16
LINC01572	1.2629332320566535	2.1502052608629207	3.4669820923243706	1.6180082394770754	1.85142321951377	0.12498944612276096	0.3393322385518106	0.40383687910015165	0.3956664828594646	2	2	3	1	0	3	10	1	21
PRR4	2.8306739481620826	4.218239761713196	20.332484980998686	1.6153527543944493	2.5054271853939154	1.8284562230419283	0.5174011294522637	0.2344430425912038	0.0946188222781007	8	0	11	21	1	3	82	79	9
NDUFAF1	3.014179185466476	3.408751931706324	11.401176287141295	1.6135497417981974	1.4652159752404503	0.6822831445680345	0.17371647060415904	0.2865552854286748	0.18084355701153548	10	5	7	3	4	16	21	10	42
GCNT3	1.134029604736551	2.135823305634667	3.150086415607545	1.613445119240618	1.027111295752933	0.05857502757229262	0.38943998217124726	0.7112069243876342	0.7517626263134801	5	0	0	10	0	2	9	3	14
DBP	1.5382323671202107	2.232994619878039	4.216742445033732	1.613141977383215	1.0963967738348874	0.07590208193870669	0.42050459843453813	0.6631612364760976	0.6853402840231068	0	2	2	6	2	6	10	2	12
GPR65	3.687798288939466	4.284592569211002	23.637798265381278	1.6109044743826737	0.5139500547679382	0.028536154666654323	0.321637186261499	0.8504540643256745	0.9260355921603297	5	26	23	4	7	35	44	8	46
VEGFC	4.3902554667174725	4.812048780729617	31.754018708496336	1.6091818727225227	1.45323774478014	1.0580014526237465	0.10959483088194101	0.18031053987053144	0.0856406008175399	17	7	53	27	2	31	81	54	85
SCARA5	5.080784522563718	5.624482859075651	57.129573023285225	1.6089865869817186	1.7640975994819068	1.394370837083386	0.17314350732170566	0.13786509043070688	0.04541601091513775	106	4	26	33	11	27	211	130	115
C19orf33	2.7388801749059897	3.4018422001253272	11.239430423658295	1.6063920739462134	0.8288217827074572	0.07869665319365458	0.4400681247177499	0.7099203040650203	0.7406916413756928	29	3	0	7	6	6	31	17	21
CD28	2.2732435820375896	2.8608347353452253	7.1803647070243946	1.6062401779255728	1.4714117020252906	0.1805456999977058	0.30029479002512516	0.4179461511828041	0.3628603505441853	1	1	12	5	2	16	13	8	14
YWHAQP5	1.2593281284993358	1.996397833575646	2.973227136600472	1.6051536077901756	1.752832419754525	0.1429333023299841	0.26222767416089915	0.37607668143168854	0.3795012503641678	2	0	4	1	1	2	9	5	11
TLR8	3.607361203405583	4.309689852285085	23.390583030637107	1.6048573998781226	0.07979042744050317	-0.0020453008865448474	0.40766276839266236	0.983544153760756	0.9945770278042734	2	23	65	5	3	15	36	21	48
PIGB	2.8760043874313035	3.299529516709019	10.232798311210095	1.6046499966064942	1.6227846816733957	1.182797780354366	0.14334587502310372	0.20907925194468674	0.08271651145769708	10	4	4	9	1	14	28	15	23
MYOC	1.706867704283863	2.766239044750277	6.585547221415237	1.6037658113826014	1.7177000256974073	0.1188684143502793	0.45092566483494406	0.4810667819417583	0.42360262966723844	9	0	10	0	1	4	8	25	8
MCM10	2.323176380152269	2.8238886182816616	6.713562838433275	1.602614418504344	1.6037866972880839	0.5963719416183255	0.18564912537603603	0.27298484210051227	0.19898863655298032	11	1	2	4	2	11	19	6	20
ANLN	4.114604431129889	4.57835790084375	27.034263183898037	1.602184020242483	1.061151929583778	0.1826203207451308	0.29532856042533684	0.4737775568617894	0.470818500220014	62	6	2	25	10	37	53	20	92
RNA5-8S5	3.200496359835993	3.6719173274848154	14.385540373298204	1.6020689586269397	1.1691960030077213	0.15410453652626438	0.2298794963514967	0.4957882005473158	0.48463304752318237	15	11	2	10	2	22	23	14	38
CRACR2B	2.776406708682145	3.3456849854924515	10.156129846531968	1.6010353477075419	1.415434501276494	0.2993279014403633	0.21749888516405977	0.34756698136918657	0.2802583044996142	19	1	2	15	1	16	32	12	21
FBLN7	1.460344348230846	2.36304548559745	4.926069514131956	1.60080957411309	1.4231879771094045	0.08053172583859095	0.4749163984099362	0.6024697752107013	0.5970594932520803	0	1	9	1	2	4	5	15	6
MMP8	3.6923420194462926	4.733901984764592	30.11782851909123	1.6006824304236598	0.4943643924059381	0.016707090652619234	0.5321332590717573	0.8812961406253081	0.9423084782644158	9	16	1	104	5	4	149	13	60
TTTY14	0.8730774350239298	2.0764616007566343	3.312186007906292	1.59826706028579	0.9013005311581679	0.03859173113218604	0.4889613339344453	0.8036238480189797	0.8201179886410337	15	1	0	0	0	9	5	1	7
RP11-1020A11.1	-0.5245336430583147	1.093423932730815	0.6799182579843324	1.596503742931608	4.203766596823476	0.0325119512855332	0.45309063117156106	0.29054316489494564	NA	0	0	0	0	0	0	6	0	5
C12orf73	0.4262651565522172	1.6751700973527728	1.8091172176082462	1.595779550058502	1.936183509559935	0.06492635608444373	0.4400681247177499	0.4877012914231291	0.589024867046637	1	0	0	4	0	2	10	0	9
TK1	2.7876360005455463	3.268533021013514	10.89019805781346	1.5957235049152314	1.2592726910342713	0.13057667380837218	0.2703931976278622	0.5087651554438766	0.5059170359299375	8	6	2	3	6	11	16	20	21
MIR100HG	1.0804631312923076	1.9172941167007067	2.5700333886919804	1.595458990641356	1.7514449351059262	0.12102683018160604	0.2631309006725587	0.4016679270180075	0.44073903545338156	3	0	4	1	0	4	12	2	7
RP11-421E14.2	1.7364094427564984	2.399829094350149	4.86718874875943	1.5953442545181264	1.5164852991948747	0.14349015143241595	0.27499664190037487	0.475555610237309	0.40918875588056025	3	0	2	3	4	9	15	3	10
LNX1	0.8412724966911866	1.8724779058334227	2.9280130370216555	1.5938592720143154	2.051523437669952	0.09817375773608457	0.4215477954221055	0.44525361578356587	0.4163052357320234	1	0	0	4	1	2	3	11	5
ETFB	4.229662342784962	4.573277575472146	27.036897250970082	1.5938008645186184	1.5315882231523512	1.2034903255861134	0.08929339483907021	0.1279098375017301	0.04090765218033839	46	5	10	14	8	45	61	35	64
FUT2	1.1984961512435033	2.1274998293267418	3.9508307010650556	1.5935152043920786	1.9148177274863383	0.10677011131740809	0.4821363630747616	0.4546474217744533	0.4163052357320234	0	1	1	5	1	6	7	11	2
NIPSNAP3B	0.9870939114401378	1.8630922447725893	2.6869341742335213	1.5926000039082293	1.720338112942138	0.09178214001488721	0.4167446471574661	0.4773819091334418	0.508510382478257	0	1	2	2	1	1	14	3	6
SMAGP	3.44254874454483	3.893008577177068	16.167062011443733	1.5922739516149231	1.4272056286737222	0.7995970588418476	0.1732386774793799	0.27298484210051227	0.1694490092045493	6	1	13	24	6	19	30	29	42
HIST1H2BK	4.933939671031032	5.291296269729982	45.114245924353796	1.5907837981423032	1.504337502493371	1.2634641995468696	0.06782592388157528	0.10528812448234175	0.014120048424189232	44	12	26	62	3	61	118	53	136
NDUFB6	2.486569706482015	3.0987247655723076	8.152078820281131	1.5907281495042878	1.377074481375295	0.2676283019167691	0.23412397272279112	0.3900377305515809	0.3131494942367871	12	2	3	13	0	9	32	7	23
NCF1C	0.9754353946820201	1.9203562904604863	2.8327153272590744	1.5891098170195166	1.346068546559595	0.07348370287720823	0.41689626480607156	0.6175898200532209	0.639669936153244	0	0	6	4	0	5	4	6	5
FAM83A	0.9961854917683246	2.0828604889676123	3.2374604737063173	1.586581258599157	0.8661912592166443	0.04283109984244758	0.4562136677156455	0.8003445014439485	0.8095314432029511	0	0	2	13	0	7	3	3	9
SNORA71A	3.0765257795897702	3.651618701460295	14.675826527247596	1.5859639225490354	1.3386507345159493	0.12077949638946872	0.28835667175460744	0.5048744295070686	0.5253865292334264	5	3	4	6	13	31	19	19	17
TWF2	3.7294535171606036	4.264848189728107	21.116092218501475	1.5848004661861395	1.0895553557240591	0.1830004659422938	0.25025186998532617	0.4773819091334418	0.46284757136202465	57	7	22	3	1	23	57	24	55
SLPI	5.6714302180739775	6.254442427534196	91.29460528192841	1.584044330064358	1.7189740772822326	1.0190271214329003	0.26762552139380863	0.2291852819660131	0.13846387564856566	22	30	75	58	21	60	221	277	70
CCDC167	1.9770478474053137	2.6499046034050338	5.695049302422588	1.58293114991088	1.69355348704891	0.2420397023608589	0.24630737110907508	0.3317501184812417	0.26224102432655105	10	0	5	2	1	5	12	14	15
CLEC11A	2.721679279071061	3.250507834491316	9.579914076139287	1.58272824033864	1.55827849251036	0.48969612822309383	0.20724640180923787	0.2780758255508433	0.21324501027802434	21	1	3	5	2	16	15	13	32
AIF1	5.174664438355598	5.635605991635724	61.196501821482975	1.5807729902874492	0.294769888846422	0.017626196267104304	0.2685274245575393	0.9127366733667214	0.9643094067245427	12	53	54	15	39	55	122	55	91
AURKB	1.7565857500007984	2.4870364165086185	4.980431440933681	1.579687620073433	1.9403923639229157	0.20933281317719574	0.32121265488311007	0.28662483768867264	0.23547458997482681	6	1	1	3	1	12	7	2	23
AC233755.2	0.29127488363937026	1.533441940260419	1.6824290664117283	1.5772984042112845	1.3282231725602591	0.040584053934499216	0.47311709374399824	0.6943308645114623	NA	0	0	0	6	0	2	1	3	8
MBOAT1	2.320568672639988	3.0552332185411117	7.785747133700426	1.5769078342995395	1.2851008016895593	0.1864119464123384	0.26711353984473285	0.4810667819417583	0.4200954407699296	7	0	16	9	0	14	17	7	25
RAB39A	0.6329981502560598	1.6679287476693978	1.9839785913257584	1.5757228190102317	1.7222608035594507	0.07138085558773795	0.4193092335766767	0.510244658658547	0.5831890463029038	0	1	3	1	0	1	7	1	11
AURKA	2.085033977631007	2.7166869935596063	6.093611550655518	1.569274600209747	1.6320570282864169	0.2221922989770546	0.3035795758517805	0.3498896992677664	0.27966287425131514	7	2	1	6	1	11	22	2	18
MS4A4A	5.307004124118663	5.709524734488609	64.0531330378541	1.5676312557667396	0.4719523009612368	0.043374980664042724	0.24041213435306208	0.8228954825549958	0.8990724501254461	11	58	41	39	29	69	103	53	140
GZMB	3.312421686074379	3.8815226684121455	16.975191188084743	1.5635459318492013	1.1234060873970624	0.11530264618121824	0.2721116569200552	0.5554734614503122	0.5876113947577883	11	14	18	3	1	32	20	15	41
LINC01232	0.07254432856517568	1.3421588143443326	1.208133636396701	1.5624967124447058	2.093167965622957	0.051167280035981325	0.43181017564635893	0.4810667819417583	NA	3	0	0	0	0	3	5	0	5
RNU1-2	0.4794856472254059	1.6026227348878208	2.377851620407549	1.5611172330663563	1.8823083526839126	0.0578671955475142	0.5107067977170003	0.5603248428170787	0.5757365641713014	0	2	0	2	0	6	5	3	1
HENMT1	1.264318397596622	2.1715237238231917	4.000958454173728	1.560856877279723	2.005455064486533	0.12321559221424117	0.3957284276722342	0.405804348941877	0.3543238648818173	1	0	4	1	2	2	4	14	9
TPD52L1	3.291832225062207	3.8364248296129038	15.63772749346584	1.560469439545261	1.3195704365488492	0.22670441455244608	0.3300441971757814	0.4052980225252993	0.34175410406591844	20	3	1	25	4	21	33	30	22
MFAP3L	2.382964392686045	2.903417155665189	7.122395940036413	1.5582806479939009	1.2881651142417618	0.18023840748040149	0.23495849382071693	0.4427956498333402	0.4163052357320234	3	2	3	15	1	8	17	7	26
CTHRC1	3.6360377543630964	4.051948044819744	18.325075944597803	1.5568177556635734	1.0786471111018332	0.21830365433475793	0.2469741010036878	0.45139937736769875	0.42135241523570266	23	3	2	28	9	20	46	19	50
TMEM14A	2.1270754425571528	2.8107100433714978	6.410570747967264	1.5562363071053387	1.3897508788991073	0.1487729588155956	0.31814619346716305	0.45382911998847925	0.4505517347442922	17	1	1	4	1	3	14	11	27
RP1-122P22.2	2.860417710287295	3.3099652720123363	10.524522659341983	1.554874544509215	1.3817974481081263	0.31002782215306435	0.19762023654248043	0.3650426489573905	0.26030854447367935	9	1	9	3	7	17	19	10	32
CYP4X1	2.463001276316111	3.2120181077082637	9.40501803465905	1.5544231013312548	0.8625605791713687	0.07498711083120264	0.37875429299051566	0.7112861125163116	0.7415360171322914	8	5	24	1	0	4	22	14	27
RAD54L	1.0305417829778436	1.8369445499224364	2.6717355117878756	1.5537585768742144	1.552995118705993	0.09840355733556876	0.3610813712697074	0.511323811570842	0.5245140216631362	5	1	0	2	0	5	5	4	6
BEX5	1.6310934611472854	2.3965139145593364	4.510120856353681	1.5535243530326295	1.5892641107663443	0.14339895497393093	0.32489546103309613	0.4419553252908469	0.4137008505006193	4	1	8	1	0	2	12	11	12
LINC01484	0.7458805440192844	1.9206791079253607	2.654418090870138	1.5520887242226027	0.9323442031418071	0.039062938772450685	0.4733527733517386	0.7920517444902964	0.8150159589081305	0	0	1	11	0	6	3	1	10
CTSK	4.386144248387555	5.300028325903962	48.77910500738352	1.5512145415297756	-0.0726554448073232	-0.009274275813113556	0.2978357925147155	0.9853159302320419	NA	35	1	7	22	89	26	67	55	70
FAM13C	3.6734767758088283	4.1057882932961585	18.693006227288087	1.5510090772610412	1.5743885387408083	1.1410354016640494	0.15683314245414173	0.17504870047983376	0.08502766514994096	37	3	8	11	3	21	30	30	73
CD96	3.1702313494838954	3.6819437933000794	13.711605775931721	1.5509125795777634	0.9715481127420308	0.11743240268727952	0.2753366076827874	0.5928961289265132	0.611695491506619	4	3	37	4	4	22	31	9	35
RPA3	2.6003080439842123	3.021458263461355	8.11995510635117	1.5487494495407397	1.4816087496745292	0.7069362028520872	0.19256507460503466	0.2868889614945856	0.18528719227452292	8	2	2	8	3	12	22	7	24
CYSLTR1	0.679384236789184	1.8299076728874588	2.306922804852947	1.5462882852612063	2.284438376531329	0.10376590323469075	0.43541835871274776	0.35661030616014705	0.3816659529429467	1	0	1	3	0	0	14	5	6
FBXO6	1.4745612457691557	2.1582249148787636	3.910506107286068	1.5444679550562488	1.1345582764811537	0.08008812282775866	0.3958705175041279	0.6406747962380468	0.6675445884444151	3	3	0	4	1	3	11	3	12
CD24	5.260028905661841	5.686871781613729	60.3355637099653	1.543335977316025	0.7315510640078148	0.10294397070963007	0.2913223616750486	0.6648604257787434	0.7093188352622767	11	15	29	174	21	46	168	49	171
DEPDC1	1.5697151004411187	2.207841628501745	4.172505412418921	1.5418242878595096	1.4419012907940343	0.11093244141062727	0.3307796150189907	0.5055304150097492	0.4977192265591401	4	3	1	1	1	7	11	2	11
PRF1	3.5810782591950576	4.367989205483063	22.470205777563816	1.5414642127267075	0.3997400629278763	0.037895414392707	0.3224241098457924	0.8946224226187954	NA	7	1	111	7	3	26	45	18	50
GOLGA8R	1.922105532254815	2.6290322498577137	5.489816625535063	1.5403621884169882	1.6178917035943063	0.2371422667209416	0.25963566211510913	0.3639002532130231	0.28730349764662816	8	0	6	5	0	7	14	12	11
ACPP	1.8972505160651365	2.729468080140611	5.7611924644698265	1.5389478939808396	1.647935387694264	0.16120772538190736	0.35132302263447884	0.4002384413328258	0.37033805324675423	10	2	4	2	0	4	15	2	39
EAF2	2.465886446342653	3.0545310869254694	7.922863401747675	1.5384397634415354	1.4011825197025602	0.3093666018760861	0.21403430156515257	0.36779910247677355	0.2830762062301325	6	0	14	8	1	13	19	9	23
SLC25A18	0.5469288480088675	1.5329086959624278	1.6791738583730866	1.5382714179297972	1.3646966930092927	0.05642404794601953	0.36583126824660694	0.6191474590511103	NA	1	0	0	5	0	3	4	2	5
NCAPG2	4.1551840306337695	4.491738915496618	25.18052361724599	1.5370528577491511	1.565651880233919	1.2909035373382487	0.07925483888629473	0.10319364356830091	0.019441455532127117	39	4	18	12	6	43	54	25	82
P2RY6	0.41936949342641144	1.5624586683469273	1.6189040348151824	1.5360563255298958	2.491052714627876	0.09378444551671734	0.3988182203400505	0.3049856228074963	NA	1	0	1	1	0	3	10	0	6
HEMGN	3.2677684874561663	3.7071805773440754	13.366479820905326	1.533828839591676	1.533645572615314	1.1503077501511554	0.12167821863184647	0.17058073165909945	0.06608123134002454	17	1	12	14	2	13	47	14	47
CCDC77	3.061246936670205	3.6253776363224848	12.812279312951855	1.5333908998530421	1.3199566614254432	0.43076367202100174	0.2326494406705695	0.3653137729881507	0.25422635987689846	27	0	5	13	4	21	27	13	39
FRZB	2.3899830761075713	3.2092431435028197	8.785675233504397	1.5324500692693586	1.9523445148761212	0.3001726036008945	0.35841708344831485	0.2560743205675419	0.1824070765372323	12	1	7	3	1	2	61	12	15
RP11-95D17.1	0.8603641116198303	1.7368458494947883	2.1737380858861637	1.5318548628498299	1.9185585734615258	0.10688863071678555	0.3343544033991109	0.3779224680683247	0.4284011623003347	1	1	1	2	0	1	9	2	10
CDKN3	2.2529325143261696	2.8853817141605562	7.329454635823747	1.5317967500966738	1.449581952207605	0.15980972166620575	0.3442450348910285	0.44820384994411544	0.4025047468909556	6	4	1	8	1	2	20	14	22
RP11-473M20.9	1.8259221799147185	2.6325667025858994	5.6412913913089735	1.5308565480160752	1.6612425690007118	0.1741346041176817	0.3307796150189907	0.4054514819741402	0.3393188991461579	9	0	8	2	0	9	7	14	12
SNORA65	2.998373769572254	3.583152465030909	14.077461381583158	1.5304578017119368	1.4034922175869893	0.12016216915835681	0.33006722311497466	0.4937000039580365	0.5127432323841925	5	9	4	4	6	36	16	13	17
MS4A14	3.2437607295438187	3.9906640398859192	16.514416821847448	1.5302617631899744	0.9123182852735494	0.11450678714262649	0.2953272657490758	0.6276337641833831	0.6309435085241698	17	0	54	10	1	14	36	18	61
AL353644.6	1.3825895155477566	2.4315195927675126	4.714697447972985	1.5280396019646574	1.9149663115994742	0.12556757321408757	0.4685299838697256	0.4231734322742686	0.3715819132069844	3	0	9	1	0	5	16	14	2
UCP2	5.22368572051819	5.711905388058843	64.99963736269336	1.5266288999559698	0.23289464067819443	0.00942141122538184	0.25025186998532617	0.9359473553030336	0.9807963108973976	17	62	22	26	44	80	98	43	104
ORC5	2.6899280111102843	3.159584361293002	9.18259287872581	1.5260151554916548	1.282915602806974	0.22806342475357563	0.28004402164374115	0.4227305619095275	0.3479902975601137	13	4	1	9	2	8	29	13	19
RAB9B	0.9422491776382977	1.9669246880858235	2.6424807549380245	1.5246786340965792	1.2258982077559923	0.06374153327803013	0.42090076608044674	0.6530417600935633	0.7004612341277023	9	0	3	0	0	1	12	4	7
CDON	2.3164249989751755	2.887969860117564	7.240881072375737	1.5242895636640619	1.565806922320763	0.2428614504089737	0.30360426655006184	0.34975101337838765	0.2773299981384296	12	2	6	1	1	8	23	14	10
EME1	0.8677066295224798	1.8667445273443508	2.716666526942795	1.5236296123784894	1.7440640788005228	0.08978648352348402	0.4425044101139192	0.5049027011622386	0.5059187549872142	3	0	0	5	0	6	6	6	2
RP11-156P1.3	3.3940036040512864	3.906972207673583	16.415493088154612	1.5217282000452153	1.3965980982808721	0.316452201480455	0.27296283944480276	0.34055964219789203	0.26651195296641705	31	2	16	2	5	17	28	36	35
FTH1P23	1.8523643854333607	2.7243059585488463	6.644231436537113	1.5214355098787526	1.4692083374270974	0.09822214240855272	0.48717120164288247	0.5452730187890443	0.5448519603111077	6	4	0	6	1	1	10	18	18
LRRN4	2.2016725956870284	3.454980007218973	12.04957193955991	1.5206153164371021	-0.06431411142984118	-0.005825520497437052	0.5966226843594307	0.9889875618499233	0.9737617169716046	4	13	40	0	0	1	27	8	31
BSPRY	2.526756354779158	3.2460863346969275	9.430213493090564	1.5165200745127039	0.7773877857242613	0.07883124433606056	0.4520808438990928	0.7300403374019186	0.7430098263259051	25	1	0	19	2	8	20	15	20
DUSP8P5	1.1889231908268683	2.0268305760982637	2.9739359458655903	1.516051408431983	1.5412704429691098	0.10690426990813258	0.3343544033991109	0.4918785844456044	0.5119326770318039	1	0	5	4	0	2	12	6	6
F5	4.302406777773887	4.712390272535076	29.924340996576916	1.5147419537322881	0.9784333810492047	0.15448109874826	0.22453612215248972	0.5055304150097492	0.5494710948149654	10	4	52	16	19	23	89	18	107
TCN2	5.633487209755511	5.982847737670928	76.69800198635005	1.5139138495395896	0.7138873472560204	0.09482701016586134	0.22453612215248972	0.657050710924023	0.7441474769412763	18	46	35	70	44	95	108	60	224
SNRPD2	4.416523203544693	4.757833824244738	30.514113627347825	1.5136467192222747	1.501161670618445	1.2382699692118728	0.07566722645283333	0.10639865990634861	0.019441455532127117	29	3	18	43	7	50	73	32	90
GLYCTK	1.9710159234953741	2.5882751431826043	5.142477729870206	1.5117989379579928	1.4865081398769213	0.22870289591442847	0.2367348610495506	0.3696261518388472	0.32582031497472547	7	1	3	7	0	5	19	5	18
MS4A7	6.275423371994281	6.788532151372189	135.90889292390557	1.511511228312844	0.2137287061402511	0.012780436579606315	0.3481815814636064	0.9394896179697125	0.9734054743194142	14	148	118	74	47	123	210	104	301
SLC25A14	0.9621090762808384	1.9374990941446304	2.6172955970037997	1.5114414046856177	1.2811485843557069	0.07047290624302752	0.4167446471574661	0.6218476057054033	0.6754075848616636	6	0	0	5	0	1	9	5	8
PCDH17	6.9569168318599335	7.209184448707783	177.5081040768047	1.509517910933787	1.3425352066619827	1.0670242244431247	0.07469856301080982	0.11551210329664505	0.034444042597150774	78	37	240	131	57	234	328	212	592
AC017060.1	1.9045948811186812	2.5623187183992018	5.194925950724825	1.5093769948735258	1.664031147207428	0.23523498498575332	0.26222767416089915	0.339804434687731	0.2741816517075691	5	0	3	7	1	3	14	12	15
TRAIP	0.5831396254633462	1.6111832923138076	2.007059069397087	1.5074808286496624	1.2977566166164782	0.05260608101505573	0.46334880342652135	0.6709073504827122	0.7199968147239532	6	0	0	0	1	3	2	3	7
SH2D2A	1.823401285754314	2.6830035458571473	5.579983522230173	1.5071904024450367	0.8828835418970846	0.06928590851875162	0.36107414741169	0.7276402808705268	0.7447191388592064	2	0	20	5	0	8	9	5	20
BMX	1.6422946132625151	2.3518690352457554	4.681410036611298	1.5051997815796414	1.1513276028320962	0.08186783642290454	0.34744759651098445	0.636716509762193	0.6618735849341298	3	0	1	4	5	3	8	5	19
C1QB	7.96679706223652	8.486573499037322	439.88386955538147	1.5035996269978524	0.4911712426641124	0.03128745609959274	0.33041307011038484	0.8331030133444272	0.9127393597509347	65	423	173	280	168	572	569	415	917
ITPA	3.044348340143271	3.5151726592908323	12.273688710757165	1.5029286437330296	1.1669682968878368	0.19957246387063135	0.30827134498190717	0.46836070909428396	0.4163052357320234	20	2	1	13	6	13	24	20	28
EEF1A1P5	4.293782413436862	4.654551480657198	29.993102441130066	1.5025086056836081	0.8519291794111057	0.10231110043508265	0.199462225880311	0.6035849183477724	0.7000479982767479	16	17	15	11	20	13	76	39	73
FAM157A	1.4165738759759525	2.2623184833306	3.820944640272044	1.501223815771424	1.0884333868727039	0.0762469125699022	0.42907423626967983	0.6648606683413231	0.69016654379300435	6	0	9	0	1	3	6	5	17
HSP90B2P	0.9149876698849911	1.7452208024232483	2.330913880895493	1.5008393402308298	1.5265126741692152	0.08900631896839607	0.37875429299051566	0.5227678010196534	0.5569511605853554	4	1	2	0	0	4	8	2	5
EBF1	5.099505798305437	5.396986812536015	49.308640806856864	1.499676278833843	1.5487695684491878	1.3008365793287502	0.07469856301080982	0.0897070587179129	0.012295207288906712	54	10	34	26	16	40	120	104	109
FAM98C	2.258930662515594	2.762493175752376	6.529710763491567	1.499294916540953	1.4768250884213707	0.22320579181006098	0.2703931976278622	0.3653137729881507	0.3120399741569575	2	1	10	4	2	11	19	8	11
NLRC4	3.6759387949710907	3.998524213603922	17.636210537823988	1.4959960504343779	1.4200137375706168	1.0448858136665757	0.12449058814423923	0.19738002149455802	0.0826621968831346	13	8	13	13	3	22	34	16	71
LILRA6	3.9584196107409886	4.290385122777448	21.96984677272857	1.4956878959786648	1.466344050058817	1.182431565863819	0.08955192256026036	0.15412722422360803	0.03151021856125486	22	2	18	13	10	34	44	28	60
ATL1	3.0347216155267196	3.5024923512993236	12.018651272217522	1.494447781086843	1.709547627859665	1.2358415472942106	0.19186419585049996	0.18252285881916674	0.08241392496435845	13	3	5	12	1	17	20	26	26
TRBC2	2.6108241982627063	3.323259255952405	11.872405467978465	1.4942217148568004	-0.028672221209784562	-0.011686532441136304	0.5554297123322076	0.9939916120037818	0.9706117274010612	0	12	21	3	6	12	15	9	15
CTB-193M12.4	0.5062643249480497	1.6644579162486537	1.9695262628184709	1.4940615931753483	2.0146215583743485	0.07722307684964654	0.46264803329634574	0.4605818067488544	0.51575889208798	2	0	0	3	0	6	6	0	7
CD226	4.208592548260674	4.63524396311516	27.896870818919183	1.492500818759675	1.10762206678431	0.21594118046300043	0.22170675132279297	0.4216520894536503	0.4215721489273001	22	9	62	7	4	31	66	17	112
KCNA3	2.9201858315189653	3.6212825588277697	12.856727096159409	1.491685903549171	1.118779788011761	0.13719032768637004	0.3205123684098781	0.5552988131001636	0.5259429703014196	6	0	37	8	2	19	22	23	22
RP5-1092A3.4	1.0748707228978471	2.003017024774652	2.84823367324731	1.4902564512005985	1.5011349352006835	0.08962300322969137	0.3701157820020847	0.5292207541150311	0.5660327938187951	2	0	7	1	0	6	6	1	13
GSDMC	1.3548122139126135	2.0069165205072914	3.392969320669708	1.4891896021768205	1.8812214108787557	0.14703841355249003	0.3408110287778755	0.34975101337838765	0.32788373029976964	1	1	2	2	1	4	4	8	9
BLNK	2.4113647507343887	3.040733988241534	7.875733437782129	1.488210498896765	1.5877808097215127	0.25554099157311455	0.3300441971757814	0.33544254967260195	0.2672042846126998	9	2	2	10	1	2	32	13	24
PRR11	2.734354208254022	3.4047915095729024	11.667201171831321	1.4880691085476467	0.9155817419015578	0.0797633126256654	0.4904365368310972	0.6879846021148741	0.7212316485789884	13	4	0	14	7	25	19	4	25
FAM111B	2.4087473002541686	3.0609171619100213	8.09810833279423	1.487717959338518	1.3060568528009528	0.14238972808974093	0.359031163553166	0.48373878589993546	0.47692910697256924	19	3	1	5	1	9	41	5	13
FCGR2B	3.2016746419802504	3.6323183354768678	13.671905185977085	1.4858274231528392	1.0463883846168063	0.15884938660758402	0.2293375536922471	0.5227678010196534	0.5081419278205852	5	10	17	9	1	13	40	15	28
RNA5SP48	0.6518860809781531	2.0114139277237073	4.640892441610046	1.4858059600959015	0.23160981255530463	-0.0035952400691074394	0.6070734005831069	0.9694314605694809	0.9853230694070222	0	9	0	1	0	5	4	6	1
LCN2	5.242142707184584	5.51346102155396	53.90025320691177	1.4845368723999544	1.4125193247262646	1.0981038239344376	0.07816416883350213	0.12218523168434797	0.04099971979033616	49	19	33	30	17	38	150	102	114
ECSCR	5.422187371372618	5.708762237284673	61.441011276061786	1.4799757504964184	1.4024264893808551	1.120422841111925	0.07925483888629473	0.11551210329664505	0.03184879066382965	77	9	65	23	22	57	133	107	171
DHRSX	3.1164375760442593	3.675909566913568	13.199254163046025	1.4795554516969545	1.3259368390278092	0.6183827861902258	0.2298794963514967	0.3430051603895248	0.22034595252532452	13	0	13	23	2	18	25	19	41
KIAA1324	2.2794029065984187	2.8795541877709896	7.292808290564403	1.4795083018841013	1.8168277712709273	0.3245680282746157	0.2827366797900402	0.2655866485028754	0.18907063046801134	4	1	10	3	1	9	10	20	14
CPT1C	1.627954171605155	2.318263487632422	4.290662517986099	1.479428991669361	1.4439299888600923	0.130900383219313	0.34282513487781907	0.48406875654749065	0.4674713846814467	9	0	2	1	2	6	15	6	6
FRRS1	1.8584197149436028	2.5088131110253413	5.489297052694644	1.4783803759850744	1.4325576876009416	0.1392071183187693	0.3442450348910285	0.5004246197085089	0.4403899476892687	6	0	1	4	4	7	7	11	12
HAAO	2.4135989255620083	2.9117500366023212	7.124099425234984	1.4770523489529241	1.3233109004995218	0.21325346521811858	0.23453795693318172	0.394696013983498	0.37033805324675423	17	2	3	3	1	8	19	7	25
RASD2	1.3485141263119818	2.2041792182360673	3.3983400993123722	1.4769434290408445	1.5359743788415592	0.11746030943698321	0.3408110287778755	0.475555610237309	0.4905224900946731	2	0	4	6	0	4	7	2	21
PLK1	2.3712050741821815	3.171734274468179	9.002593097373486	1.476804734307167	1.6182929157699493	0.16771245545634936	0.448241751767401	0.40109635208226263	0.3532584861293512	16	1	1	6	3	22	30	1	22
CYB5RL	1.3748411937680152	2.2193974246479873	3.7263971476806304	1.4760536458681341	1.5498912561466904	0.11704435354951849	0.3558060402943242	0.48584391964993057	0.47663469185988044	5	0	1	7	0	10	5	3	12
MT-TN	1.2781353038298031	2.007507063056246	3.64927591867544	1.4747967612805446	1.2718456814717076	0.072811185523284	0.45135107241620215	0.6312125474323933	0.6524675246726785	4	1	0	1	3	6	7	5	4
TEC	3.704283060166767	4.048287211738753	17.983126452536776	1.4716467038890508	1.430110774736055	1.053422822013204	0.1321713613953126	0.18031053987053144	0.08168877078903647	16	5	9	24	3	27	44	13	65
RNU1-98P	0.9464678276604112	1.8505727876629974	3.119931251501197	1.4696149472158324	2.1411347341415055	0.10474301206816944	0.4466780954826894	0.40680587533210205	0.3553699085690703	1	2	1	1	0	9	3	5	3
OCIAD2	4.469483068421313	4.747337662556958	31.029157587788735	1.4693247966565803	1.1983663785133314	0.6763584853610012	0.13263204434344364	0.2560743205675419	0.1822417841395744	22	12	10	46	8	41	65	38	77
GUSBP2	0.8883528552628607	1.8416728418727106	2.4846261927247335	1.4689405674481177	1.2117045322171027	0.06277268226759389	0.42830800218798815	0.665338301671614	0.7002156828694721	3	0	7	0	0	5	3	3	8
HIST1H4I	1.6517616975970613	2.512542663484823	4.493753207264816	1.4678419565769327	1.4785419560365702	0.1356826789525925	0.35231877782032034	0.4718566317325672	0.46349650716987206	4	0	6	7	0	3	19	2	23
KLK11	0.7145386713831765	1.6630727016624198	1.9481187693266402	1.4672161210341954	1.1683406253257222	0.0545174148025204	0.3986482131670953	0.679960373320501	0.7383526905859851	2	0	6	0	0	3	6	2	5
CDK1	3.2979625953493428	3.7203456430940376	14.714437085582608	1.4659107133467817	1.034371585112055	0.14167981931068407	0.2984665913652345	0.5296519358947931	0.5484942921191934	20	9	2	9	5	8	29	20	48
AOAH	4.541662556660934	4.949895004619221	35.815107803832305	1.4639185523033176	0.6711859847528465	0.08965794120781163	0.29156607319045325	0.6960455816293015	0.7517626263134801	17	10	101	6	14	33	73	37	91
ZC3H12D	2.1875181110428215	2.8613120679673116	7.631657778777942	1.463782258548048	1.2229855515262824	0.10159452341952374	0.3462734230259383	0.5928961289265132	0.5858605635973726	5	7	5	3	0	3	15	16	17
DNAI1	0.7914139718984728	1.986189119204838	2.967253940571542	1.4629560693779406	-0.008204910146052602	4.8277602793574413e-4	0.5454065788994371	0.99901378953928	0.9985134272570259	0	1	17	0	0	3	5	2	6
RNA5SP355	2.27939074204252	3.355585534023992	13.574936043132515	1.4617567489359486	-0.41782152321490473	-0.018623246240007024	0.6138097266379339	0.9275378553205483	0.9125381025295285	0	17	2	3	13	12	11	13	5
CRABP2	1.7374535725082418	2.375898535039345	4.821954550897472	1.46055725740419	1.2383748973573416	0.1063482213863359	0.4446632946824617	0.5825832408387601	0.5603511380045615	5	2	0	5	2	5	5	7	17
LINC00926	2.1483559467847617	2.8009136934446377	6.252964071716026	1.4600963418851087	1.2846928630854892	0.15756772912659037	0.29550214759976356	0.4810667819417583	0.46284757136202465	4	0	14	5	1	7	27	6	13
LRRN4CL	1.0236514136261023	2.0467510815148877	4.259743682203835	1.4596491448055418	0.40306352746240615	0.006067289232143483	0.5038614365842933	0.9340427250425101	0.9784548194338857	2	0	0	1	8	2	4	7	6
DNM1P46	0.34808660130557556	1.6785312018872638	2.174069117488903	1.4586248317828316	2.8673080211204716	0.09427550145333917	0.5775719292432289	0.30781058025119057	0.3131494942367871	2	0	1	0	0	3	0	7	10
CIITA	6.230566775469019	6.528016929015314	110.12599503881049	1.4565038659429033	1.2799463790260688	0.9212263048804837	0.07925483888629473	0.17692859119197077	0.08909481267954043	86	46	141	81	8	149	260	142	255
PLXDC1	2.54659167170496	3.062198950357236	8.169095897391273	1.4548217088609137	1.3566298415585207	0.22992912494858045	0.23774130323884968	0.3787454479354591	0.3415638120085904	7	1	17	3	1	10	16	14	22
ABCA9	5.159186998888467	5.611011380124646	57.04181112043201	1.453973301301634	1.425174984183358	0.9643913036094623	0.17246211560600067	0.20961302602008497	0.11745781027373582	84	2	52	30	23	37	160	116	125
NUDT6	1.2060588484596315	2.0573695023283904	3.072970280596195	1.4528376242892413	1.2087704167759532	0.0790377954438796	0.43264652572802026	0.616834679063578	0.6680219486463105	6	1	5	0	0	2	7	3	15
SCARNA1	3.5895635084310826	4.012460715848282	19.171835379325607	1.452617805504719	0.8945099838496954	0.0896199518978914	0.2992445970572554	0.6382708242242398	0.710224928086136	6	13	5	15	10	35	36	14	26
MED27	1.6998959849836381	2.4407642939865326	4.414039943765342	1.4525490202221838	1.2956587663086487	0.12740851865908456	0.30915256500700233	0.5227678010196534	0.5226588291626537	5	0	10	3	0	5	18	5	10
SHISA4	1.6977923936624106	2.365247688195046	4.555636563003479	1.4497431021542166	1.173686014435934	0.1015638315272177	0.3456116969373048	0.6024697752107013	0.5919335598292025	4	0	1	5	4	4	16	3	13
CTB-55O6.8	0.9085748367898481	1.8132476516048444	2.289526306300625	1.4486496427902347	1.2605683983000182	0.06717582277248621	0.3697405194238129	0.616516989541056	0.6856572604823475	1	0	1	7	0	3	10	2	5
GMFG	4.454813788250945	4.739400790777846	31.3807471452617	1.4481717659816802	0.8949740886542967	0.16247563336626092	0.1732386774793799	0.5006167438129991	0.5569511605853554	14	20	36	13	11	32	77	22	90
PBK	1.1811495732526942	1.947194027525073	3.144314409508543	1.44571368466751	1.3865026395980515	0.08293569729718327	0.448241751767401	0.5749410405566265	0.5957249657766089	3	2	0	2	1	1	7	5	11
LSM3	5.044980556220886	5.331747202639585	48.701132347347595	1.4451815944109214	0.758051090527571	0.1125991744479188	0.16449546994071573	0.6024697752107013	0.696149449774973	22	32	19	35	26	43	98	62	95
SGOL1	0.5737075257315114	1.478979495459208	1.5183121972933458	1.4433155928636692	1.9042603903159043	0.08556721566441686	0.3298688290859446	0.391248019587365	NA	1	0	1	2	0	3	6	1	5
AZGP1	2.882868925642383	3.603894160153573	12.898730519006191	1.4430222305553435	1.494096311390656	0.16775551464153746	0.44834483453960305	0.4231734322742686	0.3804238399537868	12	2	1	20	4	5	52	30	12
GREM1	5.04474235848928	6.066581437723315	82.4069110536135	1.441950424323936	-0.6199596356200601	-0.02752155924239129	0.612289216050821	0.8408929127947902	0.8817554176373799	28	19	1	187	123	70	87	18	155
MAP1LC3B2	1.805139403164377	2.3153889928944453	4.616014196569268	1.4419498603277725	1.3192552593831908	0.13062398136530637	0.332134022596184	0.5016693359167825	0.4732575509309424	1	1	3	4	3	6	11	6	9
COX4I2	2.229845966067608	2.7781574599864416	6.348475485973945	1.4399226767741875	1.367367286709392	0.1824391384865011	0.31804808009561314	0.4216520894536503	0.39260957263017326	2	2	9	6	1	3	16	8	28
U1	6.78233611228222	7.2621877083115045	188.38506289020376	1.4396682904248221	0.569794465694005	0.05933371499498596	0.3041742504506489	0.7885006685219502	0.845746337223315	45	162	59	127	85	294	217	203	279
KRT19	7.671340252593532	7.9736312390546855	302.29914556637567	1.4388976632222124	1.264833901108626	0.8523083789161792	0.143410892755592	0.21080742405374675	0.1270910695208483	539	65	84	445	45	493	562	299	889
AP1S1	3.3268691012573335	3.6522457267352597	13.942819740642541	1.4374016938724492	1.171866483300682	0.2793895775193377	0.20614990292056135	0.3978451791211032	0.32368931156418707	9	4	4	15	8	18	25	16	38
MMP9	2.8597847880879255	3.580791262032235	14.345655446998737	1.4360824340918943	0.25114914980665254	0.007525466141070412	0.5531579966847852	0.9441522822172136	0.9810859374050279	5	8	0	18	14	13	26	17	10
HAP1	-0.06365601026805769	1.3558992242910637	1.395777257977798	1.4342114174590372	2.6165140041716186	0.05630237490973131	0.5339696772917577	0.4231734322742686	NA	0	0	0	2	0	6	1	0	6
TP63	1.6804433679033235	2.435038983311022	4.911319189771669	1.432979148814686	1.9838018141860363	0.20518006566815863	0.37225167372566426	0.3023640083926614	0.2314492685882322	4	0	5	2	1	15	4	6	12
ATAD5	3.5064244282843493	3.8954715878543924	15.95855570660753	1.428528757392101	1.494480094522995	1.077272345035301	0.1555853405520947	0.17713336156068513	0.08502766514994096	25	2	7	17	3	16	35	30	44
RAC2	4.927167033270885	5.253106038919001	44.85732357004277	1.428461853470659	0.9240088130914816	0.18261179653272017	0.21403430156515257	0.4810667819417583	0.5138474221764053	13	7	76	30	27	61	109	44	84
NOV	3.007431896587765	3.5422509473309325	12.128882489572815	1.428330796217649	1.353088792632702	0.1956016798687134	0.32121265488311007	0.40383687910015165	0.3795012503641678	7	5	19	4	2	6	65	12	21
TRO	2.1519613189465487	2.931166883564687	6.837397202861719	1.42750622045356	1.0990671724809251	0.11851601209336188	0.34679467529511954	0.5916551435621454	0.5820187168121244	23	0	5	6	0	5	26	10	15
GKN2	1.3674265412048816	2.254702766070117	4.04820719896069	1.427062622625959	1.1210641037665392	0.059853240511613524	0.5148840661738701	0.6819935246590195	0.7415360171322914	8	2	1	0	2	2	18	1	13
SNORD46	3.0659897583606526	3.5092290922060196	13.098342454636175	1.4266585396846079	1.2288341269479357	0.14001640757705838	0.30830606767886665	0.4975547975768857	0.49455330118170343	9	6	3	5	8	27	21	13	18
RP1-267D11.6	0.7995321343639978	1.6946599081661955	2.6300051898218086	1.4265461662419845	1.5370598254041388	0.05914639334881162	0.5061658158042782	0.6001909934073115	0.6559365719098059	0	2	1	1	1	1	7	6	3
PCDHB13	1.9520443372989507	2.49775759284404	5.387783967822202	1.426234871113909	1.4101242421174571	0.14482533112372212	0.332134022596184	0.4690726842369261	0.430787022704244	2	3	6	2	1	3	11	11	14
HDAC9	3.194381848641407	3.5531084858821442	12.100701673383623	1.4259832602784377	1.4729969909770204	1.0840471278901598	0.12807865954946288	0.17504870047983376	0.07957023799082986	13	2	14	9	2	17	31	12	41
IGKV1-27	1.2631036560582396	2.087739781553499	3.273915800182867	1.4259665200816882	0.8670922824622541	0.05480042026355663	0.47868004116137514	0.7596300477677845	0.7887037145257524	0	0	8	5	1	5	8	2	9
ELP5	3.323915842403962	3.8327993008565535	15.151651723584822	1.4254532604929036	1.421838920992599	0.6196970953132185	0.23321362912009483	0.2838762317736828	0.21378448059173674	36	2	6	13	1	25	37	24	26
SLIT1	-0.03649837386067476	1.287598932534948	1.0403554798810577	1.4230024214987438	1.7786890417674006	0.036439238501197575	0.4992633151975653	0.5804578913897773	NA	0	0	0	3	0	0	5	1	6
RP11-282O18.3	1.6531415191908705	2.3423859262862052	4.387073186111364	1.42298539675827	1.6262673152390759	0.15740106263970702	0.3315628811736773	0.4033346665903624	0.3755809866848476	9	0	2	2	1	5	10	11	7
SNORA22	3.8813031526351014	4.333060111405349	24.932343794836385	1.4228478353314251	0.22680516811219661	0.005062631730837986	0.2978357925147155	0.9399070946424302	0.9890071060317914	9	16	7	9	27	23	43	20	37
LOXL1	3.190810067380256	3.894584029853756	15.726282628289935	1.4218306791662354	1.2378781751590164	0.2084336865788453	0.33190973048494216	0.4546474217744533	0.3852611778502891	45	1	9	16	0	24	28	29	29
TMSB4XP4	0.08567225653387142	1.3752134072140756	1.6127308637437947	1.421236963825076	2.5215930011801486	0.061278538184652516	0.5315869206182705	0.4308915623809882	NA	1	1	0	0	0	6	2	0	5
MT1F	1.6620907888920424	2.317092142983735	4.742762413954932	1.421008789213985	1.3092446693129884	0.10198963643717598	0.45620390055566007	0.5743652926522095	0.5537594770890287	6	2	0	3	2	4	7	11	8
TMEM254	2.433389269133173	2.8307730434487786	7.208122876950796	1.4199706877126268	1.3356262412937585	0.22203072161139512	0.26179451706568907	0.40600822407298814	0.3274921063952977	3	2	4	6	4	11	13	7	21
ACSF2	4.006018851734764	4.542712288067094	26.019750581600945	1.4198568900039121	1.137217600574426	0.4810875841401166	0.27499664190037487	0.3868480893639093	0.25962902708530694	33	9	18	43	0	32	49	28	89
PPFIBP2	4.237118496157524	4.518481360464877	25.66887778612547	1.4184207478619157	1.3105866109144826	0.9766763246613415	0.09504816831559855	0.166383424076991	0.07437418449084489	19	6	41	16	5	27	65	32	79
DTNB	3.984511419256229	4.264535449586077	22.010742367920955	1.4163978970433906	1.1716060504774564	0.5335336958967574	0.13866348914978258	0.3116268660752071	0.2235641390981371	12	4	20	14	14	27	44	29	52
ENTPD3-AS1	0.6544225175841821	1.6133472422649524	2.0869815724975904	1.4148939827296838	1.7406512574920898	0.07654577212292282	0.46053163011200465	0.5135621041224415	0.5484942921191934	1	0	0	3	1	6	6	1	3
TRAF3IP3	4.5312077272844205	4.972256481946338	36.281086646334174	1.4148761950935693	1.010642405007286	0.16549551850398214	0.27116120513194536	0.5033411762622091	0.5081169099620602	18	10	96	10	6	62	79	42	51
SLC25A12	4.431361605641116	4.716179830616965	30.33155923932664	1.4147845198929534	1.3134877824083597	0.9072916853726669	0.1555853405520947	0.19248183624726262	0.10670313723183714	43	8	9	24	11	48	77	37	53
PLEKHG5	3.723279393599298	4.065554309114866	18.253795214959954	1.414210044228895	1.5039482211190254	1.1847764286639395	0.11290734000982168	0.1279098375017301	0.03539360144199904	23	2	20	11	4	30	42	24	45
ZNF563	2.1537008703168934	2.77533566901191	6.161238175593001	1.4139805134933945	1.1689219190471474	0.14752212687263438	0.3035795758517805	0.5227678010196534	0.5107445540104133	10	0	2	13	1	7	14	8	20
TMEM19	3.7433250729106353	4.036616777319883	17.84146513397522	1.4136331211470283	1.4663708506698931	1.2007653139366705	0.08580847786077903	0.11360731584926007	0.022627690590071553	17	4	17	16	3	22	54	23	44
AZU1	1.7882865293528185	2.887613437331914	7.079095747722492	1.4131222676512198	1.2959081260729588	0.06682288739224301	0.623644150083091	0.6312125474323933	0.6988669673024428	3	2	0	11	4	5	38	0	21
CLSTN2	2.937279055228318	3.6601521132849846	13.175481348515717	1.412913341651414	1.471621860697576	0.19843416742692033	0.35841708344831485	0.3935288729309833	0.33879244302013967	20	1	23	3	1	5	33	37	25
SNHG9	1.0278700636482159	1.8831679247253346	3.2621542226014046	1.4106008212908852	1.3180499479049814	0.05601984152237494	0.5014705689465738	0.6590028023479203	0.70860562391703	1	1	2	0	3	8	6	1	5
GTSE1	2.0126800074562055	2.614519453213481	5.4056280525198	1.410426141107422	1.3327062370259672	0.1755613185569042	0.28580564264312863	0.4489817992807849	0.42686056048358456	11	0	2	7	1	9	13	6	15
NBPF11	3.8470593567573457	4.174764073105089	19.619681892351153	1.4102661699111778	1.4459337593252428	1.1619660038137742	0.08929339483907021	0.12218523168434797	0.026280966531748204	20	2	20	21	4	21	53	28	58
TXNDC5	4.655855778482555	4.9603422248354985	35.7488615729444	1.4099408303216894	1.5573096215324553	1.3270362304623955	0.07925483888629473	0.0707492114691737	0.007689202912365572	47	5	24	29	8	66	65	49	87
PNPLA7	3.711021024069448	4.078593973388088	20.15652754266032	1.40974593855801	0.8108241199239774	0.08594112172467802	0.27095081167218055	0.6644615042455064	0.7383526905859851	8	11	11	7	15	20	23	28	46
C17orf75	2.494466516704027	2.9398412512865235	7.486371313962783	1.4095285485635638	1.3965353606651225	0.3311833167317247	0.24315255062667676	0.3388131222760467	0.26651195296641705	11	2	2	9	1	11	17	10	19
KIF23	3.0156157202396927	3.5474659444540304	12.311506953417156	1.4095147650167945	0.9482055789355143	0.11440092731749035	0.3384557489802239	0.6033127770401407	0.634247606763567	24	1	2	10	9	9	37	7	44
PTRHD1	1.0092612787502346	1.881356176566017	2.7883065653291257	1.4087219948517817	1.4136018246781423	0.07821508880711694	0.46334880342652135	0.588672859772356	0.612219105946478	3	0	0	3	2	1	11	5	5
CD209	2.8731579254034347	3.33270183022169	11.116897518296728	1.407740464845285	1.0468321901568505	0.11333127999102816	0.34526771082704893	0.5822896308268112	0.6000282156788344	5	7	13	2	4	6	30	19	18
GATSL3	0.6679294042376169	1.6635801922101134	2.046777939107822	1.4073182376960407	1.3919666143558593	0.06179860624224379	0.4686745755521813	0.616516989541056	0.6773112809052335	0	0	3	4	0	6	4	1	5
THY1	4.3999489758946035	4.896580366270548	33.824959773721574	1.4071213021927846	0.8111367325103861	0.11379733093295105	0.3443323356808722	0.620335546777278	0.6685398658766484	112	3	4	30	14	25	73	38	108
SFRP4	4.2268471037042	4.955418007203484	35.622169215164256	1.40504089186229	1.8047163042588132	0.9212545937341592	0.4045713858864011	0.25732860726582063	0.16300561845922307	24	9	9	47	4	8	126	106	38
TSTD1	2.144539745369869	2.669862952854027	5.878293297363439	1.4048366837179085	1.623795064249214	0.2671037182294724	0.28835667175460744	0.29993850582823034	0.246440162383195	5	2	5	3	1	9	9	4	29
BAALC	3.055527621996074	3.52516896089672	12.576246147408595	1.4040023913618955	1.6562323445109246	0.8528475764570611	0.32760263514403415	0.2560743205675419	0.16190951149936608	5	3	13	6	4	20	10	25	33
DHRS9	1.1532008213642537	1.9217531556751797	3.147959646730708	1.4038568779215785	1.0636441553791434	0.056528609679282034	0.5061658158042782	0.7026380648455756	0.7476486010533432	0	2	1	5	1	3	3	4	11
DPEP2	2.4972826102509735	3.1621998810739953	8.610275716490563	1.402705218472706	0.9947862189646907	0.1164475674601213	0.32121265488311007	0.6085099875706644	0.6075624575988855	7	0	26	5	1	14	23	7	20
KRT15	2.826759537361498	3.5571760318489476	12.653407698827161	1.4014817290689174	1.911026057139218	1.2620509683570489	0.4231848556764897	0.24792294270785414	0.11647978914878113	12	0	8	8	4	21	7	32	31
AC009961.3	0.7864042063953021	1.7117375000760258	2.2524103914523974	1.4009812170033358	1.6871075013947727	0.08444777965503929	0.45724384144774843	0.5017509813083684	0.5377332012976538	3	1	2	0	0	1	3	5	10
RNU1-89P	2.0463080067064174	3.082992286414685	10.143309821085365	1.400615867753104	1.2208378344018824	0.04961549696387057	0.612656362599778	0.704019295569859	0.7766079191637316	2	7	4	0	6	24	5	15	4
LOC100421166	2.2414947167851382	2.8119462444895182	6.624335705465785	1.3997744063378976	1.3425592732552094	0.20701460275365124	0.3035795758517805	0.44582674623224405	0.36177034499928146	7	0	6	4	4	5	29	7	14
IL12RB1	1.9333838220418318	2.611173318291598	6.3513481657803705	1.3991329595212982	0.5301762188630773	0.030662915600815546	0.4876794500796302	0.8659529067632354	0.9086905661318517	11	7	3	0	1	7	14	4	11
CCNA2	2.81462172819715	3.3190608305925395	10.787517013158054	1.3983171229398603	0.9572858150920088	0.09078673367975067	0.3508585530442199	0.6292859215807532	0.6894374553664244	9	9	2	8	3	8	28	4	42
ASB16	1.8985468806417853	2.584997192220291	5.628233410969421	1.3981402604580273	1.7845643834760276	0.21872130208131885	0.35590771211475725	0.33568000751125915	0.25642602483697435	7	1	2	6	0	13	8	11	8
RN7SKP230	0.2847181874437139	1.5684244208364013	2.086300725577696	1.398048759265434	2.4061007569295736	0.06964128811345438	0.622742100417046	0.44881277225285116	0.45502312368230463	0	0	0	2	1	4	0	5	7
HIST1H1D	4.506365955800584	4.83101131428641	32.58315737340155	1.39688922502938	1.1741241079078537	0.6233880744115508	0.1689253674395475	0.2757056477759642	0.20867202539587726	14	3	40	41	14	52	74	29	83
MMAA	2.3625563831924876	3.038565988780016	8.960201440184747	1.3968749126353333	0.4368532889942752	0.023207815310180794	0.5407670155950189	0.8957207748908863	0.9367064041524751	4	6	0	14	6	6	9	6	33
GNRH1	0.8475444691015295	1.687744383993603	2.0856382220746523	1.3964749911610044	1.3775501229865375	0.07511628258427862	0.41689626480607156	0.5710433739388511	0.6390823903256544	4	0	0	2	1	2	8	2	6
MAPT	0.916692999255373	1.7848927968510442	2.32230410441292	1.396331692950166	1.2261109889909565	0.06604897626853867	0.3958705175041279	0.633547724724708	0.6901635626973399	1	0	7	1	0	3	7	4	4
RPS3AP6	1.4632824176978412	2.5884222797957173	5.901803443888149	1.395928918104306	0.6779793475603975	0.02053313506890561	0.6367091240924615	0.8575198231322506	0.9287843556287245	0	1	9	1	7	0	21	4	17
MMRN2	5.230350068729547	5.557982210280257	54.68370868459422	1.395761979031987	1.318392090102184	0.9576966198654564	0.11503365008129687	0.17686524451181954	0.09117681851399659	37	6	103	44	10	66	102	82	164
NEK2	0.9093659522709056	1.8709380899414783	3.1181133436489104	1.3956827539468972	0.9818459230861492	0.03886278110468129	0.5772679928316796	0.7801557157627844	0.8187960384381241	0	2	0	6	1	7	2	2	7
NDC80	2.834291273297164	3.2792985426244448	9.801723818815763	1.395348139439124	1.5460259040816964	0.9551624510591706	0.21749888516405977	0.2337251835260356	0.14384327061142557	10	2	6	12	1	18	15	10	36
TATDN3	3.3006320871482444	3.738870377463061	14.51017817236753	1.3952588729441424	1.2832555623855424	0.3236388175072159	0.26670253409407635	0.3632835831456539	0.2830762062301325	5	5	16	21	1	24	25	22	28
TSHZ2	5.097714443881032	5.378076027726141	48.77412873575325	1.3951385940684822	1.202637184378768	0.704205784640503	0.1666945997752969	0.2344430425912038	0.17274947213201627	86	13	38	13	17	42	115	83	109
BLM	2.8891743569508583	3.332122142611299	10.572327355838615	1.394553177790868	1.1607411262390142	0.18506309046737696	0.3035795758517805	0.4747282021505966	0.4363536391612454	15	6	2	9	2	13	38	6	24
MSH3	4.282395121968736	4.531803633970266	26.120210364804375	1.3942065975066438	1.3481232661447877	1.1290117015539047	0.07469856301080982	0.11712933195025312	0.0191949814929274	24	4	18	27	10	35	65	28	75
ATP8B4	4.020537377644662	4.435242998804397	23.792775229807955	1.3937323976595515	1.3443940364227385	0.9562241394304418	0.17741293353359888	0.21702551834655467	0.09913944953823348	23	6	27	29	1	35	74	15	75
SNORD12B	2.5939450614444888	3.3490627420951427	12.379182672568058	1.39353535202828	0.6929563357161719	0.031226091662322816	0.5074064270458397	0.8314278873553546	0.8990724501254461	2	13	1	8	5	26	15	9	8
ACTC1	-0.20912041050643257	1.5632096213466438	1.7221236993281537	1.3934608323658064	3.789724661531633	0.06052655269730415	0.6367091240924615	0.2750691365090176	0.36789779316078164	0	0	1	0	0	5	15	0	0
RGMA	1.4698541877551783	2.2106964312377277	3.508450102545181	1.3931485719144694	1.4663755992894474	0.13743216202044753	0.3232183061324235	0.4603288022804314	0.46284757136202465	4	0	4	5	0	2	12	6	12
SC22CB-1E7.1	1.2484519133513556	2.0294215948759944	3.6270956585837624	1.392983886643973	1.6243151544977052	0.0963764229084297	0.5071244130018294	0.5142573335068203	0.5013620511549709	3	2	0	2	1	7	10	5	2
N6AMT2	1.1718096062622347	2.01297026276058	3.212275345224781	1.3921133587114103	1.2465865399124572	0.07265812059824307	0.4861227312758783	0.6268204050639156	0.6717293196200429	8	1	1	0	1	7	6	1	10
HLA-DRB5	5.7623184863596055	6.290032674599969	95.54965226291337	1.3893509870941236	0.3966085042020744	0.03342924687099789	0.3042310814563795	0.8710102768625283	0.9224217031481322	27	101	147	36	8	102	112	102	199
SAMD3	2.155606915018968	2.851781881720993	6.748089299538569	1.3891338897338916	0.8941388568546896	0.08407475324443203	0.40638990597595337	0.6901282048372812	0.7097443933650205	8	2	19	1	0	7	10	8	24
TAPBPL	3.6578934481083536	4.027502167343069	17.4126533919604	1.388013685954368	1.435598931764343	1.091099618181493	0.12138997508648457	0.15621184651764408	0.05365281897351425	24	2	16	19	2	18	45	26	54
RP11-81H14.2	0.5076673925400218	1.7384791476677082	2.47382499802303	1.387900712448274	1.4338062611402065	0.04805959219094394	0.5887034799713743	0.6775162398461393	0.7142980224738417	0	1	0	6	0	8	1	1	7
UHRF1	2.996628305617836	3.7128982063883034	13.565454081356082	1.3878055962884193	0.882670415740578	0.09458841120297659	0.38658480393606237	0.6726561364485121	0.6801069118692835	57	1	2	12	1	26	29	12	24
NEK8	1.1824117801598661	1.9935830073827356	2.892281766656304	1.387802602792116	1.456359744686922	0.10019505194231884	0.3572311620447272	0.5142573335068203	0.5487123802040799	7	0	3	1	0	2	7	7	8
SYTL3	3.939857496692597	4.506586023638824	24.771967701709244	1.3872973297735967	0.8373410326238804	0.11088726937243049	0.31931608084386887	0.6312125474323933	0.6656532657355336	9	3	80	24	2	25	78	13	78
EXO5	2.2906704802455966	3.029069504380279	7.580662573904821	1.3871065663148192	0.757161278286424	0.07432906929487561	0.4088489387659129	0.7416686151242962	0.7588058176906433	27	1	1	13	0	9	18	7	21
CCDC85A	1.329776409546663	2.352648572745905	4.223586234480727	1.3870362121045798	0.752277148799577	0.04462005966942121	0.5101492321270572	0.8200717921065755	0.8229887812790483	7	0	15	0	0	3	6	10	8
CLU	8.96981928140314	9.232718648965552	727.6263855601592	1.3860899000634734	1.4740747900303348	1.2621249447728482	0.06149175714521898	0.0897070587179129	0.007404670776625565	656	128	491	621	245	729	1525	1602	1307
C4A	3.468879293948084	3.9737762488655797	17.08359909734516	1.3855506994930822	1.288828213050425	0.2823658658337694	0.2858676188832889	0.3691991152926265	0.31273935409639836	34	5	20	4	1	13	42	36	33
MRAP2	0.7633213569095192	1.8126695537064312	2.5965129678230863	1.3851460060764855	1.983246050679838	0.0845469458818846	0.5416569076966622	0.46217961027911314	0.47109760845792376	2	1	1	0	1	0	13	5	5
ZNF702P	1.5465926410108668	2.2277592179462093	3.711204606029378	1.3836053424585684	1.244902632196305	0.10867655193513434	0.3448110521113449	0.5432019074156893	0.5702993243116199	4	0	8	1	1	5	9	3	14
STYK1	0.5197712116014845	1.5236139216787195	1.621556152842742	1.3834516768240346	1.0319008842520774	0.04105415631298704	0.44246270673843957	0.7374684702741099	NA	1	0	0	6	0	2	5	2	4
CD48	3.7717565688921217	4.240600340531379	21.65364951903798	1.3832273947053804	0.3131352328285897	0.028463918931107845	0.4520808438990928	0.90374550952807	0.9348042644933231	2	10	62	11	9	18	35	20	50
HIST4H4	3.1617254259916936	3.6193287802995346	14.361175959138828	1.38236077857381	1.1689644625876747	0.1224082166204954	0.31342223427560567	0.5292207541150311	0.5539890612603064	6	12	7	6	3	21	16	24	22
PFDN4	3.0619341281952	3.4878676677624636	12.338724746080851	1.381420694074244	1.2866745271074638	0.2482924985136471	0.24834227874634782	0.405804348941877	0.3239502035846712	13	1	5	7	9	21	19	16	26
RPL3P7	0.3881684814751037	1.483544927246498	1.6364735099130425	1.3809737987666955	0.9757303960490006	0.030196218945031387	0.5234554408298586	0.7811768556182441	NA	0	1	0	5	0	1	6	1	5
C19orf38	2.4086008986633853	2.9238172226656056	7.427051332973757	1.3804372998764023	1.5742274853740488	0.31898324224432656	0.27095081167218055	0.2942819290911705	0.23767490669270913	7	1	11	3	1	17	12	9	17
ADAM33	4.213358058999099	4.767218276002387	30.62506561360353	1.3800387659493838	1.4380787012922762	0.8473660127615755	0.24737794237655067	0.2582667726189296	0.16989870689924114	74	1	23	19	4	31	66	71	55
FAM45A	3.3366555856103597	3.6902036488615138	13.992122866160823	1.3797710220038188	1.2767778445229647	0.4162956596234592	0.22908738940756962	0.3299036664085623	0.24978932924128044	10	3	19	5	6	21	21	13	50
SNORD116-16	3.0239804631480287	3.5103640094353588	13.666807416031498	1.378684380319655	0.8224317753729126	0.059685618324425004	0.37480350953130137	0.7248319654134139	0.8007302388434657	5	11	4	4	8	21	20	16	14
CD7	1.4780986753281202	2.162510057315427	3.57861465453644	1.3784594240482428	1.2442379743981997	0.10165906771257939	0.3558060402943242	0.5621866455009996	0.5861638387477769	3	1	8	1	0	3	8	6	11
CENPF	5.648871851170618	5.89174045618019	70.89918888781966	1.378349539708118	0.9995212312129511	0.34561192368342436	0.15996322656288686	0.3390552824225532	0.33747672601167533	88	36	18	65	22	85	135	67	215
SLC9A9	4.268231510772609	4.600149003472563	27.11493238365296	1.3777629525888315	1.4284807609249555	1.1606228118803872	0.09797881812228773	0.11712933195025312	0.022307363157880948	40	2	23	23	7	27	72	44	72
VMAC	2.0747430158758275	2.706319563401407	5.639743233392998	1.3775922848702293	1.4059309975573278	0.21105256988175072	0.30864601956298005	0.40102833361476115	0.36177034499928146	8	1	6	6	0	3	20	6	24
ZNF572	0.8949240870358999	1.706544649934567	2.400516563584357	1.376512838022733	1.960246110469084	0.10966670920698103	0.4335133759212697	0.38665964696917793	0.3968630774279639	1	1	1	2	0	4	7	5	2
COX16	1.635148038024074	2.3153732427809284	3.9092443676356585	1.3764313034262778	1.5482445628755241	0.16799212228199448	0.32121265488311007	0.38872172995644805	0.38550481112692087	5	0	3	4	1	4	17	2	15
GATB	3.0816115898076673	3.5036189306284213	11.799458579101294	1.3731531515467637	1.231749771110553	0.2727992500701366	0.2565579945221221	0.3754262873984949	0.33594250923327046	28	3	3	9	2	12	23	18	36
MED18	2.5937314385728767	3.094547057457424	8.312366466341862	1.3729042244580405	1.3142910065382418	0.4321809236895024	0.2546518853934279	0.3653137729881507	0.25962902708530694	11	2	7	11	0	10	20	12	23
SKA3	1.5656229969537692	2.281037429226027	4.468255719954305	1.3718901315587126	0.8365096522554667	0.05100250403148419	0.49354746984361536	0.7682307850333905	0.8068482928958322	3	4	0	6	1	4	8	2	17
KIF18B	2.0420624831704464	2.685164582097736	6.118738022735072	1.3713587645019079	1.2870256475644584	0.14065820727635456	0.3835791981382653	0.5224246299904381	0.4770228800168554	10	0	1	7	3	14	10	5	14
ADAMTS6	2.410367781743001	2.8748956873773155	6.864788996138013	1.3713145190944827	1.3789805485616977	0.29538589203849064	0.22850504359400156	0.33568000751125915	0.296636102017594	13	1	7	3	1	7	18	10	21
WDYHV1	1.9054586203345474	2.7186494501552896	6.40518049853864	1.371113825575818	0.516450830846545	0.03419234694716541	0.5660251317099654	0.873669122279097	0.8965703603503968	0	0	10	12	5	9	18	4	7
WNT5B	1.4229968533217625	2.544792192767204	4.541028170334408	1.3706714090166807	0.9967778438701852	0.057740803724634485	0.5041600585839201	0.7198564934500872	0.7565959913498134	21	0	1	3	0	1	12	3	28
RP11-796E2.4	0.673318128425527	1.6346543136212695	1.9163803736282106	1.3706500191863351	1.438575495814272	0.06640564418903933	0.443601902877631	0.588672859772356	0.6556204324316924	4	0	3	0	0	1	5	5	5
DOC2B	2.9730472186748433	3.61639051668074	12.119031763165413	1.3705160347945815	1.0984923512541533	0.19652436170021256	0.33041307011038484	0.49116333001964274	0.45502312368230463	30	1	11	16	0	9	41	10	46
SCN3A	0.8425347035983586	1.746122623131902	2.020118570908861	1.3695807709591556	1.5673433467415259	0.08406835185373315	0.37417930132818267	0.49192190762591753	0.5790285823984694	2	0	4	1	0	1	8	2	10
HAUS8	1.8449219462891238	2.4902191304672114	5.415459815792679	1.3675460938417674	1.2506637035356971	0.10772252712593593	0.3731149212556393	0.5815300274980352	0.5544974207884954	5	0	3	2	5	11	14	3	9
COX14	2.6953294864726343	3.2883753226027803	9.629515769781689	1.366702969192143	1.3196041337628561	0.3004669169251288	0.30029479002512516	0.38977486742350415	0.3086780467110552	12	1	10	15	0	8	28	19	20
UCHL1	2.97520736772201	3.6584368244444043	13.766182948448936	1.3664504219444007	0.4613869288193597	0.03937974415406333	0.5535643167603914	0.8629411878827756	0.8965703603503968	36	2	0	16	10	19	34	6	24
STX1B	0.8207657913788856	1.599211341216883	1.909539460920724	1.3664121603812656	1.6526727495944027	0.0902103755489075	0.359031163553166	0.44714954625868447	0.526450297837408	1	0	1	2	1	2	5	2	8
TMEM128	1.677423752062075	2.304144701134466	4.4254431124539275	1.3654754121974824	0.9869948019888949	0.08212416092787062	0.40312847986389555	0.679960373320501	0.6879744198874688	1	3	8	3	0	5	11	5	9
PCSK1	1.9205656294657454	2.549085584037204	5.793003049955303	1.3641013050727442	0.8028795843081395	0.061584962686267265	0.4950603848020241	0.7608897348515717	0.7792166579441278	11	4	3	0	2	3	12	9	12
GIMAP4	6.768698536842354	7.015863136760396	155.34400386714648	1.3626034865048942	1.1167732699940967	0.6437508682440812	0.1320179063747896	0.24792294270785414	0.19110920231757514	87	43	295	72	42	202	286	206	386
ZNF174	1.9302544538821793	2.5293399057557444	4.995680833078142	1.362256412827349	1.3611260979274151	0.17076012755580727	0.30830606767886665	0.4460016375923105	0.4237064166477274	4	0	4	9	1	8	9	5	19
CTSF	2.75456491554113	3.177893648905308	9.333907916754736	1.3622098342037585	0.9563473104055246	0.12802922333247369	0.34526771082704893	0.5836338418544889	0.588940126578917	2	2	16	7	5	7	18	11	31
HTRA3	4.605205867815001	4.981919879244511	36.39438756993611	1.3617366290997992	1.5877676678406947	1.2497500535552808	0.1622745285744269	0.12281319054084983	0.04153025220631877	50	6	17	31	8	28	69	93	77
ZNF786	1.7615605309012579	2.463296324372384	4.619959955938054	1.3600098964845184	1.268894276306092	0.13054440242241275	0.33420010084175333	0.5227678010196534	0.5226588291626537	12	0	3	5	0	6	12	8	10
CERKL	2.157695249302955	2.9859062435135497	8.524571819362736	1.3598269861353056	0.012715925866236143	-0.004076670173819894	0.5927525530339436	0.9972043502745445	0.9890071060317914	0	8	26	3	1	11	13	4	12
S100A13	4.843140581356564	5.064154688887624	38.8694051264021	1.3581784298544608	1.2715927166402556	1.0394307099435534	0.07455338760325327	0.12218523168434797	0.026899787796728504	39	7	38	22	17	45	84	54	103
DNM1P47	0.9149876698849911	1.8212384302647957	2.584964306168572	1.357474005994026	1.5037029997089786	0.0807966373419806	0.4792976766179933	0.5578639063971391	0.5862612525603551	5	1	0	2	0	7	4	1	8
SNORA51	1.3708555371720772	2.395542922506615	6.1331688212849915	1.355750243135729	0.5287569349607352	0.009669449928376383	0.6396852883578042	0.910572538042572	0.9681594686274381	1	7	0	1	4	7	10	8	1
RP11-712B9.2	0.8652700057770777	1.7838826637186131	2.5323863595432075	1.3556169340441342	1.6623184429329418	0.08613015719841079	0.4766078364139989	0.5169360739109629	0.5377332012976538	4	0	2	0	1	1	5	8	5
RARG	3.711252203264676	4.100992923993482	18.529737457635758	1.3551072409760965	1.3458373869162494	0.9292429681989219	0.1622745285744269	0.21218775855299704	0.10979643141098579	36	1	12	18	4	25	46	25	48
QPCT	2.014542775941127	2.7481009885898957	6.444557090515323	1.3546153047670912	0.5294836281938718	0.03489461698952485	0.5674010510584652	0.8592258874626928	0.898277361960192	0	1	12	8	5	3	22	3	17
ITGAL	5.161049538672871	5.5930012052958205	56.189153937623146	1.3543635825162874	0.8410430033801067	0.13434091475365903	0.3224241098457924	0.5836338418544889	0.6110455843629833	64	7	154	9	17	74	160	36	130
C6orf25	2.7991952212273663	3.343784104049044	10.642139849551011	1.3542617104353456	1.126685130216273	0.1319428102067162	0.3601308855565626	0.5362825020784759	0.5448519603111077	8	1	3	13	8	15	24	3	41
ACRBP	2.00453817756867	2.616237394311407	5.352732373340988	1.351906609452807	1.3240432630014776	0.17425520446517798	0.33153230808031187	0.4603288022804314	0.4250461491680542	7	2	7	3	0	3	19	5	21
HIST1H4C	4.132564923426617	4.440494055142822	24.21440062549614	1.3515202240854995	1.2553202967495432	0.9250137238054965	0.1268084215781943	0.20592846075182	0.08271651145769708	36	2	25	13	10	27	65	26	73
RP1-152L7.5	1.611297285517758	2.3866171860061898	4.524409275384652	1.351325844530915	0.7830989221105444	0.05757406420337487	0.4982058610143829	0.7795216774946855	0.7963800737249831	12	0	0	5	3	4	16	4	8
HIST1H4H	3.564334774758573	3.885019361888654	16.273383986100246	1.350954096223723	1.2670341077550316	0.7676528667637218	0.1687550713225422	0.2780758255508433	0.16072831056707937	19	2	8	13	9	26	42	14	38
RP11-358B23.7	0.5081502225706847	1.6548459916406593	2.0397591834396076	1.350537702224851	2.0640769129914607	0.07976075150463732	0.5219969537123427	0.44929882674240035	0.49175104596543284	3	0	2	0	0	1	1	7	9
HIST1H2BC	5.737083007198333	5.984943829646648	74.66469681787414	1.3503232674735777	1.3762031492522078	1.1515451200807103	0.07455338760325327	0.0897070587179129	0.015290823257809208	66	15	49	106	15	135	182	76	161
SHFM1	5.446287068469082	5.7154120190397695	63.7429837156765	1.349774735269564	0.6314009715540404	0.09380469290119174	0.19440691521775402	0.67190233368464225	0.7638475004735948	25	39	29	52	39	69	110	58	151
MSLN	4.03599258101981	4.382406150105496	22.837562147102943	1.3487640909372889	1.3847188568844249	1.054293983441411	0.13879509132175843	0.15829456342438303	0.06024086990033771	28	2	29	18	5	27	47	23	96
RNASE1	7.513804531919011	7.762889621918372	263.1446585263485	1.3484850861665547	0.998808901113623	0.35250702577591914	0.1666945997752969	0.3492810009359281	0.3352093262627748	113	119	115	353	93	382	483	281	621
CDK7	3.2561400061780312	3.8235025438702617	15.306954687701717	1.3481229512077346	0.9225058100254578	0.1338341905246761	0.3374664496897028	0.6037927526914167	0.5935835867380918	27	0	8	11	12	8	40	15	54
NDUFA12	5.108287562192476	5.321233236270004	47.107754707029144	1.345858387089419	1.2125652904831639	0.9187639933008349	0.0774135950904301	0.1614768440373476	0.06419797759436242	38	10	33	37	24	63	83	62	123
FAM157C	2.427329892423285	3.1551565487827298	8.397856502401737	1.3455569071508213	0.8448473144325093	0.10106018985434982	0.36454095586653407	0.6851625731245374	0.6854132430613369	9	0	25	9	0	10	21	9	22
PCDHB9	1.6130026148881398	2.4257474876002036	4.668192061478863	1.3439812240361269	1.2445747864484757	0.09005539018665107	0.4766078364139989	0.6031050580474556	0.611059746015987	1	0	12	3	1	10	16	4	4
LYRM5	3.498078862567568	3.821560390102361	16.351273248691395	1.3434045596737991	0.7642578003220367	0.09824584629847574	0.26222767416089915	0.662021411880912	0.710224928086136	11	6	13	4	14	18	32	14	38
RP11-108M9.4	0.5818256881970362	1.7023540060436748	2.6133715729091658	1.342471546478679	1.0696887349402617	0.0254698750814838	0.5835938111895932	0.7811768556182441	0.8778469978684937	0	0	1	1	4	0	7	4	6
SELL	5.293237713028983	5.679770360565004	59.97999351661554	1.342422423133678	0.8751791497098288	0.14525317426071332	0.348127583582377	0.5432019074156893	0.5901695805036133	12	11	106	68	28	35	238	39	161
GLDC	0.6921823278891964	1.6380399972621338	1.9045768729661268	1.3396276137220782	1.0455215265019273	0.04777394793915763	0.4836498835697214	0.7201411705106492	0.7766079191637316	0	0	3	5	0	2	3	3	7
TXK	1.6867695184410822	2.675540141183559	5.5402420518055955	1.3388120433164414	0.7074492485623799	0.04637328278256193	0.4945107671521557	0.8201354546668528	0.8320836486937347	2	0	24	3	0	5	22	7	5
CCNE2	2.0949782166131294	2.609076867905507	6.025500634020081	1.3378547783695596	1.3022618721983263	0.13616174953336826	0.3589962834435635	0.5016693359167825	0.46895119763329324	3	4	2	6	1	11	18	4	9
RN7SL752P	3.6954517878048776	4.2524556369036635	22.99620058056662	1.337291852444815	0.9192457558451076	0.0750351068628624	0.3966951321317009	0.6734360713036294	0.7477139690826097	6	22	8	18	4	45	37	24	17
MANEA-AS1	1.0401147433944786	1.8636572340249988	2.6202964839838865	1.336980156620168	1.447650991272361	0.0853552220339896	0.4407913814022731	0.538723416837865	0.5863593682900579	1	1	1	5	0	1	5	5	11
RIMS4	0.20390896069161743	1.5824144325955454	1.8222968452304626	1.3357569431328387	2.550395813822802	0.07103885255433565	0.5860739851895038	0.39898427262850455	0.46284757136202465	0	0	1	2	0	0	11	6	1
SCAMP5	1.0345851585217685	1.7765447549884827	2.5956832459120767	1.335737827674833	1.8532556073123205	0.11814393341209471	0.4081830643033762	0.38874385603894596	0.4007229092914452	2	1	2	1	0	4	6	6	3
C9orf139	1.626415266642149	2.3175840651768924	4.284342612520298	1.3354655774103752	1.5799600642383198	0.13986976363442652	0.42090076608044674	0.4301474104701675	0.4160645107507704	3	1	1	6	1	10	13	1	11
IPP	2.879515555392976	3.267384477931734	10.293049791968423	1.3322050307559763	0.9340848422324243	0.14433096952412547	0.35729439843788097	0.5825832408387601	0.5576720558578679	14	5	1	11	4	10	22	12	25
TYRO3P	1.1030400347931306	2.017409822432183	2.9417107060721546	1.3317547901242364	0.847001183737925	0.04961544329763934	0.4876794500796302	0.7811768556182441	0.8005600862198621	7	0	8	0	0	5	8	3	5
SKA1	0.6958781561260574	1.953097421802033	2.4657095422404756	1.3315888932148752	1.582471032345872	0.0627957281301552	0.565452945569578	0.579287759764426	0.6520715527030053	4	0	0	5	0	2	7	0	19
BMF	3.777797673594388	4.04900723893092	18.521635309588646	1.331373936979593	1.3159519771491046	0.9147672120576845	0.1666945997752969	0.21218775855299704	0.10670313723183714	10	4	18	17	7	29	34	25	42
E2F1	1.4085621604018392	2.208574992203648	3.6170781454314693	1.3304263110020869	0.8101765510317332	0.05740097246549799	0.4849788437690096	0.7660971905374535	0.7931690806824188	11	1	0	6	0	4	11	3	9
RP11-395L14.11	1.3187802841613596	2.3304304227766415	4.14180196494757	1.330309720190539	1.6266092300088089	0.10106763016614533	0.5911974455578703	0.5077994208352216	0.5067960444935199	6	1	0	4	1	7	9	0	23
BRCA2	3.937384555408315	4.262489751063204	21.569605401867715	1.3274256991973192	0.9503981409768746	0.19615173845441292	0.2840822680109486	0.4789322239701754	0.4815039140026881	37	9	4	20	8	19	61	14	70
HVCN1	3.0295671716124124	3.3814744877613916	11.66349801277238	1.3271938874636764	0.8906117419790168	0.11156034792016317	0.3343544033991109	0.6143501206145473	0.6426534758244964	3	6	10	7	7	17	19	8	30
SNORA40	2.3004919868738667	2.9516305634109834	8.346711592709456	1.326585178744636	1.3958940621770055	0.11384090245286063	0.5061658158042782	0.5227678010196534	0.5114104135244393	1	2	3	9	5	20	15	10	5
RP11-848P1.2	1.1665668473328885	1.9182086573804409	2.9472861752600705	1.3251920556654702	1.2560026307908807	0.0770263656542187	0.49143466556007903	0.6090386092596408	0.6509123341525044	2	1	0	5	1	3	3	4	12
SNORA23	5.601056060759155	5.927659172206868	73.96104594467442	1.3249343328867311	0.8167875079168638	0.12241114740308087	0.22218545846286783	0.5820570523792125	0.6675445884444151	36	36	31	47	49	136	138	56	104
CD34	5.538074329634386	5.978023864052387	77.03869930810859	1.3247394495779594	0.4571465657827193	0.04261314718539661	0.26941317549318045	0.8363024917698397	0.8993484306763979	67	19	33	19	90	63	135	110	100
HYAL2	5.972026742666216	6.229451945182509	89.42512955243414	1.3239013317008343	1.2898846037553264	0.9596264315360279	0.13389684860047021	0.15137830675987338	0.07115782530967296	49	32	88	95	16	122	114	142	248
PLXNB3	0.8266897707713808	1.750697788578924	2.237513088963642	1.3238800824719188	0.9912428762021286	0.04993906619291705	0.47389316430611006	0.737313908036059	0.7757585834730579	3	0	7	0	0	4	5	3	4
HINT2	1.878813123177452	2.5465015370497226	5.620684826268152	1.3236130054771043	0.9878205674484486	0.07908444159619724	0.5174011294522637	0.6847853139664336	0.6970875989541266	9	1	0	5	4	9	18	4	6
AL355075.1	3.0120534442306255	3.3828947513883016	11.914347340873261	1.3235052340501106	0.957109634594514	0.1085419444446757	0.3307796150189907	0.6071606138874841	0.6337266209402789	4	5	8	5	9	19	21	12	18
NDUFA8	3.606691042301317	3.97536960273844	16.81067008207242	1.3234038264866372	1.3604914092374192	0.9397544506458523	0.1589912813093708	0.1975820162436335	0.10735422074860877	30	2	11	19	2	24	41	22	44
TSPAN33	1.1077539482652392	1.8970254630479315	3.186387590973161	1.3233290963300743	0.8324969239922255	0.03696663466413866	0.5470517616968544	0.7944667941098976	0.851790870122376	0	3	4	1	1	4	9	1	6
MS4A3	1.4941364206263827	2.2577352190547852	4.2801539278618925	1.3230964690925793	0.92852328403353	0.05581533363439718	0.534132776361711	0.7377120608324241	0.7766079191637316	2	1	0	8	3	2	16	6	5
ZNF596	1.4162025974104648	2.1535474847099163	3.2791792774786126	1.32286275623298	1.3915056884863515	0.12261022215984041	0.34505185721531983	0.4873209814921281	0.5144941848430448	6	0	4	3	0	2	12	5	11
IGF2	6.342122767891146	6.727285825348951	127.11964028377126	1.321642688566164	1.325783012337503	0.5994660400360734	0.21564845662204152	0.26400860680366406	0.21378448059173674	79	61	132	70	19	62	398	278	181
STIL	2.2455180107615846	2.892935709557914	7.098138100295986	1.3214855340164813	1.3785963621568467	0.14057943501745415	0.46351079431384645	0.475555610237309	0.46284757136202465	2	3	5	8	2	1	22	7	34
SLFN12L	3.2357996621010936	3.85862173577115	15.150102457218967	1.3205982101823277	1.0079283454001244	0.13274893860388726	0.3393322385518106	0.5689519305059483	0.5644176905730354	9	1	44	13	1	29	36	7	41
COQ5	3.650897203350267	4.090597713066776	18.270151488883226	1.319727317384358	1.1796176922939003	0.41283490655874344	0.22850504359400156	0.3498896992677664	0.2809073845537948	33	3	8	32	1	26	52	19	43
WDR72	0.16755732255233874	1.3327870288469883	1.1500134753199243	1.3197217739792078	2.0057186903792155	0.057055296678115174	0.48427657325447954	0.46601137156623845	NA	2	0	0	1	0	2	6	0	5
BRF2	1.1564857610911579	1.991698222380517	2.7086747750998748	1.3174240920937514	1.5302685080821408	0.10757686527642626	0.3903741655290418	0.47652983741706034	0.5212442247137813	5	0	2	3	0	4	8	1	14
SCYL3	3.5379691242874367	3.8330552708674186	15.604232921410349	1.317179547566136	1.439695246367818	1.0798259252883604	0.1666945997752969	0.17433521883759587	0.06608123134002454	14	3	10	15	5	24	25	23	42
FRG1B	3.217265648704166	3.6299526890573603	13.596372030945101	1.3166210416374382	0.8983536723774311	0.13361006773785403	0.2721116569200552	0.5954288908565957	0.5935835867380918	17	1	4	12	12	15	29	11	39
TCHH	1.6343401432489513	2.2623789893971464	4.033397341001365	1.3153113500918896	1.2842937422200331	0.12374831119428299	0.37350263837791103	0.5227678010196534	0.5226588291626537	7	0	1	4	2	3	12	7	9
ZNF711	1.473328063894472	2.2431543429135763	3.9978688829362112	1.3144296073411312	1.1350563171424075	0.07822571902332219	0.4580871712297258	0.6448445652642532	0.6750701445750394	1	0	11	2	1	4	9	9	5
IRX5	1.4842207609659646	2.1967436440738872	3.5534686017676274	1.3135704885543724	1.3199743832637083	0.11754567542492522	0.3497092154293954	0.5227678010196534	0.5385101056471333	4	0	3	7	0	3	10	7	9
MGP	8.804065295941129	9.01134775133645	624.4191764679048	1.312354894034796	1.3202475532791573	1.1111965916916189	0.06140262443392394	0.09195929823751081	0.010471681800539935	527	162	503	431	222	575	1957	1028	1092
CCNE1	0.916692999255373	1.8844764369660936	3.4368766850085204	1.3112399383091877	0.7997442686700372	0.023955915604186608	0.5963333846493081	0.8363024917698397	0.9000559366116749	4	4	0	0	1	7	3	1	7
RMDN2	2.631113606211608	3.25539309370086	9.052364387921294	1.3092954332263933	1.065689374432515	0.16162733967855253	0.34535192239002305	0.5248120356718462	0.516341845426872	22	1	14	6	0	7	35	8	27
RP11-98I9.4	1.169417032756719	1.9610780144745146	2.744149529305595	1.309263122962391	1.0959823842417964	0.07203274910095493	0.3953933747929279	0.6547296126991069	0.7002872227053406	3	0	1	8	0	3	6	4	9
RAB6B	2.7796778749546176	3.2659766703677597	9.796978448745902	1.309228740265312	1.2251419317661933	0.19356017471918968	0.3072904227811844	0.44284710144332373	0.4146300505471227	7	2	4	22	1	12	15	18	24
SPTLC3	2.8932830830091776	3.252922781461168	9.764439737249248	1.308773166323045	1.2781691736591685	0.5573811393129322	0.2164057813193452	0.3270452695249294	0.2232027178846255	8	4	12	7	1	13	20	10	32
TMEM117	1.1805474339555198	2.089385425838877	3.564200069837985	1.308517165222502	2.066798925144943	0.1316343744670135	0.4623737847494409	0.3670434479776744	0.3309735515129436	4	0	2	1	1	1	6	14	6
SCARNA3	2.2457894764664452	2.937271125977534	8.41283995055714	1.3077284423034246	0.7359463743899707	0.04849465419279458	0.5963333846493081	0.8001805963602658	0.8321829461948869	0	3	12	5	6	19	9	6	9
SIRT5	2.2442080055887805	3.0304932267231055	7.566866990937908	1.3070144680150426	0.9684806386758114	0.10099649841501869	0.43541835871274776	0.6560663284526135	0.654965329614262	5	0	15	16	0	5	11	13	29
TSTD3	1.3728782699918096	2.0757175629904236	3.1495489009482425	1.3067663896575397	1.4101036901613997	0.1159476100383612	0.3752106700449277	0.4863045145896529	0.5178336142177089	5	0	1	4	1	4	14	2	8
PIF1	1.0602821975894934	2.057718627644481	2.9802058314034188	1.3058614146528487	0.8638287644261716	0.047590144880896426	0.5228296809623405	0.7811768556182441	0.8023135364741322	11	0	0	5	0	6	7	1	9
FANCL	3.0993043309211052	3.4753086262280957	11.725511936631868	1.3049375023207035	1.4957094474307318	0.9542214983413558	0.2368961134655044	0.2206276954938356	0.13384355281080915	18	2	6	8	3	18	16	19	34
FAM26F	0.3789400659498195	1.590489849610172	2.3138982159283015	1.3043199769818143	2.26672779342487	0.06277674453626304	0.6606992096726971	0.4823513624485448	0.47810168142135534	0	1	1	0	1	5	0	4	7
TPRKB	3.8391128310251963	4.10963798463731	19.691493611021492	1.3037495908915826	1.2061443584694906	0.6511213307164642	0.1622745285744269	0.28662483768867264	0.186115536007154	18	11	12	13	4	33	39	19	44
HLA-DRB6	3.5718636366595264	4.0087397774718605	18.641967565229056	1.3030259059576068	0.9157861939515433	0.106781486400107	0.3779559782959823	0.6127734103398196	0.6616699897456364	4	12	29	9	4	37	25	17	29
NCAPG	2.76736318771841	3.2525260098511346	10.018950590114388	1.301315742687104	1.0593929482112447	0.13265269330091087	0.4210584946726773	0.5573089107375405	0.5533723457099029	11	3	1	13	5	16	34	5	16
P2RY10	0.7738905548934661	1.973462984898577	2.7465853453824596	1.301103805659522	1.0191198850717422	0.03788057421950957	0.6132255015899555	0.7639617505149362	0.8259350696207491	0	1	9	1	0	2	9	0	14
FAM124B	1.1715766128360592	1.9044824391773194	2.682648807003347	1.3007462640596097	1.3075040868943664	0.08815252649783088	0.4099474353161025	0.5564939234310934	0.6075510681752186	1	1	5	2	0	2	6	3	12
RP11-705C15.2	3.387388055695822	3.7595649002018914	14.948539693499601	1.3006715521282974	0.8237413783110585	0.12034352964280934	0.28207677155272826	0.6140575519287775	0.6509937196692137	8	10	27	6	2	13	33	13	45
PKP2	1.869422476626347	2.5629211299143297	5.95609530720989	1.2994339046002061	1.3982506290023997	0.11451395520355678	0.46655891860255433	0.538723416837865	0.5032225685321144	5	4	6	1	0	9	8	13	6
SLAIN1	2.2745228491593634	2.9909819954413535	7.399869100764652	1.2985674754864456	0.8045961273500053	0.07260029868292099	0.46040191231691363	0.724318050558847	0.7595068182659116	2	0	20	8	3	4	29	4	23
ARNT2	2.2010753395362705	3.0389001921449204	7.711679668311998	1.2985411644879945	0.7400710100514436	0.0623438570192035	0.4849788437690096	0.7773132928237406	0.7843738669396085	34	1	1	8	0	5	10	14	24
SH2B2	1.4475271534808234	2.3767778774977546	4.796054948760967	1.2964873024059014	0.6730814573185198	0.031881843123055274	0.6035930709742562	0.8452248975597872	0.8854894078184894	1	3	13	0	1	8	16	1	5
C1orf95	0.9942995941456897	1.7702006027530357	2.8427685473917985	1.2964589819002237	1.1782518693215638	0.05533889197795069	0.5443245999308494	0.6826863431487108	0.7291977896903962	0	2	3	1	1	2	3	6	6
ITGB7	1.5991037978463354	2.532268330362446	4.8595275541500635	1.296355389155939	0.6653339906699917	0.0443489796259209	0.47311709374399824	0.8312164702806311	0.8445288149948025	3	0	21	2	0	9	10	2	13
SNORA34	3.5572788819750407	3.969072275803894	18.490145117472196	1.2951311630681213	1.1208708289769365	0.13300752333518528	0.3448110521113449	0.5204033428652208	0.5478209672477665	9	9	6	10	11	38	32	19	18
AC090286.2	0.9700466704941102	2.0836258739463864	3.365604398260682	1.2937779170713424	1.4979631064467045	0.07424375898948332	0.5511484742576501	0.6024697752107013	0.5965891367009137	6	0	0	6	0	1	4	13	6
TPRG1	3.033765268480483	3.3844487676042205	11.017247463894144	1.293354088598762	1.2218746971897336	0.32159283061958305	0.27359723665353136	0.3653137729881507	0.29793783531207363	19	3	3	8	4	15	18	13	34
LINC01290	0.8374251252345607	1.820282469467017	2.2562438694159868	1.2926777169523627	0.9386966875242876	0.04581180790927195	0.49865211841247736	0.754692935865701	0.800943801914904	4	0	7	0	0	3	9	1	6
FNDC1	0.6288139140273349	1.5359160371860037	1.9254675110277732	1.2898909729895616	1.642273765488435	0.07299977263710232	0.4950603848020241	0.5292207541150311	0.5755796528363858	3	0	1	0	1	2	2	5	5
CHMP4C	1.7187909550930727	2.232007356482528	4.125516459007669	1.2893213284442437	1.6082688485587928	0.17818476908877862	0.33917069861451216	0.3519214046624092	0.33747672601167533	3	1	2	4	1	6	6	8	10
FUT3	0.869271928140273	1.95726199648918	2.5519555789321946	1.2889661594893562	1.1552665921419731	0.05334677782212156	0.50603736018857	0.6885879931872467	0.7495097443002897	1	0	1	9	0	2	4	1	18
ZNF830	3.87104801026271	4.2149872256939585	20.397151755207645	1.2886651351490093	1.3909351901289646	1.0148608868885884	0.17778694409356696	0.17692859119197077	0.0826621968831346	25	2	13	26	5	23	32	34	68
COL14A1	6.430508103088006	6.823086760734673	136.77344706558483	1.2886028082609164	0.7981720490016849	0.11657195282414305	0.2546518853934279	0.6085099875706644	0.675367668630662	170	15	102	39	122	79	338	218	252
RPL14P1	2.3258533826523706	2.9941078312592504	8.217490022463046	1.2884531234188061	0.9061484370221509	0.0821145815037507	0.4710445905012027	0.6960603147595026	0.710224928086136	12	6	1	11	0	5	10	15	23
NLRP2	1.8191926732681458	2.5750798683492953	5.047534621875252	1.2882555813004932	0.8325107101660048	0.07321930811127479	0.40751884985752307	0.7276402808705268	0.7496665354707156	8	0	16	2	0	6	12	6	13
CLEC3B	3.514248081688241	4.019717226043578	17.924721123174383	1.2880144565968275	0.8412799991832708	0.14973516989537705	0.33041307011038484	0.6110238305253399	0.5851429302616288	14	0	19	20	14	18	38	13	60
TRIM59	1.0558188155366561	1.9059186000219874	2.6585195563899906	1.2871222062127945	1.116826708183221	0.06517549633031858	0.44375975662024697	0.6732861799936126	0.7112283132094385	1	0	2	8	0	2	5	6	7
GPR155	3.3580378085499842	3.8974439165732306	16.254333013419387	1.2870006559408345	0.8646447745419481	0.13624819278628958	0.37186702410259387	0.6143501206145473	0.6024419372572377	9	9	27	19	0	23	34	9	49
LST1	3.4758715540321674	3.981098838378485	17.96990850597976	1.2861054389815358	0.7469931519636183	0.07036819222077861	0.4130428596272585	0.7119491943168824	0.7885683395583599	14	15	25	3	3	21	36	5	63
PGBD2	2.5453772936822237	3.045292864106737	7.896169635417144	1.2856478694930666	1.0932973978825469	0.16463324093402212	0.3224241098457924	0.499521869868871	0.4992016968369784	16	1	2	14	1	11	21	8	20
IFT43	2.7926832149244163	3.32251991604252	10.11019470654789	1.2846731388783483	1.292753476720146	0.3449659336028767	0.3197950934904866	0.3811017398664618	0.2869503615478555	15	2	14	8	0	20	23	11	20
CDKN2C	2.5323800134596506	3.075181289554762	8.738886430745621	1.283218032298866	0.785628515152328	0.07240305845075735	0.4103916037834842	0.7198564934500872	0.7636646832963732	18	1	2	3	8	10	25	4	21
STC1	5.333564991582689	5.803362395061773	67.7475094611747	1.2824643108339466	0.2571089441003787	0.01618329225820307	0.4749795415319174	0.9245636141608807	0.9679544009345296	8	51	37	95	38	24	206	55	122
SNORD116-1	3.9580853594553593	4.3106144613417605	23.678796053965243	1.2823213723595916	1.0070924362296507	0.13548513693196024	0.30864601956298005	0.5260278936934373	0.5709725030425982	13	13	8	14	13	39	40	31	25
HADH	3.793742408730741	4.228076998420124	21.30028733385278	1.2821883495424726	0.9142902946790623	0.13898906696363036	0.2790216126499754	0.562709334551334	0.5890886442765404	36	16	12	11	1	26	41	13	72
TRIM16L	1.6401578035272448	2.4583820168141597	4.520845122301619	1.281887234694345	1.0979161309363323	0.08384447077240502	0.4815737908140057	0.6363821601334624	0.6757670183735913	5	1	1	12	0	1	15	6	17
CTD-2192J16.15	1.4577503686937157	2.232458406555406	4.429106571137584	1.2810550029897618	0.9621037757818838	0.052157874374146235	0.5523421852537114	0.7388041502136289	0.7835919504160926	6	4	0	2	1	1	12	8	7
TMEM71	2.0066112822043545	3.106163483263428	8.197137278055825	1.2803482154237766	0.1245151173151221	0.006969093672144207	0.6593536025503798	0.9766420351872755	0.9810259065561023	0	0	35	11	3	1	15	8	28
RP11-641D5.1	3.0998053652504587	3.566862572129041	13.236030007451365	1.2800260495610156	0.899164246317761	0.1040626919741543	0.4416560987782587	0.6321396663746878	0.6680112831505417	25	4	8	1	8	12	22	24	21
TXLNB	2.4710082187533873	3.0862029904991655	8.449188457942006	1.2799135942684796	0.8587876564011638	0.09387673564904572	0.43706024947381983	0.6856081711867643	0.6901635626973399	2	0	10	21	3	12	13	12	17
NFS1	2.895260991999649	3.4242741521565274	10.950093671449762	1.2797411400597456	0.9670838853328184	0.16880772572196973	0.3500404945302132	0.5634016701372285	0.5245140216631362	23	4	4	17	0	10	29	14	27
IGHV3-20	0.5286951855082238	1.9202330496118314	2.38461979699693	1.2783118440768844	0.8521944557431665	0.02685561334058132	0.625127151111815	0.8255669334264514	0.8745896821013649	0	0	1	11	0	1	8	0	14
AP4B1	3.1613337326372246	3.6270625364794755	12.517594843811478	1.2779625760527287	1.203466455087091	0.29311085959499866	0.27116120513194536	0.3670434479776744	0.33747672601167533	29	2	14	7	1	15	32	8	52
LILRA5	3.3387074121411326	3.7210161012009317	14.86747306427003	1.2767897062600886	0.5029239942527794	0.05452485274712328	0.4400681247177499	0.8129215762649115	0.8653325192997697	2	9	28	10	6	10	30	16	33
TMEM102	1.0804631312923076	1.8183636388801887	2.6434580757098143	1.2760378984529295	1.6612896408758782	0.107698589022447	0.42050459843453813	0.4489817992807849	0.46895119763329324	2	1	1	3	0	2	4	7	7
SNORD3A	9.407565236992188	9.732303011620779	1037.8390259811101	1.2757940798703313	0.8671435290837366	0.16801776158930695	0.26179451706568907	0.5258006073049905	0.5566551670619486	505	623	315	832	456	1725	1855	1021	1831
ZNF821	1.1839134253236974	1.9827977128386922	2.775820169860014	1.275313406476623	1.0826378791773492	0.0715757891557133	0.43075457719569177	0.6590028023479203	0.70480011204284565	1	0	5	6	0	4	10	2	7
POU2F2	3.846013133371621	4.422747641192693	24.545518000787915	1.2739022295936113	0.7512431670207199	0.09719737673491047	0.3892624349330431	0.6826863431487108	0.7186186800539307	16	17	43	19	0	37	52	13	59
CDT1	1.0063048356352933	1.8147610333236226	2.346858121346532	1.2730970756270987	1.5918292625478583	0.0987226760599102	0.4215813157098453	0.4627879718230371	0.5234440493861126	3	1	1	2	0	2	8	1	12
ARHGAP15	4.483947265072892	4.736679342659294	30.09753946448834	1.2705173606751952	1.1630304399391274	0.7723475296172607	0.13965133972313193	0.2091795475302472	0.13838720080991285	27	7	51	18	7	31	98	26	85
SNORA55	3.239217403164709	3.855792888328733	17.488566775245417	1.2701785068833413	1.0268117550578522	0.07218614499875384	0.46121877366076336	0.6651754496820255	0.7363168138774022	8	11	3	6	11	45	19	12	15
SNORD42B	1.4606257722298939	2.264077560480983	5.405805776613794	1.2691460004722637	0.4513126452328356	0.011971065155609101	0.6121263268595847	0.9180474347766503	0.9630613816816311	0	7	2	2	2	7	4	7	4
MYO7B	1.7139818806379774	2.6064223512283995	5.2520813242228925	1.2687554621531238	0.9173612846801925	0.06257147023867098	0.5818575884587837	0.7227206363758757	0.7599685913747071	18	1	0	5	1	7	9	1	26
SNORA76A	2.468610428284851	3.1739235331802518	10.406380104890307	1.268687802241695	0.4219392164098026	0.022399764387994556	0.6265833051760187	0.903114082406772	0.9367998187126649	0	3	8	11	11	20	12	7	9
CCDC28A	4.146257541428681	4.39156893569688	24.67270654193943	1.2682254735187373	0.9453379905048952	0.2023166972933373	0.21909086701875966	0.4662842991548768	0.46766738808884817	12	11	15	19	14	32	34	30	58
OGN	4.031547730149313	4.399056582137028	25.17198223269099	1.2677529190172436	0.6167318354636272	0.06085593446811585	0.3224241098457924	0.7523876247419581	0.8407095255721841	18	13	14	7	21	10	66	32	46
LAT	1.0790893729199604	1.8421512292094397	2.760953785481082	1.2656064207304074	1.4667500046213509	0.08841624320297727	0.47311709374399824	0.5373440373001119	0.5634229017294817	1	1	1	5	0	4	6	6	3
LIPE	1.3286426219926342	2.103684554687139	3.2425338667297345	1.2654432089876275	1.3542780233991307	0.09594132364413155	0.4543311896154105	0.538723416837865	0.5792563052165792	1	1	5	4	0	3	18	2	6
OLFM4	2.9299268706737527	4.036489486068984	16.97474575832713	1.2642221866949563	2.1167001477419922	0.19692756028550973	0.6036899791810213	0.2834062883116941	0.22186526648687138	11	4	8	11	3	1	122	2	78
AQP3	5.679728206436459	5.888525635391937	70.41934196483444	1.2638392015131377	1.250652443999323	0.9784697389812266	0.1128084962740145	0.12218523168434797	0.04360125916860714	74	23	60	40	22	103	91	90	217
SLC4A11	0.7376185184532462	1.8067657830990749	2.3354909419255256	1.2628158418417728	1.2356718934077344	0.05435750049928647	0.5753666002376348	0.6826863431487108	0.7273018346848519	0	0	4	5	0	1	11	5	2
PDE7B	2.359819548683738	2.996147779574316	8.697554952150703	1.262520821438561	0.45449912578356877	0.028148982632181355	0.43499856322652036	0.8851297098611334	0.9229943679089885	4	0	3	10	12	5	16	10	18
TM7SF2	2.048177409222124	2.6994385234427902	6.090722598843238	1.261968674777255	0.671206517257547	0.05949967031263906	0.539250815947286	0.7920517444902964	0.8124570538168602	11	3	0	12	1	3	13	7	19
NPIPB11	1.930519211705038	3.048217044978312	7.476440831975641	1.2618179386459385	1.5769949326791408	0.13216715966597195	0.622742100417046	0.47696125893462554	0.43621320878822023	7	0	12	8	0	0	25	13	36
KIF22	3.561433689105554	3.971005326397864	17.156445855278157	1.261641525500289	1.0262582296371439	0.180548183177956	0.3160985127974878	0.48663888899514607	0.48476679102594195	36	9	5	13	2	18	67	11	35
BCL11A	2.1209920213451445	2.8941728709266474	7.2321667199118584	1.2615557069871557	0.9622839547464158	0.07051338865289379	0.49865211841247736	0.6958024699290889	0.7387529739891826	4	0	13	2	6	2	35	7	12
INCENP	5.0697565523756065	5.4172535680092615	49.37598766122121	1.2603906310866142	1.3286447708740263	0.9815099648437361	0.16075323945375697	0.17472032101479515	0.08502766514994096	109	4	42	36	8	79	90	70	121
DSN1	3.142511676539233	3.507701884738042	12.199332366994799	1.2599221165562915	1.289785620153595	0.37666786222828025	0.2840822680109486	0.34153195277133125	0.25819991301186884	17	6	6	7	2	16	44	13	17
ZNF718	3.673364869175536	4.0171748283155315	17.148522275067165	1.2586165579517459	1.275986845176459	0.8608009938344922	0.17327554979744955	0.21639161633208	0.12844434519018946	24	3	21	16	2	14	60	17	56
TTI2	3.123510657906506	3.534141222153394	13.622259109948713	1.258120440019856	0.7007567502587574	0.06087509926855177	0.40751884985752307	0.7537448944712265	0.8131647513488137	5	10	3	11	8	21	26	11	16
SCPEP1	6.0483856221825985	6.290563269916264	94.90470241815682	1.257895533746168	0.8197333591297388	0.1747830941719129	0.16931543112227956	0.4937000039580365	0.5599905503719202	71	63	38	71	35	95	173	137	177
CD36	6.6499853145445185	6.899655052066602	143.88473707250427	1.2574757449015743	0.8000124760222512	0.18484855672723705	0.2098590863362717	0.5004246197085089	0.5478063676409669	77	34	250	53	86	149	344	150	318
CENPK	3.405020092897627	3.70105086069908	14.016660029176677	1.2563703451206176	1.201863044429288	0.5883771736383497	0.2199802270298678	0.3102414227749746	0.21423561589938883	13	6	11	10	4	17	42	7	46
BIN2	6.187494689067916	6.415760866440493	101.13828999524915	1.2542753026359335	1.1036408454268931	0.7291638797730507	0.11503365008129687	0.2100742568695942	0.14384327061142557	86	20	207	58	22	111	238	105	314
ABCG2	1.6717503040888515	2.381715268649421	4.702936107653458	1.2539484808149095	1.7604686978074968	0.16681693394463848	0.45309063117156106	0.3754262873984949	0.32711471745851484	4	0	6	2	1	8	9	12	4
PSMG1	3.4116401621645585	3.7778130804802212	15.9876210474258	1.2535397180893775	0.6508061950569857	0.06799083307089465	0.31599387376149984	0.7478006681025273	0.8051722914322668	12	4	4	11	17	20	26	13	34
TDP1	3.047267155840014	3.553352925661698	11.767903892790029	1.2531665793457634	1.1566319602896902	0.23541175503040734	0.30222729548391825	0.4216520894536503	0.3941506168650541	15	1	24	9	1	17	35	6	40
IGHV3-13	0.17328291151234784	1.578988582241017	1.820060006663251	1.2531472585966117	1.4507951392324177	0.03706238082284706	0.6652432667357224	0.6894142749567811	0.7614886052828913	0	0	6	0	0	4	0	2	9
TMEM147	3.6606015081302488	4.02257601775197	17.92806151933871	1.2527693257670511	1.3896613631200956	0.8522700805530283	0.24779399467778432	0.2337251835260356	0.15039987783953715	33	4	15	7	3	28	37	31	29
RP11-325F22.2	3.4226992726190355	3.957302237109615	16.30837179759036	1.2525324769792283	0.9284727551735762	0.20232543368851968	0.34079916165899926	0.5352197139004747	0.4881056737189136	16	3	23	34	0	16	40	16	53
ATP5J2	4.651352186073631	4.899404156727357	34.97000518153166	1.2522124068907277	1.0647213978608132	0.4123246271128525	0.1858452854732468	0.32536912382045946	0.2809073845537948	24	8	16	44	19	52	52	44	80
LRRC27	3.1589977012376815	3.612641148991322	12.963240638103498	1.2519120051607222	1.4386124231759625	0.5153057676474069	0.307302867889775	0.28137248137878124	0.22155484537060624	28	2	7	7	2	17	16	27	33
RAB7B	2.0354512596428176	2.6366537036755098	5.835534097373034	1.2509577466113169	1.364600651944986	0.1640877216087083	0.38943998217124726	0.475555610237309	0.4212435529826156	9	0	3	4	3	14	12	3	14
HLA-DPA1	7.4578614755993895	7.954445504000879	304.67970668474663	1.2507701749486873	0.2855618517084788	0.016001202845049557	0.4193092335766767	0.9160889744876067	0.9619847615907524	59	315	325	96	99	414	370	229	571
HLA-DMB	5.663167890294507	6.030499032120502	80.2175373351284	1.2499504521571174	0.3698358061152268	0.03452610856325697	0.29359148538937413	0.8625103703925477	0.9267390445787431	37	78	71	22	31	102	118	56	158
GOLGA6L4	1.1663684569004023	2.2166069068383796	3.7785216155074015	1.2498083371818631	1.0770342618384718	0.05922807393551055	0.5753666002376348	0.7187890532036298	0.7280402000900671	8	0	9	0	0	12	7	2	4
FAIM2	1.0983325310683691	1.88308023028238	2.897099861032378	1.2497134404447823	0.8829258425814894	0.04887364265405937	0.5138855931728304	0.7660971905374535	0.8007302388434657	4	0	0	3	3	2	5	3	10
CBLN3	0.8638669381851055	1.768868919052933	2.165890418149563	1.2493002542523748	0.8809590433483044	0.0462494032772708	0.49386345559606804	0.7660971905374535	0.8068482928958322	6	0	5	0	0	3	5	2	7
MRPS21	4.4370553371884265	4.701790817418675	29.806128474558456	1.2490100159992823	1.277240186835386	0.9207822835982672	0.15774402412545044	0.17692859119197077	0.08935860632852519	25	5	18	41	10	55	54	33	67
PRC1	4.555758471607399	4.790999354161063	31.36957422649532	1.2489959124961594	1.1920925962124171	0.8858443394537937	0.12890005509624555	0.166383424076991	0.08161040616974354	53	7	15	34	8	36	89	28	95
ANAPC10	2.8727759455828354	3.509468220810902	11.361448549255485	1.2456969769208004	0.8299575260478809	0.1131107946811444	0.3963705737522344	0.6583406274750517	0.6675445884444151	28	1	26	5	0	13	23	13	33
ENPP5	1.8930378472420164	2.8199465459313817	6.078819426086043	1.2448972352268246	0.9871156083755339	0.07941865454220014	0.5202287496639502	0.6826863431487108	0.7002872227053406	9	0	3	18	0	1	21	8	23
RP11-362F19.1	0.4608251319682867	1.4158297952803203	1.3071329419602649	1.2445211216159038	1.7168494406616341	0.06741235284481066	0.42255775004419227	0.4689685957148857	NA	1	0	1	2	0	1	7	1	5
FOXA1	2.7766664231367186	3.1703938725180847	9.785048524009836	1.24444071817357	0.8197203660272392	0.08529539540993629	0.3841077109647371	0.6817299972559009	0.7247143427458754	4	6	8	4	6	7	35	6	19
HLA-DMA	5.52104482935161	5.7863093320497025	67.24969273178432	1.2429252605158654	0.5056067381078835	0.06750260132197933	0.2164057813193452	0.7553988296402611	0.845746337223315	28	55	42	43	31	60	127	66	141
RP11-141B14.1	1.3066532191017337	2.0593196710897956	3.0935950569841517	1.2424429410975064	0.9552126709158648	0.06362550013947818	0.4571758002953922	0.6987529271161482	0.7517626263134801	1	0	2	9	1	3	11	2	9
OLFML2B	6.1087694194136795	6.341638748460602	97.62705244033585	1.2419344548526408	0.8863128748898422	0.24523531403843513	0.228263247777934	0.4189913416248327	0.44765599516591864	129	44	23	92	40	108	149	130	243
SNORA33	3.5453591528696387	4.025187682740924	18.814225777587197	1.2416090067693057	1.1284919194826593	0.14281210926216825	0.448241751767401	0.5161931448740333	0.5188167332185589	14	7	2	25	8	42	24	22	21
MYO7A	4.135439833197758	4.4266676977653345	24.02760373957977	1.2412985124357205	1.1689056937547646	0.797319173095783	0.16124148288845855	0.24361700362347696	0.12567864770197534	41	2	14	23	10	30	56	26	69
RNF113A	3.044044910067248	3.639999995223288	12.664596770971166	1.240942823558117	0.9909411691925732	0.17919095007176664	0.35841708344831485	0.5365214930898642	0.5048084572665748	33	1	19	10	0	13	30	19	31
C8orf37	1.3278529679377165	2.103218820226002	3.204515745604673	1.240758509680801	1.563542941074325	0.12025651879109202	0.44375975662024697	0.44929882674240035	0.470818500220014	3	1	2	4	0	1	7	4	19
FAM71F2	0.329222401841906	1.4679342822941237	1.4808654667327776	1.2405865347980762	1.6214701444957451	0.05371974688471298	0.5416764435793286	0.5743652926522095	NA	4	0	0	1	0	4	5	0	5
TYSND1	2.207966438890076	2.8890951217740337	6.673129899367584	1.2403683710389453	0.9825175330088582	0.12408089893239681	0.39895552526479156	0.6142371753800551	0.6033261305814084	13	0	6	14	0	9	21	7	14
RP11-16E12.2	0.05889357881122747	1.269173245832347	1.0776611252618242	1.2390079479596727	0.8642783288546896	0.022024500743392704	0.5537001126521901	0.8242183643983755	NA	0	0	0	5	0	1	2	1	5
IGF1	4.3537604787415125	5.027823149476334	38.984377857277444	1.23867562881176	0.19191820715697488	0.01065134514905981	0.5014705689465738	0.9505274730603731	0.9761599708012813	56	38	3	75	1	30	61	45	62
COX7B	4.733888681493769	4.927477027343033	35.81607132381601	1.2381831515325223	0.926477693416976	0.3428149670890717	0.15688239599740386	0.3632835831456539	0.33987749784733123	33	14	15	33	19	43	70	33	97
BLVRB	4.849179677869803	5.053193129012909	38.563057379575625	1.2381158575523912	1.0602317483850778	0.6723121866079704	0.15328136771800366	0.23718700521611372	0.16300561845922307	52	11	15	40	16	43	81	35	128
SNCG	2.903116181406018	3.2899575984152514	9.98389942436777	1.2369813503180154	1.3911153769873827	0.7202170996938947	0.25025186998532617	0.2702423564944093	0.1886232858379981	10	1	11	8	3	8	19	20	29
ZFHX4	1.3986328388072204	2.4405174751500387	4.848511197724444	1.23607923375889	1.2400224631159573	0.07223268020939831	0.6244074821709394	0.6633145135762376	0.6618735849341298	16	0	0	3	1	5	10	14	2
CD5	1.9623760850038188	2.6861556701014173	5.7134507087697655	1.2351560502414518	0.5671008265717992	0.04591325043935095	0.4511803514585034	0.8377933036256645	0.8623917802502326	2	0	23	4	1	6	13	6	13
CTB-63M22.1	1.1058680506426044	2.11900601194149	4.6791330955603785	1.23447969838119	-0.01651403072523049	-0.010876060126612404	0.5735003454367157	0.9992822811943595	0.9621213104145488	1	0	1	1	10	1	6	6	6
SNORA5C	2.0252549179437827	2.683635116242096	7.105184941276582	1.2341035250519286	1.2790767332888773	0.07941953759097266	0.5491019265868534	0.6110238305253399	0.6427791304648335	2	5	1	4	3	15	9	10	4
MST1R	2.1016991187875544	2.7938599284283727	6.461209599386203	1.23341129334421	0.6152349664048707	0.05207637872140397	0.5667477761881526	0.8129215762649115	0.8445288149948025	16	3	0	11	1	3	15	5	24
SRP19	2.1555616294903137	2.7098003361690726	5.706767063783386	1.2326945373709028	1.19382853741245	0.18276331206893867	0.32900942440191394	0.4720100753179011	0.45502312368230463	10	0	6	7	1	6	16	5	22
SLC37A1	3.5705248299902754	4.20435207289545	19.767560053840796	1.2321849511744305	1.0132667152129569	0.22014106692050364	0.39086024743249254	0.5048531965479263	0.43982271429384256	39	1	28	29	0	25	35	30	50
EGF	2.0158063231050196	2.60601421512828	5.184614949957324	1.2319597838092098	1.1820862154895708	0.1522935753235625	0.35029715539885714	0.5005505648679309	0.5038064154483691	11	1	4	6	0	5	19	4	17
ELOVL7	2.9800605983842647	3.4416812311322156	10.75138040955192	1.2308412368143298	1.146069133030026	0.23353541637165182	0.3001679790267776	0.4208723851121294	0.3976789707745315	13	2	7	21	1	9	43	7	34
CLEC10A	1.2051470823385853	2.019946358775855	4.206860701437866	1.2306746272557532	0.607867345246969	0.018153212055412905	0.5965231122534299	0.8812730373405745	0.9333158763513345	2	5	1	0	2	2	5	8	4
ANKRD18A	2.0583991630088763	2.8083913873249493	6.281192581590685	1.2297321060140372	0.8935604144241913	0.08899976916554697	0.44375975662024697	0.6910996875513861	0.695673375480693	12	0	3	17	0	11	10	6	18
RPL23AP82	1.9348518929956895	2.533438338648106	5.060569502054381	1.2279413929070238	1.2057749263902264	0.13679169838909547	0.4013789753058658	0.5227678010196534	0.5168203617812828	7	0	2	8	2	7	8	4	22
FPR1	5.179203841669305	5.518595033935162	54.57333621317143	1.227161636158448	0.46714112326907975	0.06029393259559882	0.3986482131670953	0.7985929069808648	0.8623917802502326	11	31	125	33	17	61	119	32	124
CKAP2	4.626992546900513	4.831941241371235	33.04254159152398	1.2263469600127035	0.9716947942886421	0.46694005770121483	0.1666945997752969	0.3213023710555266	0.26267983405488843	39	9	12	37	17	35	75	33	91
IGHV3-11	0.9698357501360642	2.1472210148384447	3.485272804141967	1.2260070889535126	0.6183366432488275	0.030038173961471713	0.6196979624187892	0.8779415914085186	0.8774667843695891	0	0	3	15	0	10	4	1	6
INPP5D	6.044766926243227	6.350891167750273	96.30129575859885	1.225744435522364	1.0168952898778527	0.3646518192451135	0.1858452854732468	0.35165445121506944	0.3243818546573663	111	9	234	47	21	112	252	102	237
APBB1IP	5.535487317906825	5.770449049082662	64.93353056591195	1.2248115313160037	0.8517983156224213	0.2284619096508322	0.1785426652954894	0.4419553252908469	0.470818500220014	32	38	97	49	11	68	169	59	152
HELLS	4.702260708053785	5.067700532730186	39.3867867175756	1.224744328516624	0.5748446711437363	0.0799280939137643	0.42050459843453813	0.7300403374019186	0.7940832930270884	96	23	4	40	9	33	72	43	97
RCSD1	5.219424990452003	5.530670005613274	53.95370373814431	1.2235094588580064	1.0330527162456453	0.34089205665650985	0.2098590863362717	0.35408653314171223	0.33470900673683207	55	16	117	23	6	86	127	45	123
SNX29P2	1.4391415837957344	2.0892080326381883	3.340727230970181	1.221985739055295	1.4617061418222579	0.12920935714014511	0.398684737087433	0.4581511379268141	0.4701250927727704	5	1	3	2	0	7	11	2	7
CXCL11	0.480888714817378	1.6891068102540678	2.932650243068814	1.2216095950330517	0.5881863514844411	0.006022180771421622	0.6617235919109632	0.9070392873355086	0.9742713974640309	0	5	2	0	0	1	8	4	1
CDCA2	2.2221799080085454	2.866680265167727	7.123763891900968	1.2215377746722287	0.6867807770449754	0.06298802615766637	0.48427657325447954	0.7837339847854407	0.8023020076649992	10	5	1	14	0	7	23	4	15
ALDH3A1	1.0413942668674003	2.28888535833652	4.577325050328233	1.2211851623709398	2.317524288775595	0.10674134576791379	0.7050388191284923	0.4105386272831809	0.3393188991461579	4	0	2	0	2	11	0	11	10
LYVE1	5.786864611095502	6.172129601131682	87.75672921296261	1.2211231319569626	0.325111661945343	0.031492120302925544	0.3110399891869399	0.8869789680945075	0.9335008087968414	35	19	28	106	100	70	134	93	187
RAB30-AS1	3.4712069826686918	3.78687361534386	15.697258133981034	1.2202858263206655	0.9600180002787655	0.15761160172061456	0.3552084644375473	0.5276824335753267	0.5312082193336909	4	6	13	17	8	16	27	27	25
SNORD116-6	3.255384713575337	3.6791943735652106	14.6681400269898	1.2193596934752382	1.431393638513615	0.2304037208673547	0.3958705175041279	0.3650426489573905	0.30739861961189546	7	6	10	6	6	31	23	22	13
DTL	2.1165523930316654	2.644759532876228	5.931735610119755	1.2185075011490687	0.8494979362784176	0.08072901835479143	0.45008020632640733	0.6910996875513861	0.7275885798177918	18	2	1	2	2	6	11	8	14
VRK1	2.50225662938513	2.863983788873248	7.518838063467639	1.216994740442303	0.9745132061052257	0.13224262711122042	0.34505185721531983	0.5831319227371629	0.5603511380045615	4	5	9	3	2	7	15	9	19
RNU5A-8P	0.0467897597497648	1.490892772500455	2.1375306466072495	1.2168386183230122	2.598084352072428	0.048321147300251714	0.7006980364233261	0.48373878589993546	0.48328704497771374	0	1	0	0	1	8	5	1	0
AL353644.10	1.3848827978424865	2.36407077938041	5.394296659651071	1.216143340507707	1.4896658836619294	0.06623759521296667	0.6664579626033378	0.6213137953714961	0.6484648368896142	0	3	1	5	2	15	2	8	3
STYXL1	2.2859689896564652	2.8498487477864023	7.114477843331073	1.215327096620722	1.0712397035761738	0.12522181255917322	0.42665985928483985	0.5915240602769526	0.5634229017294817	3	3	6	14	0	13	11	9	13
AL353644.4	2.0145643273594156	2.691939935948425	6.829142929106343	1.2152110131400546	0.8305274870508558	0.05518532774977499	0.6043668145162497	0.7682307850333905	0.7940832930270884	4	5	10	0	2	9	14	10	4
SNORD89	5.530062670460677	5.833068445008948	69.05615602393262	1.2150557101633865	0.9313342904452546	0.1703420557200395	0.2721116569200552	0.4841079328142917	0.5376053590643599	29	36	48	45	33	126	104	83	80
CHCHD1	2.5844631111572345	3.0411595010179164	7.902766888021173	1.2144290389471912	1.09372658747077	0.1758805771103466	0.3159007914570828	0.4810667819417583	0.47692910697256924	5	1	8	17	1	12	17	7	24
DNM3OS	3.342770575437811	3.681779939337709	13.633816802573325	1.211927265821562	1.1113750857869826	0.47261731403536467	0.23423484448762907	0.3667874906638432	0.2601522205826599	20	1	8	14	7	11	34	17	42
PIR	4.402214860194355	4.715102773567455	30.523033573359758	1.2106120538559288	1.0536668063668921	0.29534318006970656	0.199462225880311	0.3809831682843732	0.3532584861293512	32	3	28	16	21	26	55	54	67
WDR53	1.615619806885795	2.294975159361344	4.780452692821897	1.2102791768345849	0.5217740420436235	0.02857681014859876	0.5660251317099654	0.8758221684931106	0.9120558924970147	3	5	0	7	1	2	10	6	9
ABCD1	3.271668427801793	3.7501790123274645	14.377500490630013	1.2098977677480145	1.052529372980476	0.3045105348556651	0.34592417730937175	0.4747282021505966	0.3543238648818173	25	6	16	11	0	12	29	23	39
ATP5G1	3.462573645062732	3.8084444577485814	15.332907235588262	1.208377312220153	1.069820711550988	0.22413194153925872	0.3001679790267776	0.4410033867299168	0.41593981656881507	34	3	7	6	7	13	39	25	29
OMG	4.119398750370446	4.472987301646141	27.20603634565529	1.2080168040265655	0.2878254004853656	0.016940960823159903	0.35590771211475725	0.9115774473127348	0.9662144860543778	9	21	19	10	21	21	54	28	35
LINC00899	1.3855765482311952	2.211526147985655	3.765018202764538	1.2077698847712248	0.948756455371277	0.06436348754819494	0.5687579098219174	0.7218083670551564	0.7443613023349414	9	0	0	7	1	6	3	5	12
EPHA3	2.4547632089981124	3.258183523407172	10.169008737364875	1.2074756555967376	1.5616387193768029	0.1465901670433564	0.5001592673983472	0.45655575066335613	0.4016812362844112	13	0	5	4	6	3	22	33	11
ABCA12	1.1326941160519526	1.8744269837614387	3.130730820270621	1.2073388979056465	1.2741702347330877	0.06913886338700777	0.5507252272812426	0.6312125474323933	0.6675445884444151	2	1	0	3	2	8	4	2	5
C8orf76	2.0179508293226793	2.6656339569795295	5.748360550868333	1.2069387707212733	1.3694167815656637	0.15715102977514356	0.44504360658523395	0.46780792040284186	0.44010151283698995	7	1	3	10	0	11	21	6	6
GABBR2	2.704846200122378	3.437110248316744	12.18632146298601	1.2068873272571048	0.041412726949624785	-0.005309569263337966	0.6244406279421454	0.9908203518749553	0.9870576276384095	29	2	0	8	15	4	22	12	25
RN7SKP71	1.2482482291448052	2.1227186480290507	4.046993162634591	1.2066493126316955	0.6740135529362786	0.0277455440236222	0.5906645716175052	0.8494896717423753	0.8990724501254461	5	5	3	0	0	1	5	6	12
ADTRP	1.7638162571471656	2.6947625579503067	6.48856989709145	1.2059664758042365	0.45125266697190963	0.019289260094083254	0.6271708350586654	0.9055343660798969	0.9414930833836774	14	0	4	0	8	3	25	6	5
KIAA1161	2.985454590416198	3.509413322280189	11.67280966143474	1.2044389817494183	0.9336327059055395	0.1640794070649107	0.36913254646106247	0.5717583299769147	0.5421236443586187	18	3	6	26	0	13	25	16	28
HCP5	4.593647100621592	4.87915786283819	34.1745858420443	1.2044179445362146	0.9367696530517201	0.28063547433097447	0.19071359026600584	0.4173099210945234	0.39540537384742885	40	20	46	16	3	40	78	33	86
LY86	0.7311539549989653	1.8245879917163876	2.456237683134506	1.2038637320472465	1.6214197678271018	0.06966232330887179	0.608424126383969	0.5646424319918397	0.6093641088199758	2	0	4	0	1	5	13	0	4
GTF2H2B	0.43638450041918586	1.630123395672262	1.694761744026957	1.2015171468592716	1.1934080233555424	0.040734628605167265	0.584922063288295	0.7016874621396942	0.7854477355411081	7	0	1	0	0	0	7	2	8
KPTN	0.6858561773514377	1.8114909604928902	2.3466839936810158	1.2010449928856521	0.14705514541867531	0.0071638508782058226	0.612289216050821	0.9761255576067047	0.9747263244974468	15	0	0	0	1	2	6	2	4
ADM2	1.0278700636482156	1.8380930897184646	2.4424366411991696	1.2001310305142412	0.9751296672597048	0.05712561933208437	0.45653339662147796	0.7119491943168824	0.7595068182659116	2	0	1	8	0	3	5	4	6
CCL28	1.967384677576956	2.617427906137592	5.6248676475341615	1.1993606791781575	1.3338872634270702	0.14056815107239579	0.4335133759212697	0.49826710160189924	0.470964021915119	3	1	7	9	0	4	11	15	10
TMEM135	4.133280601306659	4.413635258283323	23.84593795981911	1.1991068138149406	1.1007667816145645	0.7014596896039034	0.17327554979744955	0.2780758255508433	0.16190951149936608	25	2	20	27	12	23	50	25	85
RPP25L	1.11494536691588	2.0659780766262776	3.856525613680672	1.1984920095811558	1.194431800919174	0.046216617263498065	0.6396852883578042	0.7070720822839826	0.7757646318165203	3	1	1	0	4	7	1	2	15
GPR114	0.7579326327216092	1.6651765624437547	1.95726059047814	1.1983678331951007	1.142005063618091	0.05461647325507421	0.483209224438567	0.6774820572875833	0.7418711906847836	1	0	6	1	0	1	4	4	7
CPE	5.000748200897144	5.30649136184744	45.72685944983547	1.1978000420681327	1.1295960401135698	0.6136785772377849	0.199462225880311	0.26713224083322346	0.2114885614513855	41	4	75	32	18	28	148	67	107
RNU5D-1	0.9913125614622511	2.2360612549274883	5.115897909607093	1.19766286481206	0.790915098853521	0.01633182656428201	0.7082794445804811	0.861227011033769	0.932479750026581	0	5	0	3	3	14	6	0	4
SNORA38	1.7336117790128174	2.526883948398995	6.7309650982540745	1.1963090493023878	0.07868199055103692	-0.006118513295066366	0.6171337114696842	0.986004929816282	0.9810259065561023	2	10	0	5	2	10	6	3	8
RP4-706A16.3	1.4048090238446391	1.9907032617603604	3.107903477771962	1.1962260889302727	1.1818365457168667	0.09235744646805936	0.44246270673843957	0.5691127779434252	0.6148051948838523	1	1	2	5	1	2	9	4	9
RP11-423H2.1	0.5924278620946676	1.6942368974047106	2.3307738303843095	1.1949990502465286	1.4311111179451834	0.040742335442114246	0.6367091240924615	0.6520750430749316	0.7735652304554416	0	2	1	1	1	1	7	0	12
ATP6V1F	4.900785961969643	5.140210558977983	42.35450745975799	1.194660777614738	0.7184948105043354	0.12633522224859092	0.19259520162869462	0.593910791041469	0.6794027124401927	36	14	20	25	35	55	70	41	87
MTRNR2L12	4.700618347899007	5.176353662431438	44.07356100308223	1.1940952788270196	0.9351475019943375	0.09821152836596184	0.36335189255617195	0.6090386092596408	0.6879744198874688	29	38	21	16	10	92	55	50	36
TTK	1.1899165290883367	2.173825390639612	3.6392250420337025	1.193506822733096	1.3312318410311792	0.06857175181526373	0.6345512464440052	0.6169607593130167	0.6803103192859121	6	2	0	2	1	3	12	0	18
PRRT1	0.8747021055089125	1.69474475281806	2.0168817426248835	1.1928746681396485	1.2449513739056957	0.067998089705317	0.44513050143039634	0.6071229751171137	0.6858828507887362	2	0	5	1	0	2	8	3	4
GBP1P1	1.8123416449974392	2.4290587904543974	4.616376672801204	1.1921210125815067	1.283421505815863	0.12158029928313889	0.44027432658713667	0.5033411762622091	0.5321104916727163	11	1	2	2	1	8	8	2	20
GFI1B	0.7109319734719778	1.6664590223035656	1.8862735522998362	1.1911494258773458	1.0110355132893059	0.04700664309756474	0.5254186045939296	0.722647256418926	0.7866887361567213	5	0	4	0	0	3	4	1	8
WDFY4	5.281222142589188	5.577945229121648	55.33538208185562	1.1896752817969183	1.126178845526566	0.6039229085805762	0.2221767120689207	0.2602059461496895	0.21665409887358555	107	8	80	21	13	61	214	44	119
ACKR3	3.400142678841105	3.7712887442444067	14.406234771791297	1.1887759180842659	1.0788089670117893	0.3184954596239234	0.27617822632109257	0.394696013983498	0.33987749784733123	10	4	18	24	1	15	49	16	29
THSD7A	3.4385927517080987	3.7645111486435283	14.403831555583574	1.188705961575472	1.2123654921050881	0.6332594471823318	0.21309755086898446	0.27842146325544515	0.21106276015164652	14	2	11	24	3	13	33	24	38
P2RX5	0.18261113989825906	1.4017178661170033	1.2311365401658856	1.1886361278777118	1.6630556486028139	0.04540916683722658	0.565875496135658	0.574129979203613	NA	1	0	0	3	0	1	8	0	5
C18orf21	1.9461316206624104	2.6032058780863827	5.670654847823088	1.1881717650207348	1.0955024141496856	0.10321389746671226	0.4815737908140057	0.6142371753800551	0.6093377735984128	8	0	1	9	3	13	9	3	14
YAE1D1	2.384473870873015	2.9328266624761956	7.732607587365223	1.1877446024690501	1.2005414235922502	0.15799242308082356	0.42050459843453813	0.5227678010196534	0.46446220859779647	7	0	9	4	5	7	9	16	20
ZNF503-AS1	1.0035878307770112	1.9647456130705174	3.056337022366071	1.1872803513338794	1.6083045076645484	0.08391206866411198	0.6171337114696842	0.538723416837865	0.5582034078634791	4	1	2	0	1	7	12	0	6
ESPL1	1.482996811684031	2.3130187659590975	4.440970525412001	1.1871617675717094	1.0567916286038752	0.06733043003244674	0.5981929871044844	0.6959656191813401	0.7107969084289505	14	1	0	2	1	11	3	5	8
PRKCQ	2.761031366372901	3.288320194905739	9.9867209994842	1.1868214107646635	0.8132474281995097	0.11006229331119892	0.40751884985752307	0.67190233368464225	0.6765458418518253	6	4	25	8	0	10	20	14	22
FAM83D	2.53861929926393	3.0883286051354117	8.640730818493065	1.1860951165844793	0.8347980184798203	0.10390225243022687	0.4406514899714337	0.6827921668853911	0.6804222731136889	15	0	2	12	6	7	15	13	22
FBXO36	1.3381572227293717	2.177336615270533	3.709126914567287	1.1852431535146273	0.559098086948788	0.03468038047838521	0.6031331723751404	0.8659529067632354	0.8830425129144073	0	1	6	11	0	7	6	3	6
SCRN2	2.9928464141056543	3.3907590855975824	11.19590445447574	1.1850982823448464	0.8641397172695443	0.11888449028127579	0.4026473052239026	0.613278162405902	0.6390823903256544	29	5	6	2	3	12	23	15	22
PRDM8	1.0451873324193999	1.747921152040476	2.6126057806604956	1.1848107725805883	0.8318930360717086	0.04314204134886143	0.5636794430624823	0.7750137542352206	0.8239831433001847	0	2	2	3	1	2	6	2	7
KBTBD3	1.8125814497405166	2.4478603785893234	4.869208534583595	1.1844901219396353	1.4001619986251546	0.14101151088542513	0.43319642917013723	0.47716063186128654	0.4598053121145396	6	0	8	2	1	6	7	12	9
SEPT7-AS1	0.8920486834997216	2.001187315840449	3.7209953999735026	1.1842724306569132	0.5992821272814262	0.014546045447208404	0.6927929107088601	0.8957207748908863	0.9454198808135493	0	4	0	6	1	0	8	7	5
PGBD4	1.510895567342685	2.1060874171385024	3.2792078180163604	1.1841032126397568	1.3144956833420531	0.12733355515989622	0.36399775639045756	0.4805655626168925	0.5145375131848302	5	0	3	3	1	4	8	3	13
FCHO1	1.892616877577305	2.6912495796769043	5.629558903947348	1.1834986012649442	0.7859863239934722	0.0672632505842637	0.48717120164288247	0.7564510947679176	0.7682201040792965	11	0	17	2	0	4	9	10	17
FBP1	3.9148800531693997	4.508594992665337	28.202572261574232	1.1830477730569529	0.15964496499323214	-6.305405347068502e-4	0.4815737908140057	0.9636747711499876	0.997982636072267	19	38	23	3	5	26	19	28	59
FER1L4	3.3753000181872643	4.13712099441039	18.664372666460146	1.1818986926305737	0.1569214707970533	0.018557362752040573	0.5310385504624252	0.9627006811603203	0.9576095469425928	3	1	43	72	1	19	37	15	36
CLK4	5.661025395653348	5.820720587351187	66.56162010128136	1.181333194651221	1.1556327524151808	0.9892860080059599	0.06782592388157528	0.0897070587179129	0.009463994406034383	71	14	74	52	23	73	140	75	215
PARVG	4.66786596057036	4.87976610182073	33.47750851584271	1.1808685179371212	1.196881677934276	0.9582332402962254	0.09514809544711893	0.12043069719864452	0.03184879066382965	42	8	43	26	6	40	97	34	88
DPCD	1.7664550126256198	2.3829010997828886	4.393660819460239	1.1798957394433556	1.2550088759689833	0.12983685938109157	0.4103916037834842	0.5141815055617294	0.5226588291626537	7	0	2	7	1	9	13	3	9
BATF2	2.761859535432566	3.171857601377192	9.434380456183446	1.1797078902255023	1.1695172367595716	0.18787165573987702	0.37875429299051566	0.4674063132220923	0.4291207969473378	16	4	2	8	2	8	18	19	18
SNORD116-8	3.863605796553626	4.1853001503031315	21.436935816947305	1.1787465983126424	1.106752814500093	0.18798417673720044	0.3307796150189907	0.4489817992807849	0.4478696292696558	14	10	13	9	11	32	35	35	23
MAPK4	2.1137744199504036	2.8243918342857555	6.572446947566275	1.1781130846137928	1.3371549834033256	0.11934822490663015	0.5296830731452449	0.5087651554438766	0.5253865292334264	2	3	8	6	1	1	37	5	17
ARHGEF5	3.3157892441520547	3.964395771153272	16.148770366650275	1.1776931911826567	0.747501351910347	0.11291454304235403	0.4241140748909452	0.6826863431487108	0.6833267634009393	26	1	16	45	0	12	41	18	49
HLA-H	5.272359484445151	5.46980982773657	52.54920925351596	1.1767839017508352	1.026214013346918	0.5794638389566673	0.14968273573988172	0.25690902257765613	0.20855136009287037	42	25	66	30	12	75	92	64	114
NOP10	4.553758327291994	4.778842832178008	32.42397259733795	1.1764112947081755	0.8525288363101341	0.20010405176843396	0.19725466879683884	0.4779676493258358	0.5013620511549709	19	8	22	29	24	41	62	38	59
TNFRSF4	0.934039577246182	1.7420245792239761	2.3894842652445885	1.1758291255785072	1.4430391991347895	0.07901141178221822	0.5041600585839201	0.5526565763259336	0.5996625588592949	1	1	1	4	0	6	7	1	4
RMRP	7.162440230594302	7.48403690533081	218.86412934370196	1.1756182550407837	0.6769211239635465	0.10415706028327996	0.2682119767316261	0.6583726058353636	0.7296299126534624	169	178	80	122	72	336	304	237	355
SUV39H1	1.4353336658094007	2.225819877043937	3.6895452410927465	1.17543637717164	1.3336142491301106	0.0971894044595686	0.5147778322932199	0.5461838369252773	0.5799960782122301	9	1	3	1	0	4	3	4	21
MALL	3.0188627675739554	3.52074260464314	13.807302811347851	1.1750155986817237	0.030535878294931842	-0.01078317985040026	0.5315869206182705	0.992515418755237	0.9734054743194142	6	14	1	15	9	7	21	12	26
RP11-635N19.2	0.979659338478198	1.866781386738362	2.42288173362462	1.174933506888284	1.0138537954836517	0.055752081513966885	0.49354746984361536	0.7070720822839826	0.7599685913747071	2	0	1	8	0	1	9	4	6
BBS12	1.8114190556939715	2.3551992414734855	5.063144954500191	1.174624813235131	1.160730808698009	0.08889426701002541	0.5264585701233944	0.6110238305253399	0.6211505345067694	1	3	2	5	2	8	11	7	4
SNORA11	3.5777033271060352	4.109240704432243	20.560082899266117	1.1745689186494335	1.160737032218454	0.11301158538724364	0.48588299575747135	0.548134869002226	0.5875056272992695	5	15	14	11	5	45	27	27	13
SLC35F2	2.827488586709082	3.204170770475101	9.599623474507501	1.1741968254604427	0.7342982439112058	0.09651478468868542	0.43319642917013723	0.6871382274833102	0.7149737521570306	2	3	8	20	4	12	21	8	21
GPRIN1	0.4257823265215545	1.5632375384834891	1.8622996943044647	1.17356094480459	1.1607427199374416	0.03972946223332232	0.6281589969567132	0.7276402808705268	0.7873022354246977	6	0	0	0	1	4	1	1	8
CH507-513H4.5	6.470904323332856	7.094329819910634	169.1528661396112	1.1735033426364108	0.19903514957124324	0.006478301093660378	0.4626304710865166	0.9510699381132809	0.9833121756703496	40	199	61	78	65	280	159	148	147
SLAMF7	4.190382714073647	4.5044881901232285	26.777407614023375	1.1725707092491326	0.3969047735582273	0.04623401819123054	0.4567103451263249	0.8408929127947902	0.898277361960192	4	18	36	30	11	25	38	23	67
RPL3P4	3.943772080154516	4.174206216710629	20.67347779424771	1.171785616361426	1.0455414242926422	0.4016393100295424	0.2098590863362717	0.3572987662241697	0.2809073845537948	15	5	12	21	12	28	36	27	43
RPL18AP3	2.3920475074250316	2.81301178593896	7.258537162626762	1.1714155976019216	1.1714019046364907	0.15157657252163717	0.3729726396088463	0.5135172219665275	0.47043054416186725	6	5	3	6	1	6	12	14	15
RP11-686D22.10	0.45153689533696534	1.5203454545621624	1.7233133256323083	1.1712894846980313	1.0214550646580178	0.03821016267419974	0.5981929871044844	0.7660971905374535	0.8044520471315929	0	0	6	1	0	3	1	3	5
FABP5	4.295652156959205	4.574832467035657	28.19411116601435	1.1700661326691981	0.7261786128595283	0.11050330051632432	0.28431131070360355	0.6235515242329261	0.7002872227053406	36	11	11	12	21	41	63	17	53
PCED1B-AS1	2.5115488662582277	3.1137687337845206	8.77419589178239	1.170022758223243	0.5381533236535383	0.05066725738970207	0.47265006858796127	0.8346989952885433	0.8605626529080549	4	0	25	4	6	7	14	10	24
RP11-186N15.3	1.3360625683298322	2.0270170729026216	3.188783962834625	1.168324101521831	0.9249215613554495	0.06394285524145583	0.4815737908140057	0.7100297782674347	0.7521010197524537	2	2	1	7	0	3	9	2	10
ANKRD36C	5.872074870724574	6.231703835210043	88.11967222257474	1.1669822707656994	1.1606908024362723	0.669128970787359	0.21309755086898446	0.2655866485028754	0.19628105438056312	187	8	119	86	6	97	178	129	247
HTR7P1	1.5324314861359825	2.1403028946704192	3.9300911256140183	1.166525716722836	1.4557030848023658	0.11196478920622653	0.47908281967065797	0.49445832081247854	0.4931570953696023	3	2	1	3	1	10	5	2	10
MRPL39	3.9955926152787753	4.234811881142146	20.892773693320873	1.1659796743716473	1.1652851303381033	0.8378631959791455	0.15996322656288686	0.21213829041081717	0.09844563967647434	25	3	15	24	8	30	47	19	60
SNED1	6.342014406983169	6.552382812229237	111.36136606618338	1.165628836319696	1.2358085209241962	1.0139312841854244	0.08580847786077903	0.10341646925659814	0.021006643878490872	198	19	86	118	20	111	234	186	282
HN1	4.394289461414025	4.627767699809197	28.203682103310793	1.1647322513078173	1.0238858020326043	0.5132996514048043	0.1858452854732468	0.3009855332022043	0.24405351070346362	21	11	19	47	5	39	56	26	79
CTSS	7.63729439796599	8.197128510698068	361.5122864936183	1.1646622486426832	-0.06195234820717334	-0.008479052069792572	0.5496581014423377	0.9850113680413182	0.9761599708012813	35	350	319	141	240	357	509	211	694
FARS2	2.6555842523694073	3.2420498163654248	9.243644207126327	1.163174131904078	0.9833617627878793	0.1447174729050765	0.4064638334902726	0.574129979203613	0.5603511380045615	23	0	5	16	1	12	21	14	18
HIST2H2BF	4.774770880525249	5.064760675487783	38.3420116612745	1.1631040404091206	1.0738655752603903	0.5663651044756973	0.19767757364040617	0.28191387030996656	0.22666549176508613	52	10	19	72	4	57	84	37	99
RPH3AL	3.6569467528676936	4.193046183656768	19.595537145643878	1.1617367643227403	0.8747562054143824	0.18742287349553752	0.39753209573921133	0.5578266486791906	0.5226588291626537	50	4	14	31	0	22	55	17	52
CTD-3092A11.1	2.8346435836429085	3.3578126175061658	10.352330022496728	1.1613170655550589	1.0719678987176366	0.15784146123991113	0.4042242195033273	0.5126388678146047	0.510091560817102	22	1	19	3	1	16	14	15	27
CALML4	1.5176914176078637	2.2217677163118994	3.72106890997503	1.1591992940526628	1.1198495807942603	0.09357116343188275	0.44648085639143037	0.6132241457478778	0.639669936153244	4	0	3	9	0	7	6	5	9
SIGLEC14	3.3203391659897483	4.586887262797962	31.73938253988192	1.1590456149829298	-1.1944392325102915	-0.03791226409892652	0.6953412260865981	0.6973084725691879	NA	15	67	21	0	6	23	31	5	24
ACCS	4.41575483789776	4.87500559772656	33.2072494597509	1.15857137348986	1.014454914608637	0.18792137684400353	0.35590771211475725	0.4810667819417583	0.46766738808884817	111	6	11	28	3	31	45	59	95
KCNN3	3.1046677786980252	3.4422210043225956	11.460529311465416	1.158343523808776	1.2349079487956807	0.38018840147008864	0.29156607319045325	0.34153195277133125	0.2706782849429955	7	2	14	11	4	8	25	23	26
SNORD9	1.8572840545711948	2.6576652147748505	7.754537895910551	1.1579042101891102	-0.0880310250329463	-0.014719203188959595	0.67182864763404615	0.986004929816282	0.9536000690985099	0	10	2	4	5	10	6	6	5
RNU6ATAC	2.4097926019295555	3.247596213909623	11.485162998785885	1.1571750099607239	0.6227578152029072	0.026208189948356178	0.6575716536359126	0.8586752604295357	0.9176648254625462	6	9	0	6	8	28	10	6	7
FGFR3	2.7120964423319016	3.617422480558027	12.719628352283953	1.1568786988321036	1.2973982999877132	0.1280554500970398	0.612638944902906	0.5292207541150311	0.4899970019265163	31	1	3	19	0	31	5	14	40
RPL26L1	3.2213663353642357	3.795649781737065	14.234856016914765	1.1564882311092974	0.7409087046912327	0.09965987512294527	0.4188800273987508	0.6856018170067109	0.707631658228095	42	1	4	31	1	11	39	17	36
ZNF527	1.9198596188226473	2.406507908592049	5.14107845759247	1.156392674771055	1.1523527628813335	0.10596270139051557	0.46235119201297026	0.5814647041005238	0.5726966663650612	2	1	4	3	4	8	5	6	14
SERPINB4	0.5970572074869597	2.1569412374384624	4.174063043230715	1.1563182790401791	1.9798354103893356	0.05514304652072828	0.7394724186087037	0.5826700994947125	0.6038875338241159	0	2	6	0	0	18	0	2	6
SLC16A1-AS1	2.8996326677479765	3.443174645671029	10.960780071980787	1.156080401454231	0.8974240655712656	0.1446173402203794	0.39895552526479156	0.602101326962289	0.5820187168121244	16	2	7	27	0	12	28	15	22
WRAP53	2.10103788408578	2.739024464927497	6.164442975090469	1.154939201333315	0.8174121686086306	0.08138876440842802	0.49357884096258176	0.7132836922888367	0.7332434224993212	13	2	1	13	0	5	10	10	17
NOS3	5.11549551685583	5.422865581292325	49.633949714957545	1.1549385867391266	1.1614137380503993	0.6509603315837498	0.2368961134655044	0.25690902257765613	0.19995602436346707	30	8	60	84	9	32	93	92	150
CDC26	2.9059915849421967	3.3815820221710804	10.44639557228884	1.154755529372416	0.9481774530481469	0.1963125405671822	0.35545134873020245	0.5365214930898642	0.4931570953696023	10	0	20	13	3	12	29	11	25
SPTSSA	5.516600890993292	5.836948659416465	70.05751991912027	1.1546094814007564	0.38144204795579145	0.03985136458002332	0.31278604471694677	0.8471388120631604	0.9175994685480897	27	65	30	63	28	85	113	64	104
CCDC136	2.5060388301531833	3.0958845756290603	8.563466480012101	1.1541586050142232	1.339807044461951	0.16994427529841544	0.44375975662024697	0.44585304716218355	0.4177383664829811	16	1	12	2	1	8	14	23	13
PPWD1	5.377652783158467	5.628258333984725	57.68260681012997	1.1538839016430171	1.2297052702878866	0.983136989217777	0.12454685851580985	0.1279098375017301	0.03184879066382965	68	5	68	65	15	73	114	89	138
PLCG2	5.247015717455954	5.555962983966729	54.40777507586864	1.153581039718269	1.1397646244427178	0.7661445054649829	0.19195835526763078	0.2337251835260356	0.13838720080991285	61	3	82	57	16	67	190	44	125
PQLC2L	1.1275845376881548	1.9275246961754933	3.236799450298538	1.152674041383712	1.3916793145920285	0.07395745316654859	0.5321332590717573	0.6033127770401407	0.6263354073921173	2	0	1	2	3	1	5	9	6
BIRC5	3.0659234554841235	3.496932674681891	11.92706803419901	1.1522486888701897	0.64554456198518	0.08323398206798899	0.48717120164288247	0.73099118343861	0.7681579439200648	29	5	1	14	4	8	34	10	30
HIST1H2BD	5.797168333560304	6.002967080653114	75.98983304082154	1.1521894805164552	1.1904334556885245	0.9157506541848476	0.13405322883904888	0.1340798852831425	0.05716919575293937	81	18	44	109	19	126	155	99	133
AKIP1	2.804603178653885	3.247794518589222	9.80996431866903	1.1521103556276724	1.0131733482186114	0.1412330096053241	0.4245773122819921	0.5470916041074484	0.5496347008030057	11	4	2	17	2	17	16	5	32
FHAD1	2.9992605653619218	3.9178863591346227	15.794617506809578	1.1520360734540507	0.6512968791793402	0.06490286999293512	0.5561581762860933	0.797175289182037	0.7885683395583599	25	0	55	10	0	13	15	30	41
FAM153B	0.655733452434779	1.700403227686915	1.8646344201406244	1.1514337343177512	1.034257596064873	0.04371273911256695	0.5621803448307251	0.7230025889931708	0.7965336638813968	4	0	0	5	0	1	5	1	11
SPOCK1	3.1667243050898466	3.692566893276412	14.343342882486075	1.150950836239112	0.995380637799523	0.10955272462470153	0.4806896390113059	0.6033127770401407	0.6263354073921173	32	3	2	7	8	7	22	34	26
PXMP4	3.0773182476153895	3.5036923502602617	12.631037737762725	1.1507434067616402	0.8151549731779134	0.09822184541505148	0.38491895975814855	0.6675593969460634	0.6954307327752223	18	11	4	9	1	10	17	17	36
CDC6	2.656260486233179	3.2260222345073735	9.346924155499636	1.1504074174118	0.8257525871094966	0.10494272338315817	0.44648085639143037	0.6732861799936126	0.6830799387312524	30	3	3	10	0	11	19	13	19
SLC15A2	3.5348813875470184	3.82100654397467	15.542181638881337	1.1496252946894738	0.9516844099528237	0.2146404814368928	0.2827366797900402	0.47716063186128654	0.4508523837997635	13	9	17	9	4	14	49	8	47
TLL1	2.713855176287073	3.139231375704365	8.683390316985998	1.148892769630058	1.1492931994443298	0.19728435414572748	0.38943998217124726	0.4489817992807849	0.4272291567486652	5	3	11	9	2	3	27	9	34
RPL23A	8.330288028880803	8.484071044372252	434.0823625054057	1.1488605029345886	1.0653629525412698	0.811301956438461	0.0774135950904301	0.15412722422360803	0.061763387562046176	491	124	319	274	195	582	852	575	910
BDH2	3.8814157299056813	4.156285115742319	19.4027034569208	1.1487346199977386	1.1947369227499938	0.8040078575317448	0.1780046109189838	0.21261077162492906	0.12892197199907435	27	3	14	27	4	20	61	25	43
FXYD3	3.339581262051646	3.678891820677061	14.496529679065654	1.1482606096826682	0.879182331666137	0.13207997245945055	0.3497092154293954	0.593910791041469	0.5982703130528864	6	11	13	14	2	18	18	18	35
MND1	0.5831396254633461	1.6229895591274266	1.7751579307342573	1.147477047235589	0.5879846286981383	0.025647332975391023	0.5609020790455308	0.8751146458071197	0.8975568765432042	10	0	1	0	0	2	3	2	6
NDUFA1	4.618605582994875	4.874595965979148	35.30066196192481	1.14746768920187	0.6918658789577264	0.10535601090605469	0.279634684493965	0.6357805647837275	0.7232750410991887	26	18	13	25	24	48	72	35	46
YEATS4	2.25099886769087	2.8793610305066943	6.690536728387352	1.1474361955149295	1.0628327546160938	0.12604147827559387	0.45778868032699715	0.5783696345826066	0.5763324129583839	8	0	4	12	3	4	27	3	25
PTGS1	3.935448064966475	4.318824267889184	21.698224536813388	1.1468664476127246	1.2101926863191153	0.6499902058552834	0.25963566211510913	0.27534523298473307	0.21073200782956542	32	2	34	18	3	13	51	37	71
NKAPP1	1.3587978705085513	2.0592241515725442	3.1147579656626476	1.1467813992574472	1.3043281450025879	0.1032579832240321	0.46655891860255433	0.5296519358947931	0.5683516837907298	2	0	3	5	1	5	9	1	12
RFC4	3.0611221480135664	3.4913531695155564	11.437841264943968	1.1462351878896129	0.9148076823449207	0.1522286841103675	0.349321910053091	0.5470444811147193	0.5647847958686864	34	3	4	12	1	11	33	12	29
HIGD2A	2.4926553575749333	3.0185338884253383	8.803666270128025	1.1457922352849088	0.9482361130093553	0.08870506039597133	0.49865211841247736	0.6648604257787434	0.6851646253614461	12	7	7	1	1	16	14	10	10
CYYR1	4.017666365621306	4.299032632103044	22.076298165541992	1.1452713527257143	0.9755626086888147	0.2608086450565719	0.2817527066546007	0.4216520894536503	0.4029240436093449	23	5	31	9	11	11	72	26	57
PARP15	3.69361311645669	4.022660993503351	17.560911976948496	1.1448550932341464	0.8277452070279915	0.15685029077105206	0.3113783602824584	0.5470916041074484	0.5792563052165792	9	4	44	14	4	18	43	13	55
PRSS22	0.7656594030830621	1.6837450660264275	2.0459335792709763	1.1444791766383335	1.208564463597271	0.057978513210267354	0.5339123590194277	0.6592637615524234	0.716775162280133	1	0	1	6	0	4	8	2	2
FTH1P8	2.9705559284700422	3.5958845107579194	14.328597965934645	1.1441021374434444	0.12580021357297516	-0.005661715416946121	0.5824185910965345	0.9718294809480287	0.9859546674470695	2	6	9	8	19	2	31	11	35
FTH1P11	2.5378281837828727	3.0128177729601364	8.8959573054291	1.1439905029070974	0.7839901481277012	0.067557712387326	0.43499856322652036	0.7345574942721127	0.771726796577789	5	1	7	3	10	7	15	15	13
CRIP1	3.764681379034496	4.192212946797713	20.23097817488368	1.1439490162700465	1.3986853576457003	0.9035931711351252	0.3116537922975673	0.23661735934967054	0.13838720080991285	29	4	18	21	1	42	29	30	38
TWIST1	0.34756231809418325	1.9145574483005445	3.089989218173897	1.1437397227022412	3.329693928939517	0.1024843717589214	0.6575716536359126	0.2789643537274168	0.21193178924808678	1	0	1	1	0	0	5	18	1
FAM103A1	2.2105320843889835	2.729148508463973	6.172661848992811	1.1435272232061673	0.7849446303687314	0.08117538116871538	0.4982103648611396	0.704797787759028	0.7406916413756928	1	1	10	12	2	5	20	7	11
TRPV3	0.8856358504045785	1.6658073159661804	1.9571131297290083	1.1431775595554956	1.1444442168366347	0.0641190635556839	0.4574829098663182	0.6322871335403876	0.714264794407843	1	0	4	3	0	3	5	2	6
CD14	5.493626377098548	5.697889570864433	62.522256595001195	1.1425423422349252	0.716735240652164	0.1561772149456016	0.2115409349909673	0.538723416837865	0.6159650231578312	32	40	67	38	23	79	101	58	148
NCF4	4.118778679960706	4.6635199508468	28.66111846973248	1.142052048241022	0.6492602670222849	0.10246241210904425	0.43499856322652036	0.7022841998024607	0.729879344149869	50	0	55	12	17	23	75	28	68
ECM1	4.581752998418187	4.994987238137014	36.576262567094844	1.1418361720029646	0.8968000113271563	0.16698917494824983	0.349321910053091	0.5227678010196534	0.5411526321194821	108	2	13	28	16	47	49	41	113
MCM8	3.673837886306152	4.026126014159192	17.359971185100584	1.1416160487988094	1.1660834150532686	0.6255837405494133	0.2326494406705695	0.2801667932932227	0.21378448059173674	29	2	14	26	2	21	56	20	37
IFI44	5.344720101247889	5.712245939028213	61.270721651513234	1.1408211523983416	0.6986205887634639	0.12084733286372172	0.3561227331257427	0.6408068377713239	0.6803103192859121	76	16	14	183	8	77	113	60	146
STMN1	5.392281954373382	5.571387093612075	56.06644251886301	1.140774104910906	1.0177105084176068	0.654346288516119	0.15262036501645646	0.22665351787806742	0.1621277918977586	89	18	36	34	22	76	139	37	159
LSP1	5.542470534745543	5.824438012238929	66.95551035096446	1.1403095262440819	0.7307984935678059	0.15083267279759902	0.26222767416089915	0.5695174394675748	0.6175831121536631	39	8	158	36	35	75	142	61	167
ZNF670	0.9270914889464538	1.7290615064961972	2.471334995529021	1.140287863730976	0.7636680388106872	0.037613567779378236	0.5935168251229135	0.8119860106134027	0.8514656655909617	0	0	5	2	2	2	5	4	4
PARP3	3.769214173375	4.094704923263378	18.934501486003878	1.1396220736975595	0.9308283785025114	0.21877878860358016	0.29773273155404406	0.4810667819417583	0.4588420038563108	25	2	7	27	11	26	51	12	46
FAM110B	1.5468626688360234	2.3159140067102357	4.82428868530832	1.1393922788847246	0.29452145491507953	0.013986508047801695	0.60736011385123	0.9403741524811274	0.9620909353624175	4	0	9	0	6	6	7	4	7
PCED1B	2.6297169878557547	3.200023189428209	9.447811866537698	1.1392794821607453	0.8908109897045448	0.10745154876783736	0.47313522744899805	0.6572150482659868	0.6616699897456364	12	5	18	3	0	7	12	16	28
DOK1	3.2605104994112635	3.617041706854336	12.815779261667583	1.1382854085263863	1.2189591422893427	0.599665355811837	0.26179451706568907	0.29162767920979327	0.2216552089733791	22	3	13	11	1	13	24	21	38
SNRNP25	2.7790976798316063	3.2496546972700013	9.847560440161217	1.1381414097370566	0.9380325664508056	0.12425349146218312	0.47570294220604714	0.6014350180955192	0.6024419372572377	22	3	1	13	2	18	16	10	19
LINC00987	1.6115420175484818	2.3276750508707247	4.467852970198512	1.137995433264418	0.5877062287235993	0.03744899819292329	0.5398627019644723	0.8460461219699258	0.8816669656021151	2	0	11	1	4	5	13	2	9
ZNF367	2.264924291002407	2.977462037603991	8.166873592714307	1.137956623859107	0.13486319587892917	0.005952932564956366	0.6271708350586654	0.9705000475252703	0.986119190659761	29	7	0	5	1	5	17	8	13
WDR5B	1.4842207609659646	2.329178012273309	4.5922259456501635	1.1373477735172055	0.6480643739776724	0.03794097362283003	0.6265833051760187	0.8458028277505442	0.8678218854771647	4	3	0	12	0	3	10	9	4
SNORA73B	8.368551879873902	8.649621271244916	489.6231161874059	1.1372635981823913	0.8954317124360033	0.20428361599430386	0.2623703730231681	0.4698061695069269	0.49267286270646665	277	259	232	345	228	869	779	559	691
PLA1A	2.7868614558950733	3.3570090989513934	11.98299334996893	1.13715965764326	-0.036760446794639225	-0.013074788211891564	0.5750519903715323	0.992515418755237	0.9687638103879548	1	15	21	6	2	8	18	10	19
PCDHGB9P	1.3009158915371763	1.9825664305072868	2.797684208469269	1.1367071874596875	1.1650429500815516	0.09251776124775095	0.41444663826703954	0.5847178980342977	0.6384917485165563	4	0	3	5	0	4	8	3	8
PPP1R16A	1.787156745180002	2.503635426413571	4.927444589593124	1.1362738805947004	0.7847626951853485	0.06321475884392634	0.5066222153540829	0.7569473121617931	0.7768874950632306	20	1	1	4	0	6	10	8	8
RGS10	4.250278539177316	4.473801007166533	26.292485916593705	1.1355740070608473	0.7192003734430406	0.12904689077229725	0.2578242774351955	0.6024697752107013	0.6675445884444151	17	18	23	13	11	25	38	29	70
FMO2	7.059948183579006	7.556411592542416	225.7216138597768	1.1347575397802403	0.4972954028216403	0.06137159506777039	0.44375975662024697	0.8139155311226234	0.8445288149948025	258	10	838	62	70	153	527	280	433
CTC-457L16.1	0.3654331792963845	1.5688516059859976	1.8314545603137122	1.1342097714050643	0.6761470515354085	0.019264452394000212	0.664645584558024	0.8704896003550513	0.9161734596535227	0	0	0	7	1	0	4	3	6
GBP2	7.695447901617312	7.874364681248778	284.18389262186315	1.1331766452544063	0.8905731736897312	0.3951957580752227	0.166045688084773	0.3317501184812417	0.32130274722275237	205	132	431	133	79	319	611	335	636
WDR18	3.0897584569639776	3.7610239107415846	14.121877771264769	1.1330525413559482	0.7641721567051314	0.09474552786248382	0.49677327470210936	0.704667191270159	0.70480011204284565	45	2	4	26	0	19	18	20	34
SNORA31	3.9476469635925557	4.4581129590854	27.13424410027275	1.1325985286961568	0.34325367626705955	0.01896885033756017	0.5371007864796811	0.90780606254104	0.9569240299247764	4	22	10	24	18	42	34	26	19
ING4	3.4048386635942376	3.7507649225520288	14.403090548111585	1.1319574678491338	1.1072597720940296	0.40527994808970463	0.27685953659847184	0.3653137729881507	0.2915154417304589	27	5	16	8	1	15	30	22	36
SLC6A14	6.689523294552498	7.480608175406449	219.4269045236928	1.1318332676201095	-0.5120017329970623	-0.028492994103214157	0.6504732585914996	0.860712264975931	0.8960091945043985	49	244	11	598	73	161	220	101	442
SLC25A20	3.262329800618278	3.575955396027609	12.330325654509927	1.130601303038831	1.1686330796362814	0.5598523093077862	0.24260104135333257	0.2922332699328656	0.23441030539743937	22	3	11	10	2	16	39	9	34
SNORA14A	2.168927434031602	2.6618533435022345	6.951580837409319	1.130282761224938	0.6849881720464214	0.046904156877004465	0.515460941380695	0.8029907843377873	0.8443235930832492	5	3	1	3	7	11	8	6	11
GHDC	3.250375103131597	3.666651793015385	13.060113621814574	1.1298182883232897	1.1206614151091554	0.3884341489608378	0.28164887214467654	0.3653137729881507	0.3109483827185587	25	1	15	16	1	16	30	18	34
ARHGAP11A	4.224199961151779	4.522840173782099	25.555975043446438	1.129737795494639	1.117436287255438	0.6280621155476847	0.228263247777934	0.2702423564944093	0.20735557843293148	49	7	15	30	3	35	73	16	77
PCOLCE2	2.490860942020119	2.923660507771686	8.224671837804747	1.1294471970025473	0.8941211118349439	0.08430383413873795	0.4656232440403425	0.6785989930756541	0.7016976332072116	7	4	2	4	6	4	20	14	12
LINC00888	1.588561983339039	2.1842385506190425	3.643540036080896	1.129230785890423	1.2448387727461372	0.1183211292692945	0.4193092335766767	0.5214300911067076	0.5494710948149654	7	0	4	2	1	7	10	3	8
RN7SL396P	4.724336238071647	5.106833914021822	41.92009808068199	1.1290585640771906	0.5346239055288579	0.054414597510479265	0.4193092335766767	0.7920517444902964	0.8670701194223464	14	30	13	51	21	76	55	31	52
NFAM1	4.650007500486182	4.945865009221342	36.00539546389336	1.1287258033894056	0.9974580687908942	0.30827055557792576	0.24315255062667676	0.38255273294085324	0.35605382700108223	27	19	52	27	3	49	57	51	73
ITGA6	7.51371515493175	7.726466780531755	254.75337162388539	1.127726066298738	0.912602249699834	0.3761959855409772	0.17371647060415904	0.35195221074018895	0.33503891107194195	189	62	612	157	51	255	543	315	649
ALKBH3	2.153866444370599	3.000407160957164	7.011439718809841	1.1276026104872992	1.0192131914367537	0.1022224369107069	0.538977170668769	0.6283624414292736	0.6471313276692818	13	0	10	12	0	2	21	5	38
IKBKE	2.782053095016585	3.398290789250048	10.803232728744726	1.1275601140186686	0.7153730363021689	0.08069384257106242	0.47788445924529793	0.7377120608324241	0.7529415599062619	41	4	4	7	0	18	19	9	23
TXNDC17	3.3754735702735816	3.6655562666532497	14.150409990277616	1.127148073492559	0.8914182262574559	0.16351747154371005	0.3437961653379249	0.5446800869250047	0.5376053590643599	13	4	4	17	9	18	20	15	38
MS4A6A	6.19999646118098	6.488902930039479	109.78100885688696	1.1256904643470156	0.3983783923496885	0.04941191099585191	0.3000472499382047	0.8258234612753259	0.8965703603503968	60	96	103	37	45	105	173	90	270
PLEKHS1	2.8680607228414092	4.531465495771537	30.57312588186807	1.1252043689426185	-0.5955665664010305	-0.016049231935123955	0.7554569233926661	0.9008698056008391	0.9127295667800565	2	57	17	0	8	13	13	49	4
PLEKHF1	2.368600407277177	2.850387242437569	6.778765784507041	1.1228349517444793	1.2154315331415693	0.17578435910635065	0.3908402788698441	0.4461795369038596	0.45105105234261683	15	1	7	3	1	12	22	6	11
RP11-295G20.2	1.418379018206961	2.105541808323509	3.4983039991163443	1.1220759609264987	1.1638527472003792	0.08692112027838053	0.4945107671521557	0.6122459524971036	0.6399438958551085	3	0	2	3	3	4	13	1	10
WSCD1	1.807121088159936	2.4026634597348844	4.607316401502065	1.1216142889426843	0.986919219030823	0.09597216185746647	0.4668953749912035	0.6465642765499797	0.6618735849341298	3	0	3	8	3	6	14	2	13
HLA-DQB1	7.054289541986207	7.367399146402981	201.77435724225472	1.1215720008622914	0.4758901561760519	0.06588969786929276	0.3457346162417892	0.7869774140362654	0.8491803925209966	65	167	243	94	66	239	301	210	373
PRDX4	4.124635381952479	4.380410701672664	23.341112588210237	1.121061045726638	1.1265560038993878	0.658303332023655	0.2098590863362717	0.2568890293349878	0.18528719227452292	45	4	19	13	8	38	46	20	65
CDK5	1.054760292836035	2.1661737153629663	4.054066743631592	1.1210496293668601	0.7929666140443546	0.029621681020906246	0.7071327184444365	0.8355678157107452	0.876787669414775	11	2	0	0	2	10	7	0	7
DEF6	4.612370744878241	4.891109394080469	33.830443947318095	1.119292655174319	1.1878832134348087	0.8533572238800995	0.1785426652954894	0.1881479812012565	0.09309361777209375	48	8	47	27	3	49	64	46	82
FCER1G	6.252426391299019	6.734232265348941	131.51057538256828	1.1187648360563223	-0.11920194374337413	-0.02417119098647516	0.5108521261403257	0.9692915414439401	0.9468313554262363	17	130	94	82	89	114	217	65	246
SNRPG	4.459323042975333	4.720055003880132	29.928873859071786	1.118738990927294	1.0311567376630415	0.6995039756167891	0.1747105530204599	0.27298484210051227	0.13838720080991285	33	2	35	31	14	35	75	31	77
PPP1R16B	3.695631016969422	4.131479860013548	18.85059435471277	1.1182982357041933	0.8498745344779082	0.14612539728278118	0.3307796150189907	0.574129979203613	0.5881486371000436	14	2	55	16	2	16	48	27	41
FOXC1	3.655586229937711	4.101819431107615	19.317635680933183	1.1166207288669745	0.693460209729738	0.07990149228308258	0.5352596218744048	0.7159604130194221	0.7668774877476008	3	5	38	18	10	11	66	27	19
SLC16A13	1.6796754648827905	2.2898785229084453	3.994045854749142	1.116600975678916	1.2714191184558004	0.12957187162228956	0.4328043724589567	0.5045440774530653	0.5188120228804425	5	0	3	6	1	8	12	2	10
ZNF396	1.398493555841845	2.1374360578363962	3.9904575381647005	1.1164457018078457	1.423907800862792	0.08134081295015574	0.5901004882734228	0.5689519305059483	0.594773806926284	1	2	2	2	2	1	3	9	15
TCEB1	4.342940755799657	4.523667695575479	26.693149750586315	1.115964688922262	0.8945952111156871	0.3480171011623645	0.19986490166338539	0.38405271891950393	0.33812111174812265	26	12	12	29	11	34	60	25	57
SLC7A6OS	2.3572193770021848	3.0109145238534976	7.5260049793286585	1.1144644814466016	0.9162286757047616	0.12516970752030607	0.4582995744141848	0.6342122644630442	0.6214285329270098	14	0	13	11	0	9	14	12	18
DCTN3	3.731063139039695	4.024926766834454	17.72502314207012	1.114050340989945	1.1189778310803948	0.5812521129390963	0.23495849382071693	0.29054316489494564	0.22221651427330352	34	5	20	10	2	24	44	21	39
RP11-355O1.11	0.916692999255373	1.8678757102092423	2.543189292824324	1.1140280395753483	1.6578281064684002	0.08925447238873128	0.5977841493702681	0.5016693359167825	0.5384570739124908	1	1	2	3	0	0	13	4	7
CLEC2D	4.000321841666057	4.5135601195850406	25.226148785281936	1.1134979034741694	0.7221130847078534	0.10383753788367164	0.38701618153227707	0.6817299972559009	0.7000055586715284	20	1	85	15	5	38	65	18	48
SNORD116-24	3.3388193326352615	3.7706569464086646	16.679225557664854	1.113404639393442	0.4566545619852342	0.029820062169880028	0.4876794500796302	0.8635841636279804	0.9250697573241924	4	14	8	8	11	25	20	16	17
NDUFS5	6.385395673382919	6.551549592265989	112.69682876711566	1.1131857105444491	0.8926196370409645	0.4499423587510993	0.12454685851580985	0.29300264218072525	0.2756930240030604	160	25	73	69	68	129	227	121	286
WASF1	3.5265864382198453	3.913130129339068	17.122776769817122	1.1128264468222508	0.8506784994172885	0.11370482384617346	0.42255775004419227	0.6163961808862395	0.6576839215226195	37	4	7	4	11	17	26	30	28
ORC6	1.7306710879276166	2.486789791595336	5.103778072560793	1.1127069223631845	0.9514379824122197	0.07062687784087332	0.6267384360059024	0.7077465759143171	0.730297396866354	9	2	0	8	1	11	14	1	9
BTK	4.296808882690273	4.562596051292483	26.484618116435286	1.1126143666566501	1.0442556142931891	0.5612055423756581	0.2135270872504735	0.29300264218072525	0.22460440713577023	29	3	35	21	12	26	64	18	103
DAK	3.488988488273315	3.7590461868583422	14.761377005799202	1.1124219773436717	1.0554941837560725	0.34574097168110157	0.28859749409409924	0.37607668143168854	0.32253829900521336	27	4	5	14	5	19	28	19	35
CLEC14A	5.053035680458392	5.280198107689903	45.23910022544574	1.112034267049133	1.1381865242279436	0.8449359054052509	0.1546598854307006	0.17713336156068513	0.08164923894570293	62	5	36	44	19	73	78	46	123
TCEANC	1.4324733361349031	2.0942286447944163	3.4856496402420576	1.1108979073904288	1.1679829427041875	0.09072276146290188	0.4992633151975653	0.6049856275307374	0.6297433352461324	5	2	4	1	0	2	5	6	13
IL12RB2	0.9565871715273798	1.8051146041499018	2.5516334882795	1.110446409113829	0.6840140069665089	0.03236872218174348	0.6162021164711178	0.8352018348063828	0.8817554176373799	0	2	5	3	0	1	7	2	8
RPL39	5.532927618857669	5.822704972836323	69.26903287326896	1.1095863999807085	0.32998250007192115	0.03425216640660828	0.30029479002512516	0.8656591986684311	0.9313491823331155	40	36	28	43	64	75	136	55	106
ACOT7	3.0167679651789383	3.826344521305514	14.317083391266452	1.1091407391724877	0.5565151119975886	0.06710225652811284	0.5395956258998994	0.8102044859690811	0.8097807224829112	37	0	14	38	0	17	38	7	41
NDUFA3	3.262801560623366	3.653055501595907	13.023955785971783	1.1085028708970952	1.1250015069823105	0.35174642481259666	0.3001679790267776	0.3672502560096563	0.32155918675619805	15	2	22	14	1	21	39	11	27
SNORA14B	4.912971613038849	5.338927394071525	49.973242930135406	1.1083535283143413	0.4651003130799654	0.038648702308956895	0.4231848556764897	0.8395321751540543	0.9091748063502283	18	39	22	25	32	81	54	53	46
CYBA	5.974150733949864	6.168102046339438	86.42149285228484	1.1079508251118966	0.8895284551007876	0.31984241599412555	0.1886335559563739	0.35895655118043396	0.3719479557873772	91	46	96	36	24	133	143	78	204
PCDH12	4.555282881463821	4.907097942365033	33.910975209393435	1.1079037535367111	0.9562027881721582	0.28829647028686156	0.26222767416089915	0.4149807078544363	0.38797266507337236	27	2	78	37	7	43	68	39	90
TMEM143	1.4331377486070196	2.4990126437119233	4.829101910142564	1.107140494802995	1.4841512115438416	0.09283986598217969	0.6733845207948738	0.5577322870624489	0.5484942921191934	14	0	4	1	0	9	21	7	1
RP3-449O17.1	2.7074225049898817	3.304827951046307	9.927906798633895	1.1065728636668486	0.7824168024383288	0.09507799973130764	0.483209224438567	0.6986890439453998	0.705011812032908	4	0	23	18	2	17	18	11	17
CECR1	5.779033780970808	6.395637452950888	105.41318160791688	1.1061545412811074	-0.3544906785457154	-0.027717729107718428	0.4782826276844014	0.9053821553593289	0.9091522470592152	33	146	58	21	54	103	98	63	153
LHPP	2.566381980568953	2.9204145366491012	7.717718512819753	1.1051332109560368	1.0389080545930174	0.17549103469483635	0.349321910053091	0.5209870238243387	0.46766738808884817	6	5	7	6	1	6	20	11	16
TF	0.014389364413035424	1.4567235564480123	1.2757370530159873	1.1050099930658908	2.213838153758901	0.04688732104682239	0.6420968652960931	0.47716063186128654	NA	1	0	2	0	0	0	12	0	5
ZAP70	2.6859745441077694	3.6746310523826198	13.031113821845858	1.104886141886721	0.35430209560861226	0.03244070070086672	0.5936127522062336	0.9175323397734214	0.9080159603496896	17	0	60	5	0	21	28	12	12
NDUFB1	4.553797467282665	4.761129280360807	32.01619622838296	1.1048319374132451	0.7168734052308058	0.14802196221640398	0.2546518853934279	0.5682185354427082	0.6278254881576557	18	13	21	31	21	20	74	41	69
LRRC56	0.6985951609843396	1.6089997418438027	1.8729871235027136	1.103454750892549	1.5583061664890487	0.07351114104508495	0.5323308305581834	0.5265814227586373	0.6030486999368737	1	0	2	3	0	1	2	5	8
COX6B1	5.568971738497864	5.709934411328059	62.10565495318519	1.103328013938172	0.9861309301508161	0.7271116118164871	0.1018140602453733	0.18252285881916674	0.09328749662809803	84	19	44	43	27	80	121	63	165
PSMD10	3.42367259357943	3.72285702719954	13.892837292580419	1.1032802500760643	1.1813224705876797	0.6540681767784665	0.244737023198419	0.2672245998655208	0.19968771360260842	15	2	16	17	3	18	24	15	50
KIAA0101	1.3529263162899785	2.199503031866824	4.177785084251019	1.1021789072516066	1.2357673075615743	0.07021192248755137	0.6318238113921028	0.6529807972311226	0.6767305753049465	8	2	0	2	1	13	6	1	6
KRT17	4.481555057184628	5.30643629906368	46.26367961472158	1.1018572547388423	1.7608864264925503	0.2850184553152739	0.5592632190249757	0.3049856228074963	0.2012702378440345	34	2	15	67	12	170	19	28	95
SGOL2	3.495215131850235	3.8988836288909385	16.012592807680953	1.1014363703105874	0.8971431545247249	0.1696789237957325	0.36778374393599667	0.538723416837865	0.5420017915011728	31	8	7	20	1	14	41	9	61
KCNN4	1.7895202547828912	2.7513722798348708	6.304767705578674	1.1014111160512188	1.6921014508767354	0.13805143372477133	0.6367091240924615	0.44929882674240035	0.3862056268459175	4	0	6	10	0	19	18	7	2
FAM76B	4.61304692350744	4.827244178315342	32.3120123280294	1.1010379838672848	1.035511676388909	0.6445523468739758	0.17246211560600067	0.24356876843416234	0.17426465297574545	31	9	56	24	6	35	98	33	73
SFR1	2.3295355966275406	2.7347729688484437	6.447848679462756	1.1006533170451862	1.0142659835614518	0.13477914827710233	0.4202170951818842	0.5578639063971391	0.5569511605853554	12	2	4	2	3	4	18	9	15
ITGA11	2.7660919604352663	3.324596359922775	10.142180793256783	1.1000209815812074	1.2773529148366876	0.15519445681112864	0.48469044005712036	0.4651178930498549	0.46284757136202465	16	2	6	4	5	3	59	9	17
ACACB	5.35988035975393	5.7498257563765724	62.27587935308395	1.0993425428176253	1.068553820906441	0.3788844389712728	0.28164887214467654	0.3519214046624092	0.3086780467110552	170	3	67	52	9	53	190	89	133
FIG4	4.383367851030402	4.615897985699194	27.821303342418297	1.0979780153222554	1.1321147971690326	0.828119008495538	0.1666945997752969	0.19738002149455802	0.08502766514994096	40	3	23	27	11	35	54	38	70
SPATA20	4.253384551281075	4.7011469024043135	28.76108687657062	1.097756278203401	0.9441441074889039	0.1951477015083603	0.33153230808031187	0.48663888899514607	0.4808045116919485	99	3	22	23	2	26	55	36	99
C11orf1	1.8829466798455312	2.5535101113728493	4.982388077009512	1.0972611744009926	0.9625687317388599	0.10108566875377892	0.4623737847494409	0.6491496733760335	0.6675445884444151	7	0	6	11	0	9	13	4	11
RNU1-139P	2.631673647878744	3.7928712891363223	18.549642246467272	1.0971889047052439	-0.4535727463418115	-0.019487596259882653	0.7071461967845554	0.9231234087560559	0.9091748063502283	1	25	3	2	16	25	9	13	5
HTRA1	5.145996443519969	5.400148968714711	50.266929089278676	1.0971465237669966	0.7363501394562136	0.14044243914747342	0.2717393649013236	0.5695174394675748	0.643364575983964	80	13	21	27	37	29	105	72	118
FDFT1	6.929470429518278	7.13321623047258	169.9440314767064	1.096551062498884	0.7311065169302847	0.18585394381410614	0.1666945997752969	0.5055968852646964	0.5634229017294817	165	35	121	102	137	182	391	153	396
RP11-486O12.2	1.6213453958458042	2.1443643964276156	3.7779405987192094	1.0961137231257367	1.4544157010611378	0.13779141724724397	0.43956511839560863	0.43074516205437663	0.4461660643337026	4	1	3	2	1	3	6	9	9
PSD4	5.121950534559402	5.429117693929915	49.58561835506568	1.0954427537778677	1.2024089983949993	0.8627093408281113	0.19259520162869462	0.18889523410059744	0.10372350695143877	85	6	55	59	5	80	147	46	99
EPHA1	1.5639176675833875	2.207824896303742	3.9372720104209202	1.0950106102518087	1.2227181501919169	0.09950453433737048	0.5039223362521629	0.576569357038051	0.5898056775821968	2	1	8	3	0	8	7	6	5
RNF128	2.294588422488954	2.844140861813596	6.911560586092937	1.0929024243270917	0.8755295807210378	0.08394409013089452	0.5337417775602508	0.6798972808638725	0.716690707213454	7	3	1	11	3	3	25	3	24
CTD-3184A7.4	0.6505828262468079	1.642771600246849	1.9712257020272792	1.09277841040108	1.2467907049730695	0.05546395444125451	0.6134623432108388	0.6691308894094348	0.714941338795337	5	0	0	3	0	4	1	3	7
GPRASP1	4.136178865879522	4.82165048663939	31.5118034241504	1.092767097328295	0.6165967611547123	0.08117979460618711	0.5074064270458397	0.7564510947679176	0.76516941750848	23	4	96	49	0	22	48	44	96
RGL4	1.3357205989839698	2.384588596025536	4.282158617202452	1.0926633227713973	1.6223932532649308	0.10720815446003157	0.6345884992455391	0.5033411762622091	0.48327892034039843	8	0	5	2	0	13	13	0	11
DCLK1	4.160424691506877	4.4349616599938795	24.20984592577434	1.0924939644234417	0.9200067038052034	0.2538544889463962	0.28843366842271523	0.4268982636146622	0.4292325886786482	61	8	9	21	5	19	68	29	59
KRTCAP3	1.4268340805277213	2.23164428708063	4.613699012639667	1.0922230296784672	0.07547304639632801	-0.001105464302874227	0.6733845207948738	0.9860915581540619	0.9958157545150929	0	5	1	11	1	2	8	6	5
RP5-1171I10.5	3.7302339330794494	3.9598718455226165	17.0375006620403	1.092109164915595	1.0793636054098341	0.611443932698166	0.21754019248663145	0.2834062883116941	0.20454448261085978	21	4	21	10	6	23	50	14	38
CTD-2020K17.1	2.6764051118560666	3.3639584283761814	10.245522643263648	1.0916193468333262	1.0737239669711534	0.1346725483986353	0.48793745112889286	0.5682185354427082	0.5484942921191934	14	0	23	8	1	25	24	4	21
NFU1	4.191744992687284	4.4033161557102005	24.653336333326493	1.0912702527114269	0.7315234041200281	0.15395709942350527	0.2682119767316261	0.5709236233042589	0.6028706736726146	33	11	11	14	15	19	45	26	71
SELK	4.503677373662499	4.724966009690193	30.703911167552903	1.091142135279551	1.0535226278503544	0.5765969469034591	0.1983104911685456	0.28137248137878124	0.21227917179978611	27	5	23	31	17	47	63	38	51
LXN	4.624646183857178	4.811462868062043	32.383912173917125	1.0910923855449024	1.0401485750152115	0.6815459401767999	0.17407735747511427	0.2344430425912038	0.15173144239455633	46	12	20	27	10	22	90	46	76
AC009120.3	1.9734529657807482	2.6879642896487836	5.640536710108795	1.090306101747501	0.9053934565822982	0.09047078096182438	0.4998827053804691	0.6833117315898157	0.6931362601333612	8	0	5	15	0	6	7	9	19
KIFAP3	4.296586238231907	4.536382744142868	25.803238802366575	1.0902066982126963	1.102127430579185	0.7470275096433581	0.17314350732170566	0.21080742405374675	0.13266636246553523	47	4	18	31	6	30	64	24	82
APOO	2.2603079421015533	2.72895047573969	6.642384892456316	1.0898454849181283	0.8089255491533284	0.08072405400042129	0.5061658158042782	0.7044367922204394	0.7311888701530729	15	2	1	3	4	10	9	6	16
NEIL3	2.053418422538194	2.7548402468609563	7.2781046406214145	1.0889627339064376	0.14471276625064605	7.109797434976368e-4	0.6345884992455391	0.9705000475252703	0.9984872052966179	1	2	13	1	9	8	18	2	9
LYPLA2	3.9481411984943073	4.273563022249473	22.12719223879617	1.0887331767392228	0.7685539614460138	0.13061912540530815	0.44648085639143037	0.6085099875706644	0.6427277838752145	46	7	3	23	10	29	32	28	44
DHTKD1	4.836710257625449	5.017502097544597	37.206388988297	1.087843222459197	1.057841318680324	0.7840208388570709	0.14520254026608886	0.17713336156068513	0.0898393615351872	48	8	27	41	14	30	88	37	135
MANSC1	3.9395672641484776	4.184494963732226	20.75679895382847	1.087744623150879	0.9233163629414024	0.22837312787236497	0.29156607319045325	0.4603288022804314	0.44380757180980696	17	10	9	27	7	13	45	34	45
PSME1	7.273317471503034	7.40675053389937	204.1126973802088	1.0876216552902482	1.0779177649379494	0.9133052890833947	0.06549653145239814	0.09869677696148159	0.009531923653278977	322	66	178	171	41	258	417	256	495
C1orf87	0.6714375245769566	1.7096751327045867	2.203983486922613	1.087540977680272	0.8784936944231566	0.03858807135803312	0.6171337114696842	0.8029907843377873	0.819225468815386	2	0	8	0	0	2	2	6	4
CD8A	2.3172837329130833	3.0597443374033766	8.303816072162594	1.0866248660777207	0.27652124039355414	0.021940331161805486	0.5824185910965345	0.9372747180344394	0.9408018243089857	2	2	38	2	1	10	9	11	13
ZNF879	1.681236931152659	2.310771085792942	3.947007743619735	1.085881354450863	1.0731936550419245	0.1028285713988047	0.46002611448808567	0.593910791041469	0.6323265689066129	7	0	7	2	1	5	13	2	13
LENG8-AS1	2.628029008588761	3.1713345830214954	8.694201615893379	1.085837217168535	1.0387384033091256	0.17961177934954986	0.41661019971755514	0.5227678010196534	0.49592188716487395	15	0	13	11	1	7	18	16	23
RALGPS2	3.8834364851468366	4.275924252697922	21.131853107186988	1.0855248736717464	0.943209538218312	0.18282263215637826	0.38136093211947814	0.4975547975768857	0.5063468721887736	11	2	45	25	6	21	89	17	33
EIF3J-AS1	2.6562758082986644	3.053636118886945	8.263945596290455	1.0853196676305301	1.3022327134215022	0.2845915304866944	0.3558796474101269	0.3498896992677664	0.31357561848131105	15	1	6	6	2	13	11	13	22
FAM104B	2.3312592632243545	2.7676290990184227	7.230121863565881	1.0849738479683617	0.6951159285940908	0.06377092488026118	0.5014705689465738	0.770995012647678	0.7931690806824188	8	2	1	5	7	9	15	7	10
MAGOH	3.7299569525508205	3.985048561062953	17.615017019956735	1.0846641867736095	0.84982621867106245	0.19916152578428306	0.3224241098457924	0.5090705447615909	0.4992371880817989	23	6	6	20	9	10	49	18	50
DNAH3	2.788477075207181	3.7917328846700458	14.886985904177305	1.0827915804705426	0.21850730497563595	0.019543687775262625	0.6953412260865981	0.9553250640778268	0.9468313554262363	15	2	69	0	2	20	12	24	12
ZNF521	4.421907097142363	4.7866472831785165	31.80328085755962	1.0825299038959133	0.9822883680443596	0.22105233830400903	0.31814619346716305	0.4489817992807849	0.4443697384430687	67	2	19	19	18	25	60	60	63
RP11-3P17.3	3.119094526642769	3.422844397290972	11.624071399724365	1.0814140846700282	1.0617080512381978	0.20465818132330943	0.36913254646106247	0.4639068683193849	0.4272291567486652	9	4	11	6	6	9	14	17	41
PILRA	4.041143125456042	4.31896062278227	23.40835762120569	1.0801698678721972	0.5996797492457637	0.08289297729589155	0.3953644176005631	0.714941354926945	0.7852904573031266	14	12	32	7	14	21	27	24	70
PRMT6	2.001093432218794	2.6193778173266637	5.727104299621212	1.0798874967652512	0.47340659572383714	0.040668640292724975	0.614471258132331	0.8641134534372388	0.8903218201085588	15	3	0	9	1	5	9	5	17
PRKAG2-AS1	-0.09043468799070153	1.4005592874785937	1.7354833359360302	1.0794614022199875	2.83252301832351	0.06079108779629161	0.7177310772540838	0.4216520894536503	0.46137949352921853	0	0	0	2	0	5	1	6	0
LAMTOR2	3.7555573999410643	4.001258246092173	17.395195810798388	1.0781520709611303	1.156646183936906	0.7631701896196468	0.19259520162869462	0.22457707405975436	0.13659371167595125	26	4	14	20	3	23	35	21	49
PI15	6.275912659031072	7.083377746012665	168.75610318595923	1.078078743393477	-0.7219398457255342	-0.039741664770294206	0.6429473746808301	0.7893863709546196	0.831230589532072	42	148	10	158	204	91	159	69	340
ASPA	3.19917768313399	3.752071333087956	15.433910615310255	1.0778203119060068	0.45243447801589265	0.036655880834092006	0.5443245999308494	0.8635841636279804	0.9041628462056593	44	13	2	5	2	21	21	17	20
FAM69A	2.689708184259085	3.055030062945287	8.179640609802826	1.0772920493211031	1.1026742347547822	0.22495541565001148	0.3307796150189907	0.4308915623809882	0.41593981656881507	10	2	14	5	1	10	21	11	17
AIF1L	4.034856132913397	4.3498469282818455	22.315659149268356	1.0767859790064263	1.0202907672718522	0.3991062240405118	0.26222767416089915	0.35195221074018895	0.3120399741569575	31	2	41	15	6	18	48	25	83
CCNF	2.7796408983609746	3.115886611254487	8.578713716879369	1.076503313143	1.126855453097063	0.2745828399488738	0.32958338496294803	0.3959341453869743	0.35275540940372074	12	3	7	7	2	5	30	9	25
SCARNA6	5.355969707512292	5.518320286187477	53.69156865665825	1.0758974075720016	0.9714558652772871	0.67442575178609665	0.13233954614851548	0.21080742405374675	0.13266636246553523	50	20	81	41	11	50	137	57	148
LEF1	3.124724260540756	3.6335809554439664	13.13357803691151	1.0749241305043948	0.9259759308320662	0.16140887226438344	0.44431853143113403	0.5802696819988548	0.5442060489033302	11	0	24	13	6	8	25	25	31
SNORA71B	3.19722471903913	3.5271651175981815	13.37352687030442	1.0748944162541416	0.770430362291517	0.08730655387823373	0.43499856322652036	0.6849654940598756	0.729879344149869	5	8	7	10	8	24	20	10	20
FAM169A	1.2062034251990714	2.0574875676905866	3.605849746600097	1.074894136250591	0.5553079299093944	0.023640370472193164	0.6793039777019375	0.880182611884399	0.9198370489611642	0	1	8	1	3	2	2	4	14
KRT18	6.95509122319797	7.145930893963454	169.75343806514346	1.074838650091628	0.9045095243182419	0.43000522494438975	0.2098590863362717	0.3193367961287347	0.29598782217014236	333	61	64	224	32	169	422	143	517
KRT8P3	0.7509845444218809	1.6131433015857022	2.114259510129826	1.0747739601241946	1.1814593474205783	0.05585396643229727	0.6003603679648817	0.6814948794816557	0.7240930482836991	2	1	0	4	0	5	2	2	5
NAPSB	0.8207657913788856	1.734996997281613	2.2650589081392902	1.0745685029115704	1.68728338478367	0.08846020960871182	0.5935752856005125	0.4918785844456044	0.526450297837408	2	1	2	1	0	5	8	0	7
GLA	3.935860361877745	4.169042836243508	20.88018057480135	1.0741689797126748	0.6499685777065729	0.11197529539310196	0.27975698286119144	0.662021411880912	0.7082932430022422	15	6	18	12	18	17	37	20	58
WWOX	3.563268455693956	3.967918065499626	16.49520017667642	1.0736757283975271	1.086360752826198	0.3715983894915593	0.3176206840362012	0.3670434479776744	0.32155918675619805	35	1	18	19	2	22	29	17	59
ROMO1	3.200262905807605	3.5658661403779113	12.932886884682363	1.0736020392876462	0.887646657712669	0.137349686286998	0.45724384144774843	0.5850956995112451	0.588940126578917	21	4	2	15	6	23	19	9	32
PI3	1.5736490266779188	2.7558681417021833	7.05068007304984	1.0730928173686698	-0.1467181252806357	-0.0061718083292304745	0.7289635079824993	0.9766420351872755	0.979321985129846	0	0	27	1	7	7	4	11	4
KIF20A	2.803738294442125	3.3348937630877535	10.579584570782693	1.072952371969543	0.872568111350639	0.08970509233415153	0.5352596218744048	0.6652658529408835	0.7025394596993796	27	5	2	5	3	17	16	3	39
DENND2C	3.50336874780331	3.9636486415663943	16.531688930784508	1.0721135795907917	0.8714135250998858	0.24730331747408113	0.3958705175041279	0.5292207541150311	0.4577926326914944	27	0	17	29	5	19	43	15	44
C1orf54	3.3746666832888947	3.614597875374342	13.56674630651506	1.0719685534584467	0.8414710254121173	0.1831015893788412	0.3224241098457924	0.5395138118791953	0.5138474221764053	15	5	5	13	8	12	25	15	38
RP11-466P24.2	0.0549596525744276	1.4757443223875621	1.4739068460816214	1.071826680627189	1.610184574453709	0.030875832800690006	0.695596897462685	0.6442083316922288	NA	0	0	0	3	1	0	5	0	11
CTD-2574D22.3	1.2007533274316256	2.0630409345160747	3.6211773681414603	1.071508911514505	1.3904567057000787	0.07583935313665105	0.6847359896470406	0.6071606138874841	0.6203485088540913	0	1	5	3	1	4	9	9	1
CATSPERG	1.285862074191256	2.0651409365585365	3.368213786425415	1.0712119285689614	1.1959022068719414	0.07615028275952239	0.5981929871044844	0.6312125474323933	0.6680219486463105	1	0	2	8	1	6	10	5	2
HNMT	5.396170559248639	5.552713876536237	55.84273098296848	1.0699492745943875	0.8420118022015701	0.3650730006854509	0.1666945997752969	0.35163939184078824	0.338132398438664	79	18	34	34	31	53	106	69	140
RP11-80P20.3	0.5872144123849462	1.5007487602850342	1.727957262060974	1.0694655718963326	0.7414661801426213	0.028886214992649543	0.6135363035894101	0.8258538663927425	0.880997683738885	0	1	5	1	0	1	4	2	5
RP11-1348G14.4	0.3976005812069385	1.4906552892289275	1.698244749554386	1.0686251053366032	1.665428700551714	0.05994121793196819	0.6271708350586654	0.5710433739388511	0.6360272381142361	2	0	3	0	0	1	5	6	1
PLCB2	5.633619447520246	5.926940002388768	71.23249884375717	1.0679559040039013	1.0223013986651228	0.45566983291255725	0.24737794237655067	0.3193367961287347	0.2780448329075196	171	12	104	39	7	106	160	76	155
FTH1P2	2.5149148576264055	3.36562534922629	13.005328718501795	1.067393953684273	-0.6729554751865391	-0.049716697485606115	0.7143273639315295	0.8449805051066287	0.7933304023126113	0	4	10	7	24	10	7	8	16
NOS1	2.5174251922255615	2.963273128181626	8.677237633834459	1.0673152702518949	0.33703613028256596	0.021706640252111345	0.550173432330997	0.9117630760307328	0.94827257531331	5	6	9	1	7	4	15	8	21
APOL4	2.179080810998595	2.822183467542909	6.648942711675639	1.0673037075654332	1.2939761008820252	0.153847171223186	0.49865211841247736	0.4918785844456044	0.46284757136202465	12	0	7	4	2	2	15	17	16
PPAP2C	1.3448081538244538	2.0096314349943114	3.2308646120921356	1.0670522259488153	1.2625348768292344	0.09144578187599174	0.5084714183429085	0.5762203155577467	0.6024419372572377	2	1	6	2	0	3	5	8	6
CHCHD5	1.1206888745623491	1.8585176782342423	3.174002731490133	1.0668965649863709	0.45772551781876764	0.01779234017844019	0.5701402841588736	0.90374550952807	0.9407664994402275	1	0	3	1	5	2	6	3	6
CCSER1	2.0545355699262227	2.7823208201628034	6.585311851585107	1.066242359044263	1.4143684854036105	0.13731622237068453	0.5371007864796811	0.4918785844456044	0.45517390096506805	5	0	4	13	1	6	12	20	6
POLN	1.5425918778271244	2.1546097477956314	3.460282259106284	1.0661937957940042	1.128361184480454	0.10310170029464595	0.46121877366076336	0.574129979203613	0.612219105946478	6	1	5	2	0	2	11	5	10
C4B	3.2665582962578057	3.8011826756952183	14.988637160640419	1.0658974447391418	1.0324977235045758	0.1389372131286866	0.47830830804352065	0.5461838369252773	0.5498133632848842	39	1	13	4	6	6	26	34	37
PPIC	4.515850634891917	4.745702287063637	31.282136617806596	1.0654661467062194	0.7846392161002401	0.18791990685592808	0.3105385697832291	0.5107821996943437	0.541170611064706	40	17	9	43	8	35	77	34	53
FENDRR	4.992267430658189	5.515732943132958	52.33421541072867	1.0633491398052137	0.850781466374741	0.14048765334631663	0.3966553283993852	0.5810003661547547	0.588940126578917	66	2	152	46	4	47	86	56	200
LY9	1.4956645102928725	2.7758596106886166	5.859476725790645	1.0633181481544969	-0.27414994630916656	-0.010684264612553816	0.664645584558024	0.9504590121518217	NA	1	0	41	3	0	3	20	2	8
TNIP3	1.3226965423611976	1.9516168579804174	3.0532067904515077	1.0629681208571586	1.177718573750161	0.08122195184994718	0.5256024836788828	0.5981983479055683	0.6509937196692137	3	1	2	1	2	1	11	3	9
IPO5P1	1.1973243314644302	2.34185229072289	4.200356124152153	1.0628373958358048	1.0223626377491577	0.04973514020364779	0.7166169183545954	0.7482335966230015	0.7762566894231676	0	1	7	9	0	9	18	0	5
PCNA	4.7519670069505295	4.990427724923952	37.311423748737866	1.062762343972548	0.650117751829183	0.1328771371016124	0.37763674075451364	0.6110238305253399	0.6800304257331726	64	18	7	49	13	39	82	38	73
PHLDB3	2.9894713131631914	3.4204812460488174	10.961772346577813	1.0625653049043673	1.189356461070776	0.2836205093035185	0.3610813712697074	0.3819657671358859	0.34139867374140054	11	1	16	15	1	19	23	16	18
SIGLEC9	3.3989558531893564	3.728364792912348	15.232405325822713	1.0619192662820631	0.5576121704033311	0.0638996148488275	0.4193814547561205	0.7811768556182441	0.8321829461948869	23	13	8	4	5	17	26	9	40
DTD1	3.7781353023147797	4.133568215044709	18.907494680013624	1.0618692976566948	0.9805628455391796	0.3134269943333187	0.318353304109061	0.418790740736736	0.3698049748051242	36	1	25	13	7	14	45	18	73
CABP4	0.8584782139971956	1.693873832577342	1.9398517709207475	1.0616671347689928	1.1106625784927084	0.059721898983935554	0.5041600585839201	0.6530417600935633	0.7363168138774022	6	0	2	1	0	1	6	3	7
ACTR3B	1.8315001765361587	2.4190453752484946	4.508304448487513	1.059717104093156	0.9556357044033774	0.0953815738213718	0.46862564916433375	0.6373849458292833	0.6803103192859121	12	1	6	2	0	7	12	4	10
FRAT1	1.5727170505120611	2.1799519297216463	3.950533948242353	1.05953926179668	0.7068132341693245	0.05394778621774181	0.5440040927337475	0.7920517444902964	0.8143290691543736	1	3	7	4	0	5	7	3	10
SCG2	1.47638767149031	2.4841177557764573	5.816606427163541	1.0594396969500723	0.06977808178820138	-0.009014222725928145	0.695761412709904	0.9878736325501989	0.9720547400395165	2	1	0	6	10	1	15	1	16
RNU4-1	7.369695872072147	7.738999441487632	261.67303189863753	1.0593855671212078	0.56809552477331	0.0745725099908887	0.40766276839266236	0.751684066256961	0.8095314432029511	98	173	133	152	157	472	336	230	339
RP11-680G24.6	0.9634431270857327	1.9916359199791915	3.032226390286106	1.059141672302864	0.1764329253488033	0.005322569011986169	0.6669291919557162	0.9694314605694809	0.9831288569805144	1	2	0	13	0	2	5	1	11
PSAT1	2.5783243193124403	3.2242826572562193	9.259261248974484	1.05885580048398	0.48514639958434347	0.040666335744704275	0.5867639187435364	0.8522122037780953	0.8916570967904949	10	1	1	28	5	6	24	3	34
HSPB11	3.826523237450976	4.121282921915569	19.158189242036364	1.0588466339074187	1.0671063566300523	0.46894929068627456	0.27095081167218055	0.3390552824225532	0.2672600896073682	27	6	11	30	2	19	37	31	47
E2F7	1.2938218379788846	2.070789575839621	3.21867984274604	1.0586571641341778	0.5679871391288748	0.03722567717869215	0.608424126383969	0.8556323878888312	0.8801601241181332	8	1	0	8	0	4	8	3	6
ATP5I	4.794182690146947	4.964879423627647	37.022450246545446	1.0585202589722982	0.8081654194146699	0.24950409445994837	0.19838524470281177	0.4419553252908469	0.45010927416481983	34	13	21	31	23	50	71	37	71
ACBD4	2.985004794487782	3.321105435262059	10.217514069373108	1.0584921833236147	1.0019481166286042	0.23560173686010172	0.3307796150189907	0.4603288022804314	0.4270127069384261	15	1	5	16	4	14	23	10	26
PSME2	6.199239899240935	6.341210949592213	97.11573616194669	1.0584095163206197	0.9882775854182778	0.7280011550710802	0.10387957460140851	0.17686524451181954	0.0898393615351872	135	42	69	77	24	132	200	116	195
ABCA6	6.650780850562416	6.957602948283999	148.47484833369876	1.058325974110472	0.9996027173762723	0.3118438060948313	0.30647139857473277	0.37529861045293833	0.3594668990397544	278	10	172	86	67	76	409	245	339
LTBP1	7.038518887743328	7.191558235823806	175.65710954519813	1.0581101790057403	0.948546925068663	0.6295829881522694	0.13600399715227213	0.22322515748501176	0.1551153435653107	207	36	238	95	79	141	433	222	461
APTR	2.3991170685724126	2.877060522646127	7.030479529946793	1.0580783371841012	0.8426564210153749	0.10054821404365952	0.5047712937051613	0.657527926597285	0.6856572604823475	13	2	1	12	2	4	13	9	25
SNORA74A	2.788864499578541	3.2071775262203164	10.527445271588055	1.0573918672448905	0.5959656412920624	0.05092513636158014	0.5023072501094109	0.8072923054324338	0.8519627133684591	6	3	2	10	11	11	18	14	12
LYPD5	2.3161326223636567	3.0128584945344565	7.720641541014212	1.057225270087688	0.7427622814720415	0.0711852979358314	0.5182954868741063	0.7564510947679176	0.7649528235022717	9	0	26	3	1	16	13	6	14
RINL	2.6448721450183266	3.037423602217957	8.067265243748649	1.056661570890626	1.1251016957822328	0.1952385936568701	0.40472996098509545	0.45213799173351166	0.4371933347535467	5	2	9	11	2	4	15	13	30
NOX4	1.6680147682845377	2.4999251142626138	4.799766521429894	1.0566403476116784	1.2557235823823596	0.10130995352174677	0.5766419838415254	0.5836338418544889	0.5817944422719233	7	0	10	3	0	3	19	11	4
PAX8-AS1	3.2557136077634428	3.822749358143578	14.57318593154131	1.05577227775616	0.5503003170112551	0.06649609510514609	0.4980437424641684	0.7926084602753604	0.8187960384381241	41	2	38	3	1	13	41	10	39
NCF1B	1.4529112500603198	2.302749131614652	4.139101298059001	1.0555279867157175	0.7024072832574368	0.038863721346051934	0.6151920813073873	0.8174099923436859	0.8675852007964426	2	3	1	11	0	1	15	2	14
SNX18P3	0.7363075836026495	1.6430303637217976	2.0723087428345086	1.0554503109101578	1.7542931427100996	0.0857243871385788	0.5835938111895932	0.47696125893462554	0.5226588291626537	3	0	1	2	0	3	1	6	6
SNORD3B-1	0.8742115176769131	1.8952902545849313	2.6445383281181116	1.055390303735898	0.033645480254047705	0.0018374996067467004	0.6613539141541003	0.9939916120037818	0.9942053237542754	0	0	1	14	1	2	7	2	4
AC005884.1	0.4608251319682868	1.5730718435124291	1.689868902868666	1.0549045012796532	1.293390650444329	0.047393911251233274	0.6344584095520603	0.67190233368464225	NA	5	0	0	2	0	0	7	4	4
F10	2.035859560350856	2.690059134184582	5.775209047263396	1.0543201961192634	0.955063252667991	0.09126129051087468	0.5321332590717573	0.6590028023479203	0.6847681524026217	7	0	2	14	2	5	26	6	7
RP11-588K22.2	2.9217981563820286	3.4083499784075135	10.753135164939565	1.053831573748761	0.7403281961784894	0.09637841092148036	0.48505236882058167	0.6849654940598756	0.7199968147239532	26	3	21	2	1	13	34	8	20
PSMB9	5.097993870477118	5.2472549134372475	44.99630975513093	1.0535169098665136	0.7976660662420068	0.32843158319494953	0.16461087630129506	0.38269723832736574	0.371834730596552	33	26	41	42	13	48	101	43	105
USP18	2.659772067779583	3.2842633171665665	9.418465114961188	1.0534158785203	0.6610181836524887	0.08014955347681282	0.483209224438567	0.7558043594795989	0.7671779796410051	17	0	5	29	1	9	27	11	18
AGBL3	2.2586026127311714	2.6801588907184075	5.904851572547253	1.053157425505236	1.1632976585675896	0.17648322692896706	0.40312847986389555	0.4627879718230371	0.45337946381249467	5	1	5	8	2	3	19	9	15
C1orf162	6.016454624959008	6.532428474630057	114.91435463394468	1.0523672614611035	-0.2578090992911772	-0.03811632283119608	0.5371007864796811	0.9272989264730475	0.9047372458745294	19	107	95	40	99	100	193	73	127
NCAPD3	4.141322676999189	4.707387896012464	29.264024753778017	1.0515993179249175	0.6740357389096788	0.10768618288724732	0.493078248858729	0.6880294812566069	0.709782361965225	96	11	23	25	0	32	85	18	71
SH3BP5	5.175233162418995	5.57480747620043	55.65912920903477	1.0512716394632706	0.8623829216863815	0.2181724194990099	0.3558060402943242	0.4877012914231291	0.47611979871537624	78	1	99	42	25	81	103	52	137
MAPK10	3.0299023448955267	3.5525158493743962	12.701050283347582	1.050532226151072	0.8365321833350626	0.09252909925291411	0.575231272881533	0.6733848533706276	0.7015835365990403	27	4	14	1	5	27	25	4	25
ANKRD35	2.511238133039555	3.080908796711633	8.447548859976468	1.0500881779714175	1.2142718970986357	0.14561360150914382	0.49354746984361536	0.499521869868871	0.48854562463668444	24	1	3	6	1	14	9	17	15
COX7A2	4.653733358592072	4.816027413309354	32.64963685689337	1.049699062157204	0.9910440803753205	0.6442988031169021	0.17953944029996322	0.24224836099588218	0.16156609252843007	25	9	39	29	13	42	78	39	59
GGTA1P	1.7855969079711869	2.520480425637542	5.81898876847592	1.0484080305328554	0.11416439718429297	0.001453562079558401	0.6640315649211851	0.9781383246670501	0.996521619629183	3	6	14	0	1	2	9	7	11
CFB	3.358386787458234	3.6236057941277164	13.452523969386137	1.0483976017695404	1.1667066309923373	0.45279375820722106	0.33041307011038484	0.33054345192150314	0.25167294801244483	16	5	11	8	4	16	16	20	41
HIST1H2AD	2.886376065430648	3.2627175691079824	9.497233118917633	1.0483415925088349	1.0210985477276016	0.21490465434326958	0.3417143325857513	0.4573038305741436	0.4505517347442922	11	2	8	18	1	11	18	9	35
RNU1-88P	1.9984597451142103	3.142121245682476	11.430829480609383	1.0481143028887856	-0.9615729335661218	-0.030878502700479284	0.7395349891627836	0.7977123849437416	0.8102135584825215	0	22	1	16	2	11	10	3	6
LINC00342	4.1161734578726055	4.475045684932805	24.6800481389726	1.0480917911543721	1.117162743693523	0.5332862548356129	0.28580564264312863	0.31063103408241877	0.2456713939234549	30	3	44	26	2	36	44	37	54
MCM2	3.252816634305657	3.7732889651952637	14.409321735629169	1.0470314805505094	0.6199684526637538	0.07723955207148665	0.5228296809623405	0.7564510947679176	0.7802915007143327	48	1	2	21	5	19	40	11	24
GBA	4.051712365860169	4.261314327474307	21.43712316472961	1.0464719041809525	0.9790293946288675	0.4637964406097007	0.2412593869497581	0.33054345192150314	0.26937603481041955	20	7	14	33	6	26	67	18	43
FKBP1B	1.423388783710132	2.0882655662759224	3.4813037621661302	1.0461724357719078	1.4502673452071078	0.1155738489139522	0.5041600585839201	0.4912833685060714	0.5009202231771039	3	1	4	3	0	2	7	10	6
PARK2	1.6122090516388043	2.294195606153072	4.112477214481751	1.045584709333836	1.4445261113956531	0.12974300065718428	0.5226318471652427	0.47652983741706034	0.47109760845792376	6	1	4	3	0	2	15	10	5
ITK	4.014009772719974	4.545503714259534	26.074259539263334	1.0453134366108283	0.41908280020801364	0.04996271883197227	0.4660125889198933	0.8570920936841244	NA	12	6	107	14	2	38	48	18	50
ATP6V0E2	2.176998970711752	2.843159391081586	6.985936704683335	1.044197758384059	1.0673028048921425	0.1031152536473913	0.550173432330997	0.6174199496775084	0.613968984816027	8	2	2	16	0	7	7	17	13
ZNF490	2.4929078474069937	2.9260238491786126	7.402426518030514	1.0435647524192837	0.8647975681805018	0.10804775070795963	0.438490392973476	0.6295935378156812	0.6675445884444151	4	2	5	19	1	8	13	11	17
PIM2	4.410778562784833	4.821053670500785	32.027743219216646	1.04338103883813	0.6248149129496847	0.09538753807242623	0.4815737908140057	0.710335794124886	0.7415360171322914	8	6	58	79	5	52	54	21	75
CXCL17	4.702740865212286	5.03996614960267	39.91934059861828	1.0431166706594943	0.4099463918850852	0.04169380988211304	0.4193092335766767	0.842953654872729	0.9086905661318517	14	36	18	53	12	57	44	32	74
HIST1H2AB	1.944584689969925	2.742138332986716	7.1553368356233165	1.0431084293381696	0.0331481136397675	-0.004017355375914315	0.67182864763404615	0.9931778077917657	0.9890071060317914	13	9	0	9	0	5	14	7	7
GP1BA	1.9308632943678454	2.6411498302820178	5.621132011726193	1.0409820053004866	0.6116176591421628	0.047889213780542124	0.575789601067548	0.8258538663927425	0.8505499426119439	2	2	4	19	0	3	7	8	20
RP11-730G20.2	1.253694672280702	2.0340769896413025	3.822446452511302	1.040731691855062	0.714869374159467	0.03295732095129008	0.6665291136939117	0.8363024917698397	0.8738374813936527	6	1	0	1	4	7	2	3	8
HCG4P5	2.687246702389285	3.185528668158501	9.02985605795987	1.0401778925117229	0.8216238886292707	0.09953383770572882	0.4876794500796302	0.6599436938083281	0.6913898087886702	28	1	9	2	3	15	17	5	26
ITGB2	7.140873368818805	7.349032865618143	197.9792376616048	1.0391390838243109	0.7431829083949624	0.18345060499002477	0.27095081167218055	0.5055304150097492	0.5634229017294817	92	109	196	146	82	294	324	137	517
GPX1P1	0.9188273612223655	1.9025011316803568	2.5793956081530514	1.037923195095769	0.7459611166973154	0.03873961503412283	0.6345884992455391	0.8240598592871918	0.8445288149948025	8	0	0	6	0	6	7	1	4
FASTKD1	3.6921506931597285	3.9979637692583427	17.264014128666552	1.0369310510226144	0.9790364939388126	0.24925030799834952	0.34086221179391885	0.42654387016680695	0.4193340757390973	37	6	13	10	4	17	50	8	63
BOC	3.6623397755762803	4.188676728028635	20.2316411421381	1.036458374275906	1.3940029120741306	0.34804777795718717	0.43570237208325524	0.33054345192150314	0.2527622118750718	40	1	17	11	5	16	34	58	27
IFI27	6.169445105394684	6.418047593658746	101.82276515715675	1.035196703817555	0.6671569298364513	0.14561413160058279	0.3259809668733513	0.6003821110468787	0.6451661889682008	50	27	60	284	29	125	180	101	235
ARHGAP9	4.699172791034491	5.163726516982414	40.95910846483111	1.0348393313071504	0.4537286704713825	0.06063263313609555	0.4775302777069124	0.8240139078211411	0.8503463909739798	57	4	148	8	10	45	97	28	91
PASK	3.3368150529208482	3.8509722499222008	15.078822788910148	1.0342070246415354	0.7035380889637489	0.1204092718975764	0.4647566573976035	0.6817299972559009	0.6854132430613369	35	0	30	8	5	14	43	12	40
CDA	0.9488604011659268	1.8639774199445966	2.3251513334558536	1.0341787322540132	0.9463785068056789	0.049597126577051585	0.575789601067548	0.7300403374019186	0.7933304023126113	1	0	7	3	0	2	5	1	13
CCDC12	4.559787964096092	4.848848809690168	33.30037690893772	1.0338740331320373	1.1143993951864353	0.5815105078297516	0.27499664190037487	0.2838762317736828	0.2186585154509512	39	3	21	43	15	44	54	59	57
TAF13	4.151389853735537	4.433572571594701	25.77871271351458	1.0337878312363662	0.42915501944226614	0.05082161616302114	0.4026883398011938	0.8242183643983755	0.8851663028803193	21	10	6	28	23	31	39	21	49
LRRC2	1.10202835930523	1.9011343994283771	3.5109032365946256	1.033783875197068	0.18552525397954334	1.2156393048583355e-4	0.6634115163472324	0.9679594327421087	0.9998926108307925	1	5	0	4	1	1	7	3	6
RBM20	1.1879336849133248	2.0383948865920316	3.1387156333140296	1.0337196291405337	1.1705118177717528	0.07239867225762323	0.6035930709742562	0.6529807972311226	0.6823765481084465	4	0	8	1	0	6	9	5	2
PDCD1LG2	3.3208814521518826	3.678845352252777	13.903448305587734	1.0335222514243974	0.9426296717505805	0.18924168895078164	0.3697405194238129	0.5142573335068203	0.492547408649905	31	7	8	9	1	22	28	14	27
CBR3-AS1	2.2658306636038077	2.7081144287184076	6.775692190274268	1.0333439667827562	0.568314712520427	0.0500034327528955	0.5488579346050838	0.8220856552903547	0.852036128045142	4	5	1	10	3	8	10	4	18
TROAP	1.3384551418353479	2.217675818054663	3.5732774456081855	1.033264936808867	1.0880815872405087	0.06747006224923405	0.608424126383969	0.6715616515586653	0.7167614859941613	12	1	1	2	0	4	3	2	22
ZNF69	2.0451302712455113	2.4536119381523545	5.228520566692997	1.0328274294148532	0.879455730110922	0.0944966219098659	0.4782826276844014	0.662021411880912	0.6800701857534971	9	3	2	2	2	6	9	5	14
CORO1A	5.1433583155483324	5.381034240262157	48.325284716575545	1.0316322131608109	1.122438017308138	0.7713087819921897	0.2019117538550629	0.19345207103774079	0.12648620553554069	51	11	74	47	7	82	139	40	86
LEPR	5.542759640131974	5.928614814303117	72.3330869707361	1.0310722589921886	0.8866719461944111	0.15630255095334933	0.40340713042523324	0.5343682581611304	0.5603511380045615	34	6	146	56	37	59	130	151	93
HMCN2	2.927068061460348	3.3223911979696163	9.988470972451266	1.0307895914746752	0.9585292864900197	0.17785694036193822	0.3711019499783311	0.5045440774530653	0.5178336142177089	25	2	5	13	1	9	22	14	28
H19	3.952077906794127	4.283549092500698	21.56814921610199	1.0307506414052263	1.0164217467550458	0.26157576622513895	0.3729863754689582	0.41667047636636173	0.3956664828594646	38	7	8	32	3	17	77	30	32
COX6C	6.396535905698382	6.57850783372907	115.39559899964684	1.030671147747818	0.6809861389494987	0.1755300081237407	0.19195835526763078	0.5227678010196534	0.5921331828482359	147	29	70	67	88	104	238	126	272
HIST1H1C	6.3820209399821435	6.549494671620781	111.79954953612436	1.0306387636889864	0.9491039502433289	0.6553323316250099	0.12999094449349985	0.22846788450668362	0.1346916909567926	152	13	90	126	55	140	248	119	263
RMND1	2.665188571801937	3.0425686998949	8.33114069987005	1.0302511738751794	0.8113624130607631	0.1151151418914425	0.4245773122819921	0.6411304903329322	0.6606227691173877	5	1	5	16	5	6	21	11	18
GZMK	0.03595459242595792	1.4568301255047553	1.6425387668915752	1.0296799928734133	1.499589349301582	0.03562882581929611	0.7244246968140818	0.6918798749334921	NA	0	0	5	0	0	6	0	1	5
SNRNP35	3.6151793173425695	3.951998814785904	17.288319004547372	1.0296702544788392	1.051251601396944	0.31738692219836917	0.33917069861451216	0.4216520894536503	0.33747672601167533	25	9	16	12	1	22	28	28	33
NDUFB3	3.573380628238469	3.851644669462369	16.220629542571075	1.0295860300066781	0.8710207853856393	0.16615763517702575	0.385758237398158	0.538723416837865	0.5433471826526205	16	6	5	21	8	10	38	27	29
KBTBD4	1.802841064558287	2.3765445584639457	4.487864237400856	1.0291261514818348	1.105307903964284	0.11062486240808857	0.483209224438567	0.5829080394735279	0.5954453805011551	5	1	3	9	0	5	7	9	10
TNFAIP8L2	1.3729898991390699	2.160323002171962	4.430932307821391	1.028521179387889	0.5619259310704843	0.022184879024179066	0.6250890844895804	0.8810375062097853	0.9250697573241924	1	6	2	4	0	8	6	1	8
AC240274.1	3.1944811406178735	3.701976046102831	13.447182903028322	1.027970783655169	0.7328263872598064	0.0992779429536305	0.46002611448808567	0.6831162508185904	0.710224928086136	50	1	17	4	2	12	29	20	29
IFT52	3.295012974254114	3.599010880346693	13.01825194978024	1.0277403580317377	1.1698920605278782	0.4044774448804226	0.33917069861451216	0.3407205398818206	0.2741816517075691	17	2	15	7	5	23	33	14	19
HAUS1	3.1129770094258076	3.515400716795843	12.530564919371564	1.0275216646923737	0.8737268991844855	0.11547937054897844	0.46351079431384645	0.6153079640398773	0.6433022041818498	21	2	10	3	9	7	29	23	20
WAS	5.050919104515262	5.27917138178165	45.62800138189435	1.0274800525187442	0.9434614267269823	0.3797773968249364	0.2412593869497581	0.34975101337838765	0.3227302271464562	41	21	72	31	6	64	69	58	102
EPSTI1	6.214596437964181	6.470254172310903	106.73282300375638	1.0274203201610492	0.7443655151698814	0.16321456503162377	0.2709822857312008	0.538723416837865	0.5928720172632281	99	68	56	167	12	151	165	111	224
GTF2H5	2.614744077160856	3.1524469631826877	9.105453631103083	1.0259179594139307	0.8055113682426748	0.08342271548823947	0.5609020790455308	0.7011117197366233	0.7289250778663672	10	2	1	22	3	5	12	19	21
AC006128.2	1.9690901034535648	2.6554655496048505	5.620537988985235	1.0258144145434058	0.9014144618135145	0.09041512556715656	0.5299917770749287	0.6871099316724086	0.6923149553005948	5	0	12	10	0	9	8	9	11
RP11-226M10.3	1.680874848268212	2.3861098418072384	4.429861583138472	1.0258027919745938	0.5110485138980475	0.03832789280313795	0.5804892669006687	0.8629411878827756	0.8834277211136811	1	0	5	16	1	5	8	6	8
SNORA74B	4.611784512675246	4.991249208234772	38.81892521935603	1.0258006145877183	0.6941022305234084	0.07399826972081197	0.44834483453960305	0.709161334012398	0.7931690806824188	17	26	23	19	22	76	54	35	32
GINS4	1.4784951720059554	2.167128124428212	3.865507019897723	1.0252802114270032	0.5578145913954458	0.03582487063918266	0.5835938111895932	0.8560934133897153	0.8855125519088	2	3	1	10	0	5	7	2	10
UQCC2	4.205372252468051	4.446754128318574	24.563913343010462	1.0252371518018326	1.095687654898046	0.6457797307064729	0.24629244371600498	0.2560743205675419	0.18528719227452292	33	4	14	37	7	35	48	35	48
OLFML1	4.318278878059788	4.5706405461065875	27.52045681938553	1.0250881104518632	0.7834820371698056	0.167082277736939	0.32971207976333855	0.5365214930898642	0.5702993243116199	62	15	11	16	6	38	52	27	55
AC007383.3	-0.19909843173181277	1.1894225880757	1.1951112954177232	1.023601063089556	1.6654617884791794	0.017504817611479758	0.7142520006610898	0.6652658529408835	NA	0	1	0	0	1	0	5	0	5
MITD1	4.988793187390943	5.162641115919241	41.19373731480314	1.0233220177573499	1.065570720471303	0.8204993990173793	0.12871749053238757	0.1373170784323819	0.05445395018139935	73	8	38	39	10	46	90	45	126
MON1A	2.299091861313801	2.802590466513591	6.679404516452406	1.0230605632422325	1.1928106168738482	0.14958983371703533	0.48793745112889286	0.49166086491424554	0.49267286270646665	12	1	2	10	1	9	15	13	8
COX5B	5.3630912365064125	5.573935809621836	56.68251549283452	1.0222071575716252	0.8363807657153628	0.2628116556340038	0.19797424743533698	0.4231734322742686	0.43624783928125527	71	8	37	47	40	74	99	69	110
SNORD94	4.216206815117045	4.463171243478593	26.57489709698323	1.0220880837345478	0.5071567197521394	0.06498438206958897	0.362334229413856	0.7735456416109507	0.8447301424424414	15	18	23	11	16	32	45	27	37
CAPN8	4.517263366287217	4.813884817744983	31.69345529688568	1.0213478705294619	1.013671236451237	0.3963152275132145	0.3046779378673596	0.3390552824225532	0.3120399741569575	67	7	16	46	4	35	50	33	121
LIG1	5.073406276950003	5.310094720499675	46.29515811377244	1.0204451784144926	0.9679595315258497	0.47261186803545835	0.23355520012059308	0.3107017819271729	0.2672042846126998	99	18	28	43	5	62	92	58	96
NAA60	3.1022679247072626	3.4618313036617763	11.218615446215443	1.0204302410406676	1.0575612838298265	0.28310558468711633	0.3307796150189907	0.4016679270180075	0.3790974881096825	23	2	14	9	1	12	30	16	24
SULT1C4	2.6459589788598805	3.2115132121740553	9.392310567831963	1.0203952007090353	0.9700775257777394	0.12296191747850742	0.5021473770280976	0.6085099875706644	0.5965551101527876	6	0	21	9	3	8	15	21	16
DIO2	2.509920024757119	3.1222154775740556	8.668333849539993	1.0200195236901974	0.9183584449686906	0.09096291079850218	0.5499410883662158	0.6631612364760976	0.6853402840231068	31	2	5	2	1	6	21	19	10
PC	2.304946953963084	2.9727484206117754	7.5150042943440845	1.0194796603493321	0.5942992994896661	0.05709481148926126	0.5867639187435364	0.8133016600161503	0.8320836486937347	23	0	1	13	3	13	16	4	15
MVD	3.7840509225825953	4.140494238728234	20.022217095506484	1.0191560830900146	0.6287490572331301	0.09975060634941421	0.34592417730937175	0.7026697635206451	0.7412687661289056	23	1	14	19	19	20	51	13	47
ATPIF1	6.420488011943642	6.56063147211889	113.24273787785798	1.0190398358812263	0.9395146910061625	0.6444981050176178	0.139131029091019	0.21042827625523725	0.13846387564856566	142	28	66	120	53	143	188	143	270
RPL26P19	1.6272407959165949	2.5137073554892853	5.893036277765221	1.018871390472666	0.04231498461231433	-0.006365763309123884	0.7298543128353207	0.9923722295817454	0.9808113319187765	0	3	12	1	6	5	19	1	5
RNU5E-1	5.177063925426096	5.746879995816912	66.11076705839388	1.0187968999192039	0.4003936547413775	0.02934929041077483	0.5694174253421539	0.8827657491851421	0.9301356051790989	35	59	8	71	28	140	64	42	55
GALNT3	3.84220465539886	4.217419119665325	21.644544254359612	1.0186682634443385	0.19529449467513157	0.016742806455472208	0.5609020790455308	0.93976864261811	0.9678262726848877	3	5	22	41	19	18	30	22	42
COLCA1	1.16369144379671	2.0032549537690727	3.6431201295731226	1.0182603567368524	0.27447211011017564	0.010132669496237496	0.6840330898754624	0.9497331126779323	0.9702140948041611	0	4	8	2	0	3	6	5	3
AMICA1	4.604473037333617	5.166432269954646	41.23133800675493	1.0180262109736458	0.10537275418271713	0.012202328495727863	0.5230134886587136	0.9716435360355306	NA	24	5	200	9	11	43	78	28	76
CTA-390C10.10	1.6452563501515212	2.38144945402172	4.678788403700791	1.0169904404815795	0.9799882897669129	0.07160383992667148	0.6633962388597571	0.6986766930722874	0.7180942026902191	9	1	8	0	1	10	11	5	3
TMEM261	3.07601047692895	3.4638126470189485	11.811140541943862	1.0169409612071116	0.8606214634264208	0.13616225027304016	0.4281702858811596	0.6027558386337455	0.5965891367009137	17	1	4	15	8	20	22	7	29
CXorf21	1.8244041232674295	2.728680409738745	5.970847931019403	1.0162070241235626	0.7211947010671418	0.049889304474810596	0.6394678048071295	0.8042809142248609	0.8212527120905732	7	1	21	1	0	13	9	1	18
PHGDH	3.4792446424901966	4.00714952025373	16.938804358643086	1.0159887724722736	0.628855361186143	0.08671143702660346	0.47265006858796127	0.7349892497575827	0.7562284525637804	65	1	5	27	2	18	34	19	42
AC007163.6	0.6827502281573617	1.7970399955816643	3.0520537488164114	1.015378620606387	0.346354060130741	-7.442562297182721e-5	0.7215943029387805	0.9420764610045208	0.9995558023848359	3	1	0	0	5	0	5	2	10
HNRNPA1L2	1.5765098946367142	2.174409833235684	3.672968501505296	1.015265421104473	0.8375735017666672	0.07036829482236238	0.5108521261403257	0.7141538091624645	0.7531963885075635	3	2	8	2	0	3	11	3	10
MNDA	5.914200096443036	6.133217853311509	83.53139374236159	1.0143651323526093	0.6421748526984412	0.14076511827205157	0.332134022596184	0.5954288908565957	0.6696428661801437	39	29	189	52	31	71	242	61	199
NDUFA4L2	4.081236557073942	4.305683667576398	22.039973919766023	1.0139765143184165	1.062145619098001	0.5933692608709952	0.26222767416089915	0.2708867454497204	0.21227917179978611	23	5	17	30	7	27	32	21	84
RP11-111M22.2	1.2803812172619706	2.1593533307554376	3.895098883487911	1.0129873755376109	0.2161040164779456	0.006441385792083023	0.6678808530604264	0.9605344969737768	0.9810859374050279	11	0	0	2	5	2	6	2	13
FAM72B	-0.17231975400916896	1.1870989822044542	0.827112696965524	1.0125162826945469	2.0682422586230746	0.036368293702846645	0.6564480501323764	0.5078118992687082	NA	0	0	1	1	0	0	5	0	6
DCLRE1C	4.361941296254058	4.686413806834531	28.629992740229603	1.012206860312523	1.0052170326081606	0.5012154770644882	0.26179451706568907	0.33054345192150314	0.26132756217542313	41	2	50	34	4	36	63	31	81
TRAPPC5	1.3355797382991696	2.115032067203232	3.732376332239583	1.0120541485902244	0.5928920188931778	0.032542391274614814	0.665697407249362	0.8586667598871934	0.8903218201085588	2	2	0	10	1	1	8	7	6
LINC00467	2.0603502450706643	2.656355375323848	6.282740030962436	1.0119734581559796	0.566487711325956	0.04559031706569704	0.6618905040271302	0.8395321751540543	0.8666199703023116	10	4	0	9	2	8	5	5	19
SCML4	1.4318243496250074	2.2729822030156117	4.014787359284279	1.0113682979963523	0.4518981306110656	0.029563962761809354	0.6575716536359126	0.898679310979836	0.908571565676647	7	0	14	0	1	5	4	6	8
ANAPC15	1.6084035447551475	2.3105940702374204	3.952977467899535	1.0112021342584745	0.837055548007366	0.06563173833473132	0.5561233495776332	0.7230160245270804	0.7682201040792965	7	0	10	1	1	3	6	4	18
CKAP2L	2.426947256862271	2.8453561442146285	6.877892818256612	1.0110877914801717	0.8965189855832111	0.11915739596566695	0.4727127753115748	0.6077286766424734	0.6271296288182149	13	3	2	7	2	5	23	4	21
GDPD5	3.0669967447762967	3.8133036047549123	14.534181140503545	1.009077008241875	0.3710267934507715	0.04125776890830534	0.565452945569578	0.8957207748908863	0.8954611070000679	32	1	54	5	0	19	25	14	28
TACR1	1.1151094400612047	2.122635945971282	3.3684636266593264	1.0078560205152374	0.8807621925836365	0.04387733442119484	0.7003479919459659	0.782350638958177	0.822180141137307	4	0	0	8	2	0	12	4	11
VCAM1	4.404429032002291	4.884370813381422	37.17457986661109	1.0073871204835327	-0.22190394749813488	-0.03765149160921705	0.5095426049617946	0.9410025658588697	0.9000559366116749	19	35	7	19	35	24	58	34	35
RAD51AP1	2.143569361894026	2.699974037352245	6.684198904579207	1.0070422876009806	0.5390202028667711	0.04489726751603578	0.6574531124797357	0.8466765139749817	0.8685746727206346	12	3	0	7	4	11	7	5	13
PARPBP	1.5220851725148232	2.1186140558085262	3.8634029827822705	1.006760275345439	0.6811544638019438	0.04903531359136233	0.6310303099987722	0.8075894654042313	0.8320836486937347	5	2	0	5	2	6	8	2	7
TBC1D7	3.3264230003582056	3.5593016546655587	13.072850525948045	1.0064119704319154	0.9060407269827896	0.2075182933918659	0.3343544033991109	0.501740908106965	0.460561388209841	12	4	7	12	8	19	29	12	23
SPATA24	0.3976005812069385	1.5342236336120092	1.7116128409370543	1.005993367031404	1.493347924697218	0.05240518124615201	0.6564480501323764	0.6185253607004065	0.6906174004319432	4	0	0	2	0	0	3	6	5
GSTM2	3.340267938729762	3.914955722355053	16.212134851388	1.0057398454759379	1.0327935700833673	0.18327990255668364	0.5061658158042782	0.5227678010196534	0.4735267142597869	35	3	25	11	0	19	24	34	27
GPR75-ASB3	3.604190556146878	3.9338780503278743	16.326326451973873	1.0055528992950225	1.0548884797525642	0.4405321160433931	0.3228251937035657	0.354086551996334	0.28447336058611333	30	1	16	17	5	16	54	21	30
FUT10	3.5933702493003135	3.920740685778035	16.399897549539318	1.0050161511070324	1.0596331827309482	0.43419269968032687	0.3224241098457924	0.3653137729881507	0.2830762062301325	20	5	17	23	1	29	34	15	36
GOT1	4.046950919964204	4.265471970644339	21.503492228159473	1.0048886703649857	0.8186906114564401	0.24819550659114123	0.31342223427560567	0.46836070909428396	0.45502312368230463	35	6	8	29	9	21	57	16	60
CST7	3.2097484257424957	3.9799571543158443	17.512532588392755	1.004017034237529	-0.35749916611219823	-0.030989460618978205	0.6575716536359126	0.9128855101651617	0.9127393597509347	2	1	79	8	14	13	34	7	28
FAM153A	1.0264669960562436	1.7949609621766824	2.604050241482072	1.003604488315096	0.5746765042608551	0.0308208975327155	0.6271708350586654	0.8622441042694613	0.8959750026079437	3	2	0	6	0	3	5	2	6
UBL7	3.7510978318493327	4.031886311833231	18.298453331298525	1.0034860832975778	1.0451758855277224	0.3526042877935588	0.3307796150189907	0.3787454479354591	0.31841741982486915	13	2	20	21	9	28	27	26	36
SUPT3H	2.3214506525760585	2.892539140362122	7.525397945897585	1.0029683400686584	0.9242720062361711	0.09622355363058263	0.5562779470241065	0.67190233368464225	0.6735425198851963	3	4	13	8	0	16	13	7	9
NAA38	3.2230387833359746	3.507235550954052	12.41986815742021	1.0027408833417433	1.0752359759752814	0.2541364930702825	0.37207157899324345	0.4231734322742686	0.3715819132069844	17	3	5	11	6	14	21	22	22
AQPEP	0.6276438398615383	1.525641400865718	1.6324348779595603	1.0024786832586352	1.0362508086043396	0.045551977579697915	0.569579395297724	0.7105374656218351	NA	1	0	5	1	0	1	6	3	3
SULT1C2	3.278216229773438	3.9602569944247694	16.545418249239262	1.0020420160233807	0.14613498092146476	0.0158814552148165	0.631896798682718	0.9648463090169993	0.9662144860543778	33	1	1	64	5	20	29	9	36
MEX3A	1.5054147104133997	2.2894744152122017	3.6808737819830566	1.0010229433984026	0.8301437025563123	0.06307896020185051	0.5499410883662158	0.7377120608324241	0.7766079191637316	4	0	4	11	0	2	16	3	10
TMEM169	0.7366865422873886	1.5556805113420484	1.6825395895184367	1.0007079591119228	1.1129173075246264	0.05515318550926316	0.5352596218744048	0.6592637615524234	NA	1	0	3	3	0	3	5	1	5
C3	9.603990402609899	9.789004420033734	1075.240928303614	0.99997681768806	0.9743471397868593	0.5506657454807563	0.1858452854732468	0.28331898177724674	0.22614412433647513	1144	517	638	978	285	1012	2160	1945	1714
AC245100.1	1.1933455250555323	1.9494271443567435	2.847436835839835	0.9993772480355191	1.1104640742611833	0.07335480421044749	0.5561233495776332	0.6530417600935633	0.6897445345358844	3	0	2	7	0	6	3	4	7
LBP	0.7481091408857025	1.750741729997432	2.134247364048894	0.9993209005228805	1.3724220949472477	0.0647689260559478	0.631896798682718	0.6101879984250969	0.6773112809052335	2	0	1	5	0	0	8	5	6
TOR1A	3.921155215207619	4.419596658265838	23.400627819961045	0.9991493032869952	0.725801881608378	0.1579386444453706	0.4726675735826244	0.6246255593296631	0.6063618596742935	48	0	18	45	8	17	64	24	64
IGDCC4	1.6397812926107838	2.422028978659927	5.889878497942101	0.9982141239345471	-0.04401116653571396	-0.010507655479248038	0.6835457265466263	0.992777346332038	0.9688194482498146	7	1	0	2	10	4	10	6	4
MT-TD	1.1156791090591782	1.8890045665078055	3.355824578554778	0.9972951741072822	0.9546492378583691	0.04422590081270631	0.6367091240924615	0.7682399590660373	0.7996347641312299	1	0	1	3	4	5	3	6	3
LGI4	3.640502161891051	4.077813393361854	18.7279678149232	0.9969053259950043	0.7349947445097886	0.09310719937278146	0.5440040927337475	0.6827921668853911	0.7300881989366079	5	9	32	26	3	6	26	28	69
RGS5	7.045667624617834	7.380338567214936	200.77061232820603	0.9967784790291903	0.39663355242565934	0.05655302047493019	0.46334880342652135	0.8346989952885433	0.8747990136713559	69	58	654	83	77	124	498	200	421
ALDH1A3	4.406661790483837	4.640722575502162	29.586684916558788	0.9967636664789152	0.597635164424157	0.0995886131927861	0.2953177537734037	0.6828934929231524	0.7514750322363877	35	7	18	15	27	30	49	34	58
RP11-504P24.3	0.6908683906228865	1.8858143684413797	2.5079016388228537	0.9966993929242828	0.6574977016148158	0.02307431589896408	0.7143273639315295	0.8642756509158102	0.9091522470592152	0	0	1	10	1	2	13	0	5
RSPO3	4.341418612765439	4.863031554158501	35.36335590428149	0.9962713289064128	-0.03686378192296843	-0.015678919092306235	0.49667891678334075	0.9907803225549939	0.966205225110532	63	5	8	12	51	18	66	34	52
S100P	2.4195852252750925	3.0189439923771966	8.091307734210647	0.995894462973357	1.0061734767899109	0.11751772039716074	0.5490751512301436	0.614305439156831	0.5987862970654576	8	0	5	12	5	17	17	2	21
PDK2	2.8240067060631024	3.2785809643363297	9.891749519621966	0.995641890434707	1.3048754986711462	0.25059433723568264	0.47232891893199064	0.3695728015426561	0.33747672601167533	19	2	6	9	1	11	29	20	10
CD74	10.128714714469101	10.5761361056451	1873.5617197185018	0.9953140647636429	0.2118434588246142	0.019931033709151093	0.5174011294522637	0.9372747180344394	0.9630613816816311	419	2028	1926	808	518	2004	2481	1869	3184
TIMELESS	4.63011621541899	4.942043357355016	35.321772414479554	0.9951740536598516	0.6880290391372874	0.13132052470122355	0.42508942884070816	0.614305439156831	0.6685398658766484	99	5	8	43	15	47	80	30	70
RP11-545I5.3	1.1386180954444478	1.9861692156205162	3.0638557546426073	0.9939393479104457	0.8221764825889037	0.04467921416341305	0.6443016005042999	0.7887981744827044	0.8204822043699418	1	1	10	1	0	5	10	3	2
OAS1	4.784977368533138	5.2371361332651345	43.25648205498776	0.993088417017619	0.3921337401084637	0.05376553829042807	0.4623737847494409	0.8554503806525185	NA	35	7	13	180	7	49	72	41	93
GTF2B	4.203721370057016	4.410013434909711	24.100597905763827	0.9915866097461106	0.8611512319158547	0.2775912416659451	0.30002074488142605	0.427614209507683	0.4121638740603066	20	8	16	35	10	13	73	29	57
C15orf40	3.5058283066913227	3.9077790562832897	15.72197553542382	0.9912940930025932	0.8291475630935873	0.15226599926872872	0.3908402788698441	0.5691127779434252	0.5883896427361621	21	2	10	41	2	10	35	19	54
SCARNA5	7.390511306109512	7.519299169090827	221.97970943763923	0.9906328266004077	0.8710018577670208	0.5391820249681453	0.1589912813093708	0.2549978172937762	0.20416667590594778	151	83	256	187	88	295	405	258	465
GSTZ1	1.5254727153012895	2.1316559745588823	3.604024164569359	0.9904451784845901	1.2643380073316262	0.10886186426518635	0.5327529197089865	0.5365214930898642	0.5603511380045615	5	1	2	5	0	5	9	7	4
LAP3	6.939586988722234	7.125352174195895	169.65012835104815	0.9903551790173523	0.641710176972008	0.1529254526017707	0.2682119767316261	0.5709951848714253	0.6477357032845598	93	106	103	192	64	191	312	200	303
PROM1	1.0992645072342269	2.535858349316185	5.655312667823776	0.9901857409622088	0.9614610466415756	0.03447547253144566	0.8082751340444281	0.8093467939454587	0.8345628352741054	0	2	17	0	1	4	11	16	0
SPN	5.317162843491822	5.4786643346447335	52.39266895315774	0.989405980898779	0.8782862897100151	0.4507606997335729	0.2079948815013589	0.2946001064458386	0.2756930240030604	47	17	88	34	16	73	110	39	139
C9orf9	1.727055082817161	2.2410637607895634	4.159481464517416	0.989097607835015	0.9067679670128478	0.08949149257208582	0.4987413671120006	0.679960373320501	0.6856946312685449	4	3	5	3	0	5	7	4	12
MRPS18C	3.632478673861148	3.8732526511230847	16.98648976061695	0.9888827827329919	0.6574057146162784	0.10516109133548364	0.3729863754689582	0.6826863431487108	0.7149737521570306	9	13	18	11	5	21	25	17	35
SULT1A1	3.5731380550068406	4.079235866302402	17.888799298784473	0.9873139056501717	0.8171097984521397	0.18841247555354954	0.4652874778973531	0.5786464699269821	0.5433471826526205	39	0	24	27	3	19	33	19	59
EOMES	0.8870389179965507	1.9585075636602585	2.9711596516097845	0.9873063457826909	0.4414373713362921	0.020139869862792623	0.7072324069343003	0.9190925017972235	0.9265679227059538	1	0	13	0	1	5	1	3	8
RP11-218M22.1	2.193123049362842	2.6844535116535244	5.998982241808283	0.9864122859763039	0.9061904102425113	0.09720474984477881	0.5491019265868534	0.6390950423439669	0.6804222731136889	12	2	7	1	2	5	25	5	9
AGR3	1.7462330310986323	2.469452523355203	6.1053397779365275	0.9861921620596138	0.34812807102886373	0.008759507040668642	0.6367557415733004	0.9306447130118685	0.9737617169716046	3	9	1	3	1	9	12	1	8
NCAPD2	5.300173579112786	5.493547473913248	52.23987014400986	0.9857334962788767	1.0445250877657364	0.7579305992625215	0.16280856551346465	0.17506068138730405	0.0936876665243396	104	9	45	58	10	72	112	50	147
NGFRAP1	5.924777489114579	6.056517116124706	79.59377611438458	0.9857305210891422	0.8408986735879208	0.4694182735926051	0.1666945997752969	0.2841972500759617	0.2523113210000387	68	26	58	88	39	69	186	109	157
FAM222A	0.8301978911107204	1.8002084495279562	2.4540936507076085	0.9854005361541117	1.39721343181536	0.062293460820051556	0.6541083822407218	0.6085099875706644	0.6853402840231068	3	2	1	1	0	2	12	0	8
PFDN6	3.912602531267277	4.09551561473046	19.53975916708941	0.9853173744813494	0.7941517125036563	0.22620573249583775	0.28207677155272826	0.5004246197085089	0.4683555084354758	18	6	21	11	12	23	34	20	47
LINC01133	0.2350005233358004	1.439281379359203	1.6325069579545455	0.9850736562932119	0.8968002535923798	0.024149098157181494	0.7108535076070418	0.8242183643983755	NA	0	0	0	5	1	0	2	4	5
ACYP2	2.5211296818980844	2.990125687488982	8.315015571508923	0.9844094295913745	1.3726821372476832	0.18407671417313168	0.483209224438567	0.4260731336372852	0.37265748806732835	7	4	5	7	1	6	12	23	12
TMEM70	3.4013777723799192	3.8272433097629364	15.605574368977013	0.984198830650115	1.178639328794181	0.20331021824182155	0.49425209880351995	0.43948103210358747	0.4109029478866477	16	4	7	16	7	3	31	33	47
CARF	3.5225788283295416	3.8232114904236023	15.305738924206306	0.9840359371734518	1.0125451734969166	0.28905133918716236	0.35019629285541176	0.41152148273776223	0.37162782923968196	21	5	8	25	2	24	41	15	25
RN7SL767P	2.7432568331394895	3.5726314594488375	15.361033408664698	0.9834974305233938	-0.09566392361200987	-0.017155592878807257	0.6938187325759788	0.9841435831989402	0.9497936966837623	1	22	5	6	7	26	11	8	8
VAMP8	5.547973251163628	5.806577481385424	68.26519418341547	0.9830803519723529	0.4028391585052453	0.050502402344498216	0.3343544033991109	0.8161293489683827	0.8960091945043985	39	58	46	43	30	88	138	35	127
ZNF737	3.239180921630002	3.5694189214440666	12.287729133069845	0.9827462277413858	1.0467397932058031	0.3420620307059604	0.3374029740613963	0.3811017398664618	0.3393188991461579	21	3	12	15	1	12	37	17	24
DRG1	4.287508449782368	4.503540412836156	25.363496297075073	0.9815779580275817	0.990367394625615	0.5847917175785622	0.23141203893819057	0.27298484210051227	0.20855136009287037	46	4	24	21	9	32	69	17	73
MISP	2.7916382519919307	3.454497170855473	10.606386530300961	0.981259761402056	0.6355875428745187	0.07712183069338528	0.551682818668505	0.7653075549543791	0.7792166579441278	34	1	7	21	0	5	35	10	31
PRR33	0.5131599880738554	1.6552156955453083	2.1018461596331717	0.9811767778012364	0.7066767256292507	0.02868544451638461	0.6809934506853376	0.8625103703925477	0.8685746727206346	1	0	9	0	0	2	2	6	2
ZNF416	1.1326941160519528	1.9054106676690812	2.878534444929141	0.9807243722314043	0.5207457912878837	0.029041374113005638	0.644113350320152	0.877937252641941	0.9065115419524541	4	2	7	0	0	3	8	2	5
RP13-104F24.2	2.7628493945655275	3.4844043334195853	10.948725190720932	0.9799240481412069	0.5971688755949632	0.07800825557136043	0.5764989788187449	0.7884373447895199	0.7866887361567213	33	0	15	19	0	11	16	12	37
KYNU	5.102535917701836	5.301071301780164	46.4821001086291	0.9798529901751544	0.5513404863954332	0.11689233292115903	0.37975561955291826	0.6590028023479203	0.7301346874782494	16	23	81	54	14	42	102	40	111
CLUHP3	2.7405064728327164	3.1306775420029136	8.520337725432762	0.979410008043834	1.0254826058563067	0.20242006979163277	0.37864445929030816	0.46567145898269546	0.46766738808884817	17	1	7	12	1	12	16	10	24
PLCXD3	2.4494412949910567	2.978039765600027	7.854029735677267	0.9793429730262269	0.5791962744843828	0.06535265190450323	0.528018825111647	0.8037320986850099	0.817954164827157	15	0	9	3	7	5	22	6	20
ZNF382	2.2215348460717275	2.6604262258741556	5.791801337028832	0.9792652940504203	1.1403517400628116	0.1562326979183507	0.4511803514585034	0.4810667819417583	0.49592188716487395	5	1	9	6	1	5	8	10	20
GLMP	4.052751668149188	4.364890897590159	24.440245331062393	0.9770140536841707	0.35768438488646737	0.03682622996390198	0.4656232440403425	0.8635841636279804	0.9218403755707593	34	9	5	18	23	28	36	14	59
SVIP	4.184642757209703	4.452207254804285	25.182408435028552	0.9766306823753209	0.6523297705724959	0.11710485154374502	0.3542282181492219	0.6491496733760335	0.7012058214478671	15	4	23	31	20	28	73	13	53
LLNLR-246C6.1	1.1744813255918627	1.9790832733612134	2.7919773972899655	0.9766221002172666	1.0685960559175551	0.0653016284390232	0.6038188116948732	0.6668453343355006	0.7296299126534624	1	1	4	5	0	2	6	1	16
NDUFAB1	4.555264164920616	4.77759421196658	32.24030505868433	0.9764469829645636	0.6203552736244053	0.11867276450579348	0.3315628811736773	0.6390610405456796	0.7085830631836572	52	9	12	24	24	40	73	21	67
NPAS3	0.07356843747240865	1.3944031019695708	1.3072129643851211	0.9763517636854876	0.25984773497834823	0.007414668339926114	0.7003479919459659	0.9616337290874385	NA	0	0	8	0	0	1	1	1	6
LINC00961	2.096321217782066	2.755232757002798	5.9634313759893764	0.9763141998695463	0.8289708808168517	0.09444120562066177	0.5416764435793286	0.6948151543230823	0.7067899204470929	10	0	11	10	0	7	8	8	20
SAMD9L	6.565275395121322	6.768010903592649	129.73222206279928	0.9762568387723922	0.8718794307414851	0.42401606764634026	0.22453612215248972	0.34055964219789203	0.3020920904084984	153	38	125	256	12	146	284	132	343
SNORD116-26	0.8534684484940246	1.881016684334321	3.5533792653086644	0.9757254011679763	1.1750470985516634	0.034388803761399515	0.7288567109786689	0.7507781739824118	0.8258713329071666	1	3	0	1	2	10	6	1	1
NPR1	4.984295565063398	5.298031095402145	45.42435495946042	0.9756483324430225	0.9917350435952019	0.4898884340170456	0.3072904227811844	0.3388131222760467	0.26147580260308995	52	2	55	72	14	47	93	75	91
CPTP	2.7651481832291562	3.481372296278788	11.05179144542992	0.9756430572711416	0.6317775510663527	0.08311326602716089	0.5735003454367157	0.774179128826289	0.76516941750848	32	0	13	21	0	11	17	17	27
ING3	3.7637431540237385	4.130515829075511	19.029684047545455	0.9754845345454062	0.8006943282121595	0.16657545947991195	0.4042242195033273	0.5653183578403077	0.5707513356205147	31	1	34	10	9	16	68	14	43
SYT7	1.3567996792663903	2.3951598052989	4.150337968069879	0.9750284294080824	-0.07285690861970143	-0.00114103214393411	0.6421743776094788	0.9864179220466467	0.996521619629183	3	0	1	26	0	2	8	4	10
TMEM180	3.5291752964368346	3.8078320318263557	15.829433197465754	0.9747909786389766	0.6526995221102494	0.11215883479559179	0.35590771211475725	0.6826863431487108	0.7012058214478671	12	13	12	18	2	14	27	15	44
PPAP2A	4.504084574015543	4.817912246395196	32.14428201851132	0.9746665431819143	1.0989867308251737	0.5006750563736466	0.3205123684098781	0.3009855332022043	0.2530376453292725	67	9	31	23	3	24	70	65	62
LIPA	6.51029878075135	7.106165063629343	171.25091250995038	0.9736610458339988	-0.43578314195979734	-0.0324518475662892	0.565452945569578	0.8690654918133378	0.8917324166918562	77	140	30	68	203	147	215	86	251
ABHD10	4.561724105050663	4.736945162756265	30.827764567840696	0.9736213977860605	0.8606713737338396	0.3682393640636482	0.2546518853934279	0.3653137729881507	0.3361910212919916	50	8	15	30	15	41	77	27	60
AC004453.8	1.944994522410298	2.41841663645514	5.359507697623494	0.9734341079814783	0.865352025427015	0.07156170861001881	0.5667477761881526	0.7111738855317763	0.7362631501626613	5	4	4	1	2	3	10	10	8
CCL8	0.9085748367898481	1.7292869582701262	2.276275282951576	0.9727658668472087	0.47363474342303036	0.02394832945225248	0.6594394073381998	0.8971692925238671	0.9195600484054433	0	0	3	7	1	2	4	3	5
CP	4.845409949913967	5.2214341297867986	44.05427915441482	0.9725973566473698	0.9265207988857997	0.16013109054959618	0.415847337034986	0.515343663806844	0.547211097287163	23	25	45	59	4	27	75	99	65
FCGRT	6.287013026257625	6.436100830508998	103.30546006456514	0.971743916877042	1.0073749866772563	0.7492830252411165	0.15385360032625073	0.16426797415702815	0.08492731591320438	188	31	75	97	23	161	175	114	238
AC005154.7	1.1154807186266922	1.9949864937979418	2.828230974271734	0.9716798173414064	0.6257108202086339	0.034636375365543585	0.6613539141541003	0.8439017822713015	0.8817554176373799	8	1	6	0	0	1	10	2	9
CBWD1	4.5112915249633465	4.667850985321036	28.906687759776716	0.9716454014298946	0.9881261594557048	0.7058988576680165	0.17246211560600067	0.19738002149455802	0.11378789139195566	46	8	28	24	8	34	59	29	86
REEP4	3.3592955006974634	3.684053896813682	13.340480120714933	0.9716357490108075	0.9570225509270385	0.30602531741429667	0.3315628811736773	0.4231734322742686	0.3830226776575446	18	3	19	18	1	13	28	15	44
RP11-708J19.1	1.1704065386702627	1.8082257040847993	2.7774106278115087	0.9714738965759316	0.6894745075039929	0.041698342811741194	0.628599453926029	0.8101498233679294	0.8491803925209966	4	2	0	3	1	3	6	2	6
ASCC1	4.906161379207435	5.103600025284898	39.406701136100196	0.971460426567067	1.0452585146636844	0.7600424373253708	0.1732386774793799	0.17713336156068513	0.0899993363890631	64	9	46	40	6	57	96	33	103
SPAG5	3.6211337416258482	3.935252121679338	16.580819481027838	0.9713741636875078	0.721920176466551	0.13247994486343084	0.45008020632640733	0.6143501206145473	0.6586517711976277	36	6	4	25	4	12	53	15	37
BRSK1	1.1746850097984132	1.9338877736652689	2.785499093894898	0.9712324823352234	1.1655686147623379	0.0738854250133448	0.5940277158937896	0.6182532693635565	0.6851646253614461	7	1	1	2	0	4	13	2	3
GOLGA6L5P	3.3724580994141533	3.740097274230777	13.973714256950007	0.9710795517351383	1.049382981053146	0.3181731217019147	0.35231877782032034	0.38872172995644805	0.35605382700108223	29	1	16	15	2	18	35	20	26
EPHX2	2.2748496201971857	2.7650066908554494	6.546166761945273	0.9710218093950216	0.4832918014633683	0.04660306475397709	0.5950531757467324	0.8458028277505442	0.8738194261889146	1	1	8	17	3	7	10	7	15
CYP2R1	2.7697398253403596	3.1331175695458895	8.716894003454268	0.970924015605901	0.9391884502541873	0.1645826868857894	0.4330404244888066	0.5260278936934373	0.5347036157282454	6	3	12	13	1	9	13	9	33
THUMPD3-AS1	3.573815909413755	3.829598413868518	15.187618732032577	0.9701319350789375	0.9631169004371	0.4072161241938638	0.2879867773510055	0.3754262873984949	0.31058129946333074	18	5	16	21	2	19	38	11	45
CTSW	0.7226568338487013	1.9254301034641996	2.366582951299084	0.9692687953184189	1.460060583574063	0.05978109019832473	0.6776124600829238	0.6049362248383824	0.6856572604823475	2	0	6	1	0	0	7	1	19
DCDC1	1.4609104960152075	2.1286622663445307	3.57096906088594	0.9692100746480744	1.2038525300139735	0.09205739093066362	0.5848320251415731	0.5916551435621454	0.6169014413754149	3	1	7	2	0	4	11	7	3
FOXP2	3.094172016189463	3.430560300990275	11.407121407288141	0.9691666223450667	1.0528934878282374	0.23741983441670392	0.3963705737522344	0.4461795369038596	0.40399905119851937	9	1	11	16	5	22	21	11	21
CLP1	3.0173505388783215	3.363805712574167	10.295816591392766	0.9687296052239411	0.9718801388111661	0.23772611215565004	0.3500404945302132	0.44929882674240035	0.4443428256007568	18	2	9	16	1	12	31	10	24
ZFYVE19	2.9959772914623772	3.4934632845149345	11.390747271711039	0.9684975969378137	0.8758963336263598	0.12738564650903547	0.46334880342652135	0.6019002721705538	0.6190735755162426	39	1	7	11	1	20	28	10	20
RP11-102M11.1	2.2497586890163817	3.1237710126025107	8.191001586593622	0.9680522253408798	0.29530826489418227	0.02825866600227233	0.6349049859713671	0.9302485503618316	0.9250697573241924	35	0	20	2	0	8	11	12	16
KNSTRN	4.202763865315394	4.385017654227715	23.935773910628022	0.9678557220081268	0.8084827899984949	0.2642374632933303	0.2854039954415769	0.45482875925975186	0.4315246964399539	26	11	13	28	9	31	55	14	63
IL17RD	1.3534091463206412	1.9729638258785995	2.9159710240003514	0.9675811303383604	0.952165086551306	0.07304779687467891	0.5279626351477056	0.6732861799936126	0.7272005707454101	2	1	3	6	0	2	7	4	9
PSMD5-AS1	3.5508459950399636	4.1067839333879075	18.347115430308808	0.9665343018185006	0.35713310226779726	0.04306936426147027	0.5352596218744048	0.8832406024957993	0.8975568765432042	7	3	26	69	1	21	39	10	47
SNRPC	5.32016453390985	5.444076091971092	51.29792965391501	0.9664535776770056	0.8532526659675927	0.552930930142309	0.16991732546431393	0.25690902257765613	0.18528719227452292	57	17	32	67	20	62	103	48	134
CDC45	1.8421316596534152	2.3417268616266145	4.407303268102774	0.966445869783032	1.0359585560729823	0.11725598105522182	0.4876794500796302	0.5916551435621454	0.5946809724543588	6	2	4	5	0	7	12	4	8
TESK2	2.592203674760177	3.0866283541381256	8.377527447264228	0.9657601730289533	0.9113047818406985	0.14048329422393951	0.4964581731362216	0.6058471747579628	0.5863593682900579	10	3	15	8	0	5	21	15	17
SPTBN2	3.4088103026071064	3.8051472491667395	14.983984671835644	0.9650502465810173	1.2287237920769443	0.44372911122059194	0.43499856322652036	0.33054345192150314	0.26147580260308995	20	3	16	18	1	25	15	23	41
STX8	4.416784563374631	4.566714980531779	27.317157318520554	0.9649636686579955	0.8121186139528394	0.35873306078994954	0.2326494406705695	0.38665964696917793	0.34175410406591844	46	10	17	19	12	28	61	28	65
SLC25A40	3.0580714477537536	3.4294120028231956	12.296142713946187	0.9634444358253595	0.305241647919018	0.024015826262333624	0.5371007864796811	0.9110466688028818	0.9471565357461936	6	5	3	17	12	6	27	13	21
KRT8	8.217506194104972	8.428930687141257	415.8203933240003	0.9629577344497341	0.7112365168396864	0.1926314493556152	0.3349691279449507	0.5248120356718462	0.5563100724149929	867	123	135	834	71	412	872	356	1215
ZNF92	2.939963280190005	3.229791481273537	9.975193307394651	0.9628928938967037	0.9251836576232654	0.15977369347931766	0.44648085639143037	0.5391692227867315	0.5325388668559141	6	3	6	14	5	11	27	13	13
PI16	0.969999823281389	1.9762541038306376	3.0078722282937003	0.9626277668587815	1.5479478240117719	0.08005956580088781	0.6538858867565085	0.5669597847432961	0.5745516455562087	3	0	6	1	0	1	8	11	2
ZNF775	2.1833336454744257	2.7938173377270825	6.119435886940124	0.9618585095240875	0.6785612333681629	0.07243254906990401	0.5352596218744048	0.7564510947679176	0.788218229782162	18	1	12	3	0	4	17	6	19
FKBP2	4.873310248034466	5.080178788072998	39.395059761704445	0.9611944101662044	0.8417406327097494	0.3260774320294542	0.2482417847626736	0.3935288729309833	0.37250949692624014	75	5	34	24	22	42	77	50	89
MDM1	3.7153679256029504	3.9930375379322056	17.093547834718187	0.9610976546560417	1.0023707534822344	0.4376057445620818	0.30706672265819324	0.35101565132772145	0.2915154417304589	29	5	18	18	2	20	59	12	40
STAC3	2.522209990032036	2.868542573624747	7.204007578494069	0.9610119678152114	1.0965753932469047	0.19651782506798554	0.4223488162149148	0.4639232393544961	0.44073903545338156	10	3	7	5	1	11	10	8	21
TRIM17	2.327795906763828	2.7898785723313058	6.584782032475299	0.9608118123448918	1.1364854403735742	0.14874056272023886	0.4876794500796302	0.5005505648679309	0.508510382478257	4	1	9	10	1	6	16	14	9
GALNT7	4.325073021695891	4.471886275244772	25.445711771524955	0.9604409390316103	0.8102507652529292	0.37341631125498953	0.23423484448762907	0.3882999663909114	0.3324564714123441	27	9	15	33	11	25	54	27	64
CCR4	1.7340031711168893	2.6974714411731324	5.5076956317701065	0.9598506918113252	-0.0313580220616624	1.692483405350985e-5	0.6403479947085795	0.9932146607686045	0.9996453093478047	2	0	31	6	0	4	13	3	13
AC009948.5	2.6819082650479467	3.200808249305668	9.154942495429804	0.9585688125909994	0.7520195208267709	0.10345737691714953	0.526124147175834	0.6949470567379407	0.7006171375961848	13	0	5	18	5	11	32	5	17
RP11-736K20.4	2.4273037702997393	3.2409640818256227	9.04443490838195	0.9584003113328927	0.7023783003984501	0.06194749027364962	0.6340972231804057	0.782350638958177	0.7952740696316685	5	0	30	11	1	2	36	14	14
ARG1	3.271771105864005	4.17513989852869	19.194928254203813	0.9578304668689583	0.717397592057888	0.0518637893518713	0.7350567548413391	0.787103864381381	0.8320836486937347	2	4	38	38	5	2	78	3	85
ORC3	4.372543074264572	4.609117717890837	27.818374332591155	0.9577064992788286	0.797291135221192	0.24434456051376185	0.2978357925147155	0.47738625975919036	0.46284757136202465	22	3	25	47	15	23	63	37	62
CCDC171	2.656213639020458	3.2204587272221255	8.955375275341309	0.9577005829436842	0.7440244358654488	0.10163968413954917	0.5041600585839201	0.6910996875513861	0.7107969084289505	30	0	8	11	1	10	24	11	17
FBXO27	0.331560448015449	1.538544050867182	1.61954378517126	0.9574689718034682	1.2430513421622855	0.0404786901632827	0.6885487581279321	0.7037222690688745	NA	6	0	0	1	0	0	8	4	2
HIST1H1E	6.44594515020174	6.610106779894889	116.3139111947698	0.9568821142248954	0.9121370150993922	0.566134539206754	0.19279588826511332	0.2535477950413869	0.19898863655298032	247	19	66	148	36	155	280	115	244
GVINP1	5.368145343735464	5.767827113038463	63.37908455544419	0.9568287080392992	0.5363658947877995	0.08338575872877826	0.42050459843453813	0.7564510947679176	NA	64	5	233	30	13	57	158	63	130
ACTR6	3.5052505082174914	3.7481206178736968	14.587943687227892	0.9549592568410324	0.7206727529851095	0.14921840918052154	0.3892624349330431	0.5991379378435755	0.6149150914978618	8	4	12	29	6	15	39	13	30
DTHD1	2.72914039767992	3.6905422135815082	14.444997416130004	0.9548767236403263	-0.03901425869585383	-0.0025547141898086658	0.7238415733267866	0.992515418755237	0.9929112225993801	2	8	61	1	3	30	12	4	15
HMGN5	4.725376981146756	4.964731301136671	35.81736455512309	0.9547469281361286	0.8069417938979053	0.21678202202853955	0.3315628811736773	0.4690726842369261	0.49866034068315945	93	7	22	22	15	41	95	20	104
FAM50B	0.9014807832315563	1.8074922471389285	2.325606359762347	0.9547257507969578	0.531133217016761	0.025784392307113525	0.658675931554934	0.8783515216626183	0.9125381025295285	10	1	0	2	0	1	6	2	8
ZNF280C	3.112086618282627	3.5177128328044183	11.564794335136508	0.9547215122353896	0.7868364429910213	0.13506174317941633	0.41708640244804057	0.6066808237277967	0.6373008048986251	18	1	7	29	2	14	26	9	35
LRIG3	3.972040449050168	4.372445718583659	23.032984036367612	0.9539893184779381	1.1901845605715877	0.32073841878470505	0.4166267723004046	0.35195221074018895	0.3126131805865501	51	3	13	21	5	11	42	56	53
TBX21	1.4929121102185592	2.7730962741724436	6.322323008237595	0.9539526572762338	-0.6695515787208561	-0.02662744020174765	0.7382067680656045	0.8624007592631655	0.8967778692365255	2	2	44	0	0	8	6	2	8
MFSD5	2.6117807118994283	3.1416730454948145	8.556739409075107	0.9539282837280046	1.0275803593199964	0.16474454909967454	0.5054345917747255	0.5359402265288854	0.5178336142177089	15	0	11	10	2	16	28	5	14
PYCR1	2.7679117543910907	3.528642560856263	11.997890270377885	0.9537601736556524	0.08246214529895061	0.008482781473024874	0.7176596724302751	0.9828683873150752	0.9807963108973976	40	1	0	30	5	6	18	18	20
GLRX2	1.498352890808361	2.248510848362177	4.0566137159340565	0.9526209863372663	0.5427973602538778	0.032278725415122465	0.6822335590482491	0.8620037205002593	0.8990724501254461	11	1	0	3	3	1	14	3	10
KL	2.23773982941541	2.7486651117466354	6.482918676918597	0.9522975725511614	0.8226505829416672	0.0808932177239488	0.5894432545055603	0.6960455816293015	0.7311888701530729	7	2	14	1	2	11	7	4	21
ZNF519	2.0992774276760366	2.6593151711934575	5.778736382523535	0.9518175821568583	1.1090814034091288	0.1141618157016448	0.5611314730082194	0.5587175602126072	0.5863593682900579	15	1	2	5	1	11	5	5	21
ASGR2	0.8513141007656579	2.0514663541509734	2.8705827627112144	0.951507707507047	0.4485275508166568	0.018884982162381703	0.7029597354001763	0.9163350183702135	0.9313491823331155	1	0	15	1	0	3	11	0	8
AGAP10	1.7970810618048894	2.5915832338566624	5.0628434448409845	0.9512981234791557	0.9933209721607376	0.08645263477031542	0.60736011385123	0.6685815535090773	0.6854132430613369	11	0	4	10	0	2	22	9	7
SLC16A14	1.8894335377952884	2.5565417635792724	5.04337109486424	0.9495134699916675	0.5149957307939687	0.04353715715044538	0.5981929871044844	0.8487032035669	0.876787669414775	9	0	1	15	2	4	13	3	16
CTD-2201E18.3	1.6004277044005626	2.2849682714143724	3.7931750202899392	0.9490955640181542	0.9649010199465575	0.07932667615234962	0.5593285885518369	0.6616689413931683	0.7118536068635859	11	0	2	4	1	2	7	4	19
AGAP2	3.2251608940945347	3.609884404603252	13.19403765855434	0.9488107233490829	1.225749851880629	0.3009423673715162	0.43765417172752585	0.3691991152926265	0.3120399741569575	13	1	17	10	5	30	22	15	18
TATDN1	4.160881566054724	4.422219598798463	24.9553333833745	0.9485803614483848	0.460308697383143	0.06817993842734925	0.40972674369169415	0.7876311424409139	0.8452877400281734	36	6	7	26	22	17	58	22	56
TATDN1P1	1.035755232687565	1.8241964849647831	2.6077767016457765	0.9485673310908562	0.3845293552949574	0.019282265637411665	0.6785413889265308	0.9185891732271712	0.9393830561058423	0	0	6	4	2	2	7	2	5
TTC25	1.6769584600245084	2.755107876874532	7.133861998099638	0.9483562881802189	-0.25252788831636147	-0.013100957394647452	0.7454542106994823	0.9563200890667214	0.9576308623749693	2	7	27	0	0	10	6	6	4
COMP	3.309436036040162	3.926657713106177	16.394872125456434	0.9482772094032442	0.8083006799696434	0.10443326711551741	0.569579395297724	0.6785989930756541	0.6811180506477408	55	0	13	8	6	12	35	34	21
RP11-946L16.2	0.5885283496512561	1.6561422940143438	2.7516929287392267	0.9474634070046722	-0.16635774138538634	-0.010918620993886902	0.7340691085929502	0.976888516075223	0.9569240299247764	0	0	0	5	5	3	2	2	3
HLA-F	6.210221315885108	6.373305376517825	98.80977071974226	0.9474346246477966	0.859535428376243	0.466918285113916	0.20584377363283202	0.29162767920979327	0.26267983405488843	181	38	132	56	15	115	197	115	230
CLEC4E	3.848385246224997	4.156255174659109	20.866442397939657	0.9472636998051718	0.23802853875389673	0.019064960671828498	0.5025962332123358	0.9217982229885938	0.9643094067245427	10	12	34	7	15	12	39	12	60
ZNF552	3.3537098371167993	3.9041282683881007	15.420760407463215	0.946768724270533	0.6750494206066002	0.1183556778333935	0.5202287496639502	0.6910996875513861	0.6956516282292488	27	2	24	32	0	11	39	13	53
ACTG1P3	0.8704834554867991	1.8521908152257665	2.302480181996007	0.9465707779392203	0.3270147789962778	0.017392661805270514	0.6633962388597571	0.9359473553030336	0.9425422835110697	12	0	0	4	0	2	4	2	8
EEF1B2P3	2.792477257827326	3.0971964418472866	9.46665431409285	0.9456841793307827	0.7229783209527573	0.08697820488540553	0.5040473276412591	0.7077304352026262	0.7309302959713402	4	5	8	6	6	8	11	14	21
RP5-857K21.11	1.3865485161516427	2.4416894367745012	6.921831298313227	0.9456680286003178	-0.9872682402405264	-0.049377220380732265	0.7666191877488683	0.804918857429109	0.7273018346848519	5	11	0	0	6	5	3	2	8
AJUBA	3.013402760687647	3.7098804643538617	13.032348517024761	0.9455847426743597	0.553849145413452	0.06620753679371584	0.5800990552715763	0.8036238480189797	0.8165251372527983	53	0	10	19	1	13	44	6	33
TSPAN32	1.2032897640376548	1.917540910042736	2.6440964266008162	0.9449400495454687	1.0011852715360305	0.06891305613566588	0.5524649253446685	0.6775205881471028	0.7296299126534624	3	0	6	3	0	3	9	4	4
ZNF461	2.5151555641694263	2.9557714876169365	7.700459679440633	0.9447812751196049	0.80945560492988	0.09445185629860257	0.5068158905799963	0.6737959079471857	0.7016976332072116	6	1	19	3	3	14	12	6	17
FAM124A	2.3217497187989773	2.8685896448766623	7.5205806703262255	0.9443830054146847	0.4611519104576635	0.04113374610244255	0.5757103831554377	0.8653601839523729	0.8916570967904949	4	7	5	14	0	4	18	9	13
GEMIN6	2.9328385916626765	3.2011491566844192	9.25930647764389	0.9442879496811122	0.9801059491767663	0.26201323171168295	0.33719126774127606	0.4268982636146622	0.40399905119851937	15	2	7	10	3	8	23	11	26
RPP40	0.22149363668236555	1.3857624828252484	1.4003097525912727	0.9441597638551807	0.8919874932342015	0.0242567345834148	0.7017170476270962	0.8102177254983218	NA	5	0	0	0	1	0	3	2	6
SRI	4.709541984430898	4.881985657328811	34.51687220185686	0.9432289382556229	0.808531368114755	0.3289815520289618	0.22337836323740107	0.40680587533210205	0.37156611376269905	35	20	40	27	6	40	68	40	71
MYO18A	7.11571848550298	7.310356777355112	189.71952000714347	0.9429621966123025	0.9384992845432589	0.564236782688207	0.21749888516405977	0.27298484210051227	0.21300341383286067	380	26	260	231	25	236	349	239	455
FTCDNL1	0.9878292313028608	1.9264119689760333	2.7800501628051975	0.942472314446444	1.0117003314683637	0.048813404198110234	0.6842863968851728	0.7291401949230377	0.7887037145257524	1	0	1	6	2	3	9	0	11
RTN2	0.810646447511917	1.814554323135935	2.635883479600071	0.9413270989787055	1.0154575028583426	0.04664229487828302	0.7055074334694399	0.7564510947679176	0.7762566894231676	9	0	1	0	1	3	1	7	5
TMEM69	3.2881149585058163	3.732243535781895	14.135499663741271	0.9408402748096005	0.7062225821467696	0.14985489745477126	0.4928506436424779	0.6652468409188202	0.6306965818514152	28	7	18	13	0	10	38	16	33
ERCC8	3.195129579822246	3.503531204143275	11.810753026875703	0.9405706011687676	0.9713627595061048	0.2728918331120071	0.35841708344831485	0.43948103210358747	0.4027960712160902	23	4	11	11	1	12	31	16	24
SETDB1	5.030263637281878	5.278087531212248	44.73236928821108	0.9405203029658127	1.0268724855893983	0.6104468655712212	0.25460775913001404	0.2560743205675419	0.20133143796951847	104	5	40	44	9	63	89	60	92
CARD8-AS1	1.9811131671234012	2.4955200322865103	5.4297065713162365	0.9404415090756032	0.6321422295251499	0.05062538433454239	0.6317682760633233	0.8072923054324338	0.8395262046126465	1	3	3	11	2	4	5	7	17
FSIP2	2.0354267834909012	2.5846225816924053	5.264265673711918	0.9403548510856014	0.9713181284555563	0.11285430937243002	0.5300352330742362	0.6112273888110772	0.6290964068185503	6	2	6	8	0	5	8	4	25
NKAPL	0.7152544948400147	1.6803164880713457	2.1129885653599025	0.9401913986867514	0.34410617101337265	0.014430297965746774	0.6793039777019375	0.9355686085339059	0.9534401201313587	1	0	0	9	1	3	3	1	6
ARRDC1-AS1	2.3896352919852077	3.151237760744409	8.429543158159097	0.9397659074699013	0.5518233277273248	0.05794621203422404	0.6121263268595847	0.8325691868803009	0.8321829461948869	22	0	5	24	0	13	10	9	21
KB-1125A3.12	0.8143529582837425	1.701456757339985	2.461283060744809	0.9396622876344537	0.488358966280968	0.02034300381796494	0.6919580796979713	0.9035511058050333	0.925964341959187	1	2	0	7	0	3	5	3	2
CFH	8.462828107406501	8.597186624904715	469.2282007007823	0.9395177785824255	0.86697561257578	0.5221580903414378	0.17407735747511427	0.2701548954857974	0.2187854120700504	924	144	302	310	177	397	985	695	1028
GSTA4	3.3678590985570858	3.7077785438600364	14.274544243992763	0.9391245667582827	0.6599606332266561	0.10324816546686749	0.47265006858796127	0.6910996875513861	0.7242841372734443	27	9	4	18	2	17	38	8	31
TRAM2-AS1	1.2781353038298031	1.8381014227158257	2.8226377499505766	0.9384994840520606	1.074543847712117	0.07302918916965197	0.5835938111895932	0.6271323886567249	0.6901635626973399	1	1	4	2	1	3	6	5	4
UBE2Q2P1	4.444898077615067	4.718262083524823	29.956928108315687	0.9371331457775415	1.199066486433046	0.7888983256862513	0.3218964178229658	0.2093201213174572	0.1386954742675908	44	4	32	28	7	40	35	54	74
SNORA84	1.188132075345811	1.899913363816048	3.147097643878784	0.936998790940823	0.717779293067057	0.03927842595073002	0.6443016005042999	0.8212039417065536	0.8514514825474546	1	0	1	6	3	5	3	4	5
SLC27A2	1.7081363560215188	2.3239402097614086	5.25489192499692	0.9362490465750825	0.6045798407868624	0.03154230552389816	0.6762376115634109	0.8520253888191159	0.8946041931245334	1	5	1	6	2	9	3	5	8
L3MBTL1	3.115023154850072	3.669395457946874	12.745944930812454	0.9355796932039772	0.7128123427652857	0.11717050738373268	0.5321332590717573	0.6826863431487108	0.6901635626973399	25	2	17	25	0	8	41	9	42
ZBBX	1.5218793084681375	2.6950293446220632	5.961645978542699	0.9346597056413471	-0.22995155558014427	-0.008569120648346692	0.7630968629522376	0.9608056013623804	0.9733805757310142	0	2	34	3	0	6	14	5	2
FKBP7	3.3620351581625894	3.713698249426466	14.212459297885948	0.9339085442258113	0.9409626801439199	0.17181556069444617	0.448241751767401	0.5187799157048563	0.5209045353236541	32	6	6	12	2	27	22	9	37
SLC38A9	4.158980859357263	4.38048703148447	23.80980045343342	0.9337577789152134	0.8259028137185713	0.23331388787094776	0.3384557489802239	0.47716063186128654	0.46354520389010073	15	12	27	32	4	35	55	22	39
GATM	1.213367654723894	2.3325593455083133	3.8627896478224	0.9334818900048242	0.14788538604736928	0.009299168040812338	0.7153381441585146	0.9740885775774464	0.9733805757310142	9	0	18	0	0	3	16	2	4
TGFBI	7.4076768259372665	7.533437089284042	223.93202934483892	0.9328208718089506	0.8580710684824799	0.5423810208858867	0.1548712623848961	0.2535477950413869	0.19509418782167046	361	102	161	186	52	318	416	216	513
DENND1C	4.419346393137421	4.581898639614771	27.22128726788476	0.9327240237834087	0.8551816021647909	0.42945138949763684	0.25025186998532617	0.33979319226031146	0.2915154417304589	22	7	39	29	10	33	74	21	62
CD22	2.6036558792032256	3.2553548848835745	10.162767980007208	0.9326515281230155	0.49792625863891016	0.03701991873905765	0.6244074821709394	0.8586667598871934	0.8990724501254461	10	0	16	3	11	7	40	7	10
SPAG7	5.290014594251646	5.45594160566278	52.63592579109985	0.9319799514364386	0.6088748360075439	0.14372559807942092	0.3041163114982055	0.593910791041469	0.6716009125253362	79	23	22	37	31	55	90	62	101
KIAA0753	4.26821730281557	4.7346150210999225	29.228860342280203	0.9315462599181664	0.7870921232596317	0.15862250471313918	0.4466895743665282	0.5746943352329665	0.5823783403831901	64	1	27	63	3	20	83	28	93
BPNT1	3.5068589966094263	3.8561339299685735	16.561810124234867	0.931274754632784	0.5127957011354384	0.0602376411407229	0.49327934219317604	0.8001805963602658	0.8486653041918224	24	3	4	15	16	21	21	11	44
SULF1	5.953003578435245	6.182832033796451	86.25350238146612	0.9312578928937821	0.919241524530485	0.3151903576157706	0.35388140086876385	0.3653137729881507	0.37231537331905107	174	26	37	82	28	37	257	135	185
HSD11B1	5.029455944191456	5.215162195597257	44.477156055550495	0.9307740413997195	0.4981945301047764	0.09038320241368233	0.3035795758517805	0.709161334012398	0.7946033734417511	37	18	27	36	35	27	112	44	91
HOTAIRM1	2.7872118861448434	3.0417907768321246	8.401432542332758	0.9307038999886356	0.9812406598597585	0.21912908532541908	0.38491895975814855	0.4688420366586888	0.43350584070921067	10	3	8	6	3	10	14	9	25
NUBPL	3.150470170603561	3.46976557575028	11.696345926591434	0.9306915267932557	0.8640997262275406	0.15804379441443628	0.4656232440403425	0.5588722041044759	0.5583230611732287	14	4	5	16	5	4	33	14	35
CROT	3.5002420186436853	3.789042096999989	14.717080961502822	0.9306200457907274	0.956319085265848	0.3654690534169414	0.3315628811736773	0.4013923274387337	0.33812111174812265	23	1	14	20	5	18	29	18	38
ANKRD36	5.96195425114298	6.292351369285844	92.15724081298765	0.9302914874751848	0.9145219741599636	0.26171201979965675	0.35029715539885714	0.4313483964315619	0.4163052357320234	250	7	81	132	10	104	194	138	174
LRRC25	3.2030777024272115	3.732642806498763	16.424577457537428	0.93025674779208	-0.3671929497670205	-0.04447817539850653	0.6371177089725961	0.9077378468732061	0.8659314904868732	3	22	23	4	7	12	25	7	23
SS18L2	1.5765567418494353	2.264546402768875	4.256755418981302	0.9301785534275594	0.8067196631907266	0.056870967762806306	0.636752047787511	0.770995012647678	0.7887037145257524	1	2	4	10	0	10	6	3	6
RARRES1	5.526309162138175	5.683796593629682	60.915226414468194	0.9296417477967222	0.8318020577081764	0.3824369448448694	0.25628004865695786	0.34268002582251306	0.329854263660322	103	26	29	67	16	61	154	79	101
RP11-849H4.2	2.281505607603628	2.65453903015427	5.77687467417368	0.9295446175274055	1.0095623790810022	0.15387494982031433	0.43570237208325524	0.5139989448338668	0.5345198182174029	10	1	6	4	2	4	14	8	17
IL33	5.347056314192485	5.5793494635447125	57.61483256415964	0.9292357552122774	0.43322096354889583	0.06547844872552155	0.3224241098457924	0.7816239841716549	0.8626496178521886	34	51	46	63	12	38	138	54	118
TTLL7	3.6231185723747243	4.027902410479983	17.28997042217292	0.9291984652443516	0.9367298003068922	0.18696794406455156	0.45371252814105123	0.495797119992627	0.5063468721887736	42	3	25	10	2	7	41	24	63
RGS7BP	0.8022491392222799	1.9304432659812356	2.4834600481893725	0.9283369653199274	0.7351305906428134	0.03185269564203923	0.7149907736077639	0.8349116995846426	0.8688154394719426	7	0	7	0	0	0	10	3	8
RP11-543P15.1	1.7111449401232457	2.5738154738880743	6.392009167223605	0.9281976553220497	0.5574275854134568	0.017799541986116132	0.7401232210878049	0.8818850788136056	0.94377520239794	1	6	5	1	4	0	9	9	19
ZNF615	3.0153392326957977	3.7702840813183855	13.738899224010645	0.9279049017991153	0.4047347347432106	0.05230461012272539	0.6150052434754926	0.86849174978891	0.8731216040343928	25	0	34	29	0	10	41	13	28
SF3B5	3.823922060775351	4.023035255033133	18.24971099152624	0.9278502524610707	0.7148922734654076	0.17910938103287066	0.34592417730937175	0.5648676757434307	0.5628122771100788	18	9	9	28	6	20	47	13	41
NIPSNAP3A	3.854411826240905	4.135103612423099	20.646930084158434	0.9275659716274149	0.4808318969164302	0.05732507778377665	0.4425044101139192	0.8001805963602658	0.8669923947364023	15	9	14	12	18	25	47	7	45
TMEM106C	4.1347060147928945	4.332887284252273	22.469580266112608	0.9274469278455238	0.9971936386595284	0.599929709440805	0.2578242774351955	0.2702423564944093	0.19559184992001244	29	5	25	22	7	14	55	34	60
TMEM150C	3.0604229879988147	3.3328800538140158	10.66690918067029	0.9272257311232035	0.7713103012480208	0.14906100517100643	0.40766276839266236	0.6033133923979385	0.5935835867380918	10	6	6	17	2	12	20	9	30
ABCA8	5.8343843292110575	6.273722529838752	91.97061055004545	0.927064113497245	0.7586648708827125	0.11155472172348932	0.49991447763052027	0.6363821601334624	0.6854132430613369	255	5	71	39	52	35	223	169	168
RACGAP1	4.169472844672981	4.349894400895801	23.6056786157224	0.9269437755729736	0.6350378551876926	0.14521922968330858	0.33218464860078617	0.6110238305253399	0.648986568414188	24	13	12	25	11	23	45	15	72
CYB5A	6.782326463088741	6.953713871346314	150.75303778696	0.9268285720370504	0.590052811389661	0.13817145871350148	0.2840822680109486	0.6024697752107013	0.6858828507887362	157	82	70	111	82	193	236	137	329
KIAA0513	4.945849606467361	5.181159228124379	41.38414563576101	0.9263409455121476	0.9850950307201634	0.6362240928004604	0.21749888516405977	0.24792294270785414	0.16713871821042134	76	5	50	54	6	47	98	47	110
GXYLT2	3.747417700068483	3.963059613240026	17.364776466292124	0.9263396988890208	0.8860752556983966	0.3041595790263747	0.31020528166763106	0.4419553252908469	0.3744042885962388	18	3	16	17	10	13	33	26	44
HMGN3-AS1	1.3254603944322008	1.9930344667142808	2.899361952459424	0.9258991485039844	1.0765964484114607	0.08244617421308786	0.560911556901434	0.616516989541056	0.682711245886513	6	1	3	2	0	4	9	1	10
CA4	2.8750631729686655	3.3873650601083565	10.308305276643459	0.925368827799772	0.6469951744060618	0.09981384309882133	0.511269580594736	0.7210852384991202	0.7409275322182048	16	2	26	11	0	8	26	10	30
RP6-159A1.4	2.809537652132837	3.4378830286747744	10.723333770952589	0.9249510873803273	0.6617157180150894	0.06348942270491828	0.6018153133378601	0.7713848034850939	0.808053620510456	5	3	9	34	1	5	52	4	24
GDAP1	2.6540406739076885	3.1365163010656043	9.248134926601745	0.9245383188449987	0.5718194048843389	0.04894256022531833	0.5940277158937896	0.8094291965886726	0.8667149800142379	3	8	8	12	2	3	19	5	38
PALMD	5.714168001506658	5.8329075880774885	67.89992880828231	0.9238718708504297	0.8157107860291478	0.49121175750439827	0.17125576459040184	0.2789643537274168	0.22803683124108984	84	20	66	47	34	61	127	90	166
LOXL3	2.7630489625401506	3.236592154670688	9.292496355123957	0.92383011916601	0.6197338279593674	0.07643923877135478	0.5524649253446685	0.7527084094730989	0.7891098872222587	25	3	2	17	1	7	17	8	34
PCP4L1	0.8398176987400764	1.692369417150139	2.326305196260241	0.923485079281522	1.3485606005917086	0.06593719881971208	0.6489855536363581	0.6110238305253399	0.6675445884444151	1	1	1	4	0	7	2	1	6
CCDC39	3.1129716526284748	3.4766358917794427	12.162020524154762	0.9234814718861042	0.7150247383221534	0.09454392285724912	0.5504295921582874	0.6930050287784961	0.7264924085005526	13	5	24	2	4	13	22	19	16
TPM3P7	0.75671013338189	1.5760120418674544	1.7980321294790154	0.9233558363050226	1.2854212963089795	0.0626808985039442	0.5965231122534299	0.593910791041469	0.69130903956162	2	1	1	2	0	1	9	1	5
ISM1	3.0454391210118286	3.629148824935084	13.790524234346384	0.9232201385546498	1.073881554664195	0.10633486822979522	0.6087777489126615	0.5951364215785171	0.6131660439875818	5	9	14	14	1	5	36	34	11
MRPS23	5.084499925733721	5.24310922302869	44.15255330543299	0.9231670041966862	0.7999076385836454	0.35593277162621995	0.2682119767316261	0.3639002532130231	0.3543238648818173	65	13	20	70	15	37	95	55	111
FANK1	0.7381934812252844	1.875081217836106	2.9365405051429065	0.923064303852003	0.3652015844942416	0.008789351020948626	0.7675954213599022	0.9376383263348647	0.9705084572740883	0	2	9	0	1	4	10	0	3
ZNF2	2.1464646877874394	2.797754362995683	6.933554138066495	0.9223663380715728	1.1776560248381056	0.11051480523681619	0.6018153133378601	0.5901215471104946	0.5671591763877635	5	0	4	10	4	20	13	3	8
AAAS	4.646467392514117	4.858186634477819	33.59322122071841	0.9221267062386702	0.7006024817447226	0.17807211828864117	0.3307796150189907	0.5372385032576086	0.5792563052165792	72	6	29	15	20	29	62	37	93
CARD16	4.318215219752792	4.5702718745398245	27.789830399117808	0.9217596771369814	0.3412594924635409	0.04654881514078661	0.46239727085720417	0.8520814759450531	0.9053278120679411	13	10	61	12	18	28	48	21	61
IDH1	6.329075627514841	6.789258492226419	136.49922608531423	0.9216169235462626	-0.20106556435840814	-0.033693795643341906	0.5821025747742081	0.9407224523683179	0.9218891621691637	93	89	18	109	148	118	231	65	228
EXOC6	4.460520887913878	4.630253749192485	28.296647888206046	0.9211013505984881	0.8658626760805045	0.41753519855439414	0.2703931976278622	0.35163939184078824	0.30044082348495554	36	9	22	28	12	15	82	32	77
HIRIP3	4.470776649757679	4.82198477109242	31.844089004475936	0.9210979988223781	0.7918757240723968	0.18005692903123513	0.40766276839266236	0.5292207541150311	0.5498133632848842	76	7	60	16	2	41	59	29	91
HMGN3	5.030416892034018	5.235443530185187	45.487274762539165	0.9210634507593412	0.5475848102310942	0.09349305713111926	0.3343544033991109	0.6910996875513861	0.7766079191637316	41	32	21	38	20	66	64	34	92
CNPY4	3.384912008807291	3.6988787928212004	13.732815219547044	0.920253421274772	0.9709419405564806	0.24008187272455225	0.38947181490994687	0.4433181931781346	0.43308940509936544	31	4	10	12	2	23	30	8	38
MRPS36	2.817415128796504	3.210796775795179	10.352851095802311	0.9197536294008867	0.24821729226709446	0.016957483220797858	0.5754318315010122	0.9312173395740104	0.9642812352055284	7	4	2	13	11	5	19	8	26
MCM6	4.986292309461246	5.119877951604568	40.543194252499596	0.9194560224905852	0.9297414584240592	0.6628372916418548	0.17327554979744955	0.2091795475302472	0.12112782736778147	48	10	43	37	16	61	84	36	91
FBXO2	1.4765517446356349	2.114892849191962	3.4284377031734237	0.9188734924427483	0.910626154045594	0.06920524300401944	0.575789601067548	0.6959670385653326	0.7434223764789243	11	0	2	2	1	4	8	6	5
RP11-82L18.2	0.6197186790675994	1.9349029650351401	3.0860428232902133	0.9186186059169046	1.6418800158922713	0.05328868665525984	0.7882930106283079	0.616516989541056	0.6754075848616636	6	1	0	0	1	9	0	1	13
NLRC5	6.38567188024448	6.627637303931801	117.19784701725952	0.9185431031733927	0.8264477270629664	0.27319195019339804	0.28641270486442705	0.4307524504589594	0.4299113287545356	149	17	285	112	14	122	249	150	262
DNM3	4.080334098100955	4.394074823098748	23.05423257638755	0.9183777091050732	0.9803587892499738	0.3134885732169635	0.36778374393599667	0.3787454479354591	0.3698049748051242	48	4	34	16	3	19	36	29	91
MTBP	1.8429843183073509	2.389451570310152	5.260014540003237	0.9181273311289612	0.5167368263083149	0.03268228945125334	0.6150052434754926	0.8625685237684555	0.9000559366116749	4	6	1	5	1	6	14	2	8
FUT8	4.883555407830424	5.014698330689653	37.3896485115368	0.9176870253613388	0.8884193641448827	0.6148829307692323	0.18195644777188405	0.2337251835260356	0.14761228438471904	50	10	29	44	14	35	73	40	117
SCCPDH	4.173071763259881	4.335595744482939	22.919722802242152	0.9169118820148159	0.8048905276296587	0.36346720170327024	0.25025186998532617	0.41688782504116767	0.33987749784733123	31	5	17	22	13	24	58	21	52
CENPU	3.0368849669993265	3.5833872384512313	13.86404578388959	0.9151671538624573	-0.024728424324038333	-0.012437875067581183	0.662203706690142	0.9939916120037818	0.9713537731139807	35	15	1	6	4	9	34	8	18
ERCC6L	1.6840871165764897	2.1381707697532386	3.7422838299436174	0.9149381699583023	0.8728211405586859	0.08198574691903314	0.5415242200230778	0.67190233368464225	0.710224928086136	6	1	1	4	2	4	8	4	9
PSPH	3.198859047727038	3.5412097680591046	12.129944178987037	0.9144199655039821	0.6652996101746115	0.10828882973184661	0.4849788437690096	0.6809578894253139	0.7142980224738417	23	3	3	26	3	14	29	10	28
ANGPTL1	3.745289510929962	4.032061619573898	18.312445284186897	0.9142648409528688	0.6452323723480746	0.12235285848665771	0.4026883398011938	0.6668453343355006	0.6894374553664244	31	2	8	20	14	20	47	13	39
PTPN7	2.649539813398425	3.2074728303842712	9.186930109212073	0.9138844534246053	0.5230642202563641	0.05844109811190802	0.5746552263013988	0.8226852719866545	0.8458133534243005	10	4	27	5	0	9	30	6	16
MYOM1	3.064622535689434	3.443700720745909	11.114539116147935	0.9136993614643154	0.9120510714467389	0.171752343844875	0.43570237208325524	0.5227678010196534	0.5411526321194821	24	1	19	6	2	15	23	15	22
RP11-630A13.4	2.680979051126882	3.806490300819032	14.700633328024564	0.9129552137555978	-0.5667185394098022	-0.01580221321728581	0.7654618982216135	0.861227011033769	0.9335008087968414	30	5	0	80	0	7	13	15	25
RP11-326C3.2	2.555352977064296	3.250019163494235	9.02208403744525	0.9125551895259256	0.5607050727198374	0.0696724425503894	0.5975790437119863	0.8075894654042313	0.8120562827515566	29	0	14	13	0	8	26	11	16
APOBEC3G	3.7130161866318154	4.035210030869526	17.83795766044682	0.9124964634745901	0.9541775991915035	0.32173096926513567	0.3734825884091122	0.4227305619095275	0.36685074890747865	23	5	20	28	1	30	34	17	40
SNORA49	5.81373330956229	6.133305798666653	86.3667003634026	0.912447733659272	0.2741891386405787	0.02571175991451899	0.45653339662147796	0.901742160100109	0.9531260760545283	41	57	51	45	68	118	117	81	95
SNRPB2	4.999979009252292	5.152986107490116	42.17722333868893	0.9120880469817895	0.5583389134287816	0.13412613638634174	0.30808823430723753	0.6167134960747088	0.6955242747029978	27	23	33	50	20	34	97	29	116
ECT2L	0.5403176244812383	1.663956724726055	2.309191072345185	0.9119451098759962	0.1240314048903482	0.003386191459218642	0.7502981906958807	0.9825966260416934	0.9884940297641256	0	0	9	0	2	2	5	3	1
PRDX5	5.859392185556307	5.961354546493572	74.09851710377399	0.9117264182877824	0.8845886991987352	0.6850953586059435	0.12871749053238757	0.17137685080792667	0.06932054727484849	88	25	85	61	24	99	155	75	162
STXBP6	4.0267033609072715	4.447942738336942	24.519702300726895	0.911309801857455	0.4204327691145874	0.05804304795387366	0.4845985245707493	0.8333434416598602	0.8675852007964426	18	1	76	14	13	28	47	19	54
CDCA3	2.0038484693021203	2.50725540919871	4.9453372184916615	0.9112601260865091	0.8838018669523637	0.10689954225833247	0.5148840661738701	0.64379335546311	0.6697093313518965	10	2	5	5	0	5	17	4	11
SNORA53	4.876637345561266	5.120046089705659	42.19254967896118	0.9111598431650342	0.2608992013154807	0.0258318893232523	0.39952473898712565	0.8985304735154536	0.9536000690985099	24	19	39	21	40	42	93	28	64
PROM2	2.629924899461606	3.4112201283359527	11.192040795960237	0.91051432136721	1.3028864976654997	0.1307179988896033	0.6421743776094788	0.5292207541150311	0.485870801615095	8	0	6	23	3	37	7	7	20
NMI	4.880267956574551	5.009443338520655	37.91539112469922	0.9102443092558409	0.6473301660489155	0.2150474395540725	0.25537114715328624	0.5049027011622386	0.5328253558526015	29	18	35	38	18	30	83	32	107
SORD	1.7160271030220693	2.2464145372972846	3.861229341876305	0.9102144100483653	0.8026669292234884	0.07317176447121118	0.5577111301629197	0.7008666031427171	0.7547976426157259	6	1	1	8	1	3	11	3	12
AC009120.6	1.9129078758913705	2.4677364287660417	5.213956953860979	0.910089286014973	0.6303719434523981	0.05002886760157168	0.6221429592671206	0.8093467939454587	0.8407095255721841	16	3	2	1	1	9	9	4	8
CRYZ	4.032516073847718	4.231463781062728	21.453013092790513	0.9097219355489757	0.682680833409809	0.17570562798442746	0.3072904227811844	0.5811927433507783	0.5780008313387828	31	4	17	14	16	22	44	19	53
TNFRSF25	2.3985100331455538	2.93475702089177	7.292154175711622	0.9095056941691644	0.48122785546558505	0.04777716201338848	0.5916715509732847	0.8454002384402353	0.8703596981300467	2	1	23	11	1	7	12	10	15
MGC27382	2.1620766271882417	2.8834772866401597	8.361328462499715	0.9093345893130299	0.18998424113816464	4.959951956838497e-4	0.6793039777019375	0.9627006811603203	0.9992225058634615	5	12	1	8	1	10	12	1	20
RNF135	4.137453744176761	4.284176836100149	22.221729857283687	0.9093036140127998	0.8571635760638061	0.4211624052974482	0.25963566211510913	0.3653137729881507	0.2915154417304589	22	9	19	23	8	20	51	30	44
GPR34	2.409064962186084	2.8433253897275574	7.196150616864994	0.9092243420349723	0.6211595390600991	0.06455354574596255	0.5609020790455308	0.7811768556182441	0.808053620510456	3	5	14	5	1	4	22	8	12
ABCB7	4.199544570286298	4.363809755528013	23.083333938122216	0.9089967533192188	0.9484470727925236	0.5959955998966686	0.22448921338033814	0.25690902257765613	0.18129992408149598	26	6	30	24	6	26	44	28	62
ASH1L-AS1	0.9891459655420055	2.02491430899007	2.906115550456965	0.908355026567012	1.2520534611929497	0.06526626555430728	0.6953412260865981	0.6530417600935633	0.6886366296856622	4	0	1	7	0	0	5	7	13
DCAF4	2.3628171607922717	2.815796959783102	6.573148437877019	0.9081172071166994	0.9407667904463592	0.12150075537026281	0.4964581731362216	0.5836338418544889	0.619545244148588	16	1	3	9	1	5	12	12	17
EML6	2.0383021870270794	2.5161374961843688	5.1780790449003256	0.907662649390181	0.9867667426671725	0.1224220703211716	0.5226941123205775	0.6014350180955192	0.5999848483200251	7	2	7	5	0	6	13	8	8
CETN3	2.827130152383184	3.2758890174202304	9.519975980076717	0.9076288620493853	1.043437723214945	0.18169859073171196	0.49691337623418724	0.4873209814921281	0.48463304752318237	11	1	15	11	2	3	21	15	37
MRPS7	4.159176628498533	4.388260370245607	23.663166729172254	0.9075955983642677	0.930948763357412	0.35774910712901026	0.3224241098457924	0.3769669991236743	0.3378258123365646	41	10	16	23	4	39	45	15	64
SCN1B	3.0332810274876962	3.4815916877400968	11.242034960852616	0.907285292923908	0.8807847554238403	0.12797072722759073	0.5321332590717573	0.5900547042983819	0.6211505345067694	8	3	23	12	2	3	38	9	43
CUTC	3.639382314651433	3.8491145178114876	15.779743098548861	0.9072592227759105	0.9228826843998587	0.3346305145586608	0.32530365455141536	0.4001022003901981	0.3531481306382565	28	6	12	12	4	13	41	22	32
CSF1R	6.097829209233812	6.311691666141424	95.75304711586915	0.9072324806220774	0.5757421837200152	0.11826211023857239	0.31625124187625336	0.6438178662776183	0.7249636461932101	73	67	151	61	15	112	147	86	237
NDUFB10	5.381912109382538	5.542855108821041	54.48297366206488	0.906744455338928	0.9522290838511848	0.6377297501048712	0.2065228476285501	0.21218775855299704	0.1515803202128775	105	12	49	46	16	82	124	37	145
RNU1-20P	1.4518496748488603	2.223647481486661	5.573031238726192	0.9066476151290471	-0.30470013674538204	-0.024586381189988123	0.7148609638939031	0.9497331126779323	0.9053976841651847	1	9	1	1	3	5	6	4	3
DENND6B	1.4970118241625612	2.1037151352226764	3.7716145696845733	0.9066258112811013	1.2588216628321902	0.09857616193222016	0.6038408012063865	0.5743652926522095	0.5785804671093749	5	2	2	3	0	7	4	7	5
MTRF1	2.7507810101643146	3.2937617560932644	10.225194515483215	0.9062948034126619	0.5075839381771569	0.056755539342109564	0.5835938111895932	0.8321488617507321	0.8529813896527892	21	0	4	12	9	12	23	4	27
AC133644.2	1.7718961619874523	2.344984766114458	4.356130860928094	0.905965869661029	1.1128617459414762	0.10904569384371009	0.550173432330997	0.5771470792830796	0.5987862970654576	9	1	4	4	0	10	6	4	10
RNU1-21P	1.8116637877246955	2.6506600125919944	7.780220152979007	0.9055769946754976	-0.08875747251609005	-0.015591171343795425	0.7382067680656045	0.9863448500121329	0.9497936966837623	2	9	1	1	7	11	2	4	11
BTN3A3	5.363464339895299	5.581607120895703	55.84691563087538	0.9052814369526673	0.9047746513414124	0.39958283390327465	0.29680006622387445	0.33568000751125915	0.32012556774337503	97	10	104	31	11	65	88	75	147
NOMO3	2.212378628868073	2.761343912164605	6.082362154713266	0.90496477703304	0.7170943871003286	0.08262832662963068	0.5352596218744048	0.722700603813962	0.758130853699054	19	1	4	9	0	8	14	6	14
S100A9	7.474001411117128	7.759483732203996	262.3715323804883	0.9045212248633017	0.48355463412171945	0.07930998813773008	0.4740005864157192	0.7640953744338795	0.8160436678969785	82	41	411	299	199	290	682	137	569
EHD3	3.430387698775703	4.060962513956016	17.33688600247602	0.9044695815754905	0.5607386228815835	0.07809080887338984	0.5894258773501236	0.7811768556182441	0.7933304023126113	55	2	14	35	0	9	53	15	51
ARHGEF35	1.4235296443949321	2.153414956410416	3.3979487494030773	0.9037443613111404	0.8063979263882904	0.05789522867410526	0.6244406279421454	0.7500901889861573	0.7933304023126113	11	1	1	4	0	5	10	1	10
IFI35	3.9436280126069763	4.296102030223681	21.395486118524392	0.9028962570404413	0.8731044766703956	0.2130055902828211	0.3889521391457603	0.4877012914231291	0.485160743468724	34	2	16	48	3	34	52	17	46
E2F8	0.8266897707713807	1.7241583157045421	2.2994265553473583	0.9028565543652102	0.7632685544424748	0.03263076651890174	0.6842863968851728	0.8129215762649115	0.8707079436255769	3	2	0	4	0	1	10	1	5
ZFP69	1.7454939951812694	2.386915699381322	4.225717738233495	0.9027458970341125	0.6982307072163146	0.05998728322428588	0.5787968737560099	0.7711236345605585	0.8091303006546758	15	1	5	2	0	3	9	4	16
RP4-717I23.3	4.603197261307972	4.843153778969364	32.193666062001256	0.90230622260354	0.9440483138336089	0.5165748105249228	0.2682119767316261	0.29054316489494564	0.246440162383195	47	5	38	51	5	36	97	23	91
ZBTB7C	2.934172216524797	3.2861653543752403	9.859387452553712	0.9022021832062803	0.8980126095944297	0.17858091918948402	0.44648085639143037	0.5292207541150311	0.526450297837408	19	4	7	11	1	5	25	13	30
PDK3	4.291944076916555	4.502234287057751	26.814478994554932	0.9018825955836371	0.45176933996893487	0.07009797328224227	0.43319642917013723	0.7811768556182441	0.8424900481583055	12	12	33	19	19	21	35	30	67
LL22NC03-80A10.6	1.2875674035616378	1.970055477130513	3.1986730183470353	0.9018165643677107	0.6738283406048382	0.040614626982265145	0.6398469608928001	0.8225070530293248	0.8578570231235354	1	0	2	6	3	2	10	4	4
C10orf32	3.193601243393539	3.528808200192796	12.676843613684555	0.9012613684267804	0.7370914928626267	0.12122468559766561	0.4577911966567476	0.6572472213826649	0.6685786540436964	24	9	7	9	1	14	19	16	28
POC1A	1.5226204277194084	2.0946758089793485	3.7099519609158653	0.9003479611174159	1.206686118974776	0.09915486580849242	0.5894432545055603	0.5826424173788315	0.589024867046637	4	2	3	3	0	6	4	7	6
DOK2	3.9124763859958125	4.216329284326766	21.576057147455746	0.9003301387366942	0.6919226832605971	0.11509879713980659	0.415847337034986	0.6555334416756471	0.6907182883220441	29	17	21	11	2	29	28	23	46
HAS3	1.9184565512306753	2.452335611748878	5.145916812711635	0.9001964359465731	0.4430677386126393	0.03417444787539607	0.63931351087637045	0.8793000429673347	0.9047372458745294	1	3	3	14	1	5	6	6	12
LAMTOR4	4.214997708547163	4.387945699207385	24.12958853663197	0.8995994589622001	0.7280673022259472	0.21165710493965478	0.32760263514403415	0.5142573335068203	0.5138474221764053	36	7	24	11	14	30	43	23	55
SCARNA21	4.7720523283383836	4.921618608949924	35.88089378044811	0.8992542348735564	0.5769200096108524	0.1413281804943313	0.3307796150189907	0.6110238305253399	0.6800701857534971	20	18	47	29	17	31	66	42	75
S100A8	7.040401358813683	7.370737311946082	200.39231962615062	0.899220724070592	0.2952112345724665	0.037600422505448546	0.6045378011711448	0.8877439261967613	0.9250697573241924	29	68	345	248	130	157	566	100	430
TRANK1	6.382123737233984	6.527319808835484	109.5827868413605	0.89879744258083	0.8926970750086007	0.6329988473562228	0.17246211560600067	0.22095487042595346	0.12648620553554069	128	14	131	165	36	131	217	113	299
PER2	3.927309042273773	4.2852414093921185	21.571116855016378	0.8987227749926228	0.8877783691918495	0.18508678714238838	0.4520808438990928	0.5090705447615909	0.5163955167678905	34	5	47	10	2	26	53	32	29
HAPLN3	2.0960899310990286	2.4518263749806914	5.155997508277685	0.8987113987387488	0.9506590121342721	0.1166415727189055	0.5061658158042782	0.5964854266564679	0.6032845768718338	6	2	2	6	2	6	11	7	9
PEX11A	2.3154775787537205	2.7357788642097254	6.844169545084657	0.8977398586686097	0.42594398960281515	0.0380914614976774	0.6400456606651	0.8704386258790717	0.8990724501254461	1	4	8	8	4	4	20	6	10
NDUFS6	4.4120069131074695	4.677381452991633	29.267147334059082	0.8977304358021865	0.8064442207576319	0.25443265840710877	0.3417143325857513	0.47933711138964447	0.4524535894669126	49	2	18	39	16	40	56	31	61
PPT2-EGFL8	0.6827502281573617	1.508941544467147	1.5463583135789432	0.8976106983790687	0.9717107403614885	0.045746337920374386	0.5906645716175052	0.7096049124604503	NA	1	0	3	3	0	1	5	2	5
ANXA2R	0.5197712116014845	1.5891420057535188	1.8281712819635063	0.8975353319937068	0.7136365426954892	0.023924175048382217	0.7215943029387805	0.8458028277505442	0.9002839283667524	0	0	6	1	1	2	7	0	5
FXYD6	4.116849552911136	4.366290656451617	23.230430599941432	0.8965930385513735	0.78411905579817	0.24344662784760535	0.3384557489802239	0.49734836400830174	0.46766738808884817	28	11	39	18	2	24	42	26	63
ADH5	6.342735632307626	6.44515726617824	104.14062107916507	0.896582475398927	0.7999802201209286	0.5426660573196852	0.1604651175805009	0.24539036706777445	0.1694490092045493	178	31	67	99	43	100	255	100	265
RP11-696N14.1	1.9068033282466221	2.4323661345780914	4.823222763502493	0.8961317857533632	1.1463692494627753	0.11397215096952219	0.5787968737560099	0.5495821841407799	0.5709725030425982	8	1	2	4	2	2	6	9	19
CHAF1A	4.068454728800237	4.352326781156709	22.61388696977785	0.8956487836867192	0.8677567621882384	0.2308786491826607	0.37480350953130137	0.4611834744255393	0.46707782656279634	59	7	19	16	3	33	55	13	61
ALG5	3.6430311989267317	3.835578808137885	15.724370214299626	0.895604110721863	0.8883011762660535	0.3014083195130307	0.3307796150189907	0.4216520894536503	0.38109557206564	14	5	12	24	5	18	30	21	33
CEACAM6	8.38875916917405	8.54629072333791	453.24246822374613	0.8954339727962666	0.6878570752899628	0.22356492126481403	0.3001679790267776	0.4873209814921281	0.5217418589902638	263	158	287	809	199	537	901	336	1243
TTYH3	6.43080544140492	6.595395899875869	116.2506794652924	0.8951062355256221	0.7395985972917579	0.2605108775743307	0.2578242774351955	0.4325960329852993	0.46284757136202465	207	62	62	124	20	154	220	119	231
L3MBTL3	4.761650011823124	4.922005551760752	35.739565790705115	0.8946947186759266	0.6880616642193529	0.19959910529823582	0.30080751362123465	0.5157543057861277	0.5458716035324966	23	21	43	36	9	44	65	38	68
NHS	2.5678171010369106	3.0673629439247367	8.240569986488971	0.8927630999617092	1.0146347251682628	0.1291401530338298	0.5524649253446685	0.5646424319918397	0.5789120759071499	17	2	12	3	1	3	20	18	17
ABCB1	1.62679177755861	2.404416123553604	4.606474790583646	0.8927569526985198	0.9322072842062354	0.06559154370832039	0.6695621743977215	0.717655712012108	0.7478740237781524	5	0	11	1	2	1	15	10	6
CHCHD6	1.8908598178477851	2.606240784872703	5.547253275181439	0.8927114392521163	0.46160105378452737	0.036004495678834	0.6544140976456367	0.8818850788136056	0.8960091945043985	25	2	4	1	0	7	9	8	7
NPIPB4	3.81064494540619	4.36000435824083	22.36548681836885	0.892695606973468	0.6587747828780933	0.110374207353688	0.5609020790455308	0.6990307702830703	0.7055424816859339	29	0	60	24	5	27	70	20	32
PSCA	0.596646512116781	1.6971738119103972	3.310614260434017	0.8924595681355733	-0.18366265398162698	-0.016134430705283746	0.7410887296241876	0.976888516075223	0.9272200934546724	1	7	0	1	0	2	1	3	5
MCM5	4.220062390460988	4.592337799631747	26.549592548762416	0.892303488913674	0.8129289305934118	0.176498397602901	0.43656733833976014	0.5292207541150311	0.5514164779253953	71	2	15	44	5	32	86	16	63
LPXN	3.9715124544330953	4.2220295369912035	20.952608020181362	0.8920989129500392	0.8833511005886112	0.23581398111969515	0.3979927642754629	0.46055985301448127	0.45178108265512124	29	9	27	11	5	33	57	9	47
MT1G	0.3854967621454758	1.5343533383072396	1.4713252997991335	0.8910086878764033	1.1073898863648342	0.036293085697849364	0.698642074973852	0.7218083670551564	NA	4	0	0	3	0	0	8	1	6
LGALS3BP	7.065840518142708	7.241287111057487	182.10822859898047	0.890959828754708	0.7138426479225857	0.23504733606226616	0.2959222503376486	0.4728990951783508	0.49866034068315945	342	84	92	269	24	200	326	196	450
NCALD	3.6045953074001593	3.9931101937093105	17.484003125251284	0.8909151940911918	0.6890584868189408	0.10245459136355176	0.5096635946961796	0.6831162508185904	0.7149737521570306	21	2	47	5	6	20	26	27	31
AMZ2P1	2.062920493349371	2.664060565332491	5.564367797821452	0.8907708781000739	0.7648967490158922	0.07906614101916837	0.577050097851949	0.7197504139084451	0.7534989010031448	15	1	10	3	0	3	11	9	17
MCM4	4.524082447600822	4.814369573188555	32.434867603387254	0.890508996241181	0.7286477213967245	0.14299205419916544	0.4674308913781405	0.5870486739917815	0.6334050154973604	79	15	10	36	5	40	94	31	42
AC002480.3	0.43788614558301714	1.5026769844239485	1.6330705105953356	0.8903783715798379	1.0278822207121265	0.038283189131596757	0.7003479919459659	0.7588234441767959	NA	2	0	5	0	0	4	6	1	1
RP11-286N22.8	1.7734483250309112	2.4544020364390504	5.0822463604810135	0.889688613914433	1.2477976694637827	0.10285774150256256	0.634103801707997	0.5826106761485725	0.5703144479318697	3	2	4	8	0	15	4	3	11
SLC4A3	1.4821910002428165	2.151891666082923	3.7279659300047037	0.8895114382539597	0.6339991377411369	0.043942012315020214	0.6345884992455391	0.8259305037315823	0.8538763544722202	13	2	2	1	0	6	5	4	7
ARF5	4.196285044992661	4.556832944112097	26.54053957281185	0.8891673481170558	0.8759315465580442	0.2272732463964074	0.4335133759212697	0.4873209814921281	0.46513286129033943	59	10	22	28	1	47	49	19	62
CD163L1	2.9711766162321154	3.512578798162413	11.496832417037824	0.8891405747545885	0.7671072174706921	0.11609624926759492	0.5754318315010122	0.67190233368464225	0.6804222731136889	16	0	21	12	5	4	45	10	31
BRCA1	4.355779191751553	4.609888671348415	27.293531189001154	0.8887493409368874	0.8372186318275431	0.250675278557769	0.3307796150189907	0.4394108396988366	0.4570075272247466	81	5	20	23	5	34	64	26	66
PHF7	1.956974927396576	2.445713081140558	4.77339183296445	0.8887187125221194	1.0866475906212225	0.11585257798207133	0.5443245999308494	0.5526565763259336	0.5820187168121244	5	2	3	6	1	4	23	3	8
NDUFB5	4.885164686140468	5.061771090944243	39.49431896390791	0.8885724085187149	0.5838094276559246	0.13533745674326433	0.318353304109061	0.6168873917994419	0.6862664917090096	41	10	19	50	29	32	86	46	76
LETM2	0.9946785528304288	1.7783249307171016	2.2728374718112407	0.8882491835421201	0.7892912937455451	0.04535571297690375	0.628599453926029	0.7837339847854407	0.8232140003175935	1	0	5	5	0	3	7	3	3
TTF2	4.78333782676653	4.989767621813249	36.27801044132117	0.888055044123212	0.9573145473596464	0.5542916155108366	0.2603304544581305	0.2651585399600082	0.2194921952423835	63	7	27	55	7	30	83	56	85
DTX1	0.20283312142524645	1.4816694953568808	1.7195373329155745	0.8868235043457714	1.0180024863806054	0.025837195697749015	0.7590833980138773	0.8001805963602658	0.8654450058561733	0	0	5	0	1	0	7	4	1
PROCR	3.5208057483899866	3.7181818888433806	14.399771852287742	0.8863501473529818	0.8158735456964319	0.24171938693383438	0.34833105870062364	0.4918785844456044	0.4520412294355375	14	7	12	17	4	11	42	16	29
PDCD10	5.57775607755582	5.6918277052368955	61.428534008531784	0.8857592816131286	0.7349359916601136	0.37744130977550877	0.19719433228772545	0.35635353144718973	0.3307252075708651	54	18	64	60	33	73	148	48	136
PLCL1	3.2789688508456565	3.556954638366961	12.775517672827245	0.8852117897328146	0.7592280115781685	0.13957018029799656	0.45135107241620215	0.61033056465119	0.6190735755162426	14	3	17	6	8	6	28	18	33
VDAC2	5.331880120623098	5.440277912448588	51.20825686188886	0.8851659906508093	0.8142177280959674	0.5614263545700968	0.1666945997752969	0.2560743205675419	0.16190951149936608	61	13	49	48	25	53	99	60	125
METTL13	3.644786890493866	4.058351387275487	17.67916447094694	0.8845815278306537	0.8072355511952628	0.15856246646000827	0.460342647310617	0.5731675419035738	0.5830421054113668	32	1	13	40	3	10	40	26	52
CBWD5	3.504878290004439	3.7848300799930246	14.887375283472794	0.8841535698030438	0.9137867985853968	0.22088138399566004	0.42208569997653844	0.475555610237309	0.46284757136202465	24	5	7	22	3	24	42	10	26
GTPBP8	2.314976264245527	2.8137689726791795	7.2728559644988495	0.8839811632777751	0.7837076919366355	0.08515681238720932	0.5824185910965345	0.7230160245270804	0.7247143427458754	7	6	5	8	0	13	14	6	9
FANCF	2.288569778950825	2.8093893837439685	6.6930423198527524	0.8839244434029536	0.9203371057002465	0.11289972230700272	0.575789601067548	0.6332897332062957	0.6391760222084006	9	0	4	12	3	12	7	6	20
SCAPER	6.281822344773032	6.432423304834571	102.46177222617833	0.8834531873271627	0.9165739029932858	0.6695259458946528	0.17371647060415904	0.2040104198503938	0.09837200456265911	154	12	135	121	31	130	216	117	231
TCF19	3.4656846661290284	3.7849818548264165	15.414329852698694	0.8834324439186618	0.4156202147195654	0.0569520837286357	0.5766419838415254	0.8352018348063828	0.8688154394719426	34	9	2	19	5	14	26	15	34
MPI	3.5415929285265375	3.907756174607968	16.07722406306725	0.8815959511162978	0.8332633063180652	0.15637448420943936	0.4782826276844014	0.5604474428838402	0.5778351526975484	39	3	6	28	2	22	38	20	25
SERPINE2	4.272943065999958	4.635455844046744	28.61099988143994	0.8815235658340811	0.48178061215901796	0.06387817189009595	0.5287358397674081	0.8001805963602658	0.8447301424424414	20	5	9	75	17	15	68	43	42
CD86	3.9467679598573624	4.440505141085466	26.578196923770278	0.88130504410092525	-0.13810113680713332	-0.026294926950298284	0.6120518695834111	0.9668729891213806	0.9342726321759968	5	35	22	34	4	27	29	12	52
NAIP	3.9701778764273112	4.383577326348411	23.70831609730714	0.8811674681758126	0.22587287519202426	0.019955061450719225	0.612289216050821	0.928405287392163	0.9612663223591361	20	11	70	4	9	9	46	17	76
GP6	2.24939157760805	2.794697768941254	6.320476142305707	0.8811388534406789	0.41240404671778247	0.03852200050185312	0.6013988764727412	0.8710102768625283	0.9010979006241374	2	1	21	9	1	5	13	5	19
DOLK	2.2492460729516988	2.763504588184009	6.526573458463618	0.8806578425110853	0.7897302567821689	0.09034598350320004	0.5726042822614917	0.7061113004372758	0.7175878149387065	7	3	4	14	0	5	13	12	11
TMEM98	3.9614814434772203	4.274105661848229	21.44515253542754	0.8803845899081959	0.7761726265488161	0.16109864191616913	0.4562136677156455	0.5634695128543816	0.5851429302616288	50	6	7	36	3	20	40	33	45
IFT20	3.8603985467437427	4.152079816133779	19.83983349624114	0.879813395098565	0.6681085700951251	0.17049411994070085	0.3890270079307695	0.616516989541056	0.5946809724543588	23	1	23	22	14	21	48	15	48
SPCS2	5.25098287414213	5.452935547751408	51.669848089606994	0.8796834641309846	0.7213943070254258	0.23447180771941745	0.2709091084368263	0.48663888899514607	0.49390806375111934	57	5	66	45	34	57	93	60	115
ANGPTL2	5.6217513432927735	5.834576934142044	68.13673932288884	0.8794692944852721	0.6106894078005546	0.13935951061168125	0.2840822680109486	0.6084630560195373	0.6801069118692835	89	8	46	68	55	54	136	85	146
RNU12	5.741609160408389	6.329780425835878	99.73534027511555	0.8782190787211441	0.021375278473535615	-0.0046365863582641005	0.6707453782447039	0.9939916120037818	0.9870576276384095	13	101	55	82	55	158	111	77	55
FBXO41	1.6143165521544498	2.2627109872492555	4.112624174867759	0.8781478621636515	1.1925287912026294	0.09814449042753091	0.6367742650785773	0.5901215471104946	0.5999682475652983	3	2	5	4	0	7	17	3	3
CEP152	4.952350786926442	5.151490489290046	40.67060946544655	0.8781208591826178	0.8852462390076874	0.4936980164625208	0.2605520671183884	0.2922332699328656	0.2507417698595447	77	5	54	34	13	39	98	33	136
CPT2	3.184920093597269	3.574780924998544	13.433740136074395	0.8780633755754399	0.3598325710509636	0.03451815214209889	0.5547271882444328	0.882273368429115	0.921841539152785	17	13	3	18	2	14	30	6	28
ATP5E	6.251155987311729	6.406688274061191	102.92528249160287	0.877803332107793	0.47475155936438534	0.10289437411005588	0.29156607319045325	0.6885750297658726	0.7766079191637316	98	48	56	80	72	106	212	80	221
PSMB3	4.677685884563249	4.804198469331688	32.28592602219072	0.8775824917253886	0.8276349738460688	0.5099476116455972	0.2104060168518605	0.2868889614945856	0.2194921952423835	53	13	28	26	9	36	74	33	73
LIMD2	2.870088829967944	3.4772425055139666	11.427413165062347	0.8772969395334321	1.0362498081880889	0.14320559667688174	0.623644150083091	0.5647496693016031	0.5457195310559202	20	4	13	11	0	22	12	4	48
PLK4	2.1560049773537173	2.7256446619032517	7.079082605545136	0.8768235340231435	-0.01693283739257402	-0.008889288117708638	0.7213094566407763	0.9968198466188137	0.9773661211148865	8	5	0	9	6	4	14	3	15
NUP210	5.15990337533489	5.366373220745465	47.45825094162737	0.876311611543955	0.8945085887033356	0.5199045305774779	0.2469741010036878	0.2841972500759617	0.2314492685882322	60	9	76	67	6	54	127	43	120
AARSD1	2.4074529247365306	2.80075793467185	6.4960240488295655	0.8761445273437201	0.9583544399580308	0.1440699583419467	0.4710445905012027	0.538723416837865	0.5702993243116199	8	1	6	12	1	6	18	10	12
RNF213	9.945808146802053	10.084844827586709	1314.9654423751283	0.8760573243539099	0.7655707804884814	0.37377842420578455	0.23549714128992175	0.3978451791211032	0.33987749784733123	2848	276	1159	2222	191	1639	2542	1400	2865
CEP85	3.60374748804868	4.057057870427837	17.547921429746488	0.8757996095544642	0.8032770502684562	0.16885694938784002	0.47868004116137514	0.574129979203613	0.5702993243116199	37	1	23	31	1	20	55	18	32
USMG5	4.743848914273613	4.946325673924182	37.10909184341408	0.8756458829098653	0.4500565501506188	0.07082225252613535	0.3989814520296938	0.7713848034850939	0.8443235930832492	30	17	15	38	28	37	63	44	54
CFAP58	0.6382460137591697	1.9069035000944519	2.724275931768268	0.8747316758985562	-0.0850253942177487	0.0024699302375528233	0.750557422580842	0.9860915581540619	0.99145213769184	0	0	17	1	0	5	2	3	2
CNTRL	6.325688560059661	6.468875984222895	105.19238486571001	0.8745792943766814	0.8602465745256492	0.5721299829910826	0.18620398323433976	0.24792294270785414	0.16919135025156168	155	30	173	98	15	117	262	109	238
DMRTA1	0.19622189789761743	1.4751282619969075	1.4950151995638448	0.8741844666260788	1.6434772058771452	0.040348488102466246	0.7358534412970402	0.6060850844894576	NA	1	1	0	2	0	0	7	0	9
CCS	3.641134125575521	4.055558672977085	17.63708630516995	0.8740680662632189	0.8146488053296285	0.16717131070731212	0.4529574548324617	0.5578639063971391	0.5678557342479414	53	1	20	18	2	24	31	17	52
LZTS1	3.509638345091091	3.9727450918673397	16.84425705530347	0.8737005907809671	0.6451787432199436	0.1287072202207435	0.5413698176305993	0.6910996875513861	0.6860818265020963	40	6	27	14	0	13	40	21	38
RP11-574K11.24	1.4447556212905686	2.1754715232809922	3.5404803795676107	0.8735035875231874	0.6756085238983872	0.04701000136460118	0.6581067910228606	0.8075894654042313	0.8419194043041471	1	0	6	9	1	6	8	1	10
C11orf21	2.3882899609958312	2.95119378547781	7.118480324964183	0.8732350358934245	0.6554233378329266	0.07808114019164694	0.5590114751099734	0.7552835177957009	0.7774390539751624	9	0	20	8	1	8	23	6	13
IGKV1-9	0.5484357869467632	1.6497278620760494	1.9469504015516634	0.873229206117739	0.6391036611042281	0.021404763165453977	0.7382067680656045	0.8659529067632354	0.9159973042529762	0	0	1	7	1	0	4	2	9
ACADM	4.822982437791004	4.950159028382055	36.1521564189389	0.8731630171161336	0.6907011359062655	0.2742922862372638	0.2596772324207166	0.4489817992807849	0.4471199146857819	42	12	44	22	19	30	73	37	98
RRN3P2	3.551306492185496	3.922108942683422	15.859088643764547	0.8729945741390065	0.7915288912045515	0.16542302214477572	0.4446632946824617	0.5591113853653058	0.5817944422719233	44	1	19	13	4	11	52	14	44
SMYD3	3.4232260118355597	3.7550347602534795	14.235759916541584	0.872743113096436	0.7054676566171658	0.12247376330377172	0.4618203765177956	0.6312125474323933	0.6830799387312524	45	2	12	7	5	11	28	15	46
ATAD3C	1.3899016451447204	2.16747633039425	3.271442637892638	0.8724655834552252	0.808150536558929	0.059046230767049915	0.6244074821709394	0.7517875675065145	0.7918398372389847	4	0	4	9	0	1	11	4	11
PRPS2	4.588516455789758	4.800817971268854	32.675148433672675	0.8724425070050486	0.5802008775648818	0.11404639284871806	0.33664801999126864	0.6587062263955311	0.729879344149869	39	25	24	28	7	25	85	18	93
SLC2A5	2.1766347079871697	2.7021466558501643	6.067141052151632	0.8723021584136341	0.653792530829358	0.07178944669741637	0.5835938111895932	0.7728705579837447	0.7891114175201421	8	3	3	14	0	8	17	4	11
AGA	2.693894757918879	3.047321948931895	8.158429342318719	0.8719959835604202	1.0004239163479414	0.18207722151037678	0.45092566483494406	0.4873209814921281	0.49592188716487395	13	2	12	6	1	15	17	7	17
UQCR10	4.578659161958541	4.767084057233862	31.554204785837168	0.8710763913680574	0.8063520456317583	0.2575723872583458	0.35941718233612463	0.43948103210358747	0.44650364139412063	51	12	13	40	10	49	73	26	52
PSTPIP2	4.903553329383748	5.081901205816893	39.52890087120624	0.8708618816971193	0.7634585953458977	0.2522955692593151	0.32530365455141536	0.4461795369038596	0.46284757136202465	28	18	59	41	9	24	88	58	90
EBP	4.0298679745941905	4.194493237956833	20.83126483928733	0.8707814610756587	0.6636613954319724	0.1880904512653603	0.342308182092799	0.5682185354427082	0.5603511380045615	28	10	11	22	9	20	48	14	57
TNFAIP8L1	3.909297700176886	4.2782190984255735	21.745551392426876	0.8706608411112151	0.85282620736289	0.17352236189136644	0.47311709374399824	0.5412682257338871	0.5421236443586187	18	1	45	19	9	36	31	28	37
Metazoa_SRP	9.475700119079681	9.701708510799362	1016.9959155574619	0.8703627575960862	0.5144855645260853	0.09868329005764527	0.41444663826703954	0.7119491943168824	0.7752761929848028	668	697	376	1198	411	1314	1661	963	1900
C15orf48	0.37082190348429467	1.645857875081692	2.9340416702724723	0.870066062402566	0.5000733097090806	0.0036761740952294176	0.7983824289760926	0.9272989264730475	0.9850069303668799	0	5	2	0	0	3	0	4	5
LACTB2	3.9101863720525363	4.211414394232569	21.692239729157354	0.8699605500583399	0.3042979371289597	0.03191736066242912	0.5570370442591086	0.8908808583491417	0.9340189917492392	35	12	4	19	15	22	51	9	43
CYTH4	5.212006932977909	5.537996449143415	54.09609976981716	0.869810771060357	0.5504407041295708	0.09506901245535493	0.46655891860255433	0.7208419131760612	0.761756492367618	61	8	177	20	13	54	127	64	84
FBXO5	3.1272668577901324	3.384586133705739	10.871363912798424	0.8694864208936334	0.8289374833553302	0.19057055886509103	0.41756546260897875	0.5292207541150311	0.5143889323419507	12	5	10	12	3	9	34	6	32
SLIRP	4.036827344609251	4.2020981166413405	21.298708321004376	0.8693063443808189	0.753112820901869	0.20734695618495858	0.34997095978695114	0.5179620719653051	0.5063468721887736	24	9	12	19	11	27	30	24	47
ANKMY2	3.9779335758204395	4.228601789788861	21.24042565562454	0.869233927874444	0.7487485433854152	0.19220700486322714	0.38323283391626894	0.5495821841407799	0.5421236443586187	19	12	32	20	2	24	32	25	53
CUL7	4.868904456912237	5.121231424722275	39.80244593021825	0.8691481944762472	0.8541484079097194	0.29662432699860075	0.33403270398065205	0.40468884164937013	0.40487108337228195	106	5	24	53	8	54	85	42	88
PSPC1	5.647644151426738	5.964399705064087	72.94720941089852	0.8690750073506803	0.865370613846641	0.2899893251606983	0.38943998217124726	0.4308358482456019	0.4048749345649214	165	3	88	102	14	95	170	84	140
BCL2L15	1.115535245958665	1.7610818232923804	2.6856358405200145	0.8689538594141502	1.1325065789636204	0.06501909237994623	0.6628940806925732	0.6470808366117923	0.7002156828694721	1	1	1	4	1	4	2	5	5
AC009299.5	0.0037871905154040664	1.395322258300932	1.4478888237700762	0.8688785636466898	0.9545937731678816	0.023245476373750556	0.7708112485470883	0.8272534009771417	NA	0	0	6	0	0	1	0	4	5
GALM	4.151976234212824	4.333185057688117	23.183721399087048	0.8685395716020667	0.7763427689408481	0.2274384579467318	0.330902376883785	0.49116333001964274	0.476831396345888	21	6	24	19	14	36	51	16	43
FAM159A	0.7871953218763595	1.6366964648300606	1.903533725622212	0.8684307831491597	0.8312368036130623	0.04105854984046501	0.6429473746808301	0.7811768556182441	0.8304570093066692	1	0	6	2	0	2	2	3	7
TBC1D10C	2.2717430960532115	2.83459881797824	6.734371019883555	0.8683530840569179	0.7652660218299627	0.07342635676184774	0.6171337114696842	0.7218083670551564	0.761756492367618	7	2	18	2	1	11	22	2	12
RAB24	2.3070170221077397	3.1646480510901283	8.41937559878693	0.8683265504666255	0.1894184001894921	0.0193538628810695	0.67182864763404615	0.9567883982995333	0.9537286742749558	25	0	31	3	0	5	17	12	15
RN7SL151P	5.206124014100834	5.999661484977243	80.37954666619682	0.8679596019675556	-0.21523359988356128	-0.015470838933790674	0.698642074973852	0.9530627117543289	0.9514816764914721	13	83	16	52	66	128	41	59	45
DERA	3.8760608308320457	4.173040714496786	20.36410643168507	0.8675324218519662	0.7070188075017165	0.17763208045410248	0.4064638334902726	0.6033127770401407	0.5717141312491293	28	13	21	21	1	27	41	16	46
HLA-G	3.7115360583101844	3.989540136032631	17.656193897516967	0.8674980516148997	0.7930947426915405	0.17678727018064788	0.4193092335766767	0.5479871777427952	0.5529971428103627	39	9	15	10	2	26	29	16	42
[truncated: 13,868 more rows]
