# Supplementary material for: Genome-wide bioinformatic analyses predict key host and viral factors in SARS-CoV-2 pathogenesis
Source: Commun Biol. 2021 May 17;4:590. doi: 10.1038/s42003-021-02095-0 (PMC8128904; doi:10.1038/s42003-021-02095-0)
Supplement: Supplementary file 5 — Supplementary Data 3 [file 42003_2021_2095_MOESM5_ESM.zip › GSE150316_ValidationDataset/WithoutThreeOutliers/case5/des_Case/unfiltered/controlVscase5_genes.under.DESeq2_unfiltered.tsv]

gene_id	LimmaV_AveExpr	edgeR_logCPM	DESeq2_baseMean	LimmaV_FC	edgeR_FC	DESeq2_FC	LimmaV_padj	edgeR_padj	DESeq2_padj	NegControl1	NegControl2	NegControl3	NegControl4	NegControl5	case5-lung1	case5-lung3	case5-lung4	case5-lung5
RNASEH1	4.826756357565134	4.896656563423195	34.40420948374971	-0.02373424499599769	0.05137095294052958	-3.868861722854802e-6	0.9803566770428075	0.9694677553373026	0.9996453093478047	69	9	50	57	14	26	51	36	63
ZNF75A	3.5404345431771582	3.6976603237840937	14.393606793215733	0.012736281592468646	0.026795342940756427	-6.185229894115643e-6	0.992754747928811	0.9898877405164052	0.9996453093478047	31	8	11	21	5	10	14	15	33
PSORS1C2	-0.17231975400916894	1.2360224065450862	1.147473019336353	0.06229132040997667	0.1365736886608502	-3.05297584473398e-5	0.9862212513537922	0.9815743687601729	NA	0	0	0	5	1	0	0	1	6
TAF2	5.200653355164588	5.251904618313326	45.153469461355776	0.11016514155514517	0.016048377201254425	-3.563580873406929e-5	0.9097950059302277	0.990406799710923	0.9996453093478047	87	19	46	55	25	28	79	38	92
PCED1A	3.9863206973568843	4.158969593579407	19.456884814776153	-0.002208127921453209	0.05186975846008841	-5.673123227920478e-5	0.9983994569869349	0.9779031821234353	0.9996453093478047	50	4	26	39	5	12	33	19	43
SGPP1	3.8077051940029962	3.9156369986278907	17.2882362021052	0.22073010996805012	0.003295446033371462	-7.168821640316987e-5	0.8633305079113812	0.9990625039834935	0.9996453093478047	16	9	18	28	10	14	28	13	31
AC007163.6	0.6827502281573617	1.7970399955816643	3.0520537488164114	1.015378620606387	0.346354060130741	-7.442562297182721e-5	0.7215943029387805	0.9420764610045208	0.9995558023848359	3	1	0	0	5	0	5	2	10
MIATNB	2.1610762980922766	2.5714077191820426	5.270153853711812	0.10257998722299046	0.026803391709990396	-7.819592412839496e-5	0.9604091259658883	0.992515418755237	0.9996453093478047	10	2	4	15	1	3	9	3	16
PARM1	6.534960639843161	6.715111397014918	128.31773645157418	0.5071495735293997	0.05995877332923434	-1.3534844682332254e-4	0.6259705851543271	0.9760956079214571	0.9994692487219594	105	115	71	178	43	104	205	111	230
CATSPER2	2.2936796026316215	2.7448325793223445	6.163890932003283	0.11396434196961655	0.025266835680570303	-1.416367685067537e-4	0.9592463646952306	0.9931778077917657	0.9995558023848359	5	2	10	19	1	6	18	2	9
PPP1R7	5.452950404145364	5.520235717462415	55.06547766595666	0.18272363755569684	0.027413659121706308	-1.782586248296776e-4	0.8514564986447473	0.9853159302320419	0.9995558023848359	105	30	49	53	29	52	81	35	114
ZNF717	3.59898603776598	3.8414265506782037	15.52360651346735	0.18511094387826185	0.0277217919258355	-1.8001765935399844e-4	0.9037512878898853	0.9899788070238559	0.9995553398903831	38	2	11	29	10	10	31	9	38
RNU1-67P	2.1687938607101787	3.357445270167117	12.211608311719594	2.1797840155015527	0.19091182601630427	-2.717225850812617e-4	0.3572311620447272	0.9690504602939048	0.997982636072267	0	17	1	22	0	11	14	15	14
PCDHAC1	0.5910541037223205	1.585370609525326	1.7351199793640015	-0.30302551875509215	0.06478838826819674	-2.9596891457632133e-4	0.9118527031537123	0.9881881324807148	0.9985134272570259	4	1	1	5	0	0	6	0	6
PRR14L	6.843078773325001	6.917231778101487	144.4773370226518	0.04930510430211759	0.03313735268548876	-3.1312777359799476e-4	0.9625897240653697	0.9821624317583433	0.9994692487219594	328	27	196	312	49	103	253	108	326
SNF8	5.106042979799072	5.178267943100164	43.03282011456329	-0.0327695399687751	0.031105952022187768	-3.292206064160421e-4	0.976915438649307	0.9841435831989402	0.9984187120500922	86	20	51	45	20	33	61	54	52
WDR24	1.1822080959533157	2.1212487425844886	3.409559961589463	-0.6577361693225183	-0.06157169170019502	-3.414524214835151e-4	0.8244143530801595	0.9881881324807148	0.9985134272570259	16	1	2	5	0	2	8	6	0
HCG4P7	1.112934220604545	2.30618763758671	3.636781778458012	0.8569112904654147	-0.07278859890039933	-3.8182450389469134e-4	0.7461373090396688	0.9871311211805627	0.9984872052966179	26	0	0	5	0	1	5	3	14
SNORD8	3.9680444062970364	4.365972709525176	25.697175332133543	0.7621248852668869	0.13153732947460853	-3.9997824665049614e-4	0.6322855017649276	0.9677547566171822	0.9985134272570259	12	26	16	9	15	31	30	27	19
KIAA1683	2.2340088077648623	3.044272740134976	7.384318561712226	0.4992492452124113	-0.012653659063292579	-4.0282317730362877e-4	0.826860006905523	0.9968198466188137	0.9985134272570259	9	0	22	23	0	3	20	4	20
RNU5D-2P	0.5737075257315114	1.5809358608256059	2.2627134833838314	-0.8469791370479993	-0.057443533478853614	-4.0601819348944817e-4	0.7477517834705797	0.9900346691950814	0.9984187120500922	3	2	1	5	0	6	0	1	1
HCLS1	7.380947541477687	7.5465768138273015	227.857581996215	0.3748891484278053	0.04426094663436535	-4.1733095464841055e-4	0.7441410729686657	0.9831936850559436	0.9985134272570259	164	164	481	145	72	231	341	153	438
HES4	0.8546385226598213	1.9687944641193504	2.9199536284376597	-0.39086272074856054	-0.1618861082490939	-4.2556591581065527e-4	0.9097950059302277	0.9716435360355306	0.9984187120500922	1	0	7	12	0	5	0	4	3
ACSM3	2.2405257711889996	2.607870883774363	5.91211467001418	-0.03018249060479949	0.002674407592605583	-4.4095902615063867e-4	0.9876285162765708	0.9992822811943595	0.9985134272570259	10	2	6	6	5	1	14	4	14
RP11-196B3.1	0.35600107956454985	1.4832769674322657	1.6283582808864436	-0.5607199426803824	-0.18290459773533094	-4.805098108379901e-4	0.8317771994687749	0.9694314605694809	NA	1	0	4	6	0	5	1	0	1
RPL37	7.760743849425114	7.833777982675745	278.54109814624263	0.2147072127845703	0.040704076800503426	-4.805678467707558e-4	0.8112491446927919	0.9784400144519078	0.9986194861484701	310	166	269	285	162	246	500	231	423
SENP3	3.1449513466415073	3.724757436143458	13.408352946416713	0.15796653906401506	-0.006236009623983902	-4.998295491868253e-4	0.9450610932981991	0.9983767757431624	0.9985134272570259	52	0	22	24	2	5	27	17	25
TRIL	0.8325301052259013	2.074961506593615	3.3878505096856735	0.5769846017281163	-0.08675777953380515	-5.214974967042509e-4	0.8699969479856035	0.986004929816282	0.997982636072267	21	1	0	0	1	1	6	7	1
UBAP2	6.176458749422546	6.201306386656521	88.04322730478597	0.038565930926559876	0.027767359396981217	-5.279670649598128e-4	0.9639458408797247	0.9813330314103832	0.9992225058634615	161	29	113	135	43	64	143	74	181
KATNB1	3.0484588337051677	3.4817421365163486	11.419176980797529	-0.19456807959971917	-0.00691725527666174	-5.418969614823764e-4	0.9223213199811239	0.997676861831862	0.9985134272570259	48	2	13	17	1	13	8	15	17
DPM3	2.2551378183909407	2.618671909710735	5.844383165205768	-0.046200910661610306	0.023003785939684038	-5.623288086840485e-4	0.9805694916602772	0.9934348121497806	0.9985048315706025	12	1	4	11	4	6	4	4	16
RP11-230F18.6	1.3224518103304739	2.0328177493684234	3.5703622267898005	-0.2999672649503666	-0.008552894306314063	-5.672656951408586e-4	0.9133858368248059	0.9981994032200001	0.997982636072267	2	0	8	5	3	3	3	7	1
SETD2	7.804640972053208	7.8335345590493	275.53000749055457	0.03945172731089229	0.03848918615459746	-6.194521022636137e-4	0.9625897240653697	0.9726633814030329	0.9986194861484701	552	73	540	400	94	214	472	243	501
OCLN	4.52789064728106	4.6662215467749535	28.88869898155933	0.08361476809425096	0.025479688113087734	-6.271485021993394e-4	0.9518119376793094	0.9881881324807148	0.9985134272570259	34	9	47	60	12	17	69	13	70
FBP1	3.9148800531693997	4.508594992665337	28.202572261574232	1.1830477730569529	0.15964496499323214	-6.305405347068502e-4	0.4815737908140057	0.9636747711499876	0.997982636072267	19	38	23	3	5	26	19	28	59
STXBP1	5.909719122546123	5.943679545559728	73.29351585063041	0.024751954063129945	0.035554748384355156	-6.580027167877036e-4	0.976915438649307	0.9756131083513447	0.9986444587770967	136	21	98	116	36	58	136	65	117
ZNF579	2.002235272673114	2.304175625547697	4.647749618086581	0.07934027646677407	0.0017527633008193966	-6.762379895858039e-4	0.9694856740384475	0.9998661886974725	0.9984187120500922	4	3	5	8	2	5	6	3	8
ARHGAP23	5.989031843269053	6.0970474965911645	81.36257287277522	0.022147792371488423	0.030907762646258607	-6.806878137897026e-4	0.9836876572269609	0.984472572877537	0.9985134272570259	236	34	100	122	13	69	124	85	123
SECTM1	4.045166352476054	4.359508169560439	24.977304477132957	0.591822061048946	0.09246076802256636	-7.041703132156286e-4	0.6489861023407648	0.9725893532610117	0.998204026955065	15	29	20	22	5	33	27	15	40
CNOT3	5.637324540459523	5.805271245790128	65.29809555471454	0.02832856353870481	0.021307816345523162	-7.116777204668392e-4	0.9806050842896622	0.9900346691950814	0.9995684757943306	215	8	124	87	16	56	102	55	130
TTC7A	5.193622742571617	5.404306826487715	49.087026685536976	0.05102723055221932	0.018387066106672956	-7.490715073140096e-4	0.9732403624001942	0.992515418755237	0.9984872052966179	163	17	68	76	4	45	102	36	75
FAM229A	0.8883128635082709	1.9992703131506573	2.8656766724831866	-0.20785886700172104	-0.09882974201147143	-7.56445342620851e-4	0.9551941218891277	0.983788888214182	0.9975715120107395	1	0	12	7	0	4	0	2	9
TIMM22	3.752177499039352	3.9208166326787017	16.5253880549158	0.015369770903121593	0.04519449895689877	-7.70302561696174e-4	0.9899645027618791	0.9832858396558679	0.9984872052966179	56	5	17	19	5	14	26	17	27
PELP1	6.263598812680317	6.299757555284632	94.62202164995283	0.023573059296692584	0.03223098253731972	-7.778172834944489e-4	0.9790117230464558	0.9792044911369475	0.9985134272570259	185	35	95	153	44	99	128	76	163
TMEM141	2.4875840368363735	2.946595212895223	7.544118798153985	0.42212684490063973	0.022004952113029403	-7.845448913442203e-4	0.8301064900865726	0.9939916120037818	0.997982636072267	32	4	2	8	1	5	14	7	14
RAG1	0.5469288480088675	1.4902198142308718	1.459096444311467	-0.05405805992261974	-0.049413257531660794	-8.180539026332553e-4	0.9819333044744993	0.9900346691950814	NA	5	0	1	5	0	0	3	2	4
TBC1D4	5.004902683950117	5.1598163904797785	41.67976747529171	0.1423998326236353	0.029108175809403097	-8.208705976088693e-4	0.9158836637483241	0.9875412327585879	0.9984872052966179	113	8	26	71	24	22	80	42	77
ZSWIM3	0.6060786118486158	1.8069001921666668	2.115999038797874	-0.8846008378987993	-0.07084022142440952	-8.300740814200445e-4	0.7382067680656045	0.9881881324807148	0.9971591229060017	10	0	3	4	0	2	0	0	12
RP11-159D12.6	1.4698541877551783	2.149751220939156	3.322912065851759	0.10009345204006904	0.011132836953899211	-8.596649443526047e-4	0.9676726660771512	0.997442488115434	0.997982636072267	5	1	4	12	0	1	6	2	12
WBP1	1.7077650774560311	2.2861118098587827	4.096471165352866	-0.07941356238326149	0.017764921589266635	-8.729859127041842e-4	0.9735341907482095	0.9959891362397844	0.997982636072267	7	0	11	5	2	7	8	1	5
DLAT	4.8489048272235005	4.917164845280892	35.64310863676292	0.16017188023234516	0.01340762930624659	-8.929570506488523e-4	0.8752165430087134	0.9926183172180452	0.9984872052966179	71	15	33	38	22	27	70	25	63
PEX11B	2.9488017976946614	3.3148304250651037	10.468256073896395	-0.058128687754413384	0.026076372361075233	-9.477832834037313e-4	0.9784745396619763	0.992515418755237	0.997982636072267	19	5	6	20	5	9	28	1	22
E2F5	2.098645310580264	2.44824676677598	5.242378993021688	0.01280429369696214	0.005083702834069789	-9.543928023483892e-4	0.9946572323378168	0.998633467561377	0.997982636072267	7	3	9	3	3	3	4	4	16
TMEM237	3.5302879034214114	3.7033449731011174	14.191040277792924	-0.21333737562355748	0.045997539340719956	-9.549700209464964e-4	0.8748833327485581	0.983788888214182	0.9982353871596157	24	4	26	22	5	21	19	11	15
CWC25	5.324997835230535	5.439244281074783	50.33098806218102	0.008608976549675233	0.037738754398881774	-9.694970509290584e-4	0.9935631647786021	0.9814297330728482	0.9984872052966179	103	9	115	79	14	43	83	38	107
DDX19A	5.470491438892791	5.571587645863737	55.51368561184445	-0.035514180972940505	0.03850444622499048	-9.832564946870648e-4	0.9742336718269524	0.9801418057726045	0.9985134272570259	112	13	89	120	14	35	95	61	98
RP11-61L19.1	1.0711748946609863	1.8712979340798772	2.7850719574478644	-0.06180132221973328	0.049645041324370844	-9.832990547283648e-4	0.9805694916602772	0.9898877405164052	0.9971961704710242	2	0	6	3	3	0	10	2	4
TRAF3IP1	5.3995778079190195	5.513755815869604	54.303726589432806	-0.027735091625172677	0.03058531187490985	-9.928055803283629e-4	0.9805694916602772	0.9853159302320419	0.9984187120500922	93	31	98	62	11	51	48	56	106
CCDC64B	2.9627615221837593	3.1689128142041088	9.487809239782093	-0.04372077563519657	0.02546570314631252	-0.0010044359557344546	0.9784745396619763	0.9914637843561541	0.997982636072267	15	5	18	9	3	13	11	5	17
ABCC8	2.121659588989753	2.6247151174763688	6.891311071069046	0.14376993493200763	0.080864091207322	-0.0010151096462614028	0.9587863673614452	0.983788888214182	0.9972683687084989	7	5	4	2	6	2	3	12	12
FANCE	2.376274953015864	2.813438403454519	6.566693774523419	0.18098318224321458	0.022773248126101566	-0.0010341520336523647	0.9284757037837222	0.9934348121497806	0.997982636072267	27	3	4	7	1	3	10	5	20
KRTCAP3	1.4268340805277213	2.23164428708063	4.613699012639667	1.0922230296784672	0.07547304639632801	-0.001105464302874227	0.6733845207948738	0.9860915581540619	0.9958157545150929	0	5	1	11	1	2	8	6	5
TIGD6	2.0697101324599303	2.6198027376906716	5.331367330686155	0.16640571982225455	0.02226232944139374	-0.001108624882935569	0.9400625118772696	0.9939916120037818	0.9978486579354604	18	2	5	11	0	2	14	4	12
CTC-277H1.6	0.45270696950276196	1.4566472384286426	1.6087292337602592	0.23803037412115205	0.012668417437382866	-0.001122705693330289	0.9397548854354512	0.9973360319182953	NA	0	1	3	5	0	2	2	0	5
SYT7	1.3567996792663903	2.3951598052989	4.150337968069879	0.9750284294080824	-0.07285690861970143	-0.00114103214393411	0.6421743776094788	0.9864179220466467	0.996521619629183	3	0	1	26	0	2	8	4	10
MFGE8	6.726576990266693	6.795012809227254	133.73492949891923	-0.013892885648921566	0.031291513812337336	-0.0011866079952121897	0.9884084330122074	0.9834204592371966	0.997982636072267	181	37	210	218	72	69	235	166	199
PRPH2	0.9582925008977615	2.113439674583941	3.2251729999835153	0.1066144926417092	-0.1897479856598125	-0.0011927143043098383	0.9737135889193759	0.9689634837999129	0.9957106265430055	24	0	1	2	0	2	4	7	1
POLR2J	4.812838955942249	4.911501233583376	35.16336652949069	0.14940274418336194	0.023470065883282567	-0.0012016655992340376	0.9005568516252966	0.9883119216324043	0.997982636072267	39	15	36	76	16	18	71	33	64
ACACA	6.171741351637222	6.290665208485333	92.8560374351724	-0.0030118916087487593	0.024851016901581063	-0.0012430174642983616	0.9977167500482457	0.9878736325501989	0.9984872052966179	225	17	101	207	34	100	176	41	183
MEOX2	5.326518424146716	5.567305456292415	55.70268850038025	0.061600017055303755	0.004024242027440663	-0.001251336298572991	0.971445846993402	0.9990625039834935	0.997982636072267	225	21	80	34	8	47	71	70	72
CYP19A1	1.9515012402815861	2.7360787570178338	6.121967092426853	0.5336714652244055	-0.012669119996710223	-0.0012544070236480654	0.8582769427059742	0.9968198466188137	0.9965830451297175	15	2	0	21	1	4	20	5	4
CHTF18	2.836944245459465	3.3681332638019534	10.051255083213684	0.19725200008454	-0.013928590636223514	-0.0012549087582898555	0.923322075634245	0.9951844599354809	0.9972683687084989	51	1	8	15	1	12	22	4	18
PAIP1P1	-0.34842669853374186	1.1565852228073412	0.8132062469840523	-0.3652683746417224	-0.02623545267379505	-0.0012607145708754197	0.910885360081099	0.9968198466188137	NA	0	0	5	1	0	0	0	0	6
ALDH3A2	5.77791197456825	5.851261282532773	68.48583231881108	0.07594543289275818	0.02731852904319282	-0.0012662393087129024	0.9404702829559531	0.9847584773172539	0.997982636072267	125	15	75	128	39	56	118	42	156
CLTA	6.255917981377086	6.294869533908253	94.58478602341198	0.09737376923139542	0.02448588253135198	-0.0012895639433586417	0.9119724329674201	0.9847584773172539	0.997982636072267	185	36	90	119	55	88	145	70	177
PPIL4	5.962365338295053	6.023864627893086	77.49664009291321	0.08668402211299585	0.02838904196499125	-0.0013691723314801303	0.9277191730820443	0.9838137999209348	0.997982636072267	102	18	143	117	43	54	132	63	164
RP11-34P13.13	0.8883128635082708	1.9353374347697432	2.465286347963658	0.060806249445068995	-0.02553366316848079	-0.001399828887451686	0.9819568821725185	0.9942195673279511	0.9950327641756798	2	0	12	4	0	1	9	0	7
RP11-325E14.5	-0.19909843173181282	1.158192395319945	0.8177471170767753	0.02353047881122984	-0.018002484793117696	-0.0014202894123274406	0.9936229796741328	0.9983767757431624	NA	0	0	5	1	0	0	1	0	5
PSAP	9.951829649008193	10.09819195620813	1342.521246066786	0.3024398930903115	0.03946336706910344	-0.0014426509725377285	0.7874032748343474	0.9841435831989402	0.9972683687084989	1220	837	864	1260	945	1345	1882	1000	2529
TG	1.307630986410729	2.03901850865639	3.221514346468102	-0.3317858444759631	-0.05062450321218159	-0.0014430904031744937	0.8992123525441273	0.9889875618499233	0.9957106265430055	8	0	2	10	1	3	4	6	1
INTS12	3.2557497487275366	3.7003752643936196	13.98153140304409	0.36293347105647367	0.01822477932600088	-0.0014613507396469844	0.8462041190292694	0.9939916120037818	0.9972683687084989	16	0	18	35	10	15	25	8	25
MPHOSPH10	5.6742522092046626	5.7118680472499985	62.26962272944463	0.005931949888764675	0.03336522511538549	-0.0014747589904251178	0.9944582059820777	0.9784298892858461	0.997982636072267	116	23	73	105	26	48	114	61	90
NAPEPLD	3.596069947752254	3.8933883890138152	17.386766803035403	0.5528092037945845	0.06202438983888946	-0.0014775032857620904	0.7016756532880135	0.9831936850559436	0.9970429831676599	35	18	11	7	4	15	38	10	25
ANO8	3.632445057879658	4.009603094135023	17.140094190641932	-0.06711047227545712	8.879891434820515e-4	-0.0014963397888363285	0.9716170213093717	0.9999069240569299	0.9972683687084989	61	3	27	30	1	24	28	11	23
GCA	4.803036570375292	4.953867244720061	36.80248256487543	0.37287087448155737	0.0440808539998685	-0.0015155042630348734	0.7441410729686657	0.9831936850559436	0.9976922690671373	30	13	60	31	30	23	92	24	59
G3BP2	7.164564265231849	7.212873084170914	180.13910704488077	0.15062889021475104	0.029716674281079606	-0.0015155933716392426	0.8631877318480988	0.9832858396558679	0.997982636072267	186	105	216	281	73	147	296	153	320
RP11-382J12.1	1.281097040718809	2.0113205866481447	3.4558699020515427	-0.037220017967282824	0.031569614159432	-0.0015159573651566437	0.9890941790357342	0.9931778077917657	0.9950327641756798	2	1	1	9	3	4	11	1	1
CXCL9	4.581203423722159	7.170364447958461	179.63797563205767	5.158612106364717	-0.0025827901060991184	-0.0015178475871959166	0.05852878469692653	0.9998661886974725	NA	4	335	29	0	0	155	233	131	357
SUMO2	6.607880193815876	6.715869303348129	127.97996879516577	0.35209899703208	0.0446938101567269	-0.0015549387852570671	0.7043065141263449	0.9790945553159184	0.9976101243906522	119	64	114	129	98	89	250	89	260
ZFP41	3.59522432573077	3.9519115427255365	16.625630563489754	-0.27757733656738176	-0.004583027429694724	-0.0015607290053214538	0.8775246732908459	0.998961426956903	0.9971583609784184	52	4	38	16	2	24	36	10	11
CCDC15	2.6964060287743408	3.094682872433441	8.076684795235563	0.024104289913901202	0.03247597212546978	-0.0015665214013930945	0.9889082025980228	0.990178895236574	0.9971810540254126	25	1	14	15	1	5	10	8	23
RCL1	2.9535689818780035	3.229048153313914	9.27685618042763	0.048828996416470684	0.03773263507527842	-0.001597821823766703	0.9756858224447573	0.9878261108658626	0.9972683687084989	15	2	17	22	2	5	16	9	22
AC253572.1	1.9054768610547523	2.463914974032596	4.991409015031082	0.4288757836998727	0.01217405601254076	-0.0016075609568143834	0.8366069622386522	0.9968198466188137	0.9960473196676554	3	0	15	5	4	3	7	4	13
C9orf85	2.87320196216699	3.3565504139299467	11.222583872009206	0.5005936450331298	0.028813435276793885	-0.0016196689217372075	0.7796961987547862	0.992515418755237	0.996521619629183	25	0	10	7	13	11	20	8	16
CDH2	0.7769721066634673	1.6145089905706351	1.9772418767000872	-0.49349734530614003	-0.03678285951453499	-0.0016356236183041246	0.8346889759262812	0.992515418755237	0.994633323048098	3	0	3	5	1	0	1	4	5
RP4-798A10.2	1.2687484896266223	2.001290879654472	2.798461307623217	0.06620368244006068	4.50576780517931e-5	-0.0016802869900032857	0.9775037631971595	0.9998661886974725	0.9950327641756798	13	1	3	3	0	1	8	1	8
SH3TC2	1.1839134253236974	1.7794868083170479	2.501367957460904	-0.051619394999002116	6.62782594140447e-5	-0.0016932858956057674	0.9811168140021823	0.9999767327751331	0.9950327641756798	5	1	1	6	1	3	2	1	7
RP11-474P2.6	0.9029355811826665	1.9170323979171844	2.8354373694704273	0.4467245286968406	0.008924058817436886	-0.001705932903070823	0.8850775331618275	0.998633467561377	0.9941989653082137	3	2	0	11	0	3	8	0	5
NAALADL2	2.8790048540223925	3.23578081266141	10.41682312606593	0.22537335878095427	0.021440762932490764	-0.0017380947844292261	0.9223951783258225	0.9939916120037818	0.9960473196676554	12	5	24	2	6	14	14	9	8
COX19	3.047452607092886	3.569351525050663	12.007905304624739	0.24046757650285464	0.002695560555259556	-0.0017403034665542901	0.9106392722548784	0.9998661886974725	0.996521619629183	16	0	22	37	4	8	14	8	40
RP11-324I22.4	0.7525314751143664	1.7713208264358828	2.0340299984955923	0.032385364091408374	-0.03832121482226559	-0.0017730556992192538	0.9891216163848251	0.992697080579021	0.9941268368025195	2	0	3	10	0	1	5	0	8
ZNF283	3.505609480494663	3.6925966040088154	14.03591819607982	0.20487932293343308	0.013826903216922924	-0.0017755348388909704	0.8862850201156536	0.9939916120037818	0.9971591229060017	15	7	14	36	4	10	27	9	30
NAP1L4P1	1.9659527255999523	2.7751072096970844	6.097282755965816	-0.03583626532614669	-0.07570198653871138	-0.001779309591293208	0.9889082025980228	0.9841435831989402	0.9950327641756798	20	0	19	7	0	4	3	11	11
MRPL55	2.6132185716986904	3.208596029895835	8.728677590816904	0.24773831955203252	5.945142284502692e-4	-0.0017828846664054057	0.9119724329674201	0.9999980049950956	0.9960641460924997	31	2	8	22	0	6	19	3	26
SMPD3	1.2306440567481722	2.0165836615877915	2.8924629717311485	-0.4115663763745554	-0.012247529982334339	-0.0017991883685585818	0.8641683591879955	0.9969740303133294	0.9946776266836979	10	1	4	5	0	2	1	1	14
RPL32P3	4.464559037097568	4.668800931364158	28.749036218222468	0.07202960821580137	0.0230396097991512	-0.0018855193580310122	0.9609186834872648	0.9902214596174244	0.9971591229060017	47	11	40	76	3	19	57	28	48
ITGB2-AS1	1.2484519133513556	2.0592482679187647	2.869545628676786	-0.0934928851211535	-0.029254997377909944	-0.0019201968096158005	0.9716170213093717	0.9931778077917657	0.994633323048098	10	0	7	5	0	1	12	2	3
ARHGAP30	7.1006428825409875	7.254251332175858	185.96220205786238	0.22580075582564907	0.03811557706931768	-0.001934446417336735	0.8514564986447473	0.9841435831989402	0.996521619629183	184	137	334	132	58	224	301	82	346
TTL	5.744616162746055	5.784025415522393	65.26306508677678	0.008614020837671982	0.04399182108012491	-0.0019380171676756611	0.9910369959561215	0.9694314605694809	0.9975715120107395	140	24	109	86	20	55	109	58	113
MORN5	-0.2715513980184453	1.439386442914485	1.7546170064781887	-0.703940433834134	-0.6507849274913257	-0.0019450178868791325	0.8514564986447473	0.9128855101651617	0.9824351880968678	0	1	10	0	0	5	0	0	0
ZNF217	6.407228910234641	6.446570165842651	104.96241458314705	0.09667668367902021	0.026466679117645203	-0.001975263017005632	0.9119724329674201	0.983788888214182	0.9972683687084989	139	51	202	119	38	84	188	86	182
RP11-228B15.4	2.9933381927460494	3.2808493757984007	10.427075279215957	-0.06893797805723033	0.024411502679469475	-0.001980897047086773	0.9716170213093717	0.992515418755237	0.9960473196676554	18	7	20	10	1	12	15	11	9
GNG10	1.9916448373800308	2.428485175522918	5.5736148369217835	0.5235502193920808	0.02626779711296728	-0.0019980718055166873	0.802689773094053	0.9931778077917657	0.994633323048098	6	3	5	1	6	5	9	2	11
KLHL4	1.272243558390561	2.148536483068588	3.6537396985092667	0.23698664875413192	-1.3953703111848714e-4	-0.0020106521573916973	0.9450610932981991	0.9999980049950956	0.994085960841085	16	2	3	0	1	3	1	2	14
USP42	4.282132822623456	4.474865566586108	25.169897822858715	-0.06589629700336123	0.021205355363659202	-0.0020182138649235157	0.9654807011809455	0.9915544842424607	0.996521619629183	36	4	66	31	11	17	44	33	28
TOX3	1.4033020849067435	2.0371376501962826	3.61175992704045	-0.24995962937168809	-0.027265065520264583	-0.0020422409372276348	0.9312568908832959	0.9939916120037818	0.994085960841085	1	1	9	5	2	5	3	5	1
TLR8	3.607361203405583	4.309689852285085	23.390583030637107	1.6048573998781226	0.07979042744050317	-0.0020453008865448474	0.40766276839266236	0.983544153760756	0.9945770278042734	2	23	65	5	3	15	36	21	48
HBD	1.4235436917335824	2.258144604208045	3.8352309589444498	-0.2215896044114397	0.025496217089165343	-0.0020503132112170966	0.9404702829559531	0.9939916120037818	0.9941268368025195	15	1	1	5	2	1	15	0	9
CTC1	5.306932298152712	5.5020251230006805	52.33126998538381	0.005714641247047632	0.010209871284140852	-0.0020506094468169186	0.9959559525559848	0.9944851174081072	0.9966973690939532	108	7	140	88	10	34	109	49	88
TEKT3	-0.022991487207239817	1.2143139283101214	0.9512357214901135	-0.4485969361072575	-0.11270992614185273	-0.002059546502058229	0.8717625093010773	0.983788888214182	NA	1	0	5	1	0	1	0	0	5
RP11-359K18.4	1.0829764519440392	1.9014999748245585	2.7210306316937185	-0.3915535594489303	-0.038406114412635556	-0.0020611953044195755	0.8775246732908459	0.992515418755237	0.994085960841085	3	1	5	8	0	5	7	0	2
SUPT7L	5.877241523447818	5.908336529286423	71.64697923482221	0.02196210248776542	0.027228952451016555	-0.002071965306874024	0.9793261546232648	0.9828296027175245	0.9972683687084989	146	29	85	105	29	71	112	48	137
MRPS28	1.7751712889006162	2.2806628704360015	3.9391115765995557	0.03827727468452593	0.012987635727838795	-0.002105697178600637	0.9843826205996068	0.9968035054891691	0.9950327641756798	9	0	7	7	2	2	6	3	12
HHAT	1.9374293774258917	2.3767077620657346	4.5382221746935025	-0.16347182642033112	0.014281427902273346	-0.002109609208133143	0.9367947722611334	0.996273767144958	0.9950327641756798	12	2	4	8	1	1	11	6	6
ZNRD1	1.9713963436062532	2.421179376794058	5.374584681504259	0.33445439125340554	0.013872068283566978	-0.0021469557043928317	0.8857314323371063	0.996273767144958	0.9945770278042734	12	5	1	4	2	5	4	4	12
TK2	5.353483476253409	5.428670818346351	50.95816107501522	0.125981995286167	0.02386519916053505	-0.0021520335996643015	0.9056861276351856	0.9871311211805627	0.996521619629183	134	17	45	56	28	44	88	32	106
PAMR1	1.8012997118270027	2.8980478659465723	8.889337575826552	1.8159838650976792	0.1782954153529831	-0.002157395231467349	0.3958705175041279	0.9705000475252703	0.9929112225993801	3	0	0	4	17	5	9	13	11
TNFRSF11A	2.070957996929497	2.5052743935242345	5.473506239308295	-0.4681866013024787	0.0083843769446118	-0.0021837752570982006	0.8096946777136197	0.9983767757431624	0.994633323048098	7	2	8	8	3	1	11	10	3
HPS3	5.346044152480612	5.4005540662521	50.008419396142465	0.03538192194616962	0.025033970658292527	-0.0022059306572746328	0.9732403624001942	0.9853159302320419	0.9970429831676599	69	24	68	88	17	34	88	52	77
TMEM53	1.8321561788869598	2.2231714185238327	4.217321136316755	-0.14700243463489795	0.00935722432068232	-0.0022110312448306506	0.9461962485799705	0.9979208568629953	0.994633323048098	9	1	3	6	3	6	7	3	3
KLF3P1	0.5066432836327888	1.4507473495187047	1.3534333239616534	-0.11697177631341565	-0.05125550714680552	-0.002235708317128723	0.96409625454791	0.9900346691950814	NA	2	0	5	3	0	1	3	0	5
PNPLA2	5.162077480501952	5.316750842076926	45.887624112710796	-0.06755786394366863	0.021321849588051115	-0.002259860025529566	0.9587863673614452	0.9898877405164052	0.9960641460924997	103	9	84	94	10	22	72	47	111
DOCK6	6.765422938514326	7.092062313853395	162.73376420708826	0.2020045210765857	-0.011852159624163312	-0.0022676450559094936	0.9083909795186058	0.995271555665479	0.9950327641756798	370	22	558	208	12	157	169	150	322
CNDP2	7.040643250709525	7.0726323554505	162.98422674725066	0.08516442543218052	0.02595863862928711	-0.002273540530140643	0.9186748753594276	0.983788888214182	0.9971583609784184	248	85	166	278	61	140	268	138	276
RELL2	0.06832567854306226	1.6591675818847584	1.8919368291420189	0.3115974742756772	-0.4050769101639978	-0.0023259927140812492	0.9311360638397481	0.9389599175889878	0.9890071060317914	17	0	0	0	0	5	2	0	1
LINC01138	0.46504378199040014	1.508774626737351	1.7597467582718567	0.054756689374071285	-0.054208013286859195	-0.002337998184285191	0.9867543164143406	0.9908203518749553	0.9915694715682158	0	1	5	4	0	3	1	0	5
C21orf91	4.0946667433497055	4.421515906475668	23.972246164914967	0.2757558244145531	-0.012773961301641634	-0.002338347747896573	0.8653098485695996	0.9951035281303265	0.9950327641756798	26	4	97	14	7	25	36	22	34
LPAR2	2.4581925896602788	3.070597763180247	8.004322042260538	-0.027352933911065816	-0.03345409295650045	-0.002341006648516829	0.9891216163848251	0.9913476877884968	0.994633323048098	21	0	25	10	1	5	11	14	8
AC007308.6	1.4530197490146568	2.052654913337482	3.223830664141059	0.06996679676706168	-0.006949847030436762	-0.0023457683423963697	0.9758737697102007	0.9979208568629953	0.994085960841085	3	1	9	7	0	2	5	5	4
CTD-3247H4.2	1.6670773419346887	2.3117391702714785	3.9912048103600006	-0.09078108681933535	-0.009479681823153025	-0.0023575284426173957	0.9712960424832618	0.9970758141520174	0.9941268368025195	15	1	7	5	0	1	4	6	11
IFT122	4.700154510507611	4.895272893731635	33.74963221696549	0.028951150384276748	0.014429319067968219	-0.002372080698228354	0.9819181190203287	0.9934348121497806	0.9957226269757536	98	7	84	31	6	28	57	31	60
GPR89B	1.876004390934351	2.5136455410157534	5.3734828434039885	0.14042869714480655	0.050479011788756384	-0.0023777791059459872	0.9609186834872648	0.9883119216324043	0.9939381635878938	2	5	10	7	1	1	12	1	19
TRIP13	1.4325186216635573	2.123413501479832	3.6730241884897232	0.6279516747524676	0.011852654722409482	-0.0023894818345051223	0.8033770526773575	0.9968198466188137	0.9934536756857334	13	1	0	3	3	2	8	2	8
FEM1A	2.3530281754438276	2.73362703283321	6.233165048181652	0.009749548607244408	0.020813620110519834	-0.002393095919299952	0.9955565288888286	0.9939916120037818	0.9946776266836979	17	2	4	15	1	9	8	4	10
TONSL	2.312913309128198	2.8895408886456626	7.157786417225616	0.5986475773695936	-0.009131371844121963	-0.002420717969694473	0.7764179693683162	0.997676861831862	0.9941268368025195	35	1	1	5	4	7	14	5	11
ZNF768	4.326774045228042	4.576248653445634	26.673965545328343	-0.07257667935518447	-0.0024684639056763024	-0.002441315656928017	0.96394700307978	0.9995826187168431	0.9954346072877023	105	4	24	46	6	29	34	27	39
GLE1	4.9328718988247395	5.016334752306033	38.680733354720395	0.14863204950073253	0.02205160305914494	-0.002442141833004469	0.8968072659998314	0.9891394670002652	0.9960641460924997	73	18	35	33	25	38	54	35	55
CTBP1-AS	1.1789036598205265	1.939181038778561	2.865397961223875	-0.29010595130081135	-0.046635561450663096	-0.0024455376364117295	0.911410633557248	0.9900346691950814	0.9929112225993801	4	1	10	3	0	5	7	1	1
WRAP73	2.7980545422054544	3.310146553538135	9.543494473288854	0.21213725650202872	0.013903352859111356	-0.002467956931450854	0.9175484930901531	0.9957944306465413	0.9950327641756798	34	0	16	17	2	5	23	8	20
NOS1AP	2.142031626882581	2.4545054273352345	5.368229520472022	-0.0037448180141709518	6.81806971203355e-4	-0.0024764060487648624	0.9983994569869349	0.9998661886974725	0.99428478809447	9	1	5	6	5	6	5	5	8
MS4A8	0.24535521237110294	2.0346512825836545	3.519999957117459	-0.4672585403953701	-0.549316782013138	-0.0024991208001422923	0.9192367907473221	0.9259801595315192	0.9809980064212528	0	2	20	0	0	2	0	8	0
C14orf169	1.7677000631487176	2.72279707492188	5.545984355623076	-0.16957346067885992	-0.0682383604007422	-0.0025040047528695885	0.9587863673614452	0.9858267297280051	0.9931534149054427	23	0	9	12	0	7	16	0	10
ZNF155	1.732964225163275	2.473686076466879	5.327898003340489	0.5460311829839776	0.05775838989338638	-0.0025085865101040685	0.8347333175426671	0.9881881324807148	0.9929112225993801	2	5	15	1	1	4	5	1	20
RP11-61L19.3	0.04678975974976482	1.3349163539609168	1.2652286642692723	-0.9438805498214863	0.01594697686279639	-0.0025291398340573814	0.7071461967845554	0.9968198466188137	NA	5	1	1	1	0	0	8	0	0
AC002044.1	0.7928170394904451	1.6798493725857722	2.1640060389849842	0.14278587427386075	-0.08862388843654619	-0.0025457937500510835	0.964265745186371	0.983997268027641	0.9921149872694626	8	1	0	5	0	3	4	2	1
DTHD1	2.72914039767992	3.6905422135815082	14.444997416130004	0.9548767236403263	-0.03901425869585383	-0.0025547141898086658	0.7238415733267866	0.992515418755237	0.9929112225993801	2	8	61	1	3	30	12	4	15
SEPW1	5.922346612058464	5.963769045723864	74.52309246371404	-0.005561445773555792	0.03200497684481887	-0.0026111018860738864	0.9946572323378168	0.9805336680845834	0.9964795910366554	125	31	90	138	26	73	115	69	105
CYP1B1-AS1	0.3909893576793093	1.612051498640804	2.0418379972050156	-0.44816820521821754	0.002379953738268167	-0.0026463833554265736	0.9001339010022945	0.9998661886974725	0.9890071060317914	3	0	6	0	2	0	9	2	0
PORCN	1.4698936412254704	2.217993639368657	3.620678335982585	0.4302689764863571	-0.0526834719466075	-0.002671843815286801	0.8499513336707404	0.9881881324807148	0.9929112225993801	21	0	1	4	1	4	7	3	5
POLR2K	4.0738567587692005	4.256989165038699	22.77247516371263	0.42630177015374265	0.036005547578329335	-0.002692264128600382	0.7477517834705797	0.9878736325501989	0.9946937453032145	15	14	16	31	16	27	32	11	40
PRR34-AS1	1.5830811264097535	2.175816474956459	3.754485598657829	-0.06556677284287159	-0.005381292621725805	-0.0027165568329466185	0.9790592571874301	0.9992822811943595	0.9929112225993801	11	1	1	7	2	1	12	4	3
CRTC3	5.968862271723119	6.024093954628874	77.38227986205135	-0.02560516093437637	0.038718955135673125	-0.0027544831265954224	0.9782080867195136	0.9760025489140881	0.9962395040001759	161	30	132	114	19	64	129	80	111
ODF2L	5.958405029439659	6.0379393896227285	77.96798836007156	0.03542986503466202	0.031558755211595874	-0.0027552919792112733	0.9736706674234353	0.9831936850559436	0.9960473196676554	153	32	157	111	14	67	117	64	157
COMTD1	0.6139930901075901	1.4916602634727136	1.4651994588033528	-0.16346655805946522	-0.08095901312846264	-0.0027879823162046194	0.9480279755806914	0.9841435831989402	NA	4	0	2	5	0	1	1	1	6
RP11-214O1.3	-0.00783379851539609	1.5236187540220114	1.473244056479142	0.04137841051851621	-0.11691187862362469	-0.002788841095968358	0.9891216163848251	0.9841435831989402	NA	0	0	10	1	0	0	9	0	1
UBE2O	5.155540012514584	5.319922371962472	46.20908808646653	-0.04877009358558689	0.010530069264121837	-0.002817646629309867	0.971445846993402	0.9942195673279511	0.9950356099439361	168	8	55	70	12	53	64	36	77
SMPD2	1.6627202789960533	2.233857730260023	3.8879454951685615	-0.14518971019670407	-0.008799744358177278	-0.002820763629304218	0.9518119376793094	0.9968198466188137	0.9929112225993801	7	1	7	10	0	3	4	7	4
MAP3K3	5.823847272700807	5.939009194861612	72.29132129347317	0.015636725729317447	0.022640116386512494	-0.0028359463445909168	0.988378372901479	0.9881881324807148	0.99568504601988606	157	12	171	88	26	73	133	40	140
NUDT12	3.14653619907195	3.3885213381225077	11.706910919211492	0.37837896117869446	0.006994176295674389	-0.002874349892369651	0.8208210179355019	0.9973405605018109	0.9941989653082137	17	8	4	16	7	5	21	9	26
MPZ	1.5049715879501897	2.201071821554521	4.509825800023825	-0.1064096469967725	0.03156166155241542	-0.002894599298558285	0.9721204775455538	0.9931956692137903	0.9918067077870396	2	5	3	7	1	0	4	8	8
LINC00612	-0.30542412929938106	1.272350526084994	1.0691816008094759	0.09307227307862627	-0.26392361009967485	-0.0029154498449908382	0.9793261546232648	0.9654504940063501	NA	0	0	8	0	0	0	5	1	0
WDR75	5.093699013359872	5.1956426810127745	42.662283438245936	0.07443469950298473	0.024053137375356276	-0.002969627404556766	0.9484350908677717	0.9878736325501989	0.9950327641756798	70	8	49	96	22	31	85	35	75
RUNX2	4.363361964424436	4.457223289061367	25.312601918942676	0.13168230900711628	0.011991089703053903	-0.00297327548612771	0.9116102378362725	0.9939916120037818	0.9950327641756798	31	13	52	27	9	22	40	17	52
PI4KA	6.778231770004586	6.82709234221565	136.03915494353149	0.030677951634136315	0.03388099891572429	-0.002981954721342671	0.9736835993152615	0.9785946351355103	0.9957106265430055	379	38	220	171	41	120	220	104	267
ZNF709	1.782635171082181	2.3391625726066136	4.254169823137251	0.20764110863670204	-0.005234989059859996	-0.0029900680224355038	0.9242521871401989	0.9990625039834935	0.9929112225993801	4	0	14	6	2	5	6	2	10
RP11-494K3.2	0.48905860764204073	1.7053551633810107	1.8682896054033657	-1.0599294278782763	-0.12557788221183253	-0.003048949719827396	0.6723052422849369	0.9799760885459634	0.9890071060317914	7	0	5	3	0	0	11	1	0
SEMA3E	1.5599837413465876	2.142973850467271	3.4889479470215434	0.0722254752019308	-0.004364834660932513	-0.003074103327793256	0.974886291616848	0.9995305150485742	0.9929112225993801	11	2	6	3	0	1	8	3	8
PGRMC2	5.742507354997157	5.78834027529936	66.06860984110386	0.07626173198267384	0.01548418128622144	-0.0030754055808327593	0.9367947722611334	0.9902257051217559	0.9954346072877023	84	27	89	100	35	39	131	62	110
PIAS1	6.305442684745538	6.368343513850104	99.67150329943266	0.17670882018577902	0.024183586878960484	-0.0030898766358747206	0.8514564986447473	0.9860915581540619	0.9950327641756798	114	48	173	92	53	72	196	61	213
OLFM1	3.266657116473174	3.697247331570958	15.00554373350276	0.43467363547868915	0.04953991278649562	-0.0030912781507731702	0.8201958989052877	0.9877210585581995	0.9929112225993801	31	16	4	14	2	5	29	20	18
ACAT2	2.794037420261988	3.341327011581216	11.09144106831034	0.2592177479074924	0.08592506690819077	-0.003129413023253955	0.9200579115076095	0.9810872510415354	0.9929112225993801	18	5	13	2	10	4	46	2	14
SERBP1P5	1.0406897061665168	1.876938381650024	2.7540518291334632	-0.642584396188208	-0.0924084358448274	-0.0031508283955645317	0.8167344727343138	0.9834204592371966	0.9901432419086309	3	1	4	9	0	3	5	4	0
CTNND1	8.342890192680278	8.365414986792777	400.96528228044434	0.06110087064847629	0.027982764146000975	-0.003153119118367135	0.9385007604253754	0.9820134963715785	0.9952590752229259	556	166	740	459	177	353	591	320	787
GTPBP10	3.8970694328240745	4.115151687373041	19.13965923532005	0.09642799970909849	0.015368488086950589	-0.003176500697391229	0.949403139030298	0.9938250326483454	0.994633323048098	32	2	25	39	12	16	45	9	36
SLC40A1	7.302627366388373	7.47631665554668	217.6591383766174	0.41135515375675213	0.039040389910132485	-0.0032016056741233285	0.7086406261578208	0.9845776367963389	0.9941989653082137	306	96	116	156	196	139	395	221	346
SPIN3	1.389423919687821	2.2833146301980567	3.665468499616314	-0.23350566919228744	-0.06524223567646904	-0.0032123119311377605	0.9332479966552638	0.9866708586876499	0.9915694715682158	11	0	7	10	0	5	5	0	12
IQCC	1.5646334910402258	2.1095281417441374	3.3096253494179106	0.059998279691327094	0.0022350871040135918	-0.0032146922795853344	0.9772115476063938	0.9999895305148914	0.9929112225993801	9	1	4	8	0	3	4	3	8
BOLA1	0.7551687806506059	1.7303593778305348	2.261218353553293	0.3210276315092573	-0.02031268126143614	-0.0032239824889605975	0.9183158556187604	0.9964136388178123	0.9890071060317914	11	1	0	1	1	0	4	2	7
IFT46	3.581078039498584	3.750736791207732	14.606544673376506	-0.017968385388684397	-3.5717126486885123e-4	-0.0032251086101802253	0.9890941790357342	0.9999767327751331	0.994633323048098	25	6	24	20	6	11	25	5	42
CCDC88B	4.96377632481921	5.248730809420212	43.43854797093776	0.10369754391300294	-0.015693489209619958	-0.0032419676485708412	0.949972418643587	0.9939916120037818	0.9941268368025195	126	5	132	34	8	42	83	25	84
C19orf70	2.911044899866845	3.212141575961359	9.243129029133021	0.04964074133624895	0.013953907549840933	-0.003245774470127228	0.976915438649307	0.9943333179429451	0.9941268368025195	26	1	11	14	5	7	22	4	20
PLEKHA5	6.007599854944442	6.099619592169647	81.43921863348564	0.023851566518396206	0.025856261449798558	-0.0032531143053536574	0.9805694916602772	0.986004929816282	0.9950327641756798	174	13	135	115	43	45	136	80	173
RP11-573D15.9	0.6958781561260574	1.6791917874344475	2.4858222438252775	0.5230410748212705	0.09367136876213168	-0.0032762759828471274	0.8553523940253909	0.9841435831989402	0.9888637774330796	2	0	4	0	4	0	6	2	5
NDUFS1	6.760238797969953	6.786878145334145	133.6286699518521	0.09527768162318477	0.01542244321078539	-0.003286890738094581	0.9051371642843827	0.9892838514931157	0.9950327641756798	199	63	164	164	70	93	240	105	265
SRSF4	7.4697281964717925	7.527446901862069	222.50806250192977	0.047379703359049154	0.026061993991083426	-0.0033325188886180615	0.9620360308936787	0.9849333848756222	0.9950006014220618	412	49	520	276	85	186	313	206	419
AC007566.10	1.041143956875475	1.91779918664706	2.6362536824970375	-0.0014213343956862613	-0.11403715581224703	-0.003338827953286065	0.9992366359130913	0.9780041025140902	0.9896752025877641	5	0	12	2	0	1	5	5	2
G6PC3	4.159471200911144	4.301593761239041	22.88077709354411	0.25718267280069257	0.01615473121200425	-0.003346761905739514	0.8463577707883263	0.9931778077917657	0.9942053237542754	59	14	14	19	10	19	45	16	36
RP3-509L4.3	1.0752496815825863	1.8729909667406517	2.740169278019029	-0.7235595711478918	-0.08204504006878949	-0.0033697228166739493	0.779091959163528	0.9841435831989402	0.9897414632172996	4	1	7	5	0	4	5	3	0
CD180	1.9442009591609626	2.790031143961908	8.319642460696068	1.8684563931289617	0.204032202023017	-0.0033782292526192887	0.398684737087433	0.9648463090169993	0.9890071060317914	1	10	0	3	6	8	15	5	10
GRIP2	0.8856358504045785	1.6924185969108108	2.3873646084144093	0.5051206038895812	-0.0057719332437472836	-0.003391688067723348	0.8432567134555143	0.9998661886974725	0.9890071060317914	6	0	3	0	3	1	5	2	4
NIP7P3	-0.32164802081109795	1.1977437348824707	0.8680505030199785	-0.4493524434140525	-0.19732237926287605	-0.003411113239864985	0.8851560909236625	0.9727938328467002	NA	1	0	0	6	0	0	0	0	6
RAN	6.7355030662965065	6.757320931578432	130.4902095602471	0.060810084962715116	0.02072618077072047	-0.003413979642287636	0.9403063794095929	0.9853159302320419	0.9950327641756798	224	56	136	219	57	109	221	101	242
CCDC126	2.4305549309784613	2.855377078533925	7.4502994498178	0.029373838787707558	0.01677595935749398	-0.0034191905059911057	0.9889082025980228	0.9942195673279511	0.9929112225993801	13	3	5	6	7	4	12	1	26
HMGXB3	5.373624927087558	5.518215374812914	53.07948053165239	0.0183866262820891	0.01637966404967578	-0.0034438005343021974	0.9873159807829491	0.9923722295817454	0.994633323048098	126	10	67	135	12	42	113	35	102
PAX8	1.6716637493086774	2.296592639012271	3.9848140114839823	0.15259355186507276	-0.016460127868335946	-0.0034559596982133237	0.9512485502243659	0.9953052352036533	0.9921149872694626	11	0	2	11	2	4	8	1	10
CTSB	10.559622066638601	10.818196246860888	2216.0633548428577	0.46409001113142195	0.028690394204053976	-0.0034564557890116353	0.7334212977784326	0.9900346691950814	0.9929112225993801	1851	1855	873	1634	1368	2437	2990	1701	3594
CTIF	5.328899299172901	5.568065845564467	55.08252388393715	0.04893629158991187	-0.012517868636099185	-0.003482000147062878	0.9743511114843441	0.9942195673279511	0.994085960841085	230	6	94	49	14	47	84	56	87
PPP2R1A	6.078596087419792	6.160496191595949	84.76761248476579	0.038201400361843066	0.027117630740170276	-0.003499053575957953	0.9716925530259144	0.9850113680413182	0.9946937453032145	254	17	95	141	31	72	141	66	167
FAM58A	2.6589360574319945	2.9484047167272203	7.9939080413226575	0.15671719777783075	0.002476710435718729	-0.0034993392220405246	0.9360940805250499	0.9998661886974725	0.9929112225993801	20	2	3	11	6	8	9	7	14
GCC2	7.451226559358944	7.498972655269373	218.95067821497105	0.10779492287581705	0.024294462581865246	-0.003502022472339695	0.9105162945967505	0.9853159302320419	0.9946937453032145	201	85	401	369	94	196	390	150	406
FAHD2B	0.961197213653565	2.007832300457255	2.740843492652021	-0.1487504946173396	-0.060230559829656236	-0.0035195192496336267	0.9625311219864356	0.9889875618499233	0.9890071060317914	16	0	1	3	1	1	13	0	4
OXLD1	2.8220617340612195	3.1174940893146417	9.405887949862572	0.19102001849205746	0.0014769352343088167	-0.0035414574913358705	0.9202543118141148	0.9998661886974725	0.9929112225993801	16	8	4	13	3	3	20	10	14
ELFN2	0.6488774968764262	1.6542430856691106	2.019323399489974	-0.8801795252313614	-0.08476498487885809	-0.0035418744737661825	0.7218853001206967	0.9853159302320419	0.9886586156760193	5	1	2	5	0	3	0	0	8
ARL6IP4	1.1343994454223345	1.8420662307846616	2.4998613466132267	-0.1765631952087629	-0.053201801475712907	-0.0035556928488483202	0.9450610932981991	0.9881881324807148	0.9897723040817578	10	0	4	2	1	3	1	2	7
ALKBH7	2.4348046136139914	2.6776646807873354	6.125840826057309	0.01286481084126893	-0.002721642059542232	-0.0035624300839647185	0.9935631647786021	0.9998661886974725	0.9929112225993801	12	3	6	11	2	4	11	5	12
OR7E38P	0.8669753351474595	1.813692704119354	2.8267612222027774	-0.5693681327851712	0.06360043685044892	-0.0035645088956235663	0.8530234495861427	0.9881881324807148	0.9886586156760193	1	1	2	5	3	1	13	1	0
IL20RA	0.22149363668236555	1.4529537111282238	1.5860496474589314	-0.3228647941343367	-0.3622620462908124	-0.003590732922730905	0.9270869726430274	0.9403741524811274	NA	0	0	6	5	0	2	0	3	1
RNA5SP48	0.6518860809781531	2.0114139277237073	4.640892441610046	1.4858059600959015	0.23160981255530463	-0.0035952400691074394	0.6070734005831069	0.9694314605694809	0.9853230694070222	0	9	0	1	0	5	4	6	1
TRABD2B	0.5521422977185889	1.61256952264753	1.9679954722030049	-0.7779129829393737	-0.09730470357712866	-0.003615686077365643	0.7721667800113928	0.9841533740902287	0.9879549314661256	2	1	7	2	0	3	7	0	0
ANAPC4	4.588611801819739	4.727960805352632	30.0336948279935	-0.07995691525764392	0.026410383752855947	-0.003659517302827317	0.9507919816805657	0.9878736325501989	0.9942053237542754	85	8	46	43	8	32	69	15	45
RNU1-106P	0.39760058120693853	1.911578066141634	4.380563031331812	-0.051700215923029966	0.01599490265275747	-0.003668144450794399	0.9900990242160921	0.9968198466188137	0.9744075768582257	0	6	1	0	3	7	0	5	0
LINC00998	3.7854308819573492	4.043297279032033	19.35386245016151	0.7216361933228957	0.03982494236792877	-0.0036731116145770903	0.6271708350586654	0.9878736325501989	0.9929112225993801	8	12	9	37	13	16	34	12	36
AC093620.5	0.31843252004675326	1.4707608125488476	1.3665860863284365	-0.8724168960347547	-0.14435606430414874	-0.003723608025322415	0.7130014617984894	0.9759901615467945	NA	5	0	3	3	0	1	0	0	8
TET1	2.8437052471029984	3.3215325089447965	10.355166735879763	-0.0958941355978403	-0.008281093552222873	-0.0037272740167210027	0.9690556676269976	0.9973405605018109	0.9929112225993801	33	0	11	15	6	11	16	13	7
C1orf27	5.618692379817324	5.686531408451595	61.539017355533034	0.12709940203058306	0.014830261782970172	-0.0037451591021816495	0.9005568516252966	0.9918309561391184	0.9939825292655953	73	21	72	99	40	35	122	57	106
ANKRD20A11P	1.5479550032093226	2.2353785132807142	3.7445377532702997	-0.21110270520424584	-0.02243981791221989	-0.0037609575752525818	0.9352648678998368	0.994073563292293	0.9904237791948995	15	1	6	2	1	4	9	0	9
CCDC109B	3.325353224313296	3.6359076908487666	14.222642339703551	0.49946670868441434	0.02845820153779922	-0.0037641188419406356	0.767770949245662	0.9918309561391184	0.9929112225993801	7	12	8	29	5	16	28	5	22
YY1AP1	6.564038575299909	6.608422738677839	117.67729083871087	0.07823579124329522	0.024461931683011855	-0.003816076026002961	0.9332479966552638	0.9850630799574592	0.994633323048098	200	53	224	101	47	116	176	89	209
IPO11	3.9832476732397426	4.346125149157978	22.164978167398157	0.008959748793947831	0.0014533618028799782	-0.00381650028947093	0.9959559525559848	0.9998661886974725	0.9935859662984634	69	4	13	54	7	12	76	6	42
MGAT2	1.3952961687211782	2.00263995355898	2.9298678916394754	-0.07548476099774	-0.02049721946242173	-0.0038171912089652754	0.9736706674234353	0.9939916120037818	0.9901756985439422	10	0	4	5	1	4	7	1	4
ANO9	3.0619995365196773	3.4817559201852917	11.107475082227207	0.11587055680068992	0.003364938776069664	-0.0038297663717030326	0.9518119376793094	0.9998661886974725	0.9929112225993801	21	1	26	28	1	12	18	6	26
METTL7A	7.280909901387829	7.41469513780642	208.66752421513868	0.35280187955141007	0.03644594078675825	-0.0038650285689000776	0.714208324731859	0.9841533740902287	0.9937450606989144	308	176	154	153	80	171	312	176	398
RP11-276H1.3	1.0881899016537606	1.7893015350164352	2.568325496473386	0.20184958670108588	-0.03356754315601749	-0.0038704998825383505	0.9360940805250499	0.9931778077917657	0.9890071060317914	3	2	8	1	0	2	2	2	7
DAB2IP	5.806138708073705	6.071144047024264	78.57780566748517	0.04994325618762877	-0.018863823269907043	-0.003895256182036455	0.974886291616848	0.992515418755237	0.9929112225993801	235	8	185	137	9	53	132	75	152
CAPN9	0.6016562776199519	1.5111724235404769	2.0194283443554695	0.1719729044345828	0.02968239568311635	-0.0039033706974572874	0.9587863673614452	0.9931956692137903	0.9867028529648335	5	2	1	0	1	0	2	2	6
C8orf31	0.1086112429191409	1.3426425013258583	1.16348668381967	0.054340915811104805	-0.1958934244435313	-0.003915049659881472	0.9850377423834494	0.9694314605694809	NA	2	0	0	7	0	1	5	0	1
AJ003147.11	0.7727534566413539	1.5627777045989177	1.8137828206188198	-0.2504510542047455	-0.051544784605667124	-0.003925088811526034	0.9192367907473221	0.9898877405164052	0.9884940297641256	2	1	5	3	0	1	7	1	1
PFAS	3.900865157952858	4.257306896517074	20.66340858961898	0.03227312735495629	-0.01622537763337147	-0.003928715157555845	0.9850059866575261	0.9939916120037818	0.9929112225993801	81	2	16	43	5	8	46	23	36
MOB2	3.3131797561575156	3.667646938686653	13.003881014937267	0.08602891964729585	0.016573979473213603	-0.0039339050496409855	0.9618197814615319	0.9939916120037818	0.9929112225993801	34	2	34	19	1	13	25	9	24
RP11-347P5.1	2.952124708870924	3.371544454305483	11.625104827346204	0.7311373221803472	0.04330760056464523	-0.00393997531310049	0.6692618239552308	0.9887945283072241	0.99145213769184	5	12	25	5	2	10	24	5	21
SLC7A7	4.305841379990265	4.595478618100852	29.390022710671172	0.8269671944904265	0.07308340023826698	-0.003945163049610528	0.5626865658882005	0.978276348021817	0.9926108379587311	8	28	31	26	13	32	50	17	43
RP11-326I11.3	1.3763481327059108	2.0871723835168816	3.2237479348042055	-0.25628510009381367	-0.04619919862510199	-0.003949855024881606	0.9195363797712304	0.9898877405164052	0.9890071060317914	4	1	9	7	0	3	1	2	12
GSKIP	2.713276626041193	2.989304405466049	8.243100255415307	0.1710616865118616	-0.022057351583167947	-0.003976559329754809	0.9252404841378539	0.9934348121497806	0.9929112225993801	8	6	7	16	3	5	17	3	20
TMEM229B	1.271524080302174	1.9165550081818679	2.813704769371103	-0.08930074405044304	-0.0517890169123948	-0.003984871886839707	0.9716170213093717	0.9881881324807148	0.9890071060317914	6	0	9	2	1	4	4	3	2
PIGH	2.498907814549061	3.0192835028886638	8.252040268918766	0.25609905684196815	0.005373229269825514	-0.003986377660946363	0.9057858092181617	0.9989627578228065	0.9916722686879442	12	0	10	11	9	3	26	4	14
IL21R	2.2983623218092952	2.808762438453123	6.36676749012927	0.2889739427114274	-0.01675730289677636	-0.0040163179460592086	0.8814298109254808	0.9943333179429451	0.9912446177884097	10	1	26	4	1	3	12	6	15
HIST1H2AB	1.944584689969925	2.742138332986716	7.1553368356233165	1.0431084293381696	0.0331481136397675	-0.004017355375914315	0.67182864763404615	0.9931778077917657	0.9890071060317914	13	9	0	9	0	5	14	7	7
RP11-691H4.4	-0.020653441033696887	1.364572292037246	1.1545243340717912	0.14508573509675254	-0.15732577181997895	-0.004061608401898681	0.9652593598920362	0.9769513998550332	NA	1	0	8	0	0	0	2	0	6
ZC3H8	3.2024506221765368	3.4749154342912143	11.81377539049271	0.08290702073283418	0.0021872766015872155	-0.0040666636696015095	0.9651232223040225	0.9998661886974725	0.9929112225993801	9	3	15	34	5	6	21	16	15
NEK9	6.685429517803917	6.717256904876617	126.40788827377754	-0.009285235403249808	0.022434015842366758	-0.004068084959942101	0.9899447175864193	0.9849743815541698	0.9929112225993801	248	43	171	195	54	67	230	123	251
CERKL	2.157695249302955	2.9859062435135497	8.524571819362736	1.3598269861353056	0.012715925866236143	-0.004076670173819894	0.5927525530339436	0.9972043502745445	0.9890071060317914	0	8	26	3	1	11	13	4	12
ZNF141	4.498791193306059	4.697264394954103	29.490599802117632	-0.017884572771094363	0.014836940227527958	-0.0040849249431035755	0.9890941790357342	0.9934348121497806	0.9934536756857334	47	13	63	49	4	11	68	31	50
CAP1	8.47909616336524	8.519127988347384	447.0712586945759	0.11705468631736018	0.026489316128262805	-0.00408518031427123	0.8842688689802329	0.9841435831989402	0.9941268368025195	625	165	550	489	303	387	741	341	831
LRP3	1.6461364067579398	2.448779046654532	4.423683561976624	0.31348372708707695	-0.09894621576002242	-0.004117828994966062	0.8967797527901685	0.9793615306197581	0.9891493114962703	27	0	4	5	0	5	7	5	5
RP11-314B1.2	0.014389364413035417	1.2989181775569045	0.9940105905919505	-0.09641087877528583	-0.2018689560043677	-0.0041374693432272534	0.9749572659664383	0.9691917579967755	NA	7	0	0	2	0	0	2	0	5
TMEM100	5.986968241648249	6.717066040501325	124.4387126221641	0.7046270760093164	-0.08602976314801083	-0.004139533080556956	0.702405364185671	0.9813330314103832	0.9890071060317914	114	8	716	62	7	84	123	110	324
PIN1	4.6296081503676545	4.777711753709826	31.36458862616649	-0.054691072798803746	0.023081218300670392	-0.004145155625614878	0.968077815172948	0.9892838514931157	0.9937450606989144	97	5	48	34	13	28	44	34	48
EFCAB7	2.639722793557191	2.9289386554302363	7.280920286403638	-0.007288876227162449	0.044213387035609564	-0.004149916762144789	0.9959559525559848	0.9860099061392928	0.9929112225993801	17	2	13	13	1	7	11	7	13
NIT1	3.5518513610332496	3.748237013979815	14.337318705203016	-0.03414367341677366	0.013581990189297804	-0.004161308050694442	0.9803680567300239	0.9939916120037818	0.9929112225993801	25	5	29	22	4	5	26	13	37
FAAH2	0.9848674944138549	1.742915565907301	2.163373218612365	-0.20445150130119938	-0.04566506493738662	-0.004170230061591888	0.9332479966552638	0.990768523698641	0.9888571663195087	3	0	4	6	1	2	5	0	6
FAM84B	4.146241146346083	4.3162276216718425	22.329067485532626	0.06587434023713659	0.01566668616224563	-0.004173391567023674	0.9622526214209223	0.9931778077917657	0.9937450606989144	44	12	35	36	3	12	43	17	52
ATXN7L3	5.08598355980537	5.232012372354712	43.21864734861455	-0.04962749101612284	0.01711796747946529	-0.004221580675503511	0.9693024264564695	0.9918309561391184	0.9937450606989144	111	8	60	93	11	46	78	22	87
ID3	5.124153982564704	5.213202080162007	43.07995293985775	-0.038944571618448685	0.03580609302354097	-0.004234045216638554	0.9721329820777119	0.9815108691361116	0.994085960841085	115	13	75	53	11	37	60	42	80
SETMAR	2.6982754312900474	3.0918194464413937	8.144839060816302	-0.007242788170709043	9.62245016733855e-4	-0.004237042098113973	0.9961148425198141	0.9998661886974725	0.9921149872694626	13	1	14	23	2	3	11	8	25
ADPGK-AS1	0.5066432836327889	1.5159007800577624	2.0569197347860286	0.37722750627599677	0.03916144644746771	-0.00424770747911174	0.9005568516252966	0.992515418755237	0.9850069303668799	5	3	0	1	0	2	5	0	3
CNRIP1	3.8005194130598854	3.951682925292977	17.517593385737946	0.134329980236219	-8.267622083857886e-4	-0.004258185118851714	0.9200579115076095	0.9998661886974725	0.9929112225993801	25	4	28	17	14	10	25	17	37
RP11-755F10.3	0.8814172003824651	1.775807189790694	2.0779025608438904	-0.20114627103116245	-0.09091583810578589	-0.004319923270314163	0.9378984961278749	0.9832858396558679	0.9879549314661256	6	0	3	7	0	0	7	2	4
PRSS48	0.43788614558301714	1.5828622777702301	1.5793389072238682	-0.2500613202662625	-0.10746267384212432	-0.004326834420559378	0.9314808309841816	0.9832861194165563	NA	1	0	6	5	0	0	7	0	4
HLA-DOA	4.217770219626073	5.093606442055348	42.68083892558841	2.0145429503972996	0.09906178307925212	-0.004345784047722449	0.21975269516364465	0.9815108691361116	0.9853562788423971	4	66	39	8	3	42	57	32	70
AC133528.2	1.1047453641635123	1.9999353720123767	3.2929403984881147	0.040171709286013726	-0.12818437052409393	-0.004356448735068641	0.9891216163848251	0.976888516075223	0.9868737701382997	10	2	0	8	0	5	1	4	3
RP11-576I22.2	0.9985780652738403	1.678016767633692	2.2042115217156177	0.06126312040637848	-0.03699256635113082	-0.004374061376814146	0.9793261546232648	0.9926952754026868	0.9879549314661256	2	1	1	7	1	1	7	1	3
ACN9	1.9356715263753603	2.4135952264838676	4.568410105586785	0.10437358080294919	-0.01800350006380568	-0.004403222343285848	0.9625311219864356	0.9944851174081072	0.9897723040817578	5	1	15	4	2	2	11	2	12
CTA-384D8.36	1.8251166526606408	2.2845787005478138	4.035060871292076	-0.1485108590419577	-0.009637130066354267	-0.004403833109176563	0.9415611335942901	0.9969518616095124	0.9899480089869996	7	1	10	6	1	5	10	1	6
NAP1L5	3.023414252579838	3.424917390494379	11.063660576694765	0.004046310094031305	-0.002083030588495799	-0.004426159195778655	0.9983994569869349	0.9998661886974725	0.9916898005077772	12	5	26	22	1	2	22	13	24
LA16c-431H6.7	0.9085748367898481	1.727951844323302	2.4909265231806494	-0.4624336608709926	-0.004750527554261294	-0.00447203690176533	0.8627567753216572	0.9999422886946019	0.986119190659761	3	2	1	5	1	0	10	2	1
ANXA8	0.1396085706638983	1.5235386292993576	2.655933356547927	0.01719359124278431	0.14994982941753168	-0.004506168465036249	0.9959559525559848	0.9814297330728482	0.9782134269701503	1	5	1	0	0	6	0	0	3
PLXNA4	4.178970490533466	4.3580883204490695	23.38040923317795	0.25484153700727297	0.01295574282236504	-0.004507297145944519	0.8553523940253909	0.9939916120037818	0.9929112225993801	77	7	14	20	14	16	38	18	52
TP53	4.673207283792132	4.783965744703268	32.10845232601322	0.09704408348732499	0.014082431650062104	-0.004507517185335355	0.9404702829559531	0.9931778077917657	0.9929112225993801	44	15	25	77	11	29	42	31	54
ZNF180	2.5016871167970827	3.048014412562303	8.419862380370066	0.03452373271113586	-0.023850849078664946	-0.004526458102055037	0.9890666422701642	0.9939916120037818	0.9890071060317914	16	5	24	2	1	9	3	6	24
ZFP90	4.603060226420424	4.856426703789748	32.4087876672787	-0.014212101742606181	0.0027568909398328965	-0.004549009796593933	0.991176777989089	0.9995305150485742	0.9929112225993801	77	3	70	60	9	17	77	17	83
BOK	3.3819237757686507	3.7070028701218143	13.479335801517085	0.1404799449684021	9.946405256259102e-4	-0.004559119250778176	0.9335994526410326	0.9998661886974725	0.9921149872694626	54	3	10	25	2	10	29	9	28
CTD-2555O16.4	0.7202642603431856	1.7323739021000981	1.999181952251452	-0.4968966213518571	-0.1308427452541877	-0.004560302506956057	0.8462722950072022	0.9763553233506523	0.9854742123054304	3	0	6	6	0	2	9	0	1
RASAL3	4.045879272709444	4.401622574626078	23.0978778814008	0.09707333989883736	-0.02895870641845867	-0.004560472713878179	0.9574599791733434	0.9900346691950814	0.9918710782834571	61	3	77	18	3	26	37	13	46
OAZ2	6.342011560657	6.382535040668155	100.78085129819877	0.09694147242750376	0.016942250672331703	-0.004561586297279678	0.9126515078356069	0.9891394670002652	0.9937450606989144	144	56	151	106	42	76	140	91	203
ACADL	3.1679381983327266	3.504400111070419	12.697586494539756	0.23133726158396642	0.02172862355050925	-0.004565882201987125	0.9083909795186058	0.9932296064224866	0.9904237791948995	18	11	5	20	4	3	15	12	38
WDFY3-AS2	2.0115235093044355	2.5235514766915017	6.561558066354879	0.7872276347599151	0.05428813659605877	-0.004603425878315581	0.7076782125530673	0.9883119216324043	0.9879549314661256	5	5	2	1	7	4	8	8	7
ST3GAL6	2.2602195254148176	2.603715461762485	6.108822997575799	0.25133346311115873	-0.03194656566153087	-0.004615011117407125	0.9046907568805701	0.992515418755237	0.9895452413128766	3	3	7	9	5	2	12	4	14
C1QBP	5.314893258287814	5.421671646046897	50.94170520617383	0.23723113471541482	0.018177768304956644	-0.004621204648880359	0.8463577707883263	0.9910008665052941	0.9929112225993801	102	24	24	91	24	44	97	34	89
RNU12	5.741609160408389	6.329780425835878	99.73534027511555	0.8782190787211441	0.021375278473535615	-0.0046365863582641005	0.6707453782447039	0.9939916120037818	0.9870576276384095	13	101	55	82	55	158	111	77	55
AC018442.1	1.0131952049870345	1.6745950418329858	2.171564782539887	0.06182801766187402	-0.04308500083712126	-0.004653681444957536	0.9784745396619763	0.9914637843561541	0.9879280571403685	2	0	5	3	2	1	5	1	5
PROSER2	1.8141829077649747	2.2677207169279003	4.247192366663137	-0.45630615065994046	-0.018355891992250212	-0.004664960873277547	0.8255956408103567	0.9942195673279511	0.9890071060317914	8	2	6	7	1	5	1	4	10
NPIPB15	1.994223557099001	2.5139560115613415	4.827846268918462	0.14176595185587026	0.003591778566515176	-0.004694140646899246	0.9475200744659905	0.9998661886974725	0.9899422761999868	11	1	13	8	0	3	8	5	11
TTYH2	2.166141975507067	2.858960169275504	6.516617512942858	0.18312859275175639	-0.04797503834457492	-0.004694400627621162	0.9406453255348316	0.9881881324807148	0.9891493114962703	15	0	18	15	0	9	12	5	7
ADSS	4.934882190141656	5.0357550638341255	38.2684094654924	0.07284517809054654	0.009290837057052203	-0.0047057629210186195	0.9507919816805657	0.9942195673279511	0.9929112225993801	70	9	51	52	25	27	71	19	97
TTYH1	1.1343994454223345	1.8933972551883276	2.4824126803417115	0.12221319921985992	-0.07747310988144833	-0.004738799401601873	0.9609186834872648	0.9841435831989402	0.9879549314661256	4	0	10	4	0	2	7	2	3
FTO	6.097718837045067	6.1279003554633364	83.61311761470319	0.03267331507870389	0.02342595658546465	-0.004738986252971301	0.9703679388377001	0.9841435831989402	0.9932771778246392	153	24	109	129	44	70	137	70	150
MAVS	7.202024423086838	7.263081103636748	184.43446355346023	0.03907676617112713	0.023475367443459023	-0.004739864937002283	0.9693024264564695	0.986004929816282	0.9939825292655953	339	50	330	394	43	167	316	134	345
ZNF680	4.157891716112814	4.39156513309563	23.267146852044707	0.07167030854753352	0.010446769683142225	-0.004749375846568088	0.9631087087633291	0.9951035281303265	0.9929112225993801	43	2	35	50	12	15	44	12	64
RN7SKP80	1.7718961619874523	2.364590550388491	5.361444828901764	-0.183515697400494	-0.021188487925884486	-0.004762455532403886	0.9538637598971333	0.995271555665479	0.9872088497435332	4	4	10	1	3	4	6	9	1
MYRF	3.950389624132954	4.562917312462496	26.07288973629456	0.13921420068023763	-0.01927771749422906	-0.0047794407532092695	0.9579696312626734	0.9939916120037818	0.9890071060317914	116	11	40	14	1	12	80	4	69
ASH2L	5.23243323691677	5.286889880563419	46.505672290800774	0.1409433792549059	9.055042873638863e-4	-0.004782029174091813	0.8829413309632523	0.9998661886974725	0.9929112225993801	79	23	46	55	26	30	94	35	84
SKP1	7.460030825926901	7.507938435815546	221.48125449134363	0.14380604198023994	0.02247748583594771	-0.004788323384060974	0.8638519052603378	0.9865637293754165	0.9929112225993801	301	90	238	250	152	184	402	178	363
ZNF774	1.4174648043176368	2.0162792764616806	3.0833172438354013	0.07731842494112205	-0.03458848043321472	-0.00482759390418037	0.9736835993152615	0.992515418755237	0.9886586156760193	7	0	2	8	2	1	7	3	6
RN7SKP163	1.4864096502649298	2.2438210336947093	5.232412773657106	0.2605740984557958	0.025200089079863118	-0.004829121269288665	0.941714877037899	0.9942195673279511	0.9853230694070222	5	4	3	0	5	6	4	7	1
CCT6P1	1.334590232385626	2.0002478341209775	2.9925440123812836	-0.26080367281164707	-0.0352264229994612	-0.004839061472705713	0.9135621610134583	0.992515418755237	0.9883545922056431	4	1	9	3	1	2	8	0	8
AMFR	5.586079751281782	5.639727844701058	59.06965806058591	-0.05647687839067398	0.024746842067606592	-0.0048444369070307055	0.9560403283581309	0.9853159302320419	0.9929494626340272	110	22	86	89	23	35	121	65	78
CAPSL	-0.15177334112941493	1.5241518251763249	2.2848766493538557	-0.8471364821323919	-0.9507243720677998	-0.004846280043944753	0.825331364649549	0.8620037205002593	0.9538799388043429	0	3	9	0	0	5	0	0	0
DAPK3	5.564157595153549	5.8736813437782365	68.32891037722288	0.052619860141538646	-0.037452595985363726	-0.004872003912733448	0.9749572659664383	0.9867976100899192	0.9913312503172116	213	6	200	73	9	58	103	70	105
PAQR6	0.5415401238209575	1.6755588438162878	2.2766474720176553	-0.8391732911373216	-0.2843133981208583	-0.004891539834375108	0.7672965866593866	0.952882750124219	0.9810859374050279	1	0	2	10	1	1	1	6	0
KRT8P46	2.529825777911487	3.0541395026154983	7.803535462447735	0.08780305496070094	-0.008300620124992457	-0.004892459583521857	0.9694856740384475	0.9972465914875394	0.9901432419086309	25	0	10	18	2	3	12	10	18
ZNF23	1.5543388112719776	2.244494212135906	3.6732090441961924	0.17675053412107505	-0.04897969885320073	-0.004912933735560741	0.940473345974134	0.9889875618499233	0.9884940297641256	6	1	3	15	0	3	7	1	11
RP11-319G9.3	0.5239898616235978	1.5279832585618958	1.638279207294315	0.06540481650639575	-0.08639096780835999	-0.004947482676998837	0.9811168140021823	0.9853159302320419	NA	5	0	0	5	1	0	3	1	6
EEF1B2	7.590660468957091	7.660012025172354	246.452342618446	0.20302906865834244	0.027650279616198228	-0.004953367631114628	0.8227689028081357	0.9853159302320419	0.9935724994873665	429	119	218	201	162	197	458	171	474
FSCN1	4.93354966174512	5.041730573963547	38.22351193050164	-0.13929154455899073	0.02287688257900264	-0.004953563566682685	0.9026112766235408	0.9884562103420782	0.9929112225993801	101	11	42	67	12	32	48	48	53
MYO1G	5.641108676523296	5.8631756824559	67.96595430709806	0.025373837459306086	-0.014271348999495472	-0.005071389483343089	0.9853155217806929	0.9939074298037656	0.9929112225993801	140	12	188	122	7	64	101	57	123
RP11-848G14.5	1.7156701688526155	2.472527010949767	4.617787686472506	0.30186068895355983	-0.08713892657416225	-0.005076946897217184	0.90031698614229	0.9825428817672771	0.9879549314661256	5	0	20	8	0	6	8	4	5
AHR	7.833721414592634	7.866922997490781	284.31315260304905	0.10774144561838823	0.022577874964304304	-0.00510766554612124	0.8946324011793055	0.9853159302320419	0.9929112225993801	416	154	357	290	140	223	442	246	538
PIGR	7.724951838071914	8.100778986490123	337.68388258747524	0.5712927575746659	0.025186911161268415	-0.005137765335602651	0.7217044612520132	0.992515418755237	0.989810245758543	118	291	202	239	223	266	455	462	297
FOLR1	2.828697747768798	3.114264520726648	9.397858484672795	-0.049855132487841694	-0.00997261286083517	-0.005143254691177823	0.9790592571874301	0.9968198466188137	0.9890071060317914	10	7	7	20	2	8	11	13	8
APEX1	5.891799168333048	5.938703968864788	73.87766535633342	0.13851639179378325	0.009410430526152178	-0.005145541829652377	0.8772848521481506	0.9939916120037818	0.9929112225993801	129	37	72	81	41	63	114	50	154
ICA1L	2.494324543797644	2.959927448107117	7.7425241829667995	0.12441775089073791	-0.007066942423508354	-0.005163742570563946	0.9579696312626734	0.9983767757431624	0.9890071060317914	15	5	18	7	0	6	19	7	7
FBXO48	1.7032905671574454	2.3547115192678945	4.230924044199347	0.326186280755348	-0.04047059287818817	-0.005166489728654989	0.8992123525441273	0.9908203518749553	0.9879549314661256	1	1	13	10	1	1	10	3	11
GFM2	4.128395902240449	4.244015185589147	21.733381825444514	0.14400219392233118	-0.009229621217456739	-0.005175846976953251	0.9116103628506081	0.9953052352036533	0.9923755074612581	28	10	20	39	12	18	36	10	52
C21orf2	2.342890590856654	2.7461335735797685	6.151607554867074	-0.13655575046440765	0.00615412485657048	-0.005231777273972809	0.9424655975237697	0.9992822811943595	0.9890071060317914	18	1	12	9	1	10	9	3	9
GRIK4	1.0576556187294481	2.0289810048797094	3.0195213495301387	0.27436152018075877	-0.15694247741462203	-0.005236297605739685	0.9265729609122983	0.9702404651042484	0.9839896088291417	20	1	1	1	0	3	1	3	8
CCDC28B	1.0063048356352933	1.814890477079534	2.2149336129491597	0.04582712617712736	-0.10238264135866072	-0.005237369678590864	0.9837865577271391	0.978857713016192	0.9853562788423971	7	0	2	8	0	1	7	2	3
FAM213A	4.857156699771701	5.049156519617599	40.216046544732194	0.6406647890409776	0.05123750626525634	-0.005251751645054853	0.5432625495063504	0.9828683873150752	0.9904237791948995	25	18	30	37	40	30	69	33	68
ATL2	5.280944122649048	5.3561651714521465	47.92739908098886	0.05666968327587387	0.013982823903776594	-0.005254929565623845	0.9603255644494308	0.9923722295817454	0.9929112225993801	61	15	91	82	20	30	99	30	109
PTPRO	2.650838008505054	3.0131274231235095	7.904932464841225	0.04059641052235804	-0.005382585059289444	-0.005265313309883992	0.9821203876806065	0.998633467561377	0.9891493114962703	22	2	20	4	2	11	11	4	14
PDCL	5.005074669022519	5.111449681823628	40.72154785436436	0.1509977572119054	0.013422509145907677	-0.005303735475197874	0.8930655218440514	0.9931778077917657	0.9929112225993801	74	9	70	32	29	35	76	30	67
FCGR1A	1.9376890268441191	2.6355543887875728	6.295286343988105	0.4591956702851837	-0.03122870603479976	-0.005303849576494784	0.8698899821415252	0.9934348121497806	0.986119190659761	1	6	14	9	0	5	13	7	3
POU2F3	0.23733856950934337	1.4655025320880946	1.4300446613895987	-0.5461884925543928	-0.26068185719082326	-0.005304241799711544	0.84927641531483	0.957147192052081	NA	2	0	1	8	0	2	0	0	6
GABBR2	2.704846200122378	3.437110248316744	12.18632146298601	1.2068873272571048	0.041412726949624785	-0.005309569263337966	0.6244406279421454	0.9908203518749553	0.9870576276384095	29	2	0	8	15	4	22	12	25
RP11-273B20.1	0.48521123618541495	1.5505899952043392	1.665141959722345	0.11618833537081286	-0.11832833381442243	-0.005317509102950292	0.971445846993402	0.9812801588050893	NA	9	0	0	2	1	0	6	1	3
PPP1R32	0.968923984015018	1.7634785423518127	2.1993698892578384	-0.124957375337615	-0.12764243702547423	-0.005332266834300041	0.9609186834872648	0.97294797137151	0.9850579232401889	5	0	8	3	0	4	4	1	2
DNPEP	4.313132797825086	4.703577707659154	29.01767975118027	-0.012487250391882856	-0.04277408212320057	-0.005342321159614641	0.9941356010839976	0.9853159302320419	0.9901756985439422	90	5	73	41	1	32	44	25	42
ATE1	4.705871785707712	4.811180439897064	32.356924008704304	0.036032049152224147	0.008808191662896387	-0.005360174474397635	0.9750576362076869	0.9943333179429451	0.9921149872694626	58	7	53	44	19	19	80	22	57
DSTYK	4.887170557058023	4.990237624665475	36.49349359508622	-0.05925040524071199	0.024273376025558444	-0.0053615900665424255	0.9604091259658883	0.9877210585581995	0.9929112225993801	93	10	52	60	11	23	48	32	96
MBD2	7.255503278153334	7.3506907051961194	199.01908811631336	0.20660111256508856	0.024162781812168993	-0.0053763317424092225	0.8435487437499666	0.9881881324807148	0.9921653385442335	177	125	304	173	98	213	352	131	291
TAF7	6.3819185814231725	6.435609670924395	103.20805389819392	0.01348210682151135	0.02964174721183215	-0.005389310085297916	0.9876285162765708	0.9825428817672771	0.9929112225993801	196	21	169	192	42	94	162	78	203
DCLRE1A	2.9337703677970537	3.371179896343013	10.25516653082244	0.0633458541497697	-0.017612601309005087	-0.005405743567139638	0.9764713660183499	0.9939916120037818	0.9890071060317914	35	2	5	24	3	6	33	3	20
CASP3	4.86544895279049	5.041521932475004	39.4532146497303	0.503321065701484	0.034726340990677035	-0.005418709378898071	0.6726465303965746	0.9866708586876499	0.9904314191521295	37	30	18	69	17	29	66	24	90
ETV4	1.4498769382589145	2.182446870226636	3.9679770050754564	0.11522351058057378	-0.08197682059995032	-0.005432949238540805	0.9724850317853508	0.9841435831989402	0.9853562788423971	11	2	0	9	1	2	6	7	2
SNAPC2	2.7220016893245247	3.0727051309616926	8.256060103956067	0.058588962136385855	-0.009637543486601658	-0.005436833262742048	0.9759469636940549	0.9968198466188137	0.9890071060317914	28	2	5	12	4	3	23	5	17
MCAT	0.9380705193707741	1.7428755490323584	2.1880237972229257	-0.4182103746105136	-0.09035428690859866	-0.005437124457702659	0.8579991848861558	0.9831936850559436	0.9848255839706275	8	0	3	3	1	3	7	0	2
RP11-203M5.7	1.136912766074066	1.8851431856526384	2.4480660228926956	0.00842200452056462	-0.08217136900928462	-0.005441545539726798	0.9963822827192085	0.9832858396558679	0.9859388347270632	5	0	8	5	0	1	3	3	7
RRAS	5.207701199994384	5.250228540736316	44.83284813733928	0.02632085429019832	0.010955296149422086	-0.005441795313000434	0.9772015078650703	0.992777346332038	0.9929112225993801	81	21	63	63	16	40	85	29	79
RPS6KA5	3.5052116101495567	3.8259364610144577	16.20505858866833	0.7423701769930662	0.013623589390616355	-0.005446995730654593	0.6723052422849369	0.9951844599354809	0.9890071060317914	4	8	41	10	10	15	27	10	29
C7orf49	4.240429145104935	4.513977990407107	25.209859548887447	-0.041842076538015714	-0.008501176253008402	-0.005474225299834505	0.9782080867195136	0.9964136388178123	0.9905990736645772	63	5	67	34	3	27	36	12	63
ZFR	7.194009274994583	7.220925285109375	180.39299918039077	0.04862247846752209	0.022807926356328875	-0.005506930249536569	0.9538637598971333	0.9845776367963389	0.9929112225993801	314	53	298	209	99	146	292	161	314
RP11-536K7.3	1.733856511043541	2.4500009227218906	4.394106413906083	0.3457111735764274	-0.05974054157003307	-0.005519866322053941	0.8742839208067327	0.9863448500121329	0.9879549314661256	6	0	9	17	0	4	7	3	11
TMEM101	3.3376339800837806	3.5874581421005782	13.346829753907752	-0.04577700897359427	-0.005293452688275652	-0.005551848451368371	0.9805556910333387	0.998961426956903	0.9890071060317914	21	6	6	28	7	12	31	12	8
ZNF597	2.306052068911441	2.5987874810947944	5.7375333409118205	-0.042472710955382985	-1.1168672977942854e-4	-0.005559987593390164	0.9803566770428075	0.9998661886974725	0.9890071060317914	8	3	9	11	1	5	6	6	11
ARID3A	4.712578897676662	4.8319110091901605	32.73858028427362	-0.17728750261360238	0.022546404799326906	-0.0055846056434029345	0.8705067409236645	0.9891394670002652	0.9920647373869955	66	9	50	62	10	20	47	46	45
USP3	5.613816840021356	5.685368894503616	60.70914505072594	0.04092173025355759	0.017872127432419834	-0.0055952144632648165	0.9703679388377001	0.989792763255847	0.9929112225993801	76	16	110	117	26	56	100	36	132
DDX39A	4.829372848475496	4.985423306754466	36.479129142749294	5.631326347175456e-4	0.007734927632245397	-0.005605217389898308	0.9993394878058939	0.9964136388178123	0.99145213769184	122	6	34	53	16	37	44	28	77
AC015971.2	1.479427148171813	2.0628159386520424	3.534796751239925	5.800475788165278e-4	-0.05967516692568145	-0.00563143585927992	0.9997002845061628	0.9877210585581995	0.9853562788423971	4	1	1	11	2	2	7	5	2
RELN	3.1807913643283974	3.4861453587325006	12.997145870203205	-0.2240234548988316	-0.005104468761057977	-0.0056334116670773565	0.9115811333440684	0.9992822811943595	0.9886586156760193	13	12	13	16	3	15	5	16	16
FTH1P8	2.9705559284700422	3.5958845107579194	14.328597965934645	1.1441021374434444	0.12580021357297516	-0.005661715416946121	0.5824185910965345	0.9718294809480287	0.9859546674470695	2	6	9	8	19	2	31	11	35
GPX7	2.1555147822775926	2.484720653787755	5.2351583833831326	0.11233861985569628	-0.018417212642561184	-0.0056709250188723545	0.9585474489439905	0.9939916120037818	0.9886577582499959	3	2	11	10	2	5	7	5	8
FBXO30	5.257348917380244	5.304663702112641	46.83336904520934	0.07645107843692829	-0.0020095464590273726	-0.00567404604457447	0.9373716656827403	0.9992822811943595	0.9920647373869955	73	22	52	73	22	40	84	27	95
TTC16	0.7109319734719778	1.6756342519270127	2.205913001366262	-0.686502942417641	-0.2100961381672747	-0.005678954943260604	0.7968988581130105	0.9633862383248709	0.9806929548206748	4	0	8	1	1	5	0	1	3
SERPINB6	6.573790079211602	6.608756188166376	117.2757965347787	0.026788736213202293	0.025786611012313443	-0.0057108289113395536	0.9756858224447573	0.983788888214182	0.9929112225993801	197	39	240	133	48	109	177	101	198
ATXN7L2	1.6434302736349233	2.36439457059222	4.188391479338424	0.25078246986139174	-0.0628917125263687	-0.005717776576357338	0.9186748753594276	0.9860915581540619	0.9859546674470695	22	0	2	4	2	4	11	1	8
RP5-1041C10.3	1.0185418352623046	1.8362581486370995	2.6341952993097095	-0.2954410775816706	-0.15546803281263938	-0.0057267841993447225	0.9114084694011949	0.9694314605694809	0.9818419969794773	6	1	1	9	0	1	2	6	2
RP11-77H9.2	1.6924951074010914	2.3259738566962382	4.2433035261468515	-0.30342736136540494	-0.07518305764686439	-0.005743089633214244	0.8954225351705349	0.983788888214182	0.9860919535919912	7	1	10	10	0	9	3	2	5
RP3-342P20.2	0.5737075257315115	1.665643434247137	2.730210377922908	-0.06190027623656117	-0.06220139901764479	-0.005748223554570058	0.9848265404607502	0.9913476877884968	0.9769836562960285	5	4	0	2	0	6	1	0	3
CALM2P2	1.5131883279875737	1.938172045353777	2.9552858894298875	-0.07440317752182062	-0.035579432864291015	-0.0057762007323095685	0.9712960424832618	0.9907803225549939	0.9861598581945177	4	1	6	5	1	3	4	2	6
CCSAP	3.9137205625916915	4.139562148192234	20.610959789616622	0.292319158645197	0.012254288996815424	-0.005802108334801233	0.8627919773590762	0.9951035281303265	0.9890071060317914	11	11	37	19	13	27	38	7	28
SLC39A3	1.9705507007932228	2.6837814465822705	5.843670142141128	0.31449440373669346	-0.08189006757896701	-0.005806549027453141	0.900268647046682	0.9832858396558679	0.9859388347270632	31	0	5	2	3	9	10	2	8
ZNF611	4.255609994261922	4.564669599293475	25.950628068314156	0.0367116627960364	-0.014543533628897933	-0.0058138758845716135	0.9804220826729471	0.9939916120037818	0.9895452413128766	50	2	65	57	5	15	46	18	71
LRRN4	2.2016725956870284	3.454980007218973	12.04957193955991	1.5206153164371021	-0.06431411142984118	-0.005825520497437052	0.5966226843594307	0.9889875618499233	0.9737617169716046	4	13	40	0	0	1	27	8	31
ZNF816	2.5973655270385017	2.939119545733211	7.873321089322792	0.24698490131736883	-0.019143631547775652	-0.005825871205903057	0.9051371642843827	0.9939916120037818	0.9886586156760193	15	5	2	18	2	8	9	6	15
WDR90	3.3994228526164285	3.807496396432658	14.557790927382012	0.2119020373786924	-0.024243254065763796	-0.005840339052443105	0.9083909795186058	0.992515418755237	0.9890071060317914	68	4	21	11	1	12	28	8	34
RP11-468E2.11	1.0859850360457663	2.0140984893511384	3.3366868128948597	-1.5000538680093796	-0.1665425821180555	-0.0058793551690086866	0.48469044005712036	0.9697901172202916	0.9810859374050279	6	1	7	5	1	0	0	9	4
CCDC40	3.59240015672562	3.9493019911105947	16.53788073793603	-0.11106185800829041	-0.02472200671541858	-0.005896403175565956	0.952661993543734	0.9920424192604813	0.9890071060317914	39	1	49	19	4	18	17	19	24
RP11-51O6.1	2.173490850372412	3.1610200867769955	11.055597948439152	2.1934560155982923	0.19269889156150255	-0.005911180666285493	0.31554935622541597	0.9689330238742195	0.9810859374050279	1	17	4	0	4	5	22	10	16
BRAP	4.539884475643429	4.610454432804199	28.16629134378601	0.04751182503107493	0.00828871828033345	-0.005912134054985264	0.9666982444616753	0.9943333179429451	0.9920647373869955	55	13	48	29	10	24	47	19	57
ZNF780B	4.3719583961061526	4.57349055093301	26.865053123274553	-0.012030199039242762	0.00991899747358434	-0.00591781385164438	0.9925787247217815	0.9951645254057229	0.9905089303736516	45	11	47	58	3	13	44	31	53
SNX6	6.055547581126128	6.125664052598483	84.43690508608978	0.20147193753858442	0.016278800108256237	-0.0059346539194063755	0.8244143530801595	0.9908203518749553	0.9915694715682158	99	56	93	102	37	69	163	48	168
ITCH	6.671492588144182	6.693823377300875	124.62720018101467	0.039770085057069665	0.015686004922056844	-0.0059578816196189845	0.9625311219864356	0.9884102934149555	0.9904314191521295	236	47	205	137	56	102	231	85	240
JAM3	5.683233167938359	5.776513884929471	64.60936917105582	0.05892730097068108	0.01707280049616503	-0.005988638466164045	0.9587863673614452	0.9907803225549939	0.9915694715682158	106	14	168	73	25	47	117	57	117
MSL2	5.483037285187063	5.533214887910963	54.83377920201225	0.0459986590340286	0.01368529959776153	-0.006025874468909623	0.9639458408797247	0.9914637843561541	0.9921149872694626	91	22	103	59	23	33	109	49	97
TMEM43	6.397514404569571	6.4241591916916985	102.90165082498014	0.012415257823291873	0.03138589613348965	-0.0060414580145792115	0.9875603202344218	0.9776924951807974	0.9929112225993801	241	39	138	138	36	82	173	95	173
TMED4	5.67040064001951	5.729367025439564	62.68894435290137	0.005657911535240741	0.025253921393221038	-0.006048801491929412	0.9947479710410563	0.9849743815541698	0.9921149872694626	108	25	92	123	16	60	119	43	103
NPIPA1	2.35194467620624	3.13667331447379	7.987489412658272	0.33715650796754826	-0.06892074098003757	-0.0060532174811928725	0.8901079996466542	0.9841435831989402	0.9872213557761419	23	0	26	13	0	5	24	3	17
ABHD14A	1.1973657846451595	1.8971993320439693	2.8307927720241755	-0.13959478422463997	-0.04876135842403147	-0.006053934838594287	0.9609186834872648	0.9907190014548554	0.9833121756703496	9	1	3	1	2	2	6	0	8
CTB-176F20.3	1.9598503309327542	2.6568331587666143	5.748517978710891	0.5069549088612461	-0.04374067397799462	-0.006083767146195754	0.8418877971718608	0.9907803225549939	0.9853230694070222	1	1	5	23	3	3	7	2	22
HACE1	4.718752962603781	4.801365123127468	32.220745159669896	0.043762710756104016	0.00490472786397576	-0.006097174934503833	0.9710082881829826	0.9971330227482387	0.9913312503172116	43	11	58	49	15	19	78	23	55
SNORA38	1.7336117790128174	2.526883948398995	6.7309650982540745	1.1963090493023878	0.07868199055103692	-0.006118513295066366	0.6171337114696842	0.986004929816282	0.9810259065561023	2	10	0	5	2	10	6	3	8
PROS1	6.197197223280446	6.313211245115818	96.72891196897338	0.3384373467304676	0.031018865016767445	-0.006130265154845645	0.7291505154671537	0.9856087782274262	0.9901432419086309	122	56	74	82	68	55	211	76	173
OTUD6B-AS1	4.885137753697311	4.953268267152476	36.495808163902886	0.09546043380551675	6.819020748318037e-4	-0.006142393570192666	0.9311360638397481	0.9998661886974725	0.9908384592881214	45	18	61	43	17	20	69	35	63
ZNF827	4.157596842252989	4.310492567366859	22.004264433547316	-0.018352321711308496	0.0202656673080086	-0.006159885520808985	0.9879441916679771	0.9908203518749553	0.9904836296826657	59	6	23	44	6	23	38	12	45
P4HA3	2.01681799859292	2.6357047650463725	6.220177195284653	0.41999800059870745	-0.017307275223972192	-0.006160581390922282	0.8542729052376759	0.9964136388178123	0.9853562788423971	8	0	2	11	8	3	5	5	19
PI3	1.5736490266779188	2.7558681417021833	7.05068007304984	1.0730928173686698	-0.1467181252806357	-0.0061718083292304745	0.7289635079824993	0.9766420351872755	0.979321985129846	0	0	27	1	7	7	4	11	4
MED7	3.345554099201118	3.5707584606215668	12.449364417180217	-0.06286672538616185	-4.5916326090257337e-4	-0.006219222330575917	0.9694856740384475	0.9998661886974725	0.9891493114962703	33	5	19	16	3	10	18	5	38
RP11-495P10.1	0.5507685393462418	1.565071225677356	1.5926588087030742	-0.07360857896745925	-0.16204952584128746	-0.00622925352784744	0.9784745396619763	0.9702089365802277	NA	1	0	5	6	0	1	6	0	3
RP11-17G12.2	2.5906154078146475	3.0167087839001656	7.936220513600786	-0.12139033552240261	-0.021423646444468585	-0.0062383071404005334	0.9573558849393861	0.9939916120037818	0.9881038852094864	14	4	6	20	2	5	24	1	17
SGSM1	1.5163881628765186	2.095515402112705	3.202327951467936	-0.08582960185381833	-0.043846726961856354	-0.006284841805738806	0.9703114615363242	0.9891394670002652	0.9853562788423971	9	0	7	5	1	2	3	3	10
RP11-16C1.2	2.9292800667136105	3.342412728607755	11.417376271893296	0.6326641426346757	0.03202011724089468	-0.006332946828682577	0.7209805697456778	0.9914637843561541	0.986119190659761	4	13	14	13	2	4	19	7	32
ABLIM3	6.355301759870131	6.463204714203099	105.22790861643969	0.12496655582521668	0.007850848434892461	-0.006351769513557603	0.9176447274107483	0.995271555665479	0.9904626043722063	294	29	64	231	36	87	171	79	215
CALD1	10.21446663107237	10.274411471042763	1508.6123920390382	0.09491010541084276	0.018050036726694037	-0.006363412234360439	0.923776548116805	0.9900346691950814	0.9904237791948995	3291	474	3052	1034	694	1050	2802	1447	2380
RPL26P19	1.6272407959165949	2.5137073554892853	5.893036277765221	1.018871390472666	0.04231498461231433	-0.006365763309123884	0.7298543128353207	0.9923722295817454	0.9808113319187765	0	3	12	1	6	5	19	1	5
PSMG2	3.6427704837026207	3.931982638105946	17.134390084290068	-0.0091308385475194	0.0034897407892189973	-0.00637501234965041	0.995944074148346	0.9992822811943595	0.9888637774330796	16	7	25	25	11	14	48	2	33
CHRM2	0.8967501635524976	1.7620272104982027	2.218237475178832	-0.4305620584259648	-0.20579840472061256	-0.006375241639018417	0.8553523940253909	0.9599131512628859	0.980099149019811	9	0	3	5	0	1	1	5	3
ZNF771	0.6139930901075901	1.5062560246386474	1.542332876416797	-0.14120807277253344	-0.20461134843544343	-0.006380020293905279	0.9581700392323513	0.960208151014154	NA	6	0	1	5	0	1	4	2	1
ITIH3	1.143325599169209	1.9428286846363303	2.6384476939670343	-0.3455614224830384	-0.06925741583560083	-0.006400868532855228	0.8871247233738109	0.986004929816282	0.982665246853963	5	1	7	5	0	0	8	1	8
DTWD1	4.540359223575508	4.679651428404119	29.564780141711946	0.09935188543644125	0.004091913393885023	-0.006412083844345801	0.9381867332076783	0.9984217357757721	0.9901432419086309	45	6	30	58	20	15	44	26	74
SLC2A11	4.216766860832824	4.47730283393718	26.579416525147625	0.3381291002611207	0.010971713753092919	-0.006437097086791364	0.8359437536011571	0.996273767144958	0.9884940297641256	14	22	18	54	8	19	28	36	34
GRSF1	5.899845566055743	5.937876468636814	73.34487278612485	0.0866495916485379	0.005398644334737038	-0.006444075070975966	0.9223213199811239	0.996273767144958	0.99145213769184	116	28	75	122	40	54	136	53	143
RP11-23J9.5	0.968923984015018	1.7917995407851226	2.3622052518155323	-0.4045323993782768	-0.19347493532707163	-0.0064503297047344916	0.8683474710429541	0.9621068432204762	0.980308160718636	5	0	8	4	0	3	1	4	2
SCNN1B	2.680009898922843	2.9284646681162534	7.628694303653668	-0.07787386418405016	0.004719648028023879	-0.00648320595689126	0.9651232223040225	0.9992822811943595	0.9884940297641256	10	3	18	10	2	10	10	6	10
SLU7	6.00728215831657	6.078680408717038	80.64437010266506	0.07271272119288054	0.012530761266545183	-0.00648920298363244	0.9435156559706571	0.9925883151866751	0.9905990736645772	112	19	131	120	50	46	178	60	157
ZC3H3	4.108081256463646	4.418466645404177	23.23046965084167	0.0029182428863986074	-0.01203913110508498	-0.006493343766299267	0.9983994569869349	0.9943333179429451	0.9890071060317914	65	4	40	53	2	12	41	19	61
PSMD2	6.788900665769324	6.841850062241298	138.3085088160204	-0.02033510711680039	0.01890960254370201	-0.006500886877475014	0.9821203876806065	0.9883119216324043	0.9904237791948995	374	47	152	166	59	130	203	144	176
CTB-109A12.1	0.8806260849014076	1.9611371808574127	2.7773618153421262	0.533895778839286	-0.24715470862117306	-0.006521840218262974	0.8599148304820683	0.9557135978310496	0.9781056773558525	0	0	10	10	0	5	4	1	3
ABCD3	5.351274134612083	5.463550609448467	52.20950326890815	0.023351677656646693	0.01363472641403003	-0.006541725108681353	0.9827677698283062	0.993145233365069	0.9901756985439422	96	30	68	91	8	44	84	53	73
COL23A1	0.8507045964230214	1.865795166710703	2.8833263259647524	0.2864828376912342	-0.0903485576409823	-0.006543019226008427	0.9311360638397481	0.9853159302320419	0.9773661211148865	11	3	2	0	0	0	3	4	7
RP11-359J14.2	0.7633213569095191	1.62002763166907	2.094139522876539	0.1870749258769265	-0.07737962483313009	-0.00654662167943713	0.9556628826333727	0.9868822881125406	0.9784548194338857	0	1	5	4	1	2	5	0	4
SLC52A2	1.8485767267018114	2.8291103446661867	6.108271605720339	0.7440127261994971	-0.1622341487014241	-0.006566759766488869	0.7517851337458245	0.9684850612046874	0.9818970279963006	37	0	1	14	0	5	8	4	17
JMJD7-PLA2G4B	2.1907414478505194	2.7279328613367007	5.9761824554693	-0.03494188149475049	-0.028218833179154194	-0.006580334344429559	0.9872324980863797	0.992515418755237	0.9861410387650263	18	1	13	10	0	9	6	5	9
GPRC5D	0.5306063789252914	1.6301950331178638	1.8823343631591074	-0.03367165333816683	-0.3462137968173817	-0.006582566502909475	0.9900990242160921	0.9372747180344394	0.9747521830426265	8	0	0	7	0	4	2	1	1
NSUN7	2.7389337857435856	3.098536898453614	8.238167318332255	1.493269832042411e-4	-6.729720966278723e-5	-0.00662140795462203	0.9997701150203735	0.9998661886974725	0.9884940297641256	22	1	21	9	2	4	19	9	13
C6	1.0443962169383423	1.7751598559792694	2.344475982832845	0.22707398514757313	-0.10667382860062784	-0.006628833013097522	0.9244091399435195	0.9784298892858461	0.9810259065561023	3	0	10	1	1	2	5	2	3
SNX20	2.365194660436107	2.776734322978142	7.011428104130817	0.43183442323950594	-0.03085839150790311	-0.006649687851533008	0.8362999396203082	0.992515418755237	0.9853562788423971	3	4	21	3	3	4	12	8	9
FLNB	7.9136891194899155	8.03488178695333	315.843371615848	0.11301921048004794	0.001445182610764216	-0.006655404134406687	0.9261017043214868	0.9998661886974725	0.9897643700827097	817	41	691	542	77	253	524	245	630
NTAN1P2	-0.3752053762563856	1.1098562645136707	0.8991646569732117	-0.43635839821910555	-0.2372854379114929	-0.0066767008441316845	0.8957209199047668	0.9694314605694809	NA	5	1	0	0	0	0	0	0	5
NAIF1	1.0968202033695733	1.8685548994839636	2.4743753235462895	0.05580128892307522	-0.08661652259068499	-0.006689366011509113	0.9805694916602772	0.9832858396558679	0.9810859374050279	7	1	8	1	0	1	4	1	9
TIMM8B	3.8374950854175345	3.9524087724563564	17.406894917377716	0.07336104064866313	-0.018581733303908176	-0.006762720906057157	0.9556684481898012	0.9923722295817454	0.9894134410679998	31	11	20	25	5	11	29	13	38
MROH1	5.9140535496209745	6.067220589386327	78.8169052785549	0.018092447280926283	-0.005918046331628653	-0.006797311389762418	0.9877761994069021	0.9968198466188137	0.9893111186276108	231	15	93	189	14	66	123	69	147
WDR36	5.313080843566772	5.400656425131364	49.60599020580725	0.07923009755538682	0.010827883121702877	-0.006811855614176699	0.9433265631001507	0.9939916120037818	0.9890071060317914	111	11	43	93	27	36	94	39	93
EOGT	5.2525859370433965	5.3755599076635425	48.64774307348647	-0.1135570764343592	0.006902126148103041	-0.006815687741139314	0.9237388099411237	0.9964136388178123	0.9893947352190889	71	18	103	84	11	28	59	66	83
STRN3	5.7824295485152435	5.838072053481141	68.01804111810658	-0.015402018932247111	0.013037968680355994	-0.006830481657616506	0.9872324980863797	0.9923722295817454	0.9904243364663885	139	21	97	88	34	65	95	36	167
SNHG3	6.561761952737389	6.642955921455067	121.23071743554036	0.19523757412912116	0.015096150312762145	-0.006843062446763862	0.84927641531483	0.9923722295817454	0.9896752025877641	150	54	82	201	78	116	204	97	177
NCBP2-AS2	1.9729432742987385	2.3839237036901326	4.8976197532325365	0.12581700963452783	-0.048583574555465414	-0.0068521848740744195	0.955730923883876	0.9881881324807148	0.9853230694070222	8	4	2	10	1	2	10	5	7
XYLB	2.7687615104611143	3.006680560521093	8.002063788968762	-0.0072753811713865595	-0.005804113062926742	-0.006856273631807146	0.9959559525559848	0.9983767757431624	0.9885748905600762	21	2	7	13	4	5	18	7	12
SEC22C	5.082957136281844	5.1555948317560025	41.206772721898304	-0.012251774668264622	0.03063500259365655	-0.00686912015001409	0.9890941790357342	0.9831936850559436	0.9901432419086309	85	11	70	71	13	31	84	31	77
ZC3HAV1L	2.175869944370129	2.718620119281457	5.861199899572247	0.1800906756210265	-0.031613845773179244	-0.0068796458512815125	0.9332479966552638	0.9915071448204008	0.9859546674470695	9	1	19	11	0	5	7	6	13
LAGE3	0.6748250673634226	1.8623602760019065	2.5562400667279825	-0.2832456610060911	-0.11696839636740389	-0.006899317916414165	0.9351624741254985	0.9831936850559436	0.9742713974640309	5	0	0	9	2	1	13	0	1
AP001469.9	0.8747021055089125	1.882489382791909	2.41580970282894	-0.6959970805997175	-0.1003988428146819	-0.006900006106340264	0.7688106112299363	0.9832858396558679	0.9784548194338857	5	0	8	3	1	0	12	0	4
HSD17B4	7.789116073178254	7.90159829217411	291.9073172632349	0.2690034692001447	0.01947504975134254	-0.0069178136922516285	0.7778653485060684	0.9907803225549939	0.9890071060317914	361	117	257	243	251	229	467	197	657
NUCB2	6.856441362467929	6.928140005876484	147.59149241639798	0.17137746011795693	0.016534561439195062	-0.006931512317936289	0.8534912607527212	0.9907803225549939	0.9899422761999868	288	48	170	116	107	124	276	96	279
ZBTB24	4.036845600815091	4.177200209707903	19.99130042313201	0.028172460822556103	0.016243104600045702	-0.006937020722169484	0.9805556910333387	0.992515418755237	0.9895452413128766	40	8	26	42	4	15	36	14	44
DIAPH2	6.602665159040814	6.6288478881127855	119.03810140242649	0.04131222550541703	0.01981915943825351	-0.006948959202479639	0.9625311219864356	0.986004929816282	0.9904836296826657	250	46	196	121	49	98	224	91	204
IQCK	1.3913021371912042	2.0891580669746728	3.244567042128593	0.16989257995467283	-0.06822170522781992	-0.006953621357124392	0.9479498688056633	0.9853159302320419	0.9815143305009454	9	0	9	1	2	1	6	2	10
QRICH2	2.6661713381615044	3.0265212815528613	8.161233242902266	-0.20276683940127765	-0.025060911401923402	-0.006987988830899397	0.9168482636472058	0.992515418755237	0.986119190659761	9	1	22	14	3	8	9	12	7
EXOSC2	4.2446843196254695	4.439497567954616	24.44008260268665	0.030516272142321922	-0.005933865296770631	-0.007011673507612675	0.9831285684179387	0.9973950962192446	0.9890071060317914	56	5	15	63	10	26	48	18	30
ACADS	2.5208551378692943	2.77210257918633	7.079264842926815	0.08583681595657577	-0.06114384966904256	-0.007031000981630786	0.9643817262948335	0.983788888214182	0.986119190659761	11	5	8	5	4	3	10	5	18
RFXAP	1.781341487610033	2.574560657286513	5.2181105292405405	-0.4688870312342572	-0.03539675844937934	-0.0070393601308766434	0.858965855325155	0.9926183172180452	0.9815143305009454	20	3	6	3	1	0	12	1	21
RP11-3K24.3	0.13960857066389817	1.3242138769959935	1.0792944841535028	-0.5953862472679752	-0.25138943328682456	-0.007043229832030742	0.8036614678890691	0.957857938951942	NA	3	0	5	1	0	0	6	0	1
CLEC16A	5.8095548977931735	5.933227103146009	71.61851596416948	-0.004582650912004172	0.008245308033152906	-0.0070447806149529215	0.9959681585229097	0.9951035281303265	0.9896426096131715	199	13	104	150	16	50	137	61	135
USP43	1.3490866249526043	1.938284613856801	2.891331570077959	0.008864181549605511	-0.06736316041284256	-0.007095351831313267	0.9959681585229097	0.9853159302320419	0.9815843316846917	4	2	7	4	0	1	5	2	8
DNAJC8	6.1783752955791265	6.211854977978308	89.42261461246713	0.04828420178365036	0.010023522376674525	-0.007099305270216051	0.9592931407720044	0.9931778077917657	0.9901432419086309	140	39	107	112	49	78	119	85	151
DHX32	4.259595039398218	4.451584030015979	24.869209888854346	0.17536950580292002	-0.0013811364730082142	-0.007122527242960457	0.8956578246115906	0.9998661886974725	0.9890071060317914	44	3	22	51	18	17	50	16	52
RP11-797H7.1	0.7016037450860665	1.6875550333161207	1.9721653009424427	-0.49524066556031593	-0.09431952920586678	-0.007127136337764568	0.8463577707883263	0.9841435831989402	0.9767165991518493	2	1	6	4	0	0	4	0	9
GTF2IP1	1.2752305910739996	1.8839176256736132	3.0240467432547518	0.08453753981543506	-0.07655886430661737	-0.007135211911367787	0.9736835993152615	0.9850648133721642	0.9806270106039792	2	3	6	4	0	2	2	3	7
RASL11A	1.2938335765834328	2.2277679560728454	3.383659748443164	-0.17201668808160359	-0.11558634085429645	-0.007138026283257863	0.9538637598971333	0.976888516075223	0.9806325343188307	6	0	12	8	0	0	9	2	11
U3	1.7464314215311183	2.330525576326971	5.273557105370838	0.07946135619562972	-0.06315702687155696	-0.007149165393332249	0.9784745396619763	0.9881881324807148	0.979591799752997	1	5	3	10	2	9	3	4	3
CPEB1	0.5818256881970362	1.808442508822745	3.2614954924353796	0.49090483509874666	0.16950794478765296	-0.007202184997447281	0.8881869047181586	0.9746756667300422	0.9721076419735465	1	1	1	0	6	0	13	2	1
SLX4IP	3.589028051810835	3.9486629692170774	17.101440188418092	0.3064782534660591	-0.03334116592223798	-0.007208794276998235	0.8806941306852538	0.9900346691950814	0.986119190659761	26	4	4	54	9	20	16	10	39
MAN2C1	5.860124500253283	6.046312595959154	77.40645374100555	-1.2710826788704077e-4	-0.014154508922522329	-0.007229924544059433	0.9997701150203735	0.9932971559886025	0.9890071060317914	233	12	146	147	11	53	124	71	160
CAMK4	2.267668490208879	2.9223057954231715	7.230407361191118	0.7856682679463792	-0.08815614504493209	-0.007241945806144899	0.714244508046355	0.9814297330728482	0.981683057145155	1	1	34	7	2	6	11	6	14
PAIP1	5.804454833489434	5.864050999685309	69.7031342653943	0.0880339705748374	0.008946253566483108	-0.007242545446930874	0.9261017043214868	0.9939916120037818	0.9896752025877641	127	19	85	82	48	52	139	58	107
PLAG1	2.6282446519115483	3.0373412764524765	8.80808653501797	0.6193000183119868	-0.0204468646929837	-0.0072778089011539095	0.7517851337458245	0.9942195673279511	0.9844108831523024	2	2	8	18	9	4	16	8	16
TUSC3	3.9376968924832	4.297024841309508	21.886604066061583	0.21507789073379463	-0.03707613006642966	-0.007288702102444139	0.9069762550583581	0.9881881324807148	0.9862332571316208	37	9	77	11	2	23	23	15	50
BBS2	4.80143930972573	4.867874716822507	34.45079497450648	0.14497189402599156	-0.01361921719758659	-0.007301660585333245	0.8856060400109199	0.9926183172180452	0.9890071060317914	56	14	35	42	23	25	59	23	72
XRCC6BP1	1.140653879839581	1.9367232621958876	2.7460993270868888	-0.2707363459010965	-0.07604183912220422	-0.007306163891726972	0.9161215867701918	0.9853159302320419	0.9800074332764251	4	0	3	8	2	1	8	0	8
POLL	3.5752857524481696	3.840562556271289	14.977439813767205	-0.00913984587296608	0.014552434295977438	-0.007333860159402258	0.9946572323378168	0.9939916120037818	0.9888571663195087	38	2	30	28	3	8	32	14	30
CD69	2.4860730207179484	3.2470422942152757	9.660047734697006	0.7119805554648574	-0.08336285743648914	-0.007359495904643404	0.7419638085205744	0.9832858396558679	0.9811281445809454	5	5	44	4	0	3	19	12	15
CICP14	3.543487329282923	3.9242134387539656	15.999109696482318	-0.07558923633732277	-0.02584629753866129	-0.007384108349394232	0.9690556676269976	0.9913476877884968	0.9879549314661256	40	2	37	33	1	18	27	15	19
SMAP1	4.697658194688558	4.7697258124692805	31.60668748661801	0.05583404255330661	-0.002179937192603762	-0.007385124925699436	0.9609186834872648	0.9993287272581047	0.9890071060317914	67	14	48	32	13	20	68	21	62
SNORD48	1.2472818391855591	2.1102257168802403	4.672265788959852	0.21761531027971606	-0.02419129038837014	-0.0073935025475289	0.9516319556194222	0.9968035054891691	0.9737617169716046	3	6	0	4	2	10	2	1	3
TMEM42	1.6880727731724277	2.3120115109595525	4.876785802814589	0.2119788856773705	-0.04620066392917262	-0.007396295409403004	0.9312568908832959	0.9911749488681791	0.9801744521818198	5	0	6	3	7	1	5	7	9
GREM2	0.23500052333580038	1.316275648277169	1.2766787375128084	-0.07983234716112003	-0.17309578648194165	-0.007429168800325069	0.9784745396619763	0.9716435360355306	NA	2	0	5	0	1	0	1	1	5
ANXA11	7.1527641416532015	7.1784994483752085	174.49331595204674	-0.007259270566693704	0.027784843863113314	-0.007448106400684526	0.9915297622073708	0.9815108691361116	0.9899422761999868	338	50	272	288	69	125	307	175	278
FNBP1L	6.442170385885589	6.495483443526848	108.84999625590845	0.14284242289748095	0.012721919362911147	-0.007464291593031019	0.8766187150196408	0.992515418755237	0.9904237791948995	116	40	191	125	66	87	181	77	225
RPP21	0.655733452434779	1.698960273711999	1.8681516089656498	0.41088773406756124	-0.23206970103782426	-0.0074686077007114745	0.8798440536421726	0.9563200890667214	0.9737617169716046	11	0	0	5	0	1	5	1	4
RP11-981G7.1	0.7634652200100324	1.7782650417761843	2.1645933507547745	0.027883727949174653	-0.20947692333896964	-0.007477040687544515	0.991176777989089	0.9627006811603203	0.9744075768582257	1	0	10	5	0	0	3	3	6
MARVELD2	3.8108260704319044	4.0259634111782585	17.670215209996794	0.021880313987235323	0.005377343944429298	-0.00747995982793197	0.9875926617736123	0.9981994032200001	0.9888571663195087	35	2	23	41	8	15	25	11	46
MAL2	5.575685301135537	5.689213405239586	62.07843803269	0.31881040996207494	0.01391356617658129	-0.007501761929715481	0.7708112485470883	0.9931778077917657	0.9888178128731091	77	37	33	108	32	49	125	38	114
NPEPL1	2.146012614960188	2.777100470447738	6.025738444276075	-0.17031427800640236	-0.06466105066344009	-0.007504961425404526	0.9451121246746822	0.984472572877537	0.9833121756703496	18	1	13	12	0	4	22	4	4
NRG3	0.3386545015737407	1.4720980836235575	1.3461551705223946	-0.3015468875014023	-0.2193452216552746	-0.007527624433371338	0.9117389307851578	0.9630118641335342	NA	3	0	7	1	0	0	5	0	4
CRY2	4.759373319237592	4.870076935088349	33.394913317076245	-0.0541598987440851	0.02619599420492013	-0.007543223279228669	0.9631087087633291	0.9865637293754165	0.9890071060317914	72	9	69	50	8	33	66	24	51
SIDT2	5.64945990129652	5.74618648329969	63.33604685979443	0.029328090974910407	0.01487017515233201	-0.007586752961059974	0.9784745396619763	0.9923722295817454	0.9890071060317914	145	27	126	75	11	60	108	42	121
RFNG	2.857810211084962	3.4436693624668706	10.957583506336928	-0.06906827957593835	-0.08979872691499687	-0.00760284523091388	0.976915438649307	0.9766420351872755	0.9848948591118524	48	2	13	19	0	16	9	10	15
CNP	5.075548006878718	5.25768261984214	43.97192412892473	-0.049086745456267976	-0.005555329200159491	-0.007608223243148922	0.9719438196431659	0.9972465914875394	0.9888637774330796	120	12	62	94	6	44	72	21	103
TSPYL5	3.6322909902430722	3.7579995135807263	15.284706279862311	0.0419268193185529	-0.01843295483687968	-0.007620739478361633	0.9764917460371105	0.9926183172180452	0.9884940297641256	18	10	19	24	5	15	17	12	29
CD200	1.9780736904418983	2.4568175308568043	5.388362107337379	0.5409993154048487	-0.05356966982995302	-0.0076304856044539845	0.813373234131709	0.9881881324807148	0.9810859374050279	1	3	15	3	3	5	6	4	10
DCAF16	5.277985434346643	5.409666610098553	50.51666295124011	0.10273725494179528	0.0016254429398308398	-0.007634093195686699	0.9361436729808972	0.9998661886974725	0.9886586156760193	67	30	40	118	12	40	68	57	74
IPPK	2.3437044439832078	2.897980533411654	6.851059805462059	0.26260108920406555	-0.047453313970042196	-0.007651647308156624	0.9017360043035897	0.9878736325501989	0.984485005488357	33	2	9	6	0	6	15	5	11
PPOX	1.805066031642355	2.387293821200851	4.21125601225293	-0.2812523033055636	-0.05597052225668478	-0.007663568766378852	0.8939928338910151	0.986342376085961	0.9823074281199838	14	1	5	8	1	1	11	1	14
SLC8B1	5.437480107405546	5.5650206040361585	55.90439392699321	0.03944627103797606	0.009292451448817839	-0.007683501039803538	0.9742336718269524	0.9943333179429451	0.9890071060317914	113	30	73	103	7	44	85	56	93
SGPL1	5.743966740937691	5.806199372148193	67.53870234338343	0.1658865805977353	0.0051138306420578	-0.007696117107094031	0.8613459206387933	0.9968198466188137	0.9890071060317914	86	33	66	84	43	68	106	43	119
NIFK-AS1	2.0711163956073935	2.6570611058610742	5.49564652505177	-0.06585612657537011	-0.04423249029997421	-0.0077141460744677235	0.977309612844915	0.9889875618499233	0.9839812059244479	12	2	10	13	0	4	17	1	11
IRX1	0.3723288424221903	1.530581578031072	1.519685744422635	-0.254889703575253	-0.26298138392506204	-0.007747427892972429	0.9285781371880277	0.9546742271742031	NA	2	0	1	9	0	0	7	1	1
FAM161B	2.5490040435622494	2.9960666560232423	7.908486690473005	-0.14317560258666143	-0.06150260658370156	-0.007761593200009006	0.9526741323006471	0.9841533740902287	0.9828198833168352	20	2	23	3	2	11	4	7	14
MMP1	3.1640127886452243	5.512029739815879	57.85855907979905	4.258670014730948	-0.40474427330461704	-0.0077623444169123545	0.09797881812228773	0.9399889037630379	NA	0	1	0	7	134	59	53	31	72
GRASP	5.127920172815006	5.275175825717951	44.82636241576922	-0.03766584198360151	-0.0017254245535285632	-0.007768333194538207	0.9758737697102007	0.9998661886974725	0.9888571663195087	68	10	123	72	10	35	62	49	77
UBE4B	6.0517434895681035	6.127695801480578	83.30478639550485	0.04585158261752203	0.01184620533272096	-0.0077723284492765355	0.966511465606147	0.9931640365350819	0.9890071060317914	209	18	101	106	47	69	177	46	160
DHX37	4.261610585337863	4.499461663107685	25.361777325910783	-0.13051264761217	-0.025980877129351206	-0.00788461716695946	0.9313551780995816	0.9900346691950814	0.9872088497435332	104	6	28	28	6	15	31	36	40
SLA2	2.442916252918398	3.1369120536258217	8.878338662090664	0.5780317733427585	-0.05132490684877687	-0.007902808939342828	0.7959737286401436	0.9883119216324043	0.9810859374050279	9	6	33	3	0	8	18	2	21
ANKRD10	6.109511850604472	6.164756975255987	85.18586311516437	-0.01086940919925374	0.025459961320874726	-0.007912006713330484	0.9891216163848251	0.9841533740902287	0.9890071060317914	152	22	174	137	28	60	146	84	149
GRK4	0.8277656100377518	1.7519521310596633	2.3944305850624006	0.018613256887939106	-0.14065469283003504	-0.00798568614217466	0.9945774371603834	0.9753378093971652	0.9736729512888752	11	2	1	1	0	0	6	3	3
ARFGAP2	5.465818712215827	5.52507321950143	54.276355028327075	-0.018089990574878326	0.024155024635606478	-0.007990168191362319	0.9844728397944864	0.9853159302320419	0.9890071060317914	141	21	76	67	16	42	94	54	83
MAPK13	5.1331261896863305	5.29794071303926	45.292129131830684	0.02412634129499888	-0.0067987341679306736	-0.008016231214948905	0.984097854749774	0.9968035054891691	0.9885748905600762	67	11	76	126	9	36	77	25	115
ST6GALNAC4	4.124648196811924	4.285534077132686	21.77160874119851	-0.04549444426981056	0.0011717414606570806	-0.008022679015095404	0.974380094733957	0.9998661886974725	0.9884940297641256	59	7	21	36	8	8	35	22	54
RHPN1	2.605678612022958	3.037625888461854	8.139414796767115	0.04775023308991257	-0.010600538203377528	-0.008052796481822198	0.9805556910333387	0.9968035054891691	0.9853562788423971	16	4	13	17	0	11	14	5	10
SPEG	4.147997940307658	4.616583301826407	27.7045871212755	0.021691058744039753	-0.09524784737600306	-0.00805929809834768	0.9908567858146966	0.972439581483328	0.9833121756703496	48	8	113	13	2	25	37	37	22
RP11-456P18.2	0.6569956593419509	1.6078344000363216	1.8570086548261846	-0.2802473793654266	-0.3023257907243506	-0.008072766909219164	0.916032385157784	0.9403741524811274	0.9733805757310142	5	0	8	1	0	4	1	1	2
CCT8P1	0.3344358515516273	1.5588057982405794	1.8950316057833585	0.1639348452950907	-0.0854063295003199	-0.008077904576528284	0.9644094431736202	0.9881881324807148	0.9688194482498146	0	2	1	7	0	0	7	0	4
CBFA2T3	4.271662081150371	4.36068041395109	23.19274767266144	-0.050682868887696644	0.021280900162640178	-0.008096483712203666	0.9660550088161255	0.9891394670002652	0.9888571663195087	45	7	40	33	9	17	47	22	33
TTC21A	2.680242546738791	3.0941926485137903	8.540787634897757	-0.48366738067745074	-0.05490139560616841	-0.008102363771791698	0.7780228333304056	0.9853159302320419	0.9828198833168352	18	2	22	10	2	16	15	3	5
ZNF674-AS1	1.2900807242133694	1.988424772468667	3.452312150371416	-0.0387641146593315	-0.07946009947902415	-0.008103814836803367	0.988777595378585	0.9853159302320419	0.976306764906472	1	3	8	3	1	0	5	5	6
RP11-475C16.1	2.196876185920042	2.5589631672134106	5.971869429600546	0.12451101483252396	-0.05611449662856418	-0.008130608523661768	0.9574599791733434	0.9864179220466467	0.9810859374050279	8	5	2	11	2	3	11	7	6
YPEL4	2.6767387326503704	2.926124373063641	7.598780969136789	-0.11168588157138752	-0.02830212563440626	-0.008145758484936184	0.9518119376793094	0.9908203518749553	0.9853562788423971	10	3	16	10	3	6	6	6	21
ZIK1	1.4606257722298939	1.9770706266285476	3.395028933737134	-0.5933773184626744	-0.09526132752040538	-0.008156093228125367	0.7574729630616066	0.9795320378203995	0.9771784278697707	7	2	4	4	1	7	2	2	2
RPS2	8.150695755080081	8.21753516961306	362.07312892044035	0.08978859121756455	0.012224566987026298	-0.008161104350834891	0.9311360638397481	0.9931640365350819	0.9888571663195087	1011	150	267	399	168	377	581	286	516
SCAF4	6.053265520953635	6.110710048293039	82.24534807225957	0.02462001698900938	0.02127302056874066	-0.008163340072939443	0.9784745396619763	0.9868810944429494	0.9890071060317914	159	16	142	118	42	67	131	70	156
CEP19	1.2570822150671683	2.0070922103259283	3.007773922135328	-0.172310933845657	-0.0988217182091337	-0.008171753163881183	0.9518119376793094	0.9812430304949653	0.9770055250536412	13	1	4	1	1	0	5	3	9
YY2	0.3840936945535036	1.477651691195978	1.3622344263086248	-0.45342681729576584	-0.22868897035954672	-0.008215899895519274	0.8546208216991321	0.9607929618065986	NA	2	0	3	6	0	0	6	0	3
CPSF2	6.324515860474056	6.358614447975833	98.74012546364845	0.05343111410909645	0.00763001996552007	-0.008233148900819092	0.9530035082584388	0.9939916120037818	0.9890071060317914	176	35	105	145	56	94	163	64	185
TNNI2	0.7834888111045338	1.7398991326555886	2.153970271138715	-0.5123183941026996	-0.1694707958672521	-0.008238028625672092	0.8435487437499666	0.9694314605694809	0.9733805757310142	6	0	7	1	1	2	9	0	1
IMP4	4.328122784119513	4.449300340502651	24.83723035219643	0.030353807889873373	0.0069900274735563575	-0.008253456792119756	0.9798908645690257	0.9966602486086047	0.9884940297641256	70	12	25	33	6	22	51	17	39
IER5	5.508611514273391	5.57290639582876	56.6769467508689	0.0740860073165447	0.005023507768964264	-0.00825469353788491	0.9450610932981991	0.9968198466188137	0.9888637774330796	84	18	54	105	34	53	106	43	80
PLAC9	1.5603581362593262	2.6204470901242423	5.022710641462177	-0.5782283926443963	-0.18403794522377984	-0.00825517933580447	0.8407353793024429	0.9648463090169993	0.9761599708012813	19	0	14	8	0	0	21	5	3
UCKL1-AS1	1.8867397453975308	2.3876431785050345	4.480430612602564	-0.029823590639393584	-0.035521322657458915	-0.008263268201127383	0.9882922841397687	0.9907803225549939	0.9815143305009454	13	2	7	7	0	6	9	2	6
RING1	3.762031966773855	4.004786189463439	17.166254483028556	-0.022470449320749618	-5.1346662949400305e-5	-0.008264408856609154	0.9875926617736123	0.9998661886974725	0.9870576276384095	62	3	27	21	4	9	32	18	34
CTA-276F8.1	1.1866304301819797	1.8095842886701652	2.4544451327431718	-0.02250138471219791	-0.10802971957845972	-0.008286954216230148	0.9908644325169705	0.9757307941239319	0.9769836562960285	5	0	2	8	1	3	4	2	3
MAMSTR	0.09524521695050626	1.4215069550700157	1.2521475015802053	0.03247166744558292	-0.4267198715729961	-0.008309701743673912	0.9908495840567906	0.9272989264730475	NA	11	0	1	0	0	0	5	1	1
RPLP0	8.883697876909185	8.958020909078183	605.5733549314205	0.1406274569746482	0.011926907214372853	-0.008323921213530424	0.8914166899704509	0.9932296064224866	0.9886586156760193	1731	217	394	666	325	473	976	557	1037
TMEM110-MUSTN1	0.13960857066389823	1.478138169996533	1.6150205392897943	-1.7079880545111341	-0.7008640494872185	-0.00832711028022393	0.45135107241620215	0.8807034866590413	NA	4	0	3	6	0	0	0	5	0
RAD9A	2.798479250896537	3.312820403337299	9.975537894365358	-0.011266444647799623	-0.05284660132735908	-0.008338462181898185	0.9955565288888286	0.9855755914826593	0.9833121756703496	38	3	18	11	0	7	13	15	12
ARHGAP8	1.9345014522095638	2.4878700659214252	4.797392403512453	0.03456561533784246	-0.0528499931908243	-0.008396738654518471	0.9872324980863797	0.9868810944429494	0.9810859374050279	11	1	6	15	0	3	7	7	7
PCBD1	3.9119430689132453	4.1810365819550945	20.095822213329953	0.23935340786655576	-0.02497687304877111	-0.008413196606460454	0.8806941306852538	0.9913476877884968	0.9857338741654981	33	3	10	64	10	13	37	19	35
P2RX4	4.915321550218716	5.023993657588545	37.85316152544617	0.12110798022755523	2.489570957667327e-4	-0.008417322901313123	0.9223213199811239	0.9998661886974725	0.9883601115737921	36	14	86	56	15	31	64	20	91
MUC16	4.426016587610694	5.392073390402065	50.0605639775544	-0.1847374628906895	-0.2326715115648511	-0.008418616726065505	0.96041961203265	0.9527153683193695	0.9724706828065754	8	22	232	14	13	41	13	95	15
MAPK8IP3	6.46873593054085	6.753796596235634	127.94776459420818	0.12077405474383965	-0.04362656930419145	-0.008430599864017695	0.9447607817223719	0.984472572877537	0.9859546674470695	395	8	321	206	20	109	217	112	201
GALC	5.207094389937852	5.3281428356416525	48.47953890770642	0.34144282248884505	0.015321277234877114	-0.008464164616660197	0.7402500377811763	0.993145233365069	0.9872088497435332	45	25	50	47	37	45	88	23	95
RNU1-148P	2.0000010978454945	2.7331655168598346	8.203574599440834	0.14057198808996632	0.0042032737435058875	-0.008471414358314657	0.9665389732312887	0.9992822811943595	0.9734054743194142	3	9	3	2	6	16	2	5	4
CTSS	7.63729439796599	8.197128510698068	361.5122864936183	1.1646622486426832	-0.06195234820717334	-0.008479052069792572	0.5496581014423377	0.9850113680413182	0.9761599708012813	35	350	319	141	240	357	509	211	694
BRSK2	0.9422491776382977	1.7641172798883453	2.511648089358205	0.026274979641370304	-0.14296766524609078	-0.008486670518072467	0.9913558528226142	0.973104692270229	0.9733805757310142	2	2	1	9	0	3	1	1	7
RPL36A	4.953696239877191	5.046063698620348	38.7689415322483	0.09572531867612412	-0.0010846587572207191	-0.008524872490505856	0.9275102042863115	0.9998661886974725	0.9884940297641256	70	8	46	54	28	29	77	29	66
MRPL34	2.4843086683686666	3.0201721078627934	8.399007107984113	0.44915370450001807	-0.04198776476695127	-0.008529289360824154	0.8260598140820902	0.9900346691950814	0.9810859374050279	6	0	7	20	9	4	21	7	11
TTLL11	2.0971957449801275	2.6384312512464425	5.474092100108729	0.2167273678121732	-0.04650508679289289	-0.008532835613848884	0.9192367907473221	0.9881881324807148	0.9815143305009454	15	2	16	4	0	3	12	4	12
BTN2A3P	2.531829685272135	3.0890978072383626	7.996884590671003	0.13847556340030945	-0.05296072941180057	-0.008566176263070152	0.9518119376793094	0.9856087782274262	0.9811281445809454	27	1	20	11	0	10	11	5	16
ZBBX	1.5218793084681375	2.6950293446220632	5.961645978542699	0.9346597056413471	-0.22995155558014427	-0.008569120648346692	0.7630968629522376	0.9608056013623804	0.9733805757310142	0	2	34	3	0	6	14	5	2
MTFR1	4.298209437754815	4.381376252494248	23.53569100878335	-0.017272043194780227	0.021514512370544376	-0.008582539992580181	0.9872324980863797	0.9887264148975615	0.9883601115737921	49	8	42	30	8	18	41	21	42
RP11-507J18.5	0.19049630893760822	1.448665448939823	1.7906589613528174	0.38613313750108075	-0.2054247988865493	-0.008599336671892888	0.9119724329674201	0.9705000475252703	0.96406276021302	0	2	0	7	0	0	5	2	1
FN3KRP	3.3825321512028066	3.701173967831182	13.478797769928166	-0.023717216358729157	-0.01843837721865108	-0.008617054291902213	0.9879624467360112	0.9932218292651169	0.9853562788423971	28	2	18	41	2	10	29	14	17
COX17	4.491543863078267	4.590365327797754	28.443041144456526	0.23923912578788448	-0.015088235358205637	-0.008624886850047078	0.8212541551742507	0.9931778077917657	0.9874245779184986	36	11	34	27	23	18	48	22	57
BLOC1S4	0.913584602293019	1.6169268988609422	2.231348527574499	-0.19475335632684596	-0.1029512876800166	-0.008627263906628345	0.9404702829559531	0.9825428817672771	0.9734054743194142	5	2	1	2	1	2	3	0	6
MAP3K14-AS1	1.0373021633800505	1.830496444081434	2.281055603739028	0.008464803700322184	-0.15300727131275385	-0.008640348564803706	0.9963822827192085	0.9691505869605532	0.9744149143952304	3	0	6	8	0	1	7	2	3
ATP5O	4.319655769951119	4.422365311332214	25.15256673817437	0.19781215782331432	-0.01742361420099504	-0.00864850431652132	0.8698899821415252	0.992515418755237	0.9872088497435332	44	13	29	18	16	21	36	15	56
ZBTB6	3.446130299059297	3.6186686796318153	13.76671275880898	0.22099815989530996	-0.03575011351584386	-0.008665939203691204	0.8807596148094121	0.9879523906230326	0.9853562788423971	13	5	12	24	11	9	31	9	21
RP11-631M6.3	1.8624975042809162	2.364497333017925	4.695693863960582	-0.11358529346336939	-0.07393465386859224	-0.008667527237562514	0.9639458408797247	0.9839010262668096	0.9784548194338857	3	3	6	12	1	6	12	1	4
ZCCHC3	3.4727862776091056	3.6388529037490827	14.279133176650475	0.06386028620580832	-0.026516984862617964	-0.008670200730073825	0.9703679388377001	0.9908203518749553	0.9853230694070222	14	5	13	21	12	15	21	13	14
PCBP4	3.3941070589078155	3.8356618201579873	14.934101999838942	-0.0965908336846044	-0.07487035618457792	-0.00867455119050312	0.9625897240653697	0.9779389314912488	0.9831288569805144	65	1	29	15	2	18	20	15	17
THAP7	2.180580372828518	2.661658163102604	5.736037132525634	0.05859485152773372	-0.03657584850640096	-0.008683551489291808	0.9779487273796675	0.9900346691950814	0.9824351880968678	12	3	9	12	0	2	14	5	11
PFKP	5.217564203351407	5.463727416858116	50.9688513814362	0.10233306926457193	-0.04086543882702192	-0.008713838219418195	0.949972418643587	0.984653851374115	0.9859388347270632	180	10	32	131	8	44	87	41	90
GS1-124K5.12	1.766691660683344	2.5613593056724113	5.025838875211331	-0.4991351783805324	-0.11435168686559789	-0.008714607335314985	0.8445469114796249	0.9754468380449135	0.9784548194338857	12	1	10	13	0	0	5	8	14
LPPR4	0.1353899206417849	1.393785828417927	1.5828863613987543	0.23471398353985465	-0.17694997778282828	-0.008737170631950307	0.9475200744659905	0.975304431554863	NA	7	2	0	0	0	1	1	0	6
STX16-NPEPL1	0.6679294042376169	1.5473137056280142	1.7109389129784904	-0.1205463484872047	-0.1494465257708563	-0.008738510966432947	0.9660550088161255	0.9716435360355306	0.9733605809181269	1	0	6	3	1	0	4	1	5
CD40LG	0.7627314778667341	1.8703351169887545	2.621416941228826	0.7474584446082227	-0.23517842709615552	-0.00877908664080393	0.7892758279038667	0.9609384791781609	0.9712644985039991	0	1	15	1	0	1	2	3	7
FCAR	3.6569844087464918	4.17763837704542	19.629404455955154	0.5260802774828209	-0.055986596902774986	-0.00879545752660733	0.7881170018014011	0.9853159302320419	0.9810859374050279	8	2	83	20	8	6	54	12	43
CCDC37	1.2967958190869222	2.162784746626428	3.6148275109815344	0.31051231356602144	-0.1999631212931019	-0.00879857930072883	0.9083909795186058	0.9624341309069288	0.9734054743194142	3	1	19	1	0	2	5	6	3
ZNF726	0.10861124291914097	1.3238901034837067	1.105203426001121	-0.796209660740968	-0.42191341304085805	-0.00880312513204415	0.7453066166323544	0.9261997240649104	NA	7	0	2	1	0	0	5	1	0
BRD1	5.559515384655041	5.70110508498186	60.627460847196446	-0.052755156585893186	-0.001775506761490646	-0.008829253591142335	0.966539144232272	0.9998661886974725	0.9879549314661256	150	10	129	103	14	60	124	35	103
YPEL1	1.7688875778857251	2.258871051610901	3.9431772862809793	0.0956656799110567	-0.06745607983549766	-0.008837203110369398	0.9660550088161255	0.9839010262668096	0.9791378724935426	8	1	13	2	1	3	5	3	10
LPAR5	0.33865450157374066	1.4792952305652607	1.368684761419854	-0.27135312941672834	-0.2584254966139364	-0.00884316307551231	0.9228982978816589	0.9553250640778268	NA	1	0	3	7	0	0	4	0	5
ATXN2L	7.223390630670535	7.254862807401338	184.1777934106848	0.012982227322890194	0.021410147976205263	-0.008872361626591121	0.9872324980863797	0.9853159302320419	0.9886586156760193	442	47	241	272	83	151	315	169	292
PLK4	2.1560049773537173	2.7256446619032517	7.079082605545136	0.8768235340231435	-0.01693283739257402	-0.008889288117708638	0.7213094566407763	0.9968198466188137	0.9773661211148865	8	5	0	9	6	4	14	3	15
DIP2C	4.736536247164236	4.8166037572738745	32.59207391388203	0.01590273801339566	-0.0013146911591330813	-0.008897884517532269	0.9876423138613964	0.9998661886974725	0.9883047696456955	72	10	45	39	17	19	77	24	56
REXO1	4.525190834003892	5.031006917023913	36.85155074322207	-0.0885151277945155	-0.11414038084559087	-0.008915106240515731	0.9681584301332289	0.9661989793224279	0.9820882682818044	158	4	55	71	1	30	41	47	52
CCBL1	2.113751207489879	2.7300529884141675	5.720123854358008	-0.07313547384999732	-0.07263143051369626	-0.008957800129826717	0.9750576362076869	0.9831936850559436	0.9806929548206748	16	0	10	15	1	3	5	4	22
TMEM109	5.407297971019732	5.465150594544301	51.91583454936154	0.0191400403320511	0.013558215476856128	-0.008986031027328489	0.9831285684179387	0.9915544842424607	0.9886586156760193	127	21	79	61	16	33	99	41	107
MAP2K6	2.4676761003768353	2.717780477274881	6.370354637753178	-0.0792196581289764	-0.05879211421732729	-0.008989270384119438	0.9639458408797247	0.9831936850559436	0.9828198833168352	13	3	8	8	3	4	16	3	11
ZPR1	5.133832805798872	5.235150494814551	43.82570216580915	0.02127753285241699	0.005754592128250104	-0.008991513231933526	0.9839667737442038	0.9968198466188137	0.9879549314661256	79	18	51	101	10	32	102	31	70
TUBG2	3.823541879609099	4.152390842135512	19.17717753868511	-0.04892740583489838	-0.017851354591366025	-0.008998973132473553	0.976915438649307	0.9931778077917657	0.9853562788423971	51	4	37	40	1	15	26	22	34
RP11-69E11.4	1.3505337427844628	1.997034481704781	2.9037599094657964	0.047228634662054604	-0.10178941623460369	-0.009008755098291582	0.9821901549992452	0.976888516075223	0.9767165991518493	8	1	2	9	0	3	6	1	6
SCG2	1.47638767149031	2.4841177557764573	5.816606427163541	1.0594396969500723	0.06977808178820138	-0.009014222725928145	0.695761412709904	0.9878736325501989	0.9720547400395165	2	1	0	6	10	1	15	1	16
MTCL1	3.503012392686622	3.9340582855141615	16.11981946373022	0.15670396036741374	-0.07780687893755062	-0.00903344732300544	0.9345144050145919	0.976912669317339	0.9815143305009454	90	3	12	15	2	12	33	16	21
CAPN7	5.3152725118516875	5.429758439817081	49.95823037860419	-0.004625732556928556	0.009675631592336215	-0.009101566200716076	0.9959559525559848	0.9939916120037818	0.9879549314661256	87	12	108	99	11	35	104	38	95
AC104534.2	0.3157155151884711	1.4047122877659335	1.4666613447079073	-0.05889644625259501	-0.20827673570932914	-0.009129959903861444	0.9847036167552751	0.9679594327421087	NA	0	1	3	5	0	1	1	0	6
GPN2	4.103698446199546	4.34206710384937	22.44841685304227	0.01790200744342816	-0.015716640871098413	-0.009168965360296235	0.9891216163848251	0.9935050865379849	0.9853562788423971	50	8	21	61	3	10	42	24	44
LDLRAP1	4.323274410037379	4.500144554765138	25.177075747460272	-0.10604307622810324	-0.0010078931945840563	-0.009185551673447423	0.9363678040117865	0.9998661886974725	0.986119190659761	49	6	54	45	6	14	71	20	34
GALNT5	4.151478610237171	4.424169233318267	25.77314486727205	0.6744246936213409	0.02702798230137268	-0.009237022290942334	0.6367091240924615	0.9914272651892809	0.9815143305009454	50	21	9	11	15	20	33	16	62
LRRC20	2.0115235093044355	2.9778122112024463	7.295160128849459	0.8496642193035001	-0.16884396004629829	-0.009265517178429054	0.761451182305987	0.9667358576471984	0.9739534981267718	25	2	0	27	0	8	13	2	16
CTSK	4.386144248387555	5.300028325903962	48.77910500738352	1.5512145415297756	-0.0726554448073232	-0.009274275813113556	0.2978357925147155	0.9853159302320419	NA	35	1	7	22	89	26	67	55	70
CPPED1	4.361202398864982	4.603141945015419	29.077587971227015	0.2863440867196895	0.00902960303987974	-0.00930433202595896	0.8341859313554709	0.9968035054891691	0.9828198833168352	35	29	39	20	5	16	57	33	32
LTV1	4.91690492999743	5.00554316572935	36.92233303018977	-0.029558979566316045	0.023460724741324872	-0.009311221076431618	0.977309612844915	0.9871311211805627	0.9879549314661256	98	9	55	56	12	31	57	28	81
CAPRIN2	5.071940637076293	5.179586775893005	42.024715804173795	-0.10975155591155276	0.010429667166259935	-0.009323970082986889	0.9200579115076095	0.9939916120037818	0.9861598581945177	89	8	68	77	16	49	50	28	85
ELAVL1	5.436756191137117	5.508619065465595	54.136005277414625	0.03086899968915859	0.0031927119266462163	-0.009345562921744162	0.9773874664218157	0.998633467561377	0.987617292658596	92	16	50	95	33	47	102	49	66
IFITM2	7.5965495355060595	7.694727739907876	252.3514825192013	0.2136381373422755	0.009552672775518849	-0.009350638051581052	0.8301064900865726	0.9942195673279511	0.9861598581945177	239	88	377	225	201	166	447	238	434
RUNDC1	4.26861292003283	4.585957010667955	26.46418712284948	-0.09171572937082025	-0.044120594721601944	-0.009372101139516526	0.9566338996035352	0.9841861694659616	0.9848255839706275	64	3	58	60	3	31	53	13	42
ZNF137P	1.2803812172619706	1.9707058757041709	2.8103212572529364	0.10399360416802525	-0.11569441614579522	-0.009400511265522124	0.9665389732312887	0.975304431554863	0.9739919583268747	5	1	11	2	0	2	7	1	6
CTD-2165H16.3	0.393381931184825	1.5223678073960583	1.9282091236360774	0.13984417369904387	-0.19436005973512513	-0.009407196234118889	0.9696274161154408	0.9698635939640553	0.9643094067245427	0	2	1	7	0	2	6	0	1
PIGN	4.784894705257985	4.989279653506095	37.57471625024983	0.298688772597271	-0.003975185743158844	-0.009421173743040865	0.8044275673894106	0.9990625039834935	0.9850069303668799	60	5	24	60	36	34	54	26	75
ARID1A	7.975747120998245	7.9945188007957535	309.5028844465967	0.02796702694130224	0.018448484600144283	-0.009421531170342223	0.9724850317853508	0.9869937432743953	0.9883545922056431	639	113	511	320	135	268	503	273	501
ATP6V0C	2.9545781890296623	3.1721185602701323	9.536183379575844	0.07792245002009354	-0.05649147776920073	-0.009425783120977612	0.9639458408797247	0.9831936850559436	0.9831288569805144	17	7	14	8	3	5	18	5	23
RP11-394B2.5	1.6250519066176297	2.1658859564844435	3.732624693158379	0.0851288278141692	-0.08069948436399957	-0.00943166533418872	0.9711711688624937	0.9828683873150752	0.9774344398248784	10	3	3	6	0	2	9	2	7
ALG3	4.571675923027756	4.655023968536641	29.069508804458547	0.017184488806991353	5.059530271109881e-4	-0.009434663052775679	0.9875926617736123	0.9998661886974725	0.9861598581945177	67	9	28	44	15	29	44	18	58
PIGT	5.844462201411917	5.891956437882023	71.22230070780918	0.10664944658227331	4.3818072225820266e-4	-0.009436621835508814	0.9083909795186058	0.9998661886974725	0.9879549314661256	143	27	79	72	44	49	133	58	128
DCAF15	3.4659676521998777	3.80611547474922	14.525628382858187	0.06524358872760855	-0.02257224238387006	-0.009484453740701322	0.9713935369266277	0.992515418755237	0.9839896088291417	56	1	17	25	4	13	28	8	32
SNX12	4.940092897144312	5.121884285789158	42.198894641442976	0.37543878516344814	0.024609926490407337	-0.0095074821804032	0.7515568467335241	0.990768523698641	0.983835613092879	58	34	30	29	22	16	67	47	82
INPPL1	6.191079028245487	6.45290466522295	103.74749359799122	0.10475858973287754	-0.04086220074333357	-0.009510598019199191	0.9518119376793094	0.9849333848756222	0.9846953202241949	389	27	176	153	6	83	153	98	183
YARS2	2.802109129685834	3.08225615785483	8.577575654551554	-0.10497894281838455	-0.050998276635778134	-0.009519218707571728	0.9551941218891277	0.9845776367963389	0.982665246853963	20	4	9	11	4	5	20	2	22
YTHDC1	7.718535166561051	7.772478206485361	264.63417004547847	0.06578884354533661	0.010243514952730338	-0.009537508721355205	0.9450610932981991	0.9934348121497806	0.9879549314661256	430	58	565	304	140	215	383	227	524
INPP5E	2.880749543003862	3.5271561458679184	11.454825392220215	-0.004107486445053928	-0.11533547134127135	-0.009538685384821426	0.9983994569869349	0.9694314605694809	0.980099149019811	50	0	19	20	1	14	8	9	26
SRSF8	4.19236909881827	4.329671823866931	23.517226015074094	0.1472674533751198	-0.017050711969299914	-0.009540946172606358	0.9106392722548784	0.9931778077917657	0.9853230694070222	30	18	30	25	8	10	33	23	54
TXNIP	10.02842624062463	10.203479942269562	1439.0610466399194	0.31375360703185506	-0.005322860248371161	-0.00954962375604361	0.8315089608142708	0.9981593405785981	0.9853230694070222	474	643	3009	1775	812	1171	2190	1326	2412
CPSF6	6.001270050896557	6.050264511947311	78.8695130610515	-0.006374206362146228	0.016128969993737936	-0.00955561049696267	0.9941024226341062	0.9897722862029604	0.9879549314661256	142	33	115	144	21	75	156	53	123
GTF2IRD2B	1.3018639442699904	2.0751602348924947	3.214878314293912	0.14126562329043404	-0.18159460998803123	-0.00956220784084066	0.9592931407720044	0.9627006811603203	0.9733805757310142	18	1	4	1	0	5	3	2	5
C9orf91	3.827302060831195	3.9193598763966153	16.90556316223777	0.04145479266642052	-0.02395111826342174	-0.0095768047714972	0.9737135889193759	0.9891394670002652	0.986119190659761	23	7	24	28	8	12	27	13	35
KMT2B	6.466310374841074	6.64174624640344	118.47934928961197	0.019765930364308345	-0.02533101271915677	-0.009600307088122373	0.9876423138613964	0.9888606238534416	0.9854742123054304	315	17	270	218	18	106	188	106	188
GBF1	6.538032838087869	6.6172329770000315	116.95258427381721	0.022356907143449914	0.012165166759490281	-0.00963927026600792	0.9806050842896622	0.992777346332038	0.9886586156760193	357	23	173	178	36	89	202	93	236
ASB16-AS1	2.8333293077083974	3.1644314128707567	9.572686623048728	0.37660344106642435	-0.042762702630120664	-0.009641364099686568	0.8418488237217537	0.9881881324807148	0.9807963108973976	4	8	16	16	2	7	21	4	18
HYAL1	3.9772806124863997	4.314206062532305	21.8059394833979	0.12582268131338126	-0.0293254438609562	-0.009649135039147678	0.9447607817223719	0.9898877405164052	0.9833121756703496	27	1	51	48	10	13	33	13	66
RP11-574K11.32	1.4276074337322455	2.010354983090001	3.0305286124478714	-0.03983905595959441	-0.09753772162253653	-0.009672818894130278	0.9848265404607502	0.9772005738787767	0.9745313910140881	5	0	10	4	1	3	6	3	3
SBK1	0.7688195304045541	1.9638598742456885	3.0296279494949436	-0.05166486559273933	-0.2319535432792179	-0.009684602219887756	0.9889082025980228	0.9638194865488164	0.9662144860543778	0	2	13	3	0	3	0	1	11
SIPA1	5.196036369944928	5.433091383370429	49.9551011863997	-0.11640963641923165	-0.04509855273566411	-0.009715390344545638	0.9367001311013886	0.9832858396558679	0.9848255839706275	146	9	127	64	6	60	70	40	68
ROGDI	2.94399937102959	3.290159608432391	9.682352127124966	-0.0543415916621625	-0.015378314642376054	-0.009718202616183223	0.9756858224447573	0.9939916120037818	0.982665246853963	22	2	16	24	1	12	20	5	14
SEPSECS	3.4218044130047076	3.5952402714596725	13.771617643708943	0.22908354671648434	-0.04202391330953233	-0.00975080284889587	0.8772848521481506	0.986004929816282	0.982665246853963	21	11	8	17	6	7	21	12	28
RP11-134G8.5	1.122574772184984	2.00200337488548	3.5508227219671915	-0.6670503709972999	-0.1390255523139478	-0.00975233356161761	0.8202560431404292	0.9766420351872755	0.9708766053470026	3	4	3	7	0	5	9	1	0
TOP3B	1.263405917836649	2.0112766694503375	2.7934902796707366	0.03517791489549421	-0.13980213100494734	-0.00975602868619256	0.9876285162765708	0.9694314605694809	0.9736729512888752	5	0	10	6	0	2	3	2	9
ZNF473	2.891828941254959	3.3187220094748544	9.764845223681986	-0.1253525946088483	-0.04498019135607518	-0.009758270475194982	0.9518119376793094	0.9868822881125406	0.9810859374050279	19	2	29	13	2	2	18	6	34
EPS8	6.618549526860989	6.668274129217066	122.61944717624793	0.08694923632981924	0.006083387936625984	-0.009768803823603072	0.9265729609122983	0.9958404240575449	0.9874286758668921	155	62	133	240	46	75	212	110	244
RP11-252A24.2	3.43837721512676	3.9877397980323184	16.53151511239596	0.10407496474649428	-0.05341702886524574	-0.009777374877081432	0.9651232223040225	0.9847584773172539	0.9813437789061485	57	0	31	27	5	5	44	11	39
RP4-756G23.5	1.0092095483910966	1.767028867407419	2.115201717532585	0.020516143208483592	-0.16566117634671954	-0.009801482782325937	0.9917476324945045	0.9648463090169993	0.9733805757310142	4	0	4	8	0	1	4	2	5
S100A16	5.395989908029879	5.465486244848919	51.95858031564359	0.0015229108141670286	0.012373720977202842	-0.009810311732679886	0.9986875587016207	0.9926183172180452	0.9870576276384095	115	19	50	106	16	52	84	39	87
TEKT1	0.40703268093877326	1.8595566876903122	2.6478800276406567	0.4816625131278477	-0.4454481465859146	-0.009831437650851139	0.9025248904522267	0.9309927961768297	0.9580445327476645	0	1	17	0	0	3	0	2	6
MED17	4.60087087611957	4.741809875427758	30.697176804532155	0.15214228506310568	-0.010488665669579069	-0.009840550205691174	0.9079707046450686	0.9942617754659371	0.9853562788423971	46	9	22	86	13	22	50	24	66
RBM5-AS1	2.077808374526649	2.5741278459514954	5.512361817116205	0.16501864858751386	-0.06735921494160961	-0.009852317620106937	0.9397001400955929	0.9841435831989402	0.9784548194338857	9	0	12	5	5	4	11	2	13
UHRF1BP1	5.703783581161059	5.756485354779722	63.97408867475138	-0.010067306393370203	0.010576671124161243	-0.009854843906602346	0.9900990242160921	0.9931778077917657	0.9879280571403685	123	27	103	95	19	34	127	56	128
COL6A1	9.166517534683859	9.238593847415743	735.176301376118	0.10387272195994335	0.005747599868834546	-0.009857544479589177	0.9201119489958905	0.9968198466188137	0.986119190659761	2253	284	486	991	288	600	1032	711	1278
PPP4R1	6.575388814578825	6.610278394174838	117.33724568170021	0.028655648726561355	0.015913022882153783	-0.00987178885807096	0.9736835993152615	0.9891394670002652	0.9879549314661256	225	29	186	155	63	91	205	102	203
SEC14L1P1	-0.06365601026805769	1.295774737743617	1.048029455051023	-0.9868473288769136	-0.4734640604127279	-0.009882360921567341	0.6842863968851728	0.924924573756551	NA	1	0	2	6	0	0	6	0	0
RP13-228J13.6	0.0010233384444007841	1.5301334516326335	1.744972587722717	-1.372741920334074	-0.8459220374217146	-0.009891865279740357	0.6112668175888357	0.8605495395704887	0.9525265125385284	1	0	11	2	0	0	0	5	0
C1orf56	0.8789207555310258	1.902576170627335	2.8023374913197645	0.13394672128334076	-0.12878197418427018	-0.009926250850414787	0.9701004082334174	0.9790945553159184	0.9688194482498146	5	0	0	8	3	1	10	0	5
CHSY3	1.3974012214685456	1.9637340950958402	2.894342793965714	-0.031077670973594155	-0.10467260482887436	-0.009943657090608151	0.9879624467360112	0.9754271024644868	0.9737617169716046	12	1	2	3	1	1	7	2	6
LRRFIP1P1	2.1964135670509477	2.6129683509590946	5.558220756359117	-0.2698985344788419	-0.0430139051953216	-0.009945169092805338	0.8856060400109199	0.9881881324807148	0.9795067305560379	14	2	10	8	1	1	8	8	12
SPHK2	2.765899600996454	3.1544975105192608	8.843447978621613	-0.019517530993508714	-0.04224751751315031	-0.009951533105197015	0.9910369959561215	0.9879523906230326	0.9810259065561023	30	1	7	13	5	9	18	2	20
CLDN23	1.8665722912025162	2.2920254991136058	4.840263951047633	-0.4494020917948291	-0.09290015419853874	-0.009958796131253405	0.8396980852018752	0.9802864235320023	0.9737617169716046	5	2	5	6	4	7	1	4	7
OSBPL9	6.665020114958337	6.692992633506659	125.0672691552593	0.0692007300218508	-0.004073410714489612	-0.00996150198592545	0.9335994526410326	0.9968198466188137	0.9815143305009454	163	65	193	161	52	102	207	95	235
APOB	1.4917639606594513	2.333110379121684	4.774016090886431	-0.6962444564877912	-0.14302717321554165	-0.009984419594769235	0.8244143530801595	0.974080016377513	0.9713537731139807	16	4	1	4	1	2	11	7	0
ZNF619	3.415185284099205	3.6023168998220703	12.955557326516262	0.04523998547745332	-0.018358178225002207	-0.009984950751670408	0.9764198703473435	0.992777346332038	0.9833121756703496	20	4	12	34	5	11	17	9	31
CTB-39G8.3	0.6958781561260574	1.5625140059894735	1.8189472711123738	-0.6939162771094438	-0.21878146427069117	-0.009992051835678658	0.7708112485470883	0.9577679584862955	0.9688194482498146	4	0	5	2	1	1	0	2	6
RP11-4C20.3	-0.07959952066689466	1.3655328633338841	1.1544881679239087	-0.8197679696083275	-0.4706170843028998	-0.009993501512180538	0.7574729630616066	0.9265181936539593	NA	1	0	1	8	0	0	0	0	7
ANKRD16	1.3583150404778885	1.9959481082225876	3.3286399917880223	-0.44759213108178264	-0.11796288299581786	-0.010008216564074775	0.8488429639110189	0.9760469136304754	0.9733805757310142	5	2	8	2	1	0	4	6	5
ITM2B	8.386724175281309	8.50404297860715	443.7248829087669	0.2703859034924402	0.007228190063665993	-0.010041204542963953	0.8063513477108756	0.9964136388178123	0.9853230694070222	317	271	675	338	261	322	760	387	792
SAT2	4.658427591811383	4.770499800776018	32.175357641606176	0.06394768564068706	-0.0093898853269157	-0.01004981340615786	0.9606555896736116	0.9950604555344353	0.9853562788423971	39	8	46	41	25	37	39	23	53
C6orf163	0.8815580610672653	2.0275364531083557	3.0231524294282344	-0.9967633082808284	-0.27594368972450983	-0.010054129242295614	0.7243651183958834	0.9518654377226142	0.9664446189136249	2	0	13	5	1	0	11	4	0
C2orf49	4.53436749967898	4.667842861985269	30.25981048376722	0.3102318137199694	-0.0026603109975851364	-0.010062153732572496	0.7842262424247756	0.9998286584806023	0.9839896088291417	36	22	24	34	16	13	63	23	61
ERO1LB	3.562246922222999	3.79899357700512	15.658015138292207	0.2446598961305409	-0.0285715573291517	-0.010102969594581937	0.8839062905885627	0.9907666680485474	0.9812371041109963	9	11	33	23	3	10	26	17	22
SH3D19	7.64385046384242	7.7173651109434385	254.95505618024313	0.09554726707236237	0.0054631246185255005	-0.010154490195701547	0.9261017043214868	0.9968198466188137	0.9861164100658905	604	54	424	210	153	194	425	241	417
PTOV1-AS2	1.3209048796379883	2.2855156218903936	3.5500594607511293	-0.38859149417224886	-0.17509517729177265	-0.010177537838897329	0.8856331280624707	0.9661293413009732	0.9733805757310142	12	0	7	10	0	2	5	0	16
AP000347.2	3.7519459727436977	3.961595883725208	16.945991091588976	-0.0052925415982317	5.96363774450237e-4	-0.01020598076809492	0.9963822827192085	0.9998661886974725	0.9848255839706275	28	7	29	37	2	11	35	17	25
PABPC5	1.3060840557182434	1.9301716957424737	3.4020959258478003	0.08149708351145349	-0.12169054897640064	-0.010221263460581985	0.9746919565231607	0.976888516075223	0.9716482005591922	4	0	2	4	5	4	6	2	2
ZDHHC1	2.3357226452771918	2.7847125233914323	6.5638069161735535	0.0567366370446806	-0.03923090394539096	-0.010237155968027682	0.9784745396619763	0.9892838514931157	0.980099149019811	16	4	9	11	0	3	15	7	9
RNF121	3.538775893425756	3.7887870033185376	14.462693025635488	-0.004643063570369996	0.007202166378193581	-0.010266380976284259	0.9966962004631745	0.9972465914875394	0.9839812059244479	43	3	21	29	2	12	26	12	28
C12orf5	4.237099458374619	4.398776748948029	23.767144975780454	-0.18658982589200282	-0.005479050976437008	-0.01029523293783759	0.8841058133342724	0.9973950962192446	0.984485005488357	44	5	29	59	8	26	27	26	31
C1QTNF1	4.487401239698295	4.688878187956259	30.129817192745918	0.22084022795334055	-0.011952450639561851	-0.010305523723369651	0.8737966176755546	0.9943333179429451	0.9827648099129571	26	22	36	64	5	14	51	32	56
EPHB3	2.057803747048517	2.6686210527630867	5.499066489338688	0.09320633517156932	-0.09916355222835217	-0.010334427428008377	0.9694856740384475	0.9757307941239319	0.976306764906472	26	0	5	10	1	5	5	5	14
VCPKMT	1.6085257533275032	2.1313678522070236	3.5519039534135306	-0.1151622691474328	-0.08055818501898333	-0.010352374802136372	0.96041961203265	0.9820134963715785	0.9747263244974468	8	2	6	6	0	2	3	4	9
RP5-1142A6.2	1.3071763900915427	2.2541707357998884	3.666600149666673	-0.4827314149193814	-0.18963310767346953	-0.010352991856375322	0.8612054539197321	0.9635051507816844	0.9713537731139807	16	1	9	2	0	4	2	0	15
C19orf48	2.0835072471882716	2.7495010745511363	5.964038892381763	-0.08955127394173056	-0.12648976193158226	-0.010385348652332066	0.9730860234982202	0.9694677152553092	0.9747263244974468	24	1	5	15	0	8	15	3	4
SLC35B4	4.0255295154272845	4.212366860075336	21.115413856037904	0.019824371878211094	-0.02047979127454262	-0.010389797124979653	0.9890666422701642	0.992515418755237	0.982665246853963	46	12	13	39	6	27	35	8	35
BTC	1.4700871811813536	2.2541405706846698	4.648996674344553	0.7905735097299146	-0.03402595589656253	-0.010390043078848608	0.7759108144228432	0.9939916120037818	0.9711621363161522	0	6	4	7	1	1	13	2	8
DAGLB	4.048574259750688	4.262622472216233	21.390330769686287	-0.0353846006050931	-0.016940317591524447	-0.01042465195939282	0.9804220826729471	0.9931778077917657	0.9828198833168352	53	3	49	17	10	25	42	13	27
WHAMM	4.854674067974201	4.926276874269936	35.3531567055597	-0.06470042046059112	0.005192528560802073	-0.010447843842881532	0.9546419056040937	0.9968198466188137	0.9859388347270632	60	11	60	51	16	27	38	33	82
DDX54	5.186330025024859	5.354029705648515	47.34554773291742	0.039869817349051276	-0.010291853379923988	-0.010448010695899576	0.9756858224447573	0.9942195673279511	0.9850069303668799	163	17	64	65	6	33	93	33	100
DNAJC30	1.6542107685676863	2.510825197431419	5.410027780596569	0.6524525450213117	-0.16829023436674173	-0.010474058904687548	0.8201958989052877	0.9694314605694809	0.9713537731139807	7	4	0	20	0	4	8	7	4
PDCD5	5.1218936805620885	5.225277649157885	44.58995697409312	0.23889999313726867	-0.0034465326932428797	-0.01049811342420171	0.8392104451844496	0.998961426956903	0.9850069303668799	91	20	23	59	28	32	66	37	91
RHOD	1.3267054449552986	2.159418397186311	3.3846699361514982	0.4654286231993395	-0.20727164301115208	-0.010507006621296763	0.8421515273702846	0.9563200890667214	0.9713537731139807	23	0	2	1	1	3	5	3	6
IGDCC4	1.6397812926107838	2.422028978659927	5.889878497942101	0.9982141239345471	-0.04401116653571396	-0.010507655479248038	0.6835457265466263	0.992777346332038	0.9688194482498146	7	1	0	2	10	4	10	6	4
BIVM	3.096102800094565	3.5271847423911855	12.679943138859302	0.13034382071610714	-0.041544556611320005	-0.010507990307336781	0.9579696312626734	0.9891394670002652	0.9769836562960285	40	10	4	11	3	13	9	4	40
ZNF233	0.8603641116198304	1.7650480092710374	2.2800345082407887	-0.17823260857497988	-0.21207612409338567	-0.01051167089445774	0.952661993543734	0.960883985627394	0.9678262726848877	1	0	9	4	1	3	2	0	7
RP1-18D14.7	1.8408499563403584	2.5470074344226696	5.236214509369013	0.19067203133604085	-0.1277250751626623	-0.010538493122966331	0.9462462994418578	0.9716435360355306	0.9733805757310142	14	0	16	1	3	2	4	7	13
APCDD1	3.700617464853796	4.042703328087841	18.081175854260934	-0.2659412040812915	-0.0782703982703339	-0.010548461330690224	0.8816595994159894	0.9760469136304754	0.9797028365713139	75	3	11	28	6	13	15	29	22
TMEM147-AS1	1.8968355275994182	2.4883590617083198	5.11245054179931	-2.1678071251748059e-4	-0.10457918703372268	-0.01055439127481066	0.9997701150203735	0.9766420351872755	0.9737617169716046	9	3	3	16	0	3	3	7	11
ENTPD5	3.792739327012794	4.082967582275928	20.01032973707983	0.1131839286259234	-0.025806992090897023	-0.010577576385466539	0.9574599791733434	0.992515418755237	0.9784548194338857	26	13	6	34	11	8	23	33	22
SNRPF	5.399149939256351	5.477262723543665	53.50120841921551	0.2218505893479808	-0.0038045600447552	-0.010589625789702947	0.82742968527425	0.9983767757431624	0.9853230694070222	101	29	36	59	31	44	87	37	104
DDX47	2.1217341837380324	2.6062380079865592	5.586367338332774	0.12186168442970619	-0.06403406345350605	-0.010597986151499804	0.9574599791733434	0.9841533740902287	0.9769836562960285	6	0	8	17	3	4	8	7	8
LMO7	8.14024376341788	8.17588609397124	350.43520187824527	0.02672462910183154	0.010875275312070198	-0.01064140745177748	0.9756858224447573	0.992697080579021	0.986119190659761	837	112	344	583	152	266	628	212	811
SCN9A	3.2022792497868666	3.3684381166211272	11.04068332173022	-0.022759664797767667	-0.03161526008266962	-0.010652856723755445	0.9876285162765708	0.9883119216324043	0.9815143305009454	28	5	12	11	5	7	13	10	26
CTD-2328D6.1	6.608906252150816	7.168735944930019	178.31794906551562	0.302935412431638	-0.09392536417488996	-0.010658566413909302	0.8887668143217292	0.976888516075223	0.9713537731139807	74	206	78	126	80	290	93	153	115
LY9	1.4956645102928725	2.7758596106886166	5.859476725790645	1.0633181481544969	-0.27414994630916656	-0.010684264612553816	0.664645584558024	0.9504590121518217	NA	1	0	41	3	0	3	20	2	8
ZNF823	2.724936965835734	3.0484545213964798	8.587749787350667	-0.14889483622326186	-0.05775481063189248	-0.010693563219352366	0.9413956804243365	0.9841435831989402	0.9792907942078892	11	3	15	9	6	1	17	9	18
ARF3	6.335596347463765	6.407114084621973	103.05672863964773	0.18107789711087774	0.004752059475057082	-0.010697372695718039	0.8410608834223243	0.9972043502745445	0.9853562788423971	167	74	99	102	39	85	152	89	183
MRPL30	4.476240740083188	4.555576627022573	27.48137819757531	0.08270988647486394	-0.017572660340412008	-0.010705342441873026	0.9461147383496494	0.9914637843561541	0.9850069303668799	52	12	22	38	16	18	46	27	44
PTPRJ	6.446089116605249	6.4906126589831725	108.57111374103553	0.06567471289670332	0.0029461808342245706	-0.010716857056298382	0.9450610932981991	0.9984217357757721	0.986119190659761	183	58	162	106	45	105	192	60	206
SNORD111B	0.23500052333580046	1.5105078934785496	2.7973328870503127	0.2512450416584595	-0.08724945858700368	-0.010734525459213684	0.9518119376793094	0.9908203518749553	0.9500224318486026	1	5	0	0	1	5	0	1	2
NXPH3	1.3373658230611774	2.131284618459362	3.5876303159057614	-0.5841508979847555	-0.15877057173148665	-0.010741947610071717	0.8127319944821235	0.9694314605694809	0.9713537731139807	4	2	9	7	0	0	9	6	2
CCDC102A	1.6070786354956446	2.388570795275576	4.325603948023399	-0.6700990089322947	-0.1792477587726725	-0.010769660829553315	0.7763014178176852	0.9627006811603203	0.9721076419735465	16	1	7	8	0	7	12	1	1
SH3YL1	4.450661879379856	4.583364521514488	28.15018435203171	0.018773961204918626	-0.015140594801030279	-0.010776851357968107	0.9876423138613964	0.9932296064224866	0.9828830702123852	46	20	33	34	8	35	36	12	55
MALL	3.0188627675739554	3.52074260464314	13.807302811347851	1.1750155986817237	0.030535878294931842	-0.01078317985040026	0.5315869206182705	0.992515418755237	0.9734054743194142	6	14	1	15	9	7	21	12	26
IGF1R	6.600985242384113	6.686185306976391	122.85559698171875	-0.018932262584847266	0.0030384992974939427	-0.010793442294916453	0.9847036167552751	0.9988032917185405	0.9853562788423971	248	22	262	219	37	99	187	123	202
PTOV1-AS1	2.4214840946013574	2.6854787023958493	6.281974611158997	-0.25441437903006286	-0.036532012055076814	-0.010797618009760012	0.8819194354922394	0.9889875618499233	0.9784548194338857	12	2	10	8	3	7	4	6	12
MSC	2.1156206100055854	2.554740391042865	5.227543957810009	-0.32892930737423876	-0.06181503233451361	-0.010798101690592891	0.8653098485695996	0.9841435831989402	0.9761599708012813	16	1	7	10	1	4	11	7	3
AIM1L	1.0172385805309594	1.766924831843883	2.304581388123049	0.10205283238565054	-0.1803617845392093	-0.010801853634962263	0.9692248336447739	0.9633862383248709	0.9698920793267953	2	1	2	10	0	2	6	1	3
GAREML	0.6800785088277338	1.7178848576801655	2.039997606983905	-0.562550114733016	-0.1937044549095464	-0.010823304530562268	0.8256244921369809	0.9674887506130301	0.9645873073820931	2	1	3	8	0	0	3	0	10
MUT	4.483588252197476	4.612315887063437	28.46237847290868	0.10356285097562154	-0.018462864446100756	-0.010850520082933513	0.9332479966552638	0.9921188469263306	0.9833121756703496	46	20	32	42	7	24	56	12	60
CEP131	3.6569931302867187	3.978206850982769	17.230700759125863	0.03687898694949691	-0.05863828732767549	-0.010864519156295584	0.9836876572269609	0.9828683873150752	0.9792907942078892	74	6	22	8	4	24	22	8	30
CTB-63M22.1	1.1058680506426044	2.11900601194149	4.6791330955603785	1.23447969838119	-0.01651403072523049	-0.010876060126612404	0.5735003454367157	0.9992822811943595	0.9621213104145488	1	0	1	1	10	1	6	6	6
STK32C	1.6542896948295043	2.6558607941001737	5.377887185304446	-0.1517804487559767	-0.24635142606190627	-0.010893799606591722	0.9626224421190316	0.9500486787529625	0.9709602879573608	36	0	3	5	1	9	8	0	10
RP11-946L16.2	0.5885283496512561	1.6561422940143438	2.7516929287392267	0.9474634070046722	-0.16635774138538634	-0.010918620993886902	0.7340691085929502	0.976888516075223	0.9569240299247764	0	0	0	5	5	3	2	2	3
RPL7P9	2.322181946951079	2.6043646213060723	6.6336790500815255	0.23533981255124076	-0.09016962729432988	-0.010922037369879574	0.9032267209135716	0.9784298892858461	0.97391421093174	6	7	6	4	3	6	8	5	9
RNA5SP338	0.456891205731487	2.0628005538513077	5.108624437784441	-1.350998780977047	-0.6569749422376769	-0.01095795260076327	0.6796361775411407	0.9156033016002988	0.9230762861821	1	10	1	2	1	11	0	0	0
AC011747.4	0.8370538466690732	1.7546150128967495	2.4263165603073187	0.4855981001931013	-0.2061375487824043	-0.011024280815859249	0.8662570555050215	0.9642301758475708	0.9645873073820931	1	1	0	11	1	1	2	2	7
LINC00702	2.443696259327906	3.015010600435159	7.474228780613888	0.07221628239826652	-0.10740908613769366	-0.011055669993911249	0.9750576362076869	0.9716435360355306	0.9744149143952304	38	1	13	4	1	4	23	6	8
PLXNB2	7.960755241516384	8.035211635027725	316.78598432835093	0.019908917099557378	-7.71355032276734e-4	-0.011066260233201973	0.9836876572269609	0.9998661886974725	0.9853562788423971	931	78	412	593	78	296	392	274	606
AC091053.2	1.2391636767200342	1.9256036098897855	3.7022137212311876	0.21216497633376608	-0.13853882715334198	-0.01107637874916873	0.9484350908677717	0.9766108737625604	0.9662144860543778	3	3	0	5	3	6	2	2	3
NAPRT	2.5288255015651506	3.402801320956515	10.012290352716152	0.28637727200870344	-0.1624595531765865	-0.011148695844548442	0.9168482636472058	0.962618130749946	0.973390205675963	44	0	27	12	0	9	24	2	23
RFX1	3.345121264849095	3.547297536959063	12.406224634284749	-0.12870504062352997	-0.0033466981015605577	-0.011162462172508669	0.9312568908832959	0.9992041016326647	0.9810859374050279	25	3	30	13	4	11	16	15	17
EXOSC5	0.745595820233971	1.834416471136125	2.559604546987536	-0.43607418859333735	-0.38751835444320504	-0.01118688217408321	0.9022615775743263	0.9294677151196654	0.9612663223591361	12	1	0	6	0	2	4	4	0
RPN1	7.54099339131307	7.573571650634909	231.16596235948165	0.05078536127372652	0.009423193460822443	-0.01120600096293158	0.9538637598971333	0.9934348121497806	0.9853562788423971	467	75	314	232	136	200	349	207	387
C8orf82	2.3137495635909078	2.8333797881291924	6.784565706701203	0.09540274433382663	-0.07565938678587558	-0.011224328022178875	0.9693024264564695	0.9821624317583433	0.9750331581515796	23	3	15	4	0	8	11	6	7
RN7SKP203	2.9466786004637515	3.214513799710146	10.71180431178282	0.16891519051810003	-0.05243080528467151	-0.011235915302959202	0.9341543919878244	0.9860915581540619	0.9750331581515796	6	6	15	7	9	14	8	8	14
PCDHGB2	1.7368009313667976	2.501104761912427	4.68214892113345	0.46440816932559614	-0.1629493470961871	-0.011241770418083007	0.841984156488665	0.9648463090169993	0.9724706828065754	27	1	8	1	0	3	9	4	9
MED25	4.830154127702042	4.960553074614071	36.16532997543099	-0.1954750410522857	-0.011249612448069313	-0.011248999684805102	0.867811504809202	0.9939916120037818	0.982809076910289	104	8	44	48	16	49	48	28	41
PPCDC	2.3810415042572877	3.012603209374918	7.539569509719413	0.21253264236514083	-0.10382209704660658	-0.011281134086173723	0.927903412505233	0.9749870728212646	0.97391421093174	17	2	29	5	0	3	9	7	23
SOX12	4.269666870451283	4.434368682850349	25.246727178474227	0.18033518963744316	-0.02069961781608528	-0.01129186062441867	0.9091490292392568	0.9923722295817454	0.9810859374050279	64	15	10	33	10	26	34	21	37
SLC44A4	3.499454185557	3.771192002409292	15.096233149189988	-0.0977284331022765	-0.05245797710546661	-0.011295928775338368	0.9595708356340522	0.9841435831989402	0.9784548194338857	13	7	44	18	3	21	13	13	19
BCL2L12	1.472962584717532	2.0204624936928406	3.2976160724474517	-0.5689399118844531	-0.1357713296748925	-0.011313108254614849	0.7567676061676067	0.9694314605694809	0.9713537731139807	7	1	4	7	1	7	2	1	4
OGT	8.06706379999424	8.146377294484598	342.52368810125796	0.08895267939557758	-0.0020013263215264278	-0.011314407301816138	0.932029971317346	0.9995305150485742	0.9848255839706275	532	56	837	502	150	255	635	277	615
MED11	2.7568019896745932	3.0126991038916087	9.194338127346537	0.04649738158575229	-0.06565287727229832	-0.01135605844511818	0.9804220826729471	0.983788888214182	0.9744456945436855	8	8	7	9	5	12	6	6	14
TNFRSF10C	3.1919846840518478	3.7354350116472372	13.48277776790863	0.18626143097505912	-0.08933090072236773	-0.011370613337687102	0.931418895372323	0.9754271024644868	0.976306764906472	12	2	39	40	1	4	34	7	37
SOX6	3.380394919090017	3.5346761387975287	13.093011387768467	-0.048196002192894785	-0.038616116491048985	-0.011389201178289551	0.9757309225505993	0.9868002801433065	0.980099149019811	22	9	10	18	5	12	12	14	20
ESRP2	4.059767111698387	4.23389936174448	20.887237817425806	-0.008005819282300174	-0.01300133260607342	-0.01139159331222928	0.9952746964856581	0.9939916120037818	0.9815143305009454	58	6	15	46	6	22	28	15	41
RP11-693N9.2	1.7454775000743412	2.6498596567522323	5.646361307483961	0.17701099042533666	-0.2586546448335096	-0.011404709599807172	0.9518119376793094	0.9466191694762309	0.9689598010593065	6	1	31	2	0	11	5	2	6
LLNLR-304A6.2	1.2442332633292423	2.050667047290252	4.09566435736676	0.6952900923885817	-0.047240370051613	-0.011414747255023918	0.7652072617567482	0.9931778077917657	0.9643094067245427	1	7	4	2	0	2	3	2	12
ARID1B	7.236227780247796	7.2756349185030995	186.31145498765082	0.013505126368308659	0.01682986364196863	-0.011415454316473627	0.9872324980863797	0.9887264148975615	0.9853562788423971	400	43	350	292	65	140	319	157	358
KMT2A	8.298486345614524	8.360878323760417	398.08856233991713	0.05977931786608158	6.331787557028229e-4	-0.011417524445518535	0.9538637598971333	0.9998661886974725	0.9840632427934449	641	71	877	609	182	307	612	368	720
GNE	4.5341696921903045	4.591223213784556	28.0241301634471	0.040054392374340574	-0.018990516224451196	-0.011442420243607745	0.971445846993402	0.9898877405164052	0.9848255839706275	52	14	30	40	12	24	48	20	49
DRC7	0.6139930901075901	1.6600479413163467	2.7657969615109805	0.25268681052338626	-0.24140547409953708	-0.011482310725482647	0.9433265631001507	0.9650303038001319	0.9553585204071964	0	4	6	1	0	1	2	5	1
RCN1P2	3.560974779403808	3.9823569161866397	16.917609165925317	0.35880158669250395	-0.06658549335680419	-0.011483462884543149	0.8584315852800892	0.9815108691361116	0.9769836562960285	60	2	41	4	7	11	32	9	43
RSPH1	2.269531251968621	3.6501627133626084	14.186416380622022	0.4025927889508929	-0.47019189633842684	-0.011496992485893615	0.9126515078356069	0.9160616083056388	0.9511901913589755	2	12	66	2	0	29	9	1	9
PRICKLE2	5.392623266371384	5.549716996440327	54.40301933643064	-0.05246296610855981	-0.007315022874298622	-0.011503641507532391	0.9690556676269976	0.9964136388178123	0.9879549314661256	180	11	99	74	10	46	69	48	118
CTB-75G16.1	1.2435753284137334	1.9889484782995348	3.411211424698676	-0.3006821388815256	-0.1323624703322536	-0.011520439475988931	0.9105162945967505	0.9757443564000229	0.9680089563956624	6	4	3	4	0	0	9	4	3
RAB17	1.6208625658151412	2.331455819974841	4.27529780973377	-0.3195609552781907	-0.18676135800237798	-0.011531148582851068	0.9106392722548784	0.9606617301245716	0.9708766053470026	19	1	1	8	1	3	9	6	1
CD9	7.179465977746389	7.302402541652478	193.03100246661572	0.33899751141010853	0.005515532218504341	-0.011546494241633854	0.7305242566150202	0.9972465914875394	0.9815143305009454	188	117	148	171	140	162	324	135	367
ATG4C	3.452340873681832	3.7641911924233704	15.811806251450435	0.6146610933031309	-0.025397203608892964	-0.011548979777376874	0.7082282343361117	0.992697080579021	0.9762929492108471	19	5	3	23	17	11	23	13	29
MX2	5.4811511586806345	5.824770141565889	65.90320853886372	0.16808107642939182	-0.08373605214284616	-0.01154942547109897	0.9192367907473221	0.9706483582608	0.9784548194338857	82	11	100	263	5	59	100	51	122
RPS6KL1	2.0587795831197555	2.557728257293748	5.089040044090965	0.028831618853798723	-0.06138617609836603	-0.011641166131795196	0.988378372901479	0.9841533740902287	0.9759773251361124	12	2	10	10	0	4	12	2	11
COMMD8	3.0025830367877204	3.294792361840756	11.032828935372367	0.4347316588930945	-0.04052379812874478	-0.01166329781846723	0.8036614678890691	0.9891394670002652	0.9750331581515796	7	7	6	16	9	4	25	6	23
ERF	4.703430264064011	4.978832655826709	35.78171095002415	0.030517666091602138	-0.0530575483873887	-0.011665146875058617	0.9831285684179387	0.9813330314103832	0.9807963108973976	64	8	118	50	3	32	51	30	69
TRBC2	2.6108241982627063	3.323259255952405	11.872405467978465	1.4942217148568004	-0.028672221209784562	-0.011686532441136304	0.5554297123322076	0.9939916120037818	0.9706117274010612	0	12	21	3	6	12	15	9	15
RP11-7F17.8	1.2253145365336	1.993936786019935	2.938425877139321	-0.22656118950132423	-0.14879623879756357	-0.011686874387284657	0.9311360638397481	0.9694314605694809	0.9698920793267953	6	0	2	9	2	2	7	0	8
QTRT1	3.338266054990518	3.869913014044121	15.99343765614532	0.06877305008973751	-0.08956819783429075	-0.011694910693828253	0.976915438649307	0.9759742573134833	0.9761135813957904	64	9	13	19	0	16	12	18	26
MRPS33	3.4821261541829527	3.823801584669676	15.81760293726152	0.38650769276964253	-0.03294180543828842	-0.011728759297813385	0.8186660288811377	0.9900346691950814	0.9769836562960285	30	2	6	26	16	9	36	7	35
ARL6IP6	2.7956401339721264	3.0300700716576636	8.112425239061839	0.0016003380081250644	-0.046231940466223045	-0.011751010441778648	0.9991618687863266	0.9849333848756222	0.9791349236278475	12	2	18	11	4	5	18	5	16
GIPC2	1.9393728047962127	2.381146583014236	5.64750083646181	0.544658891361728	-0.07434887631434343	-0.011753898763354018	0.7881170018014011	0.9853159302320419	0.9703999454991756	3	7	2	4	3	3	6	4	12
TXN2	4.493504666114259	4.6372829068816985	28.57268510711944	0.006201842646112533	-0.01286237180885721	-0.01177151066233991	0.9959559525559848	0.9939916120037818	0.9815143305009454	82	6	20	47	15	25	42	29	42
GPR107	6.578450670620346	6.602750319514859	117.17719632553563	0.039445450726113884	-0.0017470688754917998	-0.011804631480021501	0.963574269876284	0.9992822811943595	0.9852286531802282	184	49	141	179	58	102	211	73	226
RP11-425L10.1	1.9329024419533836	2.4577789780318287	5.79086856111538	0.26290565265296434	-0.09713453316164468	-0.011807081747622416	0.9202543118141148	0.9820134963715785	0.9698920793267953	4	2	1	9	7	7	11	3	3
GABARAPL2	5.510116636978164	5.632807934131081	59.8706382181629	0.29831752157434077	-0.001851223492977326	-0.011818466260757464	0.761451182305987	0.9998661886974725	0.9810859374050279	56	18	72	63	55	40	102	55	101
VWFP1	0.6004862034541552	1.6872472225511277	2.1442572169759626	-0.10803398406158912	-0.329271227490344	-0.011826791593724321	0.9756858224447573	0.9415663460757094	0.9574765724828498	0	1	6	7	0	3	6	0	1
DGKG	4.321381452091155	4.484080783748935	25.252309751900153	-0.019804519974787473	-0.01060360753560369	-0.011848627091088016	0.9876285162765708	0.9943302732053528	0.9812587709505997	47	9	67	26	5	17	36	28	46
TMEM236	1.4274090432997593	2.071699645216107	3.396632418889135	-0.011727227861692575	-0.12619631024144132	-0.011878524477671763	0.9958902808060274	0.9726633814030329	0.9712644985039991	3	3	6	7	0	1	8	1	9
LBHD1	1.4201365236472647	1.9822968039464541	3.827728410553828	-0.1933816997630149	-0.14532572394890103	-0.011885745637244037	0.9451121246746822	0.9716435360355306	0.9662144860543778	2	2	2	5	4	2	1	6	5
CEPT1	5.063716059476074	5.176215977537128	42.98380929355388	0.20535672720797982	-0.01013314158538873	-0.011912370079581795	0.8678532592738805	0.9943168997855826	0.9815143305009454	34	19	64	60	27	39	84	18	86
YDJC	1.2361151008637175	2.124724096057932	3.530560976350857	-0.7455272669917065	-0.20722681129030737	-0.011914122542007589	0.7921870184303348	0.9617661574590113	0.9662144860543778	3	2	5	12	0	2	12	3	0
RBL2	6.791573184327271	6.818643061551267	136.37514455391243	0.04319092422322059	0.004069775592564361	-0.01196861271800236	0.961308037636056	0.9968198466188137	0.9848255839706275	178	58	228	178	64	97	231	129	230
ACTR5	2.1605934680616143	2.7868304396815105	6.226570237027141	-0.11749071964664966	-0.13740030895091715	-0.011981864473404687	0.9625897240653697	0.9682158202470258	0.9733805757310142	25	0	6	15	1	10	10	4	5
GPI	7.025500243958426	7.067415710701968	162.33993028556057	7.402313634637345e-4	0.011963607796869887	-0.01198780194159366	0.9992111213366963	0.992515418755237	0.9879549314661256	341	77	156	244	61	138	203	173	261
CREBBP	7.824392793154885	7.910641315688959	290.23362799876594	0.054673764353736255	-0.006668377544274622	-0.011989866569432142	0.9613903542196909	0.996273767144958	0.9828198833168352	829	54	614	358	82	275	472	208	521
TRIM65	3.4492840841597596	3.918695520640666	16.58918196394044	0.18821137314576755	-0.042975395403630504	-0.012013396639849993	0.9311360638397481	0.9878736325501989	0.9781193083832912	27	11	30	29	0	6	39	17	25
FAM47E	1.0686384580549573	1.7847489924315199	2.4310046086688497	-0.024231768015617466	-0.20732432847530283	-0.01201645770611231	0.991145270556634	0.9553515342753461	0.9662144860543778	5	1	9	1	0	2	4	3	2
ZNF74	2.091350689162673	2.6654481479615284	5.502356844886294	0.029989984849679182	-0.09517969194875187	-0.012033342223795068	0.9886623480270258	0.9760469136304754	0.9734054743194142	21	0	6	13	1	5	5	5	14
MEIS1-AS2	0.16638724838654204	1.3576921308743095	1.1279648874232813	-0.6344193912214585	-0.42709174625013374	-0.012102291791026202	0.7881170018014011	0.924924573756551	NA	3	0	1	6	0	0	1	0	6
AMER1	3.3093732408829126	3.529553245529416	11.977669322784315	-0.012189608968755839	-0.006233616805205618	-0.012107692489990813	0.992754747928811	0.9973360319182953	0.9803142298570133	23	2	16	30	4	8	20	12	23
KIAA1033	7.0424759088131905	7.0925265863316875	165.39578253831257	0.09371744579869427	2.679149820580851e-4	-0.012127818968733266	0.9176025812627755	0.9998661886974725	0.9833121756703496	223	57	175	252	110	152	305	100	300
SIRPB2	3.279703477326879	3.7918727964224024	15.393317181287486	0.47451229978953724	-0.0352446814730793	-0.01213202314990275	0.8212541551742507	0.9908203518749553	0.9733805757310142	6	14	29	26	1	8	25	4	52
SDC2	5.952153922577552	6.045647720255926	80.43366811036536	0.28782717801506374	0.0019692045607261257	-0.012137269256730797	0.7564516831134824	0.9997767621555158	0.9811636672158739	90	55	71	77	46	74	132	59	129
ITGB8	5.02314360253587	5.19681751938596	43.76993652925155	0.23445854684320322	-0.01081476658537292	-0.012179650156097408	0.8435621934573018	0.9947093013085926	0.980099149019811	86	8	44	33	42	31	85	41	57
ADORA2B	0.9902218048083765	1.8338186032820842	2.5363253413258677	-0.630186603071482	-0.19027693508936214	-0.012195430487789514	0.7944519227907465	0.9644449291244042	0.9643094067245427	6	1	1	7	1	0	1	2	11
CTD-3064M3.7	1.0122288150277885	1.8049569700708292	2.4364370098629626	-0.18649064065312979	-0.22853423219203126	-0.01222522759399068	0.9451121246746822	0.9524603474357354	0.9643094067245427	2	1	3	10	0	3	1	1	7
STAG2	7.29156997146575	7.34415457765909	196.68618644181535	0.09440296817329291	0.002344479611446738	-0.0122275639193462	0.9172890309291559	0.9992041016326647	0.9833121756703496	262	52	360	225	126	147	379	148	355
SLC35C2	3.9532720519481823	4.432548365869612	23.8607608230219	0.10945069251954538	-0.06093997411123498	-0.012238249921080073	0.9622526214209223	0.9820013769748026	0.9784548194338857	74	8	35	49	0	20	28	23	49
ZNF805	4.426449078485141	4.560964948158807	26.551099468983132	-0.07490498667061604	-6.825570245141184e-4	-0.012240092859947222	0.9526794827444771	0.9998661886974725	0.9815898981990541	65	6	34	52	9	26	60	14	42
NPAT	5.010804232197878	5.138501918944836	40.93760790077574	0.07581127479967882	-0.009245809075999341	-0.01230112407044991	0.9518119376793094	0.9943333179429451	0.9815143305009454	57	19	99	57	7	32	69	28	89
TUFM	6.385513666178203	6.452741439209464	105.03515409504529	0.046183642142593365	-0.0021598884565576086	-0.012309761659330024	0.9670259612516203	0.9992822811943595	0.982809076910289	240	33	83	186	52	100	186	55	214
ZBTB47	5.063210620726	5.430983531860997	49.71520913363687	-0.0919446259813684	-0.10285572787054581	-0.01232408653305344	0.9609186834872648	0.9673547663409826	0.9767165991518493	239	4	83	44	10	29	72	69	61
ZCWPW1	2.111436373776861	2.6092386016707043	5.821449812260013	0.08992237585623515	-0.09223049794145584	-0.012335336574501303	0.9704636668110606	0.9784298892858461	0.9733805757310142	5	0	10	12	5	3	5	7	13
PUSL1	1.1351730229102959	2.0428346356299256	2.7746899197869435	-0.27150113071309545	-0.21295006679905182	-0.012353299186842696	0.9185602496677776	0.9557135978310496	0.9662144860543778	11	0	8	4	0	0	8	2	7
HDX	2.3482810606578406	2.72980720835459	6.605472958937595	-0.0866633583294826	-0.08356932442194577	-0.012365569675361298	0.9694856740384475	0.9785946351355103	0.9733805757310142	17	1	3	11	5	10	6	4	9
SHISA5	6.091082414763877	6.145108948061241	84.2613839086016	0.0026116039221948718	0.00880299436379408	-0.01237155174494629	0.9972399052808159	0.9939916120037818	0.9831288569805144	154	33	107	179	22	65	125	78	161
ITM2A	3.0545288908174144	3.541362625614561	12.682149041320514	0.8669033901457768	-0.060571583788081716	-0.012378544090136246	0.6739725906680357	0.9853159302320419	0.9733805757310142	2	7	43	7	5	6	24	8	30
NRSN2-AS1	1.446645173544752	2.1445519521637144	3.7726967108361635	0.03953174721296777	-0.1672188381172219	-0.012390885037971538	0.9877071666212035	0.9669204485667338	0.9669476265041161	14	3	1	5	0	2	2	5	8
NCOR2	8.813051962163572	8.931914191728692	591.2460910128103	0.12004520434037179	-0.018948098681068254	-0.012393816611371554	0.9192367907473221	0.9908203518749553	0.9810859374050279	2108	124	952	894	104	536	930	494	961
THADA	5.686857365669169	5.820766057194614	66.41745364925791	0.06626150771808723	-0.01784394820193524	-0.012414823682776726	0.9609186834872648	0.9913480469778951	0.9810859374050279	195	13	49	145	25	53	118	41	147
CENPU	3.0368849669993265	3.5833872384512313	13.86404578388959	0.9151671538624573	-0.024728424324038333	-0.012437875067581183	0.662203706690142	0.9939916120037818	0.9713537731139807	35	15	1	6	4	9	34	8	18
RGS22	3.05926865129904	3.486610684327805	11.745133180267	-0.03581245645931404	-0.11275838750820105	-0.012457711164639187	0.98654429966306	0.9694314605694809	0.9734054743194142	21	3	45	5	2	14	13	13	11
LYRM1	3.324438281610505	3.7079142259439113	15.05936089738111	0.15571692236764575	-0.05056995661264372	-0.012479328321928372	0.9487874207004062	0.9871311211805627	0.9733805757310142	6	4	13	28	15	7	34	19	8
TSC22D3	8.008238594675252	8.074197888869092	326.9226623591491	0.08982358766023452	-2.8681587851035165e-4	-0.01249204455424997	0.9271356879811223	0.9998661886974725	0.9826846090325065	383	72	584	484	210	233	650	280	518
CTB-46B19.2	0.9496500552208446	2.084270372557775	3.090288323341018	0.4502750708920351	-0.4034504249522685	-0.012506210831494778	0.8806941306852538	0.9259801595315192	0.9577041697480624	7	0	0	18	0	5	3	1	5
CTC-559E9.5	1.8598026689969906	2.3350395222254985	4.372284739668835	0.0158864240275312	-0.08536162848127037	-0.012511176430799468	0.9936230062901253	0.9793617023060162	0.9733805757310142	6	0	9	8	3	2	8	5	7
FASTK	3.6205388499887032	3.99973063259251	16.91248146864098	0.11588765611635664	-0.07924034892464946	-0.012515805090084889	0.9518119376793094	0.9749870728212646	0.976306764906472	79	3	11	31	2	16	31	11	31
C11orf65	1.9830022587753724	2.599027773875372	5.4254830727945205	0.1625372140435571	-0.12991701907269734	-0.012532267818973628	0.9485955287153283	0.9694314605694809	0.9713537731139807	4	2	21	8	0	3	13	6	5
EFCAB1	1.182532430799855	2.259898091878857	4.625013026585667	-1.1934083654118741	-0.3493221783136231	-0.01255886616235771	0.6735084325070051	0.9403050938723729	0.9567168926412286	3	4	15	3	0	3	0	10	1
TTF1	3.9397806411503504	4.09994740751008	18.71249823765779	-0.08656855878168651	-7.06754791887682e-4	-0.012560467319533291	0.9485955287153283	0.9998661886974725	0.9810859374050279	46	4	34	28	6	17	24	12	48
TSPAN18	4.672887751369155	4.854328854285039	32.709252866123826	-0.03509476591521415	-0.016149118895948895	-0.012560697278880532	0.9784745396619763	0.992515418755237	0.9810859374050279	87	8	77	42	5	31	56	20	68
AC024560.3	4.627332370838205	4.775877507438915	31.030428290793616	-0.01703051839898578	-0.013099493332829167	-0.012567769027104386	0.9886623480270258	0.9934348121497806	0.9810859374050279	101	7	44	37	11	18	53	20	85
CDPF1	0.8856358504045785	1.74537049670757	2.0291619162804073	0.06510294351234279	-0.2776260341422523	-0.012595981578931431	0.9789467320662761	0.9399070946424302	0.9633151636852262	10	0	1	6	0	2	3	1	5
CCT6P3	2.5758436783247456	2.8677553804354563	7.06795241336081	-0.1862220244856938	-0.03540493754934662	-0.012599632799201989	0.9135621610134583	0.9889875618499233	0.9749301123387751	19	2	7	14	2	5	13	9	7
SARS	7.285674580713796	7.333041185443835	195.32425479184872	0.08521566303185814	0.0021416663668785657	-0.012624882059477522	0.92090418126473	0.9992822811943595	0.9828198833168352	362	51	209	267	133	156	312	154	382
THAP7-AS1	0.45270696950276196	1.5570106455578494	2.5816686308623304	0.5674200684136489	-0.09709493938209723	-0.012640263867488804	0.8533812033767542	0.9883119216324043	0.945485975531199	0	5	2	1	0	3	2	0	5
SLC9A3R2	7.708875046120501	7.78589072371537	266.80074202947645	0.05559456648195826	-0.006049925149221883	-0.012683804462824522	0.9609186834872648	0.9964136388178123	0.9810859374050279	698	86	590	217	74	204	384	264	470
SMG1P2	1.3476835573606323	2.136315408086443	3.309898050231129	-0.23774372195349994	-0.23681522585467318	-0.012711144375695026	0.9246689399034549	0.9482331889770677	0.9662144860543778	12	0	4	10	0	2	2	6	5
NALCN	1.4758645005005009	2.2272095123289417	3.5482089796088863	-0.40078797714579745	-0.14449704610540728	-0.012721924812476852	0.8676017968646912	0.9694314605694809	0.9700436799852299	10	0	9	6	1	0	11	3	7
YPEL5	6.611830160084047	6.6863248196944225	124.80141435434476	0.198059568728835	-0.0011719756606726646	-0.012722204015304866	0.8424174501317969	0.9998661886974725	0.9815645242708446	112	71	236	119	56	94	214	100	230
IRF2BP1	2.9076787648884324	3.1786919524742268	9.727661703744843	-0.0661660049617295	-0.05771824306375702	-0.012722956192461917	0.9732403624001942	0.983788888214182	0.9739534981267718	28	7	8	8	2	11	8	9	15
PSMD8	6.24113120175116	6.2695576387572265	92.56988363124053	0.007909099716264538	0.0047694882517439205	-0.012729978690905612	0.9913558528226142	0.9964136388178123	0.9831288569805144	192	33	131	107	45	81	125	73	191
OR2A1	0.1396085706638982	1.3520793891234244	1.1980485571618285	-0.8079471808115433	-0.5329363367998674	-0.012737496883245915	0.7481010786061378	0.9039774757240774	NA	1	0	3	6	0	1	5	0	0
PAK6	2.2200223777254746	2.7583531091623796	6.847179750672839	0.3755826286614085	-0.09303852699298137	-0.012768304457509181	0.8628243152066504	0.9793427211853704	0.9721076419735465	10	7	3	15	0	6	9	3	16
RP11-530C5.2	1.2739166538076896	1.9056992384908535	3.4165914020450607	0.1040001284032967	-0.1520840694989485	-0.012801099232793968	0.9716170213093717	0.9712555164272456	0.9630613816816311	1	4	6	2	1	1	7	4	2
ENO1	8.793486152774703	8.818154247088247	548.8501962703716	0.04567251335716123	0.008382007462407342	-0.0128044413600711	0.9574599791733434	0.9939916120037818	0.9828198833168352	1154	217	486	943	234	486	961	403	962
UGT8	0.9756390788885707	1.7065939446149685	2.2902606127652274	-0.4509254632210006	-0.20369040666385668	-0.012809805698735334	0.8492793855933741	0.9582638548995174	0.9633151636852262	7	1	1	4	1	3	6	0	2
MPHOSPH6	4.3194621692063055	4.51104804973533	27.217932083244232	0.4504194307996851	-0.01290338179018212	-0.012811311952611865	0.7421452450174663	0.9943333179429451	0.9769836562960285	38	15	9	34	21	16	36	25	57
WASH2P	1.1609744389384278	1.836789983188507	2.9912555670616223	-0.45595097780266175	-0.22210452966699196	-0.012878819860926377	0.8610564238881646	0.9556489908674366	0.9612663223591361	1	2	5	6	1	6	3	1	1
TRAF3IP2-AS1	3.8277807260318015	3.965348307154037	18.247970583317493	0.11960322430682642	-0.043214576351248625	-0.012881945410042386	0.9335994526410326	0.984472572877537	0.9780887683116993	29	13	20	13	9	21	22	10	32
ILVBL	3.4533970209287714	3.9675330084592133	17.000386234046864	0.08974148557733669	-0.0867625059602385	-0.012888804843834586	0.9703679388377001	0.9754271024644868	0.97391421093174	69	8	22	17	0	11	28	22	19
MRE11A	5.626193995810102	5.660749620647295	60.200060184574475	-0.006088055782659394	0.005337021336570464	-0.01294534300130588	0.9942142035466992	0.996273767144958	0.982665246853963	104	22	101	72	28	49	96	58	93
METTL2B	4.134683210321597	4.356084947390373	22.742728862651276	-0.020005807860389548	-0.011548828303401393	-0.012949642936252033	0.988378372901479	0.9942195673279511	0.9801744521818198	54	9	33	47	2	13	40	24	42
ADCY10P1	2.319517907740703	2.805026852043607	6.669256007954922	0.12313411454118939	-0.07893409017987535	-0.012961921279903508	0.9579696312626734	0.9812430304949653	0.9733805757310142	17	0	4	17	4	5	8	8	11
ZNF620	1.5908547439839276	2.5827301577855275	5.018921119203893	-0.3211871302292397	-0.1767395455214387	-0.01296424131600795	0.9178416757833916	0.9666882648881202	0.9645873073820931	13	2	19	2	0	0	12	1	19
THAP8	1.3760085151022066	2.236021073144247	3.7839451036039424	-0.028842657099578246	-0.17160490178020504	-0.012973532375308672	0.991176777989089	0.9674887506130301	0.9643094067245427	20	1	1	2	2	0	9	2	11
THTPA	1.7442432621300739	2.5201431486200447	4.7260171643053885	0.03009883059306993	-0.19992473311554881	-0.012985209749277131	0.9891289863774309	0.955139072858102	0.9688194482498146	25	0	8	6	0	5	3	5	10
CD247	2.5467128558097	3.3402963552429705	10.314850931967989	-0.06891169711064232	-0.2172758278331533	-0.012994939665989032	0.9798961398274989	0.952079292717119	0.9669476265041161	6	2	53	5	2	18	4	2	23
ZNF512B	3.5851689255937575	4.001718777999169	16.791518289098377	-0.038901622678621364	-0.08497374686072673	-0.012995077687260903	0.9822715645945997	0.9725893532610117	0.9747263244974468	68	2	17	37	2	6	26	18	42
PSMC1P1	1.4366972799310809	2.0146204909750134	3.446021551109379	0.012629936447183522	-0.14076279422103352	-0.013024922599203443	0.9955565288888286	0.9698635939640553	0.9662144860543778	8	1	2	2	4	1	7	1	9
FAM95C	0.026726176900673554	1.2880982279569309	1.0243266821866162	-0.450155168686464	-0.5140170304775911	-0.013029352630482762	0.8653098485695996	0.9109831565557737	NA	1	0	1	7	0	0	1	0	5
COX8A	2.8203133475551634	3.054930535710402	8.645917102341686	0.08943001693240218	-0.060323514269343174	-0.013029588408320471	0.9625311219864356	0.9825428817672771	0.9749301123387751	19	5	4	16	3	8	13	6	15
RNU4-7P	1.0881899016537606	1.987658888362346	4.324009352364701	0.48749608900357905	-0.13476629454675146	-0.013072088593556267	0.8573289440933576	0.9820134963715785	0.9535871419525299	2	8	1	2	0	7	3	2	2
PLA1A	2.7868614558950733	3.3570090989513934	11.98299334996893	1.13715965764326	-0.036760446794639225	-0.013074788211891564	0.5750519903715323	0.992515418755237	0.9687638103879548	1	15	21	6	2	8	18	10	19
TTC25	1.6769584600245084	2.755107876874532	7.133861998099638	0.9483562881802189	-0.25252788831636147	-0.013100957394647452	0.7454542106994823	0.9563200890667214	0.9576308623749693	2	7	27	0	0	10	6	6	4
EGFL7	6.116054087315308	6.343784901440293	96.11776987868556	-0.042470675956862464	-0.05902540570407704	-0.013108557410559359	0.9776976364392818	0.9768202429393139	0.9782134269701503	274	20	257	121	10	102	101	86	164
HEIH	3.7236946586758863	3.914596023302616	17.030200836411254	0.1576216483197172	-0.0389452646600515	-0.01315004640435965	0.9133858368248059	0.986004929816282	0.9772122810997894	20	3	35	15	14	11	27	17	28
RP11-875O11.1	0.491822459713044	1.430908856155657	1.4987761499761625	-0.47523101161541526	-0.285699061523875	-0.013179601777940878	0.8434832904512589	0.9446135160765781	NA	3	1	5	1	0	0	1	1	6
ZNF221	3.3252854654131085	3.5597067098910804	12.880430140362304	-0.19646412948914682	-0.04659438940563876	-0.013197300394686345	0.904782933399346	0.9850113680413182	0.9761599708012813	15	6	19	24	5	3	22	19	18
CAMKK1	2.9271489199618435	3.233098014387314	9.519941384390956	-0.08790240009437093	-0.05384137149923318	-0.013242845625388069	0.9631802810233718	0.9839202437081602	0.9737617169716046	38	3	8	12	2	9	9	10	18
PTK6	1.4662915400838659	2.169924258692497	3.51371079431344	-0.3571511367006318	-0.14275270523371608	-0.013256713013892873	0.8819194354922394	0.9694314605694809	0.9688177065484819	6	0	6	9	2	3	10	0	7
SUPT4H1	3.905417683625332	4.0431463910717484	19.341536251727938	0.3162266440736415	-0.04516643376441265	-0.013294196281497517	0.8069275098081421	0.9841435831989402	0.9769836562960285	16	10	15	28	15	15	34	14	30
METTL14	4.928806104888502	5.062429873311784	38.23715812231699	-0.04966984810546044	-0.00672061481078807	-0.013298038453612802	0.9687748966430841	0.9964136388178123	0.9810859374050279	68	9	74	83	9	20	75	36	76
NAA35	4.4327332484322435	4.551992075480872	26.517060277652934	-0.028736558726277638	-0.01791179392179416	-0.013332531509237243	0.9803039482733241	0.9912230384857034	0.9810259065561023	62	8	33	44	11	17	59	12	63
ZBTB40	5.501245619472128	5.65437178511562	58.66348380442271	-0.020970854979630946	-0.016481257784450486	-0.013341633579035091	0.98654429966306	0.9923722295817454	0.9807963108973976	163	7	114	84	21	32	122	47	122
CDO1	1.6004621181939511	2.411564623111653	4.205271950510549	0.2569358009557395	-0.22679117464185142	-0.013343521568450664	0.9153090397450316	0.9497331126779323	0.9662144860543778	27	0	4	5	0	5	7	3	6
RHOBTB2	6.420820428505962	6.599467813214805	116.45063095801878	0.16043370258630135	-0.02671086009935021	-0.013379234883160682	0.9076292648601995	0.9883119216324043	0.9784548194338857	228	70	121	251	10	93	194	104	186
INPP4B	5.568984777834756	5.696224880978246	61.02373800298821	-0.07829621883414566	-0.020099794728059162	-0.013379717334332623	0.9518119376793094	0.9900346691950814	0.980099149019811	131	19	157	64	13	49	101	68	74
NCOA2	6.282568883141314	6.33409393098086	96.10977940763465	0.012325598223721871	0.005599691456033607	-0.013381609481652996	0.9886623480270258	0.996273767144958	0.9815843316846917	149	32	201	159	28	77	173	63	203
DUSP12	2.671880808605355	2.9942409196712814	7.774114437257441	-0.17323024706700613	-0.07087536978926451	-0.013419084240715064	0.9223213199811239	0.9786848267668052	0.9737617169716046	20	3	13	8	3	2	22	4	17
CAPN2	8.331627946746138	8.354527533654284	396.4434374088913	0.00761753591246911	0.01281293847949735	-0.01341982816492039	0.9910369959561215	0.9908203518749553	0.9816075912357445	874	107	579	701	143	321	618	363	694
SPTA1	3.085350934839459	3.6210778198069398	14.15577145213927	0.42397235489428364	-0.08424441544195381	-0.013468555532060543	0.8514564986447473	0.9814297330728482	0.9701748726585478	32	15	2	19	1	20	20	7	14
DHX30	5.588734218720995	5.69474951410208	60.6425154198956	-0.01498495268287949	-0.004166201038415925	-0.013481037174806799	0.988378372901479	0.9977760414154095	0.9810859374050279	195	11	80	93	20	48	98	51	119
KANSL3	6.193022845613056	6.269304151914199	91.59922734863083	0.009306879872525375	6.238614795109173e-4	-0.013518456799617903	0.9913558528226142	0.9998661886974725	0.9810859374050279	196	19	213	112	32	74	146	71	189
RNF26	3.2567770997912704	3.8077551951699413	14.690377777180457	0.20205268277575575	-0.09919188831019736	-0.013519094124253858	0.9284757037837222	0.9716435360355306	0.9733805757310142	39	5	11	47	0	6	28	17	25
SNORA54	4.217172522136026	4.539775985191025	28.512214223650762	0.6369678066819967	-0.010044384084703107	-0.013519105836000448	0.6835258773616774	0.9969306329423976	0.9733805757310142	10	14	31	16	30	36	39	20	27
ZNF165	1.5718028366227368	2.060488302692583	3.6434915223471886	-0.3681335432999055	-0.1479697349643794	-0.013526538473160543	0.8663834600941771	0.9680998497684401	0.9662144860543778	7	2	2	6	2	1	8	5	2
GPR18	1.7304598031352008	2.5424594218121994	4.679974357460566	0.16801725735782005	-0.17669022088950917	-0.013535621847774845	0.9498665645992741	0.9616337290874385	0.9676840724684187	6	0	15	15	0	2	15	2	9
DUSP22	5.274250144279179	5.364253953668934	48.27213189431076	0.06298380878936916	-0.009976559427217124	-0.0135906440475067	0.9587863673614452	0.9939916120037818	0.9807963108973976	52	16	117	73	17	37	100	37	77
HS6ST2	0.0886339934228773	1.581317334492137	1.575628188657854	-0.9886235835120801	-0.5989764248243371	-0.013628771118624997	0.7153381441585146	0.9002471945570898	NA	1	0	2	11	0	0	0	0	9
STX10	4.607415090241353	4.7445155541046695	31.01108334033747	-0.0050946739154641135	-0.01591044823095696	-0.013637247358079802	0.9961148425198141	0.9925883151866751	0.9791349236278475	80	16	55	25	6	28	52	29	41
FLT3LG	0.9528806607555541	1.8112633900802837	2.2074566720028317	0.11908846893917814	-0.2784836900936772	-0.013646066164724788	0.9639458408797247	0.9399070946424302	0.9585721607596469	8	0	9	1	0	2	4	1	5
ITPK1-AS1	1.6660247151288423	2.174205857876164	3.740375882663654	-0.08906275841790061	-0.11122181496798249	-0.013668187668882097	0.9693024264564695	0.9725893532610117	0.9697755449341859	6	2	8	7	0	5	4	2	7
ZNF561	4.530111898130218	4.613883855353379	28.37266793681744	0.07558708736975266	-0.03437198367580692	-0.013693229429486664	0.9503523827999107	0.983788888214182	0.9806270106039792	45	14	29	48	13	15	56	19	63
ZBED5	4.482026523559083	4.6030431450487175	27.733310426189014	-0.03129640962376085	-0.02222344581508583	-0.013700931133798116	0.9793261546232648	0.9892838514931157	0.980099149019811	53	9	32	51	13	10	64	22	58
RP4-591N18.2	3.5083055419607274	3.823801859343714	15.503166705451601	-0.25939777151842863	-0.054359575511619816	-0.013722211375328962	0.8847782260488655	0.983788888214182	0.9737617169716046	27	4	36	14	8	2	33	21	23
MCMDC2	0.4783155730596092	1.4719307256856415	1.3716294119675916	-0.6003435105998728	-0.38105595518440355	-0.01373579796374022	0.7792485278433331	0.9242974603142655	NA	6	0	3	3	0	1	1	0	6
SRPK1	6.294859017735097	6.35234630663017	97.39509974343135	0.0330545294892083	4.7713410194299234e-4	-0.013751714835977633	0.9736706674234353	0.9998661886974725	0.9810859374050279	130	24	168	203	41	74	192	70	181
GPX1	6.596118019900893	6.65080506800811	121.64572128736381	0.059387575078235236	-0.00476486427806071	-0.013764880669014962	0.9559029612344547	0.9968198466188137	0.9810259065561023	214	56	92	192	63	113	156	115	194
F2RL3	6.127969683491284	6.2856471090331985	93.7256446574182	0.3107904064717306	-0.02360328019578477	-0.013766901677641606	0.8186666789952387	0.9898877405164052	0.9773661211148865	45	24	205	139	62	76	170	70	160
PLEKHM3	3.503218181715982	3.8235573646963528	14.761675082195634	0.004227733708215278	-0.03202990386440685	-0.013782910269467551	0.9977036591481894	0.9884562103420782	0.9769836562960285	31	1	28	36	4	7	27	14	34
RAPGEF1	7.604346882026951	7.6431267152157725	241.15136203187734	0.008824455320706671	0.00862131394941553	-0.01380841698281759	0.990838446108529	0.9939916120037818	0.981102495592692	607	64	437	332	74	218	413	188	407
RPL7L1	6.2800677202553645	6.319946015639289	95.76085821614879	0.04481989340712607	-3.8759917877264185e-4	-0.013820416355877465	0.9625897240653697	0.9998661886974725	0.9810859374050279	174	42	92	186	35	67	168	83	176
RP11-160A9.3	0.8490461142653607	1.7647069870101129	2.3721454770133295	0.06851607415497037	-0.22256788180557813	-0.013896080660136678	0.9824610792025568	0.9605862287663232	0.955464150585707	0	1	6	6	1	0	7	1	5
DPP7	4.946081954891674	5.187271730380169	41.73385392998259	0.05513065885624223	-0.050455265233318884	-0.013907584608613554	0.9719678570377854	0.9813330314103832	0.9769836562960285	173	4	60	41	15	27	91	32	74
GLI3	4.554538045450769	4.751505159353356	30.858937609615687	-0.09140168190162443	-0.03563433146783727	-0.013921965798385717	0.952661993543734	0.9856087782274262	0.9769836562960285	95	6	50	25	15	11	48	40	57
S100A11	8.047064377572513	8.151726182445945	347.90101210192483	0.247168944661718	-0.00476225888587082	-0.013928153446084649	0.8066324513861789	0.997676861831862	0.9784548194338857	328	220	287	359	224	307	541	269	618
HCG27	1.030745467184394	1.8946487706911757	3.0404440081462494	0.5918570845724415	-0.253178204109842	-0.013939049310029728	0.8418488237217537	0.9530058183842899	0.9553585204071964	0	2	1	12	1	4	3	1	5
PTPN4	4.606790783145048	4.6862844911236845	30.073377983312604	0.05727768887348622	-0.024910803136526525	-0.013979724846178333	0.9618197814615319	0.9878736325501989	0.9800074332764251	44	17	52	32	11	17	47	29	59
FRY	5.554028398398006	5.7933606427308835	64.64910926404886	0.08165261740232199	-0.06029295012591138	-0.013990755095417685	0.9574599791733434	0.9767290217223736	0.976306764906472	96	10	237	82	12	36	124	58	124
SPRYD3	5.637628677906229	5.760130903795558	63.46646116772474	-0.07998644352843906	-0.01355715466314067	-0.013997116346034401	0.9455824650155624	0.992777346332038	0.980099149019811	178	13	129	91	14	48	108	66	95
FUK	3.0629847333300626	3.499968648001648	11.500874379035315	0.14896790915134067	-0.03399549678125383	-0.01402765149038626	0.9424655975237697	0.9892838514931157	0.9750331581515796	32	4	21	21	0	11	20	7	24
PTPN1	7.008269996205528	7.05400020152574	161.12122868117433	0.08861777813367551	-0.003321373137050645	-0.014030718479782598	0.9223213199811239	0.9981994032200001	0.9810259065561023	212	91	158	285	62	138	237	138	285
CCDC68	4.669179439749952	4.85321186449231	33.05695700574533	0.10715965320964874	-0.02966266139924967	-0.014042952333626482	0.9421407291355317	0.9878736325501989	0.9784548194338857	65	7	93	22	14	20	51	23	88
FAM105A	5.029574574773532	5.15842695452068	42.19436859251751	0.07958587589089915	-0.0174758749247477	-0.014052571833812927	0.9545743884581928	0.9923722295817454	0.9784548194338857	50	24	77	45	17	35	81	13	104
TFAP2E	0.47831557305960914	1.4927321430401785	1.445270998543743	-0.5988315377487842	-0.39414866901193407	-0.014052961954698795	0.7900057043809675	0.9233767979854586	NA	3	0	6	3	0	0	6	1	1
COX10	3.232957046698194	3.6420659224975127	12.702316916113933	-0.12632520377080883	-0.06400501842870918	-0.014062768789691467	0.9502163294809381	0.9813330314103832	0.9737617169716046	33	4	23	26	1	7	37	3	30
MGST1	6.703015122796762	6.942414838595316	150.13811053630957	0.5485703602665175	-0.020698305586886494	-0.01409156486024427	0.689551575136066	0.992515418755237	0.97391421093174	143	69	40	222	133	92	252	139	272
RP11-262D11.2	0.3560010795645498	1.6641385888403626	2.807666936725714	-0.17646975871316523	-0.38232896483675005	-0.01409226416227491	0.9692816891216463	0.9463807725560526	0.9317124519621982	0	1	6	0	4	5	4	0	0
DCTN6	3.6529535877630375	3.8329639424142377	16.59139228892002	0.20425950679132748	-0.05186377201260468	-0.014115519049495344	0.8992123525441273	0.983788888214182	0.9737617169716046	13	7	26	13	14	18	16	11	31
GOT2	5.377859208583354	5.429361148318426	50.86673463593841	0.03615459225284294	-0.003022190913150553	-0.014132391339442659	0.9719438196431659	0.9984217357757721	0.9810933665868253	95	22	50	99	18	43	87	38	93
COL9A2	1.94353392507064	2.4277041171091485	4.525769029669661	-0.3104450480426534	-0.11515085237558902	-0.014155761060851556	0.8705067409236645	0.9694314605694809	0.9698920793267953	8	1	11	9	1	3	16	2	4
RP1-232P20.1	0.8517631191236428	1.6985229070107173	1.943140010925079	-0.38400550881387235	-0.3114139501791387	-0.014166316390249378	0.8695449779909006	0.932501480668807	0.9561473237906982	8	0	5	3	0	2	6	1	1
SNORD60	1.8141829077649747	2.3357474486017487	5.716279574353926	0.006820139285508992	-0.13696151242132473	-0.014195268335965891	0.9977365581586944	0.9749870728212646	0.9580445327476645	3	6	2	4	4	8	2	5	4
IL27RA	2.8373096681169487	3.1703993444699803	9.676997333490458	0.14201288445824642	-0.07825681880333404	-0.01419858466029888	0.9404702829559531	0.9784298892858461	0.9733805757310142	10	9	17	11	1	10	17	3	18
RP11-17M16.2	0.5398347944505758	1.6257826452554003	2.064653582808582	-0.7372653068635276	-0.33347664455290915	-0.014209568573358936	0.8113482000983685	0.9417888277080226	0.9464005727062267	6	1	0	5	1	2	0	0	8
RP4-605O3.4	1.1989672426696178	1.8381144245228194	2.7644296652798928	-0.12552588492915526	-0.17946616538408233	-0.01421602300609929	0.9592931407720044	0.9631155875480776	0.9625395691058561	5	3	3	4	0	1	8	1	4
HAUS5	3.453627411251707	3.73968967163839	14.096551946252768	0.08306622428374064	-0.050982394500123915	-0.014223368905832477	0.9622560651613233	0.983788888214182	0.9737617169716046	60	5	12	17	2	10	25	12	27
RAMP2-AS1	1.8028687427584298	2.4835596771689166	4.74107489651497	-0.15982705525990715	-0.17584414366769896	-0.01426562395675645	0.949403139030298	0.9606617301245716	0.9662144860543778	10	0	18	5	1	1	8	8	6
LINC01347	1.1394092109255054	1.8763819481574182	2.755421787840372	-0.521513522560533	-0.27501501489156566	-0.014272590659043842	0.8151509782046528	0.940569422764111	0.9576095469425928	3	1	7	7	0	6	2	1	2
NDOR1	3.0470635121431418	3.6101140259575795	12.101030945752013	0.19512061827853588	-0.12758385725079027	-0.014291281901529921	0.9270869726430274	0.9651842158072013	0.9716818668690317	42	1	8	41	1	5	28	8	29
NDUFA5	5.507887703180966	5.607054254686322	58.96844893105474	0.2601495511015509	-0.010398091725455125	-0.014304037765548143	0.7921870184303348	0.9942195673279511	0.9780887683116993	67	28	53	62	46	35	107	56	95
SLC25A29	4.313625339063599	4.603242986885187	26.87097809807384	-0.028282824440659767	-0.061442065897379085	-0.014314459108918301	0.9846018226923279	0.976888516075223	0.9759200147227812	45	3	71	63	4	27	54	16	44
TRPC6	4.20803106332816	4.535378776763482	25.87700537805641	0.09071459271771644	-0.07420269489532454	-0.014317286657583833	0.9625311219864356	0.9753378093971652	0.9733805757310142	68	9	78	14	3	11	36	24	69
PIK3R2	4.536051970563287	4.707380634276927	30.178514120998273	0.053509145565211684	-0.030040684365778	-0.014340476316161177	0.9716170213093717	0.9878736325501989	0.9769836562960285	91	17	23	38	7	32	56	12	57
CC2D2A	5.052638250593963	5.15949984953499	41.68857784410654	0.020424691076894638	-0.014147917480278565	-0.014375491220012833	0.9868965004973064	0.9926183172180452	0.9784548194338857	104	15	88	30	13	39	78	32	60
AC005253.2	1.2408114763427303	2.286365230791981	3.8221464321820986	-0.6528639209185165	-0.37751186475860976	-0.014375656927304704	0.8301064900865726	0.9261246371438294	0.9554325747701619	11	0	17	3	0	4	0	4	9
ZNF668	0.37583166898746545	1.4972809462571148	1.4887088604896204	-1.0323988266568385	-0.536606062662721	-0.014379419355912366	0.660927011500049	0.8971692925238671	NA	6	0	5	2	0	0	5	2	0
SLC11A1	8.297917982794644	8.421720025338889	415.07025848309723	0.14890161420337444	-0.025600236048220783	-0.014379536299385856	0.8975790660093845	0.9881881324807148	0.9781626277063059	442	130	1308	586	88	363	625	300	832
IL1RL1	9.241527081233212	9.343558212508027	791.402531302612	0.08811556475435997	-0.010209654911270644	-0.014384889599299512	0.9361436729808972	0.9942195673279511	0.9784548194338857	1322	187	779	981	645	421	1869	522	1593
DUSP18	2.601068177140898	3.1506264680074665	8.566808663213799	-0.13888676822846865	-0.1122010418894719	-0.014393748320941927	0.9525282948284696	0.9694677152553092	0.9713537731139807	32	0	15	14	2	4	9	14	14
COQ3	1.3048124619486816	2.497603534960057	4.461367055704736	0.5388727610687196	-0.37213649491745504	-0.01440926746423076	0.8662575996946618	0.9272989264730475	0.954275327129035	20	0	0	19	0	2	3	3	16
RP11-750B16.1	1.5288223404565056	3.0933565058827335	11.286441431031779	2.659472254831693	-0.45759857977802154	-0.0144112659434514	0.271297627336132	0.9335960425076366	NA	0	25	1	0	1	3	15	7	17
AC012314.8	1.3722105222625605	2.13668525321683	3.3494009887890197	-0.1575629931016324	-0.24783343926886156	-0.01441983726770078	0.9518119376793094	0.9445610333310375	0.9619847615907524	5	0	11	9	0	6	3	2	4
C10orf12	5.123179148402514	5.231905724249284	43.676298145808396	-0.06405330129558608	-0.009587274501009534	-0.014453074409122432	0.9578234353109053	0.9942195673279511	0.9791242735145047	70	16	85	81	10	21	69	47	92
RP4-535B20.4	-0.04071702388278807	1.3293407045415675	1.1011447898352065	-1.0053322033013674	-0.6607901966837749	-0.014479776721963857	0.6792921805690955	0.8837232350894606	NA	1	0	7	2	0	0	0	0	6
NTRK3	3.909629157657284	4.16848346893732	20.42081178536188	0.34972893680834677	-0.05166065648807561	-0.014503883993416953	0.8301064900865726	0.9839609166283574	0.9733805757310142	14	9	63	12	9	9	42	20	33
AC003973.3	0.7978268049936159	1.690160823741593	1.9606767797152787	0.06748727816813405	-0.339930773825695	-0.014507504218728894	0.9790592571874301	0.9285482212692958	0.9536000690985099	1	0	6	8	0	1	2	2	5
PDCL3P5	0.36815018415466666	1.5445870833292084	1.519893111623837	-1.125621740383018	-0.519076463220317	-0.014528821842416764	0.6281589969567132	0.9012416688216563	NA	8	0	3	3	0	0	7	1	0
ZNF540	1.3635679436579022	2.2318026422740043	3.753866526127792	0.4863598980647774	-0.2793884315136553	-0.01452933866532914	0.8474796116590387	0.9418286167681842	0.9576308623749693	1	1	3	21	0	2	8	4	4
DPY19L2P2	1.062912869094948	1.7762461052601015	2.4429853208931247	-0.4772281620457458	-0.27180355540429524	-0.014564050718855394	0.8253231742953862	0.9403050938723729	0.95649457473297	3	0	5	7	1	1	2	5	2
C3orf18	1.2685154962004468	2.150882451532719	3.123589466093461	0.06099229346365879	-0.2605187455229521	-0.014589011323326196	0.9803680567300239	0.94319355294123	0.9587718497334695	17	0	2	8	0	1	10	2	5
CCDC65	1.5991934664562952	2.0824903737508422	3.6147761333788746	-0.42354817971561254	-0.15540410556859216	-0.014592613684532562	0.8434422496988312	0.9644067489930956	0.9643094067245427	4	2	8	5	1	4	1	3	8
AGT	1.5229993864041476	2.2867917217731213	4.323067546356166	-0.1772195556042566	-0.15566674573483608	-0.01462679548300005	0.9518119376793094	0.9694314605694809	0.9612663223591361	5	0	3	10	5	0	13	3	7
PPAPDC2	2.515298002573651	2.8196400503422248	6.670868709091994	-0.08420359996724455	-0.03860357195179504	-0.014636685705401435	0.9625897240653697	0.9881881324807148	0.9733805757310142	11	1	15	13	2	7	11	6	9
SLC9A7	3.5792352567750365	3.799397361725184	15.248733065805121	0.003838496076718692	-0.050357905891557135	-0.014642364759483516	0.9977365581586944	0.9832858396558679	0.9742019512845345	20	9	19	34	3	13	40	6	22
ST5	5.943063147429323	6.065735014400758	79.01616408969967	-0.03998138257743731	-0.020799888072747023	-0.014645593515733375	0.9736835993152615	0.9892838514931157	0.9784548194338857	257	21	111	132	14	57	112	79	152
ELF5	1.1984961512435033	2.020803711588283	3.9340074893387067	0.7397280850123915	-0.11979118569953343	-0.014655573026430327	0.7906146695530651	0.9825428817672771	0.9535871419525299	1	5	0	6	2	2	11	1	4
RHOBTB1	4.563740479238344	4.71635778028984	29.66580763787005	-0.0828324501158775	-0.013802759296624589	-0.014659405862330513	0.949426210560231	0.9931778077917657	0.9782134269701503	89	5	46	44	10	21	38	25	75
CNTNAP3B	0.9312757251751788	1.8625282925536992	2.562437914091821	-0.606169799413792	-0.32499518221427515	-0.014694750985109676	0.8089190222236808	0.936527387052878	0.9536000690985099	4	0	11	2	1	4	7	0	1
RP11-492I21.1	0.6089833246044192	2.060550767411765	3.365052074209966	-0.6862750738268766	-0.3732953424891885	-0.014700646898878069	0.8619952951786584	0.9417888277080226	0.9343972204145333	0	3	13	4	0	0	16	1	0
RP11-533E19.7	-0.040717023882788035	1.3314948599575132	1.2581502575774826	-0.9756718121816079	-0.6008829729851094	-0.014703065327519896	0.7218525590045237	0.9003543176553098	NA	7	1	2	0	0	0	6	0	0
RP5-821D11.7	1.066653982860463	2.005322236126808	2.9679337750450236	-0.27298308081602396	-0.2335797405458945	-0.014704171058747032	0.9275102042863115	0.9557005913399075	0.9553585204071964	1	0	8	8	2	0	12	1	4
CD99P1	3.415355480583752	3.714608948430827	13.956239872508556	-0.11630296395257718	-0.06963896562305964	-0.014713238832458068	0.9507919816805657	0.9769513998550332	0.9733805757310142	14	2	39	29	4	17	23	12	13
SNORD9	1.8572840545711948	2.6576652147748505	7.754537895910551	1.1579042101891102	-0.0880310250329463	-0.014719203188959595	0.67182864763404615	0.986004929816282	0.9536000690985099	0	10	2	4	5	10	6	6	5
CCDC9	5.455181718952257	5.5718001179365935	55.37941502331722	-0.020460198556974205	-0.010024864457774571	-0.014733379769889842	0.9847036167552751	0.9939916120037818	0.9784548194338857	171	10	97	72	17	37	101	44	117
ZNF618	4.290881129083495	4.472319990283138	24.65135809905545	-0.00929345385807854	-0.02490862497174436	-0.014750541094602394	0.9941356010839976	0.9891394670002652	0.9769836562960285	85	5	24	44	7	16	52	20	45
C11orf57	4.835020394345952	4.920275638904824	35.56741405112342	0.09426858502910751	-0.023477542113702662	-0.01475138465394472	0.9335994526410326	0.9881881324807148	0.9784548194338857	78	21	29	50	12	31	63	21	68
RP11-274B21.14	2.6045075277746674	3.1608490505474585	8.43305882793997	0.1913344096961516	-0.09281771046295383	-0.014756506056305154	0.9277191730820443	0.9749870728212646	0.9721076419735465	25	0	26	11	1	7	16	7	15
ORC4	4.572729084680092	4.7380598877945035	30.421709520387363	-0.12597684583816818	-0.0225942409662123	-0.014765435921368879	0.9228916204234977	0.9898877405164052	0.9771784278697707	64	5	47	53	15	11	70	33	47
RNU2-50P	0.7043207499443488	1.987600534593446	4.592927759318733	-0.2205785614763799	-0.28706840967120345	-0.014771763673749126	0.9566338996035352	0.9644067489930956	0.9326838595963802	1	9	1	2	0	8	0	3	1
CYP39A1	0.986241252786202	1.9157823252200992	2.8424143820073673	-0.19164262283850422	-0.2157018244406228	-0.014781414839763614	0.9559029612344547	0.9616337290874385	0.9537286742749558	7	1	0	7	2	1	3	0	12
GPD1	1.1321904253029236	2.233615449933356	3.5425340097892706	-0.179927931321315	-0.2895151599923379	-0.014798573126742473	0.9562393783846971	0.9443677856889887	0.9536000690985099	2	0	20	3	1	0	15	1	5
C7orf26	3.0703469788902216	3.312411784900754	10.332057653387569	-0.055248630848631144	-0.042344361850614604	-0.014807652784330206	0.9737135889193759	0.9856482997315356	0.9734054743194142	32	5	9	15	2	6	18	12	15
POMGNT1	4.4030360748357396	4.659810691587149	28.147201311661462	-0.030182992476502205	-0.039484180758493984	-0.01481325681694981	0.9829728531131571	0.9845776367963389	0.9762929492108471	95	2	45	45	9	18	64	23	47
RP11-264L1.1	0.7780479459298384	1.7935498874142808	2.1743946579689797	-0.1864530191711335	-0.3967363047042801	-0.014834557329620232	0.9498665645992741	0.9217982229885938	0.9530071473935521	6	0	1	11	0	3	5	0	3
GAPDH	9.27716485179037	9.30000563770268	768.2373173431582	0.032719420956154856	0.004979062683482607	-0.014846322299983642	0.9692816891216463	0.9964136388178123	0.980099149019811	1616	348	745	1019	346	743	1229	539	1371
PAFAH1B1	6.9576714575385354	6.9831683456093785	153.1135454505741	0.04677709073452523	-0.002515963144239785	-0.014877287164056561	0.9556628826333727	0.998633467561377	0.9804039773217211	242	84	210	209	53	128	272	116	264
DLG5	5.7860706395157155	5.981648756206291	74.00208330192265	-0.060574666037351364	-0.05390576176293891	-0.014903347344609475	0.966539144232272	0.976888516075223	0.9749308545051492	217	11	170	120	11	53	114	77	124
TXNL4B	3.1415645442577067	3.5619205282828483	12.14158827699188	0.12333707827591187	-0.03452128491118031	-0.014907613895804236	0.952661993543734	0.9891394670002652	0.9737617169716046	31	0	17	28	5	10	23	11	19
ZNF273	2.6292043652104686	2.979813460078951	7.890923820244042	0.14296718900256034	-0.08494191825679004	-0.014912942948736695	0.9405192851797736	0.9760469136304754	0.9713537731139807	8	4	26	7	1	6	11	8	13
PPP5C	5.749442657614038	5.81010408238052	66.7287462882669	-0.022806131835841736	-0.005134082266306621	-0.014912944749546112	0.9805694916602772	0.9968198466188137	0.9792907942078892	166	26	64	104	25	75	107	40	111
NSUN3	3.3386041058847242	3.535667608099875	12.336890318534401	-0.211614378074828	-0.02029501050078916	-0.014922886074871014	0.8807596148094121	0.992515418755237	0.9737617169716046	21	3	28	18	4	12	13	15	17
WASH7P	2.353156415009857	3.1701983567234917	8.235577864152484	-0.22951205986836126	-0.16849542497007253	-0.014941390485123664	0.9332479966552638	0.961123920141504	0.9662144860543778	40	0	9	15	2	1	20	2	30
MRPL4	3.55214010415359	3.8469309811166497	15.363074532696896	-0.3669938101944696	-0.06198291693596932	-0.014964321632435443	0.8093364928277544	0.97940251392692	0.9733805757310142	50	2	26	23	4	13	27	20	11
CYP1A1	1.1426192569027407	3.941870649861762	21.481957847811124	2.3156620937026315	-2.2454022914997798	-0.014975427502449006	0.4574829098663182	0.6085099875706644	NA	0	0	0	0	68	6	14	6	3
LAPTM4A	6.5725625871566615	6.633180987585321	120.54266698675639	0.1597323856388042	-0.009180626209483133	-0.015003697540770272	0.8653098485695996	0.9939916120037818	0.9784548194338857	122	56	151	141	80	94	188	108	204
SLC25A27	3.642873460098271	4.0117920427834965	17.023254229876525	-0.012774974391332876	-0.06640078649595904	-0.01502830596303295	0.99406168891756	0.978276348021817	0.9734054743194142	46	1	21	46	5	14	42	6	35
ILDR1	0.8825872745482617	1.683532297997807	2.2521457513746883	-0.4011341454260232	-0.24377856210784357	-0.015050654720720561	0.8714468486837282	0.952079292717119	0.9536000690985099	2	2	4	5	0	0	7	2	2
AKR1B1	5.085412203994848	5.225658725554013	44.75904381483515	0.19064398628150786	-0.021383175678003248	-0.015063229249330456	0.8739387671889522	0.9907803225549939	0.9750331581515796	74	12	55	32	40	42	50	29	102
RNF219	4.12927283516332	4.290943775872479	22.079569952297778	0.030683500973423865	-0.026963011144319326	-0.015063633872129818	0.9803566770428075	0.9883119216324043	0.9769836562960285	41	3	35	31	15	12	35	20	49
PSD3	5.448821633306731	5.53379248291747	54.53164124386214	-0.1051130017895127	-0.0022005886452816617	-0.015079968675156383	0.9192420295339037	0.9992822811943595	0.9784548194338857	105	21	82	107	12	46	68	61	86
GAK	6.630821247144928	6.761836046771538	129.21089498201488	0.002873506850008051	-0.02970702389037574	-0.015118427732679907	0.9977430651638047	0.9855755914826593	0.9771784278697707	337	27	277	230	20	123	206	92	236
PAPSS2	6.779189695737624	6.801569958510143	134.9038314348048	0.04481907193608593	-0.005639988809315689	-0.015130696721869312	0.9583565520628681	0.995271555665479	0.980099149019811	235	59	191	145	68	115	210	98	267
WI2-1896O14.1	1.2697148795858686	2.109483825982273	4.014046788606833	0.22188743966794183	-0.18648805227596793	-0.01514259422958783	0.9499510689726953	0.9689634837999129	0.9536000690985099	4	1	8	0	5	5	5	0	8
RP13-516M14.1	1.2596994070648235	2.1604936086934887	3.5415214076863593	-0.9775992652496023	-0.3072459270916853	-0.015176409011613271	0.7006980364233261	0.9375736782240619	0.9553585204071964	5	1	9	10	0	6	0	1	9
NPC2	6.832580852437773	7.094689752473615	168.1907928877865	0.6037289621356826	-0.021735037877738783	-0.01518499946774125	0.6244074821709394	0.992515418755237	0.9733805757310142	112	133	87	110	126	176	224	107	305
HCAR2	0.5990707465840799	2.7645526355174397	5.9301595753213645	-0.00229427939030995	-1.8556718795658524	-0.015208109125414817	0.9992366359130913	0.6374304270341189	NA	1	0	61	0	0	0	5	6	1
DKC1	5.44805801501054	5.538487442172809	54.51996220617636	-0.028427397799587632	-0.009275500028663333	-0.015220862621462038	0.9790592571874301	0.9939916120037818	0.9784548194338857	128	17	53	124	15	55	87	42	88
PAM16	1.7902251062465366	2.4095429896636564	4.248116090026783	-0.11104831036186981	-0.13501142069280891	-0.015229643476392612	0.9625897240653697	0.9689330238742195	0.9664446189136249	10	0	12	8	1	1	12	3	9
CYB561D2	1.3960274630961986	1.9427306100103752	2.79222077213898	-0.12637629641637566	-0.15152209043889367	-0.015230869525294977	0.9530035082584388	0.9633862383248709	0.9636079018384941	6	0	6	6	1	3	5	2	4
CA5BP1	1.265798491342165	1.9371018913565057	2.7256552693324583	-0.07239309663601626	-0.2068300377857852	-0.01523374937399809	0.9756581252867081	0.9518930948312976	0.9587471181050604	12	1	2	5	0	1	6	3	4
TSIX	-0.3254877121484722	1.6225857915216995	1.7494489551535828	-2.203239071692144	-5.185656963657697	-0.015260276331344642	0.4070480067131336	0.25777376669053886	0.6338590309450756	0	0	16	7	0	0	0	0	0
NUTM2B	0.009175914703313963	1.3354140070429679	1.1192208904230205	-0.37965312737484014	-0.6699137412370825	-0.015273158204475069	0.9046907568805701	0.8793000429673347	NA	0	0	5	5	0	0	1	0	5
NHLRC3	5.498346089946647	5.5772900810463755	57.56923328723208	0.2027131367389507	-0.0178228957200815	-0.015280217358757337	0.8301064900865726	0.9907803225549939	0.9769836562960285	67	42	78	57	22	48	101	41	97
TRMT10B	3.4721665597929876	3.780735761090082	14.894019266208772	0.049297292750705	-0.053876040874223485	-0.015352375867499615	0.977309612844915	0.9834204592371966	0.9733805757310142	36	10	23	18	1	8	42	8	24
TESPA1	2.131120997941213	2.4907874344838015	5.758563854785727	0.23838873574903716	-0.13912397396293932	-0.015358649822403545	0.9155284496820831	0.9681176193005872	0.9649062757470586	2	2	8	7	6	4	10	5	6
MYCBP	3.365830483593159	3.5625369125695707	13.50104205184328	0.16724458351031452	-0.0710510210532616	-0.015363581949289077	0.9118110001653437	0.976888516075223	0.9733805757310142	16	13	17	13	3	13	23	8	19
YIPF2	3.494809463824576	3.650733077604534	13.528757569038499	-0.08161664813819092	-0.03170405262818769	-0.015371903328861472	0.9550197914217565	0.9878736325501989	0.9750331581515796	31	6	16	22	4	7	30	13	20
RHOF	1.5721344076207715	2.1232245778672514	3.3525808754720328	-0.05717611674464069	-0.14141712412663276	-0.01537689720461292	0.9782080867195136	0.9666882648881202	0.9643094067245427	6	0	6	10	1	2	5	4	6
TAF1C	5.098500761238216	5.248066704233629	43.928045289288264	0.0020599188514085127	-0.020087953332550326	-0.015387193625121339	0.9983994569869349	0.9900346691950814	0.9769836562960285	132	16	80	53	6	30	76	35	94
SNRNP40	4.034889123066645	4.157686464707848	20.22104579663874	-0.014363477445867467	-0.021283498095056894	-0.015387325622387617	0.9893144559265595	0.9907666680485474	0.9769836562960285	37	12	25	34	4	18	35	17	29
LRRC34	0.8603641116198304	1.8347093754025259	2.356486327010044	-0.5872014949806923	-0.32154572509979934	-0.015391875654216569	0.8201958989052877	0.936527387052878	0.9529928495428821	9	0	7	1	1	2	1	0	10
RP11-430C7.2	0.08567225653387134	1.2985966905281905	1.2128475424334795	-1.2163779644080357	-0.4987165961353632	-0.01539321877008884	0.5839331534061823	0.9155128897735216	NA	5	1	1	2	0	0	6	0	0
LPCAT2	3.816471663049927	4.076957206875056	20.28969126735145	0.4551594578407597	-0.03436234484983921	-0.01539584790820265	0.7869514139431518	0.9898877405164052	0.971167681183634	9	16	27	13	13	14	15	20	44
CAB39L	3.312856380871251	3.7284333419728113	13.711257863257167	-0.08493968751020059	-0.08668457497029179	-0.015424703928331446	0.9671824303210318	0.973104692270229	0.9717306860731348	33	1	41	13	5	5	46	9	18
DANCR	3.140131915880953	3.4730647801019563	11.595760692225829	0.13643625764867623	-0.06887569311512419	-0.015438469431917456	0.940473345974134	0.9786848267668052	0.9733805757310142	24	1	8	28	8	5	23	8	28
RAVER1	3.903769396847488	4.057810832642368	18.138976203758496	-0.027845077749459397	-0.00970086647335092	-0.015442834891066333	0.9811168140021823	0.9946764926156445	0.9767165991518493	44	4	21	39	6	14	29	14	40
RN7SL151P	5.206124014100834	5.999661484977243	80.37954666619682	0.8679596019675556	-0.21523359988356128	-0.015470838933790674	0.698642074973852	0.9530627117543289	0.9514816764914721	13	83	16	52	66	128	41	59	45
AAMDC	2.254059182151735	2.8642307518862533	7.511599656451431	-0.23779450696877863	-0.10214392014281949	-0.015480929746633114	0.9297244579293119	0.9780041025140902	0.9643094067245427	11	1	10	5	9	0	17	6	17
ALDH1L1	1.62602902325307	2.5104894132603537	4.60453030513165	-0.6951881117766986	-0.22284292804778585	-0.015494384200012307	0.7701577933052883	0.9518195668741737	0.958593077262133	16	0	12	7	1	3	20	0	4
ISY1	3.722983228269147	3.8931437718904713	17.116718908609702	0.12293117784301998	-0.05469498114012817	-0.015498641318151197	0.9381867332076783	0.9820134963715785	0.9733805757310142	36	12	16	11	8	8	36	17	22
LINC01004	0.7455958202339709	1.7787054025345972	2.3516800695595066	0.4553139396232677	-0.3883640817663603	-0.015502062148540198	0.8806941306852538	0.9272989264730475	0.9445063854565047	0	1	2	13	0	2	6	1	2
ASXL1	6.545842499617957	6.662612744055852	120.56767126154023	0.019595250777724102	-0.024781259571276224	-0.015512009901546699	0.9861495263651637	0.9878736325501989	0.9769836562960285	299	23	308	155	27	103	219	87	216
TMEM9B-AS1	0.28471818744371374	1.5066945361246713	1.409585199889407	-0.8087864989383876	-0.5392241345361305	-0.01551872272476724	0.7331544888465114	0.898679310979836	NA	5	0	1	7	0	0	7	0	1
LINC00630	2.704722548134713	3.0167838671803264	7.762910566723934	-0.05547127779024768	-0.03801584669486101	-0.015541286617334296	0.9742336718269524	0.9878736325501989	0.9733805757310142	17	2	17	14	1	5	11	8	17
BBIP1	3.5689833890544786	3.7732186148421034	14.848119560371806	-0.005688397915516236	-0.02941359925836118	-0.015542721493184423	0.9961769292867023	0.9889875618499233	0.9737617169716046	19	7	28	31	2	16	23	11	23
ZBTB3	2.105677808903167	2.6015707110862336	5.57625315484283	-0.017803360441468623	-0.11025688052531649	-0.015557749379247253	0.9933841628300187	0.9716435360355306	0.9676840724684187	17	0	5	9	4	3	5	6	14
RNU1-21P	1.8116637877246955	2.6506600125919944	7.780220152979007	0.9055769946754976	-0.08875747251609005	-0.015591171343795425	0.7382067680656045	0.9863448500121329	0.9497936966837623	2	9	1	1	7	11	2	4	11
MCOLN2	2.0285233625637584	2.545421072086702	5.108169600521824	-0.4813658122950885	-0.14430477412625783	-0.015633546786067237	0.809945760078833	0.9642068498375385	0.9657962526460218	19	1	7	8	1	6	14	3	2
MED16	4.567487278393112	4.835935341655408	32.43308217959786	0.04421774409151616	-0.049850693347571536	-0.01565069952754357	0.9777602824497473	0.9820134963715785	0.9742713974640309	108	13	61	34	2	28	68	21	53
RSPO3	4.341418612765439	4.863031554158501	35.36335590428149	0.9962713289064128	-0.03686378192296843	-0.015678919092306235	0.49667891678334075	0.9907803225549939	0.966205225110532	63	5	8	12	51	18	66	34	52
CHAC1	1.3854382630918831	2.144342832245076	3.356094777469814	0.03321801729412044	-0.2427785889100324	-0.015707069688651643	0.9890666422701642	0.9449791643862386	0.9576095469425928	11	0	1	12	1	1	8	4	4
PALM2-AKAP2	0.6786647587007969	1.7700747572633484	2.2546475470875578	-1.2091683523802785	-0.5899941887257066	-0.015741290252054056	0.5738931452824866	0.882273368429115	0.939156668442713	9	0	6	4	0	0	1	6	1
CDCA4	2.133996401477391	2.537813456242684	5.084423516956278	-0.07210754779003459	-0.10181013624195165	-0.01574191979369568	0.9715500454324676	0.9705943714952326	0.9686570569325841	19	1	7	5	2	2	10	4	12
E4F1	3.580222508285411	4.003414051393099	16.915069239567377	-0.25870575573026355	-0.10672728279602636	-0.015751421483768898	0.8891572252716733	0.9679573216720626	0.9713537731139807	57	1	36	28	3	8	43	20	15
CDH24	0.9029355811826665	2.1293762828887055	3.056934632198051	0.19062068170737217	-0.46912298071635816	-0.015757407342336317	0.9587863673614452	0.9110548185888679	0.9425422835110697	17	0	0	11	0	0	5	3	8
MED24	5.2231000226649895	5.376742231645556	47.92638853293815	-0.023573378198802106	-0.026159825904942143	-0.01577633624086569	0.9837865577271391	0.9878736325501989	0.9769836562960285	157	12	63	88	8	35	87	33	106
ZXDA	1.4781038240431132	2.284937812300983	3.7384248503845674	0.13433685837273882	-0.24114276020165268	-0.015779388989792805	0.9618197814615319	0.9458583865250207	0.9576095469425928	20	0	8	1	1	2	4	2	13
DCBLD2	6.171626987520409	6.304527581040375	95.25799748696181	0.23745162225363348	-0.021859466127758968	-0.015793581450226676	0.8499513336707404	0.9900346691950814	0.9744075768582257	115	53	49	213	42	57	136	74	238
RP11-630A13.4	2.680979051126882	3.806490300819032	14.700633328024564	0.9129552137555978	-0.5667185394098022	-0.01580221321728581	0.7654618982216135	0.861227011033769	0.9335008087968414	30	5	0	80	0	7	13	15	25
RBM48	2.76155222125139	3.1595873291845327	8.668133582327712	-0.14934655463177784	-0.0840573095179449	-0.015839210381142027	0.9370470193560133	0.9753378093971652	0.9713537731139807	18	1	21	12	4	3	26	3	20
LRIG2	5.117451524611876	5.188664766428426	42.38964423615136	-0.04426788754457153	0.005758788909624896	-0.015842152833264223	0.966539144232272	0.9964136388178123	0.9784548194338857	76	13	63	88	13	30	68	42	77
MTSS1L	5.200870736712606	5.443626060143765	50.192720579148606	-0.0412162731819246	-0.055853413244796396	-0.015846009362840006	0.9776976364392818	0.976888516075223	0.97391421093174	143	3	106	87	14	47	85	38	85
FOXO4	4.180005141146348	4.291703276456313	22.1172271274152	0.04191229268372288	-0.036167452140920056	-0.01586051399424191	0.9737135889193759	0.9841098761045697	0.9761599708012813	38	9	46	22	9	15	47	12	46
GBAS	4.930424917328577	5.0191440718747335	38.9366338329635	0.18069077590337027	-0.02839752736156522	-0.015878067401272032	0.873212255640205	0.9869253588651488	0.9747263244974468	42	23	43	42	24	30	43	33	83
EIF3H	7.04748040918473	7.10523920360599	167.77622175649168	0.15246317914800553	-0.010657203146634259	-0.015910652798440023	0.8653098485695996	0.9934348121497806	0.976306764906472	210	99	173	177	95	141	248	138	304
SWI5	2.2608930535022846	2.8753680210218513	6.667467216425554	0.310087078334414	-0.15088214851996748	-0.015931913402770986	0.8878745198805229	0.9631155875480776	0.9662144860543778	17	0	3	26	2	4	14	5	13
CHAMP1	5.008438635130665	5.110403678099486	40.9613713387476	0.051985079351941264	-0.025267054166571833	-0.015933401758422155	0.9666765694743494	0.9881881324807148	0.9760254625170316	59	27	44	64	13	18	80	43	66
RANGAP1	6.09170158772692	6.306232388564785	93.42864256670735	-0.009115687724206121	-0.06527692677103444	-0.01595411394222752	0.9946572323378168	0.9725893532610117	0.9734532421757964	270	22	111	247	10	103	144	50	176
DLG2	4.254683717434705	4.434280071442572	24.697762344813828	0.047953207612203036	-0.04955782762730972	-0.015954692144579924	0.9764917460371105	0.9820134963715785	0.9734054743194142	50	9	12	61	10	28	27	16	49
UBE4A	6.577611742798604	6.609376458645038	117.8322036822161	0.044776180627349775	-0.007108308068594977	-0.01596242479279168	0.9607265394492617	0.9942195673279511	0.9784548194338857	223	62	122	169	45	80	210	105	206
CHMP1B	5.176204588188177	5.239951287415738	44.31570460975794	-0.033589585475204006	-2.7021121799882284e-4	-0.01597027326682035	0.9740047594138086	0.9998661886974725	0.9781193083832912	68	19	78	75	12	36	61	43	80
RRAGB	3.3765536237976974	3.5718120692259534	13.321006111037681	0.04818901626527097	-0.06518732924593186	-0.015980765715128267	0.9777602824497473	0.9785946351355103	0.9721076419735465	37	7	7	12	7	15	19	10	16
GYS1	5.052145459325163	5.381116678296161	47.644309648895984	0.01090423259948945	-0.08278694893764396	-0.01598732305865595	0.9944582059820777	0.9694314605694809	0.9733805757310142	131	2	70	129	12	37	100	25	99
HUS1	4.472403681877224	4.575862700513318	27.84719522676304	0.14457532265451709	-0.038167828226406124	-0.01599591761104022	0.9020946095592692	0.983788888214182	0.9750367760906619	33	8	48	29	21	22	41	20	57
GUCY1A3	6.160484387620026	6.257141163457564	91.55310084496583	0.10929025081318862	-0.01805834120082249	-0.015996873604269414	0.9242521871401989	0.990768523698641	0.9756076361167615	294	44	94	76	29	53	169	72	196
TMEM206	2.4547548028784036	2.8636770847450723	6.718149198749863	-0.2086383384619442	-0.09911889216508998	-0.015999401359637427	0.9116103628506081	0.9706483582608	0.9690748784766555	15	1	18	9	2	4	6	4	24
POLR3C	4.025498997402143	4.177490981305036	20.34938125985679	-0.0301948428105428	-0.02890974798041762	-0.01604522092255548	0.9805694916602772	0.9881881324807148	0.9742713974640309	42	11	39	21	4	12	43	20	28
PLEKHS1	2.8680607228414092	4.531465495771537	30.57312588186807	1.1252043689426185	-0.5955665664010305	-0.016049231935123955	0.7554569233926661	0.9008698056008391	0.9127295667800565	2	57	17	0	8	13	13	49	4
PRPF19	5.10582571282437	5.285721480679009	44.94977998087809	-0.010698664555128388	-0.04558774867357924	-0.016050218437498022	0.9935631647786021	0.9813330314103832	0.97391421093174	137	12	39	108	8	39	99	28	71
BCL2	4.535696551278759	4.7066957762532535	30.781217658377273	0.25424166981160506	-0.030212799252505675	-0.016065610648688937	0.8553523940253909	0.9881881324807148	0.9733805757310142	46	22	56	15	11	22	77	17	44
RERE	7.807770553066707	7.825097555313044	274.652012465507	0.007293671026850309	0.00817092761487384	-0.01607030163056658	0.991145270556634	0.9937430331135668	0.9784548194338857	581	104	470	333	96	250	450	192	524
APRT	3.7216699145285035	3.975992040070666	17.264790542724743	0.06303113633363708	-0.057609165567332137	-0.0160742125979959	0.971445846993402	0.9813330314103832	0.9733805757310142	59	3	14	18	11	12	47	8	27
KIF24	2.3615498493113365	2.7406630535723813	7.072819676273604	-0.2610372109705472	-0.12554377334680752	-0.016078621388716456	0.9029427269985397	0.9694314605694809	0.9643094067245427	11	5	9	4	4	11	6	1	13
PSCA	0.596646512116781	1.6971738119103972	3.310614260434017	0.8924595681355733	-0.18366265398162698	-0.016134430705283746	0.7410887296241876	0.976888516075223	0.9272200934546724	1	7	0	1	0	2	1	3	5
ZNF485	0.968923984015018	1.8690367406125403	2.4065656854458726	-0.3469468010735242	-0.28518871576781496	-0.01617079011861	0.893372044138557	0.9403050938723729	0.9531260760545283	13	1	2	3	0	0	8	1	5
NOM1	5.077093835286953	5.2693737875324205	44.637072675130035	-0.15613026227124235	-0.04349889047394688	-0.016221946533073645	0.9079707046450686	0.9825428817672771	0.9739534981267718	112	4	71	90	17	38	49	51	74
PGAM5	3.6851072007956507	3.933127340091653	16.317819584594787	-0.21716267924047902	-0.05276895740637919	-0.01628303267592609	0.8849560036668157	0.9820134963715785	0.9733805757310142	41	3	21	37	5	11	50	11	16
LARGE	3.632135723310265	3.996558331823651	16.93530920802578	0.00622259314038153	-0.07715642778030017	-0.01628527934604054	0.9963822827192085	0.9746756667300422	0.9721076419735465	70	5	23	23	1	14	43	9	26
TMEM203	1.8228762735253354	2.727798345107237	5.663024517172446	-0.5384262348834672	-0.21441087072963694	-0.01629393367086877	0.8418877971718608	0.9530058183842899	0.9569240299247764	14	1	3	23	1	0	15	1	20
CAP2	2.0220082358421165	2.5994229989695117	5.09019453540634	-0.06128784458925322	-0.12344058096399538	-0.016327431887475957	0.9775037631971595	0.9694314605694809	0.9662144860543778	16	0	11	10	1	2	15	4	8
COL1A2	10.090617718348192	10.24746343024215	1482.2144990882691	0.2294641686263901	-0.03597958454199573	-0.016330666578784847	0.8727761165806299	0.9853159302320419	0.9734054743194142	4538	512	464	2154	788	1387	2018	1155	2701
SEPP1	6.742426539555206	6.886278521419666	142.46894406143957	0.20444047423041076	-0.03355835937133113	-0.01633811881232456	0.8741254120465184	0.9853159302320419	0.9737617169716046	525	40	72	154	73	100	222	123	281
CSF2RB	4.455758519331213	4.603387375190882	28.17742742743235	0.186215797836689	-0.039102522593219675	-0.016368917814888192	0.8960702281877295	0.9841435831989402	0.9734054743194142	40	13	73	15	11	23	50	23	43
DNAJC16	4.9560088220472425	5.042094682147071	38.68387978822487	0.00871334794679411	-0.027035364341996836	-0.016421272569973878	0.993599593776993	0.986004929816282	0.9761599708012813	66	21	42	66	13	37	81	17	67
VWA5A	4.5456011686130315	4.702636706707297	30.585089675409584	0.2162189456795139	-0.036920823404405806	-0.016431217709840348	0.8553523940253909	0.9853159302320419	0.9734054743194142	52	6	22	44	28	19	54	26	55
SCMH1	4.820279446405451	5.01244937427163	37.58786266733859	0.026615992721496486	-0.035338635137444736	-0.016448146824679644	0.9836266580477097	0.9853159302320419	0.97370766659558206	76	4	50	54	28	15	69	39	73
SPATA2	2.8214923798495195	3.289602913213154	9.633716131306977	0.1096567278438327	-0.074227763362402	-0.016507787869189047	0.9605620763539496	0.9786848267668052	0.9713537731139807	22	0	13	26	4	9	21	4	19
BID	3.430600819287771	3.6318942260895306	13.568555078456084	0.05538881014592144	-0.06504226184939402	-0.016511439105345513	0.9735341907482095	0.976888516075223	0.9733605809181269	18	8	31	12	4	13	27	5	25
RP11-266L9.5	0.8522459491543055	1.817915955728033	2.3241984310638997	-0.6520252622164221	-0.446294569804655	-0.016534042628838497	0.7764179693683162	0.9095631829434323	0.9428970542930873	7	0	3	9	0	5	3	0	2
RAD54B	1.217501211391973	1.9828497829993335	2.734964615108361	-0.26376633280145306	-0.24691651911937337	-0.016537373824893373	0.9118110001653437	0.94319355294123	0.9547029791809081	11	0	2	7	1	1	3	1	11
PPIA	7.653088073878583	7.727787681032577	258.24112443198135	0.14343660657280308	-0.005182041488164657	-0.016546411810254152	0.890025178056423	0.9968198466188137	0.9792907942078892	420	134	166	345	151	243	485	152	449
PTPRB	7.215504901898896	7.396596751331357	202.9032114797152	0.13719422608361906	-0.04970119001274316	-0.016553894853163515	0.9216917167880626	0.9801511273215859	0.9733805757310142	318	19	602	225	99	178	269	182	353
NRIP2	2.5027538904262787	2.8191459937665635	6.954357434914527	-0.3048175414274352	-0.10887476961046481	-0.01656362487207241	0.8647328396156565	0.9694314605694809	0.9676840724684187	11	4	10	12	2	5	4	4	23
MIPOL1	4.043121018946863	4.285163068846251	21.635873391663246	-0.1935607046131733	-0.048092762670751736	-0.0165877292443002	0.8954225351705349	0.9831936850559436	0.9733805757310142	66	2	27	38	9	15	31	29	27
SETP14	1.258736671737126	1.9816857005093609	2.9176405092744195	0.13940482495573062	-0.2712845242732719	-0.016628287528959795	0.9572754542239872	0.9392931635323951	0.9536000690985099	2	0	3	14	1	3	3	2	6
DCP1B	4.151708599500272	4.24622946471302	21.505443725070673	-0.019163297368027084	-0.03689811673599516	-0.016640417206910778	0.9868965004973064	0.9836149417764051	0.9749418780950848	44	11	29	29	7	16	30	14	53
ERG	5.771756531321196	5.896617875453855	70.48881321027665	0.03163942528266975	-0.03134809836378641	-0.016642835683092272	0.9790592571874301	0.9853159302320419	0.97391421093174	104	23	207	69	20	37	125	74	125
CTC-428H11.2	0.7454374215560746	1.8025652543391932	2.380155360477744	-1.094017979748195	-0.42765736600917686	-0.016651725202085785	0.6691852188357071	0.9194472460614066	0.939156668442713	2	0	6	8	1	3	8	0	0
ATP2B4	8.838072757007385	8.882851553418169	573.1183756747783	0.060109913684265714	-0.006803856598727063	-0.016694339781640193	0.9484350908677717	0.9951645254057229	0.9769836562960285	725	248	800	1297	163	421	1068	423	1110
SYNM	6.128342456697659	6.307098289720767	93.99099036070643	0.04883059031885881	-0.054844849540339385	-0.016705859532322547	0.9736706674234353	0.976888516075223	0.9733805757310142	221	20	290	63	25	61	171	100	130
RPGRIP1L	3.60216268155788	3.8001851406637606	15.503344531862481	-0.12134099536296672	-0.05369974447859783	-0.016724616394533834	0.9397001400955929	0.9820134963715785	0.9731657909893031	38	10	20	16	3	12	12	15	36
PRDM11	3.2117594689353886	3.8561939888633145	14.860134055378168	0.3000359447484488	-0.1570522149260846	-0.016740285168462158	0.8937116551559763	0.9563200890667214	0.9662144860543778	40	2	58	13	0	12	33	7	29
FBXL18	2.0088483096586036	2.827139175031989	6.130007105592135	-0.03522678809278878	-0.22511904757353962	-0.016741892893225828	0.9889082025980228	0.9463807725560526	0.9587830788741787	21	0	20	9	0	3	4	5	22
ZNF266	4.8528073020698645	5.046750820913257	37.540822013950866	-0.08587210913626522	-0.0392317307538566	-0.016742532477074724	0.9507919816805657	0.983788888214182	0.9737617169716046	103	5	83	58	9	20	61	35	87
DGKZ	5.6720356335263995	5.9097495505626805	70.3198226351221	0.06081814483862221	-0.07092425269821988	-0.016757881824073853	0.9701004082334174	0.9712555164272456	0.9733805757310142	283	17	137	69	7	55	133	49	131
DHX58	3.1941079192764192	3.3822699724695537	11.119812451347485	-0.12139347114473871	-0.03579784151665513	-0.01676610204827146	0.9347605050918435	0.9874484873730047	0.9733805757310142	19	6	17	19	2	13	14	9	16
ABHD4	4.781692306041675	4.908653798679781	35.52034189851541	0.24582288338096767	-0.034482380014661154	-0.016784368396740326	0.8399727208333602	0.9853159302320419	0.9734054743194142	56	12	19	61	27	29	57	23	71
POLR3E	4.939126191987528	5.234239714239598	42.704932288519714	-0.059732342036376965	-0.07914659656986629	-0.01681412815932278	0.9716170213093717	0.9694314605694809	0.9733805757310142	138	3	84	82	8	25	104	29	78
POLR3D	5.14798989036298	5.362975959275464	47.358108110794014	-0.14644788991636948	-0.0629944760713944	-0.016828612137435025	0.9133858368248059	0.9726633814030329	0.9733805757310142	147	6	94	84	8	41	74	49	65
ZNF569	1.8742990615639692	2.4999811581067704	4.678213696876861	-0.09452735654282308	-0.15301804107952308	-0.01683432955842024	0.9694856740384475	0.9631155875480776	0.9633831758155287	16	1	6	12	0	1	8	5	12
R3HDM2	6.140992450361293	6.205766492171365	88.87110619672775	0.12007372656937401	-0.017323914193276398	-0.016838184963848278	0.9004172085668242	0.9900346691950814	0.9761599708012813	111	28	131	104	64	54	160	71	181
FAF2	5.8043514346811795	5.850501869004954	68.86843087155857	0.0542047005967848	-0.013743003535452606	-0.016844040188216856	0.9566338996035352	0.9913480469778951	0.9769836562960285	101	34	75	136	24	55	122	54	119
FRMD6	4.9590712466767135	5.136886816202873	40.68481555589046	0.0392312662993478	-0.03851660760644688	-0.01685040444696089	0.976915438649307	0.9839989856690502	0.9737617169716046	142	5	59	37	20	28	68	38	74
PSENEN	2.3980599837514953	2.7307422342078653	6.78308848758496	-0.5413362191626404	-0.12244146133552644	-0.01685903139235684	0.7706500219920943	0.9689634837999129	0.9643094067245427	10	3	9	9	4	9	14	4	2
SLC4A2	5.452174568268837	5.687020795598652	59.941297755246474	-0.03575074836917428	-0.077828255434263	-0.016901986474792678	0.9798961398274989	0.9694314605694809	0.9733805757310142	262	10	98	60	11	34	102	67	96
IMMT	5.967905405956642	6.006818360180211	76.50328210534794	-0.0226040010286646	0.00578237589443093	-0.016907687123763265	0.9790592571874301	0.9953052352036533	0.9771784278697707	191	25	108	99	29	73	137	55	124
BMP5	4.0642856355806565	4.322085372364963	23.308907525922734	-0.2792879135413625	-0.0802891496252536	-0.01692465732432727	0.8661753105059653	0.9741473269482677	0.9698171967850601	69	14	16	21	8	12	15	39	32
RP11-245C17.2	1.4326770203414534	2.3331212659103895	4.709179231025432	0.07110669844379852	-0.15954901825944412	-0.01695278779893717	0.9832235244918888	0.9712555164272456	0.9497936966837623	12	3	0	4	4	0	12	1	13
FAM111A	6.582826961939024	6.618406643642574	118.35407410496182	0.034451359023116176	-0.01361531258218384	-0.016953574024491984	0.9703679388377001	0.9908203518749553	0.9769836562960285	174	44	183	152	65	82	227	71	263
TMEM139	1.3910176975930277	2.0107947692893657	3.9066390790187264	-0.34580829317624606	-0.2537329044620374	-0.016965107163841853	0.8991874809570017	0.950498141405605	0.9472586556417883	6	1	1	4	5	3	1	6	3
RBFA	2.7471912292054497	3.2501868089471553	9.627181203412924	0.16008835497371188	-0.11154838400717752	-0.0169944570198054	0.9447607817223719	0.9694314605694809	0.9668215478341702	39	5	7	14	0	6	12	11	18
CTD-3014M21.1	1.0639692119554343	2.1220876370494177	3.823153479558191	-0.42800449840539084	-0.47770657739041084	-0.01700675452218933	0.9037512878898853	0.9139125014180783	0.9372523715465081	7	0	14	0	3	3	1	7	1
SNORA20	5.59042375247569	5.998148264736967	79.15174450417541	0.7334558510608769	-0.045929818257941964	-0.017024301570306922	0.6652432667357224	0.9878736325501989	0.966205225110532	19	70	66	49	55	100	113	61	58
LRRN2	1.7170856257226907	2.442592320890044	4.348803954381686	0.108942321198006	-0.21002495240392827	-0.017064512478208848	0.965472541963724	0.9508844722480031	0.9581370445387981	22	0	6	8	0	5	8	3	6
MTDH	7.49034984342059	7.533004104096643	225.45886894074096	0.09588679790697499	-0.008397518056133254	-0.017069751547175445	0.9105162945967505	0.9939916120037818	0.9761599708012813	320	144	255	276	89	175	382	193	380
PTCHD4	1.5059196406830038	2.2176434605912223	3.5997241545051595	-0.04737869265957125	-0.23982445950827877	-0.017109168961436418	0.9836876572269609	0.94319355294123	0.9554325747701619	18	0	2	7	1	1	5	5	7
CHST1	0.6303208529652305	1.7377596158833462	2.1711251687811637	-0.4744518335076083	-0.49245856397134063	-0.01711481684588022	0.8874961736546325	0.9069404075961534	0.9333158763513345	9	0	0	7	1	2	0	1	7
RAP1GAP	2.623634513279136	3.1197684729868675	8.745903417193258	-0.21941836091522876	-0.11758609846661572	-0.017129502237228898	0.9202543118141148	0.9694314605694809	0.9662144860543778	17	4	18	17	0	15	12	4	8
LAMA1	2.5670567562016178	3.0887368266305115	9.17081412346497	0.503362204698792	-0.09528574363044379	-0.017132477757126858	0.8232394411193471	0.9786848267668052	0.9582964408160214	4	3	3	20	10	2	19	4	25
PTGDR	0.8130390210174325	1.760004464681177	2.3352360189782244	0.09921331152192163	-0.41868219621800734	-0.01713538059092672	0.9737135889193759	0.9182730895615616	0.9388990369415355	1	0	13	1	1	2	5	2	1
AC010886.2	1.10202835930523	1.7361758467506945	2.357346101010517	-0.14771811100173107	-0.23733996329904244	-0.017153521416905272	0.949972418643587	0.9451898078951751	0.9535871419525299	3	2	5	4	0	1	4	1	6
RN7SL767P	2.7432568331394895	3.5726314594488375	15.361033408664698	0.9834974305233938	-0.09566392361200987	-0.017155592878807257	0.6938187325759788	0.9841435831989402	0.9497936966837623	1	22	5	6	7	26	11	8	8
CFL1	8.523767120188747	8.578983777602975	466.8524310447643	0.09141869891140673	-0.008206961956639074	-0.01716454977343371	0.9193010389307545	0.9942195673279511	0.9750367760906619	758	309	570	434	176	452	696	333	845
SCAND2P	2.643266458172405	3.206228258413596	8.881300668355985	0.2047717402049041	-0.12783622879242873	-0.017186991943538017	0.9263469372196261	0.9669204485667338	0.9662144860543778	11	2	31	18	0	4	21	8	15
AC011816.1	0.6058749276420653	1.5858758342858323	1.7251488775928778	-0.7591090771678116	-0.4884748084640249	-0.017204090278361683	0.7502981906958807	0.898679310979836	0.9346494807129945	3	0	6	5	0	2	0	1	5
MSANTD3	4.652579619977151	4.740836213360755	31.422400725263362	0.13409318961924255	-0.038874618879920574	-0.017209027369736903	0.9106679060124493	0.9826624899500307	0.9737617169716046	66	14	22	40	19	27	52	19	61
TBC1D2	5.831897666357299	5.9007981455915	70.95976319837358	0.050538856617503576	-0.0135866273000204	-0.017228115371621174	0.96394700307978	0.992515418755237	0.9753954939017805	198	26	55	117	26	52	124	59	131
CTB-58E17.3	0.8049208585519078	1.6822100574001788	2.1260769725326614	-0.8694987713996875	-0.39621834294594865	-0.017234816969816873	0.7152504863497895	0.9190523010935243	0.9403950139043933	5	0	2	7	1	3	5	1	0
TENM4	2.160797248774392	2.773276418795877	6.43274686577061	0.18181674747059226	-0.18404837434274657	-0.0172826098419675	0.9433265631001507	0.9553250640778268	0.9591261764297101	28	3	12	2	0	8	8	5	8
NAAA	3.0167697893184173	3.2683606026155	10.710643439036588	0.19602894233533136	-0.09799286674252718	-0.017317798522249274	0.9048413825455798	0.9698635939640553	0.9676840724684187	15	11	14	8	2	7	14	7	24
AP003068.23	0.5469288480088675	1.5092165240038253	1.8728324040679747	-0.8987452935631127	-0.5524414490472361	-0.017328343823962727	0.7218525590045237	0.8940638359476484	0.9301602491988314	1	1	5	5	0	2	0	3	1
STAT6	7.911298216801713	7.940442230231541	296.969437298838	0.0042496052726001075	0.004903223023489436	-0.01733466773894196	0.9955565288888286	0.9964136388178123	0.9769836562960285	719	83	527	413	96	239	498	260	508
RAB38	0.9432679927714662	1.8150833562805604	3.2188313726983004	0.19890914160903736	-0.2779470946983756	-0.017350653113590672	0.9507919816805657	0.9527225063093134	0.9342726321759968	1	5	6	1	0	4	1	1	6
ENDOD1	6.0887235804711235	6.138426752013563	83.76665309366186	-0.014610817309331602	-0.0010827648195739592	-0.017365818357196673	0.986989672303135	0.9998661886974725	0.9767165991518493	153	33	149	137	22	51	166	70	160
NFKB2	5.090826504243109	5.310375874955325	45.402136752750735	-0.078593377127491107	-0.06994147873703274	-0.017382599537236667	0.9570177364371587	0.9694677152553092	0.9704658203641846	118	7	109	83	6	34	97	34	74
GNB1L	0.7082149686136956	1.5129685465532114	1.667721019399706	-0.3870142099192742	-0.363284477055555	-0.017393552536262912	0.8675571611322818	0.9194756652330859	NA	6	0	1	4	1	1	5	1	1
CRACR2A	3.200419805759267	3.4898364337100864	11.842902631011787	-0.19446825806532794	-0.05525257894025687	-0.017395920452972828	0.9083909795186058	0.9831936850559436	0.9710167329314384	31	5	24	14	1	14	12	12	16
RABIF	1.253694672280702	1.8295213022524859	2.756491747497708	-0.002524184985044536	-0.2339777938639479	-0.017466655510822025	0.9991618687863266	0.9458583865250207	0.9531260760545283	3	1	8	1	2	1	6	2	4
AC068580.5	0.46855190232973976	1.5193715991040493	1.8212236762328875	-0.20253061337607786	-0.4465129491717194	-0.017475434547081822	0.9518119376793094	0.9191465219753696	0.9292496135205236	8	0	2	0	2	0	1	2	5
RP1-102K2.8	-0.11721336571334541	1.2290806089824842	1.1020000763378413	-0.8335669757612969	-0.7128234757904924	-0.0174832100108078	0.7708112485470883	0.8793000429673347	NA	0	0	2	5	1	0	0	0	5
NAPSA	6.406056078638191	6.591734519156779	117.82312151686934	0.3282735271828647	-0.02755734555559079	-0.01748414062335011	0.8042698526248152	0.9891394670002652	0.9721076419735465	145	82	47	146	71	136	185	53	206
PHF8	5.759012385512339	5.832279333952741	67.00911671636136	-0.047949725625002576	0.0026086972812210175	-0.01749164179090277	0.9625311219864356	0.99901378953928	0.9761599708012813	160	15	117	114	20	62	108	47	133
RP11-430C7.5	0.6016562776199518	1.54582498420773	1.6056302040770518	-0.4057523714592894	-0.45163671570798714	-0.01749196308362848	0.866261659809869	0.9054823699703292	NA	2	0	5	6	0	0	4	2	2
SNORD38A	1.827833657518923	2.662254165919197	7.7816510117406885	0.8280914354645573	-0.1594337271699443	-0.017499252462759143	0.7930354596497399	0.9746756667300422	0.9403950139043933	0	10	4	3	5	10	8	6	2
JMJD8	3.334962181902534	3.6266706288735873	12.972442605725053	-0.042374358094856034	-0.052811389103209025	-0.017518657752895645	0.9793261546232648	0.9832858396558679	0.9713537731139807	42	1	13	23	6	8	22	15	20
C9orf89	4.011396508276903	4.349499614129137	22.106112667039188	0.02560519330037065	-0.08858956546585173	-0.017524565450979464	0.9873159807829491	0.9694314605694809	0.9712644985039991	36	2	75	37	4	12	52	18	38
CPNE8	5.451990454057371	5.6628354930535245	60.667942662239525	0.22565744894485482	-0.035524099773508934	-0.0175295010600167	0.8696184105239759	0.9866665222521894	0.9713537731139807	67	12	111	45	56	21	103	55	145
SRP72P2	1.303691482212728	2.0192506455597323	4.129600156301358	0.09701367276061608	-0.2047985144695903	-0.017558658460256185	0.975149050683044	0.9666882648881202	0.9393830561058423	1	2	2	3	6	1	1	5	9
SMPD4	4.764147148505956	4.904279824873344	33.99385823179078	-0.05824404336122312	-0.016279547287755144	-0.017604030180526517	0.9625311219864356	0.9923722295817454	0.9737617169716046	106	7	49	58	8	29	60	25	66
SDR39U1	2.125842363792338	2.7076135876210787	6.040493566425182	-0.40256020261304376	-0.15861563232716053	-0.017629922907295117	0.8638400680793069	0.9624341309069288	0.960850331101857	16	3	10	11	0	3	2	7	18
LAMA2	8.919728457167189	8.96919421832317	609.5435467853475	0.03837926748657322	-0.009540631661312126	-0.017677913992222075	0.9690556676269976	0.9939916120037818	0.9747263244974468	1601	161	640	734	343	416	976	615	1031
IL18BP	4.850751427792605	5.0601412238896994	39.62158953755943	0.11887823055062603	-0.04701852773583449	-0.017682813493423516	0.9315965147453525	0.9831936850559436	0.9717306860731348	57	32	70	42	4	45	59	26	56
RPL24P8	0.8762037506727437	1.6644562903390117	1.9594643774674534	-0.46661107932248014	-0.29058446668313764	-0.017688287324006995	0.8278326654245824	0.936527387052878	0.9467470386193524	5	1	5	3	0	1	4	0	6
RP11-734K2.4	2.506800741389747	2.9787534531074082	7.7200166934938705	-0.114750925944177	-0.1494376101752916	-0.017693979269425803	0.9609186834872648	0.9616337290874385	0.9630613816816311	6	3	12	26	1	2	16	11	8
PKHD1L1	4.672117358922334	4.805722764468453	32.23383366815956	0.03399664681754248	-0.03356283605267074	-0.017695778433487065	0.9790592571874301	0.9850113680413182	0.9733805757310142	70	8	67	25	17	15	54	29	74
ZNF876P	1.628643863508567	2.252724009187615	3.710551398981174	-0.09357075371256075	-0.1822046756621512	-0.01770963676249422	0.9692845167089202	0.9553250640778268	0.9576308623749693	16	1	6	5	0	1	7	4	8
AC093110.3	1.8614391116241604	2.711522712976544	5.572635828881776	0.03294752075164668	-0.2628723307648223	-0.01772148194706272	0.9891216163848251	0.9389599175889878	0.9553585204071964	16	0	23	6	0	7	13	1	8
DDX18P1	0.83401436998757	2.113270310891618	3.1530203676255426	-0.5303757059459441	-0.45046915964003675	-0.017723356279378922	0.867811504809202	0.9191869911141153	0.9318952023088002	1	0	3	19	1	0	15	1	1
STX18-AS1	1.6165107352274795	2.1589612444618624	3.5654177154118725	-0.12431068345670007	-0.16379231390850987	-0.017726489742591806	0.9562540971656781	0.9607448421717801	0.9584797540207837	7	2	7	7	0	3	8	1	7
AP002954.3	0.8357197958641789	1.836627346768504	2.43032020724479	-0.6183976554154405	-0.3170847287187336	-0.017736078217676667	0.8118151907782208	0.9389599175889878	0.939156668442713	8	0	1	6	2	0	9	0	5
CRNDE	1.374462235083276	2.12294043875434	4.23805938921473	-0.23377055739180425	-0.2953845679130717	-0.017739067255351935	0.9355022823389691	0.94319355294123	0.9423891776635357	7	0	6	1	6	3	2	7	2
KDM5B	6.315161905921378	6.360413611143444	98.2300686402399	0.03217622906838477	-0.007523271877934564	-0.017752189156162706	0.9735341907482095	0.9942195673279511	0.9759773251361124	125	28	195	162	44	74	166	76	197
PRORSD1P	0.810646447511917	1.7310254073837719	2.1934132037534235	-0.6550970384437924	-0.5125079359353634	-0.017763303904618822	0.7780228333304056	0.8940638359476484	0.9346494807129945	3	0	5	9	0	2	1	4	1
RIN1	2.248384272752372	2.6336886209626313	5.524736312822801	-0.11325838612307583	-0.11119835380239095	-0.017764975617978032	0.9532895354309985	0.9689634837999129	0.96590098225541	18	2	6	10	1	3	9	3	16
TMEM74B	1.6161303151166004	2.3183331939340803	3.9667735492206404	0.20770561460324502	-0.221945753337172	-0.017787126581851113	0.9311360638397481	0.9480520180212338	0.9553585204071964	3	1	18	6	0	2	8	2	10
RP11-234A1.1	2.455274505954658	2.8850364049480692	8.057270279760774	-0.017775491247372485	-0.1439629900749573	-0.017790429150747508	0.993599593776993	0.9674887506130301	0.9576308623749693	7	1	13	5	10	5	14	10	4
KIAA1429	6.5057538533636965	6.5229525479733015	110.83235846370631	0.02693895835864739	-0.013679225527442126	-0.017804134157504543	0.9736706674234353	0.9898877405164052	0.9761599708012813	175	47	153	152	54	88	196	83	201
DMTN	4.827310234456778	4.980340512411707	36.389031175089684	-0.0276934157437481	-0.03723170237879818	-0.017818881027222462	0.9821212819499204	0.983997268027641	0.9733805757310142	97	15	76	32	7	35	81	19	55
SCARNA10	8.020286862357665	8.102904398186356	334.85135041286793	0.16445811461431395	-0.01869388451205073	-0.01781987508243332	0.8727779040140231	0.9900346691950814	0.9736729512888752	285	122	600	334	235	268	528	256	655
ERC2	1.4174648043176368	2.0130201704116892	3.118429208213326	-0.15110282108415363	-0.22989392620147212	-0.017824348447211882	0.952661993543734	0.9432414675751697	0.9535871419525299	12	1	1	6	1	3	2	2	8
GPR35	0.3976005812069385	1.5007642585615917	1.8165616270436502	-0.5227317811709492	-0.6427290057834699	-0.01785779891557958	0.8764510271178894	0.880182611884399	0.9218891621691637	0	1	5	6	0	3	2	1	0
GATA3	1.1262812829568096	2.4120306815815065	4.463936777869881	0.7147170511184733	-0.4164041926057148	-0.01786080961701767	0.8346861862075787	0.926232720272055	0.9333053024253218	0	2	27	2	0	3	10	0	10
BCHE	2.1935567849636617	2.9312251696992893	7.814713815973076	0.3121223971232142	-0.14939692014150133	-0.017869276847476	0.9083909795186058	0.9694314605694809	0.9540181257655085	20	0	9	2	10	1	12	5	24
GOLGA2P5	3.2520952890696226	3.7669758859340434	14.177830878945898	0.15523062673792823	-0.11403348395784224	-0.01787077907113657	0.9458519762892126	0.96891057390971	0.9669476265041161	19	4	31	43	0	12	34	10	17
VSTM2L	3.6140324660825947	3.9515614403281174	16.87946138177702	0.16054705339792738	-0.08201970207384766	-0.017915286505667122	0.9295829735039205	0.9725893532610117	0.9694826581224584	42	9	10	44	1	16	29	10	31
MESDC1	5.241476741967745	5.340185014367682	48.864746323939364	0.10614823517061839	-0.030162245071989682	-0.01792170375097121	0.932029971317346	0.986004929816282	0.9733805757310142	84	28	35	52	29	40	49	51	85
RP3-395M20.8	2.3719072911782444	2.861140462421956	6.64874589461001	0.00724952677966939	-0.1418623481815642	-0.017952535956852523	0.9963822827192085	0.9620731872256176	0.9633831758155287	27	1	4	16	1	3	12	8	11
LL0XNC01-7P3.1	1.0824858641120398	1.9723713556111555	3.1275368009539024	0.6375142217421041	-0.30821760492181827	-0.017973722610857546	0.8202560431404292	0.9403050938723729	0.9397567310326864	1	1	0	14	2	2	7	1	5
RP11-408P14.1	1.116849183224975	1.721194663299315	2.8633717875640854	0.02950368961723679	-0.2631403269376072	-0.017998212102274973	0.9899447175864193	0.9466191694762309	0.9403950139043933	5	2	1	1	3	1	2	3	5
ZNF462	6.062950698437968	6.1662572058277085	85.14027616151444	0.0033946120529138157	-0.028688508379448745	-0.018008504553589065	0.9970716290583386	0.9853159302320419	0.9736134697494876	227	18	75	189	32	78	124	54	188
ZDHHC18	4.416563911654404	4.68527386079087	28.909319375577105	-0.0702356520175375	-0.06936581436189054	-0.018009363821959994	0.9666765694743494	0.9726633814030329	0.9716482005591922	44	2	58	73	11	29	67	17	35
ZCCHC9	4.576135584268441	4.662177989920061	29.66797061002323	-0.050505023791389894	-0.031298513936468646	-0.018018840323622675	0.9693024264564695	0.9853159302320419	0.9733805757310142	71	12	29	31	16	32	39	26	39
BCL9L	7.383020405153148	7.498952586901207	217.18430766395002	0.026479280715983804	-0.0357036115174336	-0.01802473759450867	0.9806050842896622	0.983788888214182	0.9734054743194142	603	52	310	490	36	142	358	212	387
CD163	10.347415029780967	10.582796067879316	1883.4033043702664	0.315811856194605	-0.09737406715361982	-0.018032617262367094	0.8225333827515846	0.9666882648881202	0.9536000690985099	1553	1537	940	1386	1303	1810	2349	1392	3311
GPR182	1.4525691529372473	2.0958915829017757	3.3431199134536054	-0.045372779165631066	-0.24798291135520237	-0.018035053503456536	0.9836876572269609	0.9414706304237538	0.9535871419525299	5	1	3	14	0	3	3	4	5
PHACTR2P1	0.18528285922788693	1.3858965777828074	1.254055237856494	-0.8753023744563305	-0.6969395380396664	-0.01804117141453715	0.7218525590045237	0.8620037205002593	NA	1	0	5	5	0	0	0	1	5
AC011284.3	0.4515368953369653	1.5461764939140146	2.32114938312132	0.35503433682708047	-0.26707956374991537	-0.018046545236957062	0.9097950059302277	0.9627006811603203	0.9203748523086784	3	0	1	0	5	0	3	1	6
CENPBD1	1.0558188155366561	1.921961217814401	2.550713643589493	-0.39505445625013924	-0.2931079158383635	-0.018048126632697784	0.8736801671542586	0.9372747180344394	0.9468313554262363	12	1	5	2	0	0	6	1	8
HUNK	0.8517631191236428	1.7801655917790524	2.483383413257097	-1.0025981516246045	-0.46932956358489725	-0.018060456284792185	0.6420968652960931	0.9067980863530128	0.9340189917492392	3	1	5	8	0	0	1	6	2
ALDH1B1	3.8319653850470488	4.012990672952573	17.666146752123463	-0.12490242171561358	-0.0434019144989896	-0.0180732577340828	0.9312568908832959	0.983788888214182	0.9721076419735465	48	6	34	17	5	10	45	16	21
RNU1-18P	2.429971055829007	3.915881169825329	20.22936451268061	1.7741879142587762	-0.7494630740448186	-0.0181160441482217	0.5835938111895932	0.8604343424393927	0.8916570967904949	0	36	0	13	9	24	7	10	12
RP11-582E3.6	2.026408497002651	2.6953183239865433	5.861458007424128	-0.0833179549674238	-0.17956358343173312	-0.018116810612844862	0.9764917460371105	0.9592102078934643	0.9554325747701619	2	2	11	19	2	1	17	1	16
GIPR	1.9679310610272898	2.8373117518656548	6.45071256446164	0.5922169055721284	-0.297296088257246	-0.018124410758020727	0.8025824553799317	0.9344966270210511	0.9531260760545283	2	1	37	7	0	6	15	3	8
RP11-800A3.4	1.2076829806603167	2.2036852750410305	3.76544079600707	-0.16110343854679218	-0.4728042880377973	-0.018137502424533655	0.9613903542196909	0.9055981130999976	0.9383385172379711	1	0	4	21	1	7	1	2	4
RASSF8-AS1	1.418379018206961	2.122057143272965	3.6587753980828546	-0.9520106287176321	-0.2575018491021044	-0.018147631880148268	0.6983885740271076	0.94319355294123	0.9504926027756673	13	2	3	4	1	3	10	3	0
PKD2	5.759151877377889	5.868935847021254	69.0732885732641	-0.0674044908171589	-0.027430215164303273	-0.018156477023846252	0.9562393783846971	0.986004929816282	0.9734054743194142	143	13	160	77	30	45	146	70	85
LRRC16A	5.674295323617685	5.731286417725659	62.52336886286318	-0.0351712946405683	0.00710486322982733	-0.01818492825139364	0.971445846993402	0.9943333179429451	0.9747521830426265	156	17	105	89	20	46	105	55	120
CATSPER2P1	1.1156791090591782	1.8537724017022117	3.0653766832049874	-0.2988432349635645	-0.2617863499366411	-0.018208244784186943	0.9083909795186058	0.9497331126779323	0.9425422835110697	5	4	3	3	0	4	3	0	6
DSTNP2	1.7715248834219646	2.422175004106575	5.06878408691556	0.2846906819309081	-0.22356913830032907	-0.018212246188498888	0.9262442093824172	0.9514667528335516	0.9535871419525299	13	1	0	11	4	3	4	7	7
ZBED8	1.1289876052801269	2.101733062894945	3.0517124742208273	-0.27205634236582393	-0.3258342499186926	-0.018227149509982634	0.9261017043214868	0.9329274963608127	0.9425462279422665	16	1	1	7	0	1	9	0	8
XXYLT1	2.534185793262104	3.3271156051951216	11.323741116809726	0.7092581401277007	-0.09449151444728167	-0.018240856617599548	0.7531599702805026	0.982605713379762	0.9531260760545283	25	16	5	4	0	2	26	5	28
NRXN2	0.7604166441537157	1.7187494667966492	2.1707808181693284	-0.8078678513840636	-0.4709891122177817	-0.01824550705103738	0.7488851719828442	0.9037383956658409	0.9333158763513345	12	0	2	2	1	1	5	3	0
SZRD1	5.930857488572223	6.018071621471688	77.19747856050955	-0.023102881074235127	-0.02082289540541787	-0.01824673919780767	0.9819333044744993	0.9886861719387804	0.9735183477656111	214	36	79	116	18	48	109	85	141
PLEKHG4B	0.3226111783142769	1.582078627576519	1.792756277184297	-1.051600030691318	-0.8461792390417995	-0.018251904678821637	0.6846029196797883	0.8363024917698397	0.91493033690215	1	0	9	5	0	4	0	0	2
CCR10	1.8413405441723578	2.2779756092349057	4.251736814901721	-0.18964966523771956	-0.17338819207518014	-0.01825275329842444	0.9300503254976153	0.9553250640778268	0.95649457473297	4	1	5	13	2	3	8	5	3
GLTSCR1L	5.323600749625298	5.420708420656937	50.21779130835486	0.06456418444833996	-0.02614291749597031	-0.018254299250341815	0.9567302657592027	0.9863448500121329	0.9733805757310142	75	13	131	51	22	34	90	38	104
SP4	2.929690108041313	3.5151816444732855	11.331138792548607	0.2624227643308772	-0.1453625860106874	-0.01826108469519798	0.9016045003129086	0.9606617301245716	0.9643094067245427	21	0	46	14	2	9	21	6	26
MACROD1	1.6424982974690656	2.148800311029952	4.263336215272324	-0.039532911664093486	-0.2126125304823309	-0.018270739318152353	0.9876285162765708	0.952882750124219	0.9527617931682367	10	4	1	3	2	3	8	4	2
LRRC71	0.7054511165426923	1.6856509953330916	1.9473840639303543	-0.1727485479421357	-0.48985652606162206	-0.018273320924230677	0.9518119376793094	0.8985221977081349	0.9330479693387147	4	0	11	1	0	2	5	1	1
SCP2	6.158797777594984	6.289589071768577	95.3801558001514	0.3435966588822493	-0.016752868769393074	-0.01827646111144745	0.7343600331013505	0.992515418755237	0.9721076419735465	128	73	85	61	51	58	197	70	171
SNRPA1	4.665402801319176	4.834736359341865	32.375330309837445	0.007445009661249189	-0.033965677070111076	-0.018314966402231302	0.9949690143538297	0.9849743815541698	0.9733805757310142	53	4	58	73	14	21	63	20	76
MOAP1	4.5825088515037296	4.661150214858032	29.33609485685607	0.05303458806441566	-0.04075771984780959	-0.018316238060396554	0.9638469666576566	0.97940251392692	0.9733805757310142	41	9	36	52	18	18	54	24	55
C15orf62	0.9488604011659268	1.81424637992922	2.480619245084882	0.07990488165731494	-0.38544444032155567	-0.018346242057882652	0.976915438649307	0.9203633056863083	0.9383385172379711	2	1	13	1	0	3	5	1	2
PRKG1	5.767442672274163	5.918198900038129	71.65057880313655	0.1079929535152423	-0.041459561946477895	-0.018346406970561464	0.9339798704342871	0.9825428817672771	0.9733805757310142	173	10	162	50	40	57	134	52	126
PPP1R26P1	0.5415401238209576	1.5953838733541112	1.910691012146181	-0.3322704144494271	-0.527968682451095	-0.018393147249045973	0.9158836637483241	0.8986746564569925	0.9266998088611388	6	1	7	0	0	3	1	0	4
FXN	1.7389660894073389	2.302477354109654	4.563962331926173	-0.38123358908867855	-0.21109990602923975	-0.018401442824293096	0.8874961736546325	0.9518930948312976	0.9535871419525299	11	2	1	8	3	4	12	3	1
ANKIB1	5.885120599144034	5.972486305351872	74.76486661368544	0.04897201971337968	-0.0195325966390939	-0.01840469150261928	0.96409625454791	0.9891394670002652	0.97370766659558206	170	13	83	113	48	52	136	64	132
AKIRIN1	4.746349491810471	4.867243649120769	33.466839975952595	0.024654515408230073	-0.03563459138242115	-0.018413395511000734	0.9832235244918888	0.983788888214182	0.9733805757310142	38	11	67	69	11	23	79	18	64
PLXNA1	6.116104853828275	6.373763148729825	97.776942132107	0.07117117822787694	-0.09079267838366893	-0.018422445217736907	0.9647451692507203	0.9666882648881202	0.9705084572740883	453	17	116	151	11	71	198	77	154
NOXA1	-0.00854962197223427	1.336075402697361	1.2405385002388092	-0.7101054157728108	-1.0634347823620875	-0.018474450061964458	0.8189027553106637	0.7957826357527844	NA	0	0	6	5	0	0	2	2	0
TRGC2	0.7542368044847482	1.7651686507497981	2.5496623140013703	0.5821032856295303	-0.35634628292669335	-0.01847684493430092	0.8434832904512589	0.9366654141304672	0.9305433037224827	0	0	10	1	3	1	3	1	7
MAN2B2	5.6948560053946515	5.765867081417481	64.36703047408464	-0.03707055299392532	-0.009176562039248215	-0.018480774335103634	0.9723611229508498	0.9939916120037818	0.9737617169716046	180	25	73	101	16	59	101	57	100
PCDHB12	1.5358423691601832	2.376946907829238	4.683063347238298	0.09809980914969747	-0.22812854457622003	-0.018484448372136936	0.9775037631971595	0.9548553113644622	0.9473734165509494	11	1	11	0	4	0	8	4	12
HGS	6.0069686580648876	6.211867632684663	87.11450263666278	-0.02609443477719869	-0.07153649078401661	-0.018489565344737644	0.9844090240660042	0.9694314605694809	0.9717306860731348	291	10	142	181	15	62	143	81	154
SNAPC4	3.419415018818192	4.099694684395701	17.820598450424473	0.19538617591105212	-0.17832303899450624	-0.01849633931369078	0.9350621743879453	0.9480236978522263	0.9637545495916308	71	1	39	34	0	15	36	8	38
BGN	8.539010304616445	8.58107555420288	465.8725949816841	0.02885531199115888	-0.007731627321063096	-0.018514771348508322	0.974793725483369	0.9942195673279511	0.9737617169716046	1159	230	642	449	147	334	786	464	721
SLC25A38	3.375792721384322	3.634419477334012	13.723521044701178	0.1832282968239009	-0.08562788197040407	-0.0185173390694099	0.9117389307851578	0.9716435360355306	0.9674384577787793	12	2	21	21	13	9	34	7	21
NCK1-AS1	1.1571347476010536	1.7407251147216884	2.4961511026898675	-0.12623617292148334	-0.2583331115141242	-0.01856252779581841	0.9592931407720044	0.9389599175889878	0.9468313554262363	7	2	1	3	1	1	5	1	5
PHF5A	3.4744396002433824	3.7791523397324958	14.813995720727476	-0.2082730019543937	-0.08817912866219318	-0.01856403246427226	0.9048413825455798	0.9705000475252703	0.9669747185033768	28	3	13	39	7	3	20	20	32
RILPL2	5.472991920707156	5.554307936706052	56.28595088341154	0.16291016869596234	-0.028730822336661833	-0.018565301651018922	0.883493566052103	0.9853159302320419	0.9733805757310142	63	29	116	44	27	44	85	49	98
AMIGO2	3.3437956020338264	3.525635183394524	12.676446585273583	0.08291203919236764	-0.07847092234705283	-0.018567647685419773	0.9618197814615319	0.9716435360355306	0.9685834155388974	14	6	31	9	6	12	23	9	16
SCHIP1	1.7991290904190544	2.6477586085850953	5.682214474752252	-0.7650999829480204	-0.3084935921330481	-0.018591508928926356	0.748664740551229	0.9329883482449572	0.9514816764914721	22	2	13	5	0	12	6	0	6
ZNF84	5.155307929942961	5.278540918311388	44.9915930233781	-0.14583234741047077	-0.02494443288009521	-0.018593470860015893	0.8957209199047668	0.9878736325501989	0.9733805757310142	94	9	88	78	15	21	70	54	85
TMEM168	4.7263000172465555	4.839524538710243	33.86619019594387	0.09392389712620974	-0.04114328833409935	-0.018603422615298414	0.9360940805250499	0.9828683873150752	0.9728025423647266	55	8	34	42	29	26	57	32	46
AGPAT3	6.231745237188122	6.297701089100532	94.5742518068309	0.06539648915950712	-0.01842374155364538	-0.01861846542322443	0.9479156786719574	0.9891394670002652	0.97370766659558206	182	59	111	137	22	81	163	60	186
RNA5SP355	2.27939074204252	3.355585534023992	13.574936043132515	1.4617567489359486	-0.41782152321490473	-0.018623246240007024	0.6138097266379339	0.9275378553205483	0.9125381025295285	0	17	2	3	13	12	11	13	5
FGD1	2.9151838920269824	3.323669842571423	9.76640120758372	-0.0476957287153337	-0.08243509198714304	-0.018640151716831612	0.9790592571874301	0.9746249653176731	0.9669257075739535	29	1	18	22	1	5	15	11	21
LINC00909	1.9146168598933009	2.5545684626806584	5.791058546123075	0.3626948701777628	-0.17107347694972785	-0.01864257207627417	0.8775246732908459	0.9648463090169993	0.9535871419525299	16	7	5	2	0	3	14	2	10
RP11-747H7.3	1.910449479628113	2.6876470841835687	6.6472665822923735	0.22218592447597352	-0.2840921243412917	-0.01865297468901151	0.9450610932981991	0.9414706304237538	0.945485975531199	1	6	21	7	0	6	6	9	3
POLE4	2.7074386502743275	3.085861057751196	8.040009489623683	0.0024430569885113855	-0.07158467196710445	-0.01868009352918555	0.9986875587016207	0.9779031821234353	0.9667828836877849	22	1	12	21	1	6	15	7	15
TEK	6.344789893473028	6.518138581186053	109.69326259861757	0.11578527552850486	-0.06184257775394063	-0.018693044446209162	0.9332479966552638	0.9740885775774464	0.9713537731139807	102	20	363	118	49	107	145	99	163
SMG1P7	2.2617110096935256	2.7009887441379976	6.422964096398309	-0.11859585728682387	-0.14825686552046233	-0.018698564110252367	0.9596117257863107	0.9627006811603203	0.9581370445387981	10	5	15	4	1	8	9	1	13
PSMC6	6.128208151239505	6.163790782843122	85.77900174742656	0.016773923695167576	-0.017900757007913836	-0.01873290518577634	0.9837865577271391	0.9881881324807148	0.97391421093174	129	38	147	117	34	55	165	57	187
ZNF626	3.108375341483691	3.551173086046547	12.030006027210735	-0.2637319578267812	-0.11095039164689147	-0.018780082180138945	0.900268647046682	0.9689634837999129	0.9643094067245427	20	2	14	36	5	1	26	9	34
ZNF614	2.732734344416679	3.391056802128744	9.980521811733798	-0.3329983126183981	-0.17330655744584914	-0.01878445288353259	0.8829413309632523	0.952882750124219	0.9584797540207837	30	1	16	29	1	2	32	2	27
CLIC6	3.6745961076831115	4.06322676849281	19.777633875746954	0.34663925903388826	-0.1095541871411261	-0.018786222095299503	0.8702495146401862	0.9704107073590645	0.9587471181050604	8	16	50	8	7	12	14	28	28
SRD5A1	2.779008968045916	3.0893532620168562	9.801430821073659	0.21321530146556011	-0.12807819453007932	-0.018830002277630785	0.9201119489958905	0.9689634837999129	0.9576308623749693	8	9	3	15	5	12	10	7	10
PLCXD1	4.049485244728059	4.316285078032473	23.254644206418956	0.08530847124988133	-0.08881938523729561	-0.018874489002863544	0.9636236484983334	0.9705000475252703	0.9662144860543778	32	18	11	55	4	29	22	18	32
FTH1P20	2.5104925233977418	2.88956567408854	8.307414835856347	0.009790085563402547	-0.13122034224609921	-0.018893974535531596	0.9959559525559848	0.9694314605694809	0.9556523003408786	8	7	5	7	6	1	16	10	10
UPF1	6.3840238422375695	6.479253097922875	106.24622156577199	-0.07640393702558339	-0.026635746502908907	-0.01890303792022219	0.9450610932981991	0.9856087782274262	0.9733805757310142	294	30	163	193	21	118	142	76	184
RP11-58H15.1	0.6407717678302339	1.5774859294299257	1.5885852466478185	-0.5664687661352211	-0.44164788598996513	-0.018934554415394864	0.7896726255227391	0.9037168777174162	NA	6	0	4	4	0	0	2	1	6
SETD5	7.9182075063583985	7.995641786378641	307.8773976264561	0.036516035726717765	-0.023249341048132706	-0.01895770133750546	0.9734714625807454	0.9877210585581995	0.9734054743194142	683	56	730	466	89	251	551	246	518
TBX1	1.2651495048322692	2.07138797338324	3.299458538113566	-0.6902706215727584	-0.4007329077692389	-0.01895910120170178	0.767099528454723	0.9137301081622051	0.9393830561058423	14	0	8	2	1	6	1	3	2
LATS1	6.290109403747537	6.415818582893052	101.19445635032704	-0.020636698351473064	-0.03558751094130503	-0.018964667252989127	0.9856351396628564	0.9833720405268551	0.9733805757310142	244	13	225	169	30	86	149	78	207
ITGBL1	4.8429221804829385	5.110250203157316	39.900062535541956	0.22498011421931793	-0.08086684055097379	-0.018965504320136755	0.8975790660093845	0.9697738543464823	0.9678774259119636	111	6	102	14	20	27	62	25	100
DOCK4	7.448296066865006	7.492435838806813	217.52904009751651	0.028423603792331577	-0.0065983517539817405	-0.018985655954900184	0.9756858224447573	0.9951035281303265	0.9747263244974468	516	71	437	198	78	164	330	188	431
KRT18P57	1.0035878307770112	1.8779532396718819	2.4893052769105766	-0.20368589076340388	-0.42048817294231106	-0.0190245191226028	0.9369624881421758	0.9099259365165703	0.9374104255484316	6	0	12	2	0	4	4	1	2
HDAC8	4.353724424082013	4.488252888020391	25.545505274208423	-0.09109689088043553	-0.0326273416177739	-0.019057948115217264	0.9450610932981991	0.9853159302320419	0.9725823580895907	46	12	32	55	5	23	53	21	29
HMGB1P20	0.8669753351474594	1.8365441116271315	3.25319955221438	-1.2432817110125132	-0.4353934594940397	-0.019084227731373263	0.6281589969567132	0.9263867623713454	0.9248037152793055	4	1	1	5	4	7	3	0	0
ROR1	4.308235851762527	4.5453361312765725	26.541788449269752	-0.055963994760117555	-0.0780023101757508	-0.01911739310389331	0.9746919565231607	0.9705000475252703	0.9679544009345296	89	11	14	46	7	10	56	32	34
PDS5B	6.8759710617889915	6.926219365833357	146.92981860467373	0.050226821704762135	-0.01649700725409398	-0.019149618375236203	0.9605620763539496	0.9898877405164052	0.9734054743194142	187	51	273	167	84	83	246	129	314
TNFSF9	0.7149176300679156	1.74414560640463	2.9281543665354293	-0.8838039531207359	-0.4209302512759926	-0.019150155571352023	0.7421332482680265	0.9309927961768297	0.920432722097685	3	0	2	3	5	0	0	5	5
ZNF555	3.0553055242654086	3.3393266206946133	10.238653456960606	-0.017197398190035854	-0.07409017777205568	-0.019176377320857946	0.9908567858146966	0.9754248859857614	0.9667288364744205	26	2	28	8	3	7	22	9	15
C8orf58	1.9756122407967613	2.642619690402636	5.398923729177667	-0.08423392685275963	-0.2047604379509851	-0.01919375628945723	0.9735341907482095	0.9497331126779323	0.955410701182373	13	1	20	6	0	7	11	1	9
DDR2	7.327067738788175	7.406706666694354	205.9242901837329	0.060109462073657714	-0.02130458097910419	-0.019195746244742174	0.9574599791733434	0.9884255841990968	0.9733805757310142	445	65	232	178	143	108	420	202	325
TNK2-AS1	1.2229820683212584	1.9314536263930866	2.699699764358649	-0.1448117103798088	-0.28414274299983305	-0.019201825185621524	0.9534352991704204	0.934933862991153	0.9454808135648972	3	0	11	4	1	2	8	1	3
ASB13	2.2290240914247113	2.682610911538534	5.8667895259555785	0.04733678845852579	-0.10728754090919079	-0.019213299386670397	0.9805556910333387	0.9704107073590645	0.9635586694482576	14	3	13	8	0	5	12	3	11
TBKBP1	3.8047978847750827	4.15758494926456	19.094460802436732	-0.17680470074966018	-0.1041398930937636	-0.019227484083264072	0.9186748753594276	0.9651842158072013	0.9667288364744205	73	3	36	25	3	21	32	5	46
CLEC1A	2.9911754498164815	3.323343091462277	10.246148596665108	0.08825881400194328	-0.11515381915189163	-0.019233248883627492	0.963574269876284	0.9654504940063501	0.9639009601650979	9	2	38	12	3	11	14	8	16
CTD-2619J13.17	0.791413971898473	1.691365752497512	1.89212128674098	-0.4326267094711898	-0.4128366198901509	-0.01924835645868131	0.8500612677293636	0.9110466688028818	0.9342726321759968	6	0	7	3	0	2	5	0	3
PCBP2-OT1	0.18932623477181162	1.5053829307545379	1.5895589049491026	-0.1306787859244878	-0.6326943276929	-0.019248358289800455	0.9716170213093717	0.8894606404084603	NA	0	0	1	10	1	0	2	0	6
GINS2	1.1652529100665785	1.817971651948088	3.1614281271155686	0.2954197663318353	-0.23832597554096455	-0.019277463818308818	0.9119724329674201	0.9553250640778268	0.9343972204145333	1	2	4	1	4	1	5	1	7
RP11-667F14.1	0.24967538199698158	1.3953874416847452	1.3260590766529634	-0.7146780358033886	-0.5586138421249774	-0.019285153332293765	0.7654618982216135	0.8951758245917015	NA	8	0	1	1	1	0	1	0	6
TLR3	3.7385084361634924	3.9448513991755303	17.66375923894419	0.2568576459141571	-0.07584392458370097	-0.019287347560761742	0.8741792818542874	0.9746249653176731	0.9662309070390831	21	9	8	34	12	8	43	13	26
TSPYL4	4.284595644991142	4.420929033049292	24.079965959416686	-0.058057393562125324	-0.03517580580884006	-0.01929526063700311	0.9646364315061355	0.9841533740902287	0.9731657909893031	52	10	30	47	6	10	49	21	51
MEG8	0.3560010795645498	1.4292598092904323	1.4667278049251822	-0.33569011756004985	-0.5448304248622646	-0.019304139310741358	0.9106468971748992	0.8959185841361513	NA	4	0	0	6	1	0	1	1	5
AC092171.2	0.0549596525744277	1.5378161103480248	1.6933626682092398	-1.146583465233506	-1.3006152748643633	-0.019305670050298342	0.7016756532880135	0.754561396094925	0.883202132040544	5	0	11	0	0	1	0	3	0
SLC35D2	3.291264049560579	3.523040409775257	11.970375484246205	-0.12721499957512714	-0.07106046855717743	-0.019308996630792608	0.9333625705689079	0.9742013955890478	0.9695939407776953	29	5	19	18	3	4	22	8	34
TSPAN4	4.356448652075767	4.549857412497403	26.706948622433202	0.054677330094266154	-0.0564898127979651	-0.019323924050532296	0.9716170213093717	0.9772244522768968	0.9705084572740883	95	14	31	23	4	24	47	20	42
BEND3P3	1.4882410205555918	2.299172275195367	3.9572003178490753	-0.44737629808494717	-0.3537498593927975	-0.01935365968460299	0.8513073828109746	0.9217954164494321	0.9446656583535114	9	0	13	9	0	8	3	2	3
RP11-506K6.4	1.506205825894457	2.3753954567825755	4.482708699699084	-0.8826602825695055	-0.32993669923445035	-0.019366176581284505	0.747438563688655	0.9309927961768297	0.9423891776635357	4	2	13	11	0	6	0	2	12
PNO1	3.2125461929640418	3.5310043366302426	12.275755184324629	0.03796506976977331	-0.10381629759606717	-0.019393820404244335	0.982830273600026	0.9690504602939048	0.9643094067245427	19	7	8	36	2	7	35	8	14
C9orf156	3.378302404532994	3.6288525195861228	13.891991838615485	0.07736889945286508	-0.09130233385914563	-0.019427086014745163	0.9666982444616753	0.9704107073590645	0.965592477007817	14	4	19	16	13	3	26	13	29
MCMBP	5.3207177399129195	5.378156442940661	48.671323924057376	-0.013257381175258355	-0.012177100225853998	-0.01944887863828788	0.988378372901479	0.992515418755237	0.9742713974640309	87	16	94	69	18	34	93	31	107
CHD1L	5.5754923197157495	5.622271706782581	58.24112987663826	-0.03477715591352874	-1.7363179265083762e-4	-0.019450405737290653	0.971445846993402	0.9998661886974725	0.9734532421757964	135	24	87	78	17	45	87	55	106
HIAT1	5.593193732096491	5.656547215792414	60.60788766983277	0.1068202406068945	-0.026962565645612422	-0.019461057785874467	0.9186748753594276	0.9853159302320419	0.9733805757310142	74	27	99	57	37	41	99	60	95
APLP2	9.827995489730709	9.901108075109715	1169.3443303523106	0.1360589156533908	-0.01115340759355987	-0.01946430217595353	0.8889385444505015	0.9939916120037818	0.97391421093174	1278	633	1284	1088	772	958	1761	935	2256
DTX2	3.5022583589151792	4.010850675002502	17.05896673810969	0.06912836818836283	-0.110834384048372	-0.01946838402120963	0.9752824726769657	0.9674887506130301	0.9662144860543778	39	4	42	37	0	9	22	18	40
PODNL1	1.0631458625211236	2.138579932190926	3.322494705896872	0.33234047136673045	-0.5062962944689499	-0.019470580941349565	0.9158836637483241	0.8985221977081349	0.9312541251264059	25	0	0	3	1	1	4	5	4
RNU1-139P	2.631673647878744	3.7928712891363223	18.549642246467272	1.0971889047052439	-0.4535727463418115	-0.019487596259882653	0.7071461967845554	0.9231234087560559	0.9091748063502283	1	25	3	2	16	25	9	13	5
DDX56	4.5930108242798084	4.842492216400843	32.18238667919908	-0.10867970563957154	-0.06878917641451986	-0.019488973213244734	0.9404702829559531	0.9712963748251664	0.9711621363161522	82	3	65	72	6	29	43	26	67
CFAP45	3.096325009996791	3.5747153347283818	12.58110308151189	-0.30949457830218385	-0.20561009016263018	-0.019492534989805292	0.8744833215803937	0.9418286167681842	0.9576095469425928	14	3	52	12	2	23	10	6	13
TNS3	7.597956211840505	7.673584907440095	246.8724643983394	0.060055501180825505	-0.02266456390447175	-0.019497574174838966	0.9559029612344547	0.9878736325501989	0.9733805757310142	779	109	312	296	49	204	405	205	424
DPYD-AS2	-0.1493807676238993	1.6321498010396693	3.8034393820571055	-1.915220054855241	-5.656224622514787	-0.019502819464614032	0.5567198233454701	0.2701548954857974	0.4291207969473378	0	7	0	4	5	0	0	0	0
RP11-473N11.2	0.6555925917499787	1.531247410526153	1.8806976996349447	-0.22944877481426804	-0.36870567247271346	-0.019509144426319073	0.9316135408413102	0.9275378553205483	0.9291175227533468	2	2	1	6	0	1	3	0	5
FUBP3	5.9409421369632325	5.978782055708098	75.1500339734115	-0.010645788031032766	-0.004388233832381774	-0.01952914283998493	0.9891216163848251	0.9968198466188137	0.9734532421757964	181	23	104	90	35	60	136	65	118
FLRT3	3.828995125776096	4.123641259594765	20.444168515820184	0.3532669617907578	-0.050176731590376035	-0.019542989653632593	0.8212541551742507	0.9853159302320419	0.9633151636852262	28	21	23	11	6	10	43	6	54
ATP5G2P3	0.9217027647585438	1.7529366016177552	2.0372511257765766	-0.3542340799746303	-0.3716047658921367	-0.01954897218798736	0.8741176418276593	0.9163350183702135	0.938245431301052	6	0	7	4	0	1	7	1	2
RMDN3	5.124649827357666	5.2005808508562845	43.064635952716785	-0.00523046429602172	-0.020297725780395185	-0.01955732350450424	0.9955565288888286	0.9883119216324043	0.9733805757310142	87	22	67	61	10	38	76	25	87
TMEM140	5.01601357312815	5.291902723681101	45.72839317625784	0.1715586981490103	-0.08770388113025433	-0.019562001652481842	0.9119724329674201	0.9689634837999129	0.9672979525882693	52	3	145	47	27	39	71	39	73
EPHA2	4.616050147880088	4.995679426778815	36.05841859618171	0.010356309507303735	-0.15462717072039048	-0.019562412325626367	0.9954029128432803	0.9463807725560526	0.9643094067245427	144	6	19	100	4	40	42	23	70
ERCC2	3.2738188432345114	3.76934862200006	14.042035800945605	0.11629120901592763	-0.09431352929084744	-0.019562915481208178	0.9596948832023744	0.9705000475252703	0.9662144860543778	43	4	25	29	0	11	30	6	32
ARMC2	3.0897010952451702	3.3176025717179827	10.292007846366522	-0.006280001177312712	-0.07197182164915296	-0.01956581832120543	0.9961148425198141	0.975304431554863	0.9668724976802566	27	4	22	7	3	7	22	8	16
USE1	2.4449352202369146	3.1559332011837355	8.479494876109664	-0.16220219441382255	-0.26431899332116654	-0.019572437655900936	0.952661993543734	0.9335960425076366	0.9538799388043429	47	1	12	10	0	8	4	10	16
POLD2	3.8136420472545165	4.197033948902026	20.116635379160947	-0.4113724145932594	-0.11848180498185638	-0.0195828695266445	0.8189027553106637	0.9630118641335342	0.9643094067245427	76	5	19	31	6	2	43	27	31
ME3	3.08220248496102	3.514014432716966	12.07383482076388	-0.26632401473640993	-0.17088305272634732	-0.019585738721619176	0.8957209199047668	0.9510699381132809	0.9582964408160214	55	1	12	9	6	10	11	18	11
PRX	4.974465955640211	5.705180188016242	60.65710400252115	0.13446455377031663	-0.39380975454888933	-0.01959115607816312	0.9605620763539496	0.8910123209619545	0.9385289064652935	109	11	331	20	2	72	39	31	114
CD93	8.60562047748206	8.70229649709149	506.3767015657858	0.11832765220440662	-0.03309917616349898	-0.019627061291284963	0.9172890309291559	0.9841435831989402	0.9723359646400803	411	212	1378	612	170	444	694	443	882
APLF	3.5033827371724704	3.773424485569267	15.620230261571502	0.25642015210248753	-0.08169101530647087	-0.01963492431326984	0.8676017968646912	0.9753378093971652	0.9639009601650979	19	3	18	13	18	7	41	9	24
GOPC	5.325291571678142	5.384968829611396	49.74645509805841	-0.016216071427164996	-0.02999546631067184	-0.01964921502655668	0.9872472631606594	0.9839609166283574	0.9733805757310142	75	26	58	80	20	56	65	29	93
RPS16	7.124297141175037	7.146344484427909	171.82455485247465	0.04640186674060176	-0.013982535535628124	-0.019649480151929057	0.9559029612344547	0.9900346691950814	0.9734532421757964	280	82	187	235	86	141	266	133	331
RP11-370I10.12	0.6921823278891965	1.7207315649514863	2.3217028534298985	-0.0298765872385682	-0.47348677906405257	-0.019655913718396853	0.9915297622073708	0.9123371679916806	0.9250697573241924	3	0	0	10	2	3	2	0	5
SLC12A8	1.7528825122514995	2.4321664429066523	5.341944170090682	0.4029717785437543	-0.21013313715620058	-0.019658951966882977	0.8702267160200925	0.957147192052081	0.9446656583535114	8	0	1	8	8	4	5	2	14
AMOTL1	7.46428984462479	7.541917411634821	224.46215285066603	0.01355330856082115	-0.025318160959345918	-0.019678250305323625	0.9888209713504369	0.986004929816282	0.9733805757310142	498	51	567	267	64	176	326	211	401
ZNF687	4.000316757358328	4.248307281843056	20.75669083644829	-0.052276404558747	-0.05178546994376446	-0.019680168787563807	0.9735341907482095	0.9813330314103832	0.9707285370482591	43	6	34	53	2	12	32	21	44
C15orf52	4.72793719105653	5.041224846817686	37.33553584259063	-0.10500164078997946	-0.09878456279294504	-0.019704793906519552	0.9518119376793094	0.9631155875480776	0.9678262726848877	114	9	70	74	2	42	62	17	71
RAMP1	2.1778295396631018	2.6947784496779166	6.084170754926596	-0.024171328010300093	-0.14691387299051178	-0.01970617668013795	0.9901338703555177	0.9638194865488164	0.9576095469425928	21	4	7	7	0	2	13	7	8
CD55	7.475890777541092	7.569284815011327	230.6461939700016	0.056726665468317145	-0.024433135768325523	-0.019713407689453354	0.9635685756075205	0.9878736325501989	0.9722192850876272	219	123	401	255	113	118	558	124	508
AC069282.6	0.003787190515403993	1.2931391611047716	1.3918228250923832	-0.1765978651055141	-0.5932547883133731	-0.01971688257334728	0.963076051485513	0.9053821553593289	NA	0	1	0	6	1	0	1	0	5
RNU6-36P	1.0359882261137405	1.9182707152482734	3.971975573149385	-0.5223608835203002	-0.37624683609805276	-0.019746370515905637	0.8602882033386718	0.9377285569750939	0.921339995530078	1	6	2	4	1	8	1	1	1
ACE	4.317158996503603	4.878833067371033	33.236400507545724	0.23448868954238625	-0.21558835613666413	-0.019749167382492713	0.9200579115076095	0.9389599175889878	0.9569240299247764	59	5	161	8	5	27	22	30	78
SEC24B	5.984041608250523	6.030547078336576	78.27458840138107	0.0229734292573941	-0.017271254968486964	-0.019756448925434683	0.9803566770428075	0.9891394670002652	0.9733805757310142	98	33	160	97	32	63	130	73	117
B4GALT4	4.370045994688189	4.533870043889984	26.347087399934594	0.07002559855878018	-0.047003817149356246	-0.019795012983837755	0.9609186834872648	0.9812430304949653	0.9713537731139807	32	14	47	55	4	16	44	20	60
STXBP5	5.13749385152395	5.193179568674935	42.90389755820424	-9.22030156619873e-4	-0.016907769159800298	-0.019798942110471108	0.9991618687863266	0.9898877405164052	0.9733805757310142	85	11	60	61	24	36	77	31	76
AACS	4.582660931194375	4.729263909587319	29.942647866634694	-0.11643213408188861	-0.020882265134370512	-0.019800749382540082	0.9201772656463081	0.9898877405164052	0.9723025725247765	65	6	52	65	7	21	50	32	49
RAB25	2.2541544312403614	2.953226017229098	7.561003446850598	0.5635860466357784	-0.19177150808652627	-0.019815287195087333	0.8492793855933741	0.9557005913399075	0.9535454781514208	19	4	0	22	2	3	21	3	14
VNN2	3.0468215338504545	4.522402288699686	25.897602963575878	0.5068712834117748	-0.6985832679405465	-0.01981857556507752	0.9118527031537123	0.8439290591488008	0.8983921608642218	1	2	146	9	19	0	55	7	62
RBM39	8.596975601641256	8.615802869165899	476.01261204614445	0.015651698299927227	-0.0013299227577711784	-0.019869732423030837	0.9821203876806065	0.9998661886974725	0.9734054743194142	770	132	867	728	218	356	842	361	941
DOCK3	1.1371574981047898	1.9783284544455981	2.771674419869927	-0.3817135516416299	-0.40138576514989055	-0.019887137329419956	0.8739387671889522	0.9117630760307328	0.9373665174109559	11	0	3	9	0	1	4	5	2
HTT	7.230378842191368	7.280983819804823	186.96568996090508	-0.013026903807926845	-0.010283937299099103	-0.019958755312467553	0.9879170593391153	0.9931778077917657	0.9733805757310142	495	55	262	332	49	128	290	165	389
AP001469.7	0.08567225653387145	1.3470084877215411	1.552870118099174	-0.5114766883921772	-0.6447427177662483	-0.019965491488359834	0.8764510271178894	0.8957207748908863	NA	1	2	0	6	0	1	0	0	5
SAC3D1	0.643488772688516	1.59448981052427	1.7795614032338913	-0.4293641506785026	-0.5904326321693141	-0.019974508563679202	0.863504056769276	0.8666970744817172	0.9236187772751846	6	0	1	8	0	1	2	3	1
RAD18	3.291364218152668	3.594684196133012	12.832440296242089	-0.16132194373400227	-0.0924337317029836	-0.020040178316375484	0.9316457061336825	0.9694314605694809	0.9645873073820931	37	5	9	22	5	2	25	12	31
SNORD67	2.1283571458702095	2.6566972289722086	7.539560541710165	0.7373263847046334	-0.1565663053979966	-0.020058673762585317	0.7244710334039994	0.9694677152553092	0.9393830561058423	2	11	5	2	3	6	8	7	7
CHD5	-0.1493807676238993	1.315752750586122	1.0561880353106783	-1.1290582786139574	-1.2470792323919107	-0.020059077272762682	0.664645584558024	0.7511749414676119	NA	7	0	5	0	0	0	4	0	0
ELMOD2	3.9004228886709877	4.032991747750235	18.591032621853003	0.052788414175606486	-0.07819011812165716	-0.02005919198987596	0.971445846993402	0.9689634837999129	0.9698920793267953	23	11	30	23	8	14	40	7	37
CNTNAP3	0.9768091530543673	1.8136983453011166	2.456315764530071	0.1540171765389895	-0.4074081910283296	-0.020064866542040184	0.9566338996035352	0.914005519000472	0.9318952023088002	1	0	13	2	1	2	2	2	5
SLC2A4	1.2752305910739996	1.9164920870132882	2.934457145790715	-0.09105254191819222	-0.2819623988710631	-0.020080373503164883	0.9716170213093717	0.936527387052878	0.9414930833836774	4	2	10	2	0	3	2	2	6
RP11-66B24.4	1.6946839967000566	2.31513360633194	4.710924086513128	-0.1073352126900333	-0.2620880040986082	-0.020084502023313265	0.9698051581185667	0.9422503696421672	0.9428970542930873	4	0	3	13	5	5	6	5	2
ERVFRD-1	1.2110710617310805	1.85799276916719	2.6559409122049793	-0.49562522706666645	-0.2999412790379	-0.020119216994993618	0.8189027553106637	0.9291038431973939	0.9403950139043933	5	1	5	7	0	3	4	3	1
ZBTB18	3.908971573994698	4.120315660405258	19.086258106510492	-0.22779992503570198	-0.05852615638216147	-0.02012011437916205	0.8672561006929073	0.9771020853682051	0.9688194482498146	35	6	37	38	4	24	42	7	24
SYBU	3.186422109656055	3.476261860933146	12.324084760294609	-0.15545484415238256	-0.11721748848721335	-0.020126301660534324	0.9425871430181659	0.9666882648881202	0.95987691373916	11	6	9	29	7	9	5	11	33
GPR79	0.013219290247238766	1.4571051750238992	1.3495032283972683	-1.1462706037817911	-0.9526409966734736	-0.020136928454782096	0.6478479771565469	0.8202255235238471	NA	1	0	2	10	0	0	6	0	0
JADE1	6.251659731402188	6.313407148013043	95.07780498452625	-0.029931409789487065	-0.016392855091535135	-0.020139754191386732	0.9756858224447573	0.9900346691950814	0.9733805757310142	176	23	180	117	49	52	180	97	158
LINC00265	1.6128042244556537	2.1699166515955257	3.7112182276619716	-0.5266838413604749	-0.20023740586579264	-0.020157852530136924	0.7935785639464633	0.9514650482506357	0.9535871419525299	9	1	7	4	2	0	8	4	7
CHCHD2	5.6769904564631455	5.759341507348804	65.00829747738932	0.16249920590868414	-0.03236408676287588	-0.020175196325521404	0.8856060400109199	0.9841098761045697	0.9717861221627018	130	30	38	93	38	49	130	47	104
LIMA1	7.407955096459776	7.447258430538357	211.65489082220577	-0.014641822653549257	-0.013373585019406562	-0.020180100885424036	0.9869146553025121	0.9914272651892809	0.9733805757310142	362	84	387	205	99	162	300	231	315
PRPF8	8.359127485005892	8.393292106838734	406.8725710686241	0.008353699690364057	-0.006470035744950625	-0.020197054763483914	0.9908644325169705	0.9950166072979599	0.9733805757310142	1006	102	624	719	128	316	721	342	701
PRSS36	0.17989413503997698	1.3838369585962715	1.398001817318972	-0.7937418291128144	-0.7084896224817497	-0.02024203783217487	0.7768198959941915	0.8628855727713315	NA	6	1	0	4	0	1	0	0	5
MTIF3	4.802224472030048	4.947487006753407	37.02449617939049	0.3648423074995893	-0.038833031898954005	-0.020260982433511026	0.7441410729686657	0.9847667585759734	0.9676840724684187	64	18	25	26	31	22	74	25	69
RENBP	3.959758998943421	4.2768620611097274	21.853538707515376	0.11782413767961845	-0.07767374547644271	-0.020299865871969275	0.9479498688056633	0.9726633814030329	0.9662144860543778	65	15	25	26	1	19	32	11	52
NDUFB8	3.67391586901158	3.7909813507057195	15.88229473738055	0.005854578630811765	-0.08263569942469501	-0.020309543158742005	0.9959681585229097	0.9691917579967755	0.9669476265041161	17	8	19	22	10	10	19	18	25
USP25	6.703869860596178	6.737830311064899	128.52675473021222	0.023146224459571	-0.014875604383864725	-0.020346955744053388	0.9782080867195136	0.9898877405164052	0.9733805757310142	221	40	221	148	70	100	231	81	271
NUP50	6.157590232508193	6.207956537894384	88.26510153364399	0.024305284858556857	-0.016603437295191405	-0.02035494231426822	0.9784745396619763	0.9892838514931157	0.9733805757310142	133	21	144	146	49	65	159	61	183
EIF5A	7.068990110047822	7.132374150093372	170.60543231756577	0.11533375509936998	-0.02224363275116963	-0.02035725341160422	0.906229577789013	0.9878736325501989	0.9724706828065754	323	110	128	217	66	152	264	137	283
L2HGDH	2.8805505492321903	3.2271870771212328	10.049276519503339	0.20060708440007888	-0.12829352241758019	-0.02035983097323386	0.9277191730820443	0.9648463090169993	0.957942567883498	26	7	2	17	3	5	12	11	19
MED14	5.5868330899313605	5.641180005051281	59.18466121943881	-8.424981109522809e-4	-0.02846710452343682	-0.020365410787849272	0.9992111213366963	0.983788888214182	0.9733805757310142	104	23	67	102	28	29	116	47	127
SLC43A2	5.5771064107896455	5.71648587388743	62.63817539944482	-0.08793677255308546	-0.05128194355462554	-0.020375314879621128	0.9475200744659905	0.9767630555506022	0.9705084572740883	107	36	73	131	10	73	61	53	98
EIF1B	5.29740371459316	5.412966197040482	51.1285572170589	0.2777387983207837	-0.03877568315031527	-0.02039643006525217	0.7914339512652823	0.983665961757936	0.9698920793267953	46	18	47	79	43	35	99	35	93
IDH3B	4.327459321481986	4.461275549470352	25.042497685518935	0.04557160794672696	-0.04571165692121086	-0.02039712513045126	0.9735341907482095	0.9809275967233861	0.9708853538654164	76	6	31	22	14	18	39	18	56
RTN4RL1	1.2447454025795301	2.4641496150406956	4.9552845254732985	0.13664634148623275	-0.5857264449157052	-0.020401983713141225	0.9712960424832618	0.891773986823243	0.9231099901576483	1	2	1	31	0	9	1	2	5
POP4	3.558380729060883	3.7242921752275624	15.02509794352604	0.03866989826462169	-0.08266317510216471	-0.020417660449263464	0.9804220826729471	0.9698635939640553	0.9662022784134476	33	9	7	21	7	15	20	13	19
PIK3CD	4.9423824284096165	5.052815979820459	38.83304670255893	0.05585845811130221	-0.04077074160207105	-0.020458946386646096	0.9666765694743494	0.9815743687601729	0.9712644985039991	71	18	91	28	12	37	54	25	80
RP5-1042K10.13	0.810646447511917	1.7164139067386595	2.4523660295654985	-0.3199132066010125	-0.3381967702064225	-0.02046684777761661	0.9109647155547161	0.9370972892267581	0.925964341959187	1	3	5	4	0	1	2	0	9
TTC39A	2.9301300705010878	3.3251198478269774	10.37187392622494	0.07652982665153374	-0.12130847235823183	-0.020492792079979186	0.9716170213093717	0.9655649325768827	0.9598810762868878	23	7	6	25	1	7	19	3	28
SRP68	5.9213933947680895	5.9772972471142936	74.66247865900408	-0.050031075955543104	3.704897996817988e-4	-0.020551457570566676	0.9592931407720044	0.9998661886974725	0.9733805757310142	173	26	115	127	18	68	112	64	130
MFNG	3.4588706807825216	3.7256012593984456	14.149274680440483	-0.26949319502918967	-0.08995008339242747	-0.020554210354197043	0.8576136048545872	0.9694314605694809	0.9643094067245427	31	3	39	14	4	8	21	21	15
ADRB1	4.179498042345182	4.584622624780368	26.59742191726528	0.12436150691614882	-0.15073542253204852	-0.020583400498469163	0.9507919816805657	0.9501885689353051	0.9619847615907524	74	6	96	14	2	17	36	24	58
BEND5	1.0617427949291514	1.6329513549363392	2.091698943494708	-0.33478376126808196	-0.303099417847994	-0.020589455186490913	0.8644106996706972	0.92446763703739665	0.9383385172379711	6	1	3	2	1	1	5	1	3
PTCD2	3.3830374681801825	3.6176320015814394	13.73661790766587	0.274253870775221	-0.10138257647345508	-0.020593673304188174	0.8705067409236645	0.9689634837999129	0.9630613816816311	12	9	8	30	7	6	24	8	34
BROX	5.99773646405828	6.06630664403189	81.17885247823828	0.20283957390468374	-0.02975458282145287	-0.020629461979989105	0.8297791070341524	0.9843704318011196	0.9716482005591922	80	48	94	96	47	57	142	61	153
COPB2	7.3610335374422275	7.388198399477909	202.78574108349133	0.03325150053706615	-0.010641342293277173	-0.02063223170392751	0.9690556676269976	0.992515418755237	0.9733805757310142	358	58	259	292	122	154	355	158	380
MMS19	4.585733901850605	4.988450316862644	35.55545824771264	-0.02353438485593198	-0.12506714996775942	-0.020655231329782517	0.9890666422701642	0.9551748494009638	0.9643094067245427	109	1	90	60	7	24	85	22	61
TBC1D12	4.069875979390016	4.193329915600209	21.54799156099185	0.22950319304310254	-0.0768345734133645	-0.020660160308880095	0.8606752769270536	0.9694314605694809	0.9668724976802566	18	14	23	28	13	20	36	11	37
CTD-2006C1.2	2.8939074243981953	3.2818528897655534	9.854805916741745	-0.1642527310725408	-0.1425849832125008	-0.020663020855894974	0.9349491864257029	0.9579240369697223	0.9577329037524854	10	2	13	32	4	10	8	3	31
STMN1P1	0.7727534566413539	1.8181543769474695	2.3080376872061072	-0.6192428226866401	-0.5716822900279455	-0.020664608760083563	0.8054067702176542	0.8812961406253081	0.9224217031481322	3	0	12	4	0	4	1	0	5
RP4-714D9.5	0.6797482780864196	1.9182648467156544	2.683521836244597	-0.11976196279010815	-0.7690267083085327	-0.020698120047469185	0.9742336718269524	0.8470186301246537	0.9125381025295285	0	0	11	11	0	1	1	5	2
NDUFA7	2.2627237280675936	2.796061140344183	6.7785012553711885	-0.25614386366843805	-0.18359649044447357	-0.02070018252527155	0.9160331071390969	0.9536386964891259	0.9536000690985099	12	4	7	19	0	6	12	8	3
FAM200A	1.672739810002395	2.447755180145862	4.896043010378095	-0.03270448754643099	-0.3046569071652673	-0.02073999270164591	0.9898710089511319	0.9340427250425101	0.9393830561058423	22	0	1	6	4	2	2	6	12
YWHAB	7.940471389681352	7.96086101490938	303.1733564870085	0.03106063978147882	-0.009883677379838562	-0.02074420038174591	0.9701860949575665	0.992777346332038	0.9733805757310142	512	135	359	366	162	277	504	234	491
FAM83F	0.6587009887123326	1.806806517613485	2.5208775028280694	-0.4344084911004617	-0.6629778875419166	-0.020746269736652483	0.9065325101140963	0.870235979702755	0.9141331981230552	0	1	10	7	0	4	0	1	4
RNA5SP85	0.34249419291111505	1.711062374833692	3.2648972790425037	-1.0680173555565586	-0.770147474100402	-0.02075097028004913	0.7468693172115866	0.8867688161152202	0.8820347618417003	3	6	0	4	0	6	0	1	0
PCDHB7	0.76425633549109	1.8448306308196205	2.469709969243878	-0.15420025595418085	-0.534540961107108	-0.02075303452341995	0.9646075814548764	0.8962344589335994	0.921339995530078	6	0	12	0	1	0	6	3	2
BCYRN1	3.859777246879071	4.064770775925892	19.06521113364348	-0.12505198946762824	-0.08734536866314421	-0.0207833946546637	0.9397001400955929	0.9694314605694809	0.9643094067245427	20	4	20	45	13	17	15	23	28
AC145124.2	0.44361173454302627	1.5144294307655166	1.6476790660258795	-0.3470950993555345	-0.5480205223932114	-0.020799717320516366	0.902851687412679	0.8950825600847727	NA	1	0	1	9	1	1	1	0	6
GPR89A	1.5116866828237425	2.1469317142280535	4.0148869570202725	-0.4513666878862421	-0.22643264449138364	-0.02081741989440736	0.8495220642342624	0.952079292717119	0.9407664994402275	6	4	3	4	2	1	8	0	12
ZGRF1	3.3263184470022984	3.7712440309338713	14.561923990343026	-0.3935397692464169	-0.12740137000789403	-0.02081808008631515	0.8434832904512589	0.962825638663186	0.9587471181050604	46	2	24	14	8	16	20	1	42
SPATC1L	0.8991427370580133	1.7315050302335548	2.8512426516683873	0.12728575099263098	-0.3010116315055235	-0.02082058826164707	0.9701655976840561	0.9464246495125667	0.9233889029574222	4	4	3	0	1	0	5	2	5
RNF220	4.862326503239166	4.964045730957444	36.12034882359697	-0.19792083847448702	-0.02535584030573151	-0.020840430213297328	0.8448428333054826	0.9873414523003268	0.9713537731139807	84	11	51	64	11	48	48	23	53
PPP1R14BP3	0.7024348523217139	1.694807647349323	1.9329277436126404	-0.8686363155800946	-0.5513746006078535	-0.020846337389609088	0.714208324731859	0.880784638407951	0.9227397156897748	8	0	6	3	0	2	0	1	6
KIAA1598	6.061300183229162	6.132476257926661	85.15346444494271	0.20224188912872926	-0.02920613145041072	-0.020847160267237756	0.823662021228272	0.9849333848756222	0.9713537731139807	113	58	81	88	43	64	140	61	167
RNU1-75P	0.5924278620946676	1.7870891188582676	3.7547523408621264	-0.012080565990288871	-0.4502282526617365	-0.020850585746949087	0.9966962004631745	0.9375736782240619	0.8975568765432042	1	7	0	2	1	7	1	0	2
CABIN1	6.34843468320338	6.508733546630263	107.909368084604	0.0011347866234431554	-0.0628200698400533	-0.020875437058986607	0.9992111213366963	0.9705000475252703	0.9697755449341859	374	23	152	210	15	83	176	91	197
GLCE	4.281780524229034	4.442433633424017	25.078679267705866	0.22630784575735444	-0.0630397898925361	-0.020881762940578374	0.8701559656278239	0.9752330755715332	0.9668724976802566	28	14	61	17	10	15	49	14	56
CLGN	1.0474430586653076	2.3549317728692136	6.246864519274921	1.7057151823867311	-0.36189630543002044	-0.02088940821655775	0.5183886495377173	0.9497331126779323	0.9059629205981349	0	1	1	0	14	2	6	8	4
RP4-563E14.1	0.4608251319682867	1.4775039565362964	1.390642668504259	-0.7141580056032526	-0.6027027724427201	-0.02089352202702672	0.7363286852070249	0.8635841636279804	NA	7	0	2	4	0	0	5	1	1
C2orf69	3.5586087512761733	3.8180907311526004	15.774173187182704	0.0508741630317062	-0.09138760038802647	-0.020918215520146714	0.976915438649307	0.9694314605694809	0.9636079018384941	29	12	10	28	4	12	40	4	28
RNA5SP295	-0.3254877121484722	1.3687623399567361	2.3198999406015384	-1.7986016381370675	-4.986371817409013	-0.020931396972277753	0.5495889486268734	0.30320279723360116	0.5009202231771039	0	5	0	7	1	0	0	0	0
SUMO3	5.541647794729642	5.606030115123125	58.33958087939121	0.059701831972387036	-0.03114824517119547	-0.020937500427271733	0.9567302657592027	0.983788888214182	0.9713537731139807	129	35	68	53	21	56	96	43	88
FNBP4	7.4660761057732845	7.536753682792654	223.49677679245315	0.016159590285357957	-0.025345178600320244	-0.020937701214242595	0.9868965004973064	0.9855755914826593	0.9721076419735465	406	48	559	336	69	191	417	145	414
USP30	2.840901625007886	3.0180743834894046	8.622288180362258	-0.06216374690237105	-0.13408758309124474	-0.02094120974022741	0.9712960424832618	0.9539945631957694	0.9633151636852262	13	5	10	10	5	4	11	8	18
ARL11	2.8466247661996174	3.1314475376791053	9.512898959760097	0.1720783450437189	-0.1306400643886263	-0.020965969006541914	0.9244091399435195	0.9627006811603203	0.9577329037524854	11	9	18	6	2	4	15	8	19
EPB41L4A-AS1	3.12032611790141	3.3196125095564324	11.304415343010286	0.18086976104375355	-0.12367082132970905	-0.020970121819494893	0.9106392722548784	0.9618425117588082	0.9605292290577817	15	4	10	9	12	8	21	8	15
PIGC	3.749366490120727	3.943896140698257	17.102445307271317	-0.1764161472799123	-0.07576036140738761	-0.020980372528963488	0.9076150582535938	0.9706483582608	0.9662309070390831	29	7	30	21	8	4	22	17	48
RBM26	6.749471856579263	6.779571900401597	131.86528707314767	-0.007534489153946138	-6.344696930377618e-4	-0.02099197971404275	0.9913558528226142	0.9998661886974725	0.9733805757310142	306	51	185	206	38	96	250	106	237
GNA12	6.035679233346547	6.078195371920908	80.54040807337499	-0.017796164518344607	-0.010963829131612835	-0.021021530088997004	0.9835007342918465	0.9925883151866751	0.9733805757310142	214	29	100	103	30	71	114	59	169
TRAF4	3.71741944882776	4.181870783941928	19.732276955130384	0.1845458652844993	-0.17862206942918743	-0.021021579460792833	0.9274617277733391	0.9441522822172136	0.9576308623749693	37	1	9	82	7	21	23	13	38
NUP37	2.7626518959686504	3.072696273850696	8.813168029183084	-0.3640037349003357	-0.1311014281553099	-0.021028124105945397	0.8280859160544253	0.9627006811603203	0.9576308623749693	17	3	7	17	5	15	10	2	12
RITA1	1.8131243850643533	2.3219857255321377	4.198534589612677	-0.2691806036609821	-0.20453347679381628	-0.021052367416132187	0.8968407244464695	0.9458583865250207	0.9531260760545283	10	2	3	11	1	2	13	1	7
CCDC88A	7.2821675628661895	7.3265499364404345	194.84399173948546	0.05463018519440722	-0.019619390352512138	-0.021078551274045298	0.9544475871900182	0.9881881324807148	0.9725653832709621	374	89	201	208	110	133	310	128	476
FILIP1	5.654493823247455	5.810031190736324	66.76860516239604	0.06135874360888161	-0.05665416979438121	-0.021080491068379	0.9694354164283281	0.9754271024644868	0.9676840724684187	154	19	145	32	35	33	125	76	94
SAAL1	2.5686706095425835	2.92381673958026	7.367599685139445	-0.09392068609455005	-0.14409111988492285	-0.021081900824132044	0.9635685756075205	0.957147192052081	0.9574765724828498	11	3	6	23	2	4	7	5	23
OSBPL1A	5.355271538793669	5.423886770173945	51.32915836254489	0.0767826895277817	-0.03731636364405669	-0.02109241688462526	0.9450610932981991	0.9813330314103832	0.9713537731139807	98	22	42	65	32	31	77	52	92
PDSS1P1	1.3182742081325336	2.022147141379567	2.9854214828833303	0.09659755344747654	-0.29830809186182233	-0.02112699892214157	0.9703679388377001	0.9294677151196654	0.9393830561058423	9	1	11	1	0	2	5	2	6
KDM5A	7.149795026506433	7.164356937359672	173.2899404080663	-0.009442855982887735	-0.00622477893338385	-0.021146690260533677	0.9890666422701642	0.9942195673279511	0.9731657909893031	294	67	247	274	73	160	288	113	331
S1PR1	7.149010693796005	7.228398814074056	180.75165523181553	0.04913139648439563	-0.032084205663160406	-0.021183193595054956	0.9639458408797247	0.983788888214182	0.9713537731139807	266	46	497	185	74	172	271	132	325
CCL23	0.574877599897308	1.570867389425871	2.252410155283667	0.04425820089736422	-0.4286732597098175	-0.021194826859913057	0.9882922841397687	0.9269211655271384	0.9123463157039866	5	0	0	2	4	2	2	0	5
SLC39A11	5.079028669094113	5.175287348835957	43.055500144618854	0.014758493645965246	-0.045088909057953194	-0.02120357764063876	0.9890941790357342	0.9785946351355103	0.9698920793267953	65	28	41	68	15	48	48	24	89
AK9	4.107150434189772	4.292080222774682	22.25489697770219	0.05384168549950807	-0.08082246990705551	-0.021213968776667362	0.9737135889193759	0.9694314605694809	0.9636079018384941	31	7	62	14	11	15	49	20	25
RP11-472I20.1	0.797139560858482	1.8103681254971546	2.20418974225918	-0.8632249814581052	-0.42897032094089316	-0.021252456565116963	0.7003479919459659	0.9129439894126969	0.9250697573241924	9	0	2	6	1	0	3	0	10
CEP41	3.064755004399406	3.517174214830795	12.303251511243518	0.26916248432746215	-0.10882973863053064	-0.021256153763854244	0.8957209199047668	0.9694314605694809	0.9612236485160057	22	10	12	26	0	6	21	9	28
WFDC1	3.162156605106185	3.7541260746767495	13.941215754271607	0.20593740532988666	-0.1884318827691529	-0.021259833636638255	0.9277191730820443	0.9460782370995231	0.9556523003408786	76	4	16	13	0	8	19	14	29
MRPL14	3.6837200509130428	4.025346770158506	19.36045524248099	0.32506713202363946	-0.06579750734730595	-0.02127352733748468	0.8536362706974258	0.9831936850559436	0.9556523003408786	22	21	11	17	7	16	44	3	37
CTNNB1	7.748209861952114	7.776473194258855	265.46120651301794	0.030181780616302587	-0.011249355463398256	-0.021290642071431522	0.9719438196431659	0.992515418755237	0.9733605809181269	399	88	304	559	122	204	454	214	491
KLF8	4.081942099468451	4.281799739178662	21.454497720644156	-0.019570662386679098	-0.03453784021477753	-0.021298069489852703	0.9879441916679771	0.9853159302320419	0.9695939407776953	54	2	38	33	10	14	44	17	40
SLC35G2	2.9997262019857844	3.3452633941742964	10.513214755532797	-0.2726360690402323	-0.12473953046502767	-0.02130348889049236	0.8806941306852538	0.9627006811603203	0.9581370445387981	17	3	30	10	4	13	26	2	12
WDR78	3.331977199015365	3.7755721519227934	14.751949938103719	0.11480232040639153	-0.17497633936218962	-0.021320948610851844	0.9581140517434213	0.9484577220518706	0.9556523003408786	20	6	60	8	1	12	15	17	22
SLC46A1	1.9250693524777291	2.433486647594464	4.626344153161421	-0.31338599031193626	-0.19941033015681675	-0.02134828614335825	0.8748833327485581	0.9464246495125667	0.9531260760545283	7	1	7	15	1	6	11	1	5
TPT1-AS1	4.201062254614297	4.529640711442748	25.360671486445764	0.00568544510255289	-0.11033587240543548	-0.021378963383707823	0.9963822827192085	0.9606617301245716	0.9643094067245427	38	2	65	70	4	19	46	21	45
CEBPZOS	4.716984311634719	4.824348167464079	32.99186222646961	0.03318719884991431	-0.05105124087899683	-0.021411122240580224	0.9790592571874301	0.9756131083513447	0.9697755449341859	35	14	46	66	15	32	63	13	64
PPP1R12B	7.1151084385843015	7.2865192299411605	187.17992914323673	0.0818793306764355	-0.07003827785488238	-0.021417572440138616	0.952661993543734	0.9694314605694809	0.9669476265041161	306	44	642	227	32	112	370	170	302
IGSF9B	1.292307141239652	2.3320954530661613	3.7912282594113935	-0.6956168551607977	-0.4195838350234751	-0.02144665623865243	0.7878285950456293	0.9117630760307328	0.9312541251264059	8	0	10	14	0	0	2	3	16
ABL1	6.097042240124535	6.21194712857318	87.56350936263503	-0.047503735073832994	-0.035452865078058414	-0.02145749968791113	0.9690556676269976	0.9831936850559436	0.9720445029665901	245	14	127	183	24	65	145	82	151
PRR12	5.5487823541151275	5.718581879185585	61.6735207620459	-0.11334895194909637	-0.06717730654674235	-0.02146421082293184	0.9311360638397481	0.9694314605694809	0.9681594686274381	197	18	80	121	8	71	83	44	98
CFAP43	2.9905663016663384	3.881820799456046	16.089501805203838	-0.3350333465663152	-0.39768137047831	-0.021493067739946428	0.9079707046450686	0.9117630760307328	0.9385464989865291	10	5	89	6	1	30	10	10	5
PCDHGA6	2.188196667143255	2.7793313352250006	6.059078134616122	0.12373626646635726	-0.19118346043588783	-0.0214986853349339	0.958012078200252	0.9491952859719547	0.9536000690985099	30	1	6	11	0	5	10	5	11
RAP2C	5.251943353549964	5.301312392403325	46.93726185117118	0.06694512576305606	-0.041336071745033745	-0.021521240165519352	0.9488291292182797	0.9760469136304754	0.9713537731139807	57	26	64	70	20	36	88	36	74
MTHFD1P1	0.2496753819969815	1.4348014343481825	1.4574879541933041	-0.673339843722043	-0.6402789253401058	-0.021521475949441777	0.7945063828858747	0.8780434203950207	NA	1	0	1	8	1	0	6	0	1
ELP2	5.630282258264362	5.697656393160356	61.47296880893946	0.007860965661080434	-0.025239936649688773	-0.021554867608284446	0.9936229796741328	0.9853159302320419	0.9713537731139807	76	16	118	103	31	39	96	59	119
RP11-815J21.1	1.7904234966790227	2.4184217049696692	4.728977014525843	-0.07134458892825692	-0.252365341578482	-0.021646957836785302	0.9782080867195136	0.9403050938723729	0.9413213631728826	2	1	5	17	3	3	4	1	17
BDNF	0.31922363552781075	1.497850289260369	1.7379708601092032	-0.4324631594303768	-0.5775487471284134	-0.02166350429047825	0.8900304435771993	0.8971692925238671	0.8983921608642218	8	2	0	2	0	0	6	0	2
VPS41	6.243238921829068	6.303653534136168	94.8522121770089	0.061218358315506344	-0.029492676596996323	-0.021673232116836433	0.952661993543734	0.983788888214182	0.9713537731139807	145	30	95	166	60	54	188	69	198
FLOT2	6.162814423634376	6.188315161190469	87.45389805474518	0.007839575245583624	-0.0181885371603049	-0.021673235030491306	0.991176777989089	0.9875412327585879	0.9722192850876272	162	31	105	129	46	62	153	76	153
UBXN2A	4.329265466669348	4.449790927048616	25.918984519582892	0.1748780123882575	-0.06788785318633388	-0.02169951582472748	0.8987895512486385	0.9716435360355306	0.9662144860543778	34	16	15	40	15	19	31	25	45
MTMR14	5.222781890563002	5.304977419543616	46.88582505819549	0.05622960593071515	-0.03709592669180793	-0.02171031998983247	0.959188400759671	0.9815108691361116	0.971097754117977	90	31	61	58	11	30	85	40	83
ACSS1	4.674065808821392	4.809663497475523	31.814973020652648	-0.06848548806513842	-0.02974916640046887	-0.021713988329072422	0.9559029612344547	0.9853159302320419	0.9700575666629941	82	7	72	39	8	29	56	23	57
RPL22	6.888430868588039	6.951584161346833	150.23528601746344	0.13076093463932154	-0.02575036895929607	-0.021751891881443226	0.8937711823567627	0.9853159302320419	0.9713537731139807	301	64	158	118	99	104	245	115	314
FECH	4.035564008798785	4.1614636844995685	20.800132498163133	0.11089016470711688	-0.07882599451583977	-0.021763506765608932	0.9339070197322294	0.9691100186171919	0.9662144860543778	27	15	33	18	8	20	31	10	41
EFHB	0.6590774996287938	1.9545395199256548	3.511220099709823	0.4745038132155625	-0.7020615501403026	-0.02177750605309855	0.9017360043035897	0.8813981299035841	0.8975568765432042	0	4	15	0	0	5	2	2	1
DNMBP	5.502671462996148	5.565947058250468	55.756792533950296	-0.09980164669928449	-0.00920575471766599	-0.021780780666185637	0.9172890309291559	0.9939916120037818	0.9713537731139807	106	16	80	113	19	46	85	59	80
IL24	2.230835471981152	2.597063502314896	6.31798208665057	0.03722711420556572	-0.20052887040872144	-0.021782306018082915	0.9875926617736123	0.9495080920754958	0.9472586556417883	2	3	7	12	5	6	9	6	4
PPM1L	4.335022050096771	4.5449675016435025	26.878520827348254	0.25202255345030883	-0.07317446942815105	-0.021797880681217883	0.8582769427059742	0.9716435360355306	0.9643094067245427	20	4	60	37	21	18	53	17	52
PRPF38A	5.656931813675034	5.729758516740622	62.748314364564045	-0.08079185402520114	-0.01836788875657129	-0.02180618984878296	0.9373716656827403	0.9892838514931157	0.9733805757310142	101	23	96	131	18	70	78	39	127
NAT14	1.239019813619521	1.914411608957936	3.50454239190156	0.3865654789860057	-0.29884953867255387	-0.02186570194241973	0.8937116551559763	0.941245795084571	0.9274837605130556	7	4	0	2	2	1	5	3	5
C1orf122	2.2998815153687184	2.972781175378843	7.969788326359243	0.2917684424827658	-0.20073746345242197	-0.021873396690778403	0.9106392722548784	0.9537960481765665	0.9444880736743143	15	0	2	18	9	3	8	4	27
RP11-864N7.2	0.23500052333580035	1.3591034444835455	1.5698857102901067	-0.7162384203323822	-0.6169911035569647	-0.0218833844533775	0.8201958989052877	0.892284815386509	NA	0	1	5	2	1	0	5	1	0
PPID	5.2933624106455115	5.4021441953442135	49.69259620259618	0.01806577509340949	-0.03478766786116838	-0.02188621757422248	0.986989672303135	0.9834204592371966	0.9707941414750108	102	8	55	91	31	31	93	45	86
DIRC2	4.2188551697183	4.320918631406442	22.81577653216413	0.042613418457138126	-0.0664369698020502	-0.02189110221545262	0.9736835993152615	0.9694314605694809	0.9688194482498146	36	11	43	23	10	13	40	14	55
RPL3	9.347617929083844	9.36879007308973	805.9946911253006	0.029645413302274524	-0.0065997907996960155	-0.021906710808715948	0.971445846993402	0.994520673040571	0.972529070383154	1791	368	948	832	364	689	1340	665	1332
RP11-972P1.7	1.706342513458174	2.3978070867749524	4.239597958716966	-0.399303541397701	-0.2675293976871079	-0.021914647277800174	0.8599148304820683	0.9349741516226163	0.9425422835110697	10	0	14	7	1	2	2	3	16
SLC7A8	6.470713298624359	6.723955097718863	129.8846120295621	0.4035248470464824	-0.06774935327318243	-0.021921941801289715	0.7623560180037565	0.9768281828327259	0.960774830161441	89	127	64	169	51	143	180	108	138
RNASEH2B	4.261938179813439	4.411983027474609	24.594782261105983	0.08163482127872625	-0.0694223047867255	-0.021926282763264495	0.9579696312626734	0.9706544180580218	0.9662144860543778	24	11	38	35	15	8	61	17	47
FN1	12.387440809323051	12.442210249145196	6779.499756117514	0.07112805290410307	-0.027076264030174987	-0.021931238560220986	0.942242514561226	0.9868810944429494	0.9701748726585478	18858	2603	5109	12622	2096	5321	10944	5466	12678
LINC00339	1.6867695184410822	2.098332800975706	3.821980133105567	-0.3019141195435353	-0.22952330442024932	-0.02193506450146899	0.8847782260488655	0.940569422764111	0.9423891776635357	10	2	2	5	2	3	3	5	4
TYK2	5.877209891805433	6.131985944177388	82.24178531809396	-0.04864395674712611	-0.11052647976401427	-0.021952111859209287	0.9750576362076869	0.9553250640778268	0.9643094067245427	285	9	193	122	11	59	124	82	136
DBNDD2	1.7607294236656106	2.2252748486168805	3.864388334039201	-0.2507560610241987	-0.20097199368976226	-0.02195958963362209	0.9004172085668242	0.9446807838925827	0.9472586556417883	12	1	9	3	1	2	7	5	4
CFTR	2.734476114579691	3.009756588689648	8.828832732644328	0.2220049364368185	-0.15650084897914363	-0.021970954400170405	0.9065325101140963	0.9553250640778268	0.9542650423262105	6	4	11	8	9	6	16	3	18
C5orf28	2.0380963229803934	2.6420123804430933	6.1785494025845304	-0.33550271867011516	-0.21645089530497175	-0.022000619334840703	0.8996511149815244	0.9508844722480031	0.9444880736743143	4	1	7	14	6	8	10	0	11
KCTD2	3.7360030343863375	3.9725522770588073	16.786645094291515	-0.07455367233850008	-0.04952470863233251	-0.022003264949779604	0.9615319962720773	0.9820134963715785	0.9662144860543778	48	5	27	31	2	9	29	16	36
ZNF607	2.2433278739174214	2.850879881202628	6.386475835097845	-0.03527062770922967	-0.18115439548315473	-0.022006470388003078	0.9873159807829491	0.9515590574149706	0.9536000690985099	26	1	11	12	0	2	16	6	11
RP11-158L12.4	0.6892669325984283	1.739921522305132	2.0362158271246025	-0.28580964424009836	-0.5728162536505396	-0.02202642995697796	0.9202543118141148	0.8793000429673347	0.9174356153258291	1	0	9	7	0	0	2	2	6
CLDN4	3.8241969811835523	4.206513007068473	20.349988491887775	0.26259585627645987	-0.1428100287165661	-0.022086951533624742	0.8903737736519628	0.9542782611460969	0.9576095469425928	42	9	7	72	2	14	43	15	31
ACTN2	1.6922570094011524	2.4830916409399717	4.836196426603686	-0.46341152109998573	-0.3679880281718088	-0.022107159911185514	0.8641683591879955	0.9175323397734214	0.9343972204145333	4	1	19	11	0	7	9	3	1
SMG7-AS1	0.5806031888573171	1.5587962847635246	1.9509983140088516	-0.0769156713446077	-0.5210373966240496	-0.022107257791506397	0.9794515354339023	0.8980516373622777	0.9125381025295285	9	2	0	2	0	1	5	1	1
AC074117.10	2.291586693845358	2.6995155476948773	6.153111365645494	-0.003562894426084859	-0.16892148933415738	-0.022155355636916906	0.9983994569869349	0.952308222919174	0.9535871419525299	12	1	3	17	4	2	10	6	13
PTPLA	2.3421123492346214	2.868219599135614	7.182689372416026	0.20140578826775077	-0.16851083356869365	-0.02217363255738091	0.9284866917842749	0.9567452708983617	0.9535871419525299	25	6	5	8	0	3	12	5	17
ID2	5.24488017842577	5.294461748985611	46.54590248021436	0.0051912167192219435	-0.03550926099175018	-0.02219220057946603	0.9955565288888286	0.97940251392692	0.9712644985039991	84	17	67	51	27	34	60	41	97
DHCR7	3.8754052870372804	4.126017147646327	20.91589170198518	0.5727118940283563	-0.07589560093984901	-0.022202153619883737	0.7016756532880135	0.976888516075223	0.956899139356795	19	15	6	27	16	17	28	11	45
RP11-214K3.21	0.8440363487621898	1.6324498313225824	1.8884881579885984	-0.5374762751329325	-0.38368425313667837	-0.022272625432566102	0.79256528296079	0.9132856943465352	0.9278314907013279	6	1	3	4	0	0	5	1	4
TBC1D16	6.056383513814456	6.1776755736093225	85.54292438330786	-0.00732620045285277	-0.04938863360990694	-0.022279496928333906	0.9946572323378168	0.9754271024644868	0.9688194482498146	272	22	85	183	18	60	146	74	160
C10orf88	2.2344499789055687	2.6639648385333117	5.92570008121436	0.0014198462938140913	-0.1779222103804565	-0.022296456212123044	0.9992111213366963	0.9510699381132809	0.9531566610575084	15	3	14	2	2	3	12	2	15
BLMH	4.353917743600026	4.517573532057201	25.63209592328355	-0.10670887188244918	-0.045380828008159124	-0.02230239122603203	0.9335994526410326	0.9810872510415354	0.9676840724684187	70	9	41	40	5	11	60	22	47
FBXW5	4.71505625341431	5.046177024567504	37.51708667661132	0.014229590343660238	-0.14215391089307025	-0.022388619297602833	0.992754747928811	0.9473354328311226	0.9598810762868878	185	9	33	56	3	28	57	35	64
CA1	4.075157056151524	4.553020370012955	27.460068256906254	0.5441996354443676	-0.11582248468777374	-0.022399181502793287	0.748470803105875	0.9689634837999129	0.9536000690985099	37	27	10	65	1	17	42	14	70
ZNF649	3.6578962515030997	3.907109950221951	16.366690232262393	0.05755096492955918	-0.06112120675931889	-0.02241061466022192	0.9716170213093717	0.9775198803143209	0.9662144860543778	35	1	21	30	11	13	30	11	31
ZNF26	4.257169050503226	4.423397553546699	24.255125640650036	-0.1364141257377831	-0.05173009609697865	-0.022439139825579855	0.9186748753594276	0.9784298892858461	0.9662144860543778	59	11	27	48	4	15	45	28	30
TCTA	3.4954708783134643	3.8367377826406166	16.438823223091095	0.2831952130595913	-0.08428147833247535	-0.022449266943114356	0.868230676992095	0.9760469136304754	0.9563292483448237	25	18	10	19	3	5	38	7	40
ALDH1A2	3.385919031685295	3.758135874631956	14.659299875613106	0.1753540311349688	-0.12155017860099611	-0.022485323825828418	0.9283854752633034	0.9645718109557145	0.9556523003408786	13	2	43	13	11	4	36	8	34
USP51	1.4775577456561066	2.1633270277376018	4.196598277623098	-0.08696516969609354	-0.2718428697565191	-0.02251267999046701	0.9764713660183499	0.94319355294123	0.9292496135205236	1	5	7	5	1	1	2	2	15
SLC13A4	1.535013152118666	2.3392312945487066	3.933924437451497	-0.21222968802425637	-0.3150073466492975	-0.02252908236536276	0.9332479966552638	0.9272093023859522	0.9348982157126556	7	1	4	18	0	1	6	1	15
MRPL23	0.9513737218176584	1.9222007050182652	3.4667601773882137	-0.3353321494175379	-0.5408546944748893	-0.022538680737245038	0.9223213199811239	0.9013023965601582	0.909944549588873	8	0	5	0	5	5	1	3	1
ANKRD65	1.8073680000307952	2.3295520744298472	5.027279351995414	-0.4666953500217024	-0.2731456600078801	-0.02254266311556623	0.846819863449208	0.9376383263348647	0.9343972204145333	9	5	2	8	1	5	1	6	6
EIF4BP5	0.6112292380365868	1.7439000991509295	2.2924241287097744	-0.8948253048757027	-0.49171892692913954	-0.02254876745947403	0.7297906813483103	0.9108918815786662	0.9084293150838951	1	2	5	7	0	0	1	0	11
C17orf107	1.3691502078016955	1.9433990651623518	2.8271313152693334	-0.31632157945634576	-0.2769948488560314	-0.022555526996016192	0.8764510271178894	0.9282206885824512	0.9385460635097773	8	1	7	2	1	1	8	1	5
ZBTB46	3.2997574677102017	3.7558442992897225	13.850540954022826	-0.10767601557938085	-0.14891701230358714	-0.022556612688969815	0.9587863673614452	0.952079292717119	0.9576308623749693	53	1	25	27	1	11	15	15	27
SLFN5	7.974612769201166	8.023049166394573	315.9315005084154	0.06295753336311245	-0.022568487158711858	-0.022561429910533948	0.9450610932981991	0.9863448500121329	0.9710167329314384	451	79	491	407	217	258	565	224	578
FOXK1	5.9889543629565525	6.1224182632884405	81.96045165389518	-0.046930190557328284	-0.04925558370567664	-0.02256186436758988	0.9703114615363242	0.9754271024644868	0.9688194482498146	215	16	163	159	14	65	141	63	156
RBM14-RBM4	1.291786053583751	1.8023016779679504	2.6181678405076005	-0.442712648918297	-0.2916873876209022	-0.022578156022440527	0.8085990915460284	0.9259801595315192	0.9340189917492392	5	1	3	6	1	4	3	1	3
N4BP2L1	4.3447151210600135	4.591689281738799	28.307368999850393	0.3352624303324569	-0.10059773253328771	-0.022588999337466446	0.8399727208333602	0.9672802985043434	0.9577329037524854	15	17	83	18	10	29	46	21	33
STOX2	3.3791810394889863	3.600686411176173	12.872292906679501	-0.11315517936788708	-0.07896367874907291	-0.022623355450168792	0.9445354754944569	0.9705000475252703	0.9633151636852262	37	5	25	11	3	14	15	7	29
RPL13	8.50149914479511	8.539847250970052	453.57337154312216	0.001622572619130708	-0.018940699329493743	-0.022640528042274455	0.9983994569869349	0.9881881324807148	0.9708853538654164	996	211	445	516	218	466	642	384	650
TRIM46	1.3439770465888066	2.0524275062423656	3.8984626046635125	0.2610768929248759	-0.3138738975008646	-0.022642332171470922	0.9388489294508038	0.937801394115827	0.925964341959187	0	2	5	6	4	1	2	4	9
TMEM14E	1.7986224145361736	2.27270550786134	4.077097897957719	-0.2845152644029616	-0.2215694959945754	-0.02265504761329377	0.8887012930379246	0.9403050938723729	0.945485975531199	4	1	9	9	2	1	12	3	5
IRF2BPL	5.003605479742219	5.161042526713677	41.535452570471634	-0.021968728581069037	-0.04289424288914517	-0.022673294633211875	0.9857092266733712	0.9813330314103832	0.9679544009345296	74	4	77	73	23	36	55	34	84
ITGA9-AS1	1.6987273722439813	2.2593211166588425	4.141628373626942	-0.38869840962773156	-0.22964291437645779	-0.022677163092103828	0.8513216929122652	0.94319355294123	0.9423891776635357	10	0	6	7	3	1	6	7	4
RP11-855A2.3	0.5147614460983136	1.6098251990661472	2.042815380724757	-1.6080665223299657	-0.8044057497268599	-0.022696980473366136	0.4511803514585034	0.8363024917698397	0.8978663130286942	3	0	7	4	1	5	1	0	0
STT3A	6.280268657133737	6.325953687730489	96.71899517528927	0.05437550119176773	-0.027022890231532776	-0.022720863291160878	0.955730923883876	0.9841435831989402	0.9708853538654164	205	34	99	107	61	74	151	87	165
GNPTAB	6.421079664520449	6.47559650450589	107.46029715613136	0.062243456021248575	-0.03173014306318011	-0.022736068253163173	0.9510730364707201	0.9826047471946403	0.9701159536464876	170	41	111	143	71	86	233	60	185
DAPK2	4.050879724096203	4.2360750832899665	21.16853596500822	-0.15587386176126	-0.08203518045617826	-0.02274252166455278	0.9200579115076095	0.9691715318150071	0.9633831758155287	23	7	57	30	7	18	47	19	17
CTB-36H16.2	0.5105427960762002	1.5770898484807963	1.7619874917418863	-0.7112608091946019	-0.5470440917174281	-0.02274668367771418	0.7726728035638398	0.8940367489206494	0.908181602837796	1	1	4	7	0	0	7	0	2
BEND6	0.6685095993606286	1.773947865940328	2.0306507900422974	-0.5969506819280681	-0.6380150372214791	-0.022757061100395923	0.8124784795547785	0.8604343424393927	0.9120612671389297	15	0	2	3	0	2	1	0	7
MTG2	4.012334363425106	4.138716105625359	19.694620240574338	-0.02807637916907738	-0.04794000729219691	-0.022761665448356356	0.9819181190203287	0.97940251392692	0.9662309070390831	41	7	16	45	7	16	30	18	33
NPRL3	4.629138160002274	4.909672383820924	34.02157469340694	-0.06308907399357035	-0.096356198169684	-0.022794700885028326	0.9703679388377001	0.9627006811603203	0.964089821503094	106	10	44	78	2	23	63	33	52
GLT1D1	2.6783922192723573	3.022860502901729	8.689764340538513	0.31558140034370347	-0.15745710594348222	-0.022804055857844216	0.8766187150196408	0.9563200890667214	0.9531260760545283	7	6	20	3	5	4	17	4	19
THAP6	3.9889627475231157	4.111058279718006	19.79840533100744	0.10569658358986203	-0.08247561640932372	-0.02282985668803563	0.9397001400955929	0.9666882648881202	0.9645873073820931	24	12	17	40	8	15	27	13	44
ORMDL2	2.7841430991269585	2.966057297262198	8.530752058090822	0.03605366124714813	-0.15772688214950087	-0.02284630356160486	0.9824610792025568	0.9493313384472444	0.955464150585707	7	5	10	11	6	8	11	6	12
PTOV1	5.107508251681615	5.368628696817979	47.52600547240715	-0.1780243658837594	-0.11590858389397442	-0.02286223678836704	0.902851687412679	0.9524603474357354	0.9633151636852262	126	5	132	70	9	58	58	26	90
RP11-274B21.12	2.3005119072726727	2.9015651184431035	6.887525106259233	-0.14158383829582433	-0.17988709643872916	-0.022879431421095397	0.9556684481898012	0.952308222919174	0.9531260760545283	12	3	14	18	0	4	15	1	20
NUP50-AS1	1.4139566839782973	2.073148387560446	3.259179040111837	-0.4254265707923103	-0.320217973854234	-0.022879453014370242	0.8399250886729611	0.924924573756551	0.9340189917492392	5	0	10	7	1	6	3	1	4
DUS1L	5.000922653440423	5.2632173703227565	43.80174871250353	-0.08998896450653818	-0.10850021265983406	-0.022882285130411014	0.9536789034468117	0.9553250640778268	0.9638996538160672	168	5	75	76	6	36	73	36	76
ZNF140	3.2678577856150093	3.552941664235851	12.550053305234279	0.04504642108029983	-0.12227109185366343	-0.022897402112621458	0.9805694916602772	0.9609384791781609	0.9573071355104991	33	4	4	31	5	10	23	12	14
RYR3	0.7765931479787282	1.6782980906000768	2.2410578554041236	-1.2841213710083406	-0.6093704353380998	-0.022900103952427992	0.5577111301629197	0.8659529067632354	0.9125381025295285	6	1	6	3	0	2	1	4	0
OCLM	0.40571874367246324	1.6561504836416034	1.9531912539184157	0.13467951616673962	-0.6970424658533586	-0.02290850093765333	0.9705796425611632	0.8640916879774374	0.8960142763206759	0	0	1	13	1	1	2	0	6
CLIC5	5.710359443433487	5.942716798258866	72.46076532218527	0.14037236379305107	-0.09721414392769324	-0.022913058594788063	0.9250669103689465	0.9625422083035141	0.9633151636852262	133	25	256	52	9	49	139	55	130
SIX5	1.4404037907029064	2.1014311019186205	3.3091710187645877	-0.28073637209680485	-0.31319604218144176	-0.022915780655284206	0.9048036973197242	0.9259801595315192	0.9342726321759968	8	1	3	12	0	4	7	2	2
CLCN3	6.14772479870209	6.1979404030254095	87.52087133641461	-0.005826247990715758	-0.020110792031875734	-0.022923370596407113	0.9944582059820777	0.9874484873730047	0.9712644985039991	186	21	136	118	46	60	169	57	187
NUP155	5.039430963010515	5.128346191000645	40.69845257273633	0.006031058070291051	-0.03925143744852773	-0.02292598884997064	0.9955565288888286	0.97940251392692	0.9688194482498146	115	14	39	58	17	23	87	28	83
AC025335.1	1.5473389926131114	2.25799409090973	3.955702801830534	-0.3779613172144053	-0.3575857909585977	-0.02292702749210878	0.8744833215803937	0.9180474347766503	0.9326494597109062	4	1	8	15	0	2	2	7	5
CYB561A3	3.4916813443745482	3.65552812245582	13.730182610753259	-0.04819017182981948	-0.09880985538082819	-0.022970641095601013	0.9742336718269524	0.9618555734780786	0.9643094067245427	27	6	22	14	7	5	29	9	31
KAL1	3.541509970683632	3.8336451042151025	15.547053711322294	0.014252472268354707	-0.11938794523381079	-0.02297229143596867	0.9940038247750821	0.9616337290874385	0.9574996704976148	55	6	6	24	6	15	39	6	19
ABCC13	0.18932623477181168	1.4681335489781628	1.9011989610191404	-0.34102745039989607	-0.6020548963401572	-0.02297883156893652	0.9202543118141148	0.9030664416673957	0.8760305011151549	1	3	0	6	0	0	1	0	7
RP11-426C22.5	1.0789907953481015	1.7856449080951708	2.2677660809806386	-0.437507752091635	-0.3503808413618856	-0.022985607786680514	0.8288179045699644	0.9160889744876067	0.9305433037224827	8	1	4	4	0	1	2	1	8
UQCRHL	1.4875797244307265	2.1494526584064473	4.693248434317397	0.7947509056113805	-0.2742670166025279	-0.02301317165246321	0.7708112485470883	0.9491794802943465	0.9228221445645821	0	4	2	5	5	4	7	2	5
P2RY13	1.3719657902318367	2.0579247758409647	4.015204893349281	0.5730029297313364	-0.2940192940734365	-0.023038603659486144	0.8453144858173841	0.9420985909756946	0.9250697573241924	0	2	6	3	5	3	5	1	8
LGR6	1.38295935623354	1.8652355803520324	2.78282344444304	-0.3791979958067462	-0.2766222948660457	-0.023062996434403932	0.8418877971718608	0.9272093023859522	0.9342726321759968	4	1	7	4	1	3	5	2	2
GALNT13	0.4608251319682867	1.4821241568875576	1.4070857864186483	-0.4554463981874071	-0.6554873111945704	-0.023078971050072335	0.8484616829386061	0.8502277306543117	NA	5	0	1	7	0	0	2	1	4
RAB33B	4.073158061474314	4.218771880034584	21.460053380374166	0.13107267152875232	-0.08307908468262674	-0.023087373194700497	0.9265729609122983	0.9681566580146117	0.9636079018384941	21	14	38	24	9	11	54	12	36
PTRF	8.551537514888645	8.615095856877328	475.43781055458027	0.016042451478353703	-0.029999840549878753	-0.023096702537884053	0.9869146553025121	0.9839609166283574	0.9695939407776953	1395	165	830	577	103	370	677	462	815
PIK3IP1	5.763876635131492	5.807289612131677	67.14874982380597	0.023683836867745636	-0.03294471534552625	-0.023098761871703018	0.9793261546232648	0.9812430304949653	0.9698920793267953	94	25	106	79	40	61	87	54	125
HDDC2	4.779376537057729	4.841766531801179	33.88428155090802	0.06615950028779574	-0.05558030640549394	-0.023124262337508847	0.9533414157675693	0.9697738543464823	0.9678262726848877	64	14	33	39	22	29	52	25	59
PAGR1	3.785102588150207	4.028199026646445	17.982124464381886	-0.06261857184879921	-0.08208003640592662	-0.023143636880151558	0.9703114615363242	0.9694314605694809	0.9630613816816311	61	9	24	19	2	21	28	10	29
TAF1B	4.0469782774455565	4.270604893087264	22.030212851049356	0.08886106572461812	-0.08086746127039864	-0.023152151469226456	0.9573014648231474	0.9698635939640553	0.9616010107096316	46	5	28	18	19	7	50	12	54
GEMIN5	4.0520305198903	4.246019923289143	20.726398417801956	-0.06582830732710486	-0.04252148861543748	-0.023167193593061974	0.9625897240653697	0.9831936850559436	0.9662144860543778	50	6	41	37	3	12	38	17	46
TMEM38A	0.932817077906463	1.762406537580883	2.2654910250917557	-0.1780920920919179	-0.43488618495543	-0.02317014532341025	0.949403139030298	0.9030664416673957	0.9218891621691637	1	1	5	9	0	1	7	1	2
FBXO10	1.7761237604151787	2.350597320891799	4.516548854328506	-0.4343764296709642	-0.2852098544682836	-0.023194599646922363	0.8432567134555143	0.929780700034227	0.9361958715447469	10	1	2	14	2	1	3	8	7
RP11-355B11.2	1.541140912223939	2.3148633529941414	3.805352938186724	-0.23163038274380754	-0.30939905117871164	-0.023194711388013108	0.9261017043214868	0.9265181936539593	0.9343972204145333	18	1	3	9	0	1	12	1	8
RP11-91I20.4	0.14077864482969482	1.3342434106301724	1.4868413988038989	-0.5468541373448768	-0.6722414876643348	-0.023197887944952478	0.8523553719284617	0.8812961406253081	NA	2	2	5	0	0	0	5	0	1
RNU1-13P	3.32159574433482	3.960983571388293	19.862694980606918	0.5948457829945055	-0.17056896493213922	-0.02321699666222177	0.8109607933782845	0.9666882648881202	0.9333158763513345	3	22	6	15	14	29	10	16	12
ZNF319	2.7462320617927256	2.981288291633154	7.955268992978859	-0.06849846890662134	-0.12197528201233603	-0.023241032211383756	0.9694856740384475	0.9605862287663232	0.9574765724828498	24	3	7	9	4	7	12	4	17
CSRNP2	4.678270595823414	4.780212903575288	31.41403719266504	-0.03170621451590412	-0.031171755320991604	-0.02326057453682262	0.9771545596492212	0.9841435831989402	0.9688194482498146	70	13	58	43	7	20	62	22	66
ANKRD44-IT1	0.9158994360060374	1.932995238139632	2.645693502866758	-0.1520260797598854	-0.47298212624658686	-0.02329703020168456	0.9609186834872648	0.9030664416673957	0.9176648254625462	3	1	15	1	0	0	7	1	6
MICALL2	5.357642529663454	5.740684687574435	62.182227951523494	-0.0929124515185236	-0.1592512556018855	-0.023303752705062665	0.963574269876284	0.9415587472138082	0.9577329037524854	227	13	98	134	2	48	77	70	89
RP11-2B6.2	1.4563473011017434	2.0583460172552956	3.240946130096832	0.03110471541666462	-0.2823524099221695	-0.02331314972948154	0.988378372901479	0.9309927961768297	0.9348155130680902	3	0	12	4	2	2	6	2	6
RNMTL1	2.0556809989711415	2.7985562524869323	6.092770900336126	-0.11850860072808495	-0.2796907696589304	-0.023337772443908063	0.9647451692507203	0.9309586345897384	0.9402161352551133	7	0	14	24	1	1	19	5	8
UGGT2	5.41316469134015	5.563301512219004	55.20485255622056	-0.11211404739739204	-0.05654440977732518	-0.023366482558069484	0.9272663744734615	0.9725893532610117	0.9662144860543778	158	7	74	103	22	31	87	63	94
SNAP29	5.577193196274608	5.675304920985538	61.72772711866702	0.20669416054495632	-0.04322787216321942	-0.023394837999065377	0.8337265942108484	0.9797365155827917	0.9662144860543778	99	49	54	64	22	39	99	47	130
CENPN	1.1025494469611312	1.9562854158897072	3.142656652152807	0.35836292222535043	-0.37084504065974294	-0.023403884322586607	0.9083909795186058	0.9261246371438294	0.920432722097685	14	2	1	0	2	1	5	1	8
PAN2	5.112385192022028	5.363344057785822	47.14766744866274	-0.07877960787694438	-0.10622012912362895	-0.023414173482622078	0.9594436872775726	0.9557135978310496	0.9633151636852262	185	5	78	78	8	35	71	39	97
APOPT1	2.3569441451475592	2.8982526843875105	7.062297298484502	-0.136125311728454	-0.20168355564076884	-0.023445775039623896	0.9562540971656781	0.9458583865250207	0.9496085338539705	24	0	5	18	3	8	13	6	5
RP11-539I5.1	2.2396555745419677	2.736352976293829	6.757097082913892	-0.8434953858771023	-0.24973929642909193	-0.02344665194354046	0.6796361775411407	0.9375736782240619	0.9397103144238457	8	1	10	14	5	11	8	5	1
TPGS1	1.7128034222809063	2.2750287595800263	3.899163168526696	-0.19865200668743552	-0.2254687284931684	-0.0234571536933547	0.9275102042863115	0.9410976131550991	0.9423084782644158	9	1	7	11	0	3	3	4	9
ERH	5.067446491265251	5.245590089763912	46.30594831225197	0.4911429375320637	-0.05157688446042727	-0.02346296382654547	0.6746796575270897	0.9820322744787543	0.9585435881960855	34	36	24	59	29	38	63	37	79
EP300	8.19335022061256	8.207706068818753	358.131470527776	-0.0010151998462618233	-0.0011066911760911234	-0.02346369491539521	0.9986875587016207	0.9998661886974725	0.9695939407776953	685	103	630	546	143	280	616	286	668
ACSM5	0.8398176987400764	1.9080417988799312	3.0674858948170525	-0.02381608656269431	-0.5339654217638677	-0.02348399594661824	0.9941356010839976	0.9012416688216563	0.9053976841651847	13	0	2	0	4	4	2	0	6
PRMT5	4.093958826625179	4.270635595658039	21.246871363642757	-0.03260022903869389	-0.058670374345101146	-0.023509245427577728	0.9799652768028871	0.975304431554863	0.9645873073820931	61	4	21	44	8	15	37	13	51
RP11-1055B8.4	1.1765110863150108	1.9824496658886854	3.0120430155907085	-0.2252904508060983	-0.44991749189347713	-0.02355171815851659	0.9397001400955929	0.9000836611911156	0.9224217031481322	1	1	9	10	0	3	5	3	1
BZRAP1	3.5055607329121856	3.970594916827616	17.017091303661793	-0.653880214344604	-0.24081773345982843	-0.02355493570023134	0.7105378004518603	0.9272989264730475	0.9516446117862248	44	2	58	13	4	17	7	25	17
TOE1	1.9517096172838508	2.5065691569721444	5.00575541692577	-0.5945779211077824	-0.1960474105045728	-0.02357811188289814	0.767099528454723	0.9501462409004381	0.9472586556417883	13	2	7	10	1	6	10	0	10
CAMK2G	5.425969586743321	5.506284646947128	53.43322146590077	-0.010621811728080084	-0.03453537458704553	-0.023590659553470606	0.991145270556634	0.9820134963715785	0.9679544009345296	140	21	93	50	17	35	123	36	92
RP11-118F19.1	0.4515368953369653	1.5502306708391633	1.6505689439701532	-1.3141636999156283	-0.8341586242345269	-0.023600405791476618	0.5434241549946227	0.81845020948852365	NA	6	0	5	4	0	0	3	3	0
RP4-591C20.9	2.287629651654261	2.822273811996034	6.789705930159076	-0.3308276165281552	-0.21395053156545596	-0.023651216638752057	0.8806941306852538	0.94319355294123	0.945485975531199	25	3	10	9	0	11	5	5	7
SF3B3	6.893459047517751	6.927022700070282	146.21543809503578	-0.013507895152916042	-0.012180545673362377	-0.023662821670040687	0.986989672303135	0.9915544842424607	0.970285353025338	312	46	171	287	54	130	264	95	271
AC004980.7	2.075136655197021	2.803556003138862	6.54356634574295	-0.4352338561062342	-0.35224423653775727	-0.023672553605890743	0.8653098485695996	0.9163350183702135	0.9340588393826222	17	2	4	25	0	11	2	4	9
NF2	5.39122482539256	5.597011226384639	56.243384260209	-0.051117290609845586	-0.09781035084437348	-0.02367880582312903	0.9728078389259802	0.9582465648619365	0.9633151636852262	220	12	52	114	9	50	73	46	109
RHNO1	3.0208879684372865	3.255387673136072	10.70790858664133	0.18440140315911333	-0.1473196356027019	-0.02370277605516946	0.9192367907473221	0.9544880082060485	0.9536000690985099	8	9	8	18	5	10	19	4	17
IRF2	5.969620968133922	6.055720537356771	80.44863870477145	0.1290039319068271	-0.04350706025441095	-0.02371055299117714	0.9116103628506081	0.9784298892858461	0.9662144860543778	72	40	143	78	47	57	124	84	115
PGM2L1	4.537083387730313	4.666324210726785	28.897028923412087	-0.013665270929385367	-0.05479577579409	-0.023756642750667963	0.9900990242160921	0.9743642617930133	0.9662144860543778	35	7	50	67	12	17	41	24	71
TMED3	4.732275671926157	4.846423123889697	33.313136878807306	0.007649318746801847	-0.053008359809313815	-0.023767395268724914	0.9946572323378168	0.9749870728212646	0.9662144860543778	62	15	27	81	9	29	44	27	65
LOXL1-AS1	0.8814172003824651	1.6927031190718167	2.0679722806015577	-0.5930077691109182	-0.43588481529935935	-0.023776258341454085	0.7803983569084282	0.9014761134618522	0.920432722097685	3	0	4	7	1	0	6	2	2
DUSP14	1.994867918267139	2.5291248493002016	5.3262132738613674	-0.23104877985916172	-0.2500555519238025	-0.023780348999914065	0.919737290594409	0.9366654141304672	0.939156668442713	23	3	5	3	1	8	6	1	9
STEAP1	4.657137381988485	4.760637949527584	31.879618410354745	0.05796277404256572	-0.05858604494189941	-0.02378871211620711	0.9666765694743494	0.9721211905964541	0.9643094067245427	85	17	22	34	14	25	47	31	47
ADNP2	4.718793003402121	4.8279227061202326	32.44206308567344	-0.06685190952762016	-0.03610821885874667	-0.023791404236960516	0.9550197914217565	0.9828683873150752	0.9669476265041161	62	9	43	76	10	31	64	18	57
RP11-421F16.3	2.7907362761909176	3.1361852497106293	8.848190335578508	-0.10799095846058632	-0.15001887940916342	-0.02380160070371926	0.9578234353109053	0.9531081073622246	0.9536000690985099	13	3	7	28	3	10	17	2	16
ZNF252P	4.28314105850406	4.44726741598561	24.449794638549506	-0.10715111981486192	-0.05955762126836268	-0.02383114291779082	0.9369624881421758	0.9742013955890478	0.9643094067245427	77	9	26	41	5	18	58	19	31
RP11-260M2.1	1.5827586545865324	2.3009630696245087	3.8494075655367865	-0.4803129402280104	-0.3015335754533212	-0.02383136455158438	0.8244143530801595	0.9272093023859522	0.9341765206613485	8	1	10	10	0	2	15	1	3
HOMEZ	4.227947701703911	4.380976799206587	24.594773171091443	0.0417474886565575	-0.07967557105687177	-0.023836897589468248	0.9756581252867081	0.9694314605694809	0.960774830161441	37	21	24	31	6	14	31	29	38
RPF2	4.447994042666355	4.547823026896624	26.790158970111047	0.023175193579814027	-0.050520459878990676	-0.023837539319316224	0.9839019564303114	0.9754271024644868	0.9662144860543778	49	9	22	61	12	20	48	22	45
CCL4L1	1.136912766074066	2.066475008136596	3.95363625582338	-1.3143913827893103	-0.5490388243532897	-0.023849575627672162	0.5978694644545302	0.896937280929029	0.9091522470592152	5	0	8	3	5	7	0	3	1
LRRC69	1.153991936845311	2.0437191070645984	4.10272962249972	0.1593335230241613	-0.3541136901690048	-0.023859735550976698	0.9618197814615319	0.937801394115827	0.9091748063502283	1	7	2	6	0	2	11	2	1
XIST	3.0740168862929145	8.903240390430874	584.0965580614023	-6.20424186638449	-9.951695233947005	-0.023861098050903556	0.6443016005042999	0.0690447469081279	0.011887909841002709	0	400	3106	2988	0	1	0	0	4
RHOC	6.36932366069206	6.399346382958158	101.39707944709737	-0.07483242021073633	-0.012086801245929642	-0.023863694976724838	0.9300503254976153	0.9915707009627222	0.9695939407776953	198	39	156	138	40	99	119	92	175
RNF43	2.934584677449151	3.2008963105056116	9.360751280304308	0.021992234127857824	-0.12200869716381162	-0.02387891514627611	0.9890666422701642	0.9606617301245716	0.955464150585707	14	3	7	30	3	7	17	8	14
ALS2CL	5.273246907186287	5.469256839093674	51.37486520214752	-0.11335403310036132	-0.07781693211077328	-0.023883057448587975	0.9335994526410326	0.9667386601096236	0.9643094067245427	114	14	101	116	5	38	69	54	90
ATP5S	4.133021128834814	4.241112325618949	22.27302966006748	0.1920139296521277	-0.09030733388957635	-0.023934574841617488	0.8748833327485581	0.9627006811603203	0.9633151636852262	23	17	22	30	10	15	37	17	38
MTND6P4	1.9425619571501926	2.3995672494783755	5.279367489514602	0.11323055622994452	-0.23994758834108915	-0.023940257159495732	0.9660550088161255	0.9418286167681842	0.9348042644933231	2	4	9	4	4	1	12	3	9
DCUN1D2	3.417544703245692	3.5382867599837025	12.597501059002479	-0.06902271718979723	-0.07439631546432161	-0.023963110710963794	0.9609186834872648	0.9694314605694809	0.9636079018384941	29	5	17	14	6	10	18	10	24
AC012360.6	0.5469288480088674	1.4441705749169496	1.517604960071665	-0.720189951722863	-0.5510902768154585	-0.023972134198394682	0.7297906813483103	0.8768495615590374	NA	2	0	3	5	1	1	5	0	1
RP11-750H9.5	2.2149961171153754	2.8006730791776993	8.355941200230454	0.7358068837522368	-0.1935016286538899	-0.023974291133331528	0.7481010786061378	0.9631155875480776	0.9266998088611388	3	10	6	1	6	2	10	10	11
C4orf36	2.247971129613915	2.628020821613155	6.095423453647225	0.03468859411224728	-0.19701875391329832	-0.023984309718485815	0.9867543164143406	0.9456640435990218	0.9460905211780011	9	5	3	15	1	3	7	6	12
C20orf27	2.98963544899503	3.4139598395023403	11.051518499789761	-0.02983137272313031	-0.164461862777859	-0.023986195376889716	0.9879441916679771	0.9510699381132809	0.9531260760545283	46	6	7	14	1	3	18	13	21
DPY19L1P1	1.0809752705425952	1.9077188568840324	2.506163637953178	-0.6480014645861212	-0.3818976010475546	-0.023993692201794613	0.7555523093035723	0.9138395857605077	0.925964341959187	10	0	4	5	1	1	9	0	4
DSTN	8.642348981328851	8.696619861765669	505.9548262142058	0.05115225449527629	-0.024916440501206498	-0.02402184054076504	0.9601184165019411	0.9856087782274262	0.9676840724684187	799	248	656	432	297	301	1120	364	925
TDO2	2.389434147775301	3.114094486892039	9.333458358946574	0.08165297102722992	-0.30468995010881833	-0.02405161388982298	0.9805694916602772	0.9309927961768297	0.9318952023088002	25	3	0	18	7	15	3	4	14
TLN1	9.585536041995029	9.625733407190127	960.3960359299131	0.03182507626865327	-0.022027785981505635	-0.024060595106762696	0.9721329820777119	0.9869253588651488	0.9688194482498146	2638	328	1749	1077	255	790	1567	781	1699
LRRC4B	1.0186416481229315	1.9325131660144792	2.7529752091074653	-0.806671174717107	-0.4899453541483627	-0.024073116816498954	0.7296004789757973	0.8959185841361513	0.9176648254625462	8	1	10	2	0	4	7	0	1
FBRS	6.343847634237717	6.433462272523039	104.13143256557942	-0.00383602297652905	-0.04004651109329331	-0.024078577203553008	0.9963822827192085	0.9793615306197581	0.9662309070390831	200	66	151	136	20	86	194	96	123
OTUD3	4.12746728225941	4.397795669086368	23.261964182055074	-0.07995172651082945	-0.11329866759082377	-0.02415428857778352	0.9609186834872648	0.9563820969059229	0.9584797540207837	34	5	38	77	3	26	37	16	34
SLC18B1	2.8605278118102557	3.0144027340572577	8.647632634391579	-0.06281761945097243	-0.142965869703319	-0.02416005962774036	0.9701860949575665	0.9497331126779323	0.9561473237906982	12	4	11	10	6	7	11	7	14
CTD-2270L9.3	1.4476310248267468	2.107487071944637	3.11842543777648	-0.31781584067918833	-0.28135417944586383	-0.024162580624138036	0.8791575868954018	0.9281237335408583	0.9349661399214125	10	0	7	6	1	1	7	1	9
FCER1G	6.252426391299019	6.734232265348941	131.51057538256828	1.1187648360563223	-0.11920194374337413	-0.02417119098647516	0.5108521261403257	0.9692915414439401	0.9468313554262363	17	130	94	82	89	114	217	65	246
CAD	4.973454765510673	5.229107698415176	43.22818332493842	-0.03781509289279198	-0.11727693172639846	-0.02420264173408645	0.9798961398274989	0.952308222919174	0.958593077262133	186	14	43	64	4	43	69	33	63
TCEAL8	5.784513281207976	5.942163084651084	75.03631196248172	0.39437049591290946	-0.051848968466997256	-0.024214393485338513	0.7159314694524676	0.9793615306197581	0.9577279945899461	116	61	55	42	40	56	113	48	162
CHI3L2	4.489922662944248	4.715082482605995	31.227847109676283	0.3622520287466925	-0.09322319212514975	-0.024230782617289958	0.8201958989052877	0.9689634837999129	0.9556523003408786	24	16	77	12	19	21	49	33	39
SDHAP3	2.0606907644743124	2.4679906729357626	4.802733016465239	-0.1939487029659169	-0.16900817362338522	-0.02423849210809366	0.9172890309291559	0.9510699381132809	0.9468313554262363	14	1	5	12	1	6	6	3	8
RPP38	1.8561698923170173	2.6908939974879136	5.494133380071913	-0.449776795466887	-0.30940495701798726	-0.02425195333098561	0.8661753105059653	0.927010634903662	0.9343972204145333	19	1	6	18	0	5	15	0	10
RHOJ	4.240663256162065	4.3776106927067655	23.281962873722634	-0.0834467465504295	-0.04265170207967499	-0.024257990500614078	0.9481011101223521	0.9820013769748026	0.9645873073820931	44	7	58	29	6	16	34	24	43
SLC30A6	4.229059726433333	4.401820925382334	24.26148221096488	-0.09630811777528422	-0.07702569814040795	-0.024279009488932222	0.9486580385081717	0.9694314605694809	0.9630613816816311	53	15	29	30	7	24	54	6	43
ZNF135	2.3331704453475006	2.914147434293176	6.898515055204296	-0.3100563281185094	-0.24606535425236514	-0.02427982139114938	0.887210272683566	0.9340427250425101	0.9411229476913678	36	1	7	7	2	5	5	2	26
HNRNPA1P48	2.581406488695248	3.018438795034251	9.511330336847797	0.6521926261389067	-0.16043531865373964	-0.024293679427194393	0.7428982425413342	0.9648463090169993	0.9342726321759968	12	10	2	3	7	5	20	6	11
VIPR1	6.024040770019341	6.432605443268631	102.3731043121618	0.3541057700628345	-0.17924419757144117	-0.024327724147835295	0.8275084145508288	0.9418286167681842	NA	94	22	515	65	12	93	138	67	196
KRT80	3.9276080687843247	4.876506753956059	32.531092934490964	0.3429695028852872	-0.5939197305257453	-0.024333906327009925	0.906229577789013	0.8242183643983755	0.9090532109226648	103	6	7	166	0	10	55	19	67
CRMP1	3.81674080510318	3.989423266119612	17.28815554538241	-0.10359076120481793	-0.05565267310762079	-0.0243422875277278	0.9397625619108778	0.976888516075223	0.9633151636852262	28	4	26	45	5	15	21	16	34
ZC2HC1C	1.0078064807991247	1.807502782050069	2.4752291958069406	-0.8267362314328329	-0.4564232841957364	-0.024382160684266196	0.6807745322198732	0.8985221977081349	0.9193689466149916	7	1	6	4	0	5	2	0	3
CCDC181	1.8948978996176455	2.4215391453230115	4.947617818337878	0.05259681389289814	-0.2806479420302905	-0.0244067955736381	0.9811525204552145	0.9307835933368178	0.9333158763513345	4	1	19	2	3	3	4	6	8
SMC1A	7.955642998285912	7.990072749057512	308.2351638223015	-0.0042005035211295045	-0.017594435669628664	-0.024413641672836873	0.9956728010993172	0.9883119216324043	0.9688194482498146	652	129	594	346	88	279	420	250	581
CXADR	3.680707595470908	3.945325680584783	17.235959935804747	0.07442623767857412	-0.10945460347606627	-0.024416867213413584	0.9693024264564695	0.9642697379344922	0.9556523003408786	24	5	11	38	13	4	33	12	45
RASGRP1	2.9954723148351077	3.5330703014319034	11.869240526049152	0.45264065245710866	-0.21287401373281767	-0.0244355321854445	0.8301064900865726	0.9403050938723729	0.9445063854565047	4	1	50	17	5	6	23	6	29
G2E3	4.102554373059957	4.272049828299334	21.78191688708903	0.09922491356801896	-0.08370067572464886	-0.02443584263657964	0.9499510689726953	0.9674791607603919	0.9610915778047898	19	9	57	29	8	17	49	10	39
CAPN15	4.828769258972517	5.139560117624003	40.146533115222105	-0.14182149081347464	-0.13884088569270378	-0.024479714637632263	0.9311360638397481	0.9458583865250207	0.9576095469425928	163	9	62	64	3	47	67	18	68
CBX6	6.275545522342586	6.358625242068185	97.74098746445594	0.0024627447940859253	-0.038469010382765116	-0.02453011220358106	0.9977991782156225	0.9790945553159184	0.9662309070390831	331	27	146	96	32	69	188	81	165
APOE	7.155971861080318	7.475287635671301	218.70757594698006	0.4785844139895034	-0.10761549311017099	-0.024544607724515152	0.7666191877488683	0.9666882648881202	0.9536000690985099	141	193	59	309	121	230	200	191	331
SPRY4-IT1	0.45843255846277103	1.5580838985442467	1.7740217311670108	-0.09250702890500312	-0.6620781917384729	-0.02454899806591757	0.9775037631971595	0.8635841636279804	0.8933288353000806	0	1	3	9	0	0	2	1	5
KIAA0922	4.656139995462428	4.789091694242366	32.143549029777745	0.1035053977793471	-0.06681355982688326	-0.024552211074053604	0.9398901067658164	0.9694314605694809	0.963624323361388	28	8	64	50	21	23	74	21	47
SSU72	6.328119869444031	6.361633632738888	98.35076431863637	-0.012463316348527844	-0.013468014417694492	-0.024559563756641967	0.9876423138613964	0.990768523698641	0.9685804106700165	191	32	112	197	39	82	158	81	176
SPPL2B	3.9980133450949875	4.371235678767606	22.67716543529409	-0.388413417179382	-0.17395045170025933	-0.02456354668785399	0.8036614678890691	0.9379581001334107	0.9553585204071964	80	3	38	48	2	31	22	19	27
RNU1-20P	1.4518496748488603	2.223647481486661	5.573031238726192	0.9066476151290471	-0.30470013674538204	-0.024586381189988123	0.7148609638939031	0.9497331126779323	0.9053976841651847	1	9	1	1	3	5	6	4	3
ZNF727	1.3867990475709142	2.278852453031511	3.6747019851181606	0.08215431480373424	-0.436139204616591	-0.02458759412423641	0.9756858224447573	0.9000836611911156	0.9250697573241924	10	0	2	19	0	1	6	4	7
RP11-336A10.2	0.7474218967505686	1.7406612156746164	2.0637142121884073	-0.7669181094741376	-0.6255914006253508	-0.024593589512941626	0.7334212977784326	0.8590429516141176	0.9077750086260924	6	0	9	3	0	3	5	0	1
ZNF818P	0.5543980239644967	1.7524016964207525	2.1763209413647906	-0.3952710882061307	-0.6791260721101205	-0.024601702382156608	0.8992123525441273	0.8629411878827756	0.8950088772126723	1	0	1	14	1	0	8	1	1
ATP6V0D1	5.537664047251915	5.687078329001006	61.22231475184821	0.06552272254000946	-0.058610695210403685	-0.024610301944542484	0.9609186834872648	0.9725893532610117	0.9640659941624179	90	40	113	90	8	54	108	30	128
PRKACB	5.076800834859912	5.202490086141678	43.89414556815618	0.11120505636771424	-0.058164033146571294	-0.02461568890171793	0.9336811006342416	0.9741473269482677	0.9633151636852262	44	24	77	42	24	39	103	16	70
TRMT2A	3.4645653854056415	3.914429022090874	15.8884161697423	-0.24597441446928858	-0.19576025492040822	-0.02462076516517459	0.8981317812939424	0.9372747180344394	0.9531260760545283	69	3	17	32	1	23	26	7	18
TYROBP	5.850911111029194	6.114091914591342	85.17302980194428	0.5665674291598015	-0.0756472617822256	-0.024634089794287255	0.6791201122342212	0.9749870728212646	0.9541975786853806	39	71	109	43	53	92	96	54	149
MRPL27	3.420254059955828	3.6520176894469536	14.246977472811004	0.06817202721521003	-0.12204237746885217	-0.02465579514397423	0.971445846993402	0.9607929618065986	0.9547029791809081	13	10	17	18	8	3	34	10	27
CIDECP	1.815305594244067	2.411938715256223	4.429159598499973	0.03637513057298345	-0.26556087007197443	-0.024658900907325743	0.9868965004973064	0.9324963713373632	0.9372523715465081	6	0	6	19	1	4	6	4	7
RPAP1	3.9129162442550736	4.430365529688816	23.2544051990193	0.10469858457004563	-0.21340701302726553	-0.02466812601301282	0.9618197814615319	0.9317109783385987	0.952904338038573	86	3	16	78	1	12	47	18	45
NXF3	1.4595965587488975	2.1668530241202633	3.390679197155046	-0.23259904618177255	-0.3282923821009311	-0.02466917647461623	0.9202543118141148	0.9206168112028552	0.9305433037224827	4	0	13	7	1	1	11	2	4
MIA3	7.453631854698805	7.478924175269097	215.93591190187658	0.01499222715773087	-0.01933389189176998	-0.02467480978685814	0.9837865577271391	0.9866665222521894	0.9674384577787793	363	63	312	306	125	151	390	162	431
GGACT	0.5521422977185889	1.8093040036506913	3.3158996364957707	0.1864604615673989	-0.43358688469383394	-0.024696014141977633	0.9609186834872648	0.9366654141304672	0.8707079436255769	3	7	0	2	0	0	7	0	7
KATNAL2	2.0947866763676837	2.502098201815316	5.104707556899404	-0.31966103589159195	-0.20006451119714896	-0.024725790696844715	0.867811504809202	0.94319355294123	0.9425422835110697	6	1	12	11	2	6	3	3	12
GNG5	5.59449453764356	5.683483623437464	62.241201912029226	0.2274826420549011	-0.047217929735704794	-0.024754378935664564	0.8201958989052877	0.976888516075223	0.9642812352055284	85	38	58	55	40	36	115	51	112
RP5-1107A17.4	1.5008515154999356	2.076473260352558	3.36581576503871	-0.3849454469708798	-0.27759643802291417	-0.024755191217605544	0.850622662416573	0.9317109783385987	0.9326494597109062	6	0	7	7	2	1	6	5	3
ZNF749	2.132255196887481	2.6017206657941303	5.212077216389352	-0.2567239014085781	-0.19109483927856716	-0.024763353986603436	0.8908678421140195	0.94319355294123	0.9463640009739536	18	1	11	7	1	2	16	3	8
KIF7	2.7031211236478936	3.1932257137290585	8.62116220524255	-0.008372061780960206	-0.183047163830177	-0.024763732069293713	0.9959559525559848	0.94319355294123	0.9514816764914721	42	1	14	10	1	4	15	6	23
RPS20	8.114321905658588	8.184515501273616	355.4186147706625	0.1433144375686088	-0.03344781386663878	-0.024801566891740297	0.8806941306852538	0.9831936850559436	0.9662144860543778	506	211	334	313	216	271	591	260	697
DDX1	6.092573518688972	6.142960239219313	85.0800139172025	0.07178871974654498	-0.04000886461247218	-0.024808148407205344	0.942242514561226	0.9760469136304754	0.9668724976802566	143	41	78	119	47	50	176	61	162
ERBB2	5.43960264218546	5.644661931139658	58.45332414413597	-0.16499721495161393	-0.10791313877914213	-0.02481175211482786	0.906229577789013	0.952882750124219	0.9598810762868878	154	15	62	165	8	58	75	60	71
GIGYF1	6.5905045558090825	6.675312527699018	122.10048892115256	-0.10706757253821945	-0.039682518005654095	-0.024828205157146618	0.9172890309291559	0.9784298892858461	0.9662144860543778	335	29	226	186	31	106	169	129	171
UBXN8	2.9261158741329223	3.0963162857207824	9.351560570736714	-0.07906423203856672	-0.1488960262475625	-0.024852909286344902	0.9639458408797247	0.9497331126779323	0.9536000690985099	10	6	13	11	5	10	9	6	16
CCT8	6.427682709159942	6.466266850089029	106.58125720856054	0.04666654651920369	-0.034344066937308855	-0.02485383068226047	0.9609186834872648	0.978276348021817	0.9676840724684187	163	41	113	168	63	85	190	65	217
MPLKIP	3.8489003286174603	3.992040515740754	17.35184561037551	-0.07398079158253063	-0.06639486424287698	-0.024869413262565684	0.9559029612344547	0.9697738543464823	0.96406276021302	40	5	23	31	7	10	32	10	44
CLASP2	6.204536613170664	6.240567686981044	90.25065026929184	-0.039629492278889095	-0.011663555249340478	-0.02488043085016457	0.9646364315061355	0.9923722295817454	0.9679544009345296	145	29	164	150	34	62	143	89	161
NMNAT2	1.1500406940427619	1.8689759082150708	2.7562808161090553	-0.4620576007912661	-0.3544211603852246	-0.024914766807408836	0.8484616829386061	0.9206168112028552	0.9228221445645821	8	2	1	5	1	0	7	1	6
ESR1	3.0293368741583198	3.3491673272499494	10.434922981895202	-0.0701190326910865	-0.1435727707576718	-0.024917384877888093	0.9716925530259144	0.952882750124219	0.9535871419525299	9	3	31	21	2	10	22	8	10
CAPS2	1.7264060963072654	2.2900297094336106	4.318812503149259	0.0037780359962972113	-0.309281127819843	-0.02492251759949075	0.9986875587016207	0.9259801595315192	0.9305433037224827	1	1	14	8	2	3	7	5	3
AC141586.5	2.4669007887595225	3.0829465650158485	8.013490050037648	-0.25053673963637146	-0.24360477565798197	-0.02493136836807067	0.9119724329674201	0.9340427250425101	0.9425462279422665	25	0	14	22	1	4	7	13	12
FKBP10	6.034475846659455	6.170059285633632	85.99098561803186	0.10850901392461182	-0.07014286174905882	-0.024940097905950573	0.9373716656827403	0.9689634837999129	0.9630737929011834	319	31	45	111	32	68	130	79	139
PRDX3	5.7423028340354065	5.834799238953444	68.80376604376556	0.19517690609449756	-0.04986370329945898	-0.024951214687934077	0.8653098485695996	0.9754248859857614	0.9643094067245427	116	41	37	108	34	58	119	46	120
DBF4	3.4152866011808487	3.763671581941516	15.388890193235568	-0.208217324293871	-0.12485280951469505	-0.02496049479664296	0.9192367907473221	0.9633862383248709	0.9531260760545283	23	6	13	20	13	15	37	1	26
LAMTOR3	4.613248553065752	4.733269230520586	31.504205669649018	0.12330131426034338	-0.07164391792949835	-0.024995205685807233	0.9192367907473221	0.9694314605694809	0.9619847615907524	38	9	36	39	28	27	64	21	40
CCDC150P1	2.1812546264358796	2.86593269756631	6.509570641522973	0.060008873516816295	-0.23015223256702508	-0.02502010281645796	0.9797569291626559	0.9403050938723729	0.9425422835110697	21	0	15	16	0	6	8	7	10
CTSZ	7.637442091144749	7.752451436523838	263.82112102810993	0.1958414592014072	-0.05017931559581402	-0.025046785661873582	0.8589310500369289	0.9766420351872755	0.9633151636852262	287	157	190	279	186	270	396	167	448
CCL13	2.224711544223804	3.169641413407418	11.42093495230536	1.8146021131187244	-0.22271852144761373	-0.02505635189825965	0.43747490871254713	0.9630118641335342	0.9125381025295285	4	10	0	1	15	6	18	9	12
IL18	4.2680335329044254	4.614554164236747	29.226599678975784	0.6401817866064811	-0.08541828641641913	-0.02505884377046945	0.7071327184444365	0.9754248859857614	0.9514816764914721	18	20	8	57	20	18	49	9	81
CTU2	2.3050634213869263	2.827431211504855	6.325468484059412	-0.1803142764856176	-0.21705722372465647	-0.02514376779314484	0.9311360638397481	0.9376383263348647	0.9425462279422665	30	1	7	10	1	5	8	2	20
ZNF208	2.167029513617282	2.644121538069489	5.482198935633977	-0.1648208890400869	-0.20570998738228474	-0.025162988151177502	0.9339207244071585	0.9403050938723729	0.9425422835110697	25	1	8	6	1	6	12	2	8
PTPRZ1	1.4648444222520074	2.6031159783929625	5.257231861630758	0.2879672868760862	-0.6411712425952804	-0.025163539572474112	0.923322075634245	0.8620037205002593	NA	2	0	37	4	0	4	3	7	5
AP5S1	2.640787551314062	3.077930892410632	8.26357542640822	0.022375269234042216	-0.1238627902864612	-0.025163902122286936	0.9900990242160921	0.9648463090169993	0.9536000690985099	18	4	17	15	0	5	10	7	21
EVC2	3.757655603779534	4.127071941272909	18.64031657165504	-0.07269267979732369	-0.1553324806812192	-0.025167212487687326	0.9693024264564695	0.9449583362073399	0.9537887098592912	85	2	35	18	3	10	31	20	33
EEF1A1	10.60362865493603	10.643370191381312	1954.5025857374658	0.055890515460004356	-0.020699843729290103	-0.025176609932654182	0.9513395689170625	0.9881881324807148	0.9667828836877849	2934	1001	2225	1902	1143	1439	3389	1607	3528
CAV1	6.791326194007725	6.830432257633134	137.33602714078899	0.02233675893202726	-0.025969593629104316	-0.025182287528215056	0.979875374189417	0.983997268027641	0.9668724976802566	285	62	243	121	52	120	209	94	279
RP11-10N23.2	1.0844833908819351	1.99908493937128	4.00737750354571	0.331523970938125	-0.30339077807664105	-0.025205692346272197	0.9172890309291559	0.9510699381132809	0.8989180619365643	1	2	2	1	7	1	8	0	9
SLFNL1-AS1	1.670959188607794	2.1519833092783136	3.508842934661849	-0.3325763070242234	-0.24534842487173944	-0.02521059812901778	0.8550593669748087	0.9312673098335145	0.9372192963990433	10	1	4	8	1	3	9	1	5
BDP1	8.300767592597035	8.339362412105185	392.26934023289004	0.006172683574659443	-0.02095039760981144	-0.025258363116785008	0.99406168891756	0.9867976100899192	0.9669476265041161	1023	84	592	574	167	320	606	305	775
ARFGEF1	7.079466480373842	7.115881065385648	166.63400480164768	-0.015139078506764474	-0.011341638603172948	-0.025300957099800483	0.9847036167552751	0.992515418755237	0.9676840724684187	335	42	326	260	59	132	305	119	319
PABPC3	1.2986817167095568	1.9636517036501038	3.5521230883831234	-0.3545584955980275	-0.34573367380187514	-0.025328760494342958	0.8962264747054908	0.928405287392163	0.9182462788076368	5	2	1	4	4	3	9	0	3
ADHFE1	3.0805616101318707	3.2410516231846973	10.210192186911184	-0.12235053007509593	-0.11556214007240116	-0.025332356528487598	0.9378005275917717	0.9592102078934643	0.9554325747701619	17	6	9	18	4	9	17	9	11
MBLAC2	1.7316105976113734	2.2723579100495095	3.825430683809682	-0.43067881355726645	-0.248736000843604	-0.02533562650525645	0.8126285093902682	0.9316537292727466	0.9381732138946702	10	1	9	6	1	1	10	1	10
PLEKHH1	2.2559308934015436	2.615663174878165	5.663023391347337	-0.2630614468798184	-0.16300901032613593	-0.025343316132890755	0.8806941306852538	0.9517717889993285	0.9455317672294075	10	2	8	15	1	3	6	8	9
RPL27	7.93380937599042	7.988140132766009	309.5989346777075	0.08499133254637264	-0.03209652624172361	-0.025349446083859622	0.9283176755878235	0.9828683873150752	0.9662144860543778	541	138	261	340	205	273	484	257	491
CTC-251D13.1	1.6084218819815794	2.261739630660803	4.979134064927897	0.2744793696762472	-0.3005756447208636	-0.0253542667458568	0.9118527031537123	0.939006455856378	0.9197460826541606	3	8	5	4	0	1	6	5	8
MTHFD1	5.585966844078182	5.648260964135092	59.9919842575061	0.07263677732567637	-0.046844305165053605	-0.025371007016650557	0.9456863603490938	0.9726633814030329	0.9662022784134476	126	34	55	71	26	33	112	48	119
FTSJ2	3.848662762998663	4.07723462618176	19.037694150208353	-0.09422204908386948	-0.09556576659911717	-0.025405256559038445	0.9544475871900182	0.966527864441225	0.9573071355104991	40	12	17	40	2	21	27	16	22
GORASP2	6.0272209144560644	6.06755792893091	80.73958985737933	0.057451033026014106	-0.03985224485252128	-0.025465297653944986	0.9510730364707201	0.9749870728212646	0.9662309070390831	136	49	94	104	30	63	133	57	158
FBXO46	3.5204776916646723	3.7701190032843552	14.709607255397703	-0.22231465123465313	-0.09456376283166298	-0.025471885969232787	0.8819534004286729	0.967854026208872	0.9561473237906982	38	6	32	16	2	8	23	20	18
OGFOD1	4.916681400641311	5.046111133985294	38.1698761068494	0.005497683120229931	-0.06422590938719168	-0.02547450590400501	0.9959559525559848	0.9694314605694809	0.9633151636852262	82	12	29	95	14	23	92	26	63
RIMS3	2.1434459478188415	2.720684267437423	6.069832204617849	-0.45693688003836147	-0.29712025712962814	-0.02547651036557987	0.838028062343012	0.9242974603142655	0.9335740703242513	6	1	23	11	1	4	12	8	2
HAUS7	1.4475271534808232	2.056236443740138	3.1191534866241177	-0.26064309811716585	-0.29319414566778057	-0.02547762257220102	0.902851687412679	0.9265181936539593	0.9308252980580667	10	1	4	8	0	1	5	4	5
MED6	4.1685809475471345	4.266603921045844	22.180186438806995	-0.07506841578047678	-0.07223896701699385	-0.025504673055176372	0.9542328640940556	0.9689634837999129	0.9625410976344254	28	9	30	37	12	27	33	12	32
SASH1	7.775390895567361	7.828677743992559	274.93230064268647	0.028818610697732026	-0.029149226529105204	-0.025504912489423014	0.9763637679210476	0.983788888214182	0.9664446189136249	697	91	579	246	85	218	454	202	546
CTD-2666L21.2	0.6931143040550541	1.703593445048742	1.9432136577806056	-0.46780273630125546	-0.6438201132923873	-0.02551533898153398	0.84927641531483	0.8549440032123791	0.8996399509257237	4	0	11	2	0	2	5	0	2
NR2C2AP	1.126184045641671	1.9360908567451287	2.6377690057318355	-0.70080241142066	-0.42258619266481706	-0.02552831413600019	0.7358534412970402	0.9003019598344226	0.9195600484054433	11	1	5	4	0	1	1	1	11
YKT6	5.412120901448798	5.477342831016525	52.3300008003084	-0.04068591240015192	-0.025969021478878893	-0.025535557799655616	0.9694856740384475	0.9849743815541698	0.9662144860543778	128	20	58	95	15	48	97	35	88
RP4-568C11.4	1.3909708503803064	2.1535428001061843	4.2992836352644215	0.16604603243467692	-0.3999714056743578	-0.025561546315797126	0.9648494933499246	0.920698012293575	0.9129044325650923	0	3	3	11	3	5	1	2	8
DCK	4.687966602557874	4.76490397636811	32.35290791606037	0.1542027340246241	-0.07435586952014728	-0.025565314561555256	0.887006877837734	0.9644449291244042	0.9633151636852262	47	16	30	36	23	23	57	24	54
RP11-217B7.2	0.6016562776199519	1.7141617002793725	1.9585560476217838	-0.7966678242774341	-0.7899876358408345	-0.025567935367578204	0.7611145716850769	0.8244620641535646	0.8917324166918562	12	0	1	6	0	1	0	2	5
FBXL5	6.691757054121765	6.756128424173148	130.44451695283402	0.06000858437706556	-0.03936715801435342	-0.02557311683446908	0.9560403283581309	0.9775198803143209	0.9659646641655926	148	48	259	145	74	99	254	69	278
SRPX2	5.056889764469759	5.127361713217125	40.90992560347484	-0.04984113784584034	-0.03760291430074602	-0.02559064800098771	0.963574269876284	0.9790945553159184	0.9662144860543778	74	10	65	59	23	35	51	30	92
ICT1	3.1322987651227807	3.4715817045102124	11.40480885836931	-0.18045917146690943	-0.1357066822506271	-0.02560684070384359	0.9208901334987624	0.9553250640778268	0.9535871419525299	41	1	11	20	5	9	9	10	29
MORN4	1.5000908998427795	2.214115554603427	3.776468275843136	-0.5304762048491121	-0.3354781694541936	-0.02562325979536884	0.8113542382253861	0.9233767979854586	0.925964341959187	14	0	5	4	3	1	14	2	2
CHKB	2.0195740928625865	2.4935410963383506	5.1658637604222495	-0.23774183394207613	-0.19421689118426785	-0.02566550080662217	0.9119817027828723	0.9497331126779323	0.9393830561058423	14	3	7	9	0	5	7	6	4
SLC22A31	3.322964699383801	3.7573107196718434	15.18211410828318	-0.037267980334910404	-0.21304781572635048	-0.025665850878945757	0.9879624467360112	0.9391176302469664	0.9411229476913678	34	6	2	37	8	7	10	24	21
YEATS2	6.291498624923381	6.448949376382406	103.29154290323974	-0.032889244262922904	-0.077155592945142	-0.0256695333039031	0.9790592571874301	0.9648463090169993	0.9630613816816311	283	13	158	249	25	68	165	82	226
FAM151B	0.24072611229580954	1.4535424419242051	1.5551621006161993	-0.8925025908778342	-0.8601233754467442	-0.025695119557454408	0.736756375079271	0.8278447873123301	NA	1	0	9	1	1	1	5	0	0
INTS6-AS1	0.6958781561260574	1.5708446338277806	1.970052615377834	-0.41481185723406927	-0.49956184249598884	-0.025702462449803943	0.8719503775518658	0.8966385015200506	0.9010979006241374	1	2	4	5	0	1	2	0	6
MEF2D	6.753429546778927	6.804041844533342	134.31051486583803	-0.052913001636055494	-0.026317886254023336	-0.025728699312083925	0.9571623162306991	0.9841435831989402	0.9662144860543778	248	50	290	167	40	98	168	137	258
VBP1	3.946580138261683	4.070035654755976	19.83349062015006	0.14427372435839894	-0.103856809617361	-0.025789536842038937	0.9178416757833916	0.9606617301245716	0.9564431167024898	32	11	14	18	15	16	30	17	26
ZNF808	5.063997078648594	5.246014812909343	43.42402211713384	-0.08435385022793576	-0.06715412891518005	-0.0257901825947624	0.9496216326439852	0.9694314605694809	0.9633151636852262	117	5	87	82	11	32	74	30	97
RPL7	8.199661304714276	8.325937660493844	392.99726462632185	0.22987280929418055	-0.055417585681199824	-0.025794103273835977	0.8346861862075787	0.975304431554863	0.9602167708361772	459	229	306	298	302	341	655	304	607
ACTR1B	4.300693893066613	4.648781977507669	28.17245045485714	-0.24299920463064367	-0.14189605052058976	-0.025798887742929093	0.8877389077646103	0.9464679222401989	0.9554325747701619	75	8	55	60	1	30	29	29	38
NME6	3.355355884722992	3.5647266662039137	12.73218709521547	-0.05734568162951709	-0.09524181352585664	-0.025806231922109783	0.9716170213093717	0.9667358576471984	0.9563632355601174	23	2	12	29	8	14	20	8	19
RNASEK	2.7369383749774125	3.09237952981947	9.237728274873582	0.07728776172906028	-0.17914125757326502	-0.025888010889164578	0.9711711688624937	0.9497331126779323	0.9424350547120353	16	2	6	9	11	7	15	2	22
SC5D	5.53939918017047	5.688273810276345	62.46310657937688	0.27846200571824525	-0.06510408636082442	-0.025919020056093405	0.7806761736470039	0.9716435360355306	0.9576308623749693	70	16	66	58	65	55	98	46	99
UST	3.3749959736685713	3.6463742865482742	13.611264608479933	0.03891623970985828	-0.12560342738291716	-0.025921854764097065	0.9804415793327534	0.9569421194171839	0.9537286742749558	21	10	13	30	2	6	35	7	25
PVRL4	2.609886398432839	3.237201061657159	9.493252582357549	0.5765870169485471	-0.2776303518649841	-0.02594528343019913	0.7900057043809675	0.929780700034227	0.9318952023088002	4	4	3	47	2	4	22	5	18
APBB1	3.990314825792525	4.199322015714799	20.240268077088952	-0.28828767457095616	-0.08314472951568654	-0.025981775618911747	0.8201958989052877	0.9689330238742195	0.9576308623749693	50	4	48	27	5	14	30	27	23
RFWD3	4.46693531961114	4.600211296654718	27.409539786783938	-0.0702215669143114	-0.05939509840043652	-0.025996342505526362	0.9574558860254093	0.9712963748251664	0.9633151636852262	45	9	41	64	8	12	48	23	66
DAXX	5.2524905065219905	5.446185820217185	50.60403569987093	-0.09034070653903696	-0.08040883656613607	-0.02602808685226225	0.9507919816805657	0.9648463090169993	0.9605292290577817	145	18	86	88	5	50	94	23	98
TRMU	3.814577397866169	4.205254849041588	19.922419546931046	-0.2385517876124546	-0.15135557503371355	-0.026119288971014714	0.8954225351705349	0.9473354328311226	0.9535871419525299	63	5	43	33	1	7	44	24	25
ZC3H12B	0.8878622674308613	1.915327090775746	2.5869571649539034	-0.5634086400189244	-0.5540251904739336	-0.026130595979732666	0.8278137605347318	0.882273368429115	0.9011835348964826	2	0	14	3	1	0	10	1	2
NCOA5	4.844529376404628	4.952144636795131	36.19122149731367	-0.024909785267351804	-0.061284450606643844	-0.02622544679861	0.9837930891663139	0.9697738543464823	0.9616839969605557	101	12	54	25	18	29	66	34	44
RP1-140K8.5	2.3493596968970465	3.3015261632448616	9.98183259418729	0.6974257105536201	-0.4444020566885251	-0.0262256462954404	0.8191139921636905	0.898679310979836	0.9203748523086784	67	1	0	6	5	4	13	13	11
WWTR1-IT1	0.3386545015737407	1.576197052775491	1.6381309961581794	-0.11596387652395637	-0.9194179127806061	-0.026228602767319947	0.9735341907482095	0.8060173717674536	NA	0	0	5	10	0	1	2	0	4
RP2	4.965606623429531	5.085926179833809	40.75158004354531	0.2610313154262358	-0.06621885488895826	-0.026230118377007002	0.8280685741237622	0.9704107073590645	0.9577329037524854	43	23	69	25	26	24	60	36	80
SBSPON	3.0081629137977015	3.3273505162847634	11.24113446624385	-0.0971444096021037	-0.16349288813485832	-0.026241287794381153	0.9612037008506569	0.9518195668741737	0.9451612413317974	20	11	16	9	1	8	14	14	10
RASGEF1A	0.8207657913788855	1.6634380208752402	2.4031382892231843	0.005855739556745763	-0.5282832916200191	-0.026259006974643135	0.9983994569869349	0.8939743974773303	0.8977837295180641	0	1	2	8	2	2	5	1	1
ZNF503	4.046535075109308	4.183295475005922	20.94256287250332	0.13359897471769988	-0.0925498691651486	-0.026280262129084513	0.9233860329814245	0.9627006811603203	0.9576095469425928	55	14	16	18	8	15	36	14	39
CA5B	3.462564317483491	3.7499176614411334	14.331414607948922	0.019949275109468725	-0.1011704651722238	-0.02628153321631532	0.9891216163848251	0.9651842158072013	0.9554152535311652	21	1	41	20	7	9	25	14	24
CD86	3.9467679598573624	4.440505141085466	26.578196923770278	0.88130504410092525	-0.13810113680713332	-0.026294926950298284	0.6120518695834111	0.9668729891213806	0.9342726321759968	5	35	22	34	4	27	29	12	52
CBX8	2.024997523154055	2.4415763459483752	4.725020571390718	-0.07839673449053756	-0.21319003392107735	-0.02633418424881137	0.9703679388377001	0.9377285569750939	0.939156668442713	18	2	3	8	1	3	8	3	10
PSMD9	3.0432310150388666	3.237538600816065	9.783344682062904	-0.1874925398725549	-0.09228023520844218	-0.02633524606973786	0.8967797527901685	0.9683907701214555	0.9553585204071964	20	4	12	19	3	5	14	12	16
MUM1	5.13764836414482	5.293790852596154	45.2412477230472	-0.14957370977300863	-0.06738257537854284	-0.026337475818967816	0.9004172085668242	0.9691505869605532	0.9619847615907524	142	10	82	71	8	32	75	48	68
TST	1.6822012189538547	2.2162752088744893	4.315869557072523	-0.7441810946029626	-0.32065434393747566	-0.026343455154453414	0.7043065141263449	0.924924573756551	0.9250697573241924	6	1	6	6	4	7	1	1	8
SOCS5	5.1483687088163625	5.2311643151074065	43.617592943279284	-0.056044780292663625	-0.04032357016448864	-0.02634960782193812	0.9600327404117458	0.976912669317339	0.9643094067245427	112	15	70	57	14	26	89	26	101
ATOH8	4.009033734202485	4.476046019999497	24.487110036195265	-0.06345008307657704	-0.2276874726960436	-0.026351970123216165	0.9749572659664383	0.9259801595315192	0.9472586556417883	31	4	44	98	1	25	32	23	29
RAB10	7.18536816029756	7.252435247809941	185.77880576560324	0.03565748457995268	-0.043575012035377565	-0.02636683707243012	0.9735341907482095	0.9760469136304754	0.9633151636852262	264	108	175	231	98	214	268	106	306
ALG10B	3.2404367723115053	3.4499810676476845	11.86743787534469	-0.10217843032117155	-0.14027438164976602	-0.026394498377222575	0.9518119376793094	0.9497331126779323	0.9536000690985099	24	7	13	13	6	5	34	5	19
FANCB	0.5843096996291427	1.5496243944092456	1.8222084788288708	-0.8108843562189046	-0.5454188005494203	-0.02640933361250676	0.7130014617984894	0.8893145862041103	0.8952967282475616	2	0	5	3	2	0	2	0	7
COTL1	7.25210846276813	7.373659260605488	202.6994847435577	0.17383472665285604	-0.058698137031354264	-0.02642555220419183	0.8869224319933845	0.9721668598790395	0.9584797540207837	254	127	285	109	120	220	314	132	291
IKBKB	6.392478977162067	6.481713859327857	106.33379801843543	-0.051143046346976584	-0.045066614911779795	-0.026442865504504292	0.9635685756075205	0.9754248859857614	0.9642812352055284	206	28	264	155	27	58	178	97	226
OLFML2A	3.4833779705638	4.052336652743617	18.43028172419799	-0.2535866620548034	-0.32217336931243534	-0.026478273432268516	0.9172890309291559	0.9137511668499395	0.9333158763513345	19	5	88	6	4	21	12	23	11
CNNM4	3.874091459882807	4.216516186171848	19.968466567775405	-0.13307483622837504	-0.13794248949940593	-0.026488460097580744	0.9380810221111495	0.9502866614460861	0.9536000690985099	48	4	29	60	2	18	49	7	34
USP44	1.3966101059874882	2.078104865641829	3.5081374811329082	0.08517710552403057	-0.36614216288745144	-0.026494678360213342	0.9737135889193759	0.9175945072001255	0.920432722097685	3	3	2	13	0	3	5	1	7
RP5-997D16.2	0.6006667717064084	1.738315907541386	1.9291618765516878	-0.9913203585583816	-0.7138279900692103	-0.026521218285808824	0.6535144586903487	0.8439017822713015	0.8882257136138102	4	0	5	9	0	0	8	0	2
REC8	3.319786140785337	3.698302521708534	13.46738653188575	-0.19130980951512658	-0.15481672308382188	-0.02653085644679127	0.9156293012219644	0.9479106660749343	0.9530071473935521	51	3	28	16	1	17	14	8	26
CCDC108	0.8719851006506304	2.4617442482510645	4.8442976771352155	-0.6829776200710287	-1.0488891019600421	-0.02659727785149643	0.8564090454113055	0.8030162540573972	0.8688154394719426	1	1	37	1	0	5	0	6	1
MAN2A2	6.136142151606423	6.230074624780408	88.74609220061627	-0.04719401407973697	-0.04019447079548841	-0.026608382059480542	0.9660550088161255	0.9780041025140902	0.9643094067245427	245	17	174	135	24	65	156	68	177
D2HGDH	3.8386649524716483	4.159170699850365	19.08403327920134	-0.06481247016019763	-0.1201293718889644	-0.02661969747652473	0.9701655976840561	0.9553515342753461	0.9556523003408786	80	2	28	31	3	16	33	14	36
RP11-82O19.2	0.9259214147806571	1.8625948988689458	2.654408351771909	-1.188541694007217	-0.6495246595312157	-0.02662097916611098	0.5593285885518369	0.8560015884724078	0.8981906222288359	5	0	4	10	1	0	2	6	1
TBX21	1.4929121102185592	2.7730962741724436	6.322323008237595	0.9539526572762338	-0.6695515787208561	-0.02662744020174765	0.7382067680656045	0.8624007592631655	0.8967778692365255	2	2	44	0	0	8	6	2	8
PRMT7	3.8300192875910115	4.071650781043125	18.102683158346892	-0.0928038940277044	-0.08140723132586458	-0.026646179511315572	0.9518397899383714	0.9692915414439401	0.9576095469425928	51	2	23	41	6	17	27	10	42
CDH5	7.654346963368606	7.775858888142759	264.5735361502363	0.05442457355456597	-0.07148843562257419	-0.02667965026970434	0.9645340307032703	0.9669204485667338	0.9598810762868878	367	63	868	295	78	226	335	235	478
LYRM2	4.568567105979694	4.726580694348549	31.605707105769625	0.3601986304232765	-0.07873701669924006	-0.0267168254323123	0.7792577998846673	0.9694314605694809	0.9553585204071964	43	22	13	47	18	20	60	20	59
PCLO	3.9097045623105826	4.280878724224214	21.501484609698736	0.09214952518357163	-0.1741346750731318	-0.026765502413715888	0.963574269876284	0.9407936803278336	0.949449100565699	43	9	11	77	2	23	31	9	44
HNRNPA3P9	0.37082190348429467	1.386866968725659	1.2831593067766998	-0.9465303729029153	-0.8670062397618984	-0.02682578744214904	0.6579072305636648	0.7938141846242363	NA	5	0	2	5	0	1	0	1	3
TSR3	3.992883218149653	4.284066501833298	21.36209841903442	-0.2932155870386824	-0.14425763859793297	-0.026829355965446038	0.8418877971718608	0.9449583362073399	0.9535871419525299	88	4	28	34	3	25	25	20	26
RP11-9E17.1	1.0226273047188692	1.8129968837937016	2.640355779933638	-0.7728980540891793	-0.4938454224781438	-0.026872745878718605	0.7157940197673796	0.8938246327017729	0.9080392471029368	3	0	7	5	2	5	3	0	2
FBXL3	6.320650750969872	6.35201011630428	97.96067185094792	-0.006478198685491048	-0.02536570427159433	-0.026883906332976163	0.9936206614590753	0.983788888214182	0.9659646641655926	158	31	173	128	50	65	178	86	172
SLC37A3	4.540719569597055	4.640231387700455	28.603815718430507	-0.058246998903386846	-0.0526205127592136	-0.02690201470587157	0.9630723302855343	0.9738342879394057	0.9619847615907524	37	10	65	43	10	19	52	29	41
LA16c-358B7.3	2.774976428178942	3.374332647872533	10.151368945571443	-0.11910282502538141	-0.23015517463953017	-0.02691498825830147	0.9611932543661257	0.9340427250425101	0.9423084782644158	35	0	26	18	1	13	17	7	10
TRAPPC11	6.023714925430327	6.056165281619318	79.64921575559055	-0.00842909548648641	-0.03716029580393426	-0.026926962637566203	0.991145270556634	0.975203069871187	0.965592477007817	124	31	118	114	40	47	129	66	174
RP11-680G24.4	1.2887691386892177	2.2899457387725763	3.6584616487779904	-0.2608102418777357	-0.5034291719301072	-0.02693061712083618	0.9275102042863115	0.8877439261967613	0.9127295667800565	5	0	6	20	0	3	7	0	9
PPP1R12C	6.318823883994766	6.538691590740786	110.50570608979055	-0.13239993227191177	-0.1260922168556595	-0.02693913588335669	0.9295464790112582	0.9463807725560526	0.9553585204071964	438	24	201	142	14	122	158	97	114
RAD21	7.970961104795811	8.0097800425956	313.14266393741093	0.0509745658565172	-0.029292470953700956	-0.026964113923174108	0.9559029612344547	0.9828683873150752	0.9645873073820931	404	107	598	336	182	233	533	241	603
FAM167B	0.6785315781352483	1.644361326038885	1.8833560925664972	-0.40465158363862336	-0.608776967850474	-0.027020188913798555	0.8741254120465184	0.8604343424393927	0.8960091945043985	12	1	1	2	0	1	5	0	3
RIPK1	5.629095931407848	5.690293983657174	60.726784215427585	-0.041047556155864355	-0.023417623545966902	-0.02704623296392914	0.9671778928255875	0.9853159302320419	0.9645873073820931	156	15	82	98	24	43	121	44	115
RP11-8H2.1	0.37082190348429456	1.4594542667273254	1.9557505554610124	-0.21036425485153232	-0.6740677410234961	-0.02707699310079288	0.952661993543734	0.8775381054628446	0.8672829046676295	0	3	2	5	0	1	5	0	1
MAP3K8	6.056827927980516	6.112379850638681	83.51641709616821	0.022117063082590514	-0.04572350114588347	-0.027091984661530573	0.9809843343958794	0.9726633814030329	0.9634656494059692	136	39	121	76	47	92	123	49	140
RP11-73M18.7	1.0508090500334852	1.739442024237335	2.3501629534826827	-0.47206722093194686	-0.42138293388148207	-0.027144239346250116	0.8295669575542155	0.898679310979836	0.9133044356504902	3	1	8	2	1	0	4	2	5
ZNF449	3.6410991091898226	3.904267705364682	15.854234237656074	-0.1100180922654816	-0.09262697824853852	-0.02714628083051808	0.9447607817223719	0.966527864441225	0.9555054610411088	33	2	39	27	5	6	30	14	37
CTCF	5.764524769947467	5.822919752685281	67.36806855108189	-0.004301960397195024	-0.036837905379241406	-0.02715217836419304	0.9959559525559848	0.9784298892858461	0.9642812352055284	111	32	139	77	20	42	110	63	127
RP11-75C10.6	2.126081923218417	2.7066179168317603	6.357395944494925	-0.07991469101203191	-0.34536901854919677	-0.02715994959486357	0.9784745396619763	0.9154766981857996	0.9250697573241924	1	2	17	17	2	7	7	7	3
AC005562.1	0.7053102558578922	1.5767957313352794	1.6926777175274537	-0.5309446171209313	-0.6540249390018509	-0.027160593083943835	0.806495294253847	0.8363024917698397	0.8960859225341696	7	0	6	2	0	2	3	1	1
AC093818.1	1.5511811317187636	2.1214018827047303	3.4280213388868495	-0.2177290227827522	-0.30170981430812616	-0.0271723676452643	0.9200579115076095	0.92446763703739665	0.9266998088611388	5	1	8	10	0	3	4	4	4
ATG9A	5.192531823572412	5.359530642690606	47.817858749570554	-0.08469653806734306	-0.08523443471312638	-0.027213995881853543	0.9518119376793094	0.9619987335874375	0.9577329037524854	123	6	44	116	21	46	70	43	67
EGOT	1.355801719826157	1.8818263401937834	2.714092119539443	-0.3120027981482337	-0.3370280316147772	-0.027220146456658607	0.873212255640205	0.908787647236373	0.9229943679089885	7	1	2	7	1	1	6	2	4
GOLGA7	4.789152668341332	4.907479014653161	35.24261525384276	0.15438169429700818	-0.06856457219215288	-0.027223616171407748	0.9095171260674733	0.9694314605694809	0.9619847615907524	26	13	78	45	20	22	51	32	70
CSF2RA	4.527659720182125	4.713425190454228	31.54164467286923	0.36170178518372154	-0.08687400277471363	-0.027240001398331434	0.7938777055714554	0.9691505869605532	0.9535871419525299	45	26	45	11	14	21	41	28	58
SCOC	4.752744114247174	4.890863107405423	35.480794299535134	0.28211067969676573	-0.08149866389651611	-0.02727232888312663	0.8260598140820902	0.9674887506130301	0.9553585204071964	27	23	26	67	19	33	61	21	55
VSIG10L	2.0125415945396834	2.6387327436717083	6.030501143149532	-0.6438506823024001	-0.29930557164980587	-0.027277458870422145	0.7718102314203786	0.9275378553205483	0.9273112005783624	10	4	4	17	1	10	7	0	9
BAX	4.861668608197867	4.977752774064431	37.20402964524897	0.06610250938070354	-0.07372235842950813	-0.02728750436545411	0.9625311219864356	0.9669204485667338	0.9577279945899461	72	22	23	66	14	38	51	19	76
PDXK	6.425454347068857	6.52077245244032	109.38331997780828	-0.04045184721762903	-0.05519769914900702	-0.027297335504200253	0.9721199580943145	0.9695214312266583	0.9625410976344254	325	28	112	234	28	105	185	81	169
EIF2B5	5.3007748260802545	5.411847107577723	49.42061176917302	-0.09891672982165886	-0.04877300148996219	-0.027319917089321636	0.9284757037837222	0.9743642617930133	0.9633151636852262	123	10	77	89	18	38	92	23	121
TMEM218	3.1324503034176105	3.323640376482414	10.390990127081666	-0.10896582366806694	-0.1140968018342882	-0.027357923525672328	0.942242514561226	0.9563200890667214	0.9542650423262105	16	3	16	21	5	5	24	8	17
NRF1	3.719622564120748	4.080743471965908	18.03845722707052	-0.22648724407676865	-0.1578855477254419	-0.027366929549450043	0.8930359256166149	0.94319355294123	0.9529928495428821	58	3	24	46	2	23	29	6	33
RPL4	9.256365740751734	9.286756293510177	761.7085613570893	0.03637578420124368	-0.02313571332592057	-0.027374538105163385	0.9668774107980578	0.9853159302320419	0.9643094067245427	1602	320	819	762	431	564	1274	656	1347
SOBP	3.4834570607140556	3.752741916955375	14.412272184499798	-0.028689999971363764	-0.08917315443568076	-0.027385381293644418	0.985350085784619	0.9690718759091591	0.9553585204071964	31	7	20	32	1	9	20	13	32
UPK3B	0.2835481132779172	1.5440251453751508	1.6221683170718495	-0.8074614838054401	-0.9127841248065945	-0.02741352704566176	0.7718102314203786	0.8093467939454587	NA	10	0	4	0	1	0	6	0	1
THG1L	2.8052281711933484	3.0820099401801353	8.201476712869503	-0.1453005978747826	-0.11053726818608638	-0.02749532306795009	0.9261017043214868	0.962618130749946	0.9531526328367007	23	2	13	15	2	4	14	7	19
ARHGEF2	7.138805104512518	7.198425946157937	176.45403416151888	-0.05503256434449206	-0.03210346624067624	-0.02749629892533919	0.9559029612344547	0.9820134963715785	0.9642812352055284	412	36	316	314	58	173	269	143	274
AC004893.11	1.2079282509753382	2.0366185841445916	3.2691468919685223	-0.878782936756099	-0.48911639190915646	-0.02751786640385053	0.7289635079824993	0.8951758245917015	0.908629285583203	3	0	11	6	2	2	0	4	7
C7orf43	3.0482272611504517	3.4079992687550837	10.603508595064968	-0.16541248904079203	-0.13434230333187797	-0.027518822815064816	0.9248033268289518	0.9552129261281452	0.9509337229881978	35	1	24	15	2	11	11	8	23
LTB4R2	1.46476668245951	2.189452234759352	3.570514845860296	-0.17075809832679373	-0.39583347674046754	-0.027519390427710188	0.9479498688056633	0.90374550952807	0.9192788076966655	3	1	15	7	0	4	3	1	9
GREM1	5.04474235848928	6.066581437723315	82.4069110536135	1.441950424323936	-0.6199596356200601	-0.02752155924239129	0.612289216050821	0.8408929127947902	0.8817554176373799	28	19	1	187	123	70	87	18	155
SUGT1P2	0.542710197986754	1.4827910124034098	1.5933207240275695	-0.7134855253165238	-0.6609216100837859	-0.027551734658586916	0.7428982425413342	0.8481140459039874	NA	2	0	2	7	1	0	5	1	1
CTB-36O1.7	1.107038124808401	1.985251297505432	3.7372743340789585	0.6189990771819747	-0.4331846749693247	-0.02755715216751976	0.830162978873686	0.9204603228060372	0.8959750026079437	0	6	6	4	0	2	7	1	5
TAGLN	7.658703820022487	7.809147577613723	271.14357360507876	0.06660036559670451	-0.0840726694040043	-0.027568769512178685	0.9639458408797247	0.9631155875480776	0.9568169205792375	921	87	566	141	74	185	555	251	331
CCRN4L	3.045786238697222	3.5246108132384264	11.562055963655306	-0.1412132768350002	-0.203966360185734	-0.02756895751850636	0.9450610932981991	0.936527387052878	0.9425422835110697	20	1	36	27	1	5	21	15	15
MYBL1	2.3898340642920646	3.1953675391545175	8.71056371776839	0.01825913443890287	-0.38682610137661455	-0.027605982298796992	0.9941356010839976	0.9012156417869821	0.9250697573241924	22	0	42	5	1	2	11	12	15
ZNF365	1.5653302265627862	2.2710894991524913	3.849066674402109	-0.3322706579820231	-0.38495697962320774	-0.027629385661913915	0.8850529468573213	0.904315875720461	0.9209839502669754	20	1	4	6	0	1	6	6	4
CCP110	5.457097442623277	5.500009009536557	53.91149032200301	-5.340091757371017e-4	-0.04825550246607661	-0.02764781315038021	0.9992366359130913	0.9694314605694809	0.9637545495916308	86	28	83	65	22	36	74	47	114
SIX4	2.0359641408535363	2.5155497135434053	5.559288264083517	-0.1407495064174863	-0.30619196800233484	-0.02764845023444089	0.9581349618545911	0.9238151386967933	0.9250733878518931	2	1	8	16	4	5	5	7	4
RP11-206L10.2	1.6115420175484816	2.462092558810136	4.833307206074591	-0.21538415063243957	-0.3775450208103891	-0.027656494510800673	0.9468703847757516	0.9178133298916409	0.9176648254625462	16	0	1	12	4	0	11	4	9
RP11-299J3.8	1.694491184228772	2.241622863354995	4.022594728950779	-0.7128720948948273	-0.3322392313759474	-0.027663126105532097	0.6807309177816412	0.9154766981857996	0.9229943679089885	8	1	11	6	1	8	4	1	3
C6orf47	3.6269860168228143	3.838153606540303	15.144723082527605	-0.10156904579090917	-0.07531963939913677	-0.027664740609119963	0.9433265631001507	0.9694314605694809	0.9564902966797612	30	4	32	30	3	8	35	12	27
TRAPPC8	5.967798579901432	6.012654813554944	76.84068155150457	-0.016327776765768187	-0.03146103132745039	-0.027695962493816877	0.9844728397944864	0.9804303263213001	0.9643094067245427	152	20	112	114	41	52	154	52	152
CECR1	5.779033780970808	6.395637452950888	105.41318160791688	1.1061545412811074	-0.3544906785457154	-0.027717729107718428	0.4782826276844014	0.9053821553593289	0.9091522470592152	33	146	58	21	54	103	98	63	153
SLC29A1	4.899345951392288	4.993698933431127	37.46410320851591	-0.10343405030325603	-0.06536551141765262	-0.02774403166895342	0.9332479966552638	0.9689634837999129	0.9581370445387981	46	13	73	49	20	25	72	41	38
LRFN1	1.0508090500334852	1.743510237133183	2.3656950287793577	-0.45917886879837616	-0.43456754170499773	-0.027781620472046627	0.8381605868883755	0.896937280929029	0.9095778511891379	2	1	8	3	1	0	4	2	5
RAD51-AS1	2.573230908871295	3.237642983084855	8.864730186769611	0.16338036230617378	-0.26630887495491967	-0.027782170351192206	0.9468703847757516	0.9268853251903066	0.9343972204145333	28	1	8	34	0	6	17	4	21
KCNAB1	2.160955647452288	2.5492890820272573	5.8712264334883395	-0.5325383602855549	-0.26369555617671775	-0.02780041079134312	0.7834074239395747	0.9297637378022332	0.9291175227533468	5	2	12	8	4	4	2	9	7
SLC46A3	3.188661253720549	3.460625830264867	12.57991949476038	0.15880243765632907	-0.15589542180818605	-0.027800968412279067	0.9332479966552638	0.952079292717119	0.9411229476913678	10	11	12	14	7	8	18	3	35
EIF2AK3	4.528001699536144	4.764389320298716	30.512832793109013	-0.025898926075707037	-0.11511978544716102	-0.02783666781823266	0.9850405905400663	0.952079292717119	0.9542262888859203	51	6	104	39	6	15	60	25	63
ST8SIA6	1.4111162650448303	2.3286067010745723	4.154064390468538	0.10341525677235483	-0.5408383315001707	-0.027837472573872438	0.9735341907482095	0.8775348715697414	0.9058871068849422	1	1	23	6	0	1	4	6	6
CLIP4	5.87061433283083	5.924040359927808	73.3382451260551	0.05813684492820113	-0.05083162200909274	-0.027870761995658775	0.9556628826333727	0.9698635939640553	0.9620909353624175	105	35	88	79	46	50	101	74	126
VANGL2	2.3389047565443404	2.9438559470551517	7.470660732181465	0.34488609920136376	-0.27422984947531154	-0.02787378182725297	0.8772848521481506	0.9291038431973939	0.9305433037224827	5	4	32	7	0	6	14	4	12
EFTUD1	4.778856517314477	4.923215435937065	35.30422617613033	0.025455341501713896	-0.07593308738700515	-0.027891782729524486	0.9829728531131571	0.9667358576471984	0.9576095469425928	77	7	35	52	26	20	89	19	63
MATN3	0.48088871481737794	1.482051271357526	1.5966798533581048	-0.5485702306534997	-0.7080936725392152	-0.027905219616811056	0.8259517021410565	0.8433696707683294	NA	1	0	8	2	1	0	1	1	5
DNAH6	2.816266624108367	3.390825418402701	11.58938668923017	0.40579584610812885	-0.2435618081699764	-0.027911175357651252	0.8525328021944426	0.9376383263348647	0.9305433037224827	11	11	35	5	0	9	13	11	16
RPS9	7.357809488592623	7.3833597318541795	202.70434170152714	0.033155302030559566	-0.03025392850763235	-0.027927716922211954	0.9694856740384475	0.9801418057726045	0.9642812352055284	345	87	215	268	115	150	312	163	407
RCAN3	4.458773181893825	4.581025317507283	27.37026535536177	-0.08855527637910791	-0.07609598209226039	-0.027952014559020615	0.9454858309051992	0.9648046002837996	0.9581370445387981	52	10	46	35	13	9	52	20	70
RNA5SP267	1.8832391120376648	2.9166018846182773	9.654316132369846	-0.00249891968693038	-0.46949181020238145	-0.02799497144815863	0.9992111213366963	0.9194472460614066	0.8889112299153412	5	14	0	7	5	18	3	3	2
SCNN1G	2.021449411060126	2.660702118339782	5.681158430593025	-0.4325428829487012	-0.331416908776656	-0.028019816971845142	0.8484616829386061	0.9160889744876067	0.9266998088611388	10	1	18	13	0	4	7	9	3
HNRNPUL1	7.632266794368662	7.6476463595651945	243.2770569482856	-0.011005824438471439	-0.01891443352706261	-0.02804087090806418	0.9876285162765708	0.9860478554711599	0.9638996538160672	451	115	355	312	91	221	354	179	469
CACNA2D3	0.38837216568165417	1.8621463095074442	2.2926483215107174	-0.30624185164955003	-0.9933953589043949	-0.02807621987612873	0.932114153767693	0.8001805963602658	0.8491803925209966	22	0	0	1	1	0	7	0	3
DXO	2.0405155011363325	2.976058567071612	6.840737390543796	-0.06559668413219323	-0.39310140382445075	-0.02810407370368145	0.9805556910333387	0.9030664416673957	0.9221191776683965	25	0	8	27	0	1	15	3	20
AC020951.1	0.8913614393645876	1.8585468954776878	2.4273896116007414	-0.9692599497371666	-0.5726967665971641	-0.02814827326884914	0.6575716536359126	0.8701562828108546	0.896365705796129	3	0	6	9	1	1	10	0	1
COLGALT1	6.443584692986979	6.496666419803975	108.29997085311112	-0.021938668636158475	-0.03492790695518563	-0.028152195116494215	0.9805556910333387	0.9786848267668052	0.9633151636852262	267	29	103	186	53	100	181	88	160
CYP2S1	2.047478080872214	2.6296857373945977	5.8543091717008195	-0.015483242467495247	-0.2601471382861519	-0.028170242152626125	0.9946572323378168	0.9355686085339059	0.9305046974700882	5	5	12	12	0	4	10	1	15
MASP1	1.712518698495593	2.2619721535103934	3.9830794117905914	-0.15004156453164663	-0.27884116515956303	-0.02817645148070085	0.9482534982267312	0.9272989264730475	0.9282599421802119	9	2	12	4	0	2	4	4	9
AC145676.2	1.8125689198149566	2.2762750322039516	4.4111785934096925	-0.12474816705288896	-0.3190686066870007	-0.028178248208631875	0.960361201357401	0.9182730895615616	0.9224217031481322	3	2	3	15	2	3	3	5	7
PDIK1L	2.081687773431476	2.7394582369768274	7.2177899317940675	-0.22271783376932103	-0.3285470151566012	-0.028186537136101742	0.931418895372323	0.9272989264730475	0.9176648254625462	9	9	12	5	0	12	8	1	6
MPRIPP1	0.5929400013449553	1.6818324843292651	2.519188650114113	0.09712080596107601	-0.6149433583153957	-0.028191201168874653	0.976915438649307	0.8877439261967613	0.8685746727206346	9	4	1	0	0	0	4	1	5
MTMR1	4.344832696387115	4.536586421075749	26.487703203653073	-0.09151485951633237	-0.08409203389660629	-0.028201538044324393	0.9509789505048082	0.966527864441225	0.955464150585707	42	14	58	41	3	16	46	30	35
RUFY2	5.091256240239494	5.1636201215504185	41.735851795518116	-0.0947843261612261	-0.029145710545794557	-0.02822712419615797	0.9242521871401989	0.983997268027641	0.9630613816816311	79	16	71	72	11	28	80	41	61
PHF21A	6.846686771112833	6.895443903364311	143.1253867483094	0.007963043639177146	-0.0343921188052931	-0.028237727156310823	0.9925787247217815	0.9786848267668052	0.9633151636852262	187	45	333	204	56	95	255	123	263
FKRP	3.2654261040917576	3.6056615500171616	12.432444876266434	-0.1320652247481696	-0.14916679893156748	-0.028243641202288935	0.940494615325603	0.9480236978522263	0.9479644990082824	51	2	17	15	4	8	32	4	26
RP11-286N22.6	0.23500052333580035	1.3290932847700236	1.2167756464083486	-0.8141751733857014	-1.0600118397819172	-0.02825331873808182	0.7143273639315295	0.7555179820054815	NA	1	0	5	5	0	2	1	0	1
AKR7A2	3.185080030169277	3.483052591660005	11.807778385204411	-0.12789487624720666	-0.1345950539517862	-0.028268956308885686	0.9431037643071172	0.9549488291994997	0.9479644990082824	41	1	11	16	7	13	13	10	18
DUS2	2.683167335332547	3.017758760586999	7.759044815522557	-0.09381393410747949	-0.14655225589249585	-0.02829520306583008	0.9596948832023744	0.9514667528335516	0.9465981138544396	26	3	9	14	1	4	16	5	17
IQCD	0.9768091530543672	1.9176427971489731	2.6858315506282278	0.3064949550429601	-0.5804073095205928	-0.028295365911308174	0.9223951783258225	0.86849174978891	0.8965703603503968	0	0	12	7	1	2	4	1	5
PTCD1	1.076756620520482	1.809000342867134	2.3836122665696657	-0.14563199095417326	-0.4670727950007901	-0.028322421477468787	0.9544258456591818	0.8829112577897558	0.9086905661318517	7	1	1	9	0	2	4	1	4
PSMB1	5.787537248659846	5.868848279655699	70.85938660798348	0.1838299087844262	-0.05829972457409817	-0.028333985248447865	0.8523233446911916	0.9694677152553092	0.9577279945899461	90	36	66	73	52	46	105	63	133
CYB5B	5.369365147651624	5.432463798005299	51.835933989891295	0.020060412688692762	-0.05934893269105956	-0.02843121986996035	0.9844728397944864	0.9689634837999129	0.9584797540207837	83	28	45	74	27	38	73	55	74
SMDT1	2.5840666144793993	2.8514995830384695	7.569595924197703	-0.19892603305730686	-0.20715604031369012	-0.028431357471521215	0.9119724329674201	0.936470012184467	0.9393830561058423	11	6	10	8	3	8	8	2	17
RP11-110I1.11	1.675456814860677	2.355601622275811	5.204117786872949	0.22178256416520006	-0.3264890243820319	-0.0284330375649522	0.9311360638397481	0.9317879663416342	0.9117167420893406	6	8	7	2	0	3	12	1	7
EBAG9	4.180992073577218	4.366372169259961	23.983314358716328	0.14617165500745546	-0.10292145103007451	-0.02843721900673215	0.9235843366268969	0.9616337290874385	0.9531260760545283	22	10	31	32	19	12	59	8	52
TMPPE	3.696054248572151	3.8397644804016564	16.21466351682424	-0.1234005300854327	-0.10968806441893979	-0.028451963879443834	0.9327416546100806	0.9563200890667214	0.9535871419525299	36	10	14	21	6	18	15	10	32
TET2	6.791402248172727	6.885476091692402	142.2479184286784	0.06844082599126543	-0.0608003243224789	-0.028485717839347658	0.9538637598971333	0.9694314605694809	0.9580445327476645	174	51	407	133	52	89	222	116	310
TMEM243	3.5553007186832892	3.6871897762971675	14.04298246966526	-0.09337943076389373	-0.10347201356147961	-0.028492809968828848	0.9458066890886209	0.9553250640778268	0.9554325747701619	22	6	21	24	6	7	32	11	22
SLC6A14	6.689523294552498	7.480608175406449	219.4269045236928	1.1318332676201095	-0.5120017329970623	-0.028492994103214157	0.6504732585914996	0.860712264975931	0.8960091945043985	49	244	11	598	73	161	220	101	442
BTBD11	0.7130138137588206	1.786036654396521	2.193934760252836	-0.1346729516017304	-0.7787481448086391	-0.02850773024304955	0.9646364315061355	0.8258538663927425	0.8802545032197471	1	0	3	15	0	2	1	1	5
FCGBP	2.6579913784259404	3.0221264952075306	8.39688013963745	-0.6902319039883987	-0.22712422523017456	-0.028512781063707797	0.6841256880395044	0.9340427250425101	0.9335008087968414	11	2	21	12	4	7	9	13	3
LAMTOR5-AS1	1.4196822729383063	2.1179648685426162	3.3765529884109884	-0.517372449591753	-0.42153092429154165	-0.028557751736673825	0.8207216369041276	0.896937280929029	0.9155329585046088	13	1	3	9	0	3	1	4	6
HOPX	6.83097481532817	6.998282694223731	154.1448904332907	0.19168430218031915	-0.09716715150165316	-0.028591636491782195	0.8893904854482091	0.9578442381237279	0.9535871419525299	183	78	79	466	49	114	311	83	300
GATA2	4.8084742095834105	5.086625714174022	38.68118316827642	-0.06448488262121657	-0.14901826353080624	-0.028597840654361908	0.9694856740384475	0.9403050938723729	0.952904338038573	90	8	134	37	5	23	48	34	93
PRRG2	0.66909947840341355	1.4621948512702054	1.6567144544909318	-0.5515464511199544	-0.6492983924919405	-0.02861798391200041	0.797799916300569	0.8363024917698397	NA	5	1	1	5	0	2	2	1	1
UPF3AP3	2.1695569241356125	2.7241885293108044	5.854346388499484	0.03387360180932504	-0.23320584203311617	-0.028630946479724598	0.9875868700469386	0.9359473553030336	0.9337266584357948	24	2	13	5	0	3	11	4	13
RAB14	6.556815019052001	6.601947489997154	117.71700786555559	0.089594819383999	-0.04550109215144733	-0.028634740782648556	0.9212744868642886	0.9712963748251664	0.9619847615907524	152	55	162	124	73	94	211	77	219
TMEM222	3.247505323570312	3.5343814158650497	11.946630539272423	-0.019799511208040892	-0.10878806352025641	-0.0286642914530793	0.9891216163848251	0.9624341309069288	0.9531260760545283	28	1	13	32	5	9	19	9	25
CEP57L1	3.884133417032766	4.0491058063309175	18.788387542874364	0.025560204463622706	-0.10844418399312264	-0.028703327177272867	0.9844728397944864	0.9557135978310496	0.9538799388043429	29	14	22	31	4	8	38	15	35
EPB41L1	5.157201856477723	5.2218593234068464	44.29404568258383	-0.06907595381750264	-0.0524262422773099	-0.02870377414289719	0.9493684467961362	0.9704107073590645	0.9587718497334695	85	14	53	56	28	35	56	48	66
JRK	4.569361268707326	4.751636412477977	30.311742305059195	-0.08217951165436141	-0.0840201664525825	-0.02872630842348048	0.9525282948284696	0.9627006811603203	0.9556523003408786	100	5	32	65	8	25	49	23	59
UBE2A	5.423423862076471	5.4866791233147305	53.857765064477675	0.1330847199730035	-0.06513753622764082	-0.02872888166960591	0.893583525643632	0.9648463090169993	0.9582964408160214	70	24	55	69	38	42	93	35	100
CBLL1	4.947194260322838	5.002837690226205	37.55134571374953	-0.011764893812240121	-0.04950514935168649	-0.02874092298177026	0.9895817338458871	0.9705000475252703	0.960800620259662	47	16	63	64	15	27	58	34	67
SYVN1	5.765765718788548	5.814489335554656	66.6293626909856	-0.04357763417300905	-0.020550682850913687	-0.028752327559142823	0.963574269876284	0.9868810944429494	0.9633151636852262	150	26	117	89	18	57	122	50	111
ZNF836	3.056286357491572	3.350378088703157	10.476344800776785	-0.04291078658450278	-0.13120211360763487	-0.028781543725477803	0.9793261546232648	0.9552129261281452	0.9496085338539705	19	1	27	12	6	5	23	9	17
NSRP1P1	2.8293670109701465	3.19126725314155	9.133535461656695	-0.26651886003237657	-0.17247822981908753	-0.02878362844677473	0.8799126654296817	0.9439630055357695	0.9407664994402275	30	3	20	9	1	13	9	5	15
OR7E12P	0.6463641762246944	1.7226776736476708	1.893593618994054	-0.8936965170304901	-0.7571921287672343	-0.0287876213593612	0.6822401762271436	0.8242183643983755	0.8801601241181332	12	0	4	3	0	1	7	0	1
TIMM50	4.030935994021566	4.184593356973905	20.046901150404764	-0.10895012753034516	-0.042027986944124275	-0.02878861969902475	0.9306584031349951	0.9826047471946403	0.9576095469425928	47	3	31	38	8	19	30	16	36
PLAGL2	4.14251348815097	4.295066334184646	22.427239063746015	0.04734628667694195	-0.09522227245552681	-0.028789751069885024	0.9743448555325483	0.960883985627394	0.9538799388043429	20	13	48	37	5	21	29	16	42
NIPSNAP1	4.093870433357402	4.3622942910532885	23.911443151008566	0.13767228252312647	-0.125895010074835	-0.028805253556078846	0.9332479966552638	0.9557135978310496	0.9468313554262363	51	21	14	38	3	24	43	9	41
KMT2E-AS1	1.0035878307770112	1.8019701946243176	2.5264705498040216	-0.8607569494303867	-0.4412299711377113	-0.028815929946431822	0.6807309177816412	0.9020726863716996	0.9030903439451057	7	1	2	4	2	0	6	0	7
RSL24D1	5.574850652795213	5.6758517429135145	61.89329685297341	0.23161059742563345	-0.06608128928460025	-0.028822623011505503	0.830558186259722	0.9694314605694809	0.9556523003408786	75	39	40	87	37	54	110	37	104
RP11-359B12.2	1.0173794412157595	1.8010925376176716	2.5459212536063545	-0.903517406305426	-0.5315137663570214	-0.02884928043317523	0.6674831018619715	0.8745429506233535	0.8981906222288359	11	1	3	2	1	4	5	0	1
SORBS1	7.665778017970098	7.816120600421612	272.4171116228748	-0.07561753256383504	-0.08738122843871945	-0.02887535484742246	0.9574599791733434	0.9616337290874385	0.9553585204071964	464	62	788	232	118	101	536	317	396
CAPZB	7.528957813681479	7.5832937853511915	233.91413824514356	0.07064735953443795	-0.04337666848917896	-0.02889438941688507	0.942242514561226	0.9749870728212646	0.958593077262133	353	136	275	209	126	197	305	206	419
SSPO	1.5727978059036871	2.164823584494949	3.5853939700346578	-0.44475421396149917	-0.3329129716299843	-0.028898817530575095	0.8282658521815758	0.9160696044046833	0.920432722097685	9	1	9	7	0	5	2	3	5
RRP7A	3.8651405994057106	4.410545631357618	23.352083053578458	-0.02797342011046925	-0.2122313340127338	-0.028914642309463476	0.9891216163848251	0.9309927961768297	0.942071018393984	100	7	34	37	0	12	37	28	33
C16orf91	1.2044598382034513	1.9545826917168883	2.984115809203691	-0.04206258945600333	-0.4831252000723291	-0.028917740926130163	0.988378372901479	0.8875652251361624	0.9047372458745294	10	1	0	9	1	3	5	2	2
LRRK1	5.479190163164732	5.593407011432162	56.324222596558215	-0.08541697785617791	-0.050903819978139954	-0.028925114033392648	0.9397001400955929	0.9725893532610117	0.9584797540207837	147	16	83	118	10	43	105	48	91
SQLE	4.972765554086169	5.322558156889086	48.836265561551436	0.6125786360318989	-0.11459157703324614	-0.028956269876591275	0.6011894928401745	0.9667358576471984	0.9385460635097773	43	9	36	30	69	42	97	20	80
SLC4A8	2.0229400842307643	2.621847046622355	6.2312916145157216	-0.13500343838067946	-0.3725078504027453	-0.028976875304140226	0.963574269876284	0.9128855101651617	0.9156163280497094	3	5	22	3	1	5	9	7	2
CCDC122	2.4414246521292973	2.8556368069777363	7.555069753596594	-0.182464859176734	-0.24204672614815173	-0.02898600566000834	0.9332479966552638	0.934945572287354	0.9301356051790989	6	7	10	15	1	2	16	9	6
RNA5SP335	3.248873788168595	3.917525886103192	19.456532129541326	0.4291400054930948	-0.2626444572356736	-0.02899398737705855	0.867811504809202	0.9443592474621287	0.9127393597509347	4	27	6	13	9	27	10	16	9
HTATSF1	6.114115386471977	6.165417685169267	86.16374031182474	0.0226297855179899	-0.04478850807405612	-0.0290353625214851	0.9805556910333387	0.9716435360355306	0.960774830161441	202	32	74	117	47	62	118	73	181
LLGL1	3.374961900228518	3.641140700529055	13.265949311773102	-0.05280154970327917	-0.10015376762580404	-0.029062500888632874	0.974886291616848	0.9648463090169993	0.9531645823410382	36	7	17	23	1	9	28	11	19
RNF141	5.464274012117283	5.650615167674904	61.45881244227472	0.454017756149048	-0.08033081170252548	-0.02906263752860769	0.7001733999292286	0.9694314605694809	0.9498517250046166	35	55	49	73	30	55	105	40	90
CDC123	4.8873058808298	5.012667236704635	38.59161491570637	0.19398331673261401	-0.07850409710915454	-0.029065274875334706	0.8599148304820683	0.966527864441225	0.954275327129035	63	33	32	46	11	26	61	25	83
ZNF564	1.1260431849568708	1.9258957201481686	2.7646689042420447	-0.13414262741535088	-0.5208289782546418	-0.02907497785088681	0.9631116001545124	0.8758839794273634	0.9000559366116749	1	1	7	11	0	1	2	3	6
EIF4BP7	0.3976005812069385	1.5281141156105196	2.4383776952855567	-0.07690978018808725	-0.5773620848057501	-0.02907762310824238	0.9805694916602772	0.9105926417631894	0.8432569992008738	2	1	0	1	5	0	6	0	3
ZNRF1	3.4424387655365303	3.8540041310660147	15.210061135666287	-0.2743808310204039	-0.18698813133218464	-0.02909838304975394	0.8807596148094121	0.9377285569750939	0.9423891776635357	29	4	29	44	1	5	14	18	40
SIRT1	5.0579749996053875	5.154990738949611	42.08165131653694	0.07464456060546756	-0.06742218762292254	-0.029127365782592722	0.9516474036307814	0.9672802985043434	0.9574765724828498	80	11	71	33	30	28	80	34	69
LINC00472	4.181820061833573	4.404880792717936	23.523085047757117	-0.05970362932213	-0.0973607937639393	-0.02912838776523873	0.9694856740384475	0.9609384791781609	0.9536000690985099	41	9	62	36	3	10	52	19	46
SLC9B2	2.862127356586524	3.243938675931078	9.847142029604777	-0.271412119485571	-0.18101212644309142	-0.02913032512784967	0.8900688704191337	0.94319355294123	0.9393830561058423	25	2	10	12	8	1	20	7	25
LAPTM5	8.287610948854324	8.621087269242501	484.63006346778803	0.4539209425317641	-0.14417873975942755	-0.0291710224327024	0.7675954213599022	0.952308222919174	0.9403950139043933	180	517	463	313	217	556	612	305	680
GOLGA3	7.536533809964644	7.632713531765374	238.84965056089203	0.009394631198358361	-0.06282713435501014	-0.029193072906388316	0.9925787247217815	0.9689330238742195	0.9577279945899461	831	43	380	333	69	173	411	204	414
CPLX1	0.7873361825611598	1.762901399044511	2.108729687679121	-0.35008373487944705	-0.7117175950037532	-0.02920128333091885	0.894910892755155	0.8321488617507321	0.884065059205505	7	0	11	1	0	2	1	1	5
RP11-326I11.5	1.1681137780253739	2.1829389710044014	5.4010874300092615	0.24772281437339563	-0.5758632189966623	-0.02920479664564002	0.9486580385081717	0.9055145539829191	0.8675852007964426	0	10	3	3	1	2	3	8	1
ALOX15B	4.886646732192985	5.18588918365448	43.85879864117849	0.4497322085193638	-0.1254675642089806	-0.029205276467635103	0.7966196984019392	0.9591240540019295	0.9411229476913678	56	36	9	86	17	46	58	17	90
RAB29	4.180153920524582	4.409182274089586	25.22262550422581	0.1846660919858834	-0.1227717418120506	-0.029230616304650243	0.903904412446744	0.9567452708983617	0.9444880736743143	24	24	46	19	5	26	47	14	28
SPEN	8.493287307007813	8.546069434532246	452.511507638009	0.0010935210632698692	-0.039842140015113804	-0.029234616460086717	0.9990915778740618	0.9765798728335209	0.9609853359049784	1042	102	1006	640	138	342	684	388	868
VARS2	4.180535394415752	4.442511744067388	23.878481300476036	-0.14951282183667547	-0.12030816863091756	-0.029266736922275785	0.921582629537102	0.9518930948312976	0.9531260760545283	86	7	36	35	4	12	61	9	56
RPL22L1	4.311341650226737	4.4675404650768	26.28910348053971	0.2604991485716717	-0.09944745386582685	-0.029282867952011585	0.8377680497041381	0.9624341309069288	0.9516701865371174	35	13	21	24	23	11	56	18	49
NEK4	4.926267490131729	4.992815534108194	37.32616328328506	-0.10330400922323209	-0.052593127434462754	-0.029290156733566847	0.9201601237298556	0.9698635939640553	0.9582964408160214	76	17	56	46	14	41	45	22	75
AC137932.6	1.001091385925572	1.8198325239374806	2.3122225981047273	-0.7324251167415291	-0.48811588959408586	-0.029291874119674103	0.7144473136036812	0.882273368429115	0.9023930701605356	5	0	5	7	1	0	8	1	3
SCRG1	1.7412588500522277	2.49731751059481	4.908334328908072	0.2832379042246496	-0.4036392234892679	-0.02933176888922728	0.9192367907473221	0.9036049747423341	0.9152091522132009	1	2	19	12	0	4	11	2	6
CHCHD10	4.616109609676133	4.752506195558489	31.961291509706605	0.1113512680127734	-0.09407302366337782	-0.029372169306953903	0.9403063794095929	0.9607929618065986	0.9535871419525299	60	21	15	53	13	23	42	33	48
MRPS2	2.6433119534752936	3.300249542070784	9.745236725376248	-0.10088399846446656	-0.26981090418177045	-0.02938588247486357	0.9706551934051313	0.9275088659544839	0.9291175227533468	34	5	6	25	0	3	34	4	12
SLC25A6	7.515499253067308	7.553962773916599	228.0330516811058	0.018120915145862282	-0.03554928320210966	-0.029390969631868144	0.9829728531131571	0.977110925089149	0.9609853359049784	571	96	223	253	110	199	317	163	473
ARFIP2	4.432430904277068	4.554055676667107	26.64984199018243	-0.14624968424554022	-0.040876389405021384	-0.0294777360745874	0.8975790660093845	0.9815108691361116	0.9576095469425928	57	10	50	43	5	23	37	27	42
C9orf66	0.8266897707713807	1.6720419085117217	2.0673651285868004	-0.18812817062407958	-0.5989696108488904	-0.029491549839883502	0.9450610932981991	0.8562736547269405	0.889419938148975	1	1	10	3	0	1	5	1	2
RNF139-AS1	1.1839134253236974	1.8603101638333102	2.9756583466253246	-0.4210075197938366	-0.42845917183908844	-0.02950617091958897	0.8653098485695996	0.9030664416673957	0.9023930701605356	5	3	1	6	1	0	7	2	4
ARHGAP32	4.93577432000596	5.042882786336337	38.24534775135571	-0.06038398944788893	-0.044673410720151734	-0.0295071168813452	0.9587863673614452	0.976888516075223	0.9581370445387981	74	6	64	62	21	25	61	38	68
GCNT4	1.5129033827749137	2.1824482984463835	3.428645634874162	-0.35947134714998774	-0.3628768233177269	-0.02952508598897512	0.8661753105059653	0.9069404075961534	0.918843026677779	6	0	8	11	1	2	11	1	4
DNAJC9	4.075751759025228	4.276191551371229	21.28474027924677	-0.16984980727854157	-0.07892523681363058	-0.029530989276720012	0.8981324003409825	0.9688473775100757	0.9542288475450983	61	3	32	40	7	23	43	11	32
RP11-448A19.1	2.313290334774803	2.9686883869321252	7.213114029895536	0.2325930145553189	-0.3156462116221908	-0.029534523292471557	0.9195363797712304	0.9163350183702135	0.9267494220115645	6	1	15	32	0	6	11	5	13
LBR	5.976874170134123	6.0552544528036885	80.19262303215038	0.15674036485429022	-0.061236915465044825	-0.02953867199600724	0.8881869047181586	0.9689634837999129	0.9571773968458959	63	44	104	133	41	64	140	49	156
NKG7	3.786268559761318	4.082825955595297	20.28898743643579	0.4370247879510856	-0.14411750836730147	-0.02954312248600653	0.7874032748343474	0.9563200890667214	0.9343972204145333	11	21	34	11	7	21	24	8	40
BLOC1S3	2.2036192497564997	2.5576623610494487	6.170430004037998	0.21579663282723857	-0.27984012402864483	-0.02955053933109339	0.9246689399034549	0.9261246371438294	0.9250697573241924	2	6	8	8	3	4	8	3	12
SLMO1	1.3996569477144534	2.255486669781177	3.6786290999068005	-0.42283133736461126	-0.46384809945513267	-0.029568947023623327	0.8713224726701263	0.8922096494199442	0.9091748063502283	13	0	2	14	1	4	8	0	6
RP11-465N4.4	0.003787190515404005	1.2501817346237878	1.0015882509653442	-0.7077470537430258	-1.3989361072115685	-0.029625705700162038	0.7769218878260296	0.6817299972559009	NA	6	0	5	0	0	1	1	0	1
RP11-526D8.11	1.2148121754965955	2.0361200877077694	2.878909737762427	-0.6121627385128551	-0.43824923948115563	-0.029628384335947663	0.7764179693683162	0.8966385015200506	0.9091748063502283	8	0	10	4	1	1	7	0	8
MMP24-AS1	5.2193817254169135	5.3487165827337115	48.79337624655958	0.16305702565986901	-0.07857241705214106	-0.02963969277837357	0.8903737736519628	0.9651842158072013	0.9537286742749558	64	38	37	89	13	28	86	44	82
ZNF628	1.5578962265923162	2.1359455920558235	3.8856879340697827	-0.04692199192954926	-0.3557646732693179	-0.02964189971860776	0.9831477708062903	0.915897503870838	0.9158637289158371	13	4	3	3	0	4	4	2	6
WRNIP1	4.309715934068838	4.493718500249786	25.02826889408231	-0.1029468729025788	-0.0888497843321828	-0.029669575646515525	0.939914764448496	0.9616337290874385	0.9542650423262105	75	5	30	47	9	12	51	14	65
RNU2-14P	2.103172246052772	2.461917051435767	6.062628133095938	-0.002405117414866421	-0.309457816035598	-0.029683739588020543	0.9991618687863266	0.924924573756551	0.9176648254625462	5	7	3	6	3	4	8	6	4
TMBIM4	3.808797594417246	3.941286926660554	17.498877038831615	-0.0673998169377583	-0.11121159948089328	-0.029698393561822314	0.9639458408797247	0.9538001136090958	0.9531260760545283	20	5	25	27	13	16	32	14	18
RP4-724E16.2	2.5842809783689726	2.944844508453806	8.469527835927869	0.32291796923652877	-0.23499349876867168	-0.029698797140279128	0.8748833327485581	0.9366654141304672	0.9270523671230287	4	9	5	16	3	6	14	3	16
PHC1	4.262303484267504	4.356238910283885	23.166139760603862	-0.04973553819697363	-0.05859588166583349	-0.029737895677732617	0.9667309280636867	0.9697738543464823	0.9576095469425928	54	6	36	28	12	17	45	17	40
TC2N	5.929248976322474	6.028670903135466	78.3437252913205	0.11923238383982429	-0.07028202482993987	-0.029771789356908773	0.923776548116805	0.9650303038001319	0.9555054610411088	57	43	167	119	25	66	118	64	131
BCKDHB	3.3307588541870623	3.5898160573988793	12.737469411615479	-0.11898167760366454	-0.14669958146768067	-0.02977258800648847	0.9466215141025249	0.9463807725560526	0.9456036921202888	31	5	9	28	5	5	37	6	22
CCNG1P1	-0.05515888911779375	1.518610676655773	1.6477341012694224	-1.0131232115821573	-1.4469131363080459	-0.029772713758673647	0.7363247054591422	0.7141538091624645	NA	1	0	13	0	1	0	5	0	0
HNRNPA2B1	9.99707673080995	10.013289917486892	1260.4561459894278	0.009059681390359809	-0.019892141238864198	-0.029795852923307723	0.9891216163848251	0.9870756287767104	0.9609853359049784	2031	495	1861	1426	696	1043	1995	929	2484
BRAT1	3.595589337836862	3.9428433250436274	16.221127618904344	-0.17037153859825652	-0.15510095867228724	-0.02983041292346523	0.9186748753594276	0.94319355294123	0.945485975531199	52	2	43	21	2	10	23	19	27
HDAC5	5.463806409459169	5.6882104569267815	59.87214139273779	-0.0464447088024564	-0.1267936845442731	-0.029860698500994425	0.9743194742715866	0.94319355294123	0.9531566610575084	142	7	191	76	12	46	109	44	105
CTBP2P8	0.7291019008970975	1.7698232551324935	2.1811676972533105	-0.6947246829000938	-0.8928854273575696	-0.02987543239456977	0.7780199032405476	0.7909426022819609	0.8688154394719426	14	0	1	6	0	2	1	3	1
RP11-490B18.6	-0.5513123207809586	1.0883980832300166	0.7586765453695734	-1.7385914262392024	-4.097822765591042	-0.029883628196761585	0.45008020632640733	0.3386357953744362	NA	0	0	5	5	0	0	0	0	0
DPRXP4	0.6679294042376169	1.5566665701969553	1.7705666632581576	-0.4575758718432506	-0.6342428962403188	-0.029887942993847935	0.8514564986447473	0.8495639565126218	0.8817554176373799	1	1	6	5	0	0	4	1	3
PCBP3-OT1	0.830529462108755	1.81253424511057	2.281226425218982	-0.7901006677397249	-0.5895716687682335	-0.029894979907234945	0.7287305017051571	0.864920509785389	0.8880134777163097	3	1	4	10	0	0	6	0	6
CBWD3	0.4243792589295824	1.6002531071728798	2.3463868463226056	-0.27837923700130707	-0.7199070852988697	-0.029897193211901856	0.9347605050918435	0.8690654918133378	0.8407095255721841	2	4	0	6	0	0	6	0	3
TMED10P2	-0.5245336430583147	1.1068067543176	0.740852536926084	-1.873685781373899	-4.118349454597487	-0.029902954311305678	0.3786719206787424	0.3213023710555266	NA	6	0	5	0	0	0	0	0	0
[truncated: 6,676 more rows]
