# Supplementary material for: Genome-wide bioinformatic analyses predict key host and viral factors in SARS-CoV-2 pathogenesis
Source: Commun Biol. 2021 May 17;4:590. doi: 10.1038/s42003-021-02095-0 (PMC8128904; doi:10.1038/s42003-021-02095-0)
Supplement: Supplementary file 5 — Supplementary Data 3 [file 42003_2021_2095_MOESM5_ESM.zip › GSE150316_ValidationDataset/WithoutThreeOutliers/case5/des_Case/unfiltered/controlVscase5_genes.over.edgeR_unfiltered.tsv]

gene_id	LimmaV_AveExpr	edgeR_logCPM	DESeq2_baseMean	LimmaV_FC	edgeR_FC	DESeq2_FC	LimmaV_padj	edgeR_padj	DESeq2_padj	NegControl1	NegControl2	NegControl3	NegControl4	NegControl5	case5-lung1	case5-lung3	case5-lung4	case5-lung5
RP4-798A10.2	1.2687484896266223	2.001290879654472	2.798461307623217	0.06620368244006068	4.50576780517931e-5	-0.0016802869900032857	0.9775037631971595	0.9998661886974725	0.9950327641756798	13	1	3	3	0	1	8	1	8
SH3TC2	1.1839134253236974	1.7794868083170479	2.501367957460904	-0.051619394999002116	6.62782594140447e-5	-0.0016932858956057674	0.9811168140021823	0.9999767327751331	0.9950327641756798	5	1	1	6	1	3	2	1	7
P2RX4	4.915321550218716	5.023993657588545	37.85316152544617	0.12110798022755523	2.489570957667327e-4	-0.008417322901313123	0.9223213199811239	0.9998661886974725	0.9883601115737921	36	14	86	56	15	31	64	20	91
KIAA1033	7.0424759088131905	7.0925265863316875	165.39578253831257	0.09371744579869427	2.679149820580851e-4	-0.012127818968733266	0.9176025812627755	0.9998661886974725	0.9833121756703496	223	57	175	252	110	152	305	100	300
SRP68	5.9213933947680895	5.9772972471142936	74.66247865900408	-0.050031075955543104	3.704897996817988e-4	-0.020551457570566676	0.9592931407720044	0.9998661886974725	0.9733805757310142	173	26	115	127	18	68	112	64	130
PIGT	5.844462201411917	5.891956437882023	71.22230070780918	0.10664944658227331	4.3818072225820266e-4	-0.009436621835508814	0.9083909795186058	0.9998661886974725	0.9879549314661256	143	27	79	72	44	49	133	58	128
SRPK1	6.294859017735097	6.35234630663017	97.39509974343135	0.0330545294892083	4.7713410194299234e-4	-0.013751714835977633	0.9736706674234353	0.9998661886974725	0.9810859374050279	130	24	168	203	41	74	192	70	181
ALG3	4.571675923027756	4.655023968536641	29.069508804458547	0.017184488806991353	5.059530271109881e-4	-0.009434663052775679	0.9875926617736123	0.9998661886974725	0.9861598581945177	67	9	28	44	15	29	44	18	58
CHRD	2.293861916497151	2.886019558097878	6.918394837301305	-0.1352212568830942	5.510972367806894e-4	1.4392910359710892e-4	0.9562520719124287	0.9998661886974725	0.9999705031352188	19	1	17	11	0	5	6	13	8
MRPL55	2.6132185716986904	3.208596029895835	8.728677590816904	0.24773831955203252	5.945142284502692e-4	-0.0017828846664054057	0.9119724329674201	0.9999980049950956	0.9960641460924997	31	2	8	22	0	6	19	3	26
AP000347.2	3.7519459727436977	3.961595883725208	16.945991091588976	-0.0052925415982317	5.96363774450237e-4	-0.01020598076809492	0.9963822827192085	0.9998661886974725	0.9848255839706275	28	7	29	37	2	11	35	17	25
KANSL3	6.193022845613056	6.269304151914199	91.59922734863083	0.009306879872525375	6.238614795109173e-4	-0.013518456799617903	0.9913558528226142	0.9998661886974725	0.9810859374050279	196	19	213	112	32	74	146	71	189
KMT2A	8.298486345614524	8.360878323760417	398.08856233991713	0.05977931786608158	6.331787557028229e-4	-0.011417524445518535	0.9538637598971333	0.9998661886974725	0.9840632427934449	641	71	877	609	182	307	612	368	720
NOS1AP	2.142031626882581	2.4545054273352345	5.368229520472022	-0.0037448180141709518	6.81806971203355e-4	-0.0024764060487648624	0.9983994569869349	0.9998661886974725	0.99428478809447	9	1	5	6	5	6	5	5	8
OTUD6B-AS1	4.885137753697311	4.953268267152476	36.495808163902886	0.09546043380551675	6.819020748318037e-4	-0.006142393570192666	0.9311360638397481	0.9998661886974725	0.9908384592881214	45	18	61	43	17	20	69	35	63
ANO8	3.632445057879658	4.009603094135023	17.140094190641932	-0.06711047227545712	8.879891434820515e-4	-0.0014963397888363285	0.9716170213093717	0.9999069240569299	0.9972683687084989	61	3	27	30	1	24	28	11	23
ASH2L	5.23243323691677	5.286889880563419	46.505672290800774	0.1409433792549059	9.055042873638863e-4	-0.004782029174091813	0.8829413309632523	0.9998661886974725	0.9929112225993801	79	23	46	55	26	30	94	35	84
SETMAR	2.6982754312900474	3.0918194464413937	8.144839060816302	-0.007242788170709043	9.62245016733855e-4	-0.004237042098113973	0.9961148425198141	0.9998661886974725	0.9921149872694626	13	1	14	23	2	3	11	8	25
BOK	3.3819237757686507	3.7070028701218143	13.479335801517085	0.1404799449684021	9.946405256259102e-4	-0.004559119250778176	0.9335994526410326	0.9998661886974725	0.9921149872694626	54	3	10	25	2	10	29	9	28
MAPKAPK3	4.551490268093019	4.955433268361066	34.933298961056295	0.15772546721028027	0.0011672261562089142	0.0034437986316652857	0.9311360638397481	0.9998661886974725	0.9941268368025195	91	6	27	120	2	43	57	20	62
ST6GALNAC4	4.124648196811924	4.285534077132686	21.77160874119851	-0.04549444426981056	0.0011717414606570806	-0.008022679015095404	0.974380094733957	0.9998661886974725	0.9884940297641256	59	7	21	36	8	8	35	22	54
FLNB	7.9136891194899155	8.03488178695333	315.843371615848	0.11301921048004794	0.001445182610764216	-0.006655404134406687	0.9261017043214868	0.9998661886974725	0.9897643700827097	817	41	691	542	77	253	524	245	630
IPO11	3.9832476732397426	4.346125149157978	22.164978167398157	0.008959748793947831	0.0014533618028799782	-0.00381650028947093	0.9959559525559848	0.9998661886974725	0.9935859662984634	69	4	13	54	7	12	76	6	42
OXLD1	2.8220617340612195	3.1174940893146417	9.405887949862572	0.19102001849205746	0.0014769352343088167	-0.0035414574913358705	0.9202543118141148	0.9998661886974725	0.9929112225993801	16	8	4	13	3	3	20	10	14
DCAF16	5.277985434346643	5.409666610098553	50.51666295124011	0.10273725494179528	0.0016254429398308398	-0.007634093195686699	0.9361436729808972	0.9998661886974725	0.9886586156760193	67	30	40	118	12	40	68	57	74
ZNF579	2.002235272673114	2.304175625547697	4.647749618086581	0.07934027646677407	0.0017527633008193966	-6.762379895858039e-4	0.9694856740384475	0.9998661886974725	0.9984187120500922	4	3	5	8	2	5	6	3	8
SDC2	5.952153922577552	6.045647720255926	80.43366811036536	0.28782717801506374	0.0019692045607261257	-0.012137269256730797	0.7564516831134824	0.9997767621555158	0.9811636672158739	90	55	71	77	46	74	132	59	129
SARS	7.285674580713796	7.333041185443835	195.32425479184872	0.08521566303185814	0.0021416663668785657	-0.012624882059477522	0.92090418126473	0.9992822811943595	0.9828198833168352	362	51	209	267	133	156	312	154	382
ZC3H8	3.2024506221765368	3.4749154342912143	11.81377539049271	0.08290702073283418	0.0021872766015872155	-0.0040666636696015095	0.9651232223040225	0.9998661886974725	0.9929112225993801	9	3	15	34	5	6	21	16	15
IQCC	1.5646334910402258	2.1095281417441374	3.3096253494179106	0.059998279691327094	0.0022350871040135918	-0.0032146922795853344	0.9772115476063938	0.9999895305148914	0.9929112225993801	9	1	4	8	0	3	4	3	8
STAG2	7.29156997146575	7.34415457765909	196.68618644181535	0.09440296817329291	0.002344479611446738	-0.0122275639193462	0.9172890309291559	0.9992041016326647	0.9833121756703496	262	52	360	225	126	147	379	148	355
CYP1B1-AS1	0.3909893576793093	1.612051498640804	2.0418379972050156	-0.44816820521821754	0.002379953738268167	-0.0026463833554265736	0.9001339010022945	0.9998661886974725	0.9890071060317914	3	0	6	0	2	0	9	2	0
FAM58A	2.6589360574319945	2.9484047167272203	7.9939080413226575	0.15671719777783075	0.002476710435718729	-0.0034993392220405246	0.9360940805250499	0.9998661886974725	0.9929112225993801	20	2	3	11	6	8	9	7	14
PHF8	5.759012385512339	5.832279333952741	67.00911671636136	-0.047949725625002576	0.0026086972812210175	-0.01749164179090277	0.9625311219864356	0.99901378953928	0.9761599708012813	160	15	117	114	20	62	108	47	133
ACSM3	2.2405257711889996	2.607870883774363	5.91211467001418	-0.03018249060479949	0.002674407592605583	-4.4095902615063867e-4	0.9876285162765708	0.9992822811943595	0.9985134272570259	10	2	6	6	5	1	14	4	14
COX19	3.047452607092886	3.569351525050663	12.007905304624739	0.24046757650285464	0.002695560555259556	-0.0017403034665542901	0.9106392722548784	0.9998661886974725	0.996521619629183	16	0	22	37	4	8	14	8	40
ZFP90	4.603060226420424	4.856426703789748	32.4087876672787	-0.014212101742606181	0.0027568909398328965	-0.004549009796593933	0.991176777989089	0.9995305150485742	0.9929112225993801	77	3	70	60	9	17	77	17	83
PTPRJ	6.446089116605249	6.4906126589831725	108.57111374103553	0.06567471289670332	0.0029461808342245706	-0.010716857056298382	0.9450610932981991	0.9984217357757721	0.986119190659761	183	58	162	106	45	105	192	60	206
IGF1R	6.600985242384113	6.686185306976391	122.85559698171875	-0.018932262584847266	0.0030384992974939427	-0.010793442294916453	0.9847036167552751	0.9988032917185405	0.9853562788423971	248	22	262	219	37	99	187	123	202
ELAVL1	5.436756191137117	5.508619065465595	54.136005277414625	0.03086899968915859	0.0031927119266462163	-0.009345562921744162	0.9773874664218157	0.998633467561377	0.987617292658596	92	16	50	95	33	47	102	49	66
SGPP1	3.8077051940029962	3.9156369986278907	17.2882362021052	0.22073010996805012	0.003295446033371462	-7.168821640316987e-5	0.8633305079113812	0.9990625039834935	0.9996453093478047	16	9	18	28	10	14	28	13	31
ANO9	3.0619995365196773	3.4817559201852917	11.107475082227207	0.11587055680068992	0.003364938776069664	-0.0038297663717030326	0.9518119376793094	0.9998661886974725	0.9929112225993801	21	1	26	28	1	12	18	6	26
PSMG2	3.6427704837026207	3.931982638105946	17.134390084290068	-0.0091308385475194	0.0034897407892189973	-0.00637501234965041	0.995944074148346	0.9992822811943595	0.9888637774330796	16	7	25	25	11	14	48	2	33
NPIPB15	1.994223557099001	2.5139560115613415	4.827846268918462	0.14176595185587026	0.003591778566515176	-0.004694140646899246	0.9475200744659905	0.9998661886974725	0.9899422761999868	11	1	13	8	0	3	8	5	11
MEOX2	5.326518424146716	5.567305456292415	55.70268850038025	0.061600017055303755	0.004024242027440663	-0.001251336298572991	0.971445846993402	0.9990625039834935	0.997982636072267	225	21	80	34	8	47	71	70	72
RBL2	6.791573184327271	6.818643061551267	136.37514455391243	0.04319092422322059	0.004069775592564361	-0.01196861271800236	0.961308037636056	0.9968198466188137	0.9848255839706275	178	58	228	178	64	97	231	129	230
DTWD1	4.540359223575508	4.679651428404119	29.564780141711946	0.09935188543644125	0.004091913393885023	-0.006412083844345801	0.9381867332076783	0.9984217357757721	0.9901432419086309	45	6	30	58	20	15	44	26	74
RNU1-148P	2.0000010978454945	2.7331655168598346	8.203574599440834	0.14057198808996632	0.0042032737435058875	-0.008471414358314657	0.9665389732312887	0.9992822811943595	0.9734054743194142	3	9	3	2	6	16	2	5	4
CHST9	1.672739810002395	2.41574300598036	4.809227233723304	0.2533967939471942	0.004502395824903168	0.002106272984621319	0.9275102042863115	0.9998661886974725	0.994633323048098	2	1	22	2	1	7	2	6	6
SCNN1B	2.680009898922843	2.9284646681162534	7.628694303653668	-0.07787386418405016	0.004719648028023879	-0.00648320595689126	0.9651232223040225	0.9992822811943595	0.9884940297641256	10	3	18	10	2	10	10	6	10
ARF3	6.335596347463765	6.407114084621973	103.05672863964773	0.18107789711087774	0.004752059475057082	-0.010697372695718039	0.8410608834223243	0.9972043502745445	0.9853562788423971	167	74	99	102	39	85	152	89	183
PSMD8	6.24113120175116	6.2695576387572265	92.56988363124053	0.007909099716264538	0.0047694882517439205	-0.012729978690905612	0.9913558528226142	0.9964136388178123	0.9831288569805144	192	33	131	107	45	81	125	73	191
STAT6	7.911298216801713	7.940442230231541	296.969437298838	0.0042496052726001075	0.004903223023489436	-0.01733466773894196	0.9955565288888286	0.9964136388178123	0.9769836562960285	719	83	527	413	96	239	498	260	508
HACE1	4.718752962603781	4.801365123127468	32.220745159669896	0.043762710756104016	0.00490472786397576	-0.006097174934503833	0.9710082881829826	0.9971330227482387	0.9913312503172116	43	11	58	49	15	19	78	23	55
GAPDH	9.27716485179037	9.30000563770268	768.2373173431582	0.032719420956154856	0.004979062683482607	-0.014846322299983642	0.9692816891216463	0.9964136388178123	0.980099149019811	1616	348	745	1019	346	743	1229	539	1371
IER5	5.508611514273391	5.57290639582876	56.6769467508689	0.0740860073165447	0.005023507768964264	-0.00825469353788491	0.9450610932981991	0.9968198466188137	0.9888637774330796	84	18	54	105	34	53	106	43	80
E2F5	2.098645310580264	2.44824676677598	5.242378993021688	0.01280429369696214	0.005083702834069789	-9.543928023483892e-4	0.9946572323378168	0.998633467561377	0.997982636072267	7	3	9	3	3	3	4	4	16
SGPL1	5.743966740937691	5.806199372148193	67.53870234338343	0.1658865805977353	0.0051138306420578	-0.007696117107094031	0.8613459206387933	0.9968198466188137	0.9890071060317914	86	33	66	84	43	68	106	43	119
WHAMM	4.854674067974201	4.926276874269936	35.3531567055597	-0.06470042046059112	0.005192528560802073	-0.010447843842881532	0.9546419056040937	0.9968198466188137	0.9859388347270632	60	11	60	51	16	27	38	33	82
MRE11A	5.626193995810102	5.660749620647295	60.200060184574475	-0.006088055782659394	0.005337021336570464	-0.01294534300130588	0.9942142035466992	0.996273767144958	0.982665246853963	104	22	101	72	28	49	96	58	93
PIGH	2.498907814549061	3.0192835028886638	8.252040268918766	0.25609905684196815	0.005373229269825514	-0.003986377660946363	0.9057858092181617	0.9989627578228065	0.9916722686879442	12	0	10	11	9	3	26	4	14
MARVELD2	3.8108260704319044	4.0259634111782585	17.670215209996794	0.021880313987235323	0.005377343944429298	-0.00747995982793197	0.9875926617736123	0.9981994032200001	0.9888571663195087	35	2	23	41	8	15	25	11	46
GRSF1	5.899845566055743	5.937876468636814	73.34487278612485	0.0866495916485379	0.005398644334737038	-0.006444075070975966	0.9223213199811239	0.996273767144958	0.99145213769184	116	28	75	122	40	54	136	53	143
SH3D19	7.64385046384242	7.7173651109434385	254.95505618024313	0.09554726707236237	0.0054631246185255005	-0.010154490195701547	0.9261017043214868	0.9968198466188137	0.9861164100658905	604	54	424	210	153	194	425	241	417
CD9	7.179465977746389	7.302402541652478	193.03100246661572	0.33899751141010853	0.005515532218504341	-0.011546494241633854	0.7305242566150202	0.9972465914875394	0.9815143305009454	188	117	148	171	140	162	324	135	367
NCOA2	6.282568883141314	6.33409393098086	96.10977940763465	0.012325598223721871	0.005599691456033607	-0.013381609481652996	0.9886623480270258	0.996273767144958	0.9815843316846917	149	32	201	159	28	77	173	63	203
COL6A1	9.166517534683859	9.238593847415743	735.176301376118	0.10387272195994335	0.005747599868834546	-0.009857544479589177	0.9201119489958905	0.9968198466188137	0.986119190659761	2253	284	486	991	288	600	1032	711	1278
ZPR1	5.133832805798872	5.235150494814551	43.82570216580915	0.02127753285241699	0.005754592128250104	-0.008991513231933526	0.9839667737442038	0.9968198466188137	0.9879549314661256	79	18	51	101	10	32	102	31	70
LRIG2	5.117451524611876	5.188664766428426	42.38964423615136	-0.04426788754457153	0.005758788909624896	-0.015842152833264223	0.966539144232272	0.9964136388178123	0.9784548194338857	76	13	63	88	13	30	68	42	77
IMMT	5.967905405956642	6.006818360180211	76.50328210534794	-0.0226040010286646	0.00578237589443093	-0.016907687123763265	0.9790592571874301	0.9953052352036533	0.9771784278697707	191	25	108	99	29	73	137	55	124
KIFC2	2.962733443407408	3.7140081387306454	13.119143288857384	0.5129212514211873	0.00583730262873633	0.0036080479790009104	0.8164161635014463	0.9992822811943595	0.9929112225993801	48	0	25	28	0	13	23	9	29
EPS8	6.618549526860989	6.668274129217066	122.61944717624793	0.08694923632981924	0.006083387936625984	-0.009768803823603072	0.9265729609122983	0.9958404240575449	0.9874286758668921	155	62	133	240	46	75	212	110	244
C21orf2	2.342890590856654	2.7461335735797685	6.151607554867074	-0.13655575046440765	0.00615412485657048	-0.005231777273972809	0.9424655975237697	0.9992822811943595	0.9890071060317914	18	1	12	9	1	10	9	3	9
EOGT	5.2525859370433965	5.3755599076635425	48.64774307348647	-0.1135570764343592	0.006902126148103041	-0.006815687741139314	0.9237388099411237	0.9964136388178123	0.9893947352190889	71	18	103	84	11	28	59	66	83
IMP4	4.328122784119513	4.449300340502651	24.83723035219643	0.030353807889873373	0.0069900274735563575	-0.008253456792119756	0.9798908645690257	0.9966602486086047	0.9884940297641256	70	12	25	33	6	22	51	17	39
NUDT12	3.14653619907195	3.3885213381225077	11.706910919211492	0.37837896117869446	0.006994176295674389	-0.002874349892369651	0.8208210179355019	0.9973405605018109	0.9941989653082137	17	8	4	16	7	5	21	9	26
LRRC16A	5.674295323617685	5.731286417725659	62.52336886286318	-0.0351712946405683	0.00710486322982733	-0.01818492825139364	0.971445846993402	0.9943333179429451	0.9747521830426265	156	17	105	89	20	46	105	55	120
RNF121	3.538775893425756	3.7887870033185376	14.462693025635488	-0.004643063570369996	0.007202166378193581	-0.010266380976284259	0.9966962004631745	0.9972465914875394	0.9839812059244479	43	3	21	29	2	12	26	12	28
ITM2B	8.386724175281309	8.50404297860715	443.7248829087669	0.2703859034924402	0.007228190063665993	-0.010041204542963953	0.8063513477108756	0.9964136388178123	0.9853230694070222	317	271	675	338	261	322	760	387	792
ADCK2	2.290597187931815	2.821349485902225	6.8309435781050984	-0.47100517782505397	0.007527392349738289	0.0016362215947030602	0.8359437536011571	0.9992822811943595	0.9967502609102344	24	1	4	13	2	10	8	9	2
CPSF2	6.324515860474056	6.358614447975833	98.74012546364845	0.05343111410909645	0.00763001996552007	-0.008233148900819092	0.9530035082584388	0.9939916120037818	0.9890071060317914	176	35	105	145	56	94	163	64	185
DDX39A	4.829372848475496	4.985423306754466	36.479129142749294	5.631326347175456e-4	0.007734927632245397	-0.005605217389898308	0.9993394878058939	0.9964136388178123	0.99145213769184	122	6	34	53	16	37	44	28	77
ABLIM3	6.355301759870131	6.463204714203099	105.22790861643969	0.12496655582521668	0.007850848434892461	-0.006351769513557603	0.9176447274107483	0.995271555665479	0.9904626043722063	294	29	64	231	36	87	171	79	215
RERE	7.807770553066707	7.825097555313044	274.652012465507	0.007293671026850309	0.00817092761487384	-0.01607030163056658	0.991145270556634	0.9937430331135668	0.9784548194338857	581	104	470	333	96	250	450	192	524
CLEC16A	5.8095548977931735	5.933227103146009	71.61851596416948	-0.004582650912004172	0.008245308033152906	-0.0070447806149529215	0.9959681585229097	0.9951035281303265	0.9896426096131715	199	13	104	150	16	50	137	61	135
BRAP	4.539884475643429	4.610454432804199	28.16629134378601	0.04751182503107493	0.00828871828033345	-0.005912134054985264	0.9666982444616753	0.9943333179429451	0.9920647373869955	55	13	48	29	10	24	47	19	57
ENO1	8.793486152774703	8.818154247088247	548.8501962703716	0.04567251335716123	0.008382007462407342	-0.0128044413600711	0.9574599791733434	0.9939916120037818	0.9828198833168352	1154	217	486	943	234	486	961	403	962
TNFRSF11A	2.070957996929497	2.5052743935242345	5.473506239308295	-0.4681866013024787	0.0083843769446118	-0.0021837752570982006	0.8096946777136197	0.9983767757431624	0.994633323048098	7	2	8	8	3	1	11	10	3
RAPGEF1	7.604346882026951	7.6431267152157725	241.15136203187734	0.008824455320706671	0.00862131394941553	-0.01380841698281759	0.990838446108529	0.9939916120037818	0.981102495592692	607	64	437	332	74	218	413	188	407
SHISA5	6.091082414763877	6.145108948061241	84.2613839086016	0.0026116039221948718	0.00880299436379408	-0.01237155174494629	0.9972399052808159	0.9939916120037818	0.9831288569805144	154	33	107	179	22	65	125	78	161
ATE1	4.705871785707712	4.811180439897064	32.356924008704304	0.036032049152224147	0.008808191662896387	-0.005360174474397635	0.9750576362076869	0.9943333179429451	0.9921149872694626	58	7	53	44	19	19	80	22	57
RP11-474P2.6	0.9029355811826665	1.9170323979171844	2.8354373694704273	0.4467245286968406	0.008924058817436886	-0.001705932903070823	0.8850775331618275	0.998633467561377	0.9941989653082137	3	2	0	11	0	3	8	0	5
PAIP1	5.804454833489434	5.864050999685309	69.7031342653943	0.0880339705748374	0.008946253566483108	-0.007242545446930874	0.9261017043214868	0.9939916120037818	0.9896752025877641	127	19	85	82	48	52	139	58	107
CPPED1	4.361202398864982	4.603141945015419	29.077587971227015	0.2863440867196895	0.00902960303987974	-0.00930433202595896	0.8341859313554709	0.9968035054891691	0.9828198833168352	35	29	39	20	5	16	57	33	32
ADSS	4.934882190141656	5.0357550638341255	38.2684094654924	0.07284517809054654	0.009290837057052203	-0.0047057629210186195	0.9507919816805657	0.9942195673279511	0.9929112225993801	70	9	51	52	25	27	71	19	97
SLC8B1	5.437480107405546	5.5650206040361585	55.90439392699321	0.03944627103797606	0.009292451448817839	-0.007683501039803538	0.9742336718269524	0.9943333179429451	0.9890071060317914	113	30	73	103	7	44	85	56	93
TMEM53	1.8321561788869598	2.2231714185238327	4.217321136316755	-0.14700243463489795	0.00935722432068232	-0.0022110312448306506	0.9461962485799705	0.9979208568629953	0.994633323048098	9	1	3	6	3	6	7	3	3
APEX1	5.891799168333048	5.938703968864788	73.87766535633342	0.13851639179378325	0.009410430526152178	-0.005145541829652377	0.8772848521481506	0.9939916120037818	0.9929112225993801	129	37	72	81	41	63	114	50	154
RPN1	7.54099339131307	7.573571650634909	231.16596235948165	0.05078536127372652	0.009423193460822443	-0.01120600096293158	0.9538637598971333	0.9934348121497806	0.9853562788423971	467	75	314	232	136	200	349	207	387
IFITM2	7.5965495355060595	7.694727739907876	252.3514825192013	0.2136381373422755	0.009552672775518849	-0.009350638051581052	0.8301064900865726	0.9942195673279511	0.9861598581945177	239	88	377	225	201	166	447	238	434
CAPN7	5.3152725118516875	5.429758439817081	49.95823037860419	-0.004625732556928556	0.009675631592336215	-0.009101566200716076	0.9959559525559848	0.9939916120037818	0.9879549314661256	87	12	108	99	11	35	104	38	95
ZNF780B	4.3719583961061526	4.57349055093301	26.865053123274553	-0.012030199039242762	0.00991899747358434	-0.00591781385164438	0.9925787247217815	0.9951645254057229	0.9905089303736516	45	11	47	58	3	13	44	31	53
DNAJC8	6.1783752955791265	6.211854977978308	89.42261461246713	0.04828420178365036	0.010023522376674525	-0.007099305270216051	0.9592931407720044	0.9931778077917657	0.9901432419086309	140	39	107	112	49	78	119	85	151
CTC1	5.306932298152712	5.5020251230006805	52.33126998538381	0.005714641247047632	0.010209871284140852	-0.0020506094468169186	0.9959559525559848	0.9944851174081072	0.9966973690939532	108	7	140	88	10	34	109	49	88
YTHDC1	7.718535166561051	7.772478206485361	264.63417004547847	0.06578884354533661	0.010243514952730338	-0.009537508721355205	0.9450610932981991	0.9934348121497806	0.9879549314661256	430	58	565	304	140	215	383	227	524
CAPRIN2	5.071940637076293	5.179586775893005	42.024715804173795	-0.10975155591155276	0.010429667166259935	-0.009323970082986889	0.9200579115076095	0.9939916120037818	0.9861598581945177	89	8	68	77	16	49	50	28	85
ZNF680	4.157891716112814	4.39156513309563	23.267146852044707	0.07167030854753352	0.010446769683142225	-0.004749375846568088	0.9631087087633291	0.9951035281303265	0.9929112225993801	43	2	35	50	12	15	44	12	64
UBE2O	5.155540012514584	5.319922371962472	46.20908808646653	-0.04877009358558689	0.010530069264121837	-0.002817646629309867	0.971445846993402	0.9942195673279511	0.9950356099439361	168	8	55	70	12	53	64	36	77
UHRF1BP1	5.703783581161059	5.756485354779722	63.97408867475138	-0.010067306393370203	0.010576671124161243	-0.009854843906602346	0.9900990242160921	0.9931778077917657	0.9879280571403685	123	27	103	95	19	34	127	56	128
WDR36	5.313080843566772	5.400656425131364	49.60599020580725	0.07923009755538682	0.010827883121702877	-0.006811855614176699	0.9433265631001507	0.9939916120037818	0.9890071060317914	111	11	43	93	27	36	94	39	93
LMO7	8.14024376341788	8.17588609397124	350.43520187824527	0.02672462910183154	0.010875275312070198	-0.01064140745177748	0.9756858224447573	0.992697080579021	0.986119190659761	837	112	344	583	152	266	628	212	811
RRAS	5.207701199994384	5.250228540736316	44.83284813733928	0.02632085429019832	0.010955296149422086	-0.005441795313000434	0.9772015078650703	0.992777346332038	0.9929112225993801	81	21	63	63	16	40	85	29	79
SLC2A11	4.216766860832824	4.47730283393718	26.579416525147625	0.3381291002611207	0.010971713753092919	-0.006437097086791364	0.8359437536011571	0.996273767144958	0.9884940297641256	14	22	18	54	8	19	28	36	34
RP11-159D12.6	1.4698541877551783	2.149751220939156	3.322912065851759	0.10009345204006904	0.011132836953899211	-8.596649443526047e-4	0.9676726660771512	0.997442488115434	0.997982636072267	5	1	4	12	0	1	6	2	12
UBE4B	6.0517434895681035	6.127695801480578	83.30478639550485	0.04585158261752203	0.01184620533272096	-0.0077723284492765355	0.966511465606147	0.9931640365350819	0.9890071060317914	209	18	101	106	47	69	177	46	160
TRIP13	1.4325186216635573	2.123413501479832	3.6730241884897232	0.6279516747524676	0.011852654722409482	-0.0023894818345051223	0.8033770526773575	0.9968198466188137	0.9934536756857334	13	1	0	3	3	2	8	2	8
SMG5	6.211491237909939	6.361063447140708	97.28263407648753	0.04604221073795446	0.011872555182078363	8.497627069131809e-4	0.9716925530259144	0.9939916120037818	0.996521619629183	361	19	130	151	18	98	165	70	167
RPLP0	8.883697876909185	8.958020909078183	605.5733549314205	0.1406274569746482	0.011926907214372853	-0.008323921213530424	0.8914166899704509	0.9932296064224866	0.9886586156760193	1731	217	394	666	325	473	976	557	1037
GPI	7.025500243958426	7.067415710701968	162.33993028556057	7.402313634637345e-4	0.011963607796869887	-0.01198780194159366	0.9992111213366963	0.992515418755237	0.9879549314661256	341	77	156	244	61	138	203	173	261
HMGB3P9	1.9697772510824716	2.5515538470275145	5.273501989564914	-0.4126833700140137	0.011964686240271513	0.001218239128472929	0.8499513336707404	0.9977760414154095	0.9978486579354604	15	1	4	13	1	11	2	2	10
RUNX2	4.363361964424436	4.457223289061367	25.312601918942676	0.13168230900711628	0.011991089703053903	-0.00297327548612771	0.9116102378362725	0.9939916120037818	0.9950327641756798	31	13	52	27	9	22	40	17	52
ISG20	5.051584621783724	5.2773051541182054	44.94472199206312	0.1882611321233648	0.012053886441629877	1.1129071323071093e-4	0.8992123525441273	0.9943168997855826	0.9996453093478047	36	13	146	73	7	47	70	36	73
GBF1	6.538032838087869	6.6172329770000315	116.95258427381721	0.022356907143449914	0.012165166759490281	-0.00963927026600792	0.9806050842896622	0.992777346332038	0.9886586156760193	357	23	173	178	36	89	202	93	236
AC253572.1	1.9054768610547523	2.463914974032596	4.991409015031082	0.4288757836998727	0.01217405601254076	-0.0016075609568143834	0.8366069622386522	0.9968198466188137	0.9960473196676554	3	0	15	5	4	3	7	4	13
RPS2	8.150695755080081	8.21753516961306	362.07312892044035	0.08978859121756455	0.012224566987026298	-0.008161104350834891	0.9311360638397481	0.9931640365350819	0.9888571663195087	1011	150	267	399	168	377	581	286	516
CCSAP	3.9137205625916915	4.139562148192234	20.610959789616622	0.292319158645197	0.012254288996815424	-0.005802108334801233	0.8627919773590762	0.9951035281303265	0.9890071060317914	11	11	37	19	13	27	38	7	28
ZNF595	3.688958557689032	4.02881481869114	17.662480849458387	-0.022015277544257066	0.012327804245224864	0.001048284035739701	0.9891216163848251	0.9957262264052184	0.9984872052966179	23	2	62	22	4	17	31	21	16
S100A16	5.395989908029879	5.465486244848919	51.95858031564359	0.0015229108141670286	0.012373720977202842	-0.009810311732679886	0.9986875587016207	0.9926183172180452	0.9870576276384095	115	19	50	106	16	52	84	39	87
SDHD	3.8489718991715227	3.9897558853485253	18.033744435539028	0.18583480972056987	0.012509451361197082	0.0011463706169925992	0.8874961736546325	0.9939916120037818	0.9985048315706025	30	12	15	25	7	9	41	11	38
SLU7	6.00728215831657	6.078680408717038	80.64437010266506	0.07271272119288054	0.012530761266545183	-0.00648920298363244	0.9435156559706571	0.9925883151866751	0.9905990736645772	112	19	131	120	50	46	178	60	157
CTC-277H1.6	0.45270696950276196	1.4566472384286426	1.6087292337602592	0.23803037412115205	0.012668417437382866	-0.001122705693330289	0.9397548854354512	0.9973360319182953	NA	0	1	3	5	0	2	2	0	5
CERKL	2.157695249302955	2.9859062435135497	8.524571819362736	1.3598269861353056	0.012715925866236143	-0.004076670173819894	0.5927525530339436	0.9972043502745445	0.9890071060317914	0	8	26	3	1	11	13	4	12
FNBP1L	6.442170385885589	6.495483443526848	108.84999625590845	0.14284242289748095	0.012721919362911147	-0.007464291593031019	0.8766187150196408	0.992515418755237	0.9904237791948995	116	40	191	125	66	87	181	77	225
MAPK8IP1	0.6785315781352484	1.7445521250843463	2.147723260531257	-0.24948868592621426	0.012768870226768063	0.005524852894509364	0.9388162608978319	0.9998661886974725	0.9810859374050279	12	0	1	3	0	2	0	4	5
CAPN2	8.331627946746138	8.354527533654284	396.4434374088913	0.00761753591246911	0.01281293847949735	-0.01341982816492039	0.9910369959561215	0.9908203518749553	0.9816075912357445	874	107	579	701	143	321	618	363	694
PLXNA4	4.178970490533466	4.3580883204490695	23.38040923317795	0.25484153700727297	0.01295574282236504	-0.004507297145944519	0.8553523940253909	0.9939916120037818	0.9929112225993801	77	7	14	20	14	16	38	18	52
MRPS28	1.7751712889006162	2.2806628704360015	3.9391115765995557	0.03827727468452593	0.012987635727838795	-0.002105697178600637	0.9843826205996068	0.9968035054891691	0.9950327641756798	9	0	7	7	2	2	6	3	12
STRN3	5.7824295485152435	5.838072053481141	68.01804111810658	-0.015402018932247111	0.013037968680355994	-0.006830481657616506	0.9872324980863797	0.9923722295817454	0.9904243364663885	139	21	97	88	34	65	95	36	167
DLAT	4.8489048272235005	4.917164845280892	35.64310863676292	0.16017188023234516	0.01340762930624659	-8.929570506488523e-4	0.8752165430087134	0.9926183172180452	0.9984872052966179	71	15	33	38	22	27	70	25	63
PDCL	5.005074669022519	5.111449681823628	40.72154785436436	0.1509977572119054	0.013422509145907677	-0.005303735475197874	0.8930655218440514	0.9931778077917657	0.9929112225993801	74	9	70	32	29	35	76	30	67
TMEM109	5.407297971019732	5.465150594544301	51.91583454936154	0.0191400403320511	0.013558215476856128	-0.008986031027328489	0.9831285684179387	0.9915544842424607	0.9886586156760193	127	21	79	61	16	33	99	41	107
NIT1	3.5518513610332496	3.748237013979815	14.337318705203016	-0.03414367341677366	0.013581990189297804	-0.004161308050694442	0.9803680567300239	0.9939916120037818	0.9929112225993801	25	5	29	22	4	5	26	13	37
RPS6KA5	3.5052116101495567	3.8259364610144577	16.20505858866833	0.7423701769930662	0.013623589390616355	-0.005446995730654593	0.6723052422849369	0.9951844599354809	0.9890071060317914	4	8	41	10	10	15	27	10	29
ABCD3	5.351274134612083	5.463550609448467	52.20950326890815	0.023351677656646693	0.01363472641403003	-0.006541725108681353	0.9827677698283062	0.993145233365069	0.9901756985439422	96	30	68	91	8	44	84	53	73
MSL2	5.483037285187063	5.533214887910963	54.83377920201225	0.0459986590340286	0.01368529959776153	-0.006025874468909623	0.9639458408797247	0.9914637843561541	0.9921149872694626	91	22	103	59	23	33	109	49	97
ZNF283	3.505609480494663	3.6925966040088154	14.03591819607982	0.20487932293343308	0.013826903216922924	-0.0017755348388909704	0.8862850201156536	0.9939916120037818	0.9971591229060017	15	7	14	36	4	10	27	9	30
ZNRD1	1.9713963436062532	2.421179376794058	5.374584681504259	0.33445439125340554	0.013872068283566978	-0.0021469557043928317	0.8857314323371063	0.996273767144958	0.9945770278042734	12	5	1	4	2	5	4	4	12
WRAP73	2.7980545422054544	3.310146553538135	9.543494473288854	0.21213725650202872	0.013903352859111356	-0.002467956931450854	0.9175484930901531	0.9957944306465413	0.9950327641756798	34	0	16	17	2	5	23	8	20
MAL2	5.575685301135537	5.689213405239586	62.07843803269	0.31881040996207494	0.01391356617658129	-0.007501761929715481	0.7708112485470883	0.9931778077917657	0.9888178128731091	77	37	33	108	32	49	125	38	114
C19orf70	2.911044899866845	3.212141575961359	9.243129029133021	0.04964074133624895	0.013953907549840933	-0.003245774470127228	0.976915438649307	0.9943333179429451	0.9941268368025195	26	1	11	14	5	7	22	4	20
ATL2	5.280944122649048	5.3561651714521465	47.92739908098886	0.05666968327587387	0.013982823903776594	-0.005254929565623845	0.9603255644494308	0.9923722295817454	0.9929112225993801	61	15	91	82	20	30	99	30	109
TP53	4.673207283792132	4.783965744703268	32.10845232601322	0.09704408348732499	0.014082431650062104	-0.004507517185335355	0.9404702829559531	0.9931778077917657	0.9929112225993801	44	15	25	77	11	29	42	31	54
GDPGP1	1.3857174089159954	2.102455719508873	3.416151322481976	0.10774246319107482	0.014116253261918149	0.0019475486421537329	0.9696274161154408	0.9981994032200001	0.9947046483998894	9	1	1	11	0	4	2	5	5
HHAT	1.9374293774258917	2.3767077620657346	4.5382221746935025	-0.16347182642033112	0.014281427902273346	-0.002109609208133143	0.9367947722611334	0.996273767144958	0.9950327641756798	12	2	4	8	1	1	11	6	6
IFT122	4.700154510507611	4.895272893731635	33.74963221696549	0.028951150384276748	0.014429319067968219	-0.002372080698228354	0.9819181190203287	0.9934348121497806	0.9957226269757536	98	7	84	31	6	28	57	31	60
POLL	3.5752857524481696	3.840562556271289	14.977439813767205	-0.00913984587296608	0.014552434295977438	-0.007333860159402258	0.9946572323378168	0.9939916120037818	0.9888571663195087	38	2	30	28	3	8	32	14	30
C1orf27	5.618692379817324	5.686531408451595	61.539017355533034	0.12709940203058306	0.014830261782970172	-0.0037451591021816495	0.9005568516252966	0.9918309561391184	0.9939825292655953	73	21	72	99	40	35	122	57	106
ZNF141	4.498791193306059	4.697264394954103	29.490599802117632	-0.017884572771094363	0.014836940227527958	-0.0040849249431035755	0.9890941790357342	0.9934348121497806	0.9934536756857334	47	13	63	49	4	11	68	31	50
SIDT2	5.64945990129652	5.74618648329969	63.33604685979443	0.029328090974910407	0.01487017515233201	-0.007586752961059974	0.9784745396619763	0.9923722295817454	0.9890071060317914	145	27	126	75	11	60	108	42	121
SNHG3	6.561761952737389	6.642955921455067	121.23071743554036	0.19523757412912116	0.015096150312762145	-0.006843062446763862	0.84927641531483	0.9923722295817454	0.9896752025877641	150	54	82	201	78	116	204	97	177
GALC	5.207094389937852	5.3281428356416525	48.47953890770642	0.34144282248884505	0.015321277234877114	-0.008464164616660197	0.7402500377811763	0.993145233365069	0.9872088497435332	45	25	50	47	37	45	88	23	95
GTPBP10	3.8970694328240745	4.115151687373041	19.13965923532005	0.09642799970909849	0.015368488086950589	-0.003176500697391229	0.949403139030298	0.9938250326483454	0.994633323048098	32	2	25	39	12	16	45	9	36
NDUFS1	6.760238797969953	6.786878145334145	133.6286699518521	0.09527768162318477	0.01542244321078539	-0.003286890738094581	0.9051371642843827	0.9892838514931157	0.9950327641756798	199	63	164	164	70	93	240	105	265
PGRMC2	5.742507354997157	5.78834027529936	66.06860984110386	0.07626173198267384	0.01548418128622144	-0.0030754055808327593	0.9367947722611334	0.9902257051217559	0.9954346072877023	84	27	89	100	35	39	131	62	110
TMC7	1.8452917869749073	2.4114767113718063	4.912169278910351	-0.30528608108915145	0.015523544644105158	7.0662640852757e-4	0.8981317812939424	0.9968198466188137	0.9984872052966179	10	2	13	2	1	11	5	2	3
FAM84B	4.146241146346083	4.3162276216718425	22.329067485532626	0.06587434023713659	0.01566668616224563	-0.004173391567023674	0.9622526214209223	0.9931778077917657	0.9937450606989144	44	12	35	36	3	12	43	17	52
ITCH	6.671492588144182	6.693823377300875	124.62720018101467	0.039770085057069665	0.015686004922056844	-0.0059578816196189845	0.9625311219864356	0.9884102934149555	0.9904314191521295	236	47	205	137	56	102	231	85	240
PPP4R1	6.575388814578825	6.610278394174838	117.33724568170021	0.028655648726561355	0.015913022882153783	-0.00987178885807096	0.9736835993152615	0.9891394670002652	0.9879549314661256	225	29	186	155	63	91	205	102	203
LMF2	3.979052416274243	4.528823759790866	25.621647129912336	0.30260004701189264	0.015938669935519803	0.004085856653887717	0.8875603830746214	0.9943333179429451	0.9929112225993801	109	0	18	42	10	20	48	29	33
RP11-61L19.3	0.04678975974976482	1.3349163539609168	1.2652286642692723	-0.9438805498214863	0.01594697686279639	-0.0025291398340573814	0.7071461967845554	0.9968198466188137	NA	5	1	1	1	0	0	8	0	0
RNU1-106P	0.39760058120693853	1.911578066141634	4.380563031331812	-0.051700215923029966	0.01599490265275747	-0.003668144450794399	0.9900990242160921	0.9968198466188137	0.9744075768582257	0	6	1	0	3	7	0	5	0
TAF2	5.200653355164588	5.251904618313326	45.153469461355776	0.11016514155514517	0.016048377201254425	-3.563580873406929e-5	0.9097950059302277	0.990406799710923	0.9996453093478047	87	19	46	55	25	28	79	38	92
CPSF6	6.001270050896557	6.050264511947311	78.8695130610515	-0.006374206362146228	0.016128969993737936	-0.00955561049696267	0.9941024226341062	0.9897722862029604	0.9879549314661256	142	33	115	144	21	75	156	53	123
G6PC3	4.159471200911144	4.301593761239041	22.88077709354411	0.25718267280069257	0.01615473121200425	-0.003346761905739514	0.8463577707883263	0.9931778077917657	0.9942053237542754	59	14	14	19	10	19	45	16	36
ZBTB24	4.036845600815091	4.177200209707903	19.99130042313201	0.028172460822556103	0.016243104600045702	-0.006937020722169484	0.9805556910333387	0.992515418755237	0.9895452413128766	40	8	26	42	4	15	36	14	44
SNX6	6.055547581126128	6.125664052598483	84.43690508608978	0.20147193753858442	0.016278800108256237	-0.0059346539194063755	0.8244143530801595	0.9908203518749553	0.9915694715682158	99	56	93	102	37	69	163	48	168
HMGXB3	5.373624927087558	5.518215374812914	53.07948053165239	0.0183866262820891	0.01637966404967578	-0.0034438005343021974	0.9873159807829491	0.9923722295817454	0.994633323048098	126	10	67	135	12	42	113	35	102
NUCB2	6.856441362467929	6.928140005876484	147.59149241639798	0.17137746011795693	0.016534561439195062	-0.006931512317936289	0.8534912607527212	0.9907803225549939	0.9899422761999868	288	48	170	116	107	124	276	96	279
MOB2	3.3131797561575156	3.667646938686653	13.003881014937267	0.08602891964729585	0.016573979473213603	-0.0039339050496409855	0.9618197814615319	0.9939916120037818	0.9929112225993801	34	2	34	19	1	13	25	9	24
SH3GL1P1	1.2777433734414336	2.2596682822772824	4.047224447067275	-0.5942324430333287	0.01660498268558069	0.006951941723438621	0.8359437536011571	0.9983970244271887	0.9784548194338857	21	0	2	4	1	5	1	9	1
CCDC126	2.4305549309784613	2.855377078533925	7.4502994498178	0.029373838787707558	0.01677595935749398	-0.0034191905059911057	0.9889082025980228	0.9942195673279511	0.9929112225993801	13	3	5	6	7	4	12	1	26
ARID1B	7.236227780247796	7.2756349185030995	186.31145498765082	0.013505126368308659	0.01682986364196863	-0.011415454316473627	0.9872324980863797	0.9887264148975615	0.9853562788423971	400	43	350	292	65	140	319	157	358
OAZ2	6.342011560657	6.382535040668155	100.78085129819877	0.09694147242750376	0.016942250672331703	-0.004561586297279678	0.9126515078356069	0.9891394670002652	0.9937450606989144	144	56	151	106	42	76	140	91	203
JAM3	5.683233167938359	5.776513884929471	64.60936917105582	0.05892730097068108	0.01707280049616503	-0.005988638466164045	0.9587863673614452	0.9907803225549939	0.9915694715682158	106	14	168	73	25	47	117	57	117
ATXN7L3	5.08598355980537	5.232012372354712	43.21864734861455	-0.04962749101612284	0.01711796747946529	-0.004221580675503511	0.9693024264564695	0.9918309561391184	0.9937450606989144	111	8	60	93	11	46	78	22	87
GPAA1	3.4882060627880986	3.9907673592749786	16.483388639538962	0.309492845668739	0.017121781332356614	0.0029028681262937023	0.8658849781297271	0.9942195673279511	0.994633323048098	86	2	21	16	1	9	38	12	39
WBP1	1.7077650774560311	2.2861118098587827	4.096471165352866	-0.07941356238326149	0.017764921589266635	-8.729859127041842e-4	0.9735341907482095	0.9959891362397844	0.997982636072267	7	0	11	5	2	7	8	1	5
USP3	5.613816840021356	5.685368894503616	60.70914505072594	0.04092173025355759	0.017872127432419834	-0.0055952144632648165	0.9703679388377001	0.989792763255847	0.9929112225993801	76	16	110	117	26	56	100	36	132
CALD1	10.21446663107237	10.274411471042763	1508.6123920390382	0.09491010541084276	0.018050036726694037	-0.006363412234360439	0.923776548116805	0.9900346691950814	0.9904237791948995	3291	474	3052	1034	694	1050	2802	1447	2380
C1QBP	5.314893258287814	5.421671646046897	50.94170520617383	0.23723113471541482	0.018177768304956644	-0.004621204648880359	0.8463577707883263	0.9910008665052941	0.9929112225993801	102	24	24	91	24	44	97	34	89
INTS12	3.2557497487275366	3.7003752643936196	13.98153140304409	0.36293347105647367	0.01822477932600088	-0.0014613507396469844	0.8462041190292694	0.9939916120037818	0.9972683687084989	16	0	18	35	10	15	25	8	25
TTC7A	5.193622742571617	5.404306826487715	49.087026685536976	0.05102723055221932	0.018387066106672956	-7.490715073140096e-4	0.9732403624001942	0.992515418755237	0.9984872052966179	163	17	68	76	4	45	102	36	75
ARID1A	7.975747120998245	7.9945188007957535	309.5028844465967	0.02796702694130224	0.018448484600144283	-0.009421531170342223	0.9724850317853508	0.9869937432743953	0.9883545922056431	639	113	511	320	135	268	503	273	501
WDR31	2.8453573866878004	3.066278614017573	8.73510103959485	0.1904728191358267	0.018776520657409715	0.0015906733715373668	0.906229577789013	0.9934348121497806	0.997982636072267	8	6	12	16	2	7	15	6	17
LRRC45	2.21772258917717	3.004430520584839	7.234721145119395	0.6027584608316626	0.01879480110610052	0.004211223609644105	0.7708112485470883	0.9953052352036533	0.9904314191521295	38	0	14	5	0	8	13	5	15
PSMD2	6.788900665769324	6.841850062241298	138.3085088160204	-0.02033510711680039	0.01890960254370201	-0.006500886877475014	0.9821203876806065	0.9883119216324043	0.9904237791948995	374	47	152	166	59	130	203	144	176
RFC3	2.935662129162989	3.187143258167812	9.586805862081034	0.11685043226624081	0.01933704193987011	5.515571731833232e-4	0.9489408761304974	0.9932971559886025	0.9994692487219594	13	3	7	18	7	4	27	7	14
HSD17B4	7.789116073178254	7.90159829217411	291.9073172632349	0.2690034692001447	0.01947504975134254	-0.0069178136922516285	0.7778653485060684	0.9907803225549939	0.9890071060317914	361	117	257	243	251	229	467	197	657
RP11-421L21.3	1.2455765098151772	1.9899519841541917	2.760146200115906	0.32017897025001085	0.019652217847965843	0.0010798025516292973	0.8833702680083273	0.9964136388178123	0.9978486579354604	8	0	10	2	0	2	5	3	6
ZNF304	2.9110178134073377	3.434785091061831	10.88427201517329	0.11068123419069129	0.01976287463490773	0.0012894673206536689	0.9618197814615319	0.9939916120037818	0.997982636072267	22	2	18	32	0	8	16	16	14
DIAPH2	6.602665159040814	6.6288478881127855	119.03810140242649	0.04131222550541703	0.01981915943825351	-0.006948959202479639	0.9625311219864356	0.986004929816282	0.9904836296826657	250	46	196	121	49	98	224	91	204
A1BG-AS1	1.4711974342411132	2.1181099681763884	3.8596724609258826	-0.432732930405711	0.019875348690951894	3.570561481825095e-4	0.8592070777759172	0.996273767144958	0.9994692487219594	6	3	5	6	0	8	5	2	1
UNKL	3.5432593748788133	3.936096790659737	16.010856703881934	-0.0424704756235923	0.019968765722181186	4.7313716547922873e-4	0.9804220826729471	0.9932296064224866	0.9995684757943306	46	1	35	27	3	18	43	6	23
ZNF827	4.157596842252989	4.310492567366859	22.004264433547316	-0.018352321711308496	0.0202656673080086	-0.006159885520808985	0.9879441916679771	0.9908203518749553	0.9904836296826657	59	6	23	44	6	23	38	12	45
NME5	0.7633213569095191	1.6857768777370672	2.0648442499744037	-0.5848056716082165	0.0203229172349145	0.004718817165166133	0.8281622346623335	0.9981593405785981	0.9853562788423971	5	0	4	5	0	4	4	2	0
RAN	6.7355030662965065	6.757320931578432	130.4902095602471	0.060810084962715116	0.02072618077072047	-0.003413979642287636	0.9403063794095929	0.9853159302320419	0.9950327641756798	224	56	136	219	57	109	221	101	242
FEM1A	2.3530281754438276	2.73362703283321	6.233165048181652	0.009749548607244408	0.020813620110519834	-0.002393095919299952	0.9955565288888286	0.9939916120037818	0.9946776266836979	17	2	4	15	1	9	8	4	10
USP42	4.282132822623456	4.474865566586108	25.169897822858715	-0.06589629700336123	0.021205355363659202	-0.0020182138649235157	0.9654807011809455	0.9915544842424607	0.996521619629183	36	4	66	31	11	17	44	33	28
SCAF4	6.053265520953635	6.110710048293039	82.24534807225957	0.02462001698900938	0.02127302056874066	-0.008163340072939443	0.9784745396619763	0.9868810944429494	0.9890071060317914	159	16	142	118	42	67	131	70	156
CBFA2T3	4.271662081150371	4.36068041395109	23.19274767266144	-0.050682868887696644	0.021280900162640178	-0.008096483712203666	0.9660550088161255	0.9891394670002652	0.9888571663195087	45	7	40	33	9	17	47	22	33
CNOT3	5.637324540459523	5.805271245790128	65.29809555471454	0.02832856353870481	0.021307816345523162	-7.116777204668392e-4	0.9806050842896622	0.9900346691950814	0.9995684757943306	215	8	124	87	16	56	102	55	130
PNPLA2	5.162077480501952	5.316750842076926	45.887624112710796	-0.06755786394366863	0.021321849588051115	-0.002259860025529566	0.9587863673614452	0.9898877405164052	0.9960641460924997	103	9	84	94	10	22	72	47	111
RNU12	5.741609160408389	6.329780425835878	99.73534027511555	0.8782190787211441	0.021375278473535615	-0.0046365863582641005	0.6707453782447039	0.9939916120037818	0.9870576276384095	13	101	55	82	55	158	111	77	55
ATXN2L	7.223390630670535	7.254862807401338	184.1777934106848	0.012982227322890194	0.021410147976205263	-0.008872361626591121	0.9872324980863797	0.9853159302320419	0.9886586156760193	442	47	241	272	83	151	315	169	292
NAALADL2	2.8790048540223925	3.23578081266141	10.41682312606593	0.22537335878095427	0.021440762932490764	-0.0017380947844292261	0.9223951783258225	0.9939916120037818	0.9960473196676554	12	5	24	2	6	14	14	9	8
MTFR1	4.298209437754815	4.381376252494248	23.53569100878335	-0.017272043194780227	0.021514512370544376	-0.008582539992580181	0.9872324980863797	0.9887264148975615	0.9883601115737921	49	8	42	30	8	18	41	21	42
ACADL	3.1679381983327266	3.504400111070419	12.697586494539756	0.23133726158396642	0.02172862355050925	-0.004565882201987125	0.9083909795186058	0.9932296064224866	0.9904237791948995	18	11	5	20	4	3	15	12	38
MTM1	4.475840652529142	4.577886306886382	27.99580382051993	0.28494864700796946	0.0219663524269734	8.366801420906795e-4	0.7957005304320486	0.9898877405164052	0.999170151595961	25	13	42	32	18	19	52	17	62
TMEM141	2.4875840368363735	2.946595212895223	7.544118798153985	0.42212684490063973	0.022004952113029403	-7.845448913442203e-4	0.8301064900865726	0.9939916120037818	0.997982636072267	32	4	2	8	1	5	14	7	14
GLE1	4.9328718988247395	5.016334752306033	38.680733354720395	0.14863204950073253	0.02205160305914494	-0.002442141833004469	0.8968072659998314	0.9891394670002652	0.9960641460924997	73	18	35	33	25	38	54	35	55
DGKD	6.259173527621448	6.442828181867609	102.56729570055694	0.0459606857862451	0.02207392295334834	5.732681100441117e-4	0.9737135889193759	0.9900346691950814	0.9994692487219594	256	15	221	200	17	64	229	60	241
TIGD6	2.0697101324599303	2.6198027376906716	5.331367330686155	0.16640571982225455	0.02226232944139374	-0.001108624882935569	0.9400625118772696	0.9939916120037818	0.9978486579354604	18	2	5	11	0	2	14	4	12
NEK9	6.685429517803917	6.717256904876617	126.40788827377754	-0.009285235403249808	0.022434015842366758	-0.004068084959942101	0.9899447175864193	0.9849743815541698	0.9929112225993801	248	43	171	195	54	67	230	123	251
ANKZF1	5.346379588608638	5.554278816063909	54.484955470186264	0.024641041841015544	0.022456600549951737	0.002092429656607753	0.9856351396628564	0.990768523698641	0.9972683687084989	75	7	142	116	13	58	122	31	78
SKP1	7.460030825926901	7.507938435815546	221.48125449134363	0.14380604198023994	0.02247748583594771	-0.004788323384060974	0.8638519052603378	0.9865637293754165	0.9929112225993801	301	90	238	250	152	184	402	178	363
ARID3A	4.712578897676662	4.8319110091901605	32.73858028427362	-0.17728750261360238	0.022546404799326906	-0.0055846056434029345	0.8705067409236645	0.9891394670002652	0.9920647373869955	66	9	50	62	10	20	47	46	45
AHR	7.833721414592634	7.866922997490781	284.31315260304905	0.10774144561838823	0.022577874964304304	-0.00510766554612124	0.8946324011793055	0.9853159302320419	0.9929112225993801	416	154	357	290	140	223	442	246	538
MAP3K3	5.823847272700807	5.939009194861612	72.29132129347317	0.015636725729317447	0.022640116386512494	-0.0028359463445909168	0.988378372901479	0.9881881324807148	0.99568504601988606	157	12	171	88	26	73	133	40	140
FANCE	2.376274953015864	2.813438403454519	6.566693774523419	0.18098318224321458	0.022773248126101566	-0.0010341520336523647	0.9284757037837222	0.9934348121497806	0.997982636072267	27	3	4	7	1	3	10	5	20
ZFR	7.194009274994583	7.220925285109375	180.39299918039077	0.04862247846752209	0.022807926356328875	-0.005506930249536569	0.9538637598971333	0.9845776367963389	0.9929112225993801	314	53	298	209	99	146	292	161	314
FSCN1	4.93354966174512	5.041730573963547	38.22351193050164	-0.13929154455899073	0.02287688257900264	-0.004953563566682685	0.9026112766235408	0.9884562103420782	0.9929112225993801	101	11	42	67	12	32	48	48	53
DPM3	2.2551378183909407	2.618671909710735	5.844383165205768	-0.046200910661610306	0.023003785939684038	-5.623288086840485e-4	0.9805694916602772	0.9934348121497806	0.9985048315706025	12	1	4	11	4	6	4	4	16
RPL32P3	4.464559037097568	4.668800931364158	28.749036218222468	0.07202960821580137	0.0230396097991512	-0.0018855193580310122	0.9609186834872648	0.9902214596174244	0.9971591229060017	47	11	40	76	3	19	57	28	48
PIN1	4.6296081503676545	4.777711753709826	31.36458862616649	-0.054691072798803746	0.023081218300670392	-0.004145155625614878	0.968077815172948	0.9892838514931157	0.9937450606989144	97	5	48	34	13	28	44	34	48
SERINC2	3.98582630618386	4.26245761831217	21.308121598039726	0.2243494059660022	0.02331960461707605	4.352361942130457e-4	0.8954225351705349	0.9923722295817454	0.9996453093478047	47	8	9	62	4	24	33	11	45
PRPS1	4.4507178917435075	4.525953930273623	26.513454402582184	0.10235721937759369	0.02337868908061406	0.0046700027997599106	0.9242521871401989	0.9881881324807148	0.9940206731210984	40	9	34	41	15	16	53	20	54
FTO	6.097718837045067	6.1279003554633364	83.61311761470319	0.03267331507870389	0.02342595658546465	-0.004738986252971301	0.9703679388377001	0.9841435831989402	0.9932771778246392	153	24	109	129	44	70	137	70	150
LTV1	4.91690492999743	5.00554316572935	36.92233303018977	-0.029558979566316045	0.023460724741324872	-0.009311221076431618	0.977309612844915	0.9871311211805627	0.9879549314661256	98	9	55	56	12	31	57	28	81
POLR2J	4.812838955942249	4.911501233583376	35.16336652949069	0.14940274418336194	0.023470065883282567	-0.0012016655992340376	0.9005568516252966	0.9883119216324043	0.997982636072267	39	15	36	76	16	18	71	33	64
MAVS	7.202024423086838	7.263081103636748	184.43446355346023	0.03907676617112713	0.023475367443459023	-0.004739864937002283	0.9693024264564695	0.986004929816282	0.9939825292655953	339	50	330	394	43	167	316	134	345
TK2	5.353483476253409	5.428670818346351	50.95816107501522	0.125981995286167	0.02386519916053505	-0.0021520335996643015	0.9056861276351856	0.9871311211805627	0.996521619629183	134	17	45	56	28	44	88	32	106
WDR75	5.093699013359872	5.1956426810127745	42.662283438245936	0.07443469950298473	0.024053137375356276	-0.002969627404556766	0.9484350908677717	0.9878736325501989	0.9950327641756798	70	8	49	96	22	31	85	35	75
ARFGAP2	5.465818712215827	5.52507321950143	54.276355028327075	-0.018089990574878326	0.024155024635606478	-0.007990168191362319	0.9844728397944864	0.9853159302320419	0.9890071060317914	141	21	76	67	16	42	94	54	83
MBD2	7.255503278153334	7.3506907051961194	199.01908811631336	0.20660111256508856	0.024162781812168993	-0.0053763317424092225	0.8435487437499666	0.9881881324807148	0.9921653385442335	177	125	304	173	98	213	352	131	291
PIAS1	6.305442684745538	6.368343513850104	99.67150329943266	0.17670882018577902	0.024183586878960484	-0.0030898766358747206	0.8514564986447473	0.9860915581540619	0.9950327641756798	114	48	173	92	53	72	196	61	213
DSTYK	4.887170557058023	4.990237624665475	36.49349359508622	-0.05925040524071199	0.024273376025558444	-0.0053615900665424255	0.9604091259658883	0.9877210585581995	0.9929112225993801	93	10	52	60	11	23	48	32	96
GCC2	7.451226559358944	7.498972655269373	218.95067821497105	0.10779492287581705	0.024294462581865246	-0.003502022472339695	0.9105162945967505	0.9853159302320419	0.9946937453032145	201	85	401	369	94	196	390	150	406
RP11-228B15.4	2.9933381927460494	3.2808493757984007	10.427075279215957	-0.06893797805723033	0.024411502679469475	-0.001980897047086773	0.9716170213093717	0.992515418755237	0.9960473196676554	18	7	20	10	1	12	15	11	9
YY1AP1	6.564038575299909	6.608422738677839	117.67729083871087	0.07823579124329522	0.024461931683011855	-0.003816076026002961	0.9332479966552638	0.9850630799574592	0.994633323048098	200	53	224	101	47	116	176	89	209
CLTA	6.255917981377086	6.294869533908253	94.58478602341198	0.09737376923139542	0.02448588253135198	-0.0012895639433586417	0.9119724329674201	0.9847584773172539	0.997982636072267	185	36	90	119	55	88	145	70	177
SNX12	4.940092897144312	5.121884285789158	42.198894641442976	0.37543878516344814	0.024609926490407337	-0.0095074821804032	0.7515568467335241	0.990768523698641	0.983835613092879	58	34	30	29	22	16	67	47	82
AMFR	5.586079751281782	5.639727844701058	59.06965806058591	-0.05647687839067398	0.024746842067606592	-0.0048444369070307055	0.9560403283581309	0.9853159302320419	0.9929494626340272	110	22	86	89	23	35	121	65	78
RORC	1.0295753930185976	1.8651841505651394	2.8693979326584422	-0.2894005764772208	0.024829709995503817	0.001396115284898487	0.9300503254976153	0.9951645254057229	0.9960473196676554	1	1	2	10	1	3	0	4	6
ACACA	6.171741351637222	6.290665208485333	92.8560374351724	-0.0030118916087487593	0.024851016901581063	-0.0012430174642983616	0.9977167500482457	0.9878736325501989	0.9984872052966179	225	17	101	207	34	100	176	41	183
HPS3	5.346044152480612	5.4005540662521	50.008419396142465	0.03538192194616962	0.025033970658292527	-0.0022059306572746328	0.9732403624001942	0.9853159302320419	0.9970429831676599	69	24	68	88	17	34	88	52	77
PIGR	7.724951838071914	8.100778986490123	337.68388258747524	0.5712927575746659	0.025186911161268415	-0.005137765335602651	0.7217044612520132	0.992515418755237	0.989810245758543	118	291	202	239	223	266	455	462	297
RN7SKP163	1.4864096502649298	2.2438210336947093	5.232412773657106	0.2605740984557958	0.025200089079863118	-0.004829121269288665	0.941714877037899	0.9942195673279511	0.9853230694070222	5	4	3	0	5	6	4	7	1
GTF2A1	6.3615509066395	6.385877036027763	100.72689278780504	0.08088396114471925	0.025216083460696388	6.92170605798657e-4	0.920527373810688	0.9835756669096206	0.9994692487219594	134	44	155	132	48	81	165	85	183
TMED4	5.67040064001951	5.729367025439564	62.68894435290137	0.005657911535240741	0.025253921393221038	-0.006048801491929412	0.9947479710410563	0.9849743815541698	0.9921149872694626	108	25	92	123	16	60	119	43	103
CATSPER2	2.2936796026316215	2.7448325793223445	6.163890932003283	0.11396434196961655	0.025266835680570303	-1.416367685067537e-4	0.9592463646952306	0.9931778077917657	0.9995558023848359	5	2	10	19	1	6	18	2	9
ANKRD10	6.109511850604472	6.164756975255987	85.18586311516437	-0.01086940919925374	0.025459961320874726	-0.007912006713330484	0.9891216163848251	0.9841533740902287	0.9890071060317914	152	22	174	137	28	60	146	84	149
CCDC64B	2.9627615221837593	3.1689128142041088	9.487809239782093	-0.04372077563519657	0.02546570314631252	-0.0010044359557344546	0.9784745396619763	0.9914637843561541	0.997982636072267	15	5	18	9	3	13	11	5	17
OCLN	4.52789064728106	4.6662215467749535	28.88869898155933	0.08361476809425096	0.025479688113087734	-6.271485021993394e-4	0.9518119376793094	0.9881881324807148	0.9985134272570259	34	9	47	60	12	17	69	13	70
HBD	1.4235436917335824	2.258144604208045	3.8352309589444498	-0.2215896044114397	0.025496217089165343	-0.0020503132112170966	0.9404702829559531	0.9939916120037818	0.9941268368025195	15	1	1	5	2	1	15	0	9
RP3-370M22.8	0.2702217948767355	1.5952881098819416	1.575909958257989	0.06139892671887817	0.025606887136352962	2.8833135965436056e-4	0.9842595579787763	0.9951645254057229	NA	4	0	8	0	0	0	3	0	9
SERPINB6	6.573790079211602	6.608756188166376	117.2757965347787	0.026788736213202293	0.025786611012313443	-0.0057108289113395536	0.9756858224447573	0.983788888214182	0.9929112225993801	197	39	240	133	48	109	177	101	198
PLEKHA5	6.007599854944442	6.099619592169647	81.43921863348564	0.023851566518396206	0.025856261449798558	-0.0032531143053536574	0.9805694916602772	0.986004929816282	0.9950327641756798	174	13	135	115	43	45	136	80	173
CNDP2	7.040643250709525	7.0726323554505	162.98422674725066	0.08516442543218052	0.02595863862928711	-0.002273540530140643	0.9186748753594276	0.983788888214182	0.9971583609784184	248	85	166	278	61	140	268	138	276
SRSF4	7.4697281964717925	7.527446901862069	222.50806250192977	0.047379703359049154	0.026061993991083426	-0.0033325188886180615	0.9620360308936787	0.9849333848756222	0.9950006014220618	412	49	520	276	85	186	313	206	419
PEX11B	2.9488017976946614	3.3148304250651037	10.468256073896395	-0.058128687754413384	0.026076372361075233	-9.477832834037313e-4	0.9784745396619763	0.992515418755237	0.997982636072267	19	5	6	20	5	9	28	1	22
CRY2	4.759373319237592	4.870076935088349	33.394913317076245	-0.0541598987440851	0.02619599420492013	-0.007543223279228669	0.9631087087633291	0.9865637293754165	0.9890071060317914	72	9	69	50	8	33	66	24	51
GNG10	1.9916448373800308	2.428485175522918	5.5736148369217835	0.5235502193920808	0.02626779711296728	-0.0019980718055166873	0.802689773094053	0.9931778077917657	0.994633323048098	6	3	5	1	6	5	9	2	11
ANAPC4	4.588611801819739	4.727960805352632	30.0336948279935	-0.07995691525764392	0.026410383752855947	-0.003659517302827317	0.9507919816805657	0.9878736325501989	0.9942053237542754	85	8	46	43	8	32	69	15	45
ZNF217	6.407228910234641	6.446570165842651	104.96241458314705	0.09667668367902021	0.026466679117645203	-0.001975263017005632	0.9119724329674201	0.983788888214182	0.9972683687084989	139	51	202	119	38	84	188	86	182
CAP1	8.47909616336524	8.519127988347384	447.0712586945759	0.11705468631736018	0.026489316128262805	-0.00408518031427123	0.8842688689802329	0.9841435831989402	0.9941268368025195	625	165	550	489	303	387	741	341	831
EPS8L2	5.1665102152138545	5.488716716177969	51.764272423634004	0.1682055068204761	0.02653796382854226	0.006213828609846754	0.9186748753594276	0.9907803225549939	0.989256074894082	240	5	36	88	10	39	71	57	100
PHYH	3.766023301459059	3.9326383439258983	17.46733234861428	0.288452865743869	0.02674063338172832	4.504310247108604e-4	0.8392104451844496	0.9900346691950814	0.9995558023848359	19	10	10	34	9	17	36	9	27
MORC2	4.827139070412812	5.051436382299235	37.75095309301915	-0.02605098419629128	0.026787819542461743	0.0011283702327418493	0.9844728397944864	0.9887264148975615	0.997982636072267	91	3	62	87	10	32	51	39	72
ZNF75A	3.5404345431771582	3.6976603237840937	14.393606793215733	0.012736281592468646	0.026795342940756427	-6.185229894115643e-6	0.992754747928811	0.9898877405164052	0.9996453093478047	31	8	11	21	5	10	14	15	33
MIATNB	2.1610762980922766	2.5714077191820426	5.270153853711812	0.10257998722299046	0.026803391709990396	-7.819592412839496e-5	0.9604091259658883	0.992515418755237	0.9996453093478047	10	2	4	15	1	3	9	3	16
GALNT5	4.151478610237171	4.424169233318267	25.77314486727205	0.6744246936213409	0.02702798230137268	-0.009237022290942334	0.6367091240924615	0.9914272651892809	0.9815143305009454	50	21	9	11	15	20	33	16	62
PPP2R1A	6.078596087419792	6.160496191595949	84.76761248476579	0.038201400361843066	0.027117630740170276	-0.003499053575957953	0.9716925530259144	0.9850113680413182	0.9946937453032145	254	17	95	141	31	72	141	66	167
SUPT7L	5.877241523447818	5.908336529286423	71.64697923482221	0.02196210248776542	0.027228952451016555	-0.002071965306874024	0.9793261546232648	0.9828296027175245	0.9972683687084989	146	29	85	105	29	71	112	48	137
ANKRD20A5P	0.958088816691211	1.7003287656198396	1.9465885901418598	0.12273364242718054	0.027255184067834445	0.0013657534147166945	0.9579696312626734	0.9942195673279511	0.9966973690939532	5	0	3	6	0	2	4	1	5
ALDH3A2	5.77791197456825	5.851261282532773	68.48583231881108	0.07594543289275818	0.02731852904319282	-0.0012662393087129024	0.9404702829559531	0.9847584773172539	0.997982636072267	125	15	75	128	39	56	118	42	156
PPP1R7	5.452950404145364	5.520235717462415	55.06547766595666	0.18272363755569684	0.027413659121706308	-1.782586248296776e-4	0.8514564986447473	0.9853159302320419	0.9995558023848359	105	30	49	53	29	52	81	35	114
SARNP	2.710255179564366	2.9675508895838814	7.926743190116277	0.052678923331690095	0.027547143961208786	0.0016215303170006024	0.976915438649307	0.9913476877884968	0.9976616352004116	7	3	13	14	4	8	20	3	11
TMEM67	3.125155741821303	3.3882682016909422	11.131258526512747	-0.009199213466391068	0.027578932690604265	0.0010755629596688515	0.9955565288888286	0.9908203518749553	0.9984872052966179	13	4	22	13	6	12	24	2	23
EEF1B2	7.590660468957091	7.660012025172354	246.452342618446	0.20302906865834244	0.027650279616198228	-0.004953367631114628	0.8227689028081357	0.9853159302320419	0.9935724994873665	429	119	218	201	162	197	458	171	474
ZNF717	3.59898603776598	3.8414265506782037	15.52360651346735	0.18511094387826185	0.0277217919258355	-1.8001765935399844e-4	0.9037512878898853	0.9899788070238559	0.9995553398903831	38	2	11	29	10	10	31	9	38
ARHGEF10L	4.678827724131462	4.980771583216019	35.65777077305544	-0.013931088491814327	0.027758689747067043	0.005923838048589292	0.9922483392461283	0.9898877405164052	0.9904237791948995	136	3	64	47	6	25	60	44	53
UBAP2	6.176458749422546	6.201306386656521	88.04322730478597	0.038565930926559876	0.027767359396981217	-5.279670649598128e-4	0.9639458408797247	0.9813330314103832	0.9992225058634615	161	29	113	135	43	64	143	74	181
ANXA11	7.1527641416532015	7.1784994483752085	174.49331595204674	-0.007259270566693704	0.027784843863113314	-0.007448106400684526	0.9915297622073708	0.9815108691361116	0.9899422761999868	338	50	272	288	69	125	307	175	278
CTNND1	8.342890192680278	8.365414986792777	400.96528228044434	0.06110087064847629	0.027982764146000975	-0.003153119118367135	0.9385007604253754	0.9820134963715785	0.9952590752229259	556	166	740	459	177	353	591	320	787
PPIL4	5.962365338295053	6.023864627893086	77.49664009291321	0.08668402211299585	0.02838904196499125	-0.0013691723314801303	0.9277191730820443	0.9838137999209348	0.997982636072267	102	18	143	117	43	54	132	63	164
CCDC109B	3.325353224313296	3.6359076908487666	14.222642339703551	0.49946670868441434	0.02845820153779922	-0.0037641188419406356	0.767770949245662	0.9918309561391184	0.9929112225993801	7	12	8	29	5	16	28	5	22
MTX2	2.7244314628828867	3.329838324350412	9.66726658330575	0.4150864737161723	0.02853378495924806	0.003109072317185471	0.8353689460624312	0.992515418755237	0.9941268368025195	28	1	9	32	0	6	18	9	23
ZC3H7B	6.514662406022568	6.643144467668646	118.75663514232897	0.07218397212058138	0.028669583516704605	0.0010490406218135568	0.9532895354309985	0.986004929816282	0.9986194861484701	404	21	177	194	24	98	206	97	225
CTSB	10.559622066638601	10.818196246860888	2216.0633548428577	0.46409001113142195	0.028690394204053976	-0.0034564557890116353	0.7334212977784326	0.9900346691950814	0.9929112225993801	1851	1855	873	1634	1368	2437	2990	1701	3594
FERMT1	1.3786808851053893	2.1924637653698564	3.818125486469681	0.7511489402458598	0.028739419235289096	0.00208735800826206	0.7623560180037565	0.9939916120037818	0.9942053237542754	3	1	0	17	1	6	5	2	6
C9orf85	2.87320196216699	3.3565504139299467	11.222583872009206	0.5005936450331298	0.028813435276793885	-0.0016196689217372075	0.7796961987547862	0.992515418755237	0.996521619629183	25	0	10	7	13	11	20	8	16
SLC5A6	3.0424558862477076	3.6322102593642565	12.607647550047039	0.20648380644843983	0.028895818872874394	0.005449123440495719	0.9261017043214868	0.992515418755237	0.9890071060317914	34	0	12	41	2	7	22	19	17
MOCS1	5.2483769813176915	5.56340065258901	54.483013357788685	0.13312502623184225	0.028936226926174282	0.005561835870905754	0.934734849321088	0.9892739982094397	0.9913312503172116	126	9	155	88	3	40	112	46	99
TBC1D4	5.004902683950117	5.1598163904797785	41.67976747529171	0.1423998326236353	0.029108175809403097	-8.208705976088693e-4	0.9158836637483241	0.9875412327585879	0.9984872052966179	113	8	26	71	24	22	80	42	77
SYT11	5.277137298184357	5.326824602710939	47.697791890558626	0.09189182427748374	0.02917302793124333	0.0024622001509107725	0.9265729609122983	0.983788888214182	0.9971961704710242	58	20	70	66	25	33	68	48	91
INTS2	4.104807347682197	4.308679842369408	22.025662160421398	0.12075258907370592	0.0294543600164741	3.589730747968607e-5	0.9335994526410326	0.9881881324807148	0.9996453093478047	40	4	19	55	11	17	46	9	55
MIRLET7BHG	3.647519192987083	4.106095584093321	18.621278541994222	0.2300114423760972	0.02951400300212568	0.00134086154407465	0.9106679060124493	0.9907803225549939	0.997982636072267	33	6	41	41	0	20	25	14	39
PEX2	4.022035199676793	4.140396336950341	20.552555539309886	0.1423128387268601	0.029518545690662965	0.002764487566345105	0.9153026186746659	0.9881881324807148	0.9960641460924997	22	12	23	26	11	25	36	10	29
EHD1	5.731825160629313	5.974705468089885	73.54301354407251	0.06326685025521656	0.029562057596889634	0.005690030660873664	0.968077815172948	0.9881881324807148	0.99145213769184	279	10	129	105	9	82	113	53	130
TAF7	6.3819185814231725	6.435609670924395	103.20805389819392	0.01348210682151135	0.02964174721183215	-0.005389310085297916	0.9876285162765708	0.9825428817672771	0.9929112225993801	196	21	169	192	42	94	162	78	203
CAPN9	0.6016562776199519	1.5111724235404769	2.0194283443554695	0.1719729044345828	0.02968239568311635	-0.0039033706974572874	0.9587863673614452	0.9931956692137903	0.9867028529648335	5	2	1	0	1	0	2	2	6
ARFGAP1	5.36234658023746	5.52529680006731	53.37339197707205	-0.008898867259246324	0.0297016409654418	0.0011461475487012725	0.99406168891756	0.9860915581540619	0.9985134272570259	161	11	80	103	8	53	98	40	88
G3BP2	7.164564265231849	7.212873084170914	180.13910704488077	0.15062889021475104	0.029716674281079606	-0.0015155933716392426	0.8631877318480988	0.9832858396558679	0.997982636072267	186	105	216	281	73	147	296	153	320
CD2AP	6.766563662783484	6.789041166003926	133.35591154969475	0.06890948394726679	0.02983254979575858	0.002624500985362895	0.9308064580477903	0.9789443817735387	0.9971591229060017	202	48	171	205	70	92	239	109	267
RP9	2.9338142842766506	3.2137056849663463	9.619105113055875	0.1754761754519783	0.02987495616425084	0.002188756171874519	0.9140024580591843	0.9900346691950814	0.996521619629183	21	1	10	12	8	7	21	5	20
PSMD13	5.6147830746514105	5.697815268754005	61.650963782377396	0.09992454752695913	0.029925631222662636	6.244731246138323e-5	0.9207752745724834	0.9841435831989402	0.9991608312041249	127	36	70	93	13	51	124	37	120
DPCR1	4.112967734272544	4.2439659600101995	21.453102084951006	0.06334660146186893	0.029990555751677712	0.0022105193908716508	0.9639458408797247	0.9871311211805627	0.9972683687084989	48	10	28	21	9	8	50	18	43
HPN	2.5674481041644603	3.0003100127323825	7.886696492908073	0.13148279439780744	0.030153011429995855	0.0011173443136534397	0.9538637598971333	0.992515418755237	0.997982636072267	17	3	3	24	1	10	16	6	7
MALL	3.0188627675739554	3.52074260464314	13.807302811347851	1.1750155986817237	0.030535878294931842	-0.01078317985040026	0.5315869206182705	0.992515418755237	0.9734054743194142	6	14	1	15	9	7	21	12	26
TRAF3IP1	5.3995778079190195	5.513755815869604	54.303726589432806	-0.027735091625172677	0.03058531187490985	-9.928055803283629e-4	0.9805694916602772	0.9853159302320419	0.9984187120500922	93	31	98	62	11	51	48	56	106
SEC22C	5.082957136281844	5.1555948317560025	41.206772721898304	-0.012251774668264622	0.03063500259365655	-0.00686912015001409	0.9890941790357342	0.9831936850559436	0.9901432419086309	85	11	70	71	13	31	84	31	77
COASY	4.690778739919365	4.940298061052764	34.625309021626606	0.12460567183598063	0.030719100360975474	0.0038824929341429904	0.9332479966552638	0.9881881324807148	0.9941268368025195	132	5	27	71	7	30	66	23	73
ARHGAP23	5.989031843269053	6.0970474965911645	81.36257287277522	0.022147792371488423	0.030907762646258607	-6.806878137897026e-4	0.9836876572269609	0.984472572877537	0.9985134272570259	236	34	100	122	13	69	124	85	123
CIRH1A	4.405666889054824	4.526120704270264	26.600045374387577	0.16020123438762243	0.030987040502209708	8.946576480665604e-4	0.9005568516252966	0.9860478554711599	0.9985134272570259	65	14	20	31	11	13	61	21	50
PROS1	6.197197223280446	6.313211245115818	96.72891196897338	0.3384373467304676	0.031018865016767445	-0.006130265154845645	0.7291505154671537	0.9856087782274262	0.9901432419086309	122	56	74	82	68	55	211	76	173
SNF8	5.106042979799072	5.178267943100164	43.03282011456329	-0.0327695399687751	0.031105952022187768	-3.292206064160421e-4	0.976915438649307	0.9841435831989402	0.9984187120500922	86	20	51	45	20	33	61	54	52
KIAA0895	1.9097187235373903	2.286799435955259	4.4430973240214895	0.14128613992002167	0.031157038099432873	0.0024036105506788042	0.9482534982267312	0.9914272651892809	0.9946776266836979	3	2	5	8	3	3	6	2	13
MFGE8	6.726576990266693	6.795012809227254	133.73492949891923	-0.013892885648921566	0.031291513812337336	-0.0011866079952121897	0.9884084330122074	0.9834204592371966	0.997982636072267	181	37	210	218	72	69	235	166	199
TMEM43	6.397514404569571	6.4241591916916985	102.90165082498014	0.012415257823291873	0.03138589613348965	-0.0060414580145792115	0.9875603202344218	0.9776924951807974	0.9929112225993801	241	39	138	138	36	82	173	95	173
CTPS1	4.012697833875163	4.35964333878253	22.47408185171707	0.04816094402793384	0.031506756262113564	0.0023999033935539972	0.9784745396619763	0.9892838514931157	0.9964795910366554	54	7	21	63	2	6	45	23	56
RP11-785H5.1	3.765658206223912	3.8921342498033322	16.777187655032108	-0.030439125812229927	0.031525261018562026	0.001049618781088326	0.9811168140021823	0.9878736325501989	0.9985134272570259	30	5	21	19	11	17	15	15	34
ODF2L	5.958405029439659	6.0379393896227285	77.96798836007156	0.03542986503466202	0.031558755211595874	-0.0027552919792112733	0.9736706674234353	0.9831936850559436	0.9960473196676554	153	32	157	111	14	67	117	64	157
MPZ	1.5049715879501897	2.201071821554521	4.509825800023825	-0.1064096469967725	0.03156166155241542	-0.002894599298558285	0.9721204775455538	0.9931956692137903	0.9918067077870396	2	5	3	7	1	0	4	8	8
RP11-382J12.1	1.281097040718809	2.0113205866481447	3.4558699020515427	-0.037220017967282824	0.031569614159432	-0.0015159573651566437	0.9890941790357342	0.9931778077917657	0.9950327641756798	2	1	1	9	3	4	11	1	1
CELSR3	1.0061011514287428	1.9729602384367075	2.544494056079598	-0.2530471139058023	0.03158546657672427	0.001418223492748622	0.9253057514387029	0.9939916120037818	0.9960641460924997	6	0	5	8	0	1	12	0	5
ACTR3C	2.694037056483383	3.0411064141259296	8.36922907342289	0.30818941895292756	0.031751660166136536	4.2168612036999587e-4	0.8638400680793069	0.9908203518749553	0.9995684757943306	6	5	9	24	1	5	14	9	15
AP2B1	7.421986512458539	7.436609487263129	209.54897897253747	0.04016553175181073	0.03186369006070704	7.562841008596629e-4	0.959188400759671	0.9760469136304754	0.9994692487219594	376	79	253	342	91	182	368	140	420
DNAH17	1.5368169102501354	2.348511976325838	4.490253928832016	0.3305514254473005	0.03196074842313237	0.004149595657356553	0.9065325101140963	0.9939916120037818	0.9890071060317914	2	0	2	20	2	7	6	5	2
SEPW1	5.922346612058464	5.963769045723864	74.52309246371404	-0.005561445773555792	0.03200497684481887	-0.0026111018860738864	0.9946572323378168	0.9805336680845834	0.9964795910366554	125	31	90	138	26	73	115	69	105
RP11-16C1.2	2.9292800667136105	3.342412728607755	11.417376271893296	0.6326641426346757	0.03202011724089468	-0.006332946828682577	0.7209805697456778	0.9914637843561541	0.986119190659761	4	13	14	13	2	4	19	7	32
ZNF324B	1.062912869094948	1.724638780710438	2.188911696517009	0.16659258707134317	0.03210436417534847	8.17147443259562e-4	0.9422693794336322	0.9932971559886025	0.997982636072267	7	0	1	5	1	2	3	2	5
PELP1	6.263598812680317	6.299757555284632	94.62202164995283	0.023573059296692584	0.03223098253731972	-7.778172834944489e-4	0.9790117230464558	0.9792044911369475	0.9985134272570259	185	35	95	153	44	99	128	76	163
SPG20	6.576172034638236	6.6037812140559655	117.21875085070015	0.05714951181839928	0.03238702709260366	0.0019166306536349948	0.9468485946070763	0.9779031821234353	0.997982636072267	194	42	137	175	63	80	199	115	205
CCDC15	2.6964060287743408	3.094682872433441	8.076684795235563	0.024104289913901202	0.03247597212546978	-0.0015665214013930945	0.9889082025980228	0.990178895236574	0.9971810540254126	25	1	14	15	1	5	10	8	23
MIR181A1HG	3.4888084369408916	3.6863687367507607	14.854693053249774	0.17337503338651056	0.03259128256982393	2.5121429439567406e-4	0.9126624928611283	0.9891394670002652	0.9999705031352188	17	13	21	11	4	16	13	12	28
EIF3M	5.712555374959119	5.764557845779513	64.8735924888188	0.11362743380466994	0.03270076939497737	0.004777029995146232	0.9035801437515533	0.9815108691361116	0.994085960841085	109	25	67	93	37	49	137	36	134
SDCBP2	3.1415027241840567	3.5220473736146256	11.58824435581612	0.01574771352521187	0.03272935150944738	2.596025441545837e-4	0.9926440819928504	0.9898842088735277	0.9996453093478047	23	3	27	22	1	11	25	3	30
ALYREF	4.177493429137496	4.261616387440039	21.770584750927803	0.0322409731647238	0.03304725140421357	0.0033520877893761978	0.9775037631971595	0.9841435831989402	0.9954346072877023	35	9	30	34	9	12	35	22	45
PRR14L	6.843078773325001	6.917231778101487	144.4773370226518	0.04930510430211759	0.03313735268548876	-3.1312777359799476e-4	0.9625897240653697	0.9821624317583433	0.9994692487219594	328	27	196	312	49	103	253	108	326
HIST1H2AB	1.944584689969925	2.742138332986716	7.1553368356233165	1.0431084293381696	0.0331481136397675	-0.004017355375914315	0.67182864763404615	0.9931778077917657	0.9890071060317914	13	9	0	9	0	5	14	7	7
PRKAA1	6.802413981041636	6.84780210870606	139.6955123578314	0.15764541964665102	0.033188383344439444	5.164151946517195e-4	0.8514564986447473	0.9810872510415354	0.9996453093478047	164	79	216	144	62	121	225	104	270
MPHOSPH10	5.6742522092046626	5.7118680472499985	62.26962272944463	0.005931949888764675	0.03336522511538549	-0.0014747589904251178	0.9944582059820777	0.9784298892858461	0.997982636072267	116	23	73	105	26	48	114	61	90
C16orf13	3.0563750808725962	3.4121768675690705	10.868636679435944	-0.12881190842754947	0.03339943310225058	2.0696184890382262e-4	0.9478567322318233	0.9898877405164052	0.9998926108307925	34	4	17	14	1	13	30	5	10
ZNF852	2.624224392321921	3.095954303962371	8.182252949766545	-0.1908611659544231	0.033511539441863775	9.236641304038447e-4	0.9275102042863115	0.9907803225549939	0.9984872052966179	16	2	16	18	1	10	12	1	25
SNORD3B-1	0.8742115176769131	1.8952902545849313	2.6445383281181116	1.055390303735898	0.033645480254047705	0.0018374996067467004	0.6613539141541003	0.9939916120037818	0.9942053237542754	0	0	1	14	1	2	7	2	4
PI4KA	6.778231770004586	6.82709234221565	136.03915494353149	0.030677951634136315	0.03388099891572429	-0.002981954721342671	0.9736835993152615	0.9785946351355103	0.9957106265430055	379	38	220	171	41	120	220	104	267
TBC1D10A	3.4079673868558182	3.8620544473209235	15.357675474849055	0.08689152172803774	0.03389635659097349	0.0010663412350003006	0.9692248336447739	0.9898877405164052	0.9984872052966179	46	0	24	29	5	13	29	18	18
PQLC2	2.32075214568497	2.845195385039988	6.465013555023154	0.127509285504344	0.033968060561964455	4.087840253230973e-5	0.9548477267794115	0.9908203518749553	0.9996453093478047	19	2	12	11	0	3	11	4	22
FZD8	0.5458146857546903	2.008465600597654	2.563828291666262	-0.7254343878060571	0.03409144676943616	0.001882579660016872	0.8085990915460284	0.9939916120037818	0.9929112225993801	15	0	5	1	0	0	18	0	1
CFAP44	4.476710805102274	4.814692778372556	32.183345946092196	0.1609583786260822	0.034286429993524624	0.0032084500425666215	0.9265729609122983	0.9881881324807148	0.9947046483998894	67	15	81	34	1	39	55	19	52
HNRNPCP1	0.29127488363937026	1.537618747512629	1.7330675369316206	-0.8097949719465635	0.03444431175927671	0.007434714498028712	0.761451182305987	0.9968035054891691	0.9713537731139807	8	0	1	3	0	0	0	6	2
SEMA4G	1.1060486188948573	1.9443963369139392	2.635923726612552	-0.26061825853776843	0.034453980394901454	0.003389201465623533	0.9202074808483661	0.9938250326483454	0.990470977886482	8	0	5	6	0	4	9	1	1
CASP3	4.86544895279049	5.041521932475004	39.4532146497303	0.503321065701484	0.034726340990677035	-0.005418709378898071	0.6726465303965746	0.9866708586876499	0.9904314191521295	37	30	18	69	17	29	66	24	90
AFAP1-AS1	1.7295808368882253	2.4458586810749177	4.346860104873526	0.25474608921741054	0.034839961187404754	0.0019435530087169941	0.9119724329674201	0.992515418755237	0.9957106265430055	13	0	13	6	0	2	6	5	13
STXBP1	5.909719122546123	5.943679545559728	73.29351585063041	0.024751954063129945	0.035554748384355156	-6.580027167877036e-4	0.976915438649307	0.9756131083513447	0.9986444587770967	136	21	98	116	36	58	136	65	117
SLC30A4	3.6387628978263886	3.7932816523405752	15.122927521891496	0.03656625060743545	0.035618462686043156	0.0027781504976333664	0.9784745396619763	0.9856087782274262	0.9960473196676554	23	4	20	28	8	7	36	14	25
ERCC4	3.0548863556529726	3.3060134596782915	10.426981698943058	-0.006873512416596243	0.0357198632068146	0.0020457524007458706	0.9961148425198141	0.9881881324807148	0.9968176584300403	22	4	15	8	6	8	11	4	36
FBXW7	6.431437579265177	6.462450426731448	105.70904950935603	0.03617179875991748	0.035797154556187614	5.258078043947775e-5	0.96768695114425	0.9753378093971652	0.9996453093478047	159	38	200	150	40	102	177	71	200
ID3	5.124153982564704	5.213202080162007	43.07995293985775	-0.038944571618448685	0.03580609302354097	-0.004234045216638554	0.9721329820777119	0.9815108691361116	0.994085960841085	115	13	75	53	11	37	60	42	80
AC092839.1	1.5316581329314582	2.2708035522711456	3.6541068304693876	0.10313290392080211	0.035834865244336885	0.002293961230710901	0.9681584301332289	0.9925565148663382	0.994633323048098	12	0	7	8	0	5	5	1	11
APOOL	4.242717194728538	4.4340181761673145	24.73115125924879	0.12826133936278591	0.03597876588885556	6.061573451018176e-4	0.9277191730820443	0.9858607794918797	0.9995558023848359	44	17	26	38	5	17	58	8	60
POLR2K	4.0738567587692005	4.256989165038699	22.77247516371263	0.42630177015374265	0.036005547578329335	-0.002692264128600382	0.7477517834705797	0.9878736325501989	0.9946937453032145	15	14	16	31	16	27	32	11	40
RNF14	5.0232367258024535	5.072312311520724	39.458436573999876	0.08849614702437368	0.03624146057897159	0.006372977743153734	0.9261017043214868	0.9784298892858461	0.9921149872694626	57	13	63	54	21	31	75	30	71
CALCOCO2	7.976772869264375	8.027170176295208	316.5363709998789	0.11521617145272055	0.03631502665965519	2.561078034878316e-4	0.8991874809570017	0.9785946351355103	0.9999607508415651	417	103	711	301	155	239	521	294	567
FAM174A	3.282977881856224	3.484577399258837	12.782109208294775	0.18005070643630847	0.03642461117033478	0.0012464015329317654	0.9150017978903526	0.9883119216324043	0.997982636072267	13	6	8	18	10	7	13	17	22
METTL7A	7.280909901387829	7.41469513780642	208.66752421513868	0.35280187955141007	0.03644594078675825	-0.0038650285689000776	0.714208324731859	0.9841533740902287	0.9937450606989144	308	176	154	153	80	171	312	176	398
MEGF8	4.998270146732779	5.214938789371091	42.74729691714883	0.02956653242637551	0.03656084782917393	0.005552910185295111	0.9824610792025568	0.9853159302320419	0.9921149872694626	157	5	38	76	13	51	60	32	73
CHD9	7.831931062637448	7.8496474443123025	279.59118238827335	0.04272163462015892	0.03666336312905782	1.2605550404459005e-5	0.9574599791733434	0.9725893532610117	0.9996453093478047	551	92	466	312	128	220	437	258	511
CYP4B1	5.541093901766582	5.616327065533082	58.70863826625377	0.1775386931336411	0.03669308712330816	0.002552003148201706	0.8499513336707404	0.9815108691361116	0.9972683687084989	67	39	85	82	16	46	104	50	99
LPHN3	2.8996988422466665	3.404157115812764	11.524696902608838	0.3342048764478651	0.03670294060282607	0.002152205074418358	0.8991197779842992	0.9909571682796848	0.9952590752229259	16	4	35	1	5	9	10	19	12
TOMM22	4.618132986913575	4.733295296120488	31.31410060824192	-0.03768236746447367	0.036806997791003195	5.089206738937111e-4	0.9764887021281745	0.9841435831989402	0.9996453093478047	63	20	35	36	8	29	42	37	35
KPNB1	7.863332751892109	7.874773381944813	284.4896364727738	0.032854172956932944	0.03687277113889939	5.991450733567278e-4	0.9647451692507203	0.9712963748251664	0.9995684757943306	578	96	369	405	129	248	523	230	456
CDC42BPB	7.440599025187691	7.549668538998164	225.15769769010242	0.09328723639934335	0.036975148311563365	0.0031972954341310004	0.934451991171232	0.9828683873150752	0.9959064686168945	727	37	355	362	54	211	339	196	392
TRAF1	4.568056776367363	4.921042403492409	33.831792037533326	0.11839568954222968	0.03717694112153028	0.0069946655619318255	0.9449890185481257	0.9868810944429494	0.9890071060317914	86	4	86	62	2	23	71	28	69
MED15	7.029951139498696	7.099451617808389	164.37403464168267	0.027632784875595045	0.037177127224590455	5.263734149912598e-4	0.9775037631971595	0.9785946351355103	0.9996453093478047	433	32	278	265	50	121	244	159	328
TIPRL	4.853564691881017	4.932569725270307	36.075755430979626	0.15320644970316047	0.03718201737468246	0.003949718678381266	0.8811089004546026	0.9825428817672771	0.994633323048098	69	11	37	37	26	29	56	33	62
ATRX	8.396405636434643	8.427866709902572	418.09027260333	0.07821684333362362	0.03726069894199616	5.115618270730828e-4	0.923776548116805	0.9755015360466563	0.9996453093478047	741	129	858	408	190	328	669	366	797
ANKRD17	8.340426020407337	8.34769486523292	395.46506076350016	0.038147799323943805	0.03736206206385874	0.0026669588917228298	0.9576739388422476	0.9704107073590645	0.9969306729363293	733	139	569	546	178	305	649	307	838
MAP3K14	3.987760070632035	4.36094136901263	22.238260292548343	0.15777817283327578	0.037438698776595974	0.004573612124515935	0.9271035969825688	0.9877210585581995	0.9929112225993801	80	4	46	28	1	17	40	17	52
PPIP5K2	6.043394404338192	6.071801736788089	80.28387904862213	0.045989491924452876	0.03753002655531432	0.0031768810867424035	0.9581349618545911	0.9725893532610117	0.9963407697715294	166	26	98	117	38	67	131	59	167
LARP6	3.520403577244723	3.981720604189691	17.206927231872577	0.39303089207236847	0.037555804938864776	0.001125621427166351	0.8329289312207816	0.9884562103420782	0.9984872052966179	46	0	32	13	12	11	29	13	43
ORAI1	3.0196456390089383	3.37609007316567	10.368628905037127	0.012495321409421467	0.03755711116262553	6.828383192942762e-5	0.9941024226341062	0.9881881324807148	0.9996453093478047	18	1	20	27	2	7	11	12	26
SLC39A9	5.5313178043966875	5.599149627849442	57.25440628389536	0.09222655114531299	0.03763123238130757	0.0021076036922304453	0.9261017043214868	0.9784298892858461	0.9978486579354604	104	27	59	116	15	41	105	44	118
PDZK1IP1	2.613861556423022	2.9781428082807566	7.796297615951731	0.028839805706870388	0.0376575590583872	0.001019468458557936	0.9876285162765708	0.9898877405164052	0.9984187120500922	10	1	7	25	3	11	8	7	11
CCDC80	8.622401967449763	8.784649858950694	534.3919800122317	0.26364920650961315	0.03768959372716985	0.0021071388645397936	0.8462722950072022	0.984653851374115	0.997982636072267	1556	158	201	1232	170	364	1164	485	784
RCL1	2.9535689818780035	3.229048153313914	9.27685618042763	0.048828996416470684	0.03773263507527842	-0.001597821823766703	0.9756858224447573	0.9878261108658626	0.9972683687084989	15	2	17	22	2	5	16	9	22
CWC25	5.324997835230535	5.439244281074783	50.33098806218102	0.008608976549675233	0.037738754398881774	-9.694970509290584e-4	0.9935631647786021	0.9814297330728482	0.9984872052966179	103	9	115	79	14	43	83	38	107
DNAJB11	6.378800410757709	6.43583727854161	104.7037358705543	0.1959295896927154	0.037905759865706636	0.002211408921494069	0.8225333827515846	0.9784298892858461	0.9978486579354604	174	45	85	125	68	83	205	73	191
CYFIP1	7.210326271505634	7.234593367631446	182.13219389892896	0.024268021483010268	0.038097446073766215	2.0051160590934023e-4	0.9764887021281745	0.972439581483328	0.9999705031352188	385	68	288	195	75	180	263	157	299
ARHGAP30	7.1006428825409875	7.254251332175858	185.96220205786238	0.22580075582564907	0.03811557706931768	-0.001934446417336735	0.8514564986447473	0.9841435831989402	0.996521619629183	184	137	334	132	58	224	301	82	346
TRIM24	5.099211967060466	5.153867903816576	42.47327480494809	0.16167947222346374	0.038294003669072055	0.00680598920624328	0.8676017968646912	0.9793615306197581	0.9905990736645772	50	24	52	55	20	39	61	35	75
STAM	5.113217488110244	5.216502923150612	44.080551036303596	0.16682170241901165	0.038341044210478285	0.00151144604031646	0.8819514135905978	0.9828683873150752	0.997982636072267	75	15	37	59	31	19	78	41	100
BCS1L	3.216093532513122	3.778975458362803	13.991707717197068	0.3773427170656557	0.03839853705216781	0.005064097676826064	0.848989444357535	0.9891394670002652	0.9907334153131115	60	2	16	26	0	11	29	11	29
SETD2	7.804640972053208	7.8335345590493	275.53000749055457	0.03945172731089229	0.03848918615459746	-6.194521022636137e-4	0.9625897240653697	0.9726633814030329	0.9986194861484701	552	73	540	400	94	214	472	243	501
DDX19A	5.470491438892791	5.571587645863737	55.51368561184445	-0.035514180972940505	0.03850444622499048	-9.832564946870648e-4	0.9742336718269524	0.9801418057726045	0.9985134272570259	112	13	89	120	14	35	95	61	98
SNRPN	3.8378163949031774	3.9283156849938408	16.997926968669734	0.07186789855674798	0.03851832540243415	0.006900173065245044	0.9538637598971333	0.9834204592371966	0.9901432419086309	30	6	24	21	9	13	34	13	29
CRTC3	5.968862271723119	6.024093954628874	77.38227986205135	-0.02560516093437637	0.038718955135673125	-0.0027544831265954224	0.9782080867195136	0.9760025489140881	0.9962395040001759	161	30	132	114	19	64	129	80	111
MTCH2	5.2098360192816875	5.308771246027287	47.241721318849045	0.2046036241403256	0.03891358659010564	0.0010311822348662667	0.8525328021944426	0.9826047471946403	0.9985134272570259	108	17	34	46	32	48	87	31	72
WASH1	1.1318031877102683	2.0245721676370034	2.7866927370629067	-0.09489811553643995	0.03895108555089387	0.0024607664439660463	0.9735341907482095	0.9925883151866751	0.9935283731538724	5	0	9	6	0	3	10	0	5
PRKAG2	4.745698797994401	4.820840324663901	32.88757961864159	0.08584146409113867	0.0390354491696327	0.0059597581150776366	0.9336811006342416	0.9793615306197581	0.9929112225993801	55	18	42	52	9	30	59	20	65
SLC40A1	7.302627366388373	7.47631665554668	217.6591383766174	0.41135515375675213	0.039040389910132485	-0.0032016056741233285	0.7086406261578208	0.9845776367963389	0.9941989653082137	306	96	116	156	196	139	395	221	346
AC006042.8	1.4164355908366404	2.1220293797351437	3.180679354997309	0.019800484073706007	0.03908103111203468	9.566752595095427e-4	0.992754747928811	0.9913476877884968	0.997982636072267	4	0	6	10	1	1	11	1	8
LMTK3	2.0937108371013124	2.832322679793421	6.11109422361478	0.10625303683682022	0.039147737742871815	0.0026277106299744737	0.9681584301332289	0.9908203518749553	0.9942053237542754	27	0	6	12	1	2	24	2	13
ADPGK-AS1	0.5066432836327889	1.5159007800577624	2.0569197347860286	0.37722750627599677	0.03916144644746771	-0.00424770747911174	0.9005568516252966	0.992515418755237	0.9850069303668799	5	3	0	1	0	2	5	0	3
AFTPH	5.169163413741825	5.282954082924626	45.575554110282546	0.07509246489880593	0.03917533071298545	0.0016802673768017608	0.9518119376793094	0.9820134963715785	0.997982636072267	73	11	90	49	26	23	124	31	80
RP11-357H14.16	1.084681781314421	1.8802072416097106	2.446150666162674	0.37369209814056165	0.039196875759118614	0.0034533659439918716	0.8681195857003394	0.992777346332038	0.9904237791948995	10	0	1	7	0	2	4	3	5
NSMCE1	4.464023153462845	4.6841413275937205	28.939389493058595	0.0687362780508798	0.039255175033677044	0.002853654302677112	0.966539144232272	0.9849743815541698	0.9957154778583804	93	9	21	57	6	28	52	11	74
SLC39A6	5.625487788851475	5.674335120056258	60.926533128532064	0.09323711914626885	0.03929605399172628	0.0057877274440969765	0.9192367907473221	0.9760469136304754	0.9929112225993801	94	19	82	78	38	41	112	59	100
PSAP	9.951829649008193	10.09819195620813	1342.521246066786	0.3024398930903115	0.03946336706910344	-0.0014426509725377285	0.7874032748343474	0.9841435831989402	0.9972683687084989	1220	837	864	1260	945	1345	1882	1000	2529
LINC00998	3.7854308819573492	4.043297279032033	19.35386245016151	0.7216361933228957	0.03982494236792877	-0.0036731116145770903	0.6271708350586654	0.9878736325501989	0.9929112225993801	8	12	9	37	13	16	34	12	36
HARS	5.460297898227663	5.495780004703085	53.40841216015147	0.03582209176210868	0.039840218701828564	0.001836697364268658	0.9701860949575665	0.9726633814030329	0.997982636072267	117	19	65	70	24	48	87	44	93
TBC1D15	6.0904105033726745	6.161575330830226	85.9229713563793	0.1884125171941603	0.03988820936730898	0.0024967710746933943	0.8496178495176001	0.978276348021817	0.9971961704710242	77	29	156	114	51	74	166	54	163
TRIM28	6.161090655013519	6.316097193700943	94.00084048950005	0.0662349375877599	0.039903784303805194	0.005255493946911623	0.9604091259658883	0.9828683873150752	0.9929112225993801	293	15	132	192	17	87	181	67	166
SRSF6	6.645331612399138	6.6766480365104055	123.1535168614749	0.06652497858647786	0.03993195206251451	0.0030440532175948927	0.9377402785702543	0.9716435360355306	0.996521619629183	261	56	123	193	43	92	193	111	242
C2orf68	4.9164171145318685	5.022357241667298	37.366430958267074	0.012042290870882124	0.04004678280992574	4.5648185743465177e-4	0.9900990242160921	0.97940251392692	0.9996453093478047	62	12	80	61	9	29	90	25	61
RP11-541N10.3	1.577726816015232	2.3318829514327972	4.382379456201286	-0.48724651583453094	0.04011109631681849	0.0026362816125226193	0.8435621934573018	0.992515418755237	0.9935724994873665	7	2	7	10	0	0	6	10	5
RP11-396K3.1	2.7940048371041786	3.151273206024016	9.436797973103342	0.23749282931030774	0.040128291113208925	7.996392676623827e-4	0.9033739272878867	0.9889875618499233	0.9985134272570259	11	7	24	5	1	10	18	8	9
ZMYND11	6.412969420294071	6.476357772416409	106.27432653683087	0.015194867842436508	0.040211993736287394	6.954014674248725e-5	0.9873159807829491	0.9759901615467945	0.9996453093478047	282	28	196	117	34	82	190	106	162
OS9	7.7884564800653795	7.803481394170277	271.0565886840999	0.06651382490305972	0.040248913325519595	0.0041359241460102	0.9275102042863115	0.9694677152553092	0.9946776266836979	550	100	366	298	134	222	448	221	516
MVB12B	4.106210854200615	4.301386278226493	22.25694458267399	0.12252603979922866	0.040304984043264755	7.412726201770737e-4	0.9284866917842749	0.9841435831989402	0.9994275073332152	44	13	41	27	2	19	36	18	43
ATG10	2.5001837375039	2.8341406858632383	7.262430989834813	-0.294708077040519	0.04041137528419384	6.335453781028199e-4	0.8680996834014895	0.9891394670002652	0.9989940558197166	12	4	8	12	2	2	8	14	9
SMO	2.1685234009797765	2.6307553932017784	5.418789415523315	0.039314733233465196	0.04061688658068115	3.8052807349629405e-4	0.9831477708062903	0.9892838514931157	0.9995684757943306	22	1	7	6	1	2	14	6	9
RPL37	7.760743849425114	7.833777982675745	278.54109814624263	0.2147072127845703	0.040704076800503426	-4.805678467707558e-4	0.8112491446927919	0.9784400144519078	0.9986194861484701	310	166	269	285	162	246	500	231	423
RP11-159G9.5	2.860808270605221	3.2893702266053158	9.934888404564218	0.2739175196138539	0.04082024527755702	8.08564287743298e-4	0.887006877837734	0.9881881324807148	0.9985134272570259	17	0	25	11	6	8	13	8	25
LSM12	3.8235129316068583	3.9556780754195398	17.744628724021336	0.23402012203515918	0.041080882381027965	0.006486842086251803	0.8499513336707404	0.9841435831989402	0.9898698039661872	33	6	14	18	14	11	29	16	35
SMYD4	4.037706560873247	4.3711493005951985	22.713078566572197	-0.184256725449888	0.041123145108075694	0.005617058356544258	0.9119724329674201	0.986004929816282	0.9907334153131115	58	2	42	43	6	34	48	6	33
PSMA3	5.890892957004129	5.91644412841623	72.1554531996388	0.07578012628494925	0.041130200942856375	0.010182000281988556	0.9265729609122983	0.9702089365802277	0.9879549314661256	114	27	98	103	36	57	139	56	126
OGFR	6.062734074646903	6.13930970758489	83.57633537124852	-0.04474753302108028	0.04123186371363007	3.000323042609505e-4	0.966539144232272	0.9760469136304754	0.999875143991263	206	20	151	126	23	94	130	66	125
POLR2D	4.39328696941072	4.519915279637789	26.38381954566632	0.16931065801876924	0.04129463767254023	0.0025761599980437854	0.8992123525441273	0.9831936850559436	0.996521619629183	51	8	15	55	14	24	39	22	49
GABBR2	2.704846200122378	3.437110248316744	12.18632146298601	1.2068873272571048	0.041412726949624785	-0.005309569263337966	0.6244406279421454	0.9908203518749553	0.9870576276384095	29	2	0	8	15	4	22	12	25
CAPN3	1.2981695774592692	1.9669167519676298	2.725384574869876	0.13835114901372628	0.04165686777428738	0.0011840581961346595	0.9525282948284696	0.9908203518749553	0.9975715120107395	12	0	3	3	1	2	7	1	7
MRPL32	4.660767579131283	4.7262814219968865	30.99388838025487	0.12557705903891422	0.041675939137964746	0.008332202338668337	0.9079707046450686	0.9784298892858461	0.9890071060317914	52	15	28	46	15	23	64	26	46
GOSR1	5.833455601485081	5.8867698940904924	70.98338518095565	0.14975561204861745	0.04168534141661764	0.005383106033728641	0.8705067409236645	0.9754271024644868	0.9929112225993801	92	39	70	123	28	49	122	67	126
ABT1	3.0133086247605365	3.2815384731644066	10.36377444849304	-0.09443732950776114	0.041693033345092056	0.002881572083359618	0.9611634462554637	0.9871311211805627	0.9947046483998894	13	5	17	12	5	12	28	2	13
WDR73	3.3350128788917077	3.628591426698114	13.082562768414842	0.03154106767889194	0.0417018356221863	5.633300265678951e-4	0.9844728397944864	0.9860915581540619	0.9995553398903831	18	1	32	21	6	8	15	17	27
STAG3	1.9491731806778216	2.418690445227382	4.633288063047703	-0.11366087831347615	0.04179245661183188	9.07015307365412e-4	0.9605620763539496	0.9892838514931157	0.9984187120500922	13	1	9	3	2	4	16	2	4
FBXL6	1.3534091463206412	2.018529251880138	2.899071524899717	0.09608935151133502	0.041888178483203045	0.001062448969934797	0.9683684438415202	0.9907803225549939	0.997982636072267	12	1	4	3	0	1	9	2	6
PRKG1-AS1	0.47831557305960926	1.5699231732489192	1.6633013273673947	0.30052787380959056	0.04207672451048751	0.004002731243844309	0.9192367907473221	0.9934348121497806	NA	6	0	6	0	0	3	4	0	3
RPL7AP6	0.7509845444218809	1.691402344499081	2.403316849109236	-0.24307133650770346	0.042141331150084914	8.943796228854489e-4	0.9358553690958661	0.992777346332038	0.9975715120107395	2	2	1	7	0	0	5	5	1
DHCR24	7.213043082356799	7.301649214808263	191.68108787125448	0.1486375103913549	0.04217774397974764	8.169960678373096e-4	0.8887668143217292	0.9785946351355103	0.9994692487219594	307	121	136	297	69	207	365	96	332
EMILIN1	7.600961239685777	7.680390069692739	247.9451840785557	0.10047704651925143	0.042244976319342036	0.0025809937926503097	0.9208901334987624	0.9769513998550332	0.9969306729363293	858	85	264	268	71	199	341	254	446
FOXF1	4.746223014805368	4.819844329461522	32.86647933768994	0.03404676409012748	0.04227400811371835	0.0024333677754353037	0.974793725483369	0.9769271278019609	0.9971961704710242	54	8	53	43	19	33	49	27	55
RPL26P19	1.6272407959165949	2.5137073554892853	5.893036277765221	1.018871390472666	0.04231498461231433	-0.006365763309123884	0.7298543128353207	0.9923722295817454	0.9808113319187765	0	3	12	1	6	5	19	1	5
BCLAF1	7.4054225961629605	7.429054182118777	208.4918427924917	0.0592321195931102	0.042347552611618294	0.0034772567742383863	0.9406453255348316	0.9694314605694809	0.9957106265430055	316	84	398	253	79	154	357	196	365
KANSL2	4.116695226190632	4.205465552231249	21.000830033744048	0.03982950788552473	0.042353907603188204	0.0037640350053594887	0.9742336718269524	0.9813330314103832	0.9946937453032145	47	10	22	26	8	15	39	21	31
BAZ1A	7.392435052065934	7.431941735337227	208.61598952473025	0.09548337192775955	0.04236241297394906	0.0031285720439924868	0.9116103628506081	0.9716435360355306	0.9963407697715294	262	70	467	267	83	170	384	166	372
MIAT	5.513446310445878	5.925238433556543	71.69444068853461	0.7899939244414642	0.042496241888589796	0.003848891796866783	0.6457270759861222	0.9878736325501989	0.9929112225993801	16	13	296	66	25	71	120	44	148
IFT172	4.682530084029951	4.8882349055787895	33.468432358062984	0.04765797098435232	0.042624112917013145	0.004074736848991033	0.9735341907482095	0.9832858396558679	0.994085960841085	120	7	60	37	5	29	53	28	70
CBX7	4.5353955476506815	4.822426384173393	31.747003887978337	-0.07705989265396675	0.042705897664156056	0.006921240257960753	0.9626224421190316	0.9845776367963389	0.9890071060317914	66	5	79	59	4	13	43	42	73
CNOT4	5.598131157410416	5.639015086135562	59.1027972905728	0.07452930880029582	0.04275024771211517	0.008389093152899266	0.9327416546100806	0.9712963748251664	0.9890071060317914	113	18	78	78	32	40	103	48	126
MARCH8	5.13160540347379	5.195589872296068	42.77982583054171	-0.027032489144449168	0.042751875363888206	7.275506904735004e-4	0.9784745396619763	0.9749870728212646	0.9994692487219594	91	15	66	59	15	26	92	43	63
WDR25	1.6838541231503141	2.270684657765683	3.7962895674794224	0.006998928281322747	0.042796333347228606	8.534498352240997e-4	0.9966962004631745	0.9900346691950814	0.9984187120500922	12	0	6	7	1	5	9	1	7
NLK	5.184828504665615	5.253912692979967	45.210148018164034	0.1527040008775365	0.0428354883502162	0.006123914168532365	0.8752253139037566	0.9766420351872755	0.9921949552830001	53	27	62	74	13	36	77	38	81
ZKSCAN4	1.1930432632771226	1.8654788325271237	2.5217828262555284	0.09756408388728774	0.04286766728202602	0.0012453582623715334	0.9681584301332289	0.9907803225549939	0.9971961704710242	5	1	2	8	0	1	8	2	4
NAA16	4.997441101900809	5.12693909398276	40.417813866905625	0.0582740613766128	0.042899881355911496	0.0021466344533587565	0.9618574029149045	0.9786848267668052	0.9984187120500922	83	5	72	59	21	28	86	33	72
ITPK1	5.147012567005643	5.3372684334421745	46.88161394156538	0.07701969050309992	0.04297582532480213	0.004236808025508513	0.9573558849393861	0.9826047471946403	0.994085960841085	149	4	53	74	21	36	85	46	77
THBS2	7.566439087814842	7.610084233980664	236.6893019165246	0.08326408405971784	0.04322032408390996	0.0034326640668276833	0.9275102042863115	0.9720903477017347	0.9956439023906019	453	92	196	392	116	145	524	204	395
C14orf37	2.201583465361366	2.6593566089230727	6.345086498727754	-0.19023185019383068	0.04323708723034455	0.0019944243581502667	0.9397001400955929	0.9900346691950814	0.9954346072877023	10	3	16	2	2	7	6	10	3
GRWD1	4.5086063957350735	4.730763266097279	30.007511087314843	-0.13662885662080307	0.04326396456674791	0.006061700996383849	0.9261017043214868	0.983788888214182	0.9907135795831769	85	4	33	67	8	39	51	25	31
PRKAG1	4.847144445617654	4.947110644322122	36.41892896759037	0.07898284733853278	0.04328956152669086	0.004326087293711074	0.9475200744659905	0.9798421477499867	0.994085960841085	52	23	48	48	11	44	54	17	70
RP11-347P5.1	2.952124708870924	3.371544454305483	11.625104827346204	0.7311373221803472	0.04330760056464523	-0.00393997531310049	0.6692618239552308	0.9887945283072241	0.99145213769184	5	12	25	5	2	10	24	5	21
CLPX	6.2178328313002025	6.271529784108092	93.07816606782728	0.14265762517891892	0.04337480755480813	0.005943896428543604	0.8766187150196408	0.9741473269482677	0.9929112225993801	131	45	92	134	49	78	184	48	199
VAC14	4.8632837714448005	5.078543123905574	38.317841703053666	0.0678730322882402	0.04366510600074931	0.005240072039145137	0.9629186290151754	0.9831936850559436	0.9929112225993801	131	5	42	76	9	29	87	23	81
LRP12	4.61309600616267	4.724569303620487	30.220294684004624	0.017309065850690225	0.0436800114889471	0.004592387299086814	0.9876423138613964	0.9785946351355103	0.994085960841085	51	8	49	49	14	13	52	25	82
ZNF182	3.383937406419261	3.657410702017684	13.379307271189864	0.15972433890750876	0.04381125541786546	0.0013763755192255393	0.9202543118141148	0.9853159302320419	0.997982636072267	16	1	31	23	7	12	18	10	32
ILF3	7.584540323085867	7.679648408114792	246.7052166025981	0.0916000658533891	0.04390725776430363	0.004770891833617117	0.9332479966552638	0.976888516075223	0.9939825292655953	722	50	474	356	52	215	422	225	391
ZNF134	3.960527218143854	4.177404459683425	19.54540793264688	-0.002546933022022975	0.043917152369170105	0.0021232699814559583	0.9983994569869349	0.9834204592371966	0.9972683687084989	44	4	31	41	5	13	46	8	51
TTL	5.744616162746055	5.784025415522393	65.26306508677678	0.008614020837671982	0.04399182108012491	-0.0019380171676756611	0.9910369959561215	0.9694314605694809	0.9975715120107395	140	24	109	86	20	55	109	58	113
COQ9	4.204014941875662	4.3494526313078605	22.66645293787265	0.03681067940865845	0.04405620266024347	8.104897056220704e-4	0.9771605935045948	0.9814297330728482	0.9992225058634615	62	7	22	43	6	18	53	15	39
GCA	4.803036570375292	4.953867244720061	36.80248256487543	0.37287087448155737	0.0440808539998685	-0.0015155042630348734	0.7441410729686657	0.9831936850559436	0.9976922690671373	30	13	60	31	30	23	92	24	59
PACS2	5.704243111647393	5.798478212668489	65.51268869936418	0.02988210290449706	0.04411090017292203	0.0020851005742407967	0.9777602824497473	0.9760469136304754	0.997982636072267	211	15	96	74	21	49	102	65	124
EFCAB7	2.639722793557191	2.9289386554302363	7.280920286403638	-0.007288876227162449	0.044213387035609564	-0.004149916762144789	0.9959559525559848	0.9860099061392928	0.9929112225993801	17	2	13	13	1	7	11	7	13
ATPAF1	4.9026883467999856	5.0278217596933485	38.467492069533264	0.08716889600606545	0.04424920482848399	0.002572302717159331	0.9472074296832372	0.9813330314103832	0.996521619629183	57	24	35	71	10	21	45	45	84
HCLS1	7.380947541477687	7.5465768138273015	227.857581996215	0.3748891484278053	0.04426094663436535	-4.1733095464841055e-4	0.7441410729686657	0.9831936850559436	0.9985134272570259	164	164	481	145	72	231	341	153	438
SVIL-AS1	4.772589891126299	4.889288342753657	34.15376936561752	-0.11971309692309567	0.044362435526761876	4.3572577475088674e-4	0.9172890309291559	0.9785946351355103	0.9996453093478047	59	7	58	65	13	27	41	44	53
MMP14	8.580900604648669	8.678618955316725	500.18793165575676	0.24256337237589465	0.04453294927105621	7.578854446857665e-4	0.8082751340444281	0.9784400144519078	0.9995558023848359	850	199	295	531	379	414	751	452	914
POLR3H	3.918042175515197	4.177807924481118	19.585589926974265	0.09553699528732792	0.04454537710887141	0.0020496888052727634	0.9518119376793094	0.9839989856690502	0.9972683687084989	68	6	23	32	2	15	45	12	40
HRH2	2.0535147224253123	2.7064679281319846	5.869563588744752	0.6340635936043372	0.04459587330810576	0.0023931507140028986	0.7610748195753199	0.9898877405164052	0.994633323048098	2	2	21	11	0	5	14	3	12
RNF187	5.306515016881117	5.369595166451716	48.54683166710475	0.039564825373521656	0.044690546290047636	0.0018435233724304657	0.9706552825618896	0.9726633814030329	0.997982636072267	106	19	48	91	15	37	74	46	94
SUMO2	6.607880193815876	6.715869303348129	127.97996879516577	0.35209899703208	0.0446938101567269	-0.0015549387852570671	0.7043065141263449	0.9790945553159184	0.9976101243906522	119	64	114	129	98	89	250	89	260
HMBOX1	6.430892915465948	6.549259980571804	112.34142094173691	0.1649034607921745	0.04475444649187283	0.003655197082822368	0.8806941306852538	0.9784298892858461	0.9950327641756798	169	16	255	114	69	105	184	94	186
IER3IP1	5.112670299543926	5.185928544193968	43.47040882850436	0.2561350498432401	0.04476570115629153	0.007011177246991607	0.7803983569084282	0.976888516075223	0.9901432419086309	63	25	39	49	24	32	91	27	82
METTL1	2.1155605047124117	2.6448691547433762	5.718600242392676	0.08743675037345917	0.044942111858306426	0.0018161663728552318	0.9710082881829826	0.9892838514931157	0.996521619629183	12	2	5	17	0	4	9	9	6
KIAA0368	7.175027714489323	7.187475831336243	176.05100987012702	0.05469708675250098	0.04503151372239024	0.00839715439063221	0.939914764448496	0.9655649325768827	0.9890071060317914	336	60	247	233	83	137	310	140	343
WLS	5.141575298357521	5.227686481530779	43.65001921513521	0.02869730901675371	0.04510273208098065	5.974094521000419e-4	0.9784745396619763	0.9754248859857614	0.9995684757943306	130	16	56	53	11	40	69	36	81
MAP1B	8.986790180471063	9.052421773733354	646.1768823807125	0.1432720059542913	0.045172798768175496	0.0021642964332058	0.883656174967346	0.9754248859857614	0.9972683687084989	1743	215	856	428	331	428	1170	609	1173
TIMM22	3.752177499039352	3.9208166326787017	16.5253880549158	0.015369770903121593	0.04519449895689877	-7.70302561696174e-4	0.9899645027618791	0.9832858396558679	0.9984872052966179	56	5	17	19	5	14	26	17	27
TRIM4	5.634171184895681	5.690075591382167	61.32393539349168	0.06651754866934108	0.045233006842051365	0.006542846423689429	0.9475200744659905	0.9716435360355306	0.9920091937436629	93	19	103	77	33	33	104	60	130
SSR4	4.923491060820524	5.038224317685949	38.17392869473554	-0.009402533812801832	0.045271198524249386	0.002991069880793731	0.9936229796741328	0.9784298892858461	0.9960473196676554	99	9	33	67	17	45	45	27	75
SEC31B	3.650351881939996	3.9231730920933745	15.999221165940117	0.08447799915419024	0.04529704684747007	0.0019015506923871735	0.9587863673614452	0.9841435831989402	0.9975715120107395	28	4	38	31	2	10	41	9	35
BHMT2	2.499469109892116	2.9014611347230552	7.265325955468794	0.1003033636531432	0.045341134525144676	0.0014022078560872423	0.9644094431736202	0.9881881324807148	0.9978486579354604	27	3	9	3	2	7	21	4	7
SRGAP3	2.871404770035424	3.261643349817068	9.255103598849798	0.03609845493118769	0.045397533131477874	0.001484925592673593	0.9831285684179387	0.986004929816282	0.997982636072267	22	1	22	15	2	3	22	7	25
FDXR	3.2627478986196192	3.5488886717028096	12.610809089606615	0.23146991465291641	0.04569370343043068	0.0027667004973290776	0.894910892755155	0.9858267297280051	0.9950327641756798	16	2	7	35	8	13	13	10	28
COPG1	7.048857751559448	7.075863584480397	162.68757269500992	0.06441118628487394	0.04581384145944318	0.0052347372996839675	0.9369646425671673	0.9689634837999129	0.994085960841085	398	60	172	226	65	116	275	142	326
MLLT6	7.2123381156029	7.322747878219532	192.04513001893346	0.09857533070014138	0.045882571470506534	0.005762712075532119	0.9311360638397481	0.976888516075223	0.9929112225993801	404	43	473	305	33	169	299	177	332
SAMD1	4.880944045745266	5.054450874462847	38.72761343742339	0.17454754253155313	0.04591151694506525	0.003165950047716001	0.894910892755155	0.9815743687601729	0.9950327641756798	100	22	28	69	5	28	65	37	71
RP11-76C10.4	0.7727534566413539	1.7768213428180513	2.079162109566833	0.20666399672218838	0.04598779296440744	0.0027805688640897127	0.9406453255348316	0.9923722295817454	0.9917694465614375	4	0	1	10	0	2	5	0	7
TMEM237	3.5302879034214114	3.7033449731011174	14.191040277792924	-0.21333737562355748	0.045997539340719956	-9.549700209464964e-4	0.8748833327485581	0.983788888214182	0.9982353871596157	24	4	26	22	5	21	19	11	15
FKBP15	7.147065533131134	7.163044173931217	173.37184052565667	0.051068781443828655	0.046055100895925925	0.00762565689490341	0.9484350908677717	0.9666882648881202	0.9901432419086309	291	70	271	210	76	154	247	147	335
C12orf65	4.197436629071103	4.37835951096228	23.018983024034696	0.003705147785517619	0.04615737879215759	9.793493646113635e-4	0.9972424681570413	0.9816675134052038	0.9985134272570259	59	5	24	55	5	22	45	19	35
EML1	4.523108500088456	4.712171403746427	29.29597807031097	-0.006677708350690813	0.046204028473247685	0.0035232917144403563	0.9955565288888286	0.9812430304949653	0.9947046483998894	64	6	64	47	7	18	58	14	87
ACVR1	4.770128831683572	4.880838513547789	33.67985836478751	0.02400755665259485	0.046294684997024764	0.0033643051188311517	0.9819181190203287	0.9760469136304754	0.996521619629183	79	7	42	61	14	20	57	26	87
TRIM61	-0.27864545157673704	1.2639732737969553	0.9722214382394431	0.10836361053671466	0.04640669627214513	0.0026496721473731736	0.9756858224447573	0.9939916120037818	NA	8	0	0	0	0	1	0	0	6
BPGM	4.168572516080199	4.374857726667777	22.975646204063224	0.06564469658878168	0.04649879549055711	4.956470558977379e-4	0.9639458408797247	0.9820134876252838	0.9996453093478047	66	2	34	34	10	20	42	16	48
TECPR2	5.159154763333013	5.261877647782546	44.78639572313051	-0.13504603148806948	0.046637155584338806	0.002396969997561736	0.9065325101140963	0.9760469136304754	0.9971961704710242	84	14	89	67	12	39	83	51	44
LINC00294	3.2200043522247306	3.395719980137191	11.701587805077978	0.15079564381251226	0.046892764087756444	0.006702869071497663	0.9246689399034549	0.984375659945605	0.9890071060317914	17	7	12	10	7	6	30	10	14
MOSPD2	4.459588039931114	4.660988658128424	29.696745207469473	0.3855067646831779	0.0469033366946544	1.3813391775794728e-4	0.7400694549992634	0.983665961757936	0.9996453093478047	28	5	52	25	28	27	46	17	66
SAT1	9.979409008794352	10.015956321384193	1263.490904598522	0.10375545720424999	0.047035157399994525	0.0034864142441969476	0.9004172085668242	0.9712555164272456	0.9952624994785765	1477	541	1664	1534	746	1080	1775	1034	2648
GNAS	8.609269833030398	8.628477665171397	481.7129513991766	0.06893191107951599	0.04710879261848457	0.006902717025766506	0.9270267730957525	0.9688747562818221	0.9915694715682158	668	194	612	708	247	475	728	369	870
KPNA3	5.9776564662459695	6.0200116265139	77.717559128719	0.11899291205813387	0.047152974204653274	0.009046678384881037	0.8930655218440514	0.9694314605694809	0.9888637774330796	118	39	79	137	29	68	148	53	140
KIAA1919	4.306541623408452	4.4877440975475595	25.615460550622164	-0.04498151499253613	0.047210942776469866	0.0037197563622650733	0.9769137199231172	0.9827009866337281	0.9942053237542754	28	12	45	52	5	31	56	17	23
RP11-274B21.2	3.7068343060546987	4.015664162610864	17.153285208084576	0.006803316280943416	0.04722482032532225	0.0022494329298879093	0.9959559525559848	0.9841098761045697	0.9969043857909092	46	2	34	34	2	15	22	17	38
EPB41L2	8.41034850698166	8.44006606253344	421.5898669258184	0.06580474198794295	0.04740668079788363	0.004884508678993643	0.9361436729808972	0.9694314605694809	0.994085960841085	988	150	742	409	149	364	603	374	807
SLC36A1	5.113512635546984	5.199720850317275	44.040740325465976	0.2839071448335171	0.04741942548761635	0.004884604208118712	0.7581348764446831	0.9767573425317542	0.9929112225993801	61	31	38	50	19	37	73	27	94
PHKA1	2.2267683651788035	2.717847152260723	6.09493486400583	0.2533809515599654	0.04749632576315589	0.0014987819056171095	0.9028117390636816	0.9881881324807148	0.9975715120107395	12	3	5	17	0	3	12	7	11
FBXO22	5.151703670585104	5.291645473947349	45.56772391484194	0.18969211584628304	0.04774854185906911	0.0050233295573596974	0.8726824581047354	0.9784298892858461	0.9929112225993801	60	16	41	135	12	39	88	28	95
ERICH1	6.160126656460858	6.262871131194181	91.03116832488358	0.055451533017261675	0.04783823682292379	0.004753860348962427	0.9620612640154848	0.9749870728212646	0.9939513690843975	259	23	190	97	20	70	142	87	176
ZNF524	1.639530761191512	2.2049779158017135	3.6819857929442206	0.06788002220115912	0.04786306557159147	0.001503285712997879	0.9756858224447573	0.9884562103420782	0.9971591229060017	11	2	5	5	0	1	8	3	10
SLC1A5	5.434610316423288	5.603013262886929	56.704412732143545	0.15712884344954497	0.048175405110062165	0.0064281073483582795	0.902851687412679	0.978857713016192	0.9904836296826657	132	8	42	154	21	46	106	46	106
GLTSCR1	4.538117944802255	4.6408894461260495	28.98665761688691	0.05967621508995105	0.048315951899537884	0.005141352655113507	0.9609186834872648	0.976888516075223	0.9929112225993801	52	6	37	37	20	23	39	31	50
MRPL3	5.171816695384156	5.268355213520127	44.945935353101575	0.10173509786742278	0.04834749531132359	0.004394014040033443	0.9270608140149131	0.9749870728212646	0.9941268368025195	68	12	45	117	17	37	74	40	83
STK39	5.148808782827737	5.250900929530745	44.24050086409677	0.08247022284731179	0.04840769414509381	0.004549770177214952	0.9415611335942901	0.9746756667300422	0.9941268368025195	88	9	45	98	20	31	97	33	82
RNF25	3.1588370476911583	3.3113402766685085	10.726174494023642	-0.05145982930578306	0.048522154647568524	0.0034753439987973904	0.9737241128817768	0.983788888214182	0.9942053237542754	20	4	11	14	6	12	19	9	11
FAM193A	6.151103540699852	6.397992207822756	99.50468545014913	0.16320873357844348	0.048704007822377084	0.008772963850714471	0.9140024580591843	0.9820134963715785	0.9879549314661256	285	6	241	139	23	79	177	90	181
UBR3	6.467172442892541	6.507035233749733	108.5536608819018	0.03498904396702244	0.048709608856976574	0.003399301196650823	0.9692845167089202	0.9675043344829587	0.995782701771932	212	26	181	180	43	85	211	77	217
MLLT4	8.089241521543839	8.176870965569488	349.7917271533871	0.07507058681680502	0.048810836757266746	0.006386060773788215	0.9475200744659905	0.9746249653176731	0.992035970765823	896	57	717	459	117	350	471	336	546
PDP1	5.142623745315912	5.186446085892105	42.890867190935445	0.05182539528331484	0.0488646975715077	0.006957779775833369	0.9590532601552368	0.9694314605694809	0.9912446177884097	71	19	72	51	16	35	73	40	69
RAB40B	2.0680994807128603	2.6683844264284255	5.627435692766913	-0.4226101690901505	0.048940760517690945	0.0018334127739049009	0.8530234495861427	0.9881881324807148	0.996521619629183	12	2	11	9	1	0	12	4	20
FMOD	6.987122650462024	7.085798620545567	164.9320586503364	0.23544442071187627	0.04896389684139139	0.0015864220258229099	0.8201958989052877	0.9756131083513447	0.9982353871596157	258	60	233	99	120	101	357	147	267
BCAM	5.840499797279175	5.885331807847688	70.89497226564619	0.09587092514072432	0.04897375297017633	0.009325781607473662	0.9178416757833916	0.9694314605694809	0.9886577582499959	118	33	74	95	35	42	131	74	117
CDC37L1	4.736979031789298	4.923494342622238	34.57996965720796	0.07904905807363949	0.04900857529007418	0.003835329016243739	0.9539674559100612	0.9784298892858461	0.994633323048098	67	3	58	68	16	20	69	29	76
BBS10	3.0853994116564953	3.3271941691788496	10.551854698786185	0.047816169907104675	0.04902653676948505	0.006476318749349163	0.9775037631971595	0.9841435831989402	0.9890071060317914	13	5	15	16	5	6	31	3	22
BTBD10	5.221968423866145	5.278082076958633	45.61881183751916	0.026321926914381594	0.04904286402680031	0.00497527324163919	0.9790592571874301	0.9697738543464823	0.9929112225993801	81	17	50	85	18	40	56	39	100
ZSCAN12	3.5272176444055083	3.831315339388468	15.293873243535936	0.2242787048774045	0.04907888986979174	0.002980817802484132	0.8882122288860862	0.9841435831989402	0.9950327641756798	48	1	17	16	10	9	30	10	39
RECQL	5.316508710240063	5.420359473555149	50.5633626870175	0.14162177465185116	0.04916502802464855	0.0038722424400074373	0.905985637807104	0.9754271024644868	0.994633323048098	123	23	65	39	22	33	115	23	121
NPLOC4	6.474775450937605	6.519301885226791	109.69160337574884	0.03287005504994143	0.049194962159251676	0.004131091931094401	0.9716170213093717	0.9689634837999129	0.994633323048098	229	44	165	178	27	77	232	93	183
TSPAN31	3.968734861809183	4.101695191834813	19.586961644667976	0.07727624124688863	0.0492002534041744	0.006873873864881017	0.9587863673614452	0.9813330314103832	0.9890071060317914	29	10	26	21	10	11	20	15	61
ZFAND4	3.249531275847165	3.506326163266782	12.059238407621528	-0.21121666903311775	0.049226740793468816	0.0016863783920426918	0.8914166899704509	0.9843317558173127	0.9978486579354604	19	3	27	17	4	5	14	21	18
BCL2L13	5.718753854742108	5.797699098074071	65.64029450439777	0.005381518780692626	0.04943638189907154	0.0016574480657508667	0.9955565288888286	0.9705000475252703	0.997982636072267	141	11	101	112	29	61	109	59	104
KIAA1217	6.2875540141007455	6.369721179886159	99.12715328563101	-0.009577995116397533	0.049443850583290025	0.0052818185931743965	0.9924838682588674	0.9723829967048858	0.9929112225993801	146	22	194	133	52	93	96	105	186
OLFM1	3.266657116473174	3.697247331570958	15.00554373350276	0.43467363547868915	0.04953991278649562	-0.0030912781507731702	0.8201958989052877	0.9877210585581995	0.9929112225993801	31	16	4	14	2	5	29	20	18
RP11-61L19.1	1.0711748946609863	1.8712979340798772	2.7850719574478644	-0.06180132221973328	0.049645041324370844	-9.832990547283648e-4	0.9805694916602772	0.9898877405164052	0.9971961704710242	2	0	6	3	3	0	10	2	4
OTUD7A	1.728358337548506	2.158607743604052	3.7912144315333376	-0.1649780310845318	0.04971353369260132	0.0012224078504239216	0.9347605050918435	0.9881881324807148	0.9978486579354604	9	1	5	4	2	1	7	6	5
ABCC1	6.548006586747199	6.599501117849021	116.99079554294015	0.12595351182789796	0.04990676464533935	0.006239977832833928	0.8867459928019383	0.9694314605694809	0.992035970765823	246	34	112	141	75	106	178	99	209
PRPF4	5.0445123012040805	5.103861320631351	39.995880242672264	0.022122725428535765	0.049917525734582295	0.001987594420038419	0.9805556910333387	0.9694314605694809	0.997982636072267	88	15	49	68	12	34	75	32	69
RAB1B	5.72576361432333	5.766712800578049	65.11064697227573	0.13911959425046708	0.049958826062589265	0.012969912892766283	0.8698899821415252	0.9691715318150071	0.9831288569805144	124	35	73	74	26	46	117	50	135
XPA	4.428131288335533	4.5341550266463475	27.004422542697128	0.19387329665771896	0.049959644726063686	0.00737399275289435	0.8698899821415252	0.9772244522768968	0.9890071060317914	34	16	45	25	11	23	37	15	70
ZNF721	5.757678921812871	5.844305779882933	67.50654445485691	0.036406455189911174	0.04997049004422212	0.0037811329938823865	0.9730439172782002	0.9705000475252703	0.9950327641756798	140	20	100	146	14	55	121	48	145
ERGIC2	5.617465058909099	5.688059185751724	61.758606081059554	0.16824605794601502	0.05006189457158855	0.00626177289536536	0.8708495838634764	0.9720903477017347	0.9920091937436629	57	22	80	102	38	61	96	53	93
SIAH2	4.35375992679616	4.462397896758419	25.14925894850436	0.10688638936005018	0.05009752190067312	0.005391449630804847	0.9311360638397481	0.9766420351872755	0.9929112225993801	28	8	34	55	11	27	43	15	46
YTHDF2	5.917387488491115	5.945884722805589	73.54348797646706	0.06238312579767632	0.05029993098029275	0.009353779747286762	0.9413956804243365	0.9648463090169993	0.9886586156760193	112	31	123	103	27	67	123	55	137
TMEM50B	5.076970449326844	5.16112391125044	42.232290080320695	0.18074378997665883	0.050386993674635124	0.008453314816047683	0.8516384157857386	0.972879520498039	0.9890071060317914	66	11	64	42	30	28	70	34	94
CCT5	6.95454246317487	6.9959572949869155	153.79220040635533	0.06134152935772932	0.050459441339053765	0.006349157921965627	0.9482534982267312	0.9689330238742195	0.9926727583236147	352	54	141	251	65	99	314	147	247
GPR89B	1.876004390934351	2.5136455410157534	5.3734828434039885	0.14042869714480655	0.050479011788756384	-0.0023777791059459872	0.9609186834872648	0.9883119216324043	0.9939381635878938	2	5	10	7	1	1	12	1	19
KLF13	6.627734645935522	6.662486454839359	121.20278821463516	0.032089904625366844	0.05085944158078655	0.004792302016731348	0.9711711688624937	0.9648463090169993	0.994085960841085	282	35	166	196	43	99	247	81	232
KIF21A	4.914254668194925	4.993474271733671	36.76878005202675	0.03599927726835616	0.050916237022246597	0.0033092477302672308	0.9736706674234353	0.9704107073590645	0.9957106265430055	56	11	75	59	12	33	75	25	64
GTF2A2	3.8424328220210033	4.0318766082451205	18.715809896214513	0.36181995586378674	0.05116071705403083	0.0037507821301300246	0.7869450793253779	0.9831936850559436	0.994085960841085	16	5	13	39	15	13	37	17	28
SCNN1A	6.405809543394303	6.590276685421249	115.75743199776106	0.3281863711645028	0.05120911707086624	0.003936489865923767	0.7815977267410461	0.97940251392692	0.9941268368025195	137	68	79	321	18	114	196	73	226
FAM213A	4.857156699771701	5.049156519617599	40.216046544732194	0.6406647890409776	0.05123750626525634	-0.005251751645054853	0.5432625495063504	0.9828683873150752	0.9904237791948995	25	18	30	37	40	30	69	33	68
RNASEH1	4.826756357565134	4.896656563423195	34.40420948374971	-0.02373424499599769	0.05137095294052958	-3.868861722854802e-6	0.9803566770428075	0.9694677553373026	0.9996453093478047	69	9	50	57	14	26	51	36	63
ARMCX4	4.000170713717753	4.2062031289024056	20.28441004796594	0.12801616123364942	0.05138454063698605	0.0034019933796709807	0.9308064580477903	0.9810872510415354	0.9946937453032145	55	7	45	15	4	17	38	11	49
GSDMB	4.67277711743444	4.926624151648672	34.52542590543739	0.24609586351486046	0.051519188347569286	0.007900051073907444	0.8638400680793069	0.9820134963715785	0.9882899527481799	65	5	21	118	10	24	59	33	71
HSPA8	9.563870262882805	9.62826376890795	963.6540391811789	0.16158064198717123	0.051539635861000285	0.005334538113179883	0.8564090454113055	0.9712963748251664	0.9929112225993801	2513	224	932	1018	605	848	1610	745	1815
H2AFJ	4.891357160639688	4.9464868780311795	36.43618400928208	0.08120153829851755	0.05166918435490422	0.010072459895400504	0.939166229337517	0.9705000475252703	0.9868737701382997	50	17	49	46	18	27	62	39	51
PDE4C	1.9443197467776332	2.450116098840431	4.825763976587577	-0.11178592099356473	0.05171924726090949	0.0028485478375832405	0.963574269876284	0.9881881324807148	0.9939085131411993	6	1	5	16	1	6	2	5	11
DYNC2H1	5.586102410865873	5.643349340421442	59.26396526328259	0.03478384520253421	0.051827870539407954	0.00566762755401392	0.9736835993152615	0.9694314605694809	0.9929112225993801	150	21	61	77	25	51	71	53	129
PCED1A	3.9863206973568843	4.158969593579407	19.456884814776153	-0.002208127921453209	0.05186975846008841	-5.673123227920478e-5	0.9983994569869349	0.9779031821234353	0.9996453093478047	50	4	26	39	5	12	33	19	43
FBXO18	5.736957294613807	5.795569208090721	65.4961857717299	-0.011316220370535902	0.0519318327093446	0.0028556531709490467	0.9891216163848251	0.9689330238742195	0.9965551467548928	133	18	112	108	21	66	98	42	142
PTMS	7.8982695335480635	7.952946263884508	301.5805049684084	0.08765927782608617	0.052208137946481145	0.005296131904755852	0.9270608140149131	0.9694314605694809	0.9929112225993801	648	163	384	254	110	298	406	297	445
PCDHGA10	2.8019406857041735	3.405667543571908	10.60223476809253	0.048858927095926215	0.052274006438279265	0.00799189932220816	0.9823936324131659	0.9874484873730047	0.9839896088291417	40	0	24	9	2	7	18	18	9
YARS	6.596878187319126	6.640263973883333	119.46433806345479	0.04819758980833483	0.05244633633604672	0.007406304021953805	0.9587863673614452	0.9663447159692702	0.9904243364663885	235	32	141	229	51	110	235	72	227
EBF2	2.059342401930689	2.645574010780102	5.511628433883423	-0.03772582761356013	0.052506053574749	0.00321531028586826	0.9869146553025121	0.9881881324807148	0.9929112225993801	18	1	10	9	0	3	4	9	13
ENTPD1-AS1	3.7111450888181876	3.83372638583132	15.780238289465887	0.10202491546807074	0.052545797610142705	0.006791240104699693	0.938785676624619	0.9783868957061409	0.9895452413128766	25	7	31	15	6	10	24	15	34
SSBP1	5.498075120682249	5.567589952971226	56.840199417196125	0.23146277930017817	0.05263028180999141	0.007789528635710102	0.8079642124245372	0.9706544180580218	0.9890071060317914	82	24	41	87	36	43	91	51	105
USP22	7.0989140783582565	7.1304745891955195	168.57790659929435	0.04497029352204061	0.052635518975411084	0.006027690020742389	0.9587863673614452	0.9633862383248709	0.9929112225993801	411	48	206	277	62	153	270	123	343
GLUD1	6.489798992872118	6.528129725390989	111.40834527107783	0.14074782741949582	0.052841335310811643	0.011212896143302786	0.8633305079113812	0.9666882648881202	0.9859546674470695	152	42	152	130	68	77	179	96	237
OAS2	5.766623243842806	5.946658298577899	73.72983813763834	0.3784551211532951	0.053247139532031855	0.0038418877101978163	0.7558133861635626	0.9786848267668052	0.9942053237542754	53	42	56	208	18	63	140	64	108
CTDSP2	7.601462266060089	7.616250567714519	237.64095609477704	0.034977252868616915	0.05339307425981425	0.00884487387688002	0.9639458408797247	0.9600368285311562	0.9890071060317914	436	98	361	331	83	231	350	201	411
SPSB1	4.657234106414886	4.750309660318876	30.735445494949445	0.038138874563216726	0.05346052683589312	0.003967172470998593	0.9729321751074466	0.9702404651042484	0.9946776266836979	62	12	44	56	7	25	62	21	60
PCOLCE	5.3237483412891455	5.554164766709478	54.98661481906686	0.1679532311511978	0.053565154005950084	0.008440899667460627	0.9119817027828723	0.9812430304949653	0.9870576276384095	247	12	33	59	16	48	67	65	89
C11orf30	5.442583927697952	5.5239778925504535	54.08544235474087	0.10587592830511541	0.053767094204019976	0.005509157156042771	0.9187442653648049	0.9694314605694809	0.9929112225993801	79	14	133	60	22	42	100	46	98
SEPT5	2.976019365628303	3.369595772862731	10.349960826467598	0.15576255499996638	0.05383754268290602	0.0038821782480817947	0.9332479966552638	0.9845679216189198	0.9929112225993801	39	2	22	7	1	12	15	9	18
RBMX	7.35591757703239	7.374451653869954	201.01023452511723	0.0682007750820102	0.05391317999079379	0.01122714262854006	0.9275102042863115	0.9606617301245716	0.986119190659761	347	95	308	242	72	191	330	158	346
ZNF576	2.0463080067064174	2.4507208731542796	4.701449196831103	0.02224407638382291	0.05393507574277366	0.0025711229226082063	0.9891216163848251	0.9853159302320419	0.9946937453032145	15	1	6	5	2	3	13	2	10
MDFI	2.927413065642806	3.333715835402409	9.793987204287923	0.1634343425571678	0.05408609283743491	0.0025593248477884297	0.9265729609122983	0.9841435831989402	0.9957106265430055	32	1	13	22	1	9	19	6	23
ZNF512	4.716937864941325	4.789002323315255	32.05225093209266	0.12535455941693843	0.05419982963578644	0.011268882539027797	0.9020946095592692	0.9694677152553092	0.9853562788423971	47	9	38	58	18	25	58	24	64
RCC2	5.9711594734990365	6.018624978006206	77.44744730682119	0.042022704277960794	0.05428522236471026	0.007569578444923297	0.966539144232272	0.9666882648881202	0.9901432419086309	137	35	85	143	24	73	99	70	146
WDFY3-AS2	2.0115235093044355	2.5235514766915017	6.561558066354879	0.7872276347599151	0.05428813659605877	-0.004603425878315581	0.7076782125530673	0.9883119216324043	0.9879549314661256	5	5	2	1	7	4	8	8	7
CYSTM1	5.193560324578037	5.280911828206377	46.169971591822076	0.22737024704307504	0.054291631340777274	0.007576397048433572	0.8244143530801595	0.9716435360355306	0.9890071060317914	47	18	67	57	30	34	109	25	86
EEF1A1P13	1.8396993785804467	2.432181288773883	4.820399726140542	0.4995965183223286	0.054379727670605865	0.002879192728619737	0.8207216369041276	0.9881881324807148	0.9929112225993801	4	1	1	19	2	3	5	6	11
TRIT1	2.7751768201907754	3.290013167920175	9.357392615220801	-0.06662141849515549	0.05459746151711501	0.004397498805794695	0.9752824726769657	0.9853159302320419	0.9921149872694626	24	1	19	20	1	2	33	8	15
PLSCR4	5.709958674575331	5.807246358054672	66.64524276785892	0.21206563475779366	0.054654796489989554	0.0051790817797438505	0.8500448025629479	0.9712963748251664	0.9929112225993801	121	25	137	39	32	43	150	46	130
SPTBN1	11.003656550809424	11.065535715996171	2607.016343369337	0.14119550782906956	0.05470732464973831	0.008521287836042588	0.8752538532518279	0.9706483582608	0.9890071060317914	6018	659	6168	2612	761	2298	3778	2383	4736
MVK	3.002784300519039	3.230104676819411	10.089887424732828	0.14599365066734243	0.05482233421001057	0.0037309752950643164	0.9335994526410326	0.983788888214182	0.9935362087955821	26	3	5	11	7	11	13	9	15
DLGAP1-AS1	2.8121300006504852	3.0500180742446457	8.274944267014366	-0.011531799589375925	0.054824994990631266	9.069499883438852e-4	0.9940038247750821	0.9831936850559436	0.9985134272570259	15	3	18	10	2	5	11	10	17
SLX4	3.822894903587032	4.4478869420513325	23.610811620841144	0.3725936260541217	0.05484179207552962	0.01196678968546628	0.8592070777759172	0.9849333848756222	0.9769836562960285	100	2	35	41	0	22	38	23	44
SIK3	6.2654340959149435	6.343352279036423	96.53818629038608	0.07860741726481701	0.0552417802957612	0.007398771108630373	0.938785676624619	0.9691100186171919	0.9901756985439422	146	33	218	154	22	67	177	67	230
AFAP1L1	5.889969178066867	6.019268191267356	76.68804405063064	0.029779554341062657	0.05534991974201859	0.007374348189312027	0.9793261546232648	0.9716435360355306	0.9896956310669458	170	9	155	106	33	55	110	87	138
SCAMP3	4.231814997025634	4.345405949978868	22.828302778453445	0.04494813731450105	0.055401752234191824	0.0046856930584507125	0.971445846993402	0.9725893532610117	0.9929112225993801	45	9	27	45	6	22	41	13	48
PHF13	3.6732996826077273	3.818786906603416	15.772690938527832	0.17043560215785533	0.055479296137571577	0.008914168859830277	0.9037572130930412	0.9785946351355103	0.9861598581945177	15	6	27	21	9	17	26	7	33
LRPAP1	6.593674010887038	6.633707840957708	119.96906009012433	0.152279536580891	0.05561369523821961	0.010599443313954113	0.8558151286581467	0.9648463090169993	0.9867028529648335	239	60	99	155	54	100	224	91	213
PSMD6	6.014641727200454	6.050987548138287	78.9968808148975	0.07327260011192162	0.05562745573494902	0.011270930065388082	0.9327416546100806	0.9624341309069288	0.9860812808236405	123	28	99	151	32	69	152	52	151
VPS13C	8.656462444640027	8.675219313866076	497.8062991878694	0.09635856613779338	0.055647285330989775	0.010286630599668981	0.895318772484881	0.9609384791781609	0.9874286758668921	780	233	725	519	231	392	905	427	864
GPATCH3	3.2685989156091044	3.5146412441846895	11.925352104020144	0.1443310056074967	0.055799967817552934	0.0031848386042617888	0.9295829735039205	0.9820134963715785	0.9946776266836979	35	4	7	24	3	12	21	7	25
SRGAP3-AS2	0.8625982864474497	1.8111945235912088	2.860808629293885	-0.43760111400712226	0.05584865386446089	0.004129872452438272	0.8813736309228462	0.9914637843561541	0.9868737701382997	1	2	3	8	0	8	1	1	1
TBK1	5.378325924920175	5.464209213578659	51.97042167931096	0.17013254555262128	0.05599801030797367	0.007727503844891008	0.8764510271178894	0.9694314605694809	0.9891095039167561	48	20	108	84	19	32	106	41	107
ASF1A	3.549993381983176	3.8270386009996664	15.721923905799109	0.16400461779442915	0.0562600806473887	0.0033711322020509023	0.9265729609122983	0.9831936850559436	0.9942053237542754	19	4	13	30	12	13	34	3	41
PTMA	10.006222945769164	10.032474730696492	1278.3333935110102	0.09162461267324498	0.05631177227199645	0.008304354928903622	0.9048413825455798	0.9648463090169993	0.9891493114962703	1887	633	1678	1356	623	1148	2017	1169	2060
UBR4	8.936492223121999	8.993051591840318	617.3415477376634	0.11575079843956293	0.05633550487312358	0.009700932378515529	0.9007281088350468	0.9689634837999129	0.9883545922056431	1297	110	1283	970	209	536	1055	512	1103
TXNDC15	5.786993120338869	5.829141094767684	67.7021850790812	0.10826826678936204	0.056496093076180115	0.010860987034927386	0.9048413825455798	0.9633862383248709	0.986119190659761	152	26	99	62	30	53	131	51	126
HCCS	3.735311759813949	3.931812030731183	17.84894821450935	0.2671299277198811	0.05665946578372209	0.002696085750278664	0.8552261070165279	0.9823746428152043	0.9954346072877023	31	14	13	12	8	23	28	7	29
MALSU1	2.815250149967968	3.0709391702748148	8.477646596148457	0.058768460014614755	0.056669502932890276	0.0052603979052463015	0.9735341907482095	0.9831936850559436	0.9907887718284436	19	2	14	7	5	7	23	4	13
HAT1	5.269924596327474	5.338180467108152	47.906405286055616	0.1311026675985122	0.05672991048427933	0.009873258960022061	0.893583525643632	0.9690504602939048	0.9879280571403685	67	27	86	56	13	45	83	35	84
EXT2	5.413831656668761	5.489916137314477	52.72787744310381	0.020784655292988116	0.05685707530273511	0.004541394056370528	0.9821901549992452	0.9680823244044084	0.9941268368025195	121	21	72	89	11	53	87	38	97
FDX1	3.68459252976163	3.838324114196212	16.178055206828013	0.11052618185995036	0.05748292745751477	0.005725113826952364	0.9461147383496494	0.9792044911369475	0.9905990736645772	12	6	23	29	9	20	24	13	19
TCIRG1	6.45397772656076	6.564221931259862	112.70972393038028	0.01533254522786612	0.05763881847519063	0.009044612237138544	0.9886623480270258	0.9694677152553092	0.9884940297641256	340	27	193	160	22	115	137	105	205
EWSR1	7.972158562452724	7.992315924461719	308.0823248218483	0.05298453773753453	0.05770949477897623	0.009177243746590732	0.9450610932981991	0.9563200890667214	0.9888637774330796	689	97	526	418	99	253	504	269	575
ZNF155	1.732964225163275	2.473686076466879	5.327898003340489	0.5460311829839776	0.05775838989338638	-0.0025085865101040685	0.8347333175426671	0.9881881324807148	0.9929112225993801	2	5	15	1	1	4	5	1	20
ZNF71	2.8224228809688277	3.219813812770624	9.321042880159993	-0.1632044323945993	0.05788207195705444	0.004662123787054608	0.9345963716637137	0.9841533740902287	0.9913312503172116	33	2	17	9	1	12	14	11	7
PFKM	4.761706964983144	4.986666887860988	36.6166363221134	0.08699226663157875	0.05797340319843851	0.007910218144457798	0.9560403283581309	0.976888516075223	0.9886586156760193	98	3	29	71	20	32	44	41	65
SIAE	4.788137334629371	4.977987505410558	37.20959682739776	0.4659889351399889	0.0584440399200247	0.0011342768249801413	0.7337368037418693	0.9772244522768968	0.9984872052966179	54	21	12	73	18	27	71	19	90
TRIM7	2.178160998271879	2.826230561766549	6.425766097765164	0.06118745063203358	0.05848232164925525	0.005875749720788041	0.9793261546232648	0.9867976100899192	0.9881038852094864	16	1	7	20	0	11	6	2	16
SYN3	0.10861124291914098	1.3357871803022077	1.145271989813583	-0.4835548313210778	0.05855699584283864	0.0017118093974627041	0.8653098485695996	0.9907803225549939	NA	1	0	5	2	0	1	0	0	7
MYL12B	8.08659041494539	8.123275277251995	339.78975110735513	0.15193169933078632	0.058604647928679476	0.0094712072347775	0.8444108571659914	0.9627006811603203	0.9884940297641256	478	171	358	380	188	301	542	259	666
JHDM1D-AS1	2.400021457585486	2.7324311927751657	6.330891285417899	0.11253399533597597	0.05897760875535589	0.004533533605767612	0.9536789034468117	0.9838137999209348	0.9918710782834571	11	1	5	14	4	3	9	6	17
GOLGA5	5.7935900635526	5.837768048483571	67.76010337843624	0.06471432295750872	0.05902768238151263	0.011327333570428354	0.9415611335942901	0.9606617301245716	0.9860244523847096	132	17	91	109	33	52	124	50	142
DNAJC21	6.736390595907837	6.769524023296895	130.99977305404738	0.047211067926438526	0.05934765178991634	0.010416367330735744	0.9566338996035352	0.957147192052081	0.9879280571403685	225	34	192	230	59	130	218	90	247
MKL2	6.626401487566788	6.702510048462433	124.75706976491857	0.1037231100965266	0.059438103257998566	0.007134983679575205	0.9172890309291559	0.9669204485667338	0.9890071060317914	227	23	282	138	58	94	217	117	223
PID1	4.542563238810764	4.675105893141526	29.248234689185637	-0.05912726770342638	0.059481155340561274	0.0064850338380017135	0.9639458408797247	0.9716435360355306	0.9912446177884097	63	7	42	41	14	11	61	36	47
SRPR	6.830740425582796	6.874565717557219	140.83206009875906	0.052112750097605895	0.059484167468116314	0.008693708366977552	0.9541952929124493	0.9607929618065986	0.9890071060317914	260	29	234	235	63	126	249	119	232
PARM1	6.534960639843161	6.715111397014918	128.31773645157418	0.5071495735293997	0.05995877332923434	-1.3534844682332254e-4	0.6259705851543271	0.9760956079214571	0.9994692487219594	105	115	71	178	43	104	205	111	230
ATP6V1E1	6.323423830419048	6.39398176885718	101.27016095626703	0.12283769744193569	0.05997371119715212	0.009358701591015843	0.9025248904522267	0.9673084480585373	0.9883601115737921	135	34	114	149	65	99	178	46	230
ADAMTSL3	5.073056128419523	5.225438577874827	43.09694753991338	0.06211283951999051	0.06017250700883738	0.007726840327409305	0.9615319962720773	0.9706483582608	0.9890071060317914	93	10	115	49	8	36	69	39	85
WBSCR22	4.903090846926607	4.9924303193343595	36.943248709167904	-0.068038094756000575	0.060192749812769106	0.005128429264739843	0.9534516553842146	0.9690504602939048	0.9929112225993801	64	9	53	71	15	43	62	31	45
C14orf2	5.708201087854195	5.805221605872026	67.61164917206278	0.35306148022085987	0.06039175616793148	0.0038896103499266596	0.7017170476270962	0.9697738543464823	0.994633323048098	96	41	49	65	41	43	134	47	143
THAP9	0.9604268628647541	1.760260166207093	2.085268094066227	-0.015327125937879747	0.06053766084512841	0.0036296117884220816	0.9944582059820777	0.9883119216324043	0.9896752025877641	6	0	3	6	0	1	8	2	2
GOLIM4	7.832443553403366	7.855088253865721	280.8584239527438	0.07991447765444168	0.06063091986190983	0.012318006053283159	0.9172890309291559	0.9553515342753461	0.9850069303668799	628	93	368	301	139	241	436	255	498
TP53I3	3.9460111190482303	4.280801929373844	21.74607020208149	0.44369103299592083	0.06078230454030843	0.004346169995404061	0.7828416141395306	0.9815743687601729	0.9929112225993801	53	2	7	47	15	13	50	16	43
GALK2	4.40613442440238	4.543833486114364	26.53107465027692	-0.06440121788178821	0.060965322879892134	0.0053677632539065835	0.9609186834872648	0.9716435360355306	0.9929112225993801	56	5	32	50	12	36	36	16	45
CCDC120	2.7542254103266828	3.1865975290381163	9.116516208284335	0.2392412198903325	0.061023924498387734	0.00306875325937279	0.9046907568805701	0.983788888214182	0.994633323048098	13	4	17	21	0	11	13	6	18
LSM14B	4.47861639179123	4.562300560175778	26.95892012466236	1.4158447437262196e-4	0.06108871204420851	0.0030462024652266897	0.9997701150203735	0.9689634837999129	0.9960473196676554	67	10	39	33	8	23	42	26	47
SNX17	5.198473262925774	5.258349914269116	44.62906719252865	0.02204711092738912	0.06110629741093834	0.004838311790314436	0.9804415793327534	0.9624341309069288	0.994085960841085	105	12	55	74	17	38	80	38	78
SPECC1	5.812481093237336	5.857077045747581	68.79090111919166	0.047265100486207724	0.06113407188828685	0.008062647792967668	0.9609186834872648	0.9601312616730298	0.9899480089869996	137	21	132	75	27	58	109	63	124
STARD13-IT1	1.0912384775100774	1.7774943366180245	2.3704298721871795	0.16090655396203013	0.061177353646471117	0.00258017915481149	0.9479156786719574	0.9878736325501989	0.9929112225993801	2	1	3	8	0	1	6	3	3
BTAF1	6.72258461698563	6.8414232943855655	136.62506263171787	0.10685256224547501	0.06125175295150704	0.010216061507275009	0.9246689399034549	0.9694314605694809	0.986119190659761	275	26	341	222	27	117	264	90	280
DHX40	4.959227865502543	5.018549062261489	38.215640285433366	0.025531397872245117	0.061329284471429144	0.01028576097105066	0.9803039482733241	0.9667358576471984	0.9861598581945177	54	14	53	54	20	32	63	42	48
PON2	6.493467953757714	6.5336418080895715	111.49807263709795	0.12792234373111824	0.06145545681090763	0.014287814376822038	0.8819194354922394	0.9601477161478259	0.9810859374050279	135	46	190	141	53	89	202	68	255
HP1BP3	7.830392636764864	7.838141778601841	277.194153786823	0.05452645452043429	0.06148398191734309	0.016191378857510232	0.9360940805250499	0.9490533559059566	0.9781523806236124	500	99	400	409	114	214	472	250	508
CROCC	4.484640556535664	4.740309038851029	30.014093600971375	-0.03747824851892032	0.061496247164978285	0.00969674410295879	0.9793261546232648	0.9760469136304754	0.9853562788423971	94	6	60	41	3	24	38	37	54
ATP5F1	5.760907145920475	5.815127294849073	67.78722667091948	0.23454880204375134	0.06154534848902414	0.01341212993028755	0.7764179693683162	0.9648463090169993	0.9815143305009454	99	32	61	80	42	57	121	48	129
PNN	8.262485618859252	8.284932619924884	378.24327025815603	0.06481460552953373	0.06171345810432397	0.014344912711892494	0.932114153767693	0.9551748494009638	0.982665246853963	688	96	551	591	186	347	553	321	715
PDRG1	2.275035244760799	2.6172472679752556	5.7753853509198825	-0.13964592767880435	0.061830599676928506	0.002883615583069862	0.9450610932981991	0.9839010262668096	0.9942053237542754	8	1	9	11	3	7	14	4	4
QTRTD1	4.30906404196847	4.472161089678248	24.842635047759874	0.03836490492138995	0.06185023619730533	0.006740802320776958	0.9772399735193222	0.9718294809480287	0.9901432419086309	70	6	24	43	9	24	53	10	54
RNF111	5.80294241449437	5.860240378191263	68.70049049889981	-0.0011927895104519607	0.06185156677599509	0.005730648137260659	0.9989243850734406	0.961123920141504	0.9929112225993801	137	19	137	93	22	64	123	62	100
CAMLG	4.317150417095887	4.4070730450577065	24.298971564557103	0.05056791966160671	0.06188203292097978	0.011164781856807804	0.9668537586316323	0.9694314605694809	0.9853562788423971	41	12	37	31	8	13	48	26	40
PLK2	6.5018206386999005	6.63016769381677	119.53066619088108	0.19395679618311054	0.06192434040590283	0.0070326671861478665	0.8766187150196408	0.9705000475252703	0.9896752025877641	311	32	61	162	75	138	151	100	188
NAPEPLD	3.596069947752254	3.8933883890138152	17.386766803035403	0.5528092037945845	0.06202438983888946	-0.0014775032857620904	0.7016756532880135	0.9831936850559436	0.9970429831676599	35	18	11	7	4	15	38	10	25
RBM25	8.622441061748784	8.637393686159129	483.554543568322	0.05954403086123204	0.06204001360424971	0.014459761526400647	0.9335994526410326	0.9524603474357354	0.9810859374050279	873	137	771	680	226	433	751	433	837
RP11-295P9.8	1.3858095416573706	2.025032408052902	3.1429396909088814	-0.19590320027232463	0.0624458551188797	0.002616232963854865	0.9369624881421758	0.9865637293754165	0.9937450606989144	4	1	3	9	1	4	8	0	6
ZC3H13	8.445501502319662	8.457379870394105	427.58888910213966	0.07473834477633103	0.06252281487411389	0.016274798537308566	0.9140024580591843	0.9514667528335516	0.9784548194338857	743	171	538	542	209	388	651	369	767
UBE2V2	4.735949686694776	4.816889449834652	33.29625566925792	0.23968356911350933	0.06263343625256138	0.014029879232562107	0.804726796524584	0.9694314605694809	0.980099149019811	42	22	39	40	13	26	72	21	58
DOCK9	8.154592101269603	8.210145051555031	358.40574789593575	0.12361958914963603	0.06265243105842519	0.011446929648234018	0.8887668143217292	0.9627006811603203	0.9859388347270632	479	87	872	495	138	287	555	307	739
NICN1	4.00277845943172	4.195739818044763	19.88614610732948	0.03885241979350658	0.06267179928696567	0.005052950802523123	0.976915438649307	0.9726633814030329	0.9929112225993801	55	5	36	28	4	14	45	11	47
EFNB2	5.763473600486309	6.023000635858159	76.38367129608702	0.2201447449897938	0.06273810595491694	0.01142438098767868	0.8752165430087134	0.9766420351872755	0.9810859374050279	97	14	275	102	9	80	114	66	130
ROBO3	2.900377136567469	3.3865746981151137	10.390646946293598	0.21821804089694471	0.06280461275403289	0.004143450821750409	0.9142474004991765	0.9834112559190397	0.9929112225993801	22	2	24	22	0	7	16	13	20
STK3	5.656665126877283	5.7547338308092515	64.49296142286585	0.2095780059800531	0.0631550641161517	0.007886968445510765	0.8359228508275323	0.9689634837999129	0.9890071060317914	118	17	90	51	47	35	115	56	146
SSPN	3.795456283257365	3.9770749054199066	17.931773034169694	0.30420474230822764	0.06354903504710618	0.009238768943907835	0.7957005304320486	0.9766420351872755	0.9859388347270632	26	3	20	19	17	13	29	13	40
OR7E38P	0.8669753351474595	1.813692704119354	2.8267612222027774	-0.5693681327851712	0.06360043685044892	-0.0035645088956235663	0.8530234495861427	0.9881881324807148	0.9886586156760193	1	1	2	5	3	1	13	1	0
RP11-849H4.4	1.9978159073193078	2.707026872088005	5.535560492321571	0.48645512879100855	0.06361186711981734	0.005008781879973867	0.8101448172480419	0.9855755914826593	0.9890071060317914	13	0	20	7	0	4	12	4	14
ZC3HAV1	6.941230906252934	6.979151788519	151.54133595095996	0.08001270851723875	0.0636563519237462	0.012125363923950524	0.9246636751371557	0.9553250640778268	0.9853230694070222	312	47	160	308	54	111	294	124	287
C5AR2	3.292277127033744	3.576145674440556	13.071052166881444	0.4175748104065186	0.06365765736195245	0.004560887308171622	0.8123042575759726	0.9816004266572556	0.9923870630771057	5	8	23	26	3	7	19	15	26
PEX16	2.5732787917345377	3.040817141299433	7.612596404676438	0.051882332339518535	0.06383038868667931	0.0041242518345887234	0.9790592571874301	0.9832858396558679	0.9929112225993801	26	1	10	15	1	2	18	7	20
GNPAT	4.947665032113104	5.015796810903868	37.4631511257108	0.05670868575626374	0.06386530243729772	0.013903037068727867	0.9574599791733434	0.962618130749946	0.9815143305009454	75	14	52	58	13	28	80	21	83
KCTD3	5.766969514853391	5.804959759233629	66.91600133478087	0.12378358000048069	0.0639896569338403	0.016865029476619223	0.887210272683566	0.9576312764365832	0.9771828997134671	95	29	104	74	33	46	110	66	123
CALR	9.855390151006526	9.921750295191389	1183.4825419092022	0.17036197726093555	0.06442485694213564	0.009003490103007052	0.8599148304820683	0.9666882648881202	0.9888571663195087	2452	490	715	1526	681	1167	1710	943	2192
PRCP	6.284945779408387	6.34159570510651	98.31659966724335	0.22575977618677712	0.06442993686397744	0.01070090886706238	0.7907224724792916	0.9627006811603203	0.9861164100658905	117	55	131	89	52	84	155	88	167
TPRA1	3.8416367874609882	4.001483511416665	18.045365432486705	0.1158029458922203	0.0644729816200859	0.007426059313295314	0.940321211224012	0.9753378093971652	0.9888637774330796	46	7	13	19	10	13	18	15	50
PTPRK	6.008657502987877	6.099368240823085	81.02756632464171	-0.01077248542851108	0.06447989392517293	0.009337131678900294	0.9908567858146966	0.9644756428738378	0.9884940297641256	194	18	152	121	23	44	132	90	167
CTA-228A9.4	1.655422541231211	2.1750933224520184	3.8779592950654034	-0.4808512673079148	0.06462712478112513	0.003400714726463782	0.8207216369041276	0.9860478554711599	0.9921949552830001	6	1	6	8	1	7	1	4	5
TRAPPC6A	1.1176402987060323	1.7350109263026638	2.714870656486055	-0.04052887910252928	0.06467318093692656	0.0022204704679762047	0.9873159807829491	0.9878736325501989	0.9936749505146677	2	1	1	6	2	5	2	2	2
TOR4A	4.59464389777674	4.75775191386348	31.10836050043116	0.125333161905154	0.0646743604075356	0.007677133045556672	0.9231386030768876	0.9705000475252703	0.9890071060317914	78	16	27	57	4	27	52	28	54
TMEM138	4.105377279334542	4.194637739358965	20.61205120913155	0.09948031670243367	0.06473828422038755	0.014629225376026867	0.9284757037837222	0.9690504602939048	0.9797028365713139	36	6	30	28	11	14	42	16	40
STX2	4.761011960538962	4.876154258509493	33.9236261996591	0.0699437935573741	0.06474272146252649	0.00859687066869651	0.9574626587152161	0.9694314605694809	0.9888571663195087	64	9	71	30	16	20	84	31	48
PCDHAC1	0.5910541037223205	1.585370609525326	1.7351199793640015	-0.30302551875509215	0.06478838826819674	-2.9596891457632133e-4	0.9118527031537123	0.9881881324807148	0.9985134272570259	4	1	1	5	0	0	6	0	6
RP11-395G23.3	0.6555925917499787	1.631597292238071	1.7823676866088412	0.5607527619059379	0.0648009210214936	0.004742250229368298	0.8193173752111729	0.9891394670002652	0.9853562788423971	7	0	0	6	0	2	5	1	3
LILRB1	4.093779921019977	4.436683113163694	25.223547195946725	0.4252279774724406	0.0648499170994296	0.0026625221083527106	0.7708112485470883	0.9799949133324288	0.9954346072877023	38	22	47	17	1	22	32	21	53
AIG1	4.081569575720987	4.194488113390958	21.48364751405482	0.16874605367695558	0.06488904003822445	0.00880307109981939	0.9014743014196166	0.9735149218585506	0.9866669363568487	21	11	31	20	13	20	23	23	34
POGLUT1	4.118704850913549	4.207763626788406	21.040300469945162	-0.03052552740205391	0.06492778329955246	0.006390467618852922	0.9793261546232648	0.9694314605694809	0.9912187593450617	41	8	32	23	9	17	29	25	31
MED20	3.541750036448314	3.7828134275682186	14.793086681894762	0.11775864315519421	0.06507181448179705	0.007441447360827489	0.9400625118772696	0.9766420351872755	0.9888571663195087	30	8	16	29	2	8	24	9	46
PFN2	4.506637058490818	4.612840734541593	28.368055562856643	0.1778280834906376	0.06511439889447918	0.010740286323207622	0.8817707035289583	0.9694314605694809	0.9853230694070222	65	13	22	33	14	15	68	23	49
GNAL	2.179080810998595	2.623320492326611	5.813482220339608	0.20157311372283535	0.06553837283662046	0.003581176112379646	0.9327416546100806	0.9841435831989402	0.9929112225993801	2	2	12	13	2	3	15	7	5
NCOA6	6.794862501654454	6.874095889048805	140.61209998700704	0.1061207249281489	0.06561373009329044	0.011328688000391213	0.9160610235727431	0.9627006811603203	0.9855168784846648	308	21	259	182	68	126	260	98	270
PPP3CB-AS1	2.765514817823093	3.0144701957344506	8.63631676623281	0.12287122662990745	0.06565996737532144	0.006657816867246122	0.9484350908677717	0.9820134963715785	0.9883545922056431	14	3	5	11	7	11	17	4	10
YIPF1	3.948109365213048	4.084593903694169	19.288965046411086	0.12712756243690915	0.06586820900456705	0.01009473841668061	0.9275587423084937	0.972439581483328	0.9853230694070222	41	8	15	23	11	19	23	10	51
HSPA14	3.8193972768710776	4.07512794642236	18.26224396534834	0.15596309078947682	0.06599575631415658	0.007456384013675724	0.917597590143594	0.9761012273954522	0.9886586156760193	21	4	27	58	3	17	34	17	28
RP11-73M18.8	2.4674937865113056	2.9016254787915416	7.244361554691043	0.2897018151884131	0.0660008169873312	0.0045227204413382386	0.8935154537474695	0.983788888214182	0.9905990736645772	3	1	18	16	3	9	17	4	8
HPS1	5.485418916423293	5.542566901127855	55.067157551043195	0.0871299363429608	0.06615068760781427	0.010590673433764141	0.9294286995000146	0.9600368285311562	0.9859388347270632	144	18	54	72	24	53	90	40	105
LRRC37BP1	1.8193731450141717	2.538856180588359	5.196653319035018	-0.020880006951889567	0.06620665875842256	0.00504128769937999	0.9940038247750821	0.9866708586876499	0.9881038852094864	4	1	22	3	1	7	1	4	15
SDAD1P1	1.147846510969732	1.8928109468746797	2.43382918708426	0.19158149387505066	0.06626932101265887	0.0039216238853028605	0.932114153767693	0.9869253588651488	0.9896426096131715	10	0	3	5	0	1	5	3	6
RP11-767N6.2	1.7026610770534347	2.3839754583290165	4.357626191154927	-0.17585300102760643	0.06632421411371016	0.004848660299262554	0.9450610932981991	0.9860527542128524	0.9890071060317914	6	0	11	10	1	1	11	8	3
DGAT1	3.654853410729388	3.8436707174314164	15.486966492298311	-0.035162441966817115	0.06641467579267593	0.0024382764109590867	0.9798081273531762	0.9739570370911368	0.996521619629183	45	5	26	17	3	16	29	14	20
PDE4A	4.764046227358356	4.8512307407951205	33.35356288374145	-0.08420941966732133	0.06674453456376415	0.005282652326236675	0.939914764448496	0.9648463090169993	0.9929112225993801	72	12	50	51	9	34	37	34	59
ITGA7	5.045788969267301	5.177994542846289	41.833718913491836	0.01156844360079288	0.06685542958855616	0.008362709897854207	0.9910369959561215	0.9679594327421087	0.9890071060317914	90	6	85	57	17	25	81	46	70
HFE	3.353437218940568	3.617169521517601	13.98141508930234	0.27918569128636334	0.06698577983881324	0.002699620148808806	0.867811504809202	0.9803527258766784	0.9950327641756798	17	12	11	13	6	12	23	3	39
COX6A1	4.44977599475965	4.584259703926109	28.434650543666404	0.22297844584814783	0.06699654928832534	0.007141675139254004	0.8499513336707404	0.9716435360355306	0.9890071060317914	43	8	22	31	25	29	35	27	43
DPH6	3.4139213324590907	3.5698936275256563	13.610540104418371	0.21149306633271178	0.06707677429663951	0.009209289946789682	0.8839676154589076	0.976888516075223	0.9850069303668799	15	11	12	16	5	11	23	14	16
SEC16A	7.154079036198469	7.253440402396942	182.8205805180882	0.09196493080153685	0.06714772265235634	0.012555514142803476	0.9332479966552638	0.9648463090169993	0.9828198833168352	451	28	320	355	47	156	290	174	321
OASL	2.497735299044635	2.974533370539125	7.447386799834395	0.08106952850200219	0.06729353245866017	0.005895213470947387	0.9712960424832618	0.983788888214182	0.9886586156760193	12	1	7	27	1	6	18	9	6
TINAGL1	6.053782510464396	6.155576491745431	84.4190686393061	0.05677830003066584	0.06733866137105085	0.010668190696742255	0.9609186834872648	0.9635051507816844	0.986119190659761	211	30	132	141	13	54	141	83	176
MED30	1.299995781753077	2.234591097775426	3.517511827935391	0.07992932011660914	0.06735209171105863	0.0028427303688980245	0.9784745396619763	0.987152082521559	0.9929112225993801	15	1	8	1	0	2	11	0	11
ASNSD1	4.957659673160059	5.0384255098234965	39.14792740675637	0.2753554358536756	0.0673755637191879	0.012072433039655413	0.7796961987547862	0.9674887506130301	0.982665246853963	48	21	30	58	22	29	79	33	60
GLMN	2.646940724454622	2.851552781614331	7.2587099316338275	-0.03901615877316003	0.06740398087232083	0.005411950691769173	0.9803566770428075	0.978564135106046	0.9901756985439422	11	3	10	11	3	8	7	6	15
HEATR5B	5.197472535084608	5.277000453041076	45.54011831101921	0.05176516566765352	0.06743299565926761	0.010592034195520843	0.9644858452029875	0.9631155875480776	0.9859388347270632	107	18	40	75	16	51	62	28	96
ILF2	6.194540348184748	6.237062743421962	90.75010232628883	0.1696502858344543	0.06761043413766576	0.017008433136693497	0.8353549383249304	0.9553250640778268	0.9769836562960285	111	31	137	110	56	75	162	72	166
ZFYVE1	4.105176348562944	4.379709119858355	23.57459520121145	0.20970788452818154	0.06763213501679537	0.006429265737647582	0.8918871960588046	0.9760469136304754	0.9891493114962703	40	2	21	46	18	24	43	8	57
MGAT4B	5.52798971943836	5.694626581268608	60.47338712860507	0.16635229276973768	0.0676765296824735	0.010727089187008286	0.8965188559548405	0.9694314605694809	0.9852286531802282	237	12	47	89	17	43	130	49	112
DCTD	5.016752426697946	5.098784100838616	40.24294049830363	0.03287546665052123	0.0677104640054175	0.011653939763279959	0.9764917460371105	0.9647647651001817	0.9853562788423971	69	11	64	46	23	25	80	46	53
CDCA5	1.632966384876604	2.475849066569684	5.26476523237831	0.5147006879128387	0.06784687409001271	0.0036087521487206597	0.870238034298819	0.9878736325501989	0.9901756985439422	16	4	0	9	0	6	10	6	2
CH17-431G21.1	1.5392063900530617	2.51008939610039	4.6069650593496085	0.14144992764690972	0.06807354755709594	0.0057907942429908515	0.9647451692507203	0.9874484873730047	0.9853562788423971	4	0	14	14	0	0	10	6	13
C9orf172	2.0907238044178738	2.75336528249105	5.985227920003233	0.1777032207355166	0.06809470153116905	0.006597238789009259	0.9413018808356887	0.9850113680413182	0.9859388347270632	27	1	5	10	0	10	7	2	14
COX11	4.454308396185215	4.604018347564092	28.156125604076507	0.05173602564631047	0.06818206246618727	0.00896435659451238	0.9721959016399291	0.9698926070405769	0.9879280571403685	50	11	36	30	16	7	52	29	69
SP100	7.563228413636556	7.578470058275672	231.46070751359804	0.09167314566982211	0.06823979375851388	0.0205727247423246	0.8981317812939424	0.9448304579927724	0.9733805757310142	346	82	382	297	110	179	424	192	432
UBXN6	5.683534587613549	5.744272591581945	63.27187298272958	0.04100867620549765	0.06824624634612926	0.010026212895017267	0.969036080857853	0.9563200890667214	0.9879549314661256	153	20	113	69	20	59	92	47	138
LENG8	8.37221649007048	8.44811697109652	422.14309883821505	0.12446212650372011	0.06832556049269208	0.013460183565255471	0.9017360043035897	0.9627006811603203	0.9815143305009454	1067	100	795	710	82	397	673	360	734
NAPA	5.576592472901462	5.6286100706423525	58.53448640222658	0.06662551257116434	0.06854654139209167	0.012265222807495035	0.9468703847757516	0.9553515342753461	0.9848255839706275	125	19	100	58	25	40	113	57	97
BSDC1	5.854044118016064	5.89357429092279	70.47249357487203	0.05595866560155842	0.06865545864845096	0.01302916991225397	0.9516474036307814	0.9510699381132809	0.9833121756703496	108	23	119	122	25	51	134	63	127
ZNF33B	4.934962165604275	5.020828498649462	38.35795836263455	0.1584409037198896	0.06873146631253922	0.013421633263742846	0.8839062905885627	0.9655855521245718	0.9810859374050279	67	16	45	37	23	39	80	17	69
HDLBP	9.242102931520908	9.25461888607448	742.3931677197651	0.06912538710369368	0.06880341866646804	0.01909740764250696	0.9200579115076095	0.9477197185657726	0.9737617169716046	1556	210	1039	1093	324	695	1182	598	1355
CLIC1	7.687234832284805	7.720487972936718	256.369553029942	0.13806189448260173	0.06903028385714113	0.0153091539969704	0.8634034890952614	0.952079292717119	0.9801744521818198	286	122	381	319	124	212	441	237	416
AMT	3.333400462957668	3.82318088729867	15.10400379713219	0.33701314337026667	0.06906904568042417	0.005603461875376736	0.8688907504271344	0.9812801588050893	0.9901432419086309	34	9	17	30	0	9	31	6	46
ATP8A2P2	1.2052509536845089	1.8914914107511	2.7781965488924936	0.3595712870544163	0.06913949562954458	0.0019242212806172096	0.8736801671542586	0.9853159302320419	0.9947046483998894	2	2	9	2	0	1	6	2	7
HK1	7.5788596384923705	7.607337083756201	235.9523946171177	0.07378412397091764	0.06914536707016503	0.0157630437854037	0.9261017043214868	0.9497331126779323	0.9797028365713139	469	106	306	380	63	228	401	189	390
KHSRP	7.273402965251455	7.30953090038671	192.07793667201452	0.07854072959168301	0.06914834138525781	0.014500502693192457	0.9275102042863115	0.952079292717119	0.9810859374050279	403	89	180	289	69	162	285	200	306
LSM2	3.262139057312282	3.492979728264855	12.09742556303814	0.2529791057337073	0.06936718046602924	0.006515254967357891	0.8726786249344706	0.9766420351872755	0.9890071060317914	36	7	6	15	3	10	24	9	21
CCL4	3.093437342991998	3.56996549190836	13.059838934637817	0.6209701641864835	0.0693755343445314	0.003598807892884931	0.7780228333304056	0.9834204592371966	0.9929112225993801	18	7	37	1	4	19	21	6	18
CDC42EP4	5.559469380551093	5.6860923481326635	60.886231544860316	-0.0012611412253205482	0.06960531054495411	0.010667478621436471	0.9991618687863266	0.9670698361746607	0.9853562788423971	98	28	103	112	9	51	102	72	71
ZNF813	2.9223842838213296	3.2138748945687907	9.083346755858626	0.04035356517344156	0.06960678044607503	0.00497196375255546	0.9793261546232648	0.9766420351872755	0.9921149872694626	18	2	20	15	2	5	26	6	17
ZSCAN20	3.0146955285365635	3.2983132220476303	9.78379005573648	0.03457698577232291	0.06960944364848616	0.0032734258201472318	0.981660846716167	0.9766420351872755	0.994633323048098	32	2	15	13	2	7	13	9	26
ZNF142	4.766922972725295	5.070100584555794	37.85142406716749	0.10973102219662911	0.0697282605996978	0.013446560036083783	0.9449890185481257	0.972879520498039	0.9784548194338857	133	3	59	71	5	31	79	30	72
SCG2	1.47638767149031	2.4841177557764573	5.816606427163541	1.0594396969500723	0.06977808178820138	-0.009014222725928145	0.695761412709904	0.9878736325501989	0.9720547400395165	2	1	0	6	10	1	15	1	16
RAB20	5.109005759006367	5.190607604557399	43.89591969104013	0.191307992121214	0.0697912936493346	0.010305377817399411	0.8579991848861558	0.9666882648881202	0.9859388347270632	48	26	48	50	23	37	68	48	55
PMF1	1.6114011568636815	2.323401359545676	3.808968439108736	0.20843738179123963	0.06996552655157601	0.004444308648216498	0.9275102042863115	0.9853159302320419	0.9896752025877641	12	0	7	9	0	2	13	3	6
MPV17	4.5781332884871855	4.69789985369675	30.0445061090088	0.22162766008960808	0.07006811971351395	0.011291342968643854	0.8513539266901367	0.9689634837999129	0.9839812059244479	65	16	20	46	11	19	64	17	71
ORAOV1	3.4259479329715616	3.7570488359844303	14.253833008474858	0.0596648074423085	0.07034828144276824	0.006824807927576939	0.974886291616848	0.9772244522768968	0.9888571663195087	27	3	11	40	5	14	26	3	42
uc_338	1.1423139236813087	1.8678787556496856	2.4377551752676414	0.10155673784831562	0.07041017228472966	0.0042922216510782605	0.966539144232272	0.9860915581540619	0.9890071060317914	6	0	4	7	0	4	5	1	4
ARHGEF1	7.397707721024519	7.433185073806149	209.25394137088082	0.13190226760694332	0.07046044348822054	0.015314123778287357	0.8727761165806299	0.9510699381132809	0.9804524053071605	425	91	361	170	79	172	379	166	390
CYBRD1	7.432442739420007	7.542000440254685	226.9652435113201	0.22256626921785874	0.07059750663761216	0.006929855959595499	0.8390704702634506	0.9669204485667338	0.9901432419086309	198	107	352	188	146	123	416	265	355
AC010761.8	1.3428069724230098	1.9233028813807551	2.8638021372819558	0.23017756476705026	0.07076276897980979	0.0031106679703472436	0.9192367907473221	0.984375659945605	0.9929112225993801	4	1	1	9	1	3	6	1	6
BMS1P10	1.995106077836835	2.6107824744186257	5.620553048922705	0.1340129700744452	0.0708210710130028	0.00627756650378891	0.9581349618545911	0.9853159302320419	0.9859388347270632	7	0	21	4	2	10	5	5	6
LAMA5-AS1	0.43788614558301714	1.459942302349815	1.4119881854408514	0.4469829322848536	0.07097402848600246	0.003827116701763721	0.8599148304820683	0.9881881324807148	NA	4	0	6	0	0	1	5	1	2
RP11-248J23.6	0.6455706129753589	1.9082277538936747	2.480883732082923	0.8348122450104496	0.07101128591509542	0.004030980372871893	0.7558133861635626	0.9889875618499233	0.986119190659761	2	0	15	0	0	3	7	0	6
PIP4K2B	5.677656589927457	5.7309288462051855	62.625622773920036	0.035296287867049934	0.0710629936270407	0.012476717965864775	0.9713496719571357	0.9518930948312976	0.9848248551022735	118	22	111	94	18	41	135	55	109
THAP5	4.615335974151117	4.72484760859974	30.35274446518697	0.08782902164958595	0.07125633327328038	0.01067979174391995	0.9415611335942901	0.9648463090169993	0.9854742123054304	61	13	61	29	8	29	66	17	53
VPRBP	5.055882892660709	5.21059748331787	42.77023454907917	0.04723900264574362	0.07145616434927121	0.010526802915874166	0.9716170213093717	0.9669204485667338	0.9857338741654981	110	5	67	60	20	29	111	33	65
CEP250	6.456534555955076	6.5841873038427225	113.84865629508133	0.08093118528700838	0.07149533402588706	0.01350492026364374	0.9475200744659905	0.9648463090169993	0.9810859374050279	279	23	171	259	20	78	173	108	258
PFKL	6.04439439896006	6.172728975678559	85.22649424268273	0.030893920602770242	0.07150477883321485	0.013154774707656143	0.9789467320662761	0.9648463090169993	0.9810859374050279	263	19	141	128	15	92	146	70	126
PSKH1	3.572880701878323	3.879973433085508	15.642601862487451	0.12330777705846573	0.0716170773998069	0.006974802499276202	0.9450610932981991	0.9760469136304754	0.988848885650505	61	2	21	12	6	12	46	10	21
PHLDB1	7.259106171456961	7.444707495338361	208.6898358135751	0.20713386561525524	0.07164230663976437	0.012182932255775993	0.8744833215803937	0.9694314605694809	0.9810933665868253	733	32	391	296	28	162	319	206	404
GTF3A	4.913620827553861	5.00372150866059	37.54938299127946	0.0036218965934788406	0.07170818877517379	0.01173990501632144	0.9966962004631745	0.9631155875480776	0.9839896088291417	80	11	47	45	20	47	73	20	51
IFT22	3.2182569715820755	3.43210175974491	11.557785362794228	0.04925749634049113	0.07176355033143722	0.007813917876169413	0.9765000272804766	0.9754271024644868	0.9879549314661256	27	5	8	17	5	4	24	14	19
MFSD9	2.479512512218734	2.793132124438346	6.4560807188264	-0.02125149518389957	0.07207959975374943	0.006747775759677501	0.9891146274443464	0.9780041025140902	0.9884940297641256	12	2	11	11	2	4	10	3	22
VASP	6.435919027586048	6.4751147000440685	106.74353671813383	0.08736201743693607	0.07215859859067288	0.01734696905661633	0.9168482636472058	0.9488789700076229	0.9769836562960285	195	52	156	157	27	98	198	78	188
SIK2	6.474955932652575	6.516054024287919	109.53704661205403	0.0641967814943478	0.0722616443315028	0.01400286560876892	0.9415611335942901	0.9490693177000857	0.9815143305009454	191	37	228	139	34	107	188	82	194
PNPLA6	5.767324900728606	5.981107697251433	73.8933979862424	0.08674644779476012	0.07227284929696068	0.014093607461370299	0.952661993543734	0.9694314605694809	0.9784548194338857	264	10	128	107	11	74	100	56	166
DNM2	7.763063486871606	7.816563585263785	271.82127151143106	0.08298351621092993	0.07231818471215955	0.01550533478491089	0.9271356879811223	0.9530058183842899	0.9801744521818198	637	69	493	450	65	261	437	204	525
SF3B4	5.2120980620110275	5.269402583009957	45.652503559423955	0.13250055507517594	0.07236216821681579	0.018233232876324126	0.8850529468573213	0.9557135978310496	0.9747263244974468	65	26	62	68	13	38	74	40	83
DPAGT1	3.6559626079264307	3.8353211430406797	15.663530551636049	0.018729801914599994	0.07260946328277924	0.005811801704651338	0.9890941790357342	0.9716435360355306	0.9909991624845462	40	3	12	27	8	15	24	17	21
ZNF398	4.739306930817873	4.922589511579984	34.481826106666034	0.009688435491044494	0.07273330755581038	0.010178140096289532	0.9940038247750821	0.9689634837999129	0.9859388347270632	83	10	70	54	4	33	79	25	49
PBX3	5.359831241438041	5.44453175265295	52.00952059207931	0.22454464571514685	0.07274406101612385	0.011668911160710942	0.8295301838633609	0.9627006811603203	0.9839812059244479	114	24	38	52	29	52	75	32	113
MRPL51	4.988522324357466	5.111350906946884	41.15996105309353	0.2523083313407921	0.0727499793825654	0.00816838037845721	0.8267327491232135	0.9689634837999129	0.9886586156760193	67	17	28	50	29	44	67	17	91
RP4-695O20.1	0.28232561393819816	1.555175848640564	1.767290051469119	0.2517889678285615	0.07278774113740534	0.006360109036228741	0.9404702829559531	0.990178895236574	0.97370766659558206	0	0	2	9	0	0	1	5	3
SLC7A7	4.305841379990265	4.595478618100852	29.390022710671172	0.8269671944904265	0.07308340023826698	-0.003945163049610528	0.5626865658882005	0.978276348021817	0.9926108379587311	8	28	31	26	13	32	50	17	43
EMP3	5.547563928604275	5.602266273877807	58.32590362954388	0.11273253365800452	0.07328810336577173	0.015679493361114863	0.9088242026573975	0.9563200890667214	0.9784548194338857	79	33	74	70	24	61	72	53	96
AKT1S1	4.3481778742129515	4.5801776419662845	27.186751030189246	0.17710746601120145	0.07330293977688723	0.00825619867720138	0.9106392722548784	0.9716435360355306	0.9879280571403685	91	13	16	38	5	30	60	11	48
RP11-345P4.7	1.6409513667765803	2.3433115611349358	4.159171900142846	0.011878937005257996	0.07354061177371274	0.006619265702801145	0.9959071587689965	0.9853159302320419	0.9848255839706275	12	0	10	7	0	7	4	5	4
PRKCD	5.550396554169204	5.597836093777673	57.39193952415147	0.037504169546324316	0.0736149459139881	0.015336255888263222	0.9696274161154408	0.9510699381132809	0.980099149019811	103	25	75	93	18	64	87	39	104
COL15A1	6.589149251324286	6.683628042408829	124.65844147569806	0.25182527679658	0.07367512587755165	0.008691775329497583	0.8044584865037543	0.9627006811603203	0.9886586156760193	245	55	82	118	82	82	265	120	180
ARMC1	4.221862837093853	4.457828065143478	24.45741013789739	0.03818485377701367	0.07371690580968418	0.009275181899950906	0.9790592571874301	0.9698635939640553	0.9861598581945177	48	2	34	57	10	14	56	27	35
MKL1	5.604557039586363	5.737790166056733	62.21121309690212	0.03819137445693104	0.07378526175040978	0.012799718541621074	0.9742336718269524	0.9627006811603203	0.9819625770907251	148	13	117	117	11	56	105	40	146
TOPORS	5.449811181941831	5.567686569145366	55.264834106271664	0.04375763880381037	0.07394118861211406	0.012683486515539865	0.9712960424832618	0.9616337290874385	0.982665246853963	99	9	102	104	21	32	93	42	152
EPRS	7.222129337735996	7.26521945046528	186.21457371306334	0.15087823349838075	0.07410966423203626	0.01688149777339898	0.8573289440933576	0.9510699381132809	0.9778865964563246	350	64	150	285	106	143	370	158	311
ZFAND1	4.820052924154764	4.984860670911026	37.29026622603738	0.3030194293825057	0.07420369166425884	0.0064344679156916156	0.7914339512652823	0.9694314605694809	0.9901432419086309	38	28	42	63	8	17	85	26	84
ZCCHC11	6.270332283577484	6.379816244703049	98.67411500151357	0.08362389197900633	0.07424014348294088	0.013816174545042735	0.9404702829559531	0.961123920141504	0.9810859374050279	158	21	239	175	23	84	227	66	166
EIF4A3	5.559453414061957	5.687081704267621	60.132791200488214	0.0320818296685347	0.07424653374555128	0.01249694374250818	0.9775037631971595	0.9627006811603203	0.982665246853963	180	12	108	82	13	62	96	41	124
THEM4	2.7172178369823325	3.0362962643772367	8.032258008614358	0.07069904458150603	0.07445485932641611	0.004418800394526608	0.9703679388377001	0.9769513998550332	0.9929112225993801	19	3	7	19	1	6	19	8	10
RP11-35G9.3	1.7536353701073188	2.3774351883151144	4.801140841942864	-0.2323566326745894	0.0746092605804351	0.002549882860985349	0.9312568908832959	0.984375659945605	0.994085960841085	9	1	8	2	4	0	12	7	6
NUTF2	5.449132119932666	5.519406609351654	55.115313538453854	0.2396312041973529	0.07467979974671862	0.01482559338116101	0.7792577998846673	0.960171970299504	0.9791378724935426	73	38	59	64	20	40	97	52	92
RBM41	4.6369766335734885	4.7297231272356	30.93147152329654	0.1180395091616015	0.07468992946642497	0.012132226489837266	0.919737290594409	0.9633862383248709	0.982665246853963	50	10	58	25	17	22	45	35	53
TPCN2	3.715381716527434	3.9522968883079175	16.764520606126183	-0.17940638972239406	0.07477787944505616	0.007135445852911837	0.9079707046450686	0.9716435360355306	0.9890071060317914	38	4	23	37	3	16	13	21	33
TEF	2.4639960014999636	2.9820692508509485	7.636166124430332	0.2975637585257809	0.07482483103343845	0.00366523067242159	0.8930655218440514	0.9825428817672771	0.9929112225993801	30	1	3	7	5	5	14	2	26
ARHGEF7	6.519737720264853	6.566662738037348	113.16632568137965	0.06869073063725957	0.07483526985029458	0.014946130997600717	0.9373716656827403	0.9473354328311226	0.9810259065561023	189	33	231	182	33	94	226	85	206
RAD50	7.015207492143436	7.065950537093104	161.05091603655552	0.11063290653888648	0.07490122271109276	0.01685234742953055	0.9017360043035897	0.9508844722480031	0.9784548194338857	386	40	155	283	72	116	317	117	343
NOP56	6.0962321504816215	6.176361609287799	85.78787640021339	0.0806643099876786	0.07498079912320853	0.013240999571007944	0.9378984961278749	0.9553250640778268	0.9816075912357445	254	24	85	150	23	76	137	75	161
MID1	4.335199823074415	4.511238820573475	25.78955924033639	9.052321903442121e-4	0.0751412583698927	0.00925802955011826	0.9992111213366963	0.9694314605694809	0.986119190659761	91	7	29	25	8	16	37	35	42
CX3CL1	5.585094330235624	5.733380030376965	63.13917019778752	0.2475805721076675	0.07524266310362873	0.010651347393313351	0.8470200484358152	0.9679594327421087	0.9848255839706275	98	18	174	32	27	66	98	55	96
SMG9	4.1868740959894195	4.4269445897608035	23.650897896045596	-0.019046643397786903	0.07536262265330046	0.009057621967841368	0.9886623480270258	0.9694314605694809	0.9869612479862323	61	3	41	49	4	17	42	28	38
SGTA	4.836086023115881	5.133168274960071	40.18501034676442	0.192171929564893	0.07537883623795139	0.012203912658042347	0.9046907568805701	0.9706544180580218	0.9806270106039792	144	14	40	68	2	34	91	31	64
KRTCAP3	1.4268340805277213	2.23164428708063	4.613699012639667	1.0922230296784672	0.07547304639632801	-0.001105464302874227	0.6733845207948738	0.9860915581540619	0.9958157545150929	0	5	1	11	1	2	8	6	5
TOP1	8.215695946778107	8.250121672850566	369.7491951715222	0.14692787131737703	0.0755087725615557	0.01849883597548567	0.8499513336707404	0.9478776243483564	0.9751363369747894	439	163	397	722	155	305	657	282	733
HSD17B11	5.19598259764705	5.395549618690273	51.02927870466355	0.6249145182610192	0.0755961672126507	0.001477229181614172	0.6347229144001073	0.9714081814181524	0.997982636072267	19	32	82	40	31	51	70	42	85
TMEM8A	5.392626079026226	5.534452940285905	53.94267113427207	0.08153493041233224	0.07560615664258334	0.012644682870557042	0.9482534982267312	0.9633862383248709	0.9815143305009454	180	15	60	89	9	51	87	41	111
ATM	7.6516570247187605	7.713296226953715	252.88224062515937	0.0756942354663039	0.0758094317939294	0.0159200767386093	0.9367001311013886	0.9527153683193695	0.9784548194338857	420	68	566	378	76	178	597	149	525
TRERF1	4.233316621747964	4.4014357095634535	23.789474783285097	0.12889237915551743	0.07590011711385064	0.008684448845501826	0.9246636751371557	0.9689634837999129	0.9879549314661256	55	4	53	17	11	20	38	23	43
KLRB1	0.6303208529652307	1.6022881000694045	1.8046456018639343	-0.0820527468665805	0.07606771017371546	8.277527707160827e-4	0.9769137199231172	0.986004929816282	0.997982636072267	2	0	7	1	1	1	2	0	9
RASA1	6.075428171053888	6.1153623836681295	82.64345486481261	0.021930827698288018	0.07612498774614851	0.015512039017471859	0.9793261546232648	0.9442795881082149	0.980099149019811	170	30	130	113	27	91	149	54	134
WDR44	5.093062729908255	5.214907764315661	43.25626533183496	0.1381383775158078	0.07617639500657186	0.013068746119136105	0.9005568516252966	0.9616337290874385	0.9817559314553802	73	6	90	52	24	34	73	35	92
PRDM6	3.432479547416629	3.9752180165659268	16.649113412412294	0.47141043016939005	0.07620213134120796	0.009734343027127123	0.8069275098081421	0.9786065539477649	0.9815143305009454	71	5	29	11	0	12	29	15	38
GNAO1	1.3266304685979975	2.0156911677986606	2.8340137655052433	0.2634851039137871	0.07628263565312425	0.0040915007465739395	0.9017360043035897	0.984472572877537	0.9898698039661872	7	0	9	4	0	2	5	3	7
APOL6	7.787672209955892	7.886684661622272	288.8173959018055	0.28564005287196065	0.07633723521778278	0.008888082033747207	0.7479325461905815	0.9624341309069288	0.9884940297641256	298	219	258	358	104	271	557	190	505
RNF4	6.087625546990567	6.128045899363398	83.91704169791575	0.1375708810877173	0.07634043869648964	0.022028599823234872	0.8698899821415252	0.9471645623350774	0.9721076419735465	158	43	88	107	33	51	164	73	167
GFM1	5.752663677212406	5.800820112584506	66.04586399381034	0.09628246475630856	0.07640100938776284	0.019574189147338925	0.9153090397450316	0.9477197185657726	0.9737617169716046	119	26	73	124	23	46	116	48	158
BMP4	2.106547926229229	2.5738306582805146	5.193083692131312	0.2584687480726071	0.07642611386570831	0.004310660801420309	0.8937116551559763	0.9815743687601729	0.9910913589874779	23	1	3	7	1	4	11	5	9
NMRAL1	3.82619041747006	4.078433213110989	18.61078016226238	-0.10883434222721668	0.07657084449460043	0.008188004940505885	0.9518119376793094	0.9716435360355306	0.9879549314661256	48	7	20	27	6	3	45	21	37
SIN3A	6.676349497675444	6.741033226924916	128.13148030662572	0.11890833365161901	0.07659069869612428	0.015359280822181572	0.899827372447078	0.9518930948312976	0.9797028365713139	178	46	299	186	31	103	255	104	223
USP1	5.107771845198663	5.22322932816221	42.97231573790593	0.025338732054204182	0.07665292058961919	0.012243990415919684	0.9805556910333387	0.9582848730185272	0.9833533853906608	101	11	78	69	10	29	77	28	116
PQLC3	3.1358009846424104	3.331183121514579	11.30502142171693	0.4257413077045031	0.07670965072220548	0.010188825165557707	0.7675954213599022	0.9754271024644868	0.9810859374050279	7	9	11	15	5	10	19	7	21
ANKRD39	1.9740191135651097	2.367009147307449	4.754615340623689	-0.174855117242426	0.07693237137788318	0.004202747651985313	0.9370990631390822	0.9820322744787543	0.9905990736645772	10	2	8	3	2	6	2	4	11
POLE	4.930950405349554	5.225915821545755	42.78477815082225	0.2156608302070624	0.07717599891612549	0.014198837362831056	0.8875603830746214	0.9716435360355306	0.9751833018841057	192	6	70	29	7	45	80	32	72
GPATCH8	6.883084650747731	6.921270520336225	145.5287293713771	0.05561420175603108	0.07724716215400186	0.015893196599840242	0.9502402403705711	0.94319355294123	0.979591799752997	325	37	263	183	54	128	265	129	230
JDP2	5.949390197422558	6.04456363180154	78.20326862733006	0.078963058372908	0.07724845546491951	0.01381347991027733	0.942242514561226	0.9563200890667214	0.9810859374050279	230	13	104	99	34	79	141	59	129
MOB3C	4.7455022811656296	4.860324923191486	33.17118046648597	0.06765624018258008	0.07731230696826012	0.011309537969350846	0.9538637598971333	0.9595767389152717	0.9853562788423971	60	12	64	56	6	25	70	25	64
NR3C2	4.802258269837749	4.892827377563697	34.49643346749884	-0.00517732730086831	0.07738432130213362	0.01064962974085339	0.995944074148346	0.9583887803681939	0.9859546674470695	64	7	57	46	18	31	50	38	51
ZBTB5	3.9475817410152025	4.2377794025025	20.55754967763979	0.038088354840930684	0.07764998721014155	0.00826085188791694	0.9801660256420042	0.9702404651042484	0.9883545922056431	57	1	33	39	6	19	32	22	34
BRD2	7.83609957809231	7.887107575167861	285.6671747204288	0.10170178047845477	0.07778077724826996	0.017682765409895062	0.9084705489955269	0.9491952859719547	0.9769836562960285	629	55	561	411	101	233	519	249	504
CEP350	7.913128488141361	7.945102527308735	298.06378099623294	0.09726418777338815	0.07801862971344374	0.01977866897040287	0.9020946095592692	0.94319355294123	0.9737617169716046	576	70	564	375	131	227	506	255	606
TOR3A	3.284281547467463	3.4565611177913245	11.91786766687806	0.1371187901811233	0.07804715346324857	0.010943695350290716	0.9272050297119357	0.9706730208586066	0.9815143305009454	29	7	11	11	4	12	25	7	18
SEMA3G	5.108350968158974	5.634608177468672	57.21695344299358	0.43802968859530006	0.07814917517837207	0.011798609524737786	0.8009198425484567	0.9780041025140902	0.976306764906472	60	2	247	70	8	58	82	29	159
RDH10	4.918152534949148	5.13446910904956	41.89256849309394	0.5686396970501562	0.07819763656629868	0.0039477414186531315	0.6692618239552308	0.9705000475252703	0.9939085131411993	18	31	38	89	12	26	67	42	81
AGL	4.906479346497099	5.009778402383541	38.025280418685014	0.282066019845085	0.0782112520774104	0.013726211504449281	0.7708112485470883	0.962618130749946	0.9803142298570133	75	11	31	40	29	27	75	27	77
ABHD5	4.472358919043188	4.640849730466859	28.119124413069613	0.03469157918251067	0.07837360906052851	0.011219287036060331	0.9784745396619763	0.964961087511874	0.9848255839706275	51	4	52	49	12	12	62	28	57
DOCK7	5.248354171676483	5.350541308995139	47.633470708730044	0.09428014180883916	0.07842913628881303	0.013044504071161533	0.9339798704342871	0.9576115733161024	0.9815143305009454	138	12	43	70	20	26	89	47	99
NFIA	7.315230518527548	7.372590522176423	201.23826639992393	0.1728139982165971	0.07851391066830174	0.014988979174232723	0.8464493288020174	0.9517717889993285	0.9802709430613049	310	77	301	156	124	139	355	209	330
MAPK11	2.775777176389099	3.110842457495984	8.654344247527698	-0.24169451678037118	0.07852110713154545	0.0061612341384078805	0.9014731156911552	0.976888516075223	0.9890071060317914	19	3	9	18	2	6	4	10	26
MUS81	4.017718073666407	4.472974136580526	24.086790580773197	0.19670910630503377	0.07857552363544051	0.014373845796142091	0.9140436482846397	0.9752330755715332	0.9737617169716046	89	2	43	41	1	27	42	15	51
RP11-242D8.1	1.1889231908268683	1.8894330890016438	2.738189087849004	-0.008769952255715427	0.0786755495884513	0.004371976980873637	0.9963822827192085	0.9850113680413182	0.9888571663195087	2	1	7	6	0	5	6	1	2
SNORA38	1.7336117790128174	2.526883948398995	6.7309650982540745	1.1963090493023878	0.07868199055103692	-0.006118513295066366	0.6171337114696842	0.986004929816282	0.9810259065561023	2	10	0	5	2	10	6	3	8
LSM14A	7.004776112870427	7.024005622130322	157.25411270013012	0.08592501323386899	0.07877830364196517	0.023480578529935476	0.9104686207411581	0.9375736782240619	0.9712644985039991	242	63	263	191	66	143	247	141	269
SCRN1	5.8361539489400744	5.9006559990573475	71.99409724805274	0.18859690731943038	0.07883176427472101	0.015541399805567103	0.8359437536011571	0.9537960481765665	0.9784548194338857	117	45	75	74	29	49	143	72	104
ESAM	6.275784664243517	6.331473020574651	96.05723434624753	0.06107047240575616	0.07887983186649104	0.016771962290587278	0.9518119376793094	0.9477197185657726	0.9775061845294616	130	26	171	182	36	86	123	81	215
TFB2M	2.1300624752405914	2.5932663536205975	6.132645761694132	0.51262910365973	0.07894145298624007	0.001781908094346953	0.8078383440380889	0.9826260250941411	0.9960641460924997	2	6	4	11	2	4	17	2	10
HNRNPK	9.051432937278753	9.080359290306303	659.9147611775921	0.13824878702478688	0.07896454245560065	0.019020390849866037	0.8499513336707404	0.9446135160765781	0.9742019512845345	901	274	868	709	384	554	1146	583	1128
SEL1L3	6.532552715236367	6.6394358339480775	120.25657511419398	0.306339285065414	0.07901830827350616	0.011802655299704593	0.7675954213599022	0.961123920141504	0.9831288569805144	131	61	73	286	46	102	187	103	233
NCL	9.707619756836115	9.73065382236234	1034.313224531897	0.10482546763246708	0.07907277039748392	0.021946735513102545	0.886395733259776	0.9440153161106166	0.9733805757310142	2562	381	1021	1384	420	971	1593	849	1924
GALNT2	6.681625580823762	6.737260496652164	128.3675733812091	0.12646045420760768	0.0791557168029403	0.01775563783171483	0.8886376111813562	0.9490533559059566	0.9769836562960285	320	62	124	180	34	124	216	87	254
TSC1	6.019957619919574	6.108898041569103	81.56544583505165	0.06252444612625527	0.07928211797393746	0.014714628740587113	0.9538637598971333	0.952079292717119	0.9807963108973976	198	13	115	151	30	59	157	75	148
TSFM	3.5729167422152996	3.729635962027178	14.968850870986477	0.2789969727758163	0.07933257829568936	0.012158724560845427	0.8364365181547634	0.9702089365802277	0.980099149019811	17	5	10	27	11	11	22	15	27
THEMIS2	6.55027704069437	6.703468809873429	125.91386166829375	0.26572830153258276	0.07951237881891332	0.009797059492686689	0.8159205384313113	0.9651842158072013	0.9870576276384095	118	89	187	206	20	130	179	70	295
FRS3	1.0213133674525594	1.8539106774682943	2.56591758728912	-0.0733835180278903	0.07951563218727711	0.004527834162835856	0.9784745396619763	0.9853159302320419	0.9879549314661256	7	1	1	7	0	5	4	0	5
RPS7	7.511629952283325	7.539614214873973	225.84365631840623	0.1385287296814308	0.07959880357916524	0.0221902792300803	0.8514564986447473	0.9413352162864098	0.9721076419735465	425	88	230	262	126	209	372	169	433
ZNF445	5.8642188974127105	5.957543418888356	73.20445678915208	0.031071813837154277	0.07965215870577756	0.014498463546393472	0.9765000272804766	0.952882750124219	0.9808113319187765	150	18	154	119	16	74	107	53	156
ZNF195	3.9752927643763116	4.228685444792715	20.44023595562728	-0.06004155723956068	0.07977809940521391	0.009500932838914072	0.9716170213093717	0.9694314605694809	0.9853562788423971	41	5	34	36	7	11	44	5	71
TLR8	3.607361203405583	4.309689852285085	23.390583030637107	1.6048573998781226	0.07979042744050317	-0.0020453008865448474	0.40766276839266236	0.983544153760756	0.9945770278042734	2	23	65	5	3	15	36	21	48
ZNF624	2.8360947198174586	3.1628149024566996	8.96259170806212	-0.02391089812252143	0.07980278331591881	0.0060219779643776354	0.9889082025980228	0.9758370420208079	0.9890071060317914	23	3	19	7	2	3	11	12	23
CDKAL1	4.861917805936958	4.937255385196222	35.46788252184651	0.12776004536148625	0.07984012862653055	0.0192684284302722	0.900268647046682	0.952563534194418	0.9734054743194142	52	10	46	68	17	27	68	23	80
VSIG10	3.668195638548947	3.968616226771466	16.999766023831295	0.09444795719619255	0.07997898064328875	0.008962192539528702	0.9577973651207194	0.9715023413319809	0.986119190659761	42	1	23	25	10	6	37	19	33
ASS1	4.350324911477542	4.487932671756007	26.469141713967815	0.13948546256919092	0.08002477143041896	0.009360523226936823	0.9239950776024977	0.9689634837999129	0.9857338741654981	46	11	37	14	17	28	30	29	34
EIF2B2	3.7291805834593696	3.963476500226137	16.858598473294464	0.02517653644233252	0.08003551997480025	0.009270663357334497	0.9867543164143406	0.9694314605694809	0.986119190659761	37	2	29	25	8	6	30	18	42
ZNF202	3.071884556310733	3.685938457296932	12.971237267985078	0.3105700829027338	0.08007619956028952	0.011129729645446316	0.887006877837734	0.9785946351355103	0.9784548194338857	37	1	34	21	0	15	34	7	18
PDK4	9.271593286759925	9.661718798601871	992.0334896909507	0.838817760357664	0.08016088403743424	0.003632914226686854	0.6290245014804374	0.9768341993501859	0.9932771778246392	217	636	1592	302	714	646	1874	939	1786
PPP3CC	4.914672489728636	5.002800598368891	37.20320709403345	0.12164693285788611	0.08023351369861874	0.016511693127693187	0.911410633557248	0.9553250640778268	0.9767165991518493	59	15	75	41	13	19	77	29	87
DYM	5.635890224215975	5.697993836814096	61.304315656548475	0.08794202558352515	0.080310211078885	0.01584037918658004	0.9277191730820443	0.9485592588997531	0.9784548194338857	115	22	129	64	19	52	130	46	101
NHP2L1	4.925855237077112	5.118497121864294	40.18599382420807	0.12109643510307526	0.08050942568845586	0.013352324788655126	0.9275102042863115	0.9648463090169993	0.9809980064212528	72	3	57	81	22	41	82	28	62
MKNK1	5.9309383616208065	5.997273662225583	76.26170176238703	0.19355818601448543	0.08063274759662777	0.016808628497029014	0.8359437536011571	0.9510699381132809	0.9769836562960285	97	26	163	71	38	59	133	53	174
PRR14	4.671331053797159	4.821738412952956	32.17387246717054	0.010792758664524314	0.08079993904034392	0.011008207996484224	0.9925787247217815	0.9627006811603203	0.9850069303668799	91	6	65	33	9	27	51	35	53
ABCC8	2.121659588989753	2.6247151174763688	6.891311071069046	0.14376993493200763	0.080864091207322	-0.0010151096462614028	0.9587863673614452	0.983788888214182	0.9972683687084989	7	5	4	2	6	2	3	12	12
AF131215.9	1.3060840557182436	2.00547908651756	2.9356515478572422	0.010626929426545233	0.0812915548350462	0.005474453204861433	0.9959559525559848	0.9845679216189198	0.986119190659761	7	0	7	6	0	4	2	4	5
TUBE1	4.509198957912373	4.605474282476626	27.798081568046037	0.11092621472429771	0.08136784308609588	0.018654257060732926	0.9191350483320602	0.9563200890667214	0.9734054743194142	56	7	37	38	15	16	62	20	60
KIN	4.1783889313320675	4.359423566336828	23.00345472218196	0.15729338358228803	0.08137925068767751	0.01262548414812247	0.9037572130930412	0.966527864441225	0.9810859374050279	51	12	25	42	3	16	47	14	55
CYP2U1	3.1481338842025384	3.468208890333603	11.488005438873795	0.09660773491594045	0.08141191452894592	0.007226868420354416	0.9605620763539496	0.9743642617930133	0.9881038852094864	39	2	12	10	6	3	26	12	25
MAST2	5.4201918318408095	5.6767093651505185	59.41992896752715	0.020797383555806404	0.08147080949604688	0.017047690437408992	0.988378372901479	0.9694314605694809	0.9733805757310142	134	6	83	168	10	53	99	72	71
NCKAP1L	6.627986948791186	6.786801327755343	134.98734021257783	0.4878976562726165	0.08154937852666587	0.004716878972862025	0.6315810363851878	0.9667358576471984	0.9929112225993801	93	112	164	97	57	127	227	108	218
PLEKHH3	3.812805282368721	4.411381075394266	23.060473819556744	0.3637956294827847	0.08193707486215838	0.015349586747042909	0.8599148304820683	0.9761012273954522	0.972833660725436	49	2	64	47	0	21	36	25	41
CCDC82	5.854209924826426	5.892150555497428	70.62006389916104	0.08691865895119762	0.0820036670509937	0.02398815448959316	0.9200579115076095	0.9403050938723729	0.9701748726585478	106	25	116	102	30	50	108	56	174
TTLL5	5.42895562473766	5.565121879040801	55.058274689482765	0.06888735407270541	0.08211634120624259	0.01418549591896402	0.9556581589827539	0.9572445136693732	0.9804686123223733	158	15	98	79	8	41	103	48	110
SOD3	6.47066343012979	6.60815411063657	118.72388234810731	0.25073932943095145	0.08214286074788547	0.0072634078796846935	0.8113189636297811	0.9635051507816844	0.9890071060317914	159	96	138	96	34	74	214	145	151
AKAP13	9.661575812853211	9.670067050352495	991.8895595942813	0.08491148468256424	0.0822919397103882	0.028637391192859945	0.8967797527901685	0.936527387052878	0.9633151636852262	1567	397	1611	1300	392	937	1579	799	1819
NFIX	7.679235051321336	7.769472683847275	265.3187880913367	0.16437567163904737	0.08237575319574827	0.012902437852546814	0.8764510271178894	0.9557135978310496	0.9815143305009454	617	155	179	323	86	208	436	306	349
PYCR1	2.7679117543910907	3.528642560856263	11.997890270377885	0.9537601736556524	0.08246214529895061	0.008482781473024874	0.7176596724302751	0.9828683873150752	0.9807963108973976	40	1	0	30	5	6	18	18	20
DCUN1D4	5.1650377962636345	5.2315455116446294	44.40277259154519	0.1529262057722805	0.08255485215087474	0.017692542723687577	0.8847210145931882	0.9518930948312976	0.9744149143952304	44	19	63	79	19	35	61	45	85
RPRD1B	4.9087837601356625	4.984195394107639	36.847566948253075	0.10921768525448679	0.08322275271249793	0.016332856240502295	0.917597590143594	0.9518930948312976	0.9769836562960285	53	15	41	79	12	27	63	37	65
SRA1	3.9554070634317866	4.203493532580008	20.028582389376968	0.023508303015608405	0.08332464050895047	0.009550946077903896	0.9872324980863797	0.9689634837999129	0.9859546674470695	49	5	40	34	2	23	29	12	46
TFAP4	3.1128928908369167	3.353417088377844	10.717592420658105	-0.1613331733755386	0.0833251418759384	0.00620052879863731	0.9246689399034549	0.9716435360355306	0.9890071060317914	27	2	11	17	5	11	21	12	8
SFSWAP	6.366549045920743	6.431230189995712	102.6781932108712	0.036395344244946115	0.08340451224857678	0.016995698502341443	0.9712960424832618	0.9443677856889887	0.9771784278697707	235	23	180	164	31	108	184	66	189
LANCL1	5.315744998318989	5.405455682051298	50.720435269306435	0.2738142931098399	0.08362741052918757	0.014568176630105765	0.7764179693683162	0.9563200890667214	0.9784548194338857	61	24	54	56	33	44	102	23	111
UBE2Q2P6	4.31158655746185	4.7482136043077805	31.824360205753862	0.792734625509366	0.08386920749901289	0.0012180087095643268	0.60736011385123	0.9766420351872755	0.997982636072267	10	2	44	44	36	17	64	35	46
UFL1	6.089263396041236	6.120857487682686	83.48799790650682	0.11062380673348911	0.08395990808592409	0.024985879310583055	0.8954225351705349	0.937801394115827	0.9688194482498146	157	38	84	121	34	67	128	81	152
CC2D1A	4.779417674051977	4.943884082211911	34.89617368410874	0.04844732819978648	0.0841487692682275	0.013008528517132786	0.9707881940418777	0.9606617301245716	0.9810859374050279	100	6	70	44	8	25	56	30	85
PDHA1	5.922738425676838	6.0043279154282345	76.59313738312127	0.16493777573350263	0.08437990962840383	0.01667494751751678	0.8653098485695996	0.9510699381132809	0.9769836562960285	193	17	86	76	47	64	112	61	172
NOMO1	4.692503749163651	4.810922269922461	32.65203885095755	0.2131033878455793	0.0843879520428187	0.017071883327530006	0.8361241925647407	0.959447228293721	0.9747263244974468	60	6	32	47	24	22	59	27	69
ERCC1	4.4423889999919295	4.5466732589242875	26.69867165889783	-0.03139550740595346	0.08461898843366845	0.010559710288717888	0.9784745396619763	0.9563200890667214	0.9861164100658905	51	11	47	37	6	28	46	25	34
PDE1A	2.67086078884697	2.960266768776021	7.814255500984737	0.12629625175086912	0.08470721230192135	0.010603474236761055	0.9422693794336322	0.9740656933366922	0.9810859374050279	13	1	10	11	6	3	14	8	18
PIGO	3.105428458973392	3.5239301537036183	12.158049163073166	0.3346148077840576	0.08476352591794353	0.00857405459973501	0.8592070777759172	0.975304431554863	0.9859546674470695	16	7	23	23	0	9	16	12	28
SEC24C	5.696410590500093	5.789811729284486	65.1160511877784	0.039159393570801414	0.084777990448312	0.015216450912531172	0.9717764929432546	0.9504590121518217	0.9797028365713139	134	22	116	114	11	55	96	64	124
JMY	5.2725220534015165	5.396495965699571	49.473116041857715	0.17730287615647838	0.08494296403482854	0.015456224154409292	0.8721434359366186	0.956713458569893	0.9780476847273326	59	8	80	86	31	27	90	46	110
PRR16	3.641380182835757	3.9476270366242026	17.269746216400513	-0.11614048506967656	0.0849540960023613	0.007387470728115444	0.9526741323006471	0.9716435360355306	0.9881038852094864	34	11	20	21	4	2	27	23	42
LAMB3	5.453232630742944	5.783701972190564	64.23467498082593	0.3983508108703712	0.08507065042972903	0.01362138993379898	0.788850010521143	0.9705000475252703	0.9759773251361124	122	17	32	238	6	59	94	45	158
DDOST	6.1575001910479825	6.240737349675029	91.5397092244499	0.30251310361597994	0.08515068465191432	0.013245871084483666	0.7403328497671313	0.952882750124219	0.9810859374050279	174	47	71	73	55	86	160	58	180
MRPL33	4.592739123446508	4.795396371726518	33.70405317101342	0.4607983491843099	0.08526505655380351	0.0013639023435172322	0.7215943029387805	0.9694677152553092	0.997982636072267	32	19	17	32	28	27	28	36	69
PDE2A	3.7519025299732016	3.9119948073704727	16.92144858595897	0.019635543657908153	0.08533709068817924	0.01124797357442214	0.9889082025980228	0.9689330238742195	0.9815898981990541	33	4	14	26	11	19	15	15	34
TCEAL2	3.341315094815249	3.715067677638281	13.888139690095871	0.4474095770126797	0.08573387410156846	0.009139147075143668	0.7779655453862635	0.9749870728212646	0.982809076910289	9	4	53	14	2	13	31	11	20
CCDC173	1.35063355564509	2.098556999267334	4.161873721266511	0.27617435430156334	0.08576752575396557	0.0020201459748087095	0.9312568908832959	0.9853159302320419	0.9941268368025195	4	4	8	0	1	8	2	3	3
ACAT2	2.794037420261988	3.341327011581216	11.09144106831034	0.2592177479074924	0.08592506690819077	-0.003129413023253955	0.9200579115076095	0.9810872510415354	0.9929112225993801	18	5	13	2	10	4	46	2	14
PHC1P1	0.6988398930150633	1.7169708593602486	2.08418768342186	0.4015637670519576	0.08594672697626896	0.00300004324377597	0.8887339136977453	0.9853159302320419	0.9901756985439422	11	1	2	0	0	1	9	1	2
MKRN2	4.56377990006949	4.661705202972059	28.784117377200147	0.07048068642078013	0.08612379718372813	0.01600844865925683	0.9503245916155348	0.9518654377226142	0.9784548194338857	57	6	42	48	13	18	56	25	61
OMA1	3.8828597824928575	3.992078116352175	17.829677276536927	0.199491152212472	0.08635592502401158	0.02149668687685278	0.8662570555050215	0.9616337290874385	0.9695939407776953	21	8	23	30	8	14	35	10	40
MLC1	0.2172749866602522	1.3768111476383462	1.1302073356771176	-0.2699479091052517	0.08654498583393945	0.0021859951993334755	0.9192367907473221	0.9855755914826593	NA	6	0	2	1	0	0	2	0	7
AP3S1	5.34595883017075	5.465363617284054	53.45893914171402	0.45985633810513155	0.08672439978802673	0.007658824784271291	0.6236592550147688	0.9616337290874385	0.9890071060317914	50	27	51	45	42	34	101	47	97
SNIP1	4.421610802055402	4.53807975439613	26.296363212364586	0.08964526476001612	0.087127510788933	0.014519162023444134	0.9378984961278749	0.9552129261281452	0.980099149019811	43	11	45	47	5	19	55	22	48
CHFR	6.135051958094162	6.202126412236982	87.19092366608714	0.04995308909693695	0.0871280951276914	0.01697654237748885	0.9603255644494308	0.9417888277080226	0.9773661211148865	197	21	158	144	22	76	143	73	174
IST1	6.305347200938503	6.346918852477866	97.2533372713771	0.10453789740060283	0.08722077470274638	0.025280631707284288	0.9004172085668242	0.9366654141304672	0.9678262726848877	163	24	161	137	49	76	197	67	198
TMEM209	3.5426732644752796	3.7688399116755376	14.961895963251532	0.24162154258437082	0.08728919542893403	0.012281219123546724	0.8660187561729769	0.9694314605694809	0.980099149019811	24	10	13	30	2	9	23	12	39
HDAC7	6.7273781352474025	6.926300585528842	144.71289044552634	0.1716630265137634	0.08730065548450017	0.016969219883706498	0.9015680775891408	0.9635051507816844	0.9734054743194142	379	18	306	281	19	120	228	147	258
SGIP1	4.061320163892211	4.190317740814288	20.42413110193663	-0.026015847385106646	0.08733099262406548	0.011836032559841	0.9829728531131571	0.9609384791781609	0.982665246853963	38	5	37	26	9	15	21	22	49
ANTXR1	7.962005538936652	8.031048477228417	318.3579897353266	0.17781738092389252	0.08737616315384078	0.015607522200972914	0.8546208216991321	0.9490533559059566	0.9784548194338857	577	156	449	204	157	190	570	345	558
C6orf132	3.825200534480422	4.113201845745604	18.842539138441733	-0.060740917476110816	0.08752403939502784	0.012057244481982534	0.9716170213093717	0.9694314605694809	0.980099149019811	44	5	23	46	2	29	22	10	36
IGHV3-43	-0.14938076762389937	1.2668089799456674	1.0438139477398976	0.5880447607804516	0.08755762005583147	0.0024610575163546812	0.8418877971718608	0.9881881324807148	NA	0	0	0	7	0	1	5	0	1
CBLB	6.685069349489485	6.742528046400081	128.7524940752267	0.18094370966328632	0.08758106615301214	0.02062547983621846	0.8398498125393189	0.94319355294123	0.9733805757310142	128	37	254	189	65	107	248	93	250
CWF19L1	3.7469183800852766	3.951579575640568	17.323003199835682	0.2252144964063398	0.08777270324477063	0.013332821367797886	0.8676017968646912	0.9689634837999129	0.9784548194338857	24	2	28	20	14	12	23	16	41
BLOC1S5	3.4470939966642136	3.590168235023639	13.023898054771246	0.1672687446565517	0.0877867845596363	0.016242604830602744	0.900268647046682	0.9650303038001319	0.9737617169716046	18	4	25	14	7	9	28	10	24
INO80C	1.616352336549583	2.1869587117626743	3.7278546073136494	0.27225502084588316	0.08780194550269216	0.005211503081428112	0.9004172085668242	0.9810872510415354	0.9886586156760193	8	0	2	8	3	2	10	2	8
API5	6.161782549410035	6.193208343321414	88.0030952747991	0.16803089509152608	0.08788841013778258	0.03145010283085576	0.823662021228272	0.9360816607703809	0.957942567883498	135	45	100	115	38	69	177	65	163
MFF	5.418861888815368	5.479614489503745	53.26159982850261	0.10795678367474584	0.08795998458391983	0.02105583226325897	0.9140436482846397	0.9471556329922475	0.9721076419735465	85	23	55	71	28	65	92	31	81
BAIAP2-AS1	4.378037943378149	4.476680836776721	25.381145225152714	0.15075615532915748	0.08810738168593692	0.018102499241969012	0.8930655218440514	0.9544880082060485	0.9734054743194142	62	12	33	25	8	18	52	17	55
KAT7	5.708111281602075	5.773827691458657	64.92752143367461	0.13401854693523768	0.08819435483647174	0.01934545871579658	0.895318772484881	0.9443677856889887	0.9734054743194142	68	26	107	126	21	48	118	65	107
FAM50A	6.5365274782416565	6.669145742214867	121.39106829750123	0.11439276279544494	0.088204971989339645	0.017646180950804637	0.9246636751371557	0.9557871846135694	0.9737617169716046	396	18	118	217	40	133	184	105	189
FARSB	4.451794442179144	4.575582561510028	27.59133589981675	0.22779018170064558	0.08822460088477206	0.014499692781537492	0.8514959829453523	0.9606617301245716	0.9784548194338857	65	8	16	39	17	21	51	26	45
TMEM176B	5.7298504992374895	5.883553245344802	71.90436748884458	0.30288927933383353	0.08835938904545666	0.007102089429707913	0.8093349086888857	0.9639365732633719	0.9890071060317914	48	49	88	70	37	84	65	68	115
C22orf46	5.346752215430757	5.473915270900616	52.72796124719316	0.18781320372715132	0.08838370430078066	0.014149589484276276	0.866261659809869	0.9563200890667214	0.9792907942078892	112	34	46	76	10	53	78	29	125
DNAJC15	4.521515323571757	4.615986877842682	28.737402538364734	0.2628773017815929	0.0884590546274268	0.019698522241167665	0.8007209770463254	0.9563820969059229	0.9721076419735465	45	18	23	38	12	20	67	20	48
MANBA	5.9214361134306275	6.002096513718718	77.58152752578327	0.31858176974244623	0.08877259304624455	0.01494896932292365	0.7077207838473654	0.9516146100738099	0.9784548194338857	95	33	68	82	58	64	113	67	155
DIP2A	6.161537624231101	6.357044144661127	96.69675337729782	0.17925248150732023	0.08880217347566093	0.017176298504438938	0.8893904854482091	0.9623100139226118	0.9734054743194142	250	12	263	114	17	81	178	78	192
HOMER3	3.59960986223418	3.8298840484017767	15.108619111212365	-0.003228542276260427	0.08888669530392862	0.009301437112146916	0.9980991726321816	0.9674887506130301	0.9859546674470695	36	4	32	19	3	7	21	17	40
DARS	6.461871624973297	6.4960527844803835	108.57379432640015	0.1048002333863783	0.08890456063143456	0.026427511394114155	0.9004172085668242	0.9356879341963596	0.9662144860543778	183	51	119	172	40	72	210	109	179
ALDOC	2.6813016433766976	3.128224698841774	8.432824795935462	-0.05275288657035698	0.08891735347206456	0.00807660691570268	0.9793261546232648	0.9754271024644868	0.9850069303668799	24	2	7	21	1	9	28	4	7
PARD6G	1.931622918480462	2.518363409551794	4.913777329530372	0.20877299517191086	0.08891740602294629	0.006490523304176404	0.9261017043214868	0.9805336680845834	0.986119190659761	9	1	5	17	0	5	4	5	13
RALY	6.504194405376597	6.5511069814144385	112.11596656561399	0.054975082625689224	0.08915245832244507	0.019298011573057546	0.952661993543734	0.9367485484285561	0.9737617169716046	265	35	200	140	31	101	186	105	184
MYCBP2	8.207237277312037	8.25482957638947	369.5488642554797	0.12559986931774647	0.0891954095118958	0.022260828784761454	0.8798445435586226	0.9403050938723729	0.9720445029665901	1116	99	472	499	112	333	693	279	664
SCARNA12	2.168320238423067	2.6126185706249787	6.697205594930477	0.5150032738681971	0.0893863414262869	4.8587315751228143e-4	0.806913174825136	0.9813330314103832	0.9993296672072289	4	3	6	2	8	3	5	8	15
RP11-488L18.4	5.884982855496124	5.946889161323934	73.10973487871277	0.09850533619262704	0.0894705156989242	0.02287715439886691	0.9140024580591843	0.9403050938723729	0.9713537731139807	128	15	115	115	37	50	127	58	172
STRIP2	2.9796013079984025	3.447304077948519	10.967201715757819	0.501528498474402	0.08948913408151299	0.009124761754624431	0.7654618982216135	0.9754248859857614	0.9815898981990541	17	3	5	43	1	6	22	9	28
PALB2	3.5090229851749988	3.69029281264849	13.75072916103615	0.11667012476540296	0.08956302090323279	0.01115484343923522	0.9349332262355651	0.9650303038001319	0.982665246853963	37	4	11	24	5	10	33	10	24
ATP5B	6.9688236781600965	7.0034021655849426	155.01669713911014	0.14159204373797182	0.089653515001987	0.026390851882111797	0.8582769427059742	0.9356879341963596	0.9662144860543778	306	56	143	214	82	143	291	100	302
ABCB9	1.7888513478741894	2.267728005105422	4.2677982645989285	0.050279381199358104	0.0897200064454165	0.005073579421076467	0.9805556910333387	0.97940251392692	0.9890071060317914	8	3	6	6	0	5	3	4	9
ESYT1	6.263872324534089	6.308135893751701	94.50836244112409	0.08899091743302344	0.08983163322346613	0.022293701866882662	0.9192367907473221	0.9359473553030336	0.9716482005591922	240	33	107	135	32	64	204	77	176
ACOX1	5.998187094048104	6.031550997805781	78.68424146182114	0.1556629531521598	0.08983348937989045	0.02936100466106437	0.8462041190292694	0.936527387052878	0.9621514561994103	109	39	96	102	36	78	133	60	132
WDR61	4.528226899344111	4.6162080737419835	28.513410784635923	0.11888004251199558	0.08986686530144906	0.01893585092337748	0.9126515078356069	0.952882750124219	0.9733805757310142	52	7	37	31	19	27	47	26	43
MYO1C	7.471995529617168	7.533146026320058	223.11740190314657	0.09323327066539801	0.08989027807114143	0.021288950802996965	0.9202543118141148	0.9417888277080226	0.9733805757310142	567	68	385	326	46	190	369	220	365
AMZ1	1.6646216475368703	2.2543605648615777	3.7231411466522712	0.2267823832087656	0.08992092671216649	0.005559768187046107	0.9133858368248059	0.97940251392692	0.9883601115737921	5	0	6	12	1	3	6	2	12
KIAA1407	3.8382157722860817	3.9911228307452054	18.19073196382749	0.2608100893237272	0.08993218013124674	0.013884722248427135	0.848989444357535	0.966527864441225	0.9770055250536412	33	11	25	10	8	19	38	9	29
RAB44	1.114177463895347	1.8336054676117315	2.436768698171557	-0.0016316627109002207	0.09004601531804332	0.004630315347948876	0.9992111213366963	0.9831936850559436	0.9883545922056431	10	0	2	3	1	1	8	3	2
AHSA1	6.29197575741165	6.340541851509541	96.94807859384271	0.05940755240990807	0.09005746626070418	0.022083481324706764	0.9513395689170625	0.937801394115827	0.9721076419735465	162	31	112	194	38	113	155	65	164
PHTF1	4.480340428553483	4.570963523462925	27.227557794098914	0.07217988318299173	0.0901132218744264	0.020208727973546066	0.9518119376793094	0.9517717889993285	0.9731657909893031	53	9	32	40	13	24	69	15	42
SLC12A6	5.936558489602928	6.022472101965576	77.17386233197406	0.13774130454395633	0.09016791345020744	0.018377308876066836	0.8964102767089364	0.9473354328311226	0.9737617169716046	98	22	171	93	35	50	191	44	164
CTD-3222D19.4	1.2082995295408256	1.9923721728297648	3.5487580739719857	0.6200436355739947	0.09029115293412059	0.0016465122023459516	0.8305883371408411	0.9841435831989402	0.9950327641756798	0	3	2	9	1	1	6	6	3
ARL6IP5	6.39766818316041	6.4892701432157445	109.2069638740024	0.357611566172385	0.09038998106964022	0.013067000356099989	0.6846285410798358	0.952079292717119	0.9810859374050279	97	51	106	120	80	98	195	86	183
RPS27L	6.12659661169316	6.244868142250711	92.086615112053	0.4160393524410869	0.09053968614735403	0.00990346322788817	0.6678808530604264	0.9563200890667214	0.9859546674470695	108	43	52	111	70	83	181	64	153
NEURL4	3.6927970200565237	4.307157083743811	21.32861156735456	0.3741889659758232	0.09060452551424678	0.016328299047097903	0.8550593669748087	0.975304431554863	0.9695939407776953	105	0	26	25	3	24	30	22	35
TCF3	5.182631207862242	5.342763734965891	47.02977721073151	0.10130774923546831	0.0907204525397164	0.016395190741099058	0.9367759614688624	0.9559770146387455	0.9760254625170316	135	16	49	92	6	38	98	42	75
MIR17HG	0.542710197986754	1.5131195217514646	1.8500597000052807	-0.07753600144884377	0.09140581918603614	1.428811902224109e-4	0.9790592571874301	0.9841533740902287	0.9996453093478047	1	0	5	1	2	2	7	0	1
CKLF	1.10741708349314	1.8956671555197973	2.863717017403087	0.09360582216072777	0.09140969978908431	0.0033859826826074697	0.974793725483369	0.983788888214182	0.9901432419086309	1	1	10	2	1	0	5	5	5
FBXO3	5.532400850218781	5.573234897978826	56.41471995448005	0.08980605309042784	0.09162029642101968	0.025305158824579895	0.9200579115076095	0.9359473553030336	0.9676840724684187	84	21	98	74	23	58	87	40	110
PML	6.6352286820306485	6.760413617690792	129.16061182646277	0.12766731367942008	0.09162694247187005	0.01947319827183997	0.9116103628506081	0.952079292717119	0.9733805757310142	273	31	171	333	21	101	222	133	218
TTC7B	4.749647990962393	4.845761656237625	33.067772681110284	0.07203286855805648	0.0917542904011063	0.016661039082858754	0.9518119376793094	0.9491794802943465	0.9769836562960285	77	10	60	32	12	19	56	34	71
MFN2	6.275427778670061	6.3670249921400455	97.87560594673783	0.09298498910741976	0.09185015597068928	0.0195532001880422	0.9284757037837222	0.9447730913909689	0.9733805757310142	283	19	116	177	29	79	211	76	170
C1orf216	3.6060352484410414	3.7934317010765333	15.069172624609639	0.05212735333783386	0.09211631203605779	0.009483443530360404	0.9734714625807454	0.9650303038001319	0.9855168784846648	42	3	24	12	7	11	26	18	22
MARS	6.639775350775361	6.685533938598462	123.4547335042973	0.08607588055338246	0.09222177624510991	0.02330184897425586	0.9200579115076095	0.934945572287354	0.9712644985039991	271	26	183	166	60	108	219	112	201
RIN2	6.388828848145258	6.415838650682931	102.50668823415211	0.09903412612544027	0.09235940147257486	0.029739909688629704	0.9007281088350468	0.9275088659544839	0.9630613816816311	153	45	164	146	35	95	152	83	206
SLC25A3	6.5973330380250665	6.6438942581563305	120.94537940829876	0.19708911922452643	0.09245149861472823	0.02396234566301653	0.8092860979364094	0.937801394115827	0.9692522586630635	190	48	101	168	73	100	220	109	195
SECTM1	4.045166352476054	4.359508169560439	24.977304477132957	0.591822061048946	0.09246076802256636	-7.041703132156286e-4	0.6489861023407648	0.9725893532610117	0.998204026955065	15	29	20	22	5	33	27	15	40
HPSE2	1.733856511043541	2.515737464874417	5.617823378042278	0.7976644304095893	0.09254586317803938	0.003471025622633913	0.7556669415441278	0.9836149417764051	0.9909991624845462	10	0	11	0	6	3	7	9	7
THRAP3	8.14623631849625	8.160389881006342	347.0749393088536	0.0824771041668771	0.09270178149691762	0.031038567249881473	0.9064006136186488	0.9253188927515619	0.9584797540207837	759	132	468	450	124	333	541	299	605
AVPI1	3.6071935481347817	3.8283667985454204	16.367564616653834	0.32689829817125376	0.09270699082613194	0.008755568990837556	0.8223829446102777	0.9694314605694809	0.9853562788423971	23	14	9	21	5	6	29	19	30
TRAPPC10	5.4987135301323296	5.653227827365578	58.58330378433848	0.05754636336107427	0.09273416764290644	0.01817576900722734	0.9639458408797247	0.952882750124219	0.9735183477656111	144	13	123	95	8	45	93	59	117
FAU	7.376074850253414	7.398014995436198	204.4293166469893	0.1351642309176588	0.09286494864987078	0.030448113027901704	0.8500448025629479	0.9272989264730475	0.9607431754351833	426	87	218	231	94	179	358	170	362
C1RL	6.422661827447154	6.473533962545841	107.25960623429029	0.18479391361393438	0.09287400750285067	0.02362430263564992	0.8165957466068505	0.9379594361824253	0.9689658366435475	192	66	113	132	32	90	165	90	218
COLGALT2	1.2710412502715112	1.9026151637985154	2.659873344649935	0.09194522482297925	0.09295017345599223	0.004851956029052059	0.9693024264564695	0.9813330314103832	0.9884940297641256	8	0	2	6	1	4	4	1	6
NDUFAF2	4.1137925669421636	4.243012308043962	21.53450427016122	0.2022577443264821	0.09302013046995075	0.02017596656562573	0.8702267160200925	0.9591579996283948	0.9712644985039991	38	9	19	30	12	15	45	9	56
ACVR2A	3.751227936489526	4.046496491697342	17.538468349170223	0.14861978320644703	0.09308103886844493	0.011642916680487794	0.9233860329814245	0.9674887506130301	0.9810859374050279	68	2	25	21	4	10	40	15	38
BRD3	6.16915021098659	6.216311799346366	88.77090441525229	0.09629932036772275	0.09311507474236683	0.024096535547033147	0.9119724329674201	0.9344966270210511	0.9698920793267953	137	39	140	153	22	69	156	85	155
LAS1L	5.385187151925289	5.447506374742815	51.03224416133386	0.039975063815085914	0.09315327890779514	0.017965435370602335	0.969036080857853	0.9372747180344394	0.9761599708012813	122	13	76	74	18	43	76	43	113
MAST4	6.714781685857713	6.811755589425097	134.00993425246324	0.11490069604142274	0.09347573107860305	0.02052575236409258	0.9119724329674201	0.9460782370995231	0.9733805757310142	284	29	317	195	28	117	211	105	294
TGS1	4.707913718418246	4.799993131368747	32.20832577229808	0.11670311375537137	0.09349736957747752	0.022416718892602223	0.9177687181081786	0.9491794802943465	0.9698920793267953	50	13	39	53	14	15	84	24	62
SLC35A2	2.63258541399979	2.87360578360228	7.560099389212433	-0.06446414706029362	0.09360054549389497	0.009038199736410398	0.9735754544607705	0.9714081814181524	0.9826961466850258	9	3	8	13	4	10	5	6	15
CCDC137	3.7219963838923045	4.418394768370155	23.253396370080875	0.33942632496925806	0.09362792634733386	0.017244601342777822	0.8822165214178366	0.9754468380449135	0.9657962526460218	78	2	19	69	0	37	31	17	32
SHMT2	5.448321365841627	5.555698772174885	55.075098337235296	0.11613212978885916	0.09362897171164086	0.017348412234470454	0.9168482636472058	0.9482331889770677	0.9744075768582257	185	12	65	60	20	52	87	42	115
RP11-573D15.9	0.6958781561260574	1.6791917874344475	2.4858222438252775	0.5230410748212705	0.09367136876213168	-0.0032762759828471274	0.8553523940253909	0.9841435831989402	0.9888637774330796	2	0	4	0	4	0	6	2	5
KIAA0319L	6.135882283713434	6.18935510772635	86.58497741482364	0.056945367931719504	0.09367564334239152	0.02072722690822009	0.9518119376793094	0.9340427250425101	0.9733805757310142	195	20	149	126	30	64	173	78	152
C2orf43	2.8728482737718193	3.106944961653439	8.96209377940371	0.17373105760854576	0.09370541180783358	0.010918603200288193	0.916557815041642	0.9694314605694809	0.9808113319187765	14	2	6	18	6	6	12	10	18
CCAR1	7.140574829982469	7.203081118045194	177.18220273701317	0.12039431414510154	0.09372419640284102	0.023302533575156277	0.8965188559548405	0.9389599175889878	0.971167681183634	422	30	260	255	83	163	326	121	351
ACTN4	8.654546992570234	8.717555087112004	509.95812518855126	0.14968610702657478	0.09397456615653316	0.02283586372633071	0.8695449779909006	0.9418286167681842	0.9712644985039991	1369	149	955	641	105	474	813	444	908
CCDC107	1.2802150607827376	2.263630879866938	3.4674706117426837	0.012005496625653823	0.09405133237348506	0.005618773816083116	0.9959681585229097	0.9832858396558679	0.9853562788423971	12	0	11	3	0	0	9	2	14
SSBP4	4.414588497201123	4.5298167910552705	26.078944448117948	-0.001326681548140935	0.09422018095832964	0.012664989667251002	0.9991269274793165	0.9510699381132809	0.9820882682818044	69	7	34	39	8	17	40	30	51
ZNF271P	4.478071548299056	4.620701906484213	27.882998937356046	0.0713992704297143	0.094345642449566	0.017491199036186404	0.9574599791733434	0.9547508381150916	0.9737617169716046	51	6	37	49	14	16	44	16	91
DDX20	4.269679900322261	4.372527961817845	23.58682945626013	0.055789678937071374	0.09435468480529662	0.019948664435716624	0.9645340307032703	0.952308222919174	0.9728025423647266	38	9	36	32	10	10	44	27	46
BCL7A	3.1829862123860715	3.3692443564397627	11.073899351666375	0.04118205654711955	0.09448607637056045	0.01200348980896697	0.9790592571874301	0.9679594327421087	0.9800074332764251	14	6	13	21	3	10	25	10	11
PABPC1L	4.225609315583893	4.605232533192826	26.82225543795268	0.13894604994636295	0.09453378872158252	0.01757610709404787	0.9367947722611334	0.9691505869605532	0.9712644985039991	89	3	27	68	2	27	32	25	61
NUCB1	8.057048180670908	8.091626514337484	331.93263678015916	0.15790298017960297	0.09455464828022211	0.02760453045340845	0.837822875149438	0.9340427250425101	0.9678262726848877	683	156	309	348	158	292	514	305	590
PROSC	5.506509724107189	5.558535511453796	56.51977211614916	0.24742198942254917	0.09456820621824819	0.026323085973265967	0.7688106112299363	0.9407224523683179	0.9645873073820931	63	27	62	76	32	51	97	45	98
LRRC8D	3.4817369345659785	3.7098754636924873	14.693501316444042	0.29215522743476263	0.0946098036391151	0.012448446624971939	0.8352994976788144	0.9690504602939048	0.9784548194338857	21	12	11	25	2	16	23	9	27
MBTD1	4.801686809196568	4.929010381403532	36.13844835802433	0.27089095445908495	0.09464592386859029	0.013065876305634688	0.8189027553106637	0.956713458569893	0.9802709430613049	66	25	47	22	12	32	41	27	89
KDM3B	6.891961201328726	6.938495577880369	147.02984199924646	0.07687989574858582	0.0946898418571649	0.024923882689692322	0.9294286995000146	0.9335960425076366	0.9688194482498146	258	39	287	238	46	138	245	95	327
ZNF780A	3.419583087760506	3.6044870904043167	13.06244181513316	0.1884394982818355	0.09494324810457487	0.01697413801735444	0.8965188559548405	0.9648046002837996	0.9733805757310142	16	6	15	26	5	6	28	8	35
TXNDC16	3.7111887220386595	3.937933376717426	16.786479480991478	0.2242303183898275	0.0950681996162702	0.0113845760554265	0.8849560036668157	0.9666882648881202	0.9810859374050279	15	5	41	20	8	7	51	11	30
EMILIN2	6.497368357986379	6.592984169603494	117.25592999165613	0.30223659458189167	0.09518545788500475	0.01453280262658838	0.7554569233926661	0.9497331126779323	0.9787426349578434	115	66	182	86	63	129	179	73	224
PHYKPL	5.87867256674484	5.993855945618562	75.00910413493425	0.040848472790781284	0.09529269413905458	0.019930189002316228	0.9721204775455538	0.9467831337851044	0.9733805757310142	149	17	138	156	14	57	115	83	136
RTCA	5.519226205333468	5.562210955371312	55.959277515426365	0.10657754444829393	0.09532685168073475	0.026267214195605973	0.9064006136186488	0.9340427250425101	0.9662144860543778	101	22	57	98	22	43	87	54	109
DLGAP1-AS2	1.555072269228139	2.045655259319839	3.351965178890445	0.28146091307366117	0.09537389335463169	0.00584923686975941	0.894910892755155	0.976888516075223	0.986119190659761	2	1	3	9	2	2	6	2	9
AGK	4.5589349217479205	4.638957307217745	28.486227133549434	0.08396680239195843	0.0953867144495552	0.018138997594730186	0.9373372221934875	0.9439630055357695	0.9742019512845345	44	10	38	58	9	24	53	25	49
STK19	3.2133961681720917	3.707759245456704	13.451546163965304	0.1801165054471317	0.09566354903563068	0.011858496315673945	0.9311360638397481	0.9712963748251664	0.9784548194338857	40	0	20	29	3	8	24	19	21
AATK	3.06828817883402	3.3574405546585173	10.542316629232367	-0.10605863254573149	0.09570182145099605	0.009445768348062652	0.9538637598971333	0.9694314605694809	0.9831288569805144	27	3	10	20	3	15	10	4	28
SIN3B	6.27400008573444	6.389717416999643	99.36487457510341	0.09317690774455899	0.0957290132467853	0.02026639882024037	0.9332479966552638	0.9473354328311226	0.9731657909893031	272	19	209	128	21	78	164	99	185
WDR63	1.1946487797868774	1.953923908167486	3.0635659101050465	-0.3453678720965137	0.09575739962608364	0.007437553818902462	0.8967943498958636	0.9838137999209348	0.9784548194338857	6	1	9	2	0	6	1	4	2
PSMB4	4.717942249493346	4.7965814647462635	32.147599154084084	0.08619734644586634	0.0958327165281802	0.021608009167524048	0.9341617100962968	0.94319355294123	0.9716482005591922	57	8	39	53	17	22	48	33	67
VPS26B	5.184205320494535	5.260038449647231	44.834638748745384	0.0857665001229235	0.09585616163323152	0.021372482006314027	0.9332479966552638	0.9403741524811274	0.9721076419735465	102	20	51	70	11	40	64	33	106
DYNLL1-AS1	2.650121283248272	3.0381326693023456	7.858912538337066	-0.0077993376548125045	0.0959767300762359	0.006373354477690289	0.9959559525559848	0.9712963748251664	0.9888637774330796	22	1	16	12	1	5	13	12	11
C15orf27	1.2929561277495478	1.8840175262697383	2.6925978381249744	0.07998608094529348	0.09598001471934	0.004868462430991661	0.9724850317853508	0.9805336680845834	0.9884940297641256	3	0	5	7	1	2	5	4	3
N4BP1	6.134788033683228	6.171330607888829	86.3439827213658	0.11631774530857139	0.09604729037693871	0.028849117123817762	0.8909324684594827	0.9291038431973939	0.9633151636852262	148	35	142	89	37	55	159	87	157
SYT17	2.9081936019459995	3.1139707200113906	9.114914613053077	0.19641537099124456	0.09605388470847584	0.012666451811226836	0.9048413825455798	0.9692915414439401	0.9769836562960285	21	4	5	11	5	6	18	9	14
CCT7	6.19793892423584	6.2733091167633095	92.44698521507145	0.03894525978337727	0.09614932450103192	0.021162805888257454	0.9716925530259144	0.9408741012765987	0.9723359646400803	199	25	100	140	46	42	167	112	170
MPP1	6.23191925353928	6.305379799995535	95.90845740025814	0.2764099283026465	0.09619419938226209	0.018105369683319283	0.750557422580842	0.9441175573378662	0.9737617169716046	101	44	119	90	64	77	142	98	164
RTKN	3.2978554884374582	3.645757612133953	12.970356299870465	0.1818084985874503	0.0962070586886231	0.011659194748353708	0.9142474004991765	0.9694314605694809	0.9784548194338857	24	2	11	44	2	11	16	15	27
AQP1	8.096731775291843	8.249210117516874	369.64502801377375	0.3670989055449138	0.09623256598545779	0.01401655136371581	0.738846076560538	0.9567452708983617	0.9784548194338857	330	177	1073	223	107	331	534	322	735
WDR54	2.463674605769017	2.914902501465199	7.33681506442148	0.07317860392498618	0.09640036852112585	0.008219941744066787	0.9743194742715866	0.9754271024644868	0.9826846090325065	18	2	21	3	1	8	11	10	6
RBBP6	6.5332841758217555	6.584195634571653	114.5587011544806	0.0933982084605138	0.09643975382684802	0.025621768931545295	0.9139668617861512	0.9315810246577322	0.9676840724684187	215	24	209	174	47	92	213	80	253
ANXA2P2	3.5162210045081395	3.664614172757489	14.37924561790711	0.3158190386449739	0.09648357290393493	0.017888535646023593	0.8102856562717878	0.9649975557582742	0.9713537731139807	21	8	9	17	9	8	30	13	24
A4GALT	4.123183582202129	4.561913764758065	25.935525178146293	0.2626555375987591	0.0965180682227989	0.01688707865661986	0.8764510271178894	0.9694314605694809	0.9710167329314384	60	2	90	25	2	18	42	31	50
RPE	5.403692759729673	5.4557105724720305	52.04449311017673	0.18483740002212573	0.09655619946771224	0.03181509143579109	0.8295669575542155	0.9367485484285561	0.9572666315481735	72	27	67	74	20	34	108	36	114
UTP14A	4.399240327107696	4.554168877009344	26.38219724452278	0.11009742276684342	0.09673719115636356	0.015189892052779172	0.9312568908832959	0.9546742271742031	0.9771784278697707	59	6	23	64	8	17	54	26	48
ST3GAL2	4.630038343473329	4.7407995711234046	30.808295874988787	0.0211820062815074	0.09674829074786155	0.016368438168530713	0.9850112454077118	0.9497331126779323	0.9767519954656899	50	14	54	48	6	25	57	34	40
TMSB4X	9.324740955747894	9.411185935878674	832.6029122340732	0.23789241223279176	0.09676192788177415	0.015910191764093414	0.7948019986127444	0.9480902010399391	0.9769836562960285	896	520	794	792	450	914	1268	619	1419
RPTOR	5.336880133514825	5.517451660567771	52.93880213137363	0.1127933981083247	0.09678913145662162	0.01854560037259739	0.9311360638397481	0.9552129261281452	0.9733805757310142	164	10	53	115	10	44	127	33	99
HNRNPU	9.40314903130443	9.422171365324973	833.7003750694562	0.10307597256797901	0.09681837067366747	0.03339702678901341	0.883656174967346	0.9272989264730475	0.9556523003408786	1605	208	1247	1258	380	759	1485	726	1343
ZNF326	5.949803735034991	5.987200177336132	75.87110887403747	0.12538049875448617	0.09694112828336479	0.03207473319078719	0.8806941306852538	0.9294457216525344	0.9576095469425928	115	36	110	98	29	47	123	72	168
DHX16	5.69197860406194	5.764427283345522	64.05298091304562	0.11372182099736974	0.09701124343155115	0.021446130662366156	0.9083909795186058	0.937801394115827	0.9723025725247765	180	20	95	65	21	47	123	44	149
WDR33	5.838079643026426	5.954928156174979	73.42965159872381	0.1639589934477513	0.09705944186261255	0.020147611169664358	0.8798440536421726	0.9463826359004867	0.9733805757310142	114	35	121	139	10	52	135	53	175
THNSL1	1.5751959573704042	2.114608931959807	3.808877883564406	-0.10416397966842093	0.09708212727179329	0.004757159640666274	0.9701655976840561	0.9790945553159184	0.9886586156760193	4	1	2	8	3	4	1	3	11
N4BP2	4.972374922441417	5.025207627914692	37.99282489508544	0.13182111618985162	0.09711099128820568	0.030434676932920974	0.8856060400109199	0.936527387052878	0.9585686072506492	68	14	59	44	17	26	68	29	88
MYL12A	8.678121010385228	8.704379957641121	508.11142448892537	0.15842965419552565	0.09729977536969679	0.02885749170993151	0.8225333827515846	0.9282206885824512	0.9636079018384941	806	228	688	472	262	428	880	391	1028
CEP97	4.195997337832735	4.342291756539203	23.4831052925325	0.29647358731422996	0.09748203408819327	0.015991678519888503	0.8078383440380889	0.9605862287663232	0.9737617169716046	22	16	28	35	8	20	57	10	43
RP11-830F9.7	1.0041106525622636	1.7977352667935464	2.289412957547342	0.40786821613003477	0.09764702003800639	0.006242587471121241	0.8500612677293636	0.9831936850559436	0.9815880903797728	2	0	10	3	0	2	3	3	5
UXS1	5.639978540238549	5.711185836698615	62.41891240318769	0.19928217792052474	0.09772450584748739	0.023849019487352782	0.8244143530801595	0.9403741524811274	0.9688194482498146	125	17	57	79	41	40	113	57	127
TBC1D25	2.533431509783011	2.8666171765008115	6.987178944270741	0.044512318483623484	0.09776571207890532	0.009507989851992133	0.979875374189417	0.9698635939640553	0.9817559314553802	16	1	12	7	4	4	8	5	24
PSMD1	6.556666033511274	6.597019503195745	117.1023141881796	0.19081580485667468	0.09778772122334196	0.02809048284791537	0.8093364928277544	0.9324963713373632	0.9638996538160672	199	57	103	145	59	114	210	86	199
ADI1	5.351150009641814	5.4628516136961425	52.57210665276975	0.28025212551708356	0.09806577472620037	0.016693245425520382	0.7873162180862704	0.9510699381132809	0.9744456945436855	63	15	38	99	37	36	83	57	93
SPATS2	4.6315316056503235	4.713541666085844	29.95893121440134	0.08305208383585116	0.09812632988302825	0.021973443988948602	0.9361436729808972	0.940569422764111	0.9713537731139807	67	11	40	45	9	19	58	24	68
BAIAP2	4.661218094359386	5.054541780900703	37.7608323120092	0.04957948040211499	0.09814615601655192	0.018818099620610124	0.9790704724557556	0.9673547663409826	0.9688194482498146	91	8	76	78	1	39	33	39	85
STIM1	5.558577442878422	5.683102295236494	60.209914751429665	0.05176241455365273	0.09818942131337298	0.019450162147763392	0.966539144232272	0.9463807725560526	0.9733805757310142	170	8	83	93	23	50	112	62	89
SRSF10	7.183412358743445	7.201096799363448	178.08515790409712	0.12012871927520113	0.09820803599783909	0.03582886066043399	0.8653098485695996	0.9194472460614066	0.9535871419525299	265	71	277	213	82	159	301	157	303
SKIV2L	5.376681101341682	5.5855241008268575	55.419418670617915	0.08197398519135382	0.09821347829316036	0.019765759463373434	0.9538637598971333	0.9557135978310496	0.9713537731139807	145	7	90	124	9	37	88	48	144
NFYB	4.991182754374205	5.121801823938491	40.638500536042855	0.18791693804076604	0.09829526595479351	0.018371027125137114	0.8653098485695996	0.9510699381132809	0.9733805757310142	70	7	71	41	27	30	103	24	73
PRRT3	1.7679733639964008	2.2218224146275976	4.231605720737267	-0.10183614038328581	0.09834392514159042	0.005925545622858358	0.9660550088161255	0.976888516075223	0.9861598581945177	8	2	2	7	2	8	5	1	6
PTDSS1	5.292695992104846	5.354125082839905	48.17558915989257	0.0362689114106064	0.09843353091400936	0.021648385531352437	0.9721710561084396	0.9369526482040214	0.9721076419735465	100	21	59	72	14	35	84	55	71
TRAP1	4.5356473866837295	4.78581640681941	31.29415528118477	0.1316011546303478	0.09843440613402996	0.016105802011382685	0.932114153767693	0.9625277121301608	0.9735302285974932	96	3	22	63	13	18	59	39	50
HID1	3.974209807495747	4.167144998042611	19.902964763687756	0.1519004441151158	0.09847991834275742	0.013821147251500842	0.9172890309291559	0.9616337290874385	0.9778865964563246	21	6	53	26	6	22	27	10	51
INTS10	5.676449580178683	5.734421681752837	63.11107935273103	0.11532235884190215	0.09853333804162454	0.02574358764220902	0.9005568516252966	0.934933862991153	0.9668215478341702	92	29	91	115	16	60	122	46	107
GNAI2	8.531777352672622	8.572490281015673	463.63379468554507	0.16141255912231114	0.09866787717877568	0.025226528948973127	0.8409400769147073	0.9339892165875248	0.9676840724684187	651	225	811	397	196	431	691	424	813
TAB1	3.9636166836781475	4.290153239290436	21.249372957873074	0.048260731897753546	0.09870114118758891	0.014602198072442226	0.9773874664218157	0.9648463090169993	0.9761599708012813	59	1	35	40	6	14	24	22	60
NCBP1	5.204565054617932	5.38632693613932	48.41887250587635	0.18389707766806823	0.0987117486174013	0.017319811884558747	0.8874961736546325	0.9557135978310496	0.9734054743194142	62	11	52	149	14	42	120	22	98
C1orf123	4.139603649032342	4.274227755915494	21.860093460703258	0.19072712919702173	0.0987206346480943	0.018416303554891177	0.8775246732908459	0.9552129261281452	0.9733805757310142	56	7	21	22	12	11	41	17	56
FBXL12	3.012327099516519	3.3069322889227206	10.015673348089361	-0.0211863042524896	0.09879362266174428	0.007157010613160022	0.9890941790357342	0.9689634837999129	0.9886586156760193	27	3	15	17	1	10	10	11	21
PALD1	4.583067682910867	4.9195728368544	34.31628085836157	0.18570119114692996	0.0988549165503791	0.017017963933448236	0.9133858368248059	0.966527864441225	0.9721076419735465	103	9	89	25	2	29	40	37	76
ARHGEF3	5.769176128633427	5.907215332071549	71.02849950545672	0.1992818481142214	0.09891173231624513	0.01852193395074481	0.8699969479856035	0.9518654377226142	0.9733805757310142	62	17	202	98	24	68	90	68	138
VAV2	5.320123740243789	5.417399047108977	49.95039619148723	0.04080425855912011	0.09900188169497802	0.019926819441695436	0.9721204775455538	0.94319355294123	0.9733805757310142	127	13	50	91	17	59	75	29	103
TAF8	5.353305624316009	5.4106567878389775	50.154488758583476	0.1344918827974426	0.09903750470981848	0.028838244908160077	0.8829413309632523	0.9355883778538494	0.9630613816816311	71	24	75	80	15	31	91	45	108
STIP1	6.385141389007682	6.530468395805902	109.51686143935088	0.14790603776320158	0.09905035465155408	0.02145107045166267	0.9006973176965726	0.9504590121518217	0.9709602879573608	283	14	142	260	26	92	192	94	215
HLA-DOA	4.217770219626073	5.093606442055348	42.68083892558841	2.0145429503972996	0.09906178307925212	-0.004345784047722449	0.21975269516364465	0.9815108691361116	0.9853562788423971	4	66	39	8	3	42	57	32	70
FAM216A	2.5377922887762865	2.799417549087536	6.999674682959987	0.1254051927522017	0.09911026685405833	0.010397949040421548	0.9422674154980599	0.9694314605694809	0.9810259065561023	14	5	8	8	1	7	12	6	10
BYSL	3.0512740650775663	3.4237688720056734	10.720279809242683	0.2698584143604695	0.09923929596784313	0.010673421432276257	0.8717625093010773	0.9694314605694809	0.9807963108973976	20	2	8	36	2	8	18	6	33
SPINT1	5.374325943512013	5.440083530814619	51.356531197620214	0.04644686908700855	0.09926860554087268	0.0216425803934903	0.966907218194639	0.9389599175889878	0.9713537731139807	86	18	51	100	21	59	67	46	80
MTO1	4.379840427138284	4.550799241021907	26.14269320974877	0.08729804674295995	0.09939734917247596	0.015458313574367909	0.9480279755806914	0.952882750124219	0.9769836562960285	66	7	57	29	5	18	43	20	70
SNTN	0.8740148613737786	1.9356095337434036	3.2108545341329116	-0.5638372459390678	0.09943051287048327	0.005927891939930077	0.8601736693139338	0.9853159302320419	0.980099149019811	1	2	10	3	0	9	0	1	3
RPN2	7.563816902691217	7.6188730059820005	239.11343900698364	0.2141536144017404	0.09962565190354247	0.022846183843794235	0.8027878381812932	0.9366654141304672	0.9710167329314384	445	117	168	284	125	238	377	187	430
CHMP4B	6.681861150889263	6.723220325708795	127.81962398557927	0.1519745729761446	0.09969003757400101	0.027530826982404305	0.8553523940253909	0.9309927961768297	0.9643094067245427	157	50	194	145	71	135	202	106	198
SRPX	5.4607150304591094	5.617359343768988	58.885265161736264	0.3907058471039963	0.09969269221987542	0.012375016737986265	0.6751844790814417	0.9555475289002447	0.9810859374050279	75	10	49	77	56	48	108	50	100
PDP2	4.123589143523221	4.3602582156712995	22.882314410033686	0.19309762061775992	0.09975811580504955	0.012440387532157787	0.902851687412679	0.962825638663186	0.9797028365713139	34	7	17	61	9	7	53	15	66
METAP1	5.0802553170040206	5.172808817577381	41.91913057419303	0.11011204436753969	0.09984978611191511	0.022493997378377074	0.9172890309291559	0.9405815024777348	0.9708853538654164	94	9	66	48	21	24	78	34	103
ZNF277	4.504137905065076	4.6221611389054535	28.70231587858967	0.21714077167688656	0.09992201742898589	0.020435268549716317	0.8525328021944426	0.952079292717119	0.9712644985039991	40	13	33	33	17	24	59	10	71
FILIP1L	7.261869827280341	7.32369714714423	193.5095194260427	0.131860878189566	0.09994387271923134	0.023630848740963023	0.8849560036668157	0.936527387052878	0.9698920793267953	442	95	297	210	42	127	339	204	349
DDX42	7.450824566548923	7.473103106023241	214.2452834696127	0.07959784085649893	0.1000341070207291	0.031121793545564113	0.9137678888057013	0.9187926829508635	0.9584797540207837	421	64	356	331	71	164	382	203	384
MRPL44	3.738348047216288	4.058540095551012	18.77635555928854	0.2572272867639323	0.10015579450959221	0.010580491795858148	0.8806941306852538	0.9694314605694809	0.9810259065561023	20	2	12	48	14	26	38	10	20
MAP4K2	3.9899418878395436	4.250309960465599	21.132772982129982	0.052775754539119764	0.10026320299895355	0.012550477866028621	0.9764713660183499	0.9645718109557145	0.9784895932533711	21	6	47	35	8	22	37	4	62
GPBP1	6.453540753048278	6.503460023097654	108.91530217073347	0.13310780150981424	0.10038086695210129	0.0284616924642072	0.8752253139037566	0.9309927961768297	0.9636079018384941	155	28	161	159	63	68	220	105	194
PLSCR1	6.729843481310833	6.771547010890395	132.055595764146	0.20218946288091744	0.1005130356514902	0.028563386676218546	0.8063513477108756	0.9298095782045837	0.9633151636852262	128	60	179	207	62	119	219	108	244
PHF12	6.039892662500658	6.178506061191396	85.53729380922843	0.11809882265502869	0.10052460133893562	0.021589753295098185	0.9202543118141148	0.9471556329922475	0.9712644985039991	173	24	178	158	10	73	145	79	158
EPN1	5.918758440722197	6.104908994456411	82.01080503594704	0.2329402762975341	0.10057685289817966	0.016837833565300053	0.8564090454113055	0.9553250640778268	0.9736134697494876	241	43	66	128	8	84	127	74	130
TSC22D1	7.5440523442055465	7.585106052351537	232.97098130957738	0.17769936618756996	0.10063050680451738	0.02821084514585276	0.8092860979364094	0.9294677151196654	0.9642093934555207	354	68	299	267	154	180	410	213	425
MTHFR	5.228134290040076	5.3879669300268285	48.58621321979244	-0.06718194693486546	0.1009336572799851	0.020092944112358752	0.9595361577466892	0.9510699381132809	0.9713537731139807	129	11	79	83	9	70	76	28	74
EPS15L1	5.544045264343131	5.61121634309832	57.34223537990453	0.016613980740818043	0.10105751030355502	0.02041757258446457	0.9861495263651637	0.9339359069807139	0.9733805757310142	119	15	94	97	17	54	118	48	82
ASB1	4.28436067735629	4.395394632523656	23.68900340359522	0.07747871403983252	0.10114261720410173	0.01595754130440471	0.9510730364707201	0.9477197185657726	0.9773661211148865	62	7	22	40	8	22	37	20	47
TKT	7.586357131341251	7.613319465070386	237.36886625354234	0.1540385850088223	0.10116617567099018	0.03340986382507676	0.8337265942108484	0.9247987008207662	0.9556523003408786	369	94	223	400	115	207	386	185	490
CPNE2	4.872859733716584	4.992232762683557	36.637147136597626	-0.03836518160343528	0.10121650207047304	0.017801025821297955	0.9743448555325483	0.9458583865250207	0.9737617169716046	92	9	50	57	12	18	71	47	58
ZNF280D	5.474119900093033	5.556538732620657	54.95394656810968	0.08570337256092371	0.10122669174632479	0.02354824613253758	0.9313563852558586	0.936527387052878	0.9699354607593164	104	12	77	112	20	36	112	40	128
NOL9	4.992939012055254	5.1374243434597835	40.406580594807885	0.09502055449728622	0.101235592245637	0.018959919332577933	0.9378984961278749	0.9477197185657726	0.9733805757310142	118	13	47	69	7	31	72	25	107
SMARCE1	5.259257352323974	5.332797474969903	48.02190140035421	0.2736984818626537	0.10126012020344763	0.023969019579758017	0.7708112485470883	0.9417888277080226	0.9669476265041161	46	25	64	63	24	27	87	44	102
SRC	4.763335083353362	4.865360320274945	33.640194169992945	0.10649103374913807	0.10134036185534614	0.01871049010761355	0.923776548116805	0.94319355294123	0.9733805757310142	79	15	33	59	7	28	55	31	64
TANGO6	4.488161430087694	4.626490335804597	27.70712333711803	0.05753966326324306	0.10160521669203891	0.01528095240558789	0.9626224421190316	0.9470396475063884	0.9784548194338857	79	6	46	37	7	20	57	24	54
LMLN	3.567038210032477	3.8981185693641187	16.87706292858696	0.09651706010509943	0.10162541097936635	0.010246302394779439	0.9595361577466892	0.9694314605694809	0.9810933665868253	24	13	19	28	1	8	18	27	28
AGER	6.309289062294088	6.751483999141924	129.27645823507535	0.697486723082576	0.10163787384929128	0.0075639430733271396	0.7044125606894267	0.969600752833631	0.986119190659761	287	77	335	23	10	59	338	83	294
SYTL2	5.661714426981349	5.773633864934085	64.55906710012727	0.03315330958786425	0.10169761733921524	0.020893506293287345	0.9770345285680682	0.94319355294123	0.9716482005591922	120	23	143	84	12	80	81	45	125
LRRC37B	3.7052713065309	3.918751169674277	16.448681503562522	0.1671675642606969	0.10178627882234252	0.014399914756913207	0.906229577789013	0.960883985627394	0.9769836562960285	32	2	35	16	9	9	29	16	38
CTD-2270P14.1	4.63457741493658	4.784410544154503	31.445141559707768	0.1147267246034931	0.10185221426016268	0.01774865542250014	0.9244091399435195	0.9491794802943465	0.9737617169716046	66	13	64	40	4	29	54	23	66
FBLIM1	5.467117322007884	5.677433120527049	59.442191985832885	-0.014191339640313317	0.1019608398088475	0.019716808438731238	0.9909169691902674	0.9553250640778268	0.9713537731139807	152	7	113	106	14	24	93	73	141
DLGAP4	6.788481693808224	6.841777425761886	137.64746926707602	0.08931298905348826	0.10208625383829104	0.025766568001520586	0.9202605760489889	0.9297336009947675	0.9668818048368241	280	32	277	156	55	108	204	143	259
SSNA1	2.754528628929362	3.1927545078510438	8.992713786839701	0.2241674634725172	0.10215826652190271	0.008169282548222535	0.9097950059302277	0.9694789909655157	0.986119190659761	25	3	13	17	0	11	15	6	17
DBNL	6.795455028463321	6.862366550179204	139.44088713817837	0.09120781153818006	0.10221728826409501	0.024974847209956397	0.9246636751371557	0.9340427250425101	0.9676840724684187	292	48	261	215	26	128	219	132	239
HAVCR2	4.8652256721965434	5.085149035338049	41.19240963125977	0.5310978432233907	0.1024280839704641	0.003537190293096589	0.6345884992455391	0.9644067489930956	0.9941268368025195	29	41	39	40	11	44	45	26	92
ADCK3	4.2126710275716155	4.319736495024106	22.70717613714883	0.09391619783087442	0.1024448104279063	0.02128090113495825	0.9397001400955929	0.9497331126779323	0.971167681183634	31	10	30	40	8	11	44	26	40
PKIG	5.974217264857857	6.01113717073062	76.6448932798441	0.06443509635234583	0.10250825577728573	0.027248499762620722	0.9397001400955929	0.9217982229885938	0.966205225110532	136	21	123	120	31	60	124	76	142
PACS1	6.641248715155017	6.723859976468744	126.77237487536357	0.11145170847159866	0.10280270233055286	0.02247391449253446	0.9139668617861512	0.937801394115827	0.9711621363161522	308	55	218	131	26	74	255	135	215
MED10	4.0756595755092695	4.179163189520918	20.49049235108701	0.08434785593460034	0.1029929186756251	0.018189481233908893	0.9475200744659905	0.9502866614460861	0.9733805757310142	46	9	18	31	7	23	32	15	35
AKAP8	5.166585652333333	5.352737441980483	47.2739019524378	0.14679838274234805	0.10312306995994723	0.019675903091407942	0.9088242026573975	0.9518930948312976	0.9717306860731348	96	5	128	50	16	45	72	38	101
BAI3	3.222074184227197	3.5133631307041133	11.802312699256223	0.05073807864473719	0.10317549440252521	0.009586137273539084	0.9756858224447573	0.9651842158072013	0.9850069303668799	30	1	26	13	4	15	15	9	23
UQCC3	2.066648566075841	2.7337278328859553	5.820441918766263	0.23844867071519715	0.10317656568514356	0.007469843720370713	0.9200579115076095	0.9760469136304754	0.9839812059244479	7	0	7	21	2	1	18	4	15
SMIM12	4.557552609905148	4.6390696014435555	29.076441624234725	0.24877362140567674	0.10320659995388493	0.028496916198893094	0.8010431497659738	0.9441522822172136	0.9582964408160214	45	13	34	30	17	19	50	19	75
GOSR2	3.8513206086632747	4.123722523206731	18.687397119712315	0.06825301913369455	0.10326226143537293	0.014455980439561365	0.9670259612516203	0.9616337290874385	0.9766428424882899	31	3	36	44	4	7	33	17	56
APAF1	5.511823201882243	5.563719800231349	55.6804603731833	0.1089483160265118	0.10327024892601527	0.02914990834957604	0.9034210236389635	0.9272989264730475	0.9630613816816311	90	19	106	73	20	47	112	35	117
SYNC	2.77829260630478	3.113740202733338	8.992629074000655	0.35907872470049956	0.10327634164111751	0.008879370024077154	0.8392104451844496	0.9695214312266583	0.982799177415261	27	2	7	4	7	4	15	9	21
MICU2	5.162129641468277	5.240737576268702	45.188327655881125	0.29643952027805903	0.10337027791567961	0.023255982397553145	0.7371080957112577	0.9423131716809615	0.9676840724684187	75	30	38	48	18	41	76	30	92
BMPR1B	1.0846817813144212	1.8094921108047597	2.8618499352907305	0.3822803490384053	0.10352080832190934	0.003313216599166247	0.8930359256166149	0.9820134963715785	0.9901432419086309	3	2	7	0	1	1	4	5	3
GPSM3	4.857240722202592	5.063837601073719	39.3352715356937	0.526213204136026	0.10353126432284732	0.010627240535231364	0.6762376115634109	0.9607448421717801	0.982665246853963	27	22	108	24	12	34	70	23	90
TOR1B	4.064127488764722	4.230746757125309	20.872974913789115	0.09596018572693885	0.10358146098903849	0.014767108076657584	0.9475200744659905	0.9551748494009638	0.9769836562960285	50	5	15	47	7	22	28	18	41
MECOM	6.39178776248838	6.420160474598418	102.67700766337276	0.08169611089035624	0.1035860550631714	0.03296283971087298	0.9192367907473221	0.9185817484141763	0.9568169205792375	170	31	159	147	47	102	145	83	204
SLTM	7.657340247312444	7.671442397264346	246.73856315152156	0.10564892885326724	0.10362187976857636	0.03905985342172552	0.8752165430087134	0.9117630760307328	0.9465981138544396	504	81	364	294	107	226	445	188	454
MPDZ	6.747739664309533	6.8257881803416485	136.36788104075336	0.11471421334691666	0.10366755351983138	0.023200251158840737	0.9106392722548784	0.9375736782240619	0.9698171967850601	287	29	257	124	69	91	230	159	221
EIF1B-AS1	1.6140784541545108	2.2118631232866637	3.766864241900801	0.2067089253773231	0.10375240275354376	0.006400647653566123	0.9272663744734615	0.9766420351872755	0.9857338741654981	6	2	3	11	0	4	10	1	7
ZNF454	2.037243664326458	2.48726744614285	4.907642177629624	0.15996463246708595	0.10386353747415242	0.007228204379387131	0.9377533361776274	0.9725893532610117	0.9853562788423971	4	1	11	12	1	7	8	2	10
ALOX12P2	1.9957824478233812	2.386273354979705	4.586790094976265	-0.0021106018715037695	0.1039194671685802	0.00747539070973775	0.9991618687863266	0.9716435360355306	0.9852286531802282	9	1	4	10	2	6	5	2	12
ATP6V1E2	0.9773212923046549	1.7841848164474607	2.20782508522745	-0.247016299247448	0.1040127393501478	0.0038778384598046997	0.9195363797712304	0.9793615306197581	0.9890071060317914	4	0	4	5	1	0	9	1	5
BRINP3	0.49871812283884975	1.4900961894284475	1.4842429897763874	0.23785126713386281	0.10419428236102456	0.006728336623944533	0.9275102042863115	0.983788888214182	NA	9	0	1	1	0	1	5	2	1
VPS11	5.095136500134103	5.1741902141565195	42.229332364195905	0.1091040666054318	0.1042698948336026	0.025383537217013443	0.9119724329674201	0.936527387052878	0.9668215478341702	82	21	55	66	9	29	79	41	77
RP11-958N24.1	2.191170453132809	3.0880233911696324	7.861420573542128	0.5487525578935937	0.10430916233051915	0.013053259815434324	0.8193173752111729	0.9785946351355103	0.96933055918994	41	0	4	15	0	3	16	14	10
PRKCI	5.193037255796631	5.246876768728267	44.32347575138587	0.09841356085577738	0.10443439575127102	0.026979467853134556	0.91389955275075	0.9272989264730475	0.9659646641655926	76	15	57	85	15	37	78	35	91
HEATR1	5.787905257685721	5.8648653242595286	68.54735737778452	0.07497480763960292	0.10461464482733333	0.0246340347308461	0.9397001400955929	0.932501480668807	0.9688194482498146	137	14	100	139	23	49	114	59	159
ZNF138	3.3495555961986923	3.773042274565867	14.101749934627923	0.16731031367642463	0.10486483033382431	0.011764950578275594	0.9311360638397481	0.9689634837999129	0.9784548194338857	20	4	24	40	1	4	44	9	33
AGAP3	5.8382781813593345	5.981486902581026	74.30841283160431	0.06651177926996446	0.10495811010266658	0.022545291524992656	0.9587863673614452	0.9451898078951751	0.9688194482498146	168	17	169	113	11	79	100	62	148
SALL2	2.9239259610931376	3.331229300577998	10.168921858451283	0.4172968317193471	0.10510525743536432	0.01058118990500781	0.8082751340444281	0.9694677553373026	0.978531256148858	50	2	5	7	3	10	16	9	20
SEPT7	7.973020077643815	7.998381865062776	310.4835328965703	0.13931851764250222	0.10520518713033425	0.03447897919846219	0.8462041190292694	0.9193461511580209	0.9549429671958894	511	102	480	322	169	266	561	280	508
IL2RG	4.199407108049697	4.5781831184381785	27.774874566413693	0.8483142973087062	0.10526083960119856	0.006657874002694305	0.5867639187435364	0.9694314605694809	0.9883545922056431	12	17	89	9	7	16	43	30	57
ELF2	6.032165378814016	6.111728020660258	82.19867328509126	0.14938698622508534	0.10531505727733399	0.024193522233795683	0.8806941306852538	0.936117671162978	0.9678262726848877	106	22	189	100	35	45	164	74	179
AMICA1	4.604473037333617	5.166432269954646	41.23133800675493	1.0180262109736458	0.10537275418271713	0.012202328495727863	0.5230134886587136	0.9716435360355306	NA	24	5	200	9	11	43	78	28	76
RP11-158H5.7	2.336421363268302	2.6731743584280214	6.518427546580339	0.26454018395135215	0.10540483301990876	0.008464938999791453	0.8991874809570017	0.9716435360355306	0.9815143305009454	8	2	2	13	5	6	8	8	8
MRPL19	5.31587633866729	5.368535158679437	49.12017125115041	0.19951790361462657	0.10540642545588118	0.03300665067746534	0.8157817872266632	0.9327381175508741	0.9553585204071964	81	18	54	57	30	46	78	33	105
ARHGDIA	7.202448048261609	7.245180866121773	183.10196851047786	0.06746619134151711	0.10562989636531188	0.02941228192519547	0.9397001400955929	0.9259801595315192	0.9633151636852262	395	74	293	236	47	196	242	165	313
FOXP4	5.1271378523716065	5.247070953617185	43.95510390936325	0.049648206645367225	0.10569873550438708	0.020445545010900262	0.966907218194639	0.9403741524811274	0.9733805757310142	94	14	65	89	7	38	63	42	91
PRKCB	5.812076635807571	5.898280209082348	72.16844281543742	0.3388548232145354	0.10569881915828495	0.0184949409528668	0.7147305218329271	0.9418286167681842	0.9733805757310142	99	43	92	45	38	64	131	62	110
SACM1L	5.764920650852465	5.839522310350894	68.07772907135598	0.17859436630956219	0.10580060465068529	0.026188757183268806	0.8434832904512589	0.934933862991153	0.9662022784134476	100	14	131	76	40	60	119	55	128
KB-1208A12.3	2.2043415180438215	2.516511848645773	5.904075830036318	0.4140855373361022	0.10589409926068835	0.010158323508155497	0.8225333827515846	0.9716435360355306	0.9769836562960285	3	5	7	5	3	6	9	3	11
WARS2	3.006214123965306	3.3407560333566613	11.029135426190889	0.4605032046165047	0.10597782892785194	0.010095508049307816	0.7655861252252211	0.9694314605694809	0.9810859374050279	14	10	6	21	1	10	18	6	25
FAM81B	1.1371574981047898	2.1205296905009163	4.301537473372734	-0.10363945633405536	0.1059937859423065	0.0021198082161232117	0.9750576362076869	0.9841098761045697	0.9929494626340272	2	5	9	1	0	11	3	1	1
ABCF1	7.088422703886843	7.115856788423838	167.37875802186755	0.11900819816889008	0.10599641022886715	0.03642381675402505	0.871401221450931	0.9175323397734214	0.9535871419525299	276	45	229	249	89	134	290	159	293
SAMD12	4.469219587237268	4.582353991291446	28.058534560976472	0.3224076173686756	0.10625962222803836	0.019715506733915665	0.7740153701496411	0.9510699381132809	0.9713537731139807	24	13	27	49	16	29	42	16	61
SENP8	0.7727534566413539	1.6453836334835907	2.034866184045247	0.4125216827376802	0.10646649732329415	0.005180654458527599	0.876989426852479	0.9825428817672771	0.984485005488357	4	0	0	7	1	1	5	3	2
APH1A	5.078823495192312	5.167273587629009	43.152300528555806	0.34166588138733456	0.10658320982499075	0.020451678403475664	0.7015195071647796	0.9439630055357695	0.9713537731139807	51	31	43	44	18	41	64	31	86
HADHA	7.487636463303953	7.548770512214684	227.9421672837224	0.2550173631242246	0.10659496119301823	0.023518272258703676	0.7623560180037565	0.9340427250425101	0.9693854481793023	336	112	306	154	129	201	370	200	409
HMGN2P5	0.7422137408149115	1.860269674300611	2.1963064026238825	-0.2714636442232044	0.10668069398770243	0.003800276750838126	0.9261017043214868	0.982822610257173	0.9886577582499959	4	0	3	9	0	0	9	0	8
TRMT44	3.2953444905662073	3.791228975987204	14.25197683307494	0.33403744632576	0.10690188039713502	0.01398250600663679	0.8592070777759172	0.9689634837999129	0.9747263244974468	36	0	19	39	3	9	26	15	32
DYNC1LI1	5.902583660457401	5.933638538487641	73.26992218061332	0.18705704508497675	0.10691225147682015	0.04120336881502642	0.8037140277412727	0.9201650498596714	0.9424350547120353	111	33	80	99	36	56	139	61	136
PLCE1	5.130977907286802	5.373583064273914	47.40525077294396	0.13065006116952757	0.1069361918157789	0.02076158420178471	0.9253057514387029	0.953608714087855	0.9688194482498146	124	6	114	73	6	35	94	34	114
UBL4A	3.5619848480607414	3.85543139832366	15.288171848352611	0.10464906335790851	0.10723695477077176	0.013521727907528702	0.951405731101568	0.9627006811603203	0.9769836562960285	56	2	14	25	4	19	24	8	34
TXNDC11	5.366598397152409	5.445019186976481	51.112522962690136	0.09952671557855094	0.10735330523430309	0.02465039495829616	0.9202074808483661	0.9339461251622921	0.9677052424492396	87	21	66	105	11	48	96	42	84
ZFPM2	3.639899209309577	4.209574735806331	19.723703179950423	0.38995919815642627	0.10742560249634561	0.015088867230394862	0.849448261942394	0.9694314605694809	0.9733805757310142	62	4	52	19	0	11	58	16	33
CUL5	5.380871363114993	5.458915234847032	51.73275188779438	0.1254743274709869	0.1074635871561653	0.027960989229337874	0.9032267209135716	0.9349012174918429	0.9633151636852262	72	15	73	88	26	24	110	44	119
B4GAT1	3.40980692667535	3.652203423782714	13.77043055852609	-0.06836728765794517	0.1075041878825199	0.012756145556776573	0.9703679388377001	0.9644756428738378	0.9776636517805664	24	2	24	14	9	18	9	11	30
PISD	4.994410283588673	5.086322953013919	39.089022361549844	0.06912775420662477	0.10752832318203105	0.022661941051711144	0.9482534982267312	0.9340427250425101	0.9713537731139807	80	12	64	69	9	33	73	26	89
THOP1	3.4055438815294616	3.886840830547015	15.471146012077726	0.41555848215951535	0.10765864652544549	0.013252526295641063	0.8347333175426671	0.9694314605694809	0.9734054743194142	56	2	4	40	3	9	46	14	21
MLST8	3.370154027787915	3.8147737610575256	14.641093898487949	0.42032872468095916	0.10781270189684279	0.011782540363269017	0.8201958989052877	0.9694314605694809	0.9769836562960285	69	3	5	20	3	6	40	12	31
KIAA1522	5.6151887007712515	5.780309857458186	64.7151847384929	0.14759304927781175	0.10787665555666272	0.021381246356269465	0.9116102378362725	0.9497331126779323	0.9688194482498146	133	10	47	171	26	76	79	52	124
SART3	6.3494533283206165	6.395751778033282	100.65145715681336	0.12677598519115904	0.10788470526203786	0.03269275325814131	0.8766187150196408	0.922573379954213	0.9571773968458959	167	22	137	177	51	88	184	80	188
PMS2CL	2.4857612721685522	2.8612464906905983	6.947051653299588	-0.13060352702356243	0.10818222763801921	0.00997306546805323	0.9486580385081717	0.9694314605694809	0.9810859374050279	11	2	12	13	2	10	13	1	15
CHST12	4.435333997774246	4.551465181512245	26.555479714389275	0.1545609529818787	0.10833204075886989	0.020144471679537836	0.8914166899704509	0.94319355294123	0.9723359646400803	34	9	62	38	7	22	46	21	57
CADPS2	5.946166708751983	5.986225046937578	75.49803899728396	0.14087482733784817	0.10837473076799886	0.033888022362589594	0.8653098485695996	0.9194472460614066	0.9553585204071964	164	26	114	74	33	56	137	58	167
RCHY1	3.966179270147049	4.087785898846188	19.62225793457465	0.32677081892507565	0.10851121687375681	0.021201001201617123	0.7813111202945084	0.953608714087855	0.9674384577787793	20	11	15	33	10	19	28	13	42
C9orf114	4.153318593337911	4.565052366628605	25.898712352713893	0.20862997880411435	0.1085350885885132	0.01957197777872497	0.9032267209135716	0.9648046002837996	0.9662144860543778	91	2	28	62	2	29	40	18	58
CUEDC1	4.384704869460494	4.699302072062404	29.139327837296314	0.2203309521320549	0.10861542561293322	0.01772093068469171	0.8887668143217292	0.9612555921472634	0.9713537731139807	120	9	26	39	2	18	50	33	59
ANKRD11	8.746920264229225	8.77400069318646	530.9069127407561	0.09839374055063442	0.10875744324399439	0.03597682090311555	0.8968111009641201	0.9187926829508635	0.9535871419525299	1267	152	780	790	169	472	755	518	981
RPSAP58	2.150933668677668	2.5709849684709742	5.593601680898881	0.23312838698959948	0.10881868869079546	0.00831322766083963	0.9118337143491648	0.9713670548247535	0.9823074281199838	15	1	2	8	4	2	9	7	12
CUTA	4.345483383883524	4.436330538329537	25.299923683953782	0.29920874028620603	0.10893415607524767	0.02772955212941821	0.7627227534724721	0.946168271403568	0.9581370445387981	38	11	23	27	17	23	46	15	51
SEC23B	5.538855824180391	5.590846330298723	56.98023562306067	0.15170151618769645	0.10911864399529955	0.033737474494219315	0.8601736693139338	0.9259801595315192	0.9553585204071964	80	16	99	77	29	49	109	38	118
CTD-2267D19.3	1.145030928539591	2.031738469322921	3.0991384558490616	0.7004740531175156	0.10915040401788292	0.006672111459278366	0.7792577998846673	0.9815108691361116	0.9810259065561023	5	1	0	13	0	4	8	2	3
IFT27	3.4336237909617573	3.702369618531793	13.607694854329488	0.09191888640673763	0.10919151995027399	0.012425604865590698	0.9544475871900182	0.960883985627394	0.9800074332764251	25	3	36	19	2	16	29	8	22
KDR	6.635911191841389	6.749254728428587	129.02820589127552	0.19122263627653702	0.10944023565930436	0.022729026026710553	0.8599148304820683	0.9407224523683179	0.9688194482498146	239	22	318	104	60	131	184	115	230
NUP214	6.433061209985012	6.499247617229245	107.7448170037381	0.04621553611777756	0.1097962949970765	0.02777368532283093	0.9638469666576566	0.9272093023859522	0.9643094067245427	225	30	173	190	29	58	208	116	207
TMEM50A	5.837006783146335	5.964318142160645	75.73664884376973	0.3704699099004363	0.11000271273573725	0.014974126622017622	0.7204460701179023	0.9478776243483564	0.9784548194338857	61	53	59	112	33	54	117	89	113
PAM	7.4811642456232414	7.505991200026908	219.94980044415306	0.12173800701182493	0.11001261111521142	0.0395033296106507	0.8680996834014895	0.9131927503503515	0.9468313554262363	327	101	324	315	76	140	457	197	413
STAG3L3	2.02058567184426	2.5417766780441857	5.307877036216199	0.4138128803280962	0.11009145027641563	0.006879060114499677	0.8499513336707404	0.9725893532610117	0.9853562788423971	10	3	14	1	1	4	15	2	10
SPRY3	1.5159053328458558	2.0091215270560823	3.517466703300159	0.18215988900556213	0.11012993779774473	0.006077880929310856	0.9397001400955929	0.9754248859857614	0.9853562788423971	6	3	1	5	1	2	8	4	3
ZDHHC13	2.9099340296743863	3.20129758780893	9.556496643390318	0.14549143317191093	0.11027912655052671	0.011165605721666546	0.9385007604253754	0.9679594327421087	0.9784548194338857	12	2	6	26	5	11	20	8	9
ZNF394	4.3867225341465454	4.570283434508095	27.134579677044936	0.25185682972120926	0.11067954348300546	0.017026132452334728	0.8458644812570995	0.9528281803739641	0.9733805757310142	29	12	77	26	5	25	51	25	40
MYH14	6.637332973974987	6.708426937012892	125.36204646542105	0.1367515187236809	0.11081066637234979	0.027296412466500445	0.8841058133342724	0.9284470820979013	0.9643094067245427	352	51	164	156	25	122	203	101	234
GSAP	5.107030633117307	5.203515095106191	43.720111259782264	0.25567981091251113	0.11098447558205442	0.022098919998861138	0.8029342859698795	0.9403741524811274	0.969111856182055	47	26	82	42	14	46	84	28	70
SIGLEC1	5.743976428532873	6.107039336735379	81.60432237742077	0.5883974221501573	0.111233938880366	0.014075350320215656	0.714244508046355	0.9648463090169993	0.9737617169716046	344	35	22	120	7	76	126	60	184
NADSYN1	5.690571046356841	6.029411380644064	76.0499966954411	0.2337260859784911	0.11124083125680863	0.021209371605346094	0.883656174967346	0.9606617301245716	0.9652846336249605	206	5	129	193	7	72	136	57	158
CACNA2D4	1.816998490195116	2.206657781348572	4.231502438510926	0.07548348487496094	0.11126489873739734	0.009640620816645785	0.9729321751074466	0.9712963748251664	0.9775061845294616	6	3	5	3	2	5	6	1	10
NNT	5.707127253299794	5.7612108531612005	64.6852021608915	0.16863548967166006	0.11156871426495008	0.032555827764312775	0.8466299439194387	0.9265181936539593	0.9556523003408786	119	20	82	68	39	50	146	52	100
ALAS1	5.486977061430127	5.557525173663044	55.29617456441999	0.06237374323446891	0.11176773880661309	0.03002587044700111	0.9533414157675693	0.9272989264730475	0.9597709059351655	107	19	85	81	19	25	118	48	129
XIRP2	0.7821855563731887	1.7474378301595608	2.0113898844914244	-0.1462890483760622	0.11197199283725309	0.005415383211412291	0.9593166595779427	0.9810872510415354	0.9833533853906608	3	0	4	7	0	0	2	2	10
RN7SL1	11.7358566799646	11.809709017006352	4389.236089652137	0.21679168493591433	0.11198489313915212	0.02268594222703673	0.806495294253847	0.9414706304237538	0.9705085365429117	5961	2889	3471	5003	1858	4286	6485	4044	7357
SNORD15B	5.360905207706848	5.625114637518859	60.60922605966365	0.5509286304569307	0.11216582824275445	0.004279956974657836	0.6869547759688979	0.9631640907899486	0.9929112225993801	29	43	41	57	42	87	84	44	57
NBL1	3.8765766716009646	4.006224133519131	17.791063579171997	0.031162150144654593	0.11229931040675255	0.015742724323381505	0.9799346190787264	0.9479106660749343	0.9761599708012813	48	6	20	22	6	13	25	21	33
MFSD10	3.7339078390785594	4.155334771146992	19.043152919718874	0.1533970465892914	0.11235729843102805	0.01750776107310708	0.9332479966552638	0.9657832350362227	0.9689658366435475	79	2	16	36	2	10	27	27	40
DVL2	4.261833843663699	4.431887865479013	24.203405961159078	0.04565829693569769	0.1123644194246135	0.017627132935215634	0.9737135889193759	0.9497331126779323	0.9733805757310142	53	7	22	59	5	28	41	21	34
KIAA0195	5.624019748450055	5.727357844333123	62.056350378316566	0.07614747196840377	0.11255261990863703	0.024131444057266933	0.9450610932981991	0.9340427250425101	0.9677327694810639	181	16	103	80	13	53	127	54	101
LUC7L	6.20015921735303	6.276442256116935	91.90687575435399	0.11511194705987485	0.11255946246820969	0.028538800819108263	0.9031446197560775	0.9271586023200453	0.9633151636852262	161	17	194	146	32	72	167	71	203
MRVI1	5.4954878534114195	5.764506600991882	64.17476331645514	0.3074261441419317	0.11269101321740783	0.016960180913201922	0.8320761285793286	0.9548713849522226	0.9733805757310142	143	34	137	59	3	44	134	62	107
RABL6	6.069779956992156	6.261263498259127	90.73595949422945	0.17923556921232006	0.11271889321359056	0.022278844745575507	0.893583525643632	0.9491952859719547	0.9665998978469089	335	25	96	142	10	87	121	86	180
PCDHGC3	5.968586643755571	6.056498175175658	78.70713676478238	0.0782638879056086	0.11275493001324116	0.025423551659805713	0.9404702829559531	0.9308453135497438	0.9662144860543778	227	20	135	92	19	71	126	77	136
ATP13A2	4.15143057332041	4.477984503934686	24.405906124569654	0.23716158276397717	0.11280272252300495	0.01807250491279664	0.8766187150196408	0.960171970299504	0.9712644985039991	102	5	23	38	2	18	55	20	48
SP2	4.86217714988276	5.0014953525456	37.02305266978317	0.0232804543332318	0.11281228331647582	0.02096138790995592	0.9846018226923279	0.94319355294123	0.9708766053470026	72	12	86	37	9	49	45	22	77
SNTA1	2.435637775862042	2.8243126599313846	6.537979407938693	0.24367323181874573	0.11284025347627528	0.009072741802854237	0.8922694680619442	0.9689634837999129	0.9825888868261906	24	1	11	4	2	6	14	4	14
ZBTB49	2.1091560465513046	2.6541512014112807	6.117071287461606	0.17434986336317432	0.11318338290383056	0.006693579378710202	0.9512485502243659	0.9742013955890478	0.9853230694070222	13	4	13	1	1	7	17	4	3
PPP2R5B	4.161498165764505	4.30189355869054	21.978227355785677	-0.06523629331667398	0.1132066959500358	0.010686823687517019	0.9609186834872648	0.9442541047810784	0.9791242735145047	52	5	38	32	6	23	37	23	28
TNIP2	5.193188506543192	5.448030384528375	50.36849932095355	0.07919498958704921	0.11323568457418828	0.023580159418105057	0.96041961203265	0.9517717889993285	0.9643094067245427	149	3	84	92	12	54	79	48	80
AC004447.2	2.177893198839702	2.664320578555429	5.962357380251214	-0.39500399422775456	0.1134128206513848	0.009940280284380263	0.8488863168232571	0.9721668598790395	0.9770055250536412	11	1	8	15	1	10	5	8	3
TMEM194A	4.103113205490483	4.192297106522962	20.970611647496476	0.2096120371160334	0.113436817931488	0.029725723262881736	0.848989444357535	0.94319355294123	0.9556523003408786	26	12	27	28	8	17	46	16	32
STAU2	5.098767234426671	5.1741096275727125	43.20609592492412	0.3336734353478783	0.11359547698195184	0.026257784761341562	0.7043065141263449	0.9372747180344394	0.9634656494059692	49	27	52	41	21	33	88	35	71
PTAFR	4.489797825300592	4.661136866336472	30.364146585666802	0.5517774505546161	0.11366444712752188	0.009696760210600758	0.5738931452824866	0.9553250640778268	0.9848255839706275	27	29	25	31	9	23	49	23	63
C6orf211	4.790110986436732	4.935480476757125	36.31720964977078	0.42464768962207644	0.11391205448935642	0.014801816639242824	0.7043065141263449	0.9497331126779323	0.9767165991518493	53	14	18	49	28	22	87	29	59
ILKAP	4.581532680108045	4.765679987319347	30.710997169412813	0.0880310363473314	0.11404703118360751	0.02017256689756029	0.9475200744659905	0.9441522822172136	0.9721076419735465	55	3	62	60	10	26	50	30	60
ADAP2	4.941271017977859	5.0625712311669435	39.5513753164243	0.15945601875581603	0.11408214634664589	0.019806478531962234	0.8961145189056567	0.94319355294123	0.9713537731139807	80	26	48	34	10	30	40	41	93
GGTA1P	1.7855969079711869	2.520480425637542	5.81898876847592	1.0484080305328554	0.11416439718429297	0.001453562079558401	0.6640315649211851	0.9781383246670501	0.996521619629183	3	6	14	0	1	2	9	7	11
CSNK1G2	5.081897420586402	5.319807135092868	45.89658398674254	0.05944948074290744	0.11418441781340065	0.023123879126375466	0.9693024264564695	0.9510699381132809	0.9643094067245427	144	8	93	61	5	58	74	32	78
C14orf79	1.8552360259570295	2.2842935961780846	4.2539468728649235	0.05135593782681108	0.11441041187774008	0.010052840136415362	0.9793261546232648	0.9694677152553092	0.9777344076209734	9	3	4	5	1	3	11	1	10
PI4KB	5.696753168312264	5.767447786098344	64.14772106065563	0.039680505184684634	0.11490024988916468	0.026197393617517765	0.9694354164283281	0.924924573756551	0.9662144860543778	137	13	102	107	23	53	97	68	116
DDX10	5.853358241164779	5.89693763929642	70.57471468848884	0.09169675166646399	0.11498330197250539	0.030951764617348162	0.9140436482846397	0.9137511668499395	0.9591261764297101	173	21	103	87	25	57	128	63	131
ABCD4	5.19672373417484	5.325281820982621	46.65105511945001	0.11163267589400683	0.11516598015413153	0.024237181871333245	0.921582629537102	0.9372747180344394	0.9669476265041161	117	6	53	80	22	34	83	48	85
RRNAD1	3.1148796440604025	3.404617506124098	10.834049939639774	0.08568547103126158	0.11533576868882421	0.012526739379888146	0.9609186834872648	0.960883985627394	0.978690562653646	25	4	14	22	1	13	15	6	26
TOX	2.3834089709425323	2.7429780661474936	7.246098697682528	0.519653828563141	0.11538038155573463	0.006342801375748932	0.7748517955467149	0.9703883719538963	0.986119190659761	4	7	5	6	4	6	14	2	16
AGRN	5.686456875971424	5.965002423149828	73.19900959814626	0.332588652983856	0.11540334697173368	0.020470958259016226	0.8217035967995113	0.9563200890667214	0.9662361737518399	225	17	37	202	8	75	112	56	153
PIAS4	3.9706645821416973	4.232282001171546	20.533011535483226	0.0326381140982864	0.1154183599764686	0.017239803461978714	0.9815775756303183	0.955202930805201	0.9733805757310142	47	2	25	50	6	11	37	28	34
ELF1	7.371132790770666	7.4272157259927285	208.6161750393249	0.24304012304005576	0.11554803754534984	0.029846322797460814	0.7744435886759735	0.9259801595315192	0.9591261764297101	175	77	360	274	114	177	355	171	412
ACSS3	4.858542153319906	4.95768870174449	36.16997165261468	0.22920529944886228	0.11574456363631426	0.024820732985711826	0.8329289312207816	0.9367485484285561	0.9662022784134476	93	12	25	48	18	24	63	30	84
RP11-517I3.2	1.5632849507802262	2.2360311745262043	3.9423757581593626	0.10057630704602714	0.11575543302707732	0.005268005550230945	0.9696509458902985	0.9753378093971652	0.9879549314661256	4	3	4	10	0	1	16	2	5
ZEB1	8.148071240465512	8.244681104101371	367.7007880888531	0.24076634554292003	0.11588571569552959	0.02407077478979904	0.8065577580866046	0.936527387052878	0.9662144860543778	655	65	782	289	213	268	715	358	612
AP2S1	4.710898178500056	4.918589719296161	36.42899419910791	0.6704702394720811	0.11590039328241969	0.007727621285636803	0.608424126383969	0.9563200890667214	0.9879549314661256	51	22	9	41	25	30	67	31	56
NOP14	6.172135224326462	6.260525892287359	90.87903737087994	0.08265031376247173	0.11613407630175153	0.027723763009278517	0.9358760873487632	0.9275378553205483	0.9636079018384941	262	17	130	138	27	86	133	82	178
RPL24	7.529923158736153	7.561525168113896	229.52089382632246	0.19938904600851462	0.11618500746164713	0.03790025557364667	0.7735571590432365	0.913995424379491	0.9500224318486026	317	100	249	276	130	179	385	205	453
LINC00662	2.326943248109892	2.7294372892814054	6.047631009464667	0.06998977086518353	0.11621941487904396	0.008558499199756042	0.9716170213093717	0.9689634837999129	0.9833121756703496	13	1	16	7	1	9	9	3	12
RAB3GAP1	6.720511138718657	6.775303629036678	131.63425514648196	0.14271000567167436	0.11657228009582805	0.03421588371251588	0.8653098485695996	0.9191869911141153	0.9553585204071964	264	25	195	169	73	121	213	114	243
SOX5	4.121157774500586	4.380776265797589	23.73493700731069	0.3716742374223145	0.11679290330551907	0.014432847402197392	0.8112442176212272	0.9582465648619365	0.9742713974640309	51	13	54	8	4	16	34	27	47
UTP18	4.5735531416544974	4.6425344535994775	29.046149041107423	0.1609593251011837	0.11682879121449821	0.030270916859043238	0.8744833215803937	0.9339359069807139	0.9574765724828498	50	10	44	27	16	23	46	29	52
C16orf70	3.1301754028938604	3.5885853620272896	12.770542815114249	0.4809250542988167	0.11683753539706583	0.012764518009052461	0.7882930106283079	0.9673300346321506	0.9769836562960285	40	8	18	9	0	11	24	9	27
RSPH3	4.578277939268051	4.700612876534813	29.705973294017543	0.15584290219769453	0.1168752804783194	0.02574507051728041	0.8965188559548405	0.9389599175889878	0.9643094067245427	37	8	50	51	14	23	72	13	67
RTKN2	2.4965539987884844	2.873824676630476	7.234215361218411	0.21461483857965988	0.11690862671882701	0.010565465136257198	0.9119724329674201	0.9689634837999129	0.9785600622454237	19	5	10	4	1	3	21	6	11
FAM214B	4.51409435544684	4.660344974814847	29.04918371219995	0.13262136283995063	0.11690893033317394	0.021739339918769328	0.9148309757318598	0.94319355294123	0.96916003774101	54	15	28	58	5	17	46	34	57
CCDC102B	7.234011214121999	7.347439632415798	196.07355851112646	0.2357171835243208	0.11696880608708374	0.023940810016508527	0.8186660288811377	0.9376383263348647	0.9662144860543778	719	40	196	184	79	172	284	157	450
RP11-313J2.1	1.7482413521453444	2.34567410715724	4.873953632291206	0.11454848400559188	0.11706654487464054	0.002441849618907878	0.9665389732312887	0.975304431554863	0.994085960841085	5	1	2	6	6	1	3	4	19
GS1-358P8.4	3.704653893199848	3.973298284968978	17.746078867050752	0.23513498263469326	0.11721575312978315	0.010356304296758807	0.8968407244464695	0.9620731872256176	0.981174062297885	12	11	30	22	7	4	56	15	27
OLFML3	5.152539522038312	5.385208204468825	49.158055667911995	0.25263656248265604	0.11731614347725623	0.01661641830084445	0.8578985990805212	0.9530096469068805	0.9733805757310142	168	7	40	36	31	25	73	66	91
GCN1L1	6.516024926618027	6.766593077318673	128.99958986381472	0.2653198521050445	0.11744250983273503	0.022108597255446366	0.8499513336707404	0.952079292717119	0.965668631676089	440	13	186	266	15	113	230	107	257
VCP	7.668663486153107	7.693093565248887	250.35502298558688	0.12835736339517356	0.11754597886914593	0.04201740090593625	0.8561587722151845	0.9039662055439898	0.9424350547120353	574	102	348	298	77	225	454	175	515
RASA2	5.320659368164738	5.388433834299135	49.32112838452745	0.1543849343334311	0.1177119541771403	0.03154842448424354	0.8741381950530834	0.9261246371438294	0.9569240299247764	83	20	91	48	19	27	109	44	96
ESRP1	4.228573870149553	4.425538139274696	24.582893629273457	0.425362224692077	0.1177263208163457	0.016243281462895096	0.7597401371325059	0.952882750124219	0.9733805757310142	36	10	9	60	11	17	36	20	63
SAFB	7.410078398331498	7.467340647344731	213.01002989881255	0.14471721174231583	0.11773698067395649	0.03339459520044648	0.8676017968646912	0.9194472460614066	0.955464150585707	532	38	348	285	85	167	378	180	439
PSMD3	5.550085806624579	5.657198713595381	58.97851739157755	0.06274663520605575	0.11790526032143303	0.02584781974508704	0.9559029612344547	0.9308452092225903	0.9662022784134476	168	11	80	99	16	61	103	47	103
KPNA1	6.269694897121859	6.329354762426729	95.75255737049346	0.06955564089210037	0.11803788828322509	0.030372071457889827	0.9406453255348316	0.9185817484141763	0.9595796968992215	225	20	159	130	36	79	162	100	156
TRPS1	6.513761869960603	6.566765285861913	113.68587181598619	0.13702735924770176	0.11815088326444198	0.03434196109119063	0.8719503775518658	0.9180474347766503	0.9542650423262105	223	26	183	126	61	74	198	113	230
RBM4	4.085415686902754	4.2959387889049925	22.271348342258946	0.35240022203982024	0.118317584181463	0.0175254572895173	0.785091046873478	0.9527153683193695	0.9731657909893031	18	13	52	30	3	19	34	18	49
ARHGAP10	5.94702455704673	6.017940965769481	77.34124357811186	0.057616936429898125	0.11832907783430234	0.027919886224696277	0.9579696312626734	0.9261246371438294	0.9633151636852262	188	34	104	85	21	61	95	94	137
ZNF613	2.8034369368360132	3.0917981648665194	8.777666203880335	0.0025772208233202963	0.11834947312380611	0.012880756922144736	0.9986875587016207	0.9648463090169993	0.9747263244974468	9	4	11	18	3	12	8	3	24
ASCC3	6.557564054144539	6.6384369828183605	119.2506640695153	0.17119655752777685	0.11846249822797517	0.029483131384665184	0.8591611098619255	0.9272093023859522	0.9592750128383972	282	24	106	204	61	102	210	74	288
INTS1	5.943290263825605	6.093167462903437	80.50850267861036	0.1847547253440033	0.11862180632336312	0.024703804198553454	0.8741254120465184	0.9399070946424302	0.9643094067245427	291	22	77	125	13	67	159	71	140
SAP18	6.135183656536111	6.202511507631569	89.0733002379292	0.25575469402724205	0.11862459655169133	0.027983070721326265	0.7602316040999975	0.9275378553205483	0.962467465500618	105	33	98	100	63	90	133	79	144
FLII	7.388289012341786	7.50162993883613	217.80448296715656	0.2054575287304299	0.11871578518198608	0.026405919639040223	0.8432567134555143	0.936527387052878	0.963624323361388	749	56	325	269	37	202	360	163	460
TBC1D23	5.346137526016854	5.501954459707783	53.857347138010695	0.26519615201318675	0.11871659854154468	0.02024765125312604	0.8036614678890691	0.94319355294123	0.971167681183634	78	7	55	82	44	42	110	53	74
TNRC6A	6.942905761620599	6.99972471169926	153.45091911756862	0.08726789510720098	0.11872084348615762	0.032875842795121735	0.9228982978816589	0.9185817484141763	0.9568136900440293	337	34	292	225	46	160	240	129	266
RPS3A	7.45659694004305	7.522098073526861	223.74581691514334	0.2696481546038262	0.1187719456286097	0.027153007962013434	0.7326352990818389	0.9271231747717176	0.9639009601650979	277	88	234	221	160	182	386	214	378
ZNF212	2.451717090634319	2.842194501312307	7.15359204414965	0.1455193863837009	0.11881173884743551	0.010491734560946927	0.9461147383496494	0.9694314605694809	0.9784548194338857	5	1	10	15	5	11	14	2	10
IFNGR1	7.582015646782667	7.670657570145706	247.63979744031514	0.3080348632036067	0.1188243719729595	0.024100767389281706	0.7321344339414965	0.9339461251622921	0.9668724976802566	207	78	413	246	176	199	396	225	490
NKAP	4.697612431727476	4.882750687145098	33.61317652147715	0.1277866663896744	0.11891573432249031	0.023230468457738785	0.9202543118141148	0.9418286167681842	0.9669476265041161	73	3	58	51	16	31	58	19	85
ZDHHC11	2.2426426072254064	2.6449308987191933	5.8084639789748085	-0.18413726543228953	0.11896385718801103	0.008200555067791802	0.9261017043214868	0.9694314605694809	0.9828198833168352	10	1	11	12	1	8	5	8	6
PDE3A	5.193611181475658	5.36932013421521	48.963931798929885	0.2753413152186322	0.11899396753902114	0.016032120188155356	0.823662021228272	0.9473354328311226	0.97391421093174	53	32	103	44	10	20	116	50	85
SLC38A7	4.281890858358947	4.415246584018477	24.344235782093797	0.13464850345413001	0.11908341924639679	0.019836992095860435	0.9198049687316785	0.94319355294123	0.9713537731139807	68	10	16	34	8	19	40	28	37
PAF1	5.746052921015066	5.814013294497535	66.86248517364128	0.02364075264882704	0.11913950626273265	0.029093863093845294	0.9803566770428075	0.9250648319439106	0.960774830161441	139	19	92	85	31	39	97	89	116
SVIL	7.545367399664887	7.609523172526634	235.44448141331938	0.140937510578733	0.11914999160107083	0.03199125666653022	0.8764510271178894	0.9238151386967933	0.9569240299247764	540	44	465	270	92	179	409	242	408
ZNF575	1.478053389799466	2.161920525679549	3.452445840011611	0.2141321606715607	0.1191677508545708	0.00847682093882269	0.9261017043214868	0.9754271024644868	0.9784548194338857	6	0	11	6	0	4	5	5	4
PTPRM	7.645660419863284	7.689395446406693	249.0508862737902	0.12995675497472833	0.1192382615034083	0.03640149127227894	0.8727761165806299	0.9148076996599438	0.9531260760545283	484	49	459	362	102	209	424	233	448
PRR13	4.880120187109475	4.981164010089827	37.406560053531095	0.34070809313209915	0.1193532110821999	0.023493381319363134	0.7509560859061973	0.9389599175889878	0.9662144860543778	27	15	46	60	23	36	51	29	78
CDH1	6.597793442982144	6.7368935512251475	129.14355436391546	0.41544505786492497	0.11939356756611717	0.01797581973605399	0.6792921805690955	0.9418286167681842	0.9733805757310142	116	91	89	259	35	108	207	94	295
ZNF229	1.2887374777274343	1.9099457489432232	2.779690076518499	0.017641797095764376	0.11941839978515162	0.006950675022085606	0.9936832494016796	0.9754216520513849	0.9815143305009454	7	0	2	7	1	4	5	3	2
SOWAHC	3.7549229298182794	3.8535004211481967	15.957337433682923	0.13823199425567087	0.11943842379267233	0.028342896626453454	0.9048413825455798	0.9405815024777348	0.9580212135526135	28	6	19	24	7	11	30	14	32
ANKRD49	3.829204395388124	4.011692784615096	17.524392095550585	0.08389043812103143	0.11948417290226784	0.019665205055562025	0.9540256579230052	0.9479106660749343	0.9713537731139807	26	6	31	34	4	10	24	14	55
RPS4XP14	0.7413173491058204	1.707292744627304	2.0988697057470502	-0.29896593777134384	0.11971282495261504	0.008940570517727857	0.9106392722548784	0.9816004266572556	0.9720547400395165	6	0	6	2	0	6	2	0	3
NOL11	5.061245480847466	5.1423265980377	41.06326196993898	0.03041033538323313	0.11972333982353693	0.02543587661064221	0.9771605935045948	0.9268853251903066	0.9662144860543778	90	12	46	77	13	47	70	33	61
TCEA1	6.2955039294534245	6.351416492048012	98.3240363883922	0.20878817864121843	0.11972841036666595	0.03259483246175386	0.7999243353898535	0.9206168112028552	0.955464150585707	199	30	100	99	63	87	186	85	155
NUP205	5.938841068100641	5.986915066824701	75.63142363512851	0.03488381394501448	0.11983243573189399	0.03210047700092332	0.9716170213093717	0.9158271896937489	0.9573071355104991	158	22	103	101	33	91	108	63	114
AMDHD2	2.933337792607465	3.3250853951359023	9.877589538223317	0.051875734756856647	0.11984798134939303	0.01270955621636171	0.9776200534293331	0.9633862383248709	0.9767165991518493	34	2	14	15	1	12	27	4	14
RARS	5.197174734589898	5.280657766606704	45.63617239208366	0.15850740195841784	0.11993236244783104	0.03027410513250552	0.875284793264371	0.9275378553205483	0.9576095469425928	82	22	44	83	13	44	96	24	90
ENG	7.378466700087804	7.450678383055815	210.41548520820692	0.15727368882492743	0.12009549121283022	0.0315321824110248	0.8661753105059653	0.924924573756551	0.9576095469425928	498	70	404	279	38	154	385	164	480
FTH1P3	1.4098587811023997	2.192228170351654	4.2075907272935416	-0.22931577881538023	0.12027167840754942	0.00396718556224021	0.9358760873487632	0.9780041025140902	0.9890071060317914	6	0	3	5	5	0	9	8	3
TXNDC12	4.968020145274375	5.0367721600215365	38.83922981105375	0.23857413652437798	0.12031841383321909	0.03224137626465932	0.7966196984019392	0.9291038431973939	0.9542650423262105	56	22	33	61	15	29	63	38	72
PDIA3	7.833068373101896	7.874039168666954	285.3090529973108	0.21465825566512461	0.1203189477566434	0.035246669762391415	0.7691493217326946	0.9160889744876067	0.9535871419525299	464	113	254	336	175	241	452	240	589
TMC5	5.555924300661678	5.69913950620933	60.86727877168037	0.14159060592775524	0.12041813440541875	0.024814954716541736	0.9089804433373314	0.9382105109277813	0.9643094067245427	68	12	148	107	20	65	105	29	145
SCFD1	6.200132142700167	6.235166013012977	90.64984564626938	0.1938396394742911	0.12050267910009849	0.04253975240269216	0.7961381454400528	0.910572538042572	0.9393830561058423	156	37	91	111	49	86	170	65	161
SLC51A	1.441256449356842	2.225568645013837	4.036857643750941	-0.8493887143921461	0.12052606164644587	0.005611925754731979	0.7504231916870839	0.976888516075223	0.9853562788423971	3	1	7	8	2	1	14	6	0
EVPL	5.1068996213950015	5.234759187205946	43.737892181663625	0.06151270002769476	0.12059634672961957	0.024201235488547832	0.9622500821336718	0.9366654141304672	0.9662144860543778	141	12	42	62	12	53	56	32	87
SGMS1	5.223581350846389	5.2929070122159185	45.896912420397534	0.13143668284910784	0.12092122849209973	0.03209821313194819	0.8897740340439979	0.9217982229885938	0.9568140825534066	109	11	57	56	23	35	73	39	105
RP11-120K18.3	2.022900602063505	2.7204282313246955	6.511465716292278	-1.007020694217175	0.12106602427485307	0.010039367950686417	0.6938187325759788	0.9754271024644868	0.9737617169716046	8	1	15	8	3	14	0	5	9
ZNF665	2.0429639595124027	2.5908911773077743	5.142643145608742	0.32630287608803876	0.12107734670152687	0.009357146938541661	0.8672561006929073	0.9694314605694809	0.9810259065561023	11	1	6	16	0	3	10	5	13
GORAB	3.7848044080188994	3.884695713136524	16.621466725617836	0.19814977130305444	0.12108152701513929	0.029250842939978556	0.8653098485695996	0.94319355294123	0.9556523003408786	29	6	15	22	10	15	30	13	29
RP11-240G22.5	1.3700619739227418	2.1000415071633864	3.3778682345097297	-0.3491478773284328	0.1212028912968096	0.004242144326304752	0.8887668143217292	0.9746756667300422	0.9890071060317914	4	1	3	8	2	1	15	0	6
MEX3D	2.265121764940516	2.925532879904365	7.167029267330161	0.35594012075427955	0.12127777981462837	0.012241228242655354	0.8918871960588046	0.9716435360355306	0.9723359646400803	28	1	1	17	1	8	4	9	16
THOC2	7.465372013511126	7.492033389359527	217.2227845631811	0.11500075533414252	0.12137875604904003	0.04320995684164155	0.8744833215803937	0.9000836611911156	0.9393830561058423	408	52	347	326	94	187	344	195	426
TIMM21	3.675102741451539	3.941657698579355	16.492471187706474	-0.039160598018065484	0.12140235451735357	0.016232417790816866	0.9798908645690257	0.9543081960327376	0.9733805757310142	49	4	21	30	2	21	16	14	35
SRRM1	8.1650039241104	8.190408564092605	353.769290315279	0.11644613063025222	0.12141717912048008	0.04354254852594826	0.8719503775518658	0.9030664416673957	0.939156668442713	584	92	636	535	142	349	539	299	656
TCEAL1	4.213187561045953	4.339827801412018	23.353301776868964	0.14205709902209976	0.12144319696280645	0.02353448214671431	0.9097950059302277	0.94319355294123	0.9659646641655926	44	15	28	24	6	14	50	26	31
FAM109A	2.588448811894402	2.965354774699596	7.578044964313427	-0.06725286434245686	0.12156752165980969	0.010444025023429568	0.9734714625807454	0.9666882648881202	0.979591799752997	20	1	17	7	2	13	7	5	13
CRLF3	5.130216454159078	5.203939611301183	43.65558991815758	0.0994451997203663	0.12157812596016654	0.027914150259804392	0.9284757037837222	0.928405287392163	0.9595796968992215	56	14	68	53	25	40	78	47	50
CREB1	6.2795685299001285	6.32916406365246	96.21091571502275	0.17092695405264166	0.12179846259480018	0.03601039245618747	0.8390704702634506	0.9144130460037493	0.9531645823410382	139	32	196	100	42	84	202	62	186
CCDC142	2.4521193701605433	2.9349683738699297	7.097364346791838	0.29850678939220054	0.12180991379905284	0.01058434303963633	0.8764510271178894	0.967854026208872	0.980425485794372	17	2	18	9	0	4	13	7	18
ASAP2	5.066295196261715	5.245990751482849	43.459329719574015	0.09563252004768844	0.12183259605644889	0.024837922035492243	0.9400625118772696	0.9389599175889878	0.9646215989766377	130	5	73	67	11	29	84	41	92
LL22NC03-2H8.5	3.7487337306035857	4.057084063501619	17.717839413909193	0.16299449964348992	0.121935480037705	0.018037250141331933	0.9183158556187604	0.952882750124219	0.9725653832709621	40	1	28	38	6	12	49	10	37
COX7C	7.154930881394851	7.264875978428228	187.49564022362094	0.41018037687078523	0.12216482123870756	0.01887991493117573	0.6460169149697197	0.9366654141304672	0.9733805757310142	219	98	135	163	135	138	372	134	396
CHIC1	3.6034590012508567	3.774242521261526	14.848408866888919	0.07053697745174062	0.12235242657086547	0.022134481156013755	0.9625897240653697	0.9491794802943465	0.9662144860543778	25	5	22	20	7	7	47	10	23
INF2	6.547149866168816	6.67267612305961	121.36557537619771	0.17945296391628102	0.12268175670564388	0.027659194703954122	0.8689084850218163	0.9344966270210511	0.960774830161441	409	25	126	216	25	99	199	108	256
ZNF234	4.104033327731176	4.222369412958757	20.799692352741687	0.0792148580944007	0.12277937453391992	0.02042203319282202	0.9507919816805657	0.9375736782240619	0.9716482005591922	53	6	34	21	7	19	30	18	45
PBLD	2.4205443308204395	2.9200679779359393	7.254154742537325	0.13595790070701458	0.12301132059469262	0.01097286875348318	0.9524753759592917	0.9690504602939048	0.9784548194338857	21	0	11	8	4	11	13	2	14
IMPDH1	5.416471827227369	5.508307914956158	53.13033422961033	0.04835015208766665	0.12324069327618771	0.026638738052276817	0.9644094431736202	0.924924573756551	0.9645873073820931	143	13	88	72	13	52	84	49	94
FAM219B	3.975865422193287	4.18505238136672	19.91846172374122	0.03030312934240253	0.12334180135916484	0.017514336348486405	0.9812956169779994	0.9458583865250207	0.9734054743194142	46	2	35	33	7	15	26	23	43
ITGA3	7.696933252758831	7.78566359975576	265.70396394448625	0.18037427638097497	0.12343011950503625	0.03035376501749509	0.8533812033767542	0.9272989264730475	0.9577041697480624	767	78	312	479	49	188	483	198	649
KIF21B	4.733157765890353	4.979186136303657	35.76804501986671	0.12141539079526778	0.12370427856134393	0.02401776961290809	0.9312568908832959	0.9474478092236078	0.9633151636852262	68	5	106	48	5	35	61	36	57
NRXN3	2.344215740939753	2.713514826107943	6.591461445779638	0.1359320930589638	0.1239497215194683	0.0099887869529005	0.9518119376793094	0.9689634837999129	0.9784548194338857	15	5	9	3	1	6	14	7	5
GAS5	7.153471661977912	7.347454175757695	199.19073000079896	0.4061034716135493	0.12396598104083756	0.014362399005915785	0.7434691900467525	0.9491794802943465	0.9767165991518493	204	111	83	233	141	271	274	152	247
UBE2G1	4.728604548947611	4.81532767346796	33.46659733586338	0.29867739931478643	0.12400033954139655	0.026928644762182236	0.7623560180037565	0.936527387052878	0.95987691373916	36	14	30	45	23	31	49	32	54
ECT2L	0.5403176244812383	1.663956724726055	2.309191072345185	0.9119451098759962	0.1240314048903482	0.003386191459218642	0.7502981906958807	0.9825966260416934	0.9884940297641256	0	0	9	0	2	2	5	3	1
ZNF230	2.777434307984859	3.1769390327593965	9.610714645629796	0.43605860324538387	0.1240318492941598	0.007024077149594374	0.829735904678077	0.9680823244044084	0.986119190659761	9	6	20	3	5	2	23	6	26
RRAGA	5.221960176024897	5.275707110471085	45.612861946762756	0.1282574560975548	0.12420419089415446	0.036342048623000486	0.8889378583277244	0.9163350183702135	0.9531260760545283	65	21	64	75	14	35	83	46	75
CTC-479C5.12	2.057831125030385	2.5518018637771154	5.011719150366009	0.24549405350053571	0.12423043403980963	0.00824436245879291	0.9001339010022945	0.9689634837999129	0.9841984566919086	12	1	11	9	0	4	9	5	11
TPCN1	5.975352121647792	6.152163027756504	83.56013549952716	0.15819213544497782	0.12445776150293049	0.027361554886413682	0.8992123525441273	0.9389599175889878	0.9584797540207837	161	13	202	159	12	71	135	73	181
TMEM71	2.0066112822043545	3.106163483263428	8.197137278055825	1.2803482154237766	0.1245151173151221	0.006969093672144207	0.6593536025503798	0.9766420351872755	0.9810259065561023	0	0	35	11	3	1	15	8	28
ITGB5	6.185495942515352	6.260316256497312	90.95806654293673	0.07257396731678363	0.12453649181018496	0.03179556685421811	0.9422674154980599	0.9186854715407108	0.9573071355104991	226	20	154	121	30	53	178	97	170
NT5C2	5.849316651560093	5.903780855350357	71.31055869318412	0.19990451042280433	0.12458241253119776	0.039434937312998235	0.8067977403642544	0.9152370940143697	0.9454198808135493	100	19	81	125	41	57	141	54	140
PAIP2B	2.625829651452167	2.8928810189209497	7.473862124369132	0.27485684594323956	0.12473376043140008	0.014448242365527456	0.868230676992095	0.9623100139226118	0.9733805757310142	20	2	4	8	5	6	14	6	14
SMARCA1	5.980851683085743	6.079310213569817	80.14482754617678	0.07383203202342183	0.12480950633696347	0.027986935066465872	0.9516319556194222	0.9272496832532259	0.9619847615907524	201	25	142	77	25	36	128	80	215
FAM53B	4.364280088015229	4.587863063282488	26.88996352945434	0.1330516548181581	0.12486262729502298	0.021939301879802562	0.923776548116805	0.94319355294123	0.9688194482498146	62	9	50	45	2	25	58	19	49
HMGCR	5.27277561877345	5.5035194689403095	54.96719602742068	0.6981055323630238	0.12489009428810081	0.005475857881775411	0.4982103648611396	0.9530096469068805	0.9907887718284436	56	20	41	30	58	33	129	32	117
POLH	4.035116736816528	4.342802808022254	21.910163677705672	0.15098721788182867	0.12491897409554532	0.019793590515933518	0.9223213199811239	0.9514667528335516	0.9689658366435475	50	4	37	52	2	16	47	11	62
KCNMA1	5.117000227910102	5.26072936471722	45.81296020861408	0.14178964257226556	0.1251076200404215	0.01855528396434371	0.9084705489955269	0.9417888277080226	0.9723359646400803	70	33	51	49	12	22	88	63	56
FBXL17	4.130490560326272	4.241528784209721	22.137488392914396	0.20549140756694587	0.12514968147312244	0.024757117843994945	0.86009845230972	0.94319355294123	0.9630613816816311	32	16	22	24	7	22	29	22	34
ATP9A	5.459856374645906	5.534317195764518	55.20801837870596	0.17157189808631648	0.12531808626880842	0.031704296677198505	0.8582769427059742	0.9259801595315192	0.9554325747701619	72	32	72	78	17	32	112	61	86
EIF5	7.285772736089621	7.312834012519368	191.94384985730318	0.13861052964779486	0.12572274693208077	0.04863732254922142	0.8469986836283344	0.897318156089011	0.9305433037224827	313	56	256	289	97	162	374	122	422
FAM171B	2.843433190861992	3.253287103026962	10.548188431635783	0.529705592500927	0.12576054012064836	0.006451087135229628	0.7505958636553449	0.9689634837999129	0.9872862813997985	7	1	14	8	13	4	26	11	14
FTH1P8	2.9705559284700422	3.5958845107579194	14.328597965934645	1.1441021374434444	0.12580021357297516	-0.005661715416946121	0.5824185910965345	0.9718294809480287	0.9859546674470695	2	6	9	8	19	2	31	11	35
GBGT1	3.4896516525455734	3.6161981247921724	13.27326269896335	0.09067214786715025	0.1259849690235319	0.02303694488166606	0.9458519762892126	0.94319355294123	0.9662144860543778	24	6	18	19	4	12	18	11	30
SCAMP2	5.443906699275377	5.531255173382865	54.76128783485259	0.21912454646169513	0.12606746170022123	0.03212902323321451	0.8131691942081374	0.9261246371438294	0.9553585204071964	99	32	53	87	13	34	121	42	113
ST8SIA4	5.310569294284079	5.4792758762874385	53.7830946146514	0.5313518085005814	0.12661392369438954	0.014277340181945243	0.652830973167012	0.9458583865250207	0.9767519954656899	37	31	103	28	29	60	75	38	99
PGPEP1	5.400041169924223	5.470492793756807	52.260928457539755	0.18929014168695582	0.1266616871884412	0.032468913179357003	0.8418877971718608	0.919003520728366	0.9554325747701619	107	22	99	42	16	44	96	41	104
MRPS12	2.5677231396183857	3.053854136790601	7.80558151815299	0.393975234104917	0.1266817607750864	0.011590474112585927	0.8359437536011571	0.966527864441225	0.976306764906472	31	2	3	15	1	4	20	5	20
GGNBP2	6.548116911670817	6.597029918070568	115.55535203418879	0.09717468822280914	0.1267243981444065	0.039785617068260136	0.9106392722548784	0.9052123004689664	0.9460414090849717	225	29	167	200	44	80	282	79	225
FHL2	3.337616806271179	3.54267548316542	12.137881813755392	0.0733248606312374	0.1267653718738043	0.014982237190962871	0.9609186834872648	0.9479106660749343	0.9766746787034183	28	4	19	20	2	8	23	13	23
LFNG	3.321398373048146	3.602417215285638	13.123453935535766	0.18782190589347866	0.1267667540709634	0.01467255228644	0.9126515078356069	0.9578696109837597	0.9734054743194142	27	7	29	7	2	7	17	18	26
ZNF385A	4.790254754905261	5.015985508175684	39.11845284534283	0.5814801057146256	0.1269121901245582	0.008481165330875581	0.5621803448307251	0.9524603474357354	0.9861164100658905	37	40	47	26	7	30	65	38	63
TRMT11	4.0197025955678845	4.193313217160927	19.92588368477809	0.11468077560744468	0.12702692072557104	0.02120150286122149	0.9272663744734615	0.9394896179697125	0.9708766053470026	34	4	40	38	5	13	46	16	41
CTC-429P9.3	1.2660314847683403	1.8977819591886347	2.9566281674896833	0.012493977688004154	0.12707876836736584	0.006802091006355681	0.9959559525559848	0.9743642617930133	0.9810859374050279	1	1	4	8	1	4	6	3	1
RAB4A	3.6732018362198167	3.8408751177602514	16.497043531813183	0.20900506576810737	0.12713205994480295	0.017610480645892348	0.890025178056423	0.9524603474357354	0.9713537731139807	34	10	14	10	8	22	26	11	20
TBC1D17	3.971554082313253	4.375165892133843	22.520055199324258	0.28396362065929803	0.1272427992250541	0.01960272217555265	0.8675383963127138	0.956413328317544	0.9662144860543778	81	1	51	17	5	12	43	24	52
TLR1	3.9127496187261483	4.14686660848318	20.132470608003317	0.5322737523635479	0.12738378017789667	0.014914293971180777	0.7003479919459659	0.9538001136090958	0.9736134697494876	11	12	53	17	5	16	43	16	33
SFTA2	4.35000312613075	4.697747702634359	31.1343069049881	0.8639125151835307	0.12748329350090515	0.003853177960990262	0.5279577543281393	0.9627006811603203	0.9929112225993801	13	31	14	57	7	33	47	15	68
NFE2	2.710554650040785	3.3356449539912054	9.8907069347374	0.6826892440525848	0.1275069792393161	0.013662848306213423	0.7038318126977189	0.9691100186171919	0.9724442000285648	7	0	41	13	2	10	24	6	18
DDX58	5.055163254031121	5.153275693040892	41.46938797110311	0.10716392310228946	0.12759802237772877	0.0279723969747278	0.9208901334987624	0.9268853251903066	0.960774830161441	72	17	45	90	9	34	68	45	68
LDHB	7.283974278838698	7.350145485267578	198.65149827937617	0.2906000897711253	0.12767640306951628	0.029780506138016527	0.7225981296667662	0.920817728156427	0.9581370445387981	310	108	143	209	109	191	322	164	354
MORN1	3.2233782885504216	3.5111150690433433	11.739498424611496	-0.03347415833489454	0.1277322679827003	0.013809573375773035	0.9829728531131571	0.9551748494009638	0.9762514319901933	27	2	27	16	2	14	24	11	12
DDX60	6.178030177457234	6.242867717416818	90.73971894172408	0.2507866835201938	0.12784392721198065	0.03411184209215701	0.7735310574644848	0.9182730895615616	0.9536000690985099	116	34	74	191	43	75	150	69	204
EP400NL	4.773810329035034	4.968107232936202	35.524288851682776	0.13020353684967112	0.12787923887775476	0.02481776299087087	0.9202543118141148	0.9385029927414954	0.9643094067245427	99	11	46	66	4	25	64	24	98
ENO3	1.0430822796720325	1.8815585349417607	2.476054483099345	0.26361366094115424	0.1279925187298087	0.009316540912015165	0.9119724329674201	0.9761255576067047	0.9733805757310142	13	0	2	3	0	5	4	1	4
ARHGAP35	6.774791518725849	6.816496839622143	135.04333828122537	0.10830394839158412	0.1282172577884617	0.0386204952900438	0.8946324011793055	0.9000836611911156	0.9485778992046914	341	40	202	186	38	129	235	108	250
CARD14	0.4406031504412993	1.4950055794618624	1.4766866308616649	-0.3930103269547623	0.1283077700918121	0.005428214492049103	0.8887668143217292	0.9785946351355103	NA	2	0	3	5	0	1	0	1	8
INADL	6.06973346632385	6.17409770909	85.38027696708393	0.1251765388831531	0.12845587150619708	0.03213765027465865	0.9046907568805701	0.9245814440535411	0.9556523003408786	156	12	179	144	29	84	149	65	165
UBALD1	3.9430402970301457	4.075647200570768	18.759668361901475	0.045050868955466644	0.12849494563386976	0.020152924730357093	0.9736835993152615	0.9394896179697125	0.9712644985039991	30	6	41	21	6	16	35	21	24
EPAS1	10.24837752072121	10.368297483005065	1608.7175024672904	0.31667477510242925	0.12857631185832832	0.024187828718342956	0.7434691900467525	0.9375736782240619	0.9638996538160672	1535	498	4796	1252	595	1517	2257	1421	3219
ZNF384	5.067132097690311	5.145844066241637	41.741150049709965	0.030524194345619128	0.12867923722582902	0.02893400875863973	0.9778598884516893	0.9259801595315192	0.9582964408160214	87	12	53	46	22	52	53	38	59
HERC2	7.018017021530039	7.1379774096980695	168.47505537454	0.191859932824701	0.12873860773624346	0.030240414092285995	0.8571024434954478	0.9291038431973939	0.9569240299247764	539	23	259	247	45	152	289	134	345
HMGN4	4.8732436571159585	4.939698782874262	36.421600789339784	0.17398139122692996	0.12901532356191114	0.03260576730012191	0.8641683591879955	0.9265181936539593	0.9536000690985099	62	20	36	39	16	39	55	33	52
DDX24	7.4741809226617475	7.502322075951558	218.96854278431434	0.13051302290133915	0.1290501803132237	0.04644975886122348	0.8599148304820683	0.8964493151628725	0.933961091913731	299	68	331	390	90	156	367	223	423
HDAC6	5.822704995956938	5.897784900101982	70.55826221278689	0.1271550439529041	0.12908266007899843	0.03457144782485532	0.8920563770463583	0.9155128897735216	0.9536893173706389	163	12	107	91	34	60	121	64	133
ZNF767P	4.236312349969247	4.575071906857009	26.24617879231222	0.12429719485162483	0.12908834060694954	0.023514769552638377	0.9397001400955929	0.9514018301880297	0.9621510765552284	54	2	61	56	3	31	36	19	59
ATP1B1	6.839836020603206	6.972211766012694	151.77711154552784	0.32116820012984254	0.1290967849289582	0.02291648963324891	0.7798796840933843	0.936527089690645	0.9668724976802566	222	79	70	321	56	166	264	77	323
GNB2	5.60128621937822	5.696920294552603	60.99619659743886	0.04614785726896447	0.12914153933624212	0.029983828027839696	0.96768695114425	0.9219099114118959	0.9582964408160214	145	20	103	90	11	65	102	56	90
MANEA	4.3658911581074396	4.504115966202698	26.755334616404276	0.40200291948759537	0.12919270485491	0.01988034710276326	0.7193019585346606	0.94319355294123	0.9698171967850601	44	12	24	17	20	23	35	17	69
CBX1	5.957828407917765	6.030783790923767	77.89207669519683	0.07795541398469791	0.12923213561387914	0.0326945940227115	0.9400625118772696	0.9180474347766503	0.9553585204071964	179	17	81	122	38	79	111	82	115
HPS4	5.11959101577558	5.216122688076466	42.88118966498726	0.07089975085819686	0.12926225274270414	0.02968131813078861	0.9475200744659905	0.9193461511580209	0.9597709059351655	98	10	63	77	12	27	77	40	99
TOB1	5.235466435927189	5.3006230587753915	46.39763683070125	0.06608975547802648	0.1293494599819983	0.03214679520342957	0.9518119376793094	0.9180474347766503	0.9555054610411088	62	16	81	69	18	36	60	56	83
TRAF7	5.015534254252162	5.183559312994293	41.71582437885763	0.09574640572204847	0.12947354538130415	0.026315259009625815	0.9404702829559531	0.936527387052878	0.9619847615907524	142	8	45	68	9	46	83	29	69
FAM228B	3.1217633292697315	3.6559641133098415	13.002361121239698	0.34229861535161676	0.12948619793249358	0.013636589365297025	0.8717625093010773	0.9635051507816844	0.9737617169716046	19	6	29	24	0	7	38	4	35
VKORC1	2.39357639053709	2.648545984698494	6.293360011068172	0.05983590570957797	0.1295606741561309	0.013337130971592658	0.9748522739612313	0.9627006811603203	0.9733805757310142	9	4	5	10	2	7	11	6	6
PUS10	3.5230018261843536	3.77045778808687	15.519237766785226	0.5285720837924386	0.12984896061939133	0.013612440988085325	0.7289635079824993	0.9576115733161024	0.97391421093174	14	7	5	33	10	9	24	18	28
NSF	4.5181622320807175	4.658927507698418	29.07163072741876	0.3355974877213051	0.12995089784396652	0.024023630358063375	0.7708112485470883	0.9379581001334107	0.9643094067245427	35	11	20	70	13	24	56	16	70
ERC1	7.684067432258092	7.706378187493503	252.41517783313753	0.12026568828769041	0.12999084820646942	0.04837854878424464	0.8642768815752884	0.8893145862041103	0.9305433037224827	565	70	381	324	99	224	388	222	508
KLHL7	3.912957036988877	4.084451040200023	18.632688145628624	0.15017999451094574	0.13002430860447356	0.0261819056901935	0.9075435521154112	0.9403050938723729	0.9625395691058561	38	3	29	25	10	15	39	9	47
B3GALNT2	3.5375297191211295	3.853686849049767	15.692566451705396	-0.12510539941379295	0.130043116588354	0.01725564663111982	0.9445391005607876	0.9557135978310496	0.9713537731139807	38	1	19	29	7	11	20	27	17
C5orf42	6.320857834425034	6.400128308418633	100.41857984088567	0.09051681097381013	0.13011267054455786	0.032872848804530015	0.9277191730820443	0.9173750528417517	0.9552434101230662	279	24	158	125	30	61	157	104	233
PLEKHA6	3.483323880148507	3.8143880245390225	14.928345125104206	0.17733037529017862	0.13011283611476382	0.016883315585783442	0.9185602496677776	0.9563200890667214	0.9713537731139807	62	4	10	20	2	10	27	20	22
NMT2	3.7885881953081393	4.036031499857584	17.631081149462812	0.09720644649803656	0.13015706553240586	0.018524847631824035	0.9507919816805657	0.9471893800430116	0.9717306860731348	57	2	19	31	5	19	38	13	27
SRSF2	5.292310971509422	5.393039303857388	49.544789982314946	0.16052603161902432	0.13026327146153394	0.029955417669827306	0.8766187150196408	0.9265181936539593	0.9576308623749693	82	26	94	53	10	31	79	55	99
DCTPP1	1.7192737851237352	2.2186180864670284	3.961411002462394	-0.0485143017553921	0.1303435831480625	0.008122219662390543	0.981660846716167	0.9694314605694809	0.9807963108973976	10	1	9	2	1	3	6	7	3
GAPT	1.5108555755880952	2.144858317641957	3.9814883670374757	0.41806679442673056	0.1305285589867078	0.004078683963691808	0.8672561006929073	0.9720004697687405	0.9890071060317914	2	1	9	1	4	4	12	1	4
ARAP1	7.476455136367869	7.493441152785573	217.91697663085085	0.13501683512959123	0.13061870183589644	0.053080720240400406	0.8385955313504133	0.882273368429115	0.9224665133083078	434	70	330	247	96	202	367	177	415
NELFA	3.659081975776936	3.94680242055272	16.53112777280917	0.04176031128178579	0.13066882121704498	0.017388513856656112	0.9790117230464558	0.9508844722480031	0.9733805757310142	36	1	35	27	5	13	26	22	25
ZKSCAN5	3.927831485177029	4.068511709051976	18.749581994076813	0.06655990202494728	0.13115134014798738	0.024886131588714656	0.9625897240653697	0.9399718714326818	0.9634656494059692	38	6	27	20	9	8	26	22	47
EPS15	7.686695439259735	7.719822220793184	255.84793109078984	0.2024222083051209	0.13131899667539895	0.04390372818044459	0.7759108144228432	0.8987408593102857	0.9385289064652935	328	99	421	257	135	196	490	225	471
SNORD8	3.9680444062970364	4.365972709525176	25.697175332133543	0.7621248852668869	0.13153732947460853	-3.9997824665049614e-4	0.6322855017649276	0.9677547566171822	0.9985134272570259	12	26	16	9	15	31	30	27	19
BNIP1	2.1648275727429156	2.785716917225022	6.723414920357957	0.2621710387771315	0.131654924989163	0.00869924424799431	0.9160610235727431	0.9694314605694809	0.9806929548206748	12	0	3	14	6	1	17	9	10
MGAT5	6.101857892336448	6.158720560484089	84.81178506016228	0.11424876479207996	0.13174628423613682	0.03955050751566892	0.8972028456538981	0.9031842589169743	0.946548989830219	150	31	144	141	20	58	187	72	158
UBE3D	2.811644093313021	3.1909466748846538	8.89460798103364	0.27666796353954254	0.13175135906918697	0.013960407638356898	0.8748775867690122	0.9606617301245716	0.9734054743194142	20	2	5	26	2	6	15	5	29
PVRL2	5.417210239749557	5.557500085127209	54.826517469671685	0.12949730471060208	0.1317673799019558	0.02986308119847322	0.9109609495586365	0.9275378553205483	0.9576308623749693	112	17	82	120	7	39	99	52	115
RP5-1014D13.2	3.983780786340651	4.101887473478767	19.54386140955449	0.2631688514433975	0.13176802122546627	0.02553797831197388	0.8353549383249304	0.939500813050331	0.9612663223591361	15	9	34	29	8	17	34	19	30
RP1-253P7.4	2.378539914155265	2.9135796478341245	6.823539592452882	0.030912877437120564	0.13178791318484548	0.01166004577796599	0.9877873278699366	0.966527864441225	0.9747263244974468	12	1	9	21	1	5	8	2	30
SSH2	7.684309882852447	7.7499200357115425	260.83542773034907	0.21531271658912138	0.13190368806207153	0.034072639296316785	0.8050278837302457	0.9171600798645588	0.9536000690985099	295	102	613	252	95	277	402	196	493
IWS1	7.139477847777282	7.159609643005286	172.51083303708447	0.12911718260706145	0.13193519284287852	0.052338030784483	0.8499513336707404	0.882273368429115	0.9250697573241924	356	52	229	220	79	167	299	136	314
SDF2	3.881188383109523	4.01076290671989	17.752842647171484	0.16296693078825836	0.13207288770181844	0.029893094479400063	0.8930655218440514	0.936527387052878	0.955464150585707	28	7	22	33	6	13	33	10	48
GPHN	4.3627885897666765	4.487579487973793	25.525271869490176	0.1126809611179962	0.13208948504054502	0.02530026932705612	0.9284757037837222	0.9340427250425101	0.9638996538160672	68	9	21	37	9	31	41	14	51
GPR160	3.138598322589891	3.545264435314986	12.698645395292223	0.5014871236222526	0.13224373898308955	0.007375898552605366	0.8079642124245372	0.9644067489930956	0.9859388347270632	4	8	14	27	5	7	43	3	24
AKAP9	8.375561630116525	8.400001969094987	409.1275655228538	0.13427368483152846	0.13226205640482186	0.04943823638803781	0.8467973136417065	0.8940367489206494	0.9296286104341838	805	123	768	536	129	319	672	382	829
DNAL4	2.0096661910035047	2.6459971667657856	5.376167969857092	0.462481189232186	0.13233314024680254	0.01101782032113362	0.8189027553106637	0.9694314605694809	0.9744456945436855	25	1	3	9	0	3	13	6	10
RPS3	8.7556343280046125	8.793948045452536	540.9868301858554	0.20404829509561037	0.13240666498827813	0.03981514435625193	0.7764179693683162	0.9054671298324888	0.945182097323737	937	229	542	524	312	490	949	486	894
C12orf45	3.0545907108910644	3.2436821933025324	9.954513286370574	0.16553068317944236	0.13242846073700537	0.022163824031502723	0.9119724329674201	0.9510699381132809	0.9636079018384941	14	3	10	17	6	6	13	9	27
ACAD8	4.334162346989506	4.504693297635298	25.788250052853286	0.17449839780207127	0.13250086324230542	0.0265264573787726	0.8874961736546325	0.9375736782240619	0.9625410976344254	58	14	35	35	3	26	49	15	53
ITPRIPL1	0.8009352019559699	1.903951779423352	2.550761650239743	0.7192405119929502	0.1325211057983355	0.008124282410914518	0.7818485574560923	0.9785946351355103	0.9733805757310142	4	0	13	0	0	4	8	1	2
VPS39	6.234555839350634	6.258941123606012	91.41235256394724	0.12265321901705084	0.13253237887765146	0.05112557027572962	0.8653098485695996	0.8812961406253081	0.9268060537125958	160	30	124	151	35	74	167	78	178
IFNLR1	1.33657470758012	1.9674239123066781	2.8134427374699977	0.07610471383868984	0.13273894735379238	0.007596672346533351	0.9736835993152615	0.9694677553373026	0.9810859374050279	9	1	5	3	0	3	9	1	4
SMCO4	3.0019540207624633	3.4075440568638937	11.096957151333225	0.2824264593377382	0.13286567537743557	0.015626581934003347	0.8822165214178366	0.9606617301245716	0.9733805757310142	18	6	18	21	0	9	14	13	22
MED22	4.218497662070624	4.473280032480633	24.68938277152952	-0.050136296267319407	0.13297130810410487	0.022979051204687646	0.9743194742715866	0.9458583865250207	0.9642144249590633	79	5	40	35	3	35	40	20	30
ABHD15	2.6979068308691962	3.2499420658841145	9.46429854340802	0.6372756658677391	0.13301787321258	0.012723348794324046	0.7362523322628016	0.966527864441225	0.9737617169716046	5	4	26	20	0	5	24	8	19
SFXN5	3.331825833633048	3.617416272656075	12.515525433577695	0.11016532060867171	0.13303564910539736	0.017996182142886744	0.9451121246746822	0.9497331126779323	0.9717064827490046	34	3	20	21	2	7	26	7	39
GIT2	6.3292647674689295	6.368237899827937	99.6932240450694	0.2389564844139621	0.13322655302330672	0.04431397201507629	0.7475041868574653	0.9012156417869821	0.9345707876433583	148	48	138	89	49	88	187	79	177
RIC1	6.01796742933614	6.067675525385065	79.80910091742903	0.13957694583924612	0.13333021038018447	0.04353216513516581	0.867811504809202	0.9000836611911156	0.9386674941410103	123	34	122	135	21	74	160	51	158
SNN	3.6870733777888236	3.8769176514548884	16.047558454595723	0.24585596029963097	0.1335501570228484	0.021032813391880997	0.8584315852800892	0.9447730913909689	0.9668724976802566	16	6	40	19	5	16	26	8	41
NFATC4	4.91379200392773	5.080325485152325	39.13984976761901	-0.13127995013555024	0.1335902899975838	0.02651167254597079	0.9192367907473221	0.936527387052878	0.9591261764297101	89	6	56	70	14	32	38	59	60
TSEN2	2.8369127421929052	3.1970742157208716	8.844319306373201	0.20873453332654646	0.13367341341039238	0.014293817553902263	0.9016045003129086	0.9557135978310496	0.9737617169716046	28	2	9	18	1	5	20	7	22
PREP	4.709653872051904	4.867537621734809	33.40451635305419	0.03333106892548897	0.13372837228524223	0.027018178227401782	0.9798161397097034	0.9340427250425101	0.9606006448816136	57	8	52	57	14	33	74	9	83
RP11-283I3.6	1.5561908972219345	2.0240468671909078	3.1652549714293734	0.006577274224514756	0.13384181126909922	0.008752498374590242	0.9966962004631745	0.9674887506130301	0.9797028365713139	7	1	6	3	1	4	5	1	8
MRRF	4.4164931903159195	4.530096039759302	26.24697797226925	0.1883581439021611	0.13411410002457064	0.030542230924228995	0.867811504809202	0.9286431145119844	0.955464150585707	36	10	30	56	9	15	45	21	71
RAB35	5.379665199523447	5.476618195551501	52.14620288448816	0.08269305482834019	0.13413252929779368	0.03157823030904075	0.9385007604253754	0.9187926829508635	0.9568823689243492	122	20	70	87	9	42	88	56	88
WDR17	1.43937457722191	2.154709322870362	3.4366514131571946	-0.1277845287240187	0.1341995914831403	0.006837257334042468	0.9630102402415355	0.9702404651042484	0.9828198833168352	4	1	3	11	1	0	8	2	13
CDK8	4.134356824169111	4.274265038303447	21.388774957088796	0.13862565864734452	0.1342109024293332	0.024783619660299017	0.9059608220803371	0.93203878329619	0.9662022784134476	32	6	45	37	5	18	42	16	45
PMVK	3.416372038550873	3.741380950766764	14.44193854618847	0.029042306014463604	0.13424364593753277	0.01634886358603897	0.9873159807829491	0.9573081163204197	0.9712644985039991	54	5	8	18	3	8	16	25	22
DDX59	3.8276264233050905	4.031193908258877	18.672340614111878	0.3216106659557318	0.1342638028140846	0.01759800437650926	0.8267327491232135	0.9504590121518217	0.9713537731139807	13	6	26	25	14	7	47	20	27
RP11-477H21.2	0.5415401238209575	1.5320044135953206	1.8551128256421876	0.2908154781405172	0.1344124934539116	6.701761002083213e-4	0.9256603362358079	0.9760800559445967	0.997982636072267	1	1	0	6	1	0	7	1	3
NDUFA10	6.613570461677957	6.634504705753276	119.52771831054964	0.1527189183387755	0.13445232132720544	0.05477770704197632	0.824594206773785	0.880182611884399	0.920432722097685	248	48	150	138	48	99	201	102	243
NR2F6	2.763186709395165	3.2278491759353676	9.01688313033019	0.1578395278724023	0.13447226749505253	0.014703140991572366	0.9360940805250499	0.9616337290874385	0.9733805757310142	28	1	9	22	1	12	21	3	17
PCDHGA11	2.218947440259047	2.783514893833888	6.3006629180523746	0.10917763297118917	0.13454650115996578	0.011832171614211661	0.9639458408797247	0.9689330238742195	0.9737617169716046	20	0	5	14	2	3	15	10	6
RP4-758J18.2	2.493051710507507	2.8211467885658283	6.677603095639103	0.08222254715849357	0.13460277084476324	0.014146874354024215	0.9644858452029875	0.9577201064312629	0.9734054743194142	17	3	10	8	1	6	19	3	11
MTRNR2L8	2.3290379025094317	3.0240273932840616	9.352861456834647	0.48881697503542104	0.1346153994793498	0.0029578197536847283	0.8495220642342624	0.973104692270229	0.9929112225993801	6	11	1	16	1	19	9	4	6
SLC25A53	2.8098441245720984	3.4446924206811422	10.719552987623036	0.047815938384392444	0.13461699416329473	0.014582963035703136	0.9836876572269609	0.9666882648881202	0.9710167329314384	30	1	32	9	1	1	21	15	28
DZIP1L	3.758472100686111	4.130689280812848	18.651973705546176	0.2295012881177355	0.13469890624101083	0.01950884020472936	0.8939928338910151	0.9534319678258365	0.9667288364744205	70	3	39	14	2	13	25	15	59
NUDT19	3.3809874974122227	3.633661593532378	14.020192595927785	0.38143772269772264	0.13475635514395146	0.0150549191394331	0.8015790003204	0.9557135978310496	0.9733805757310142	24	12	6	19	3	8	30	15	19
KBTBD8	1.8916778735080313	2.374418812718157	5.264375664724024	0.4052584987144552	0.13478286475116139	0.005220950390320016	0.8579991848861558	0.9694314605694809	0.9879549314661256	3	5	2	6	3	5	14	1	7
ZNF367	2.264924291002407	2.977462037603991	8.166873592714307	1.137956623859107	0.13486319587892917	0.005952932564956366	0.6271708350586654	0.9705000475252703	0.986119190659761	29	7	0	5	1	5	17	8	13
RNFT2	1.0426908875679606	1.8395592304176691	2.7420489964245784	0.4260773395902329	0.13512469972879637	0.007342010831440457	0.8764510271178894	0.9756131083513447	0.9784548194338857	8	0	0	5	2	5	3	2	3
HIST1H2AC	6.211143743899801	6.336122646238419	96.47509928881429	0.28639494710078145	0.13513927267108014	0.02891648157899828	0.7792577998846673	0.928405287392163	0.9576095469425928	97	18	99	250	51	80	170	96	161
CCL3	1.6559053712618736	2.2729141948500127	4.665865600863097	-0.09812815623593135	0.13518394447194051	0.00761705687811691	0.9716170213093717	0.9725893532610117	0.980099149019811	6	0	7	3	5	9	4	4	2
RBBP8	5.808055431611179	5.85134536525371	68.8442231043008	0.15314570186590776	0.13529491502719182	0.04601409900050866	0.8548412748656948	0.8987408593102857	0.9333158763513345	125	25	71	101	33	73	116	42	141
SYNJ1	5.031259831463877	5.142788773720897	40.73373018319761	0.12441344107038796	0.13543324949753116	0.030771017360150678	0.9083909795186058	0.9217726394065104	0.9576095469425928	79	8	92	48	14	30	66	35	99
ROS1	6.362168087708233	6.5247262571071785	111.26141999300701	0.4326965966865896	0.1354390948373039	0.020960438375585685	0.7205363170878448	0.937801394115827	0.9688194482498146	113	57	46	251	50	125	141	79	233
ZNF581	2.198650532077502	2.494370448884946	5.209443133406392	0.08950544707392145	0.1356342913408084	0.011885576684374143	0.9615319962720773	0.9606617301245716	0.9761599708012813	11	1	8	5	3	4	9	6	8
ZNF543	3.25093202724088	3.546030371737041	11.925014106344522	0.10285630422019379	0.13568267269469883	0.017804737536938623	0.9518397899383714	0.9510699381132809	0.9713537731139807	23	2	28	15	4	5	38	7	25
ZNF708	4.5172318664063615	4.743788717177608	30.785917993715543	0.27049400123639633	0.1358530143887513	0.024849574645121712	0.837010438174224	0.9403741524811274	0.9633831758155287	39	17	56	55	2	26	60	28	51
MRPS5	6.068892480806474	6.16377342705392	84.90656825074171	0.12675116705420433	0.13602527345488133	0.03565047384046116	0.9017360043035897	0.9160889744876067	0.9531260760545283	208	13	117	134	36	81	151	51	197
APP	9.572147729453995	9.594068906284464	941.1409663867247	0.1682063435110751	0.13607547435652387	0.05101407869842235	0.79256528296079	0.8961081222776536	0.9269211471514516	1739	297	1184	1033	525	784	1530	859	1839
CDK11B	5.986738177579413	6.021718391304398	77.66278517006847	0.08268931553361723	0.13609349539474633	0.04336218321098327	0.9242521871401989	0.8946148877859033	0.9386674941410103	145	29	112	95	31	72	101	82	138
HECTD1	8.105896353038151	8.14069943102975	341.5763319575195	0.1618690126262081	0.13612263907215305	0.04875722255427897	0.8244143530801595	0.8959185841361513	0.9305433037224827	680	70	482	522	165	304	607	264	687
FAM3C	4.961171252441862	5.0391876519178656	38.38273500204414	0.101324286239819	0.13639881891291455	0.033275427037155136	0.9239950776024977	0.9178133298916409	0.9536000690985099	51	10	53	72	18	44	54	32	66
NBAS	6.531313088612439	6.5648937030139045	113.53837430989446	0.11782115475964973	0.13642883279184112	0.04838110984483697	0.8806941306852538	0.887898718386699	0.9315389752025843	239	46	146	156	36	76	179	112	253
SUN2	6.30756553751037	6.498403235155611	107.21325810667231	0.13704169994472024	0.13648008382155877	0.028661831175128986	0.9192367907473221	0.9369503212603681	0.9554325747701619	287	19	256	137	14	127	180	93	146
AC004019.10	0.8101636174812542	1.7254271399207795	2.0983815338604064	0.11945382172693794	0.1364802109363389	0.008626821780591935	0.9666982444616753	0.9760469136304754	0.9733805757310142	5	0	8	1	0	1	1	4	6
SESTD1	6.699871433874349	6.7606291127762566	130.75973343483292	0.23070563443384043	0.13655175227049388	0.03769668527403366	0.7892702472167837	0.9101561890455091	0.9472586556417883	123	39	194	207	76	106	252	125	205
PSORS1C2	-0.17231975400916894	1.2360224065450862	1.147473019336353	0.06229132040997667	0.1365736886608502	-3.05297584473398e-5	0.9862212513537922	0.9815743687601729	NA	0	0	0	5	1	0	0	1	6
GPN3	3.2570927295344214	3.437162586621664	11.753749460457945	0.2525324145444081	0.13676913748702538	0.021381078406040175	0.8653098485695996	0.9486800798399156	0.9645873073820931	24	4	6	18	7	9	18	12	22
PSMA7	6.322895617584658	6.37088057463268	98.74722812144151	0.13561002640982014	0.1369697467433266	0.04444552659685433	0.8705067409236645	0.8966385015200506	0.9367331600904315	231	26	123	131	44	67	179	74	248
EXOSC8	3.4082235332081474	3.703516788421046	14.324832574703564	5.54497241523603e-4	0.13711741736702748	0.01619154907633389	0.9995793865545817	0.9544880082060485	0.9721076419735465	31	8	11	18	5	18	21	2	40
NFE2L1	8.307056190892567	8.34341425158823	394.3789210985757	0.19416966117720422	0.13715844958603945	0.04559810591811906	0.7823262744971017	0.8974651783303895	0.9341765206613485	797	109	391	507	231	309	780	335	725
CMKLR1	5.086736591040229	5.331954564099759	49.261451577299866	0.7718477701535564	0.1372400593837639	0.006337136822642492	0.46655891860255433	0.9510699381132809	0.9890071060317914	56	50	39	18	17	46	81	39	81
KIF5A	0.8452064229279864	1.6053757863533342	1.7398603787970022	0.21070058226652283	0.13730082152267611	0.007241508348652711	0.9217503022057102	0.9716435360355306	0.9784548194338857	5	0	5	2	0	1	4	2	4
SPATA5L1	3.150999014293401	3.4083636386244436	11.232929909621804	0.09703415268713642	0.13744627662788633	0.017304588749178045	0.9548177901586365	0.9517717889993285	0.9721076419735465	19	1	13	21	7	8	19	15	15
SLC12A9	4.79851955881734	4.885229931195428	34.08892987496295	0.048758775658579834	0.1375079481141185	0.0300897748299765	0.9651232223040225	0.9173146855323079	0.957942567883498	80	12	52	43	9	40	51	25	63
CLUAP1	4.621888396204812	4.718375517450848	30.74116864072659	0.014353257723866485	0.1375751755459533	0.02872060122214191	0.9893971743097826	0.9272989264730475	0.9576095469425928	45	15	48	38	10	30	27	35	59
TTC9	2.7378343039189956	3.2703555293604842	10.02040201006241	0.4649603049885386	0.13766473999167167	0.011603618084230986	0.8193173752111729	0.9648463090169993	0.9767165991518493	26	8	6	14	0	9	18	3	29
NRN1	3.6794519552849536	3.843116316872275	16.425137849325466	0.3262894799132324	0.1377475813650596	0.021538214743527132	0.8183250400465045	0.9464246495125667	0.9643094067245427	25	10	23	8	8	16	18	12	39
PKM	9.053948781286705	9.093640061421139	664.0121487156736	0.19280694951998037	0.13776518618648947	0.04427403697752073	0.8015790003204	0.9013023965601582	0.9372523715465081	1593	254	513	1069	236	606	1049	553	1343
SREK1IP1	4.979910841481974	5.061955070402593	38.96529358805842	0.21577480742613298	0.1377703614686272	0.037382807615376684	0.8280859160544253	0.9178133298916409	0.9463903236527312	44	17	56	69	14	30	69	23	103
GPR125	3.56685713798066	3.7638471140707064	14.925036675523257	0.13605966957394053	0.1378883168012622	0.0193424585695861	0.9317774483139584	0.9463807725560526	0.9688194482498146	41	5	9	19	7	8	31	19	20
TNKS	5.928848994847519	6.022506177801336	76.64117347348518	0.13198790848987169	0.1380211372492903	0.03642839008911029	0.8949482696391334	0.913008089347044	0.9516446117862248	136	12	128	153	28	53	152	69	156
SKAP2	6.630729247037133	6.681108955266143	123.79135904588237	0.2421656855939727	0.1381452275811708	0.040960756943076125	0.7612067878297776	0.9020726863716996	0.9414930833836774	171	48	212	104	66	90	268	99	228
SENP1	4.753546581068157	4.814112102263086	32.97482463636205	0.20759449805100536	0.13823565622979808	0.043638411833145575	0.8201958989052877	0.9156033016002988	0.9340189917492392	47	18	41	43	12	30	67	25	53
SLC35E3	4.8269124176012115	4.919892266745384	34.93501018897333	0.21215876197659256	0.1382717141875477	0.03502267705402865	0.8333657120855951	0.9187926829508635	0.9524826155617057	40	14	55	69	10	25	72	25	78
CRCP	4.8414666674572056	4.929518830925878	35.658625335254754	0.16509621181409148	0.13843285410587597	0.03301099041482444	0.8806941306852538	0.9233767979854586	0.9535871419525299	51	12	32	68	18	41	45	25	75
ANTXR2	6.910758897482108	6.9577278946072125	150.3124275366455	0.22802252482673963	0.13860120941099296	0.04231626107839947	0.7643997149656566	0.9000836611911156	0.9386674941410103	174	51	224	175	91	103	290	143	278
PDIA6	7.266544879973787	7.335543701978	195.49745365981406	0.2685291717427854	0.1386949770152549	0.03554400149182912	0.7556669415441278	0.9123371679916806	0.9529933765853574	413	60	126	271	118	166	397	143	370
HPS6	2.7501034018354527	3.143697859018953	8.820435358869751	0.18058163366189617	0.13885029935117055	0.014164582651303157	0.9284866917842749	0.9607501496963591	0.9733805757310142	26	3	4	20	1	8	8	11	19
LETM1	5.819843392848227	5.9741943308705405	73.813438455981	0.18208049798625198	0.1388863157351252	0.031176192988143166	0.8764510271178894	0.9282206885824512	0.9537286742749558	215	11	66	166	19	67	132	66	135
FTH1P7	1.8842885860747458	2.4479936990574545	6.033538065471285	0.8366600612647176	0.1389767761052042	3.0321564779971856e-4	0.6857979874518694	0.9716435360355306	0.9996453093478047	3	3	1	3	8	2	9	8	8
LINC01266	-0.1990984317318128	1.1388931237801454	0.7532581089603316	-0.06330751102584208	0.1390516701099621	0.0029342065999234585	0.981660846716167	0.981086668742734	NA	5	0	0	1	0	0	5	0	1
TFIP11	4.55392093221877	4.639320447571874	28.588386358742678	0.0552901640473674	0.139516530689135	0.029640861047506066	0.9620360308936787	0.9187926829508635	0.957942567883498	58	10	50	32	9	33	40	23	52
KAT2A	4.352265400213892	4.895574461201474	33.21217799772776	0.23400787075158924	0.13966876529921846	0.02452221417893343	0.9084239648236666	0.9563200890667214	0.9535871419525299	119	2	39	79	1	35	34	37	70
TECR	5.231171532191672	5.307837208701129	46.43219204233325	0.07296121578995832	0.13972981682633728	0.03333860480876281	0.9468703847757516	0.9117630760307328	0.9537286742749558	122	14	62	50	17	55	64	36	85
PCDHB5	1.3333855552261398	1.957372549608235	2.99207389208066	0.07162317011390311	0.1397974965462083	0.007671703279515077	0.9763637679210476	0.9694314605694809	0.9806929548206748	3	2	6	5	0	1	10	3	3
NIN	7.163689193004036	7.209750639454879	178.21823358015848	0.16328845570705916	0.1398934010600036	0.04417961280083209	0.8377918169811303	0.8963555490312343	0.9373665174109559	368	65	350	185	48	150	306	131	408
ZNF669	1.7468512584466882	2.2333105857540856	3.9609552291662897	0.3202249182181075	0.1399050198801422	0.009799654729839642	0.8742839208067327	0.9666882648881202	0.9769836562960285	4	1	2	12	2	2	11	3	7
AP3S2	4.477830814203029	4.684661455444202	30.194900411130256	0.18033641106740234	0.1399375439525935	0.02093625143499064	0.9015974299226797	0.94319355294123	0.9662144860543778	29	21	37	56	4	32	33	36	41
THRB	3.7088673959821437	3.9583000026652435	16.703951400822135	0.09717496141565707	0.1400441639076139	0.02163106366946336	0.9518119376793094	0.94319355294123	0.9662144860543778	27	2	26	36	7	7	48	16	27
MARVELD1	5.677844077830539	5.810063666532077	66.6985415780059	0.26630778978924846	0.14018101668062682	0.02789960064005261	0.8280859160544253	0.9280348800490926	0.9577279945899461	170	30	32	120	18	71	88	58	127
SEPHS1	3.902542652418881	4.227010115665209	20.11189926691986	0.1882522837587458	0.140267054775465	0.02243747066029475	0.9029365517594097	0.9441522822172136	0.9662022784134476	61	1	34	36	4	17	40	17	42
HERC5	4.016788425067955	4.2844210319368825	21.558812804247506	0.3968991454910511	0.14038864372214677	0.02049539336442607	0.7713910298138764	0.9473354328311226	0.9662144860543778	19	4	19	72	8	22	38	11	53
CERCAM	4.608824474246031	4.8927387762777075	33.89774384185846	0.15354959353783615	0.14041926537120006	0.023811988395973482	0.9244091399435195	0.9446135160765781	0.95987691373916	115	12	24	61	3	19	56	48	55
LRRC37A3	2.475932547981672	2.860576034903254	6.921240050753185	-0.1023844766317419	0.1404836962660092	0.012827166423502512	0.9609186834872648	0.9606617301245716	0.9737617169716046	19	1	10	8	3	3	5	9	22
ROBO4	6.2665099147113255	6.393937720157587	100.1667753121752	0.2522741843439134	0.14049089723431618	0.029890522171559516	0.8201958989052877	0.9261246371438294	0.9556523003408786	318	34	176	65	21	84	157	86	222
KIAA1107	2.6495014248807336	2.9350883827347993	7.521173762750823	0.14554995538759682	0.14051364126700153	0.01647397591587177	0.9311360638397481	0.9531081073622246	0.9716818668690317	17	4	12	8	1	4	12	8	18
RP5-966M1.6	1.0495391630070618	1.9121438284580614	2.6294513205408343	-0.1937765919415152	0.14069415689408388	0.0103048686685956	0.9447607817223719	0.9746756667300422	0.9713537731139807	9	0	6	3	0	6	6	1	1
CYB5R1	4.345793144210559	4.480389996295915	25.8313351955696	0.1541943535617063	0.140870089617092	0.026197549335551056	0.9048413825455798	0.934945572287354	0.9592750128383972	50	8	35	20	16	12	37	34	52
BCR	5.928979362802429	6.232138024868672	88.06133161416052	0.27281387183313877	0.14092668659791022	0.025656577162610404	0.8588746734887274	0.94319355294123	0.9569240299247764	289	13	160	153	5	67	174	65	208
HDAC2	6.360997801139657	6.40947984420033	102.34785022064003	0.2482519076632231	0.14104297166366886	0.046678643797625416	0.7377859360370916	0.898679310979836	0.9330479693387147	138	34	110	140	65	73	183	83	230
CHTF8	4.974843890913567	5.022778892615672	37.879497532217776	0.11137853845294952	0.1414390822390398	0.0423783661925023	0.9019031100445587	0.8971692925238671	0.9393830561058423	75	13	51	51	15	30	66	37	69
EIF2B1	4.975915188079635	5.085513960328683	39.25151108835355	0.15592382256701004	0.1414941632291769	0.031353826085356806	0.8882122288860862	0.9191869911141153	0.9554325747701619	106	9	32	69	15	29	73	39	73
APMAP	5.878735277188301	5.9093045326888305	71.62496615298684	0.17824539901430975	0.1414992091327973	0.060051513019975036	0.8067977403642544	0.8812961406253081	0.9123463157039866	120	25	88	100	35	57	138	52	153
RNF125	3.3997018476875267	3.6336096862281564	14.13815114823554	0.4490478216790404	0.14165524961830725	0.015628052234362998	0.764067808204157	0.952882750124219	0.9721076419735465	8	11	27	11	4	16	24	11	18
RAP1GAP2	3.933920016014127	4.260583869864435	20.8067439749992	0.22460034019817351	0.14173141570760725	0.021808695163841162	0.8847782260488655	0.9488789700076229	0.9636079018384941	33	3	70	23	3	23	27	13	56
RNF207	2.11102436112089	2.852753238721086	6.483258795135413	0.20119504406656563	0.14184534182294756	0.014722101936655789	0.9378984961278749	0.9692915414439401	0.9676840724684187	21	0	10	15	0	4	15	11	5
HNRNPKP2	0.26177920105844427	1.3529531111048856	1.229004388773273	0.10385983878192491	0.1418921546358902	0.005438203152212953	0.9716170213093717	0.976888516075223	NA	1	0	6	1	0	2	1	0	5
SF3B6	4.785918522271734	4.922321300082949	35.983937492664836	0.41194814340804814	0.1419462707196928	0.024209280779239215	0.6693138464288179	0.9340427250425101	0.9638996538160672	46	9	27	45	32	28	52	31	80
MRPS25	5.570535976179411	5.729068758611648	61.771004030292936	0.17867653223612118	0.14206479179023387	0.03210759187095042	0.8744833215803937	0.9272093023859522	0.9535871419525299	127	11	72	170	12	54	116	48	130
ZNF592	6.050617750440004	6.150818389537605	84.04243907553803	0.054302572115227404	0.14246665855962523	0.035901476222374384	0.9618197814615319	0.9137301081622051	0.9514816764914721	208	16	146	135	21	79	119	93	139
TDRD7	4.4733598944893025	4.609224762098543	27.826343803847614	0.21871048409232596	0.14247258648324373	0.032930946242763715	0.8395963151923375	0.9268853251903066	0.9535871419525299	37	4	49	44	16	23	58	21	53
CTD-3099C6.9	3.458428280880132	3.848854399469041	14.9790648562252	0.13485937428420888	0.14249476206769351	0.020045024557743037	0.9404702829559531	0.9515590574149706	0.9662144860543778	30	1	35	31	2	9	18	18	41
TMEM259	6.336298752012622	6.494542685927674	106.87710367355913	0.15635683056402244	0.1425578531663683	0.03223202068793512	0.8981324003409825	0.9273529596248631	0.9534401201313587	326	17	211	142	18	111	166	97	187
CYP2B7P	6.614768777287774	6.859661305146809	142.53995638073044	0.48445683043170273	0.14255814767101596	0.013277125305286496	0.7089882563030215	0.9463807725560526	0.9769836562960285	92	89	100	104	108	184	118	139	213
ITGAM	5.936013660469871	5.988837219807807	75.84452744086103	0.11313005192691268	0.1426729471322058	0.042119264934426984	0.9037572130930412	0.8986746564569925	0.9393830561058423	165	26	91	85	35	87	155	49	108
MYOF	8.115809448664693	8.164806086395322	348.0144953577819	0.21456542188404995	0.14271545856760567	0.04317726567536904	0.7914339512652823	0.898679310979836	0.9386674941410103	793	142	245	592	120	294	562	315	691
PP7080	1.0364710561444033	1.8708591368480476	2.3810777144282356	0.3829782625073055	0.1427874247904851	0.008908707708083214	0.867811504809202	0.9716435360355306	0.9737617169716046	9	0	1	7	0	1	7	3	4
LY75	1.8018460952773365	2.228246007916672	4.109876669020612	0.05980153046069072	0.14310446980571018	0.011309925837166791	0.9775037631971595	0.9644067489930956	0.9735302285974932	5	2	8	3	2	1	12	4	6
EXD3	2.737367675502166	3.1415855233224272	8.642928986391288	0.07492542572171765	0.1431059991358898	0.014573174550138462	0.9703679388377001	0.957147192052081	0.9733805757310142	17	1	25	11	1	10	9	11	14
NUDC	6.857210398121994	6.943503867058877	147.57443687174958	0.20443497866286575	0.14313512704915782	0.03863736658137778	0.8268989416374658	0.9111325848802918	0.9450819531523059	342	22	152	276	70	129	262	124	287
OPHN1	4.776986778221041	4.878588931775599	33.832703388959814	0.10881992079465548	0.14336813628976344	0.03214816902348931	0.9200579115076095	0.9168139144027028	0.9549429671958894	88	13	47	40	8	21	60	36	69
AAR2	3.79580213645992	4.04646042701502	17.813452191970786	0.05418641377665114	0.1433801629101784	0.02155137315960748	0.9736835993152615	0.942276914815335	0.9662144860543778	51	4	17	38	3	16	18	17	48
THOC3	1.5977903988643232	2.1159707129985117	3.8997747703903354	-0.2790612949723129	0.14341712700936637	0.008171195377159452	0.9083909795186058	0.9694314605694809	0.9784548194338857	5	1	6	3	3	2	1	7	8
METTL4	3.7650523396594044	3.880490380679812	16.680572055966913	0.28752608005376673	0.1434227993342135	0.031906574453457216	0.8092860979364094	0.936527387052878	0.9497936966837623	18	8	26	16	9	13	38	13	25
SESN1	4.907872393848104	4.971135099783954	36.55736881127569	0.15654269650599154	0.1434465090215999	0.040552039213912865	0.8680996834014895	0.9052123004689664	0.9414930833836774	83	11	43	41	18	34	71	29	62
C2	4.673621845412442	4.861808791981808	35.17724350303085	0.6864107493893766	0.1434605060501703	0.010846457443710713	0.483209224438567	0.94319355294123	0.9815143305009454	29	33	22	33	14	28	64	23	72
PLCD3	3.207417886088041	3.7653712372556645	14.236293178991012	0.49867816519198194	0.14358928775376462	0.01853165633298599	0.7912570672261424	0.9609384791781609	0.9643094067245427	68	0	15	9	5	16	20	14	26
PRELID2	2.2371260965039395	2.6562696906977044	6.101649173564249	0.33422551208644913	0.14377585130967874	0.012522214217716382	0.863044119510527	0.9627006811603203	0.9733805757310142	6	5	4	13	1	2	12	4	18
MAPRE2	6.0806120277355555	6.111113058080788	82.3887214893851	0.15331495351614832	0.14385740538000885	0.057348714053916124	0.8353549383249304	0.8724621427735002	0.9176648254625462	139	31	137	104	30	64	156	61	183
ZSWIM7	3.8722901391443965	4.037487351290515	18.525836499196267	0.33168915738573834	0.1438912617506698	0.02733372275081902	0.7780228333304056	0.9389599175889878	0.95649457473297	36	4	12	26	14	12	35	16	39
PICK1	3.490664663350651	3.956639657001706	16.851232292349025	0.10636898679754003	0.1439997967675104	0.020569202509373788	0.9618395966433653	0.9553250640778268	0.9643094067245427	39	0	26	29	8	29	25	9	22
MAP3K1	6.132447159102674	6.226917069119757	89.10929102789612	0.20967190557596066	0.1444757076099825	0.034771440653541215	0.8320761285793286	0.9149346591106772	0.952904338038573	100	25	232	110	29	69	190	84	139
LINC00674	2.4112781959542144	2.7504841785679988	6.880004266701153	0.11755574707471028	0.1445448733935707	0.012919751672170837	0.9574599791733434	0.9616337290874385	0.9733805757310142	10	4	12	3	3	2	11	11	10
CYP20A1	6.058715915994955	6.107704479546529	82.2845763850774	0.11889283739368706	0.14456644113166497	0.043638695071903606	0.8946324011793055	0.8940638359476484	0.9377253202463368	156	32	84	151	26	69	125	90	140
RNF139	3.9999241473855105	4.1032201210084684	19.828224666464674	0.30405854801929516	0.14459997857240459	0.033298537535952875	0.7846560601944303	0.9339461251622921	0.9471565357461936	19	9	25	24	12	13	30	21	39
LETMD1	5.0069516672496786	5.108410949296414	40.39151807429446	0.1642481845243468	0.14467014891000438	0.033707309898940205	0.8849560036668157	0.9192021584713819	0.9531260760545283	63	17	36	76	16	17	83	45	79
PPP2R3C	4.996159316641419	5.096731443365611	40.57308633720826	0.21682758205213906	0.144690681584671	0.031112277531810152	0.8418877971718608	0.9248445631544109	0.9538799388043429	42	23	52	56	16	19	66	51	77
NEIL3	2.053418422538194	2.7548402468609563	7.2781046406214145	1.0889627339064376	0.14471276625064605	7.109797434976368e-4	0.6345884992455391	0.9705000475252703	0.9984872052966179	1	2	13	1	9	8	18	2	9
SSC5D	5.833646280953696	5.99866106160058	77.87604504025612	0.4513457280191976	0.14474484142291016	0.016413644706595544	0.6762376115634109	0.936527387052878	0.9734054743194142	112	56	45	57	41	46	97	98	152
SLC25A32	5.049539792921234	5.121433700663832	40.7032193758237	0.079412423248372	0.1447471277931532	0.03882608838685904	0.9397001400955929	0.9076807124696487	0.9444880736743143	73	12	52	61	19	24	83	48	61
JARID2	5.974436043621154	6.019295188181815	77.3138943890751	0.14228676825049946	0.14491122303538317	0.04723980913555355	0.8653098485695996	0.8893145862041103	0.9318952023088002	112	21	135	104	37	67	110	74	158
STRBP	4.116451099628671	4.290666886240287	22.029566642311142	0.20544558078064074	0.14494580174714009	0.025972972225527465	0.8744833215803937	0.936527387052878	0.9587471181050604	30	12	43	25	5	13	67	12	39
PTGFRN	5.707542212335221	5.8030065374180175	66.79062458704016	0.350087930700415	0.14499331289381628	0.03167770226887986	0.7320332712767613	0.9185888295545582	0.953734661353975	132	32	33	100	31	61	118	44	144
ZBTB32	0.7176470683455304	1.7777937313391432	2.059227160615151	0.12557652507764416	0.14531613210988606	0.005852080520752878	0.96768695114425	0.9746353496379412	0.9810859374050279	1	0	6	7	0	1	10	0	4
CDK19	4.9324997442912	5.0132012879747165	37.77190098810846	0.1894577974081464	0.14534748966445793	0.03612904498134821	0.8573289440933576	0.9148076996599438	0.9472586556417883	38	12	61	63	18	29	51	40	79
KIF26A	1.505250733774302	2.109706053544032	3.562988650874379	0.36011514108123605	0.14544566517295374	0.009092674016643229	0.8732415636009463	0.9694314605694809	0.9769836562960285	8	2	1	9	0	3	5	5	5
AGGF1	5.49997459250649	5.621664535933096	58.31530279501868	0.19453820926263574	0.145461811954458	0.032005620525411754	0.8550593669748087	0.920817728156427	0.9536000690985099	104	34	94	66	10	55	89	31	157
FBXO42	4.86613015156381	4.981542341143227	36.371908298706245	0.017293875809146625	0.14563135133723673	0.03218057014286125	0.9877873278699366	0.9187926829508635	0.9537286742749558	75	11	63	49	11	19	44	39	104
MTMR12	5.442634875330584	5.499604564536065	53.49385413800139	0.07646144375740392	0.14564686089632123	0.041949243824359175	0.9400625118772696	0.898679310979836	0.9393830561058423	97	22	75	70	19	39	123	55	66
GCNT2	4.321294789366163	4.479251572583024	25.5491988286021	0.2904338257366867	0.14582399550245562	0.026305567952226428	0.8189027553106637	0.9344966270210511	0.9582080761513522	33	13	19	54	9	10	52	23	63
EFEMP2	4.868105714653231	5.0561207392541405	38.10976184655474	0.0449533351571876	0.14585245050073856	0.029813231910545454	0.9737135889193759	0.9294677151196654	0.9553312936860238	108	9	76	46	5	40	55	41	60
SULT1C2	3.278216229773438	3.9602569944247694	16.545418249239262	1.0020420160233807	0.14613498092146476	0.0158814552148165	0.631896798682718	0.9648463090169993	0.9662144860543778	33	1	1	64	5	20	29	9	36
YTHDC2	5.6951874323112115	5.760359232400287	64.00524482320101	0.10991330867444167	0.14624405197020707	0.04328418202844014	0.9083909795186058	0.8971692925238671	0.9385088163032127	128	24	109	80	18	63	141	34	124
NFIB	8.083117904057014	8.115500340321619	336.2959821024173	0.15490248148455002	0.14634275732476748	0.05068439209939549	0.8361241925647407	0.8825132883974766	0.9272200934546724	701	109	564	311	141	267	602	351	539
RP11-290F5.1	0.6124914449437587	1.653761626423127	1.870768194790762	0.7270735105259302	0.14634941264407378	0.006906449871995442	0.7718102314203786	0.9754271024644868	0.976306764906472	0	0	8	4	0	1	2	2	7
HMGB1P8	2.1538541202797967	2.6261542711594714	6.727081997416767	0.07985622035604154	0.14641162044330192	0.005664036204735714	0.9756858224447573	0.9691100186171919	0.9861598581945177	4	3	6	4	7	11	2	3	14
TSPYL2	6.6484681595544615	6.749533484515793	128.33081955270106	0.11191742180028756	0.14643228811575595	0.038224875272118285	0.916962404180936	0.9128443081111375	0.9446656583535114	299	28	230	231	24	138	198	118	208
SLC2A4RG	4.565920488389917	4.68753019373604	29.110934918063403	0.08544741048006603	0.14655726157854188	0.029357378380209725	0.9397001400955929	0.9175323397734214	0.9581370445387981	71	8	40	52	6	28	52	23	58
ATP8A1	5.162816884702964	5.254757576462236	45.3976073459235	0.33084532631825275	0.14673279248014368	0.03536543099073146	0.7044125606894267	0.9182363612127895	0.9483416826863699	53	31	55	56	14	36	99	27	93
NARF	5.163647540803836	5.365205129944651	47.64274730255061	0.17293628407683068	0.146918938950355	0.030870744561975794	0.8954225351705349	0.9286246751298977	0.9536000690985099	109	14	111	62	4	39	81	46	96
PHPT1	4.1187858804269695	4.41500630444384	23.718227700333905	0.2796578660375371	0.1469531396207733	0.02305172532860387	0.8561381130784733	0.9432700208124023	0.9619847615907524	89	2	14	35	10	24	31	20	55
KPTN	0.6858561773514377	1.8114909604928902	2.3466839936810158	1.2010449928856521	0.14705514541867531	0.0071638508782058226	0.612289216050821	0.9761255576067047	0.9747263244974468	15	0	0	0	1	2	6	2	4
SLC22A15	4.8512283837458385	4.940978374741651	35.84683504509559	0.23583755009154495	0.14705900128854668	0.03922562340933891	0.8143725687705974	0.9160889744876067	0.9403950139043933	54	15	53	37	18	21	74	20	99
MILR1	3.7323505740061473	3.9002941733745695	16.181103928787525	0.18189987318114798	0.1470938927872625	0.028345688942300933	0.8839676154589076	0.9339359069807139	0.9576095469425928	33	7	18	31	3	12	34	11	37
PUM1	7.231592521640117	7.276775303745785	187.00217580486017	0.16523470083839276	0.14722185387949666	0.04972863920027068	0.8306605534104842	0.887995184769594	0.9290342623174783	314	38	305	262	97	163	338	176	311
STX18	4.889228384037968	4.967738967879042	36.475885182539386	0.2209333642376097	0.14725777911497823	0.042964342447501865	0.8159205384313113	0.9101561890455091	0.9343972204145333	62	18	35	61	12	29	68	22	90
BCOR	5.485264534554096	5.6473428111708115	58.20473007765537	0.11825487909850003	0.14726141973879875	0.03413813675628975	0.9200579115076095	0.9238151386967933	0.9524826155617057	128	8	122	107	11	57	102	47	115
IL5RA	0.07080458540140547	1.6737544109967089	2.1987971728474554	-0.641044012281603	0.14735645863741484	0.009568538986536286	0.8601736693139338	0.983788888214182	0.9553585204071964	2	0	11	0	0	8	0	1	0
ALG8	3.099015844123282	3.358885950413093	11.76529152985839	0.6012089132284257	0.14748108184046835	0.012066131614966592	0.6727866792405995	0.9555475289002447	0.975631013497301	10	11	8	8	6	9	27	5	22
GOLGA2	7.0908446352439	7.126196801188637	167.98094889345953	0.12360071425565917	0.14753130865984176	0.05074297018784294	0.8717625093010773	0.8763340608707022	0.9273761880531897	378	50	284	218	50	160	252	142	345
HUWE1	9.12931306053372	9.143172863678695	686.5517499499623	0.15217570770152586	0.14754527786920804	0.0660522194997098	0.8017355427488563	0.8671565357674871	0.8973878556376406	1556	224	904	1001	226	614	1186	571	1335
MIR99AHG	2.5285572765875473	2.837886543770103	7.569857040824004	0.36281320354289426	0.14767481474983238	0.014271404562607243	0.8445469114796249	0.9601322261046024	0.9713537731139807	9	4	9	3	6	7	20	3	10
STK24	6.312036901417283	6.367100128661324	99.07021698101545	0.18954849909269414	0.14770295290105673	0.04651689455272077	0.8142129599889765	0.8957728902730008	0.9320926056546256	138	23	145	137	60	84	175	98	161
GATM	1.213367654723894	2.3325593455083133	3.8627896478224	0.9334818900048242	0.14788538604736928	0.009299168040812338	0.7153381441585146	0.9740885775774464	0.9733805757310142	9	0	18	0	0	3	16	2	4
ZNF862	3.233920987429134	3.5835184807242397	12.439959091279388	-0.01233718891698835	0.14808397281030392	0.018528068604867262	0.9941356010839976	0.9515590574149706	0.9668964913669349	43	2	23	11	2	9	20	20	14
CFAP69	3.234837850661714	3.537373943791939	12.037746792782682	0.2993557761103069	0.1481090096603383	0.020124136233581263	0.8417318863566973	0.9463807725560526	0.9668964913669349	18	5	32	14	1	10	26	7	28
PIGCP1	2.025278130404307	2.430729295958005	4.918342119167307	0.30778142631838484	0.1481273085284368	0.011302804806181527	0.8752538532518279	0.9623275248757285	0.9742019512845345	17	2	4	2	2	6	8	3	9
RUNX3	3.991851594758481	4.4538685792416	24.698966847449668	0.3790903529644352	0.1482376181802403	0.017401953528363864	0.8550593669748087	0.9595767389152717	0.966205225110532	14	6	100	13	6	34	58	18	15
CASP4	6.915046275836197	6.956232810577949	149.86752029546872	0.20204757244162985	0.14830332117677728	0.047696657161225925	0.7914339512652823	0.8867188181127936	0.9305433037224827	190	62	300	158	56	138	240	135	276
DNAJA2	6.272176864788629	6.321654483338821	96.09059048786057	0.22589371024589225	0.14830452795016222	0.04828046889300171	0.768715075294871	0.8937273631597688	0.9296286104341838	115	27	144	128	58	91	155	77	190
YBX1P10	3.498140224663179	3.7392153357064593	15.365477212440576	0.39792646178004354	0.14848385977598988	0.016176717452039375	0.79256528296079	0.9512563921532871	0.9713537731139807	18	4	24	6	14	18	17	14	24
MRPL48	3.2789247509053236	3.4866612197575377	11.990919285360889	0.2685009146008971	0.14865579997695647	0.02290387953363805	0.8592070777759172	0.94319355294123	0.9629845247039803	26	5	6	21	5	6	22	12	27
SLC38A10	6.036362087322894	6.147261090713139	83.8560857859492	0.14836950296575566	0.14883715286667673	0.036356180218372405	0.8888185126376694	0.9132081884559536	0.9472586556417883	267	23	93	131	16	84	145	74	142
STXBP3	5.734210067651198	5.797304609352445	66.21760046001594	0.23074573625400002	0.14891273847157852	0.04424199385655752	0.79256528296079	0.8987408593102857	0.9340189917492392	74	23	115	82	34	61	139	37	136
CWC22	5.713269234324449	5.748733661415359	63.73787953314669	0.12992407800236558	0.1489596924492275	0.050629842890760376	0.8705251391121457	0.8743433700058489	0.9272200934546724	137	22	74	92	24	60	111	54	115
COPS6	5.656619998662773	5.729903426067941	62.47357051371295	0.13817391060672243	0.14897968247096602	0.04047224345366891	0.8806941306852538	0.897318156089011	0.9425422835110697	167	13	89	74	25	51	118	56	117
TNS2	7.354215068194538	7.465230260421802	212.3279646469981	0.17527241006794922	0.14909324338676144	0.036196978375674926	0.8705889750309069	0.9172479876235935	0.9472586556417883	532	55	445	280	34	151	314	242	420
BACH2	2.824437808286234	3.4271187555384226	11.114240672139271	0.31774176685828576	0.1495620801080822	0.015481509645571946	0.8899487385714183	0.9633862383248709	0.9676840724684187	14	0	39	7	5	6	24	18	9
RAB11FIP4	3.664529874488168	4.025384535010016	18.10106104652552	0.6087905079143897	0.14961229177344407	0.017672086726484997	0.6910493159262235	0.9510699381132809	0.9689658366435475	9	11	45	28	1	15	36	15	33
TUBA1A	6.68103409473434	6.782318296612757	132.66502686008712	0.24455491299207296	0.14972775814237677	0.033887519143017235	0.8018769153109516	0.9149346591106772	0.9531260760545283	346	74	158	120	25	121	175	120	287
IGF2R	8.753483626109771	8.771183308940637	531.6883143328489	0.1877683005421879	0.14977169603576873	0.06260220594559737	0.7555523093035723	0.8676137655545925	0.9069350135803276	813	208	649	625	280	453	1017	433	989
EID2	2.483115635839506	2.9510077736135503	8.254509262872903	0.2664125433692733	0.14988787043084909	0.008766438745839832	0.9021617015190165	0.9633862383248709	0.9810331132478207	12	9	7	6	1	9	20	1	15
ANXA8	0.1396085706638983	1.5235386292993576	2.655933356547927	0.01719359124278431	0.14994982941753168	-0.004506168465036249	0.9959559525559848	0.9814297330728482	0.9782134269701503	1	5	1	0	0	6	0	0	3
POLR2J4	3.256173078406936	3.725601369244517	13.58168795519706	0.31267763084988426	0.14999524031969758	0.020268859469629797	0.8676017968646912	0.9515590574149706	0.9662309070390831	32	0	31	24	3	14	32	10	22
CACNB3	3.620521673456594	3.9041730099589396	16.01692502824975	-0.10367661393103142	0.15002496340917726	0.02120336849352224	0.9544475871900182	0.94319355294123	0.9645873073820931	49	3	28	19	3	15	11	19	40
VTI1B	6.203521069680082	6.239493301967138	90.39647493122368	0.125400662968045	0.15015303746407085	0.0534893193479082	0.875284793264371	0.8750641971117755	0.9224217031481322	175	36	106	131	33	58	161	100	165
SFXN2	2.551152418850146	2.8695153549638865	7.1373982323175875	-0.014816290989771512	0.1502023620256019	0.014305406216209902	0.9931059714338821	0.9530096469068805	0.9733805757310142	12	3	10	14	1	4	7	11	15
FBXO25	4.698114019433696	4.7692857456351465	31.777160496921855	0.1856397564163534	0.15035857003755812	0.04036353771176861	0.8499513336707404	0.9095854885606464	0.9393830561058423	46	10	55	32	17	27	54	32	52
SFXN4	2.213629754675143	2.5793640833126212	5.6011457738161585	0.2994608174975031	0.15043264671975493	0.01345910240117558	0.8721169590983593	0.9591240540019295	0.9731657909893031	4	2	5	16	2	7	11	3	9
TSC2	5.785610452703806	6.032185588940836	76.63383839256517	0.23704219652754907	0.15054926827279028	0.029798240770404997	0.8638400680793069	0.9359473553030336	0.9535871419525299	300	15	112	96	7	54	122	77	177
AFAP1	5.300902128798971	5.417217632806638	49.702776849781245	0.055228493422952475	0.15069244700198425	0.03419712669282435	0.9625897240653697	0.9122253103178039	0.9531260760545283	129	9	92	63	14	45	79	55	80
BCKDK	4.434941027558768	4.577300637671022	26.809909322432674	0.0746268222754371	0.15074356152215088	0.02835588160669062	0.9518119376793094	0.9194472460614066	0.9589920271934876	64	7	52	36	5	27	42	23	54
HOXB6	2.3065853841519175	2.748008135982586	6.079276356749989	0.2964350059306545	0.15077775173665944	0.013314950715998787	0.8749502397425868	0.9567452708983617	0.9733805757310142	21	2	11	3	1	4	15	3	16
SRGAP2C	3.8778698945194785	4.063692915337102	18.361653917466015	0.04421105592577358	0.1509065694780562	0.025621699750652597	0.9756858224447573	0.9340427250425101	0.960774830161441	30	3	35	28	8	12	19	20	51
JAK3	5.603069833374416	5.757671814421005	63.790100200996484	0.27550922584840365	0.15094656869637807	0.030518170955460427	0.8053782956073119	0.9261246371438294	0.9536000690985099	79	21	194	57	13	65	98	57	116
EMG1	3.449764884815126	3.6543294035864244	14.004614885237126	0.2736582515121334	0.15094822070243685	0.025748409889669463	0.8385955313504133	0.9423426723172196	0.9569240299247764	25	11	15	15	2	12	31	11	20
ADRM1	5.081401787227187	5.246207019070436	43.869687199460586	0.14537391162662283	0.15123052709044138	0.03258126055471006	0.906229577789013	0.9231234087560559	0.9535871419525299	133	15	55	66	5	36	82	44	76
ZNF300	3.021111305936539	3.40131747310274	11.630054362643152	0.05591220505162178	0.15133651047282504	0.012926139990795999	0.9786620016731755	0.9587813549341255	0.9733805757310142	20	2	5	18	10	4	23	20	9
UBE2L3	5.792691211578969	5.877570915488329	70.8203851245126	0.36797055577832505	0.15133677846548182	0.03413324115896043	0.6762376115634109	0.9128622194199179	0.9524826155617057	89	34	51	92	44	66	145	41	138
RPS15A	6.81987560278732	6.885365640630584	143.6565054751087	0.32351407921990155	0.15155387222964684	0.0381311716295458	0.6822335590482491	0.9018983814847953	0.9446656583535114	152	81	165	140	76	104	261	142	256
BAZ2A	8.069768290302944	8.115196430723259	335.0771133256848	0.16827317226525224	0.1517355034386306	0.05133837770342076	0.829735904678077	0.8867188181127936	0.925964341959187	628	105	614	562	73	287	553	318	629
TTC28	5.973275843532031	6.173198487401002	85.0135770042823	0.17970243210295841	0.15180424693805952	0.03139070655023609	0.8930655218440514	0.9283229201550233	0.9531260760545283	207	8	212	95	24	52	133	98	185
HDAC4	5.294210779896017	5.515825261872547	52.888352460269104	0.08681049503055469	0.15185049380471444	0.03211075968715494	0.9533414157675693	0.9306362586054362	0.9514913462942693	151	9	109	77	6	45	114	56	69
NEK1	5.115134526338227	5.181688039281671	42.558638422966915	0.12381336449254333	0.15193810844137848	0.03993732309010626	0.902851687412679	0.898679310979836	0.9421659493214946	105	15	47	48	17	45	83	34	61
TFR2	0.28471818744371385	1.370161593427119	1.3200217066700033	-0.30210480913175136	0.15208602872659444	0.001741564968832202	0.9119724329674201	0.973104692270229	NA	5	1	1	1	0	0	7	0	2
ZNF181	2.8006107926712036	3.3063286527311	9.722152274665902	0.42227635307814626	0.1520924035226337	0.016741977663953248	0.8207216369041276	0.9557135978310496	0.9698920793267953	39	0	9	12	4	5	19	9	26
UNC50	4.700408469140939	4.83632152537956	33.89675046840791	0.2883583703758804	0.1521144805229757	0.026913489676109285	0.7835859983729541	0.9286431145119844	0.9576308623749693	45	8	30	40	29	28	43	40	56
MTOR	6.378059838498613	6.457645426047979	104.55862148489088	0.16235919061839013	0.15222421388399687	0.04199741705599503	0.8599148304820683	0.8985221977081349	0.939156668442713	303	31	125	164	22	91	181	85	222
GIPC1	4.9503106779578765	5.136302275265233	40.53919664665502	0.1277310914241805	0.15227726915770773	0.03037433376667349	0.924734284539756	0.9282206885824512	0.9535871419525299	148	11	35	58	7	39	58	46	66
FAM188A	4.5303405377467465	4.658825246521425	29.40536527114997	0.28408263655043636	0.15227736050379376	0.03473644918178689	0.7718102314203786	0.9254656581461189	0.9472586556417883	48	5	29	39	23	26	49	26	54
ZNF318	5.899701788757574	5.9782887548514205	74.79477988325594	0.19836468437102886	0.1522993838031009	0.03952207497724708	0.8347333175426671	0.9000836611911156	0.9424679764707122	143	24	171	61	23	66	145	65	128
ZNF35	3.38854221555694	3.6341816654651065	12.802130592440765	0.12658328522244733	0.15236903386003434	0.020698648337230598	0.9308064580477903	0.9376383263348647	0.9685834155388974	35	2	23	18	3	12	30	8	25
ALAD	4.785411926717678	4.888296178587596	34.16086543046522	0.046042921107370745	0.15244511894308382	0.033417729656074424	0.9694856740384475	0.9110905459705284	0.9535871419525299	80	13	51	46	7	38	44	31	64
SNHG22	6.569789349661626	6.6413164023462725	119.60762141946844	0.21068905738026994	0.15249982833167683	0.04190321677143623	0.8159205384313113	0.8986746564569925	0.9386674941410103	133	32	269	155	51	83	185	110	289
BIRC6	8.363411626409835	8.391926410489026	406.5587678467006	0.14878917733107377	0.15251312128779035	0.05993862333450571	0.8313275043885452	0.870458411470667	0.9125381025295285	777	99	666	664	144	403	741	284	796
ZNF791	5.47827847199847	5.658344013269964	58.79300669464379	0.12225620703500474	0.1527719545656228	0.03341956534464372	0.923776548116805	0.9261246371438294	0.9497936966837623	84	9	128	132	12	38	92	73	114
IP6K1	4.612636446730455	4.783367116085552	31.127710554161972	0.015084062588252681	0.15279121334509632	0.030018877924058857	0.9891216163848251	0.924924573756551	0.9554325747701619	89	6	50	47	6	30	63	32	40
MRPS34	4.528958961955176	4.68824173315924	29.55738046065291	0.17834831708675117	0.15307678047314102	0.02815177306564528	0.8981324003409825	0.9275378553205483	0.9559565436558873	90	7	18	42	13	30	34	28	63
ZNF44	4.508193557264816	4.649893509471351	28.39075768916797	0.053199631028045584	0.1532746485060922	0.02999331616474553	0.9671778928255875	0.9194472460614066	0.9563292483448237	44	6	59	52	7	29	37	29	54
NDRG3	4.775650395102172	4.9636359503304215	36.33229873021394	0.3841605582380455	0.15331316013121962	0.02583761214386154	0.7337368037418693	0.9307835933368178	0.9591261764297101	85	5	51	22	27	27	77	25	78
MMP24	3.092941650867508	3.405907106260428	10.68602116322917	0.2953394197875628	0.1533464732274211	0.019033656656050446	0.8512550950337906	0.9460782370995231	0.9674384577787793	29	2	6	26	3	7	26	8	23
LAT2	4.0020479766522	4.295884376983035	21.895284791483856	0.04312712923644756	0.15340495529129744	0.02121827432808527	0.9803566770428075	0.94319355294123	0.9643094067245427	43	7	54	15	6	31	42	4	47
EXOC8	4.8268069076128075	4.980073450050023	36.14474500157639	0.16642295393817397	0.15351773318931122	0.03229350630873905	0.8889167130725454	0.9217954164494321	0.9535871419525299	43	9	88	66	7	37	59	32	66
CLN5	2.252874843931027	2.85725112521538	6.563689379435894	0.06959588681681969	0.15356421851008087	0.014003955967064696	0.976915438649307	0.9616337290874385	0.9721076419735465	15	2	11	14	0	7	10	1	24
LRRC8A	7.0167639471649	7.085070501187871	162.66829232195383	0.15865249814159937	0.15373740787948081	0.04519121869451175	0.8553523940253909	0.8951758245917015	0.9340189917492392	452	36	256	233	41	150	288	138	305
OSBPL7	3.762907761629811	4.125207810816159	18.682311816019283	0.22503064798044464	0.15383346363546255	0.02461880225490425	0.88985710993331	0.94319355294123	0.9577329037524854	47	3	22	51	1	19	29	18	37
TMC4	3.594083976618391	3.7095098015280192	14.44363352465566	0.18850900950464425	0.15399209078073894	0.03270698508775317	0.8777656505045143	0.9287088167891496	0.9497936966837623	17	7	22	21	5	15	23	11	27
USP35	3.8709748859414823	4.324268543342925	21.656627069056817	0.16370268488913606	0.15415541978132424	0.025465461790410038	0.9311360638397481	0.9490693177000857	0.9536000690985099	77	2	43	29	1	16	26	30	45
PANK4	3.877713882267551	4.1087252700197325	18.73048780696165	0.1345926535148863	0.15423199899341683	0.023760637521915217	0.9255772979916475	0.9356879341963596	0.9636079018384941	50	4	44	17	3	18	32	19	32
TBPL1	2.679157137159038	3.027733414371802	8.071087346744555	0.11616336515383208	0.1544932260690357	0.016816926635201238	0.9538637598971333	0.952079292717119	0.9690933706845726	9	4	17	13	1	7	7	5	28
AP2A1	6.13835210712562	6.263976595317222	91.08904736667172	0.12784756995568555	0.154903094878192	0.03675844810357377	0.9118337143491648	0.9152370940143697	0.9446656583535114	286	16	92	154	27	73	124	108	170
POLDIP3	5.508192701975073	5.660724518468559	58.93016170121574	0.12922163975629264	0.1549042204107767	0.03707494770549131	0.9119724329674201	0.9160889744876067	0.945485975531199	147	6	98	104	18	50	97	56	121
RPL30	6.915452147253761	7.002411726126935	156.02639587298842	0.38893716721920824	0.15497081858354353	0.03348048887826898	0.6367091240924615	0.9101561890455091	0.9531566610575084	150	71	145	162	111	150	278	118	284
PLCE1-AS1	0.790100034632163	1.6503886613770535	2.1057241411663035	-0.5171253050283029	0.1549970945463504	0.007747121695298952	0.8480366268321067	0.9716435360355306	0.9747263244974468	5	1	2	4	0	1	0	4	6
ZDHHC7	6.133154299863755	6.156848583381222	85.26006613529732	0.15628998255605514	0.15514379031206224	0.0653454281286019	0.8225333827515846	0.8533113033028887	0.9000559366116749	165	29	108	113	37	78	155	68	161
NOP14-AS1	2.963309051393315	3.350909973286751	10.2838957992369	0.0997449263773041	0.1552457390331047	0.017908229505350842	0.9609186834872648	0.9516146100738099	0.9669476265041161	31	1	7	23	3	6	10	15	25
TTC1	5.79083517628866	5.925629995461011	71.97105803449918	0.22500345397064617	0.15555644901161603	0.03655061346875747	0.829735904678077	0.9154766981857996	0.9464005727062267	154	8	98	95	44	46	123	63	179
NCOA7	6.803460397041079	6.8509341758764055	139.23356461832608	0.2108378062741541	0.1557202714302452	0.05147039699226653	0.7882930106283079	0.882273368429115	0.9250697573241924	197	52	145	204	76	78	299	113	316
LIN52	3.0732955925950325	3.233090948984877	9.770972798616926	0.11006670807413553	0.15598929127686195	0.024059357137219028	0.9373716656827403	0.936527387052878	0.9619847615907524	16	4	13	16	3	8	15	10	19
PTGDS	6.36155867074165	6.463958586312472	107.17074477134587	0.36654676473498105	0.15603398435280788	0.029575406491807614	0.6953412260865981	0.9155864408867068	0.9561473237906982	93	64	119	108	58	60	167	119	228
HSBP1	5.777627698378654	5.87928908911554	71.12471396060468	0.4099532016568615	0.15617800351028377	0.030715387857573842	0.664645584558024	0.9163350183702135	0.9542262888859203	63	44	53	111	33	75	106	55	131
ABLIM1	7.539629901235625	7.563702859938376	229.3232875188809	0.17752188355373932	0.1562305627529978	0.06337622265715852	0.7914339512652823	0.8620368524199208	0.9053976841651847	359	102	261	307	100	165	495	213	377
AARS	7.095428244333472	7.217648080117884	178.94006504860738	0.27372006092987133	0.15662855780696336	0.0364495415608844	0.7914339512652823	0.9155128897735216	0.9454808135648972	492	23	147	309	88	176	297	146	342
TUBGCP4	4.114867114575205	4.262674516615702	21.19292944868423	0.1634928313968299	0.15663567887897636	0.03427063423056863	0.8914952786036592	0.9217982229885938	0.9498517250046166	34	5	31	42	8	14	44	12	59
APBA1	2.438627528671822	2.8420597018967166	6.459937399185359	0.19405108237516486	0.1567424164641691	0.015433203591402527	0.9118337143491648	0.9510699381132809	0.9721076419735465	18	1	14	8	1	4	15	4	18
C17orf80	4.2970226354226675	4.4194043790161714	24.347167947762387	0.14217364952823677	0.15691577787395847	0.03062137650848831	0.9117389307851578	0.9212255318297266	0.9538799388043429	61	9	17	40	8	27	42	21	36
FER1L4	3.3753000181872643	4.13712099441039	18.664372666460146	1.1818986926305737	0.1569214707970533	0.018557362752040573	0.5310385504624252	0.9627006811603203	0.9576095469425928	3	1	43	72	1	19	37	15	36
GALNT12	2.612042414927989	2.988732066931775	7.597085625496598	0.3501661987230669	0.15742587014647988	0.016819904815908674	0.8303476960072145	0.9515921864431005	0.9688649736720191	10	1	6	24	3	4	18	6	18
FZR1	4.101522183303878	4.328000596642541	21.91071707454363	0.10657417205577552	0.15756628550018367	0.027511631206346143	0.9377533361776274	0.9283229201550233	0.9577329037524854	54	3	35	45	4	24	43	14	44
GSE1	6.684672001720301	6.771799655194878	130.67536664141485	0.10828690476743077	0.1576251188372156	0.04290376682760441	0.9172890309291559	0.898679310979836	0.9359329577979312	336	38	183	221	25	138	162	125	250
ZNF616	4.30689907573994	4.414355031061361	23.947899688115715	0.12719251700322723	0.15785747454887394	0.036449417810036154	0.9065325101140963	0.910572538042572	0.949449100565699	49	5	31	41	10	22	40	18	54
PPP1R8	4.200627165745793	4.333796547616091	22.75697316409984	0.14451955783740783	0.15797799110242985	0.029973086246291362	0.9116103628506081	0.9238151386967933	0.9551618829300988	50	7	16	46	8	25	31	20	43
CEP72	2.0023168333584564	2.8276211815836216	6.549313379890915	-0.15763074863458376	0.15801072553483012	0.017638561538559548	0.9581349618545911	0.9689634837999129	0.9554325747701619	20	0	11	14	0	15	6	6	3
ZW10	4.044329300346633	4.178230188815533	20.503812085188795	0.10757043421041285	0.15805295841347727	0.03157665545897372	0.9347605050918435	0.9266230242145402	0.9531260760545283	33	5	21	34	12	25	44	13	25
INTS3	6.477217785811073	6.653953867732664	119.7895339660646	0.24133893056404418	0.15809963374236602	0.03501410986787754	0.8463577707883263	0.9227822937467729	0.9461281059480827	367	9	175	180	42	114	201	106	225
GCDH	2.6025235395529105	2.9577202192784964	7.4115534086484836	0.27890225920738304	0.15825747898228776	0.015818870686549993	0.8705067409236645	0.9508844722480031	0.9712644985039991	29	2	5	8	2	5	12	6	21
POLR2B	6.4718917253799155	6.5041288296563	108.8038463545553	0.17341411767673753	0.1583520731671543	0.06395893592391794	0.807259975335394	0.8604343424393927	0.9045910000631427	167	30	153	166	54	79	210	100	210
TTN	8.388796235098177	8.598623365911248	467.2902017281654	0.4065823336252615	0.15853980791955483	0.02946534586759587	0.738846076560538	0.9339359069807139	0.9535871419525299	1161	68	479	1384	61	462	894	399	732
MRPS11	3.7743952884874634	3.977813603992399	17.28679543463031	0.1643585447099931	0.15871518849090374	0.02840955538894041	0.9046907568805701	0.9324963713373632	0.9556523003408786	41	2	23	21	10	20	34	9	33
ARID4B	7.546807022960697	7.587181037812352	231.93371552028952	0.18359377956492956	0.15873272361011803	0.054919085343274505	0.8025824553799317	0.870622984598771	0.9194400809643214	353	64	496	294	84	177	427	181	530
ANGPTL4	5.268835080635144	5.4311471057066125	50.94154733295725	0.32739588551416515	0.15893039027716044	0.03152554739553368	0.7507077295928672	0.9217982229885938	0.9535871419525299	78	33	51	95	6	42	88	35	123
TSHZ1	4.6757184800681815	4.92080130216067	34.144099766389516	0.1490627666428067	0.15895166606141617	0.031112299732478546	0.9146622140891877	0.9282206885824512	0.9531260760545283	104	3	69	41	8	21	64	37	73
CTD-2047H16.4	4.097180146073988	4.2697603860798	21.45878727106829	-0.04066299428468956	0.15908411125244967	0.027221166252103624	0.9764887021281745	0.9268853251903066	0.9577279945899461	54	4	27	36	7	30	23	16	42
RBM22	5.3523585227059	5.413745328734968	50.16362060683713	0.11571919155802399	0.15924062606192085	0.043527145853942247	0.9048413825455798	0.8875652251361624	0.9360983615436002	100	17	92	50	17	49	85	49	77
SPDYE3	1.6734034924724477	2.239237055957143	4.11227394514043	0.3529184698710517	0.15925669970510278	0.010725193589970306	0.8702090516218576	0.9648463090169993	0.97370766659558206	4	3	3	11	0	2	10	5	5
DNPH1	3.022202754341683	3.3589729701860587	11.288972946958806	0.6285881399650839	0.15944992941261513	0.012926575327116283	0.7016756532880135	0.9527835104762257	0.9736134697494876	30	9	5	4	4	9	26	6	21
FBP1	3.9148800531693997	4.508594992665337	28.202572261574232	1.1830477730569529	0.15964496499323214	-6.305405347068502e-4	0.4815737908140057	0.9636747711499876	0.997982636072267	19	38	23	3	5	26	19	28	59
PLP2	5.641916787973138	5.708687378466397	62.6002501572635	0.25551838868538707	0.15971791436704144	0.044535330291004996	0.771027742736071	0.8971692925238671	0.9322889653503902	79	32	88	63	29	60	149	36	100
DHDDS	5.446133070896518	5.497333667498896	53.346089668477944	0.1746643643198642	0.15978160862452845	0.053363452268557106	0.8353689460624312	0.8790977636758814	0.9218403755707593	105	15	56	79	27	44	82	48	116
ARHGAP1	6.252550326338008	6.28866888903378	93.20454380388513	0.14887206828751234	0.16003665988114738	0.05736479743349369	0.8434832904512589	0.8590429516141176	0.9176648254625462	188	30	106	167	31	83	161	78	187
CFAP54	2.3183993132845457	2.9384195961638833	7.22686415899139	0.05560984926688585	0.16006734259258149	0.01591950627943126	0.9805694916602772	0.9625422083035141	0.9643094067245427	15	0	23	8	1	9	13	10	4
LINC00969	5.727967678429316	5.795095623813425	66.38573495698327	0.28576671458625136	0.16009635687832785	0.045923911567783166	0.7298543128353207	0.8958347139210411	0.9305433037224827	125	22	54	79	42	44	120	62	139
CXorf38	4.649799507429856	4.78892162630743	31.59710132898256	0.27520996899855843	0.16026770640886104	0.03331245317252027	0.8072032390036135	0.9178154370903313	0.9516701865371174	29	10	78	50	8	28	61	25	62
SPG11	7.179702442401037	7.209065346022542	178.21194030605298	0.15027551820746787	0.1602993065606493	0.06276595559288566	0.830591525958709	0.8570920936841244	0.9069350135803276	315	44	297	250	77	160	348	155	295
ZNF776	4.18678141573677	4.363913362388524	23.147826407573564	0.11104092471179335	0.16037817737130503	0.029747077449431746	0.9332479966552638	0.9261246371438294	0.9553585204071964	40	10	47	31	3	15	42	29	37
ACSS2	5.663967059713773	5.723365197250747	63.48013864048903	0.2927964558275592	0.1604029348741476	0.047086506462824695	0.7143273639315295	0.8957207748908863	0.9291175227533468	79	26	74	67	40	68	106	45	114
TYW1	4.674103356904874	4.9814869860893936	36.08604114450352	0.2835649674275616	0.16058166662371787	0.030392874868663183	0.8498892519577366	0.9326457277865292	0.9535871419525299	83	1	46	66	19	26	90	29	63
SRRD	3.2820198045703917	3.587931489788367	12.663197517970406	0.026676689197405706	0.1606173508036205	0.021302633843931894	0.9876285162765708	0.94319355294123	0.9642812352055284	23	1	15	28	6	15	33	9	11
PTTG1IP	7.834932034576399	7.846906559554529	278.55763667015316	0.15120967168005847	0.1606313899696454	0.07750052272045187	0.8005468162439736	0.8395321751540543	0.8688154394719426	509	85	400	407	113	239	503	251	507
ZC3H10	3.321271336506438	3.653448438560392	13.816750459197195	0.32889880394809873	0.16095504351120307	0.0191048085151135	0.8418877971718608	0.9480236978522263	0.9662144860543778	18	9	34	9	1	19	23	9	19
TMEM258	3.155900847673621	3.5913218840074856	12.976941645839288	0.5506095065998402	0.16097386061345761	0.020774410771129178	0.7373171475443346	0.9510699381132809	0.9642812352055284	15	0	26	14	11	9	21	11	32
B4GALT6	1.829025283103008	2.2895896319168463	4.309504406395083	-0.09118036266065034	0.16108293324049228	0.012186709362447354	0.9690556676269976	0.96065080981013	0.9733805757310142	9	1	4	5	3	5	14	1	4
NCOR1	8.493401991578809	8.519431190379064	444.38438428897587	0.1644409305308351	0.16108509213810812	0.065372710298974665	0.806495294253847	0.8604343424393927	0.9002839283667524	900	111	781	639	150	397	746	400	841
PSMF1	6.1147914738370455	6.155307457949993	85.10613251591818	0.08943973294327726	0.16116644164254856	0.05378588255845941	0.9186748753594276	0.863735478291827	0.9218891621691637	158	26	122	119	35	94	164	70	113
AC098614.2	1.960225503415924	2.625437461840578	5.507742944998804	0.26825386203608365	0.16124383012864696	0.009028153290855007	0.9192367907473221	0.9631374377593203	0.9784548194338857	18	3	1	9	1	2	13	1	21
XKRX	2.5980946946795247	3.374949027854027	10.211478054493359	0.6731641961959356	0.16128841967160376	0.013146308589228961	0.7764179693683162	0.9645718109557145	0.9701748726585478	3	2	10	46	1	11	27	1	26
GNAZ	0.7446063143204275	1.7011697291124797	2.099278456501299	0.2841944287172914	0.16141944336805347	0.006572555540821224	0.9246636751371557	0.9704107073590645	0.9784548194338857	8	1	4	0	0	2	1	1	9
CAMTA2	5.774553456616788	5.9311654448221915	71.42883402008788	0.16182174299451968	0.16156614636242533	0.038029062683282905	0.8887830038857191	0.9144130460037493	0.9414930833836774	187	14	151	102	10	57	140	66	136
KLF5	5.395368389217029	5.4737083298710445	52.88327782393014	0.20437893066083962	0.16157145525058855	0.04083689676687955	0.8475432024303861	0.9012416688216563	0.9377253202463368	51	19	70	86	28	52	57	51	112
ZNF70	4.5476279260989285	4.708841182761506	29.500397565345725	0.04861138444183377	0.1616492832397916	0.03216176205153926	0.9711494953002421	0.9175323397734214	0.9536000690985099	87	6	47	40	6	31	55	28	43
METTL15	3.5827000664719657	3.7725125463338993	15.110461266571898	0.12442582004025093	0.16220238016069388	0.02550867384638364	0.9397625619108778	0.936527387052878	0.9568146903316631	27	6	11	23	8	12	13	10	51
C4orf27	1.8958981012495695	2.5181565015391194	5.708375448648203	-0.22826953423783167	0.16221402709603325	0.0076786072852841536	0.9360940805250499	0.9669204485667338	0.9810859374050279	11	3	5	2	4	0	15	9	5
ZNF444	3.8368113241160695	3.938983504671417	17.25657434113861	0.2494947754655399	0.16223842002147734	0.042260376759638965	0.8225333827515846	0.9213620641741751	0.9305433037224827	22	9	21	24	7	14	40	12	29
USP10	5.3107425483133275	5.364569060656818	48.42744689638643	0.13652000216406882	0.16237694187852833	0.05240656039237527	0.8767928737887514	0.8773413336458862	0.9229943679089885	88	13	61	74	23	40	68	46	108
YBX1P1	1.8626996239514575	2.424865848416634	4.6608651964061725	0.30545077416844557	0.16241529808132832	0.011274321648473896	0.8981324003409825	0.9616337290874385	0.9735302285974932	14	2	9	1	1	1	9	5	13
GHR	2.9881704252019827	3.4036171379929447	10.431613894821858	0.23972980340144032	0.16250029623889198	0.01862635975666916	0.8965824519712731	0.9473354328311226	0.9662144860543778	35	1	21	8	3	7	22	4	35
TRMT2B	3.525207319799192	3.65940326078432	14.02225167222691	0.10312252903015279	0.16268673049066845	0.02751642321069051	0.9442331513979236	0.9309927961768297	0.9553585204071964	18	5	25	14	7	14	16	16	23
ILK	3.7035447805155113	4.071679751824082	17.91910774773934	0.1755997468253578	0.1627925403145435	0.025037242519758012	0.917597590143594	0.9403741524811274	0.9574765724828498	39	3	46	28	1	10	38	23	30
NR2F2-AS1	3.1115068408269524	3.445533125870217	11.283817036565281	-0.2107612541121247	0.1628025495712849	0.01967396267238569	0.9140436482846397	0.9463807725560526	0.9643094067245427	28	3	12	23	2	11	5	14	29
NDUFV2	4.684762999605452	4.786874887197781	32.51583548114626	0.32606502846166036	0.1628762011454097	0.037232051812598026	0.7343600331013505	0.9155128897735216	0.9412009737680198	35	9	49	32	24	32	49	28	59
BRD7	6.239127805021109	6.2740384516482814	92.92920003026542	0.17429442323619337	0.16288674479036186	0.0628339969741633	0.8186660288811377	0.8624007592631655	0.9086905661318517	143	44	126	118	34	65	178	99	153
TNIK	6.2037163002477955	6.256023281145043	91.43533529832037	0.18490918836919487	0.16319741560237122	0.050457213843378444	0.8271033554184644	0.8755806144332187	0.9252721776821415	232	33	95	99	37	93	140	62	207
COL13A1	2.1262818793078173	2.6971567093384032	5.842785402299354	0.17046286702805516	0.1632758701876645	0.01425825006928344	0.9424575581387926	0.9587890664645933	0.9713537731139807	15	3	11	6	0	5	17	1	14
XPC	6.083098490381404	6.170832798078081	85.19925381814102	0.13384259248483352	0.16334305906462376	0.0458064407974132	0.8892856855375835	0.8895223631290932	0.9322426211146514	206	14	121	154	27	79	141	76	167
ZNHIT1	4.443383997989641	4.560344504138352	26.693234027583053	0.1819281740789651	0.1635385642995313	0.03868278081832876	0.8698899821415252	0.9095631829434323	0.9414930833836774	65	7	25	43	11	23	55	15	63
TBC1D9B	6.8324547851206345	6.9295694911878805	145.86690181830227	0.1958938558430729	0.1635650217075291	0.04307063857943613	0.8410608834223243	0.898679310979836	0.9342726321759968	442	42	161	242	27	152	245	111	282
BCAR3	4.3712775307369185	4.593299645697537	26.941555478135385	0.10167942072677055	0.16367278736440463	0.030079117806087182	0.9449890185481257	0.9272989264730475	0.9535871419525299	98	4	35	33	6	28	33	25	61
SOS2	6.063970427153181	6.123969878455402	83.39689586893095	0.20665900978486867	0.16368366877302726	0.05105055346749371	0.8106892202636371	0.881971055657229	0.924619025246996	106	41	118	117	30	46	210	63	169
LRTOMT	2.2049477226001923	2.6784559999834325	5.745831244626358	-0.11048786159612642	0.16371750611771554	0.014535655305328812	0.960649792532227	0.9549488291994997	0.9713537731139807	12	2	7	12	1	5	22	1	8
DMXL2	7.542633520998483	7.586371189116202	233.11285664971996	0.23760838363715375	0.1637188332500335	0.05314882929330788	0.7493785033887427	0.8724142707568467	0.9221191776683965	312	99	392	204	112	196	371	171	570
PTS	2.35610308010792	3.013640818286898	8.07973810109389	0.12002992770267387	0.16373416592270285	0.012906606606016061	0.9654194721979793	0.9627006811603203	0.9717306860731348	17	0	4	17	6	14	8	1	21
NAPB	4.490302938996612	4.650392255934056	28.60718238906215	0.21080950336132787	0.16376456580772672	0.031190513621725775	0.8752361280119266	0.9231234087560559	0.9531260760545283	24	9	62	53	8	30	69	20	37
MAEA	5.071125994148343	5.169213604423952	41.53696214451036	0.08993583460175919	0.16396127416273681	0.041058200387279364	0.9312568908832959	0.8957207748908863	0.9403694551623978	95	12	67	65	9	40	61	32	99
EPB41	6.892077730320898	6.9214828645431075	145.8623848952899	0.18917267223439174	0.16400465201073333	0.06455902185620775	0.7825860656216647	0.8516826916380109	0.9026639315719626	205	48	275	182	59	129	280	110	289
MAP3K11	5.432666301384299	5.661724803613893	58.627649467929025	0.17186605050386475	0.16421814060762235	0.034752937626590256	0.8992123525441273	0.9259801595315192	0.9425422835110697	162	8	134	82	7	57	90	46	138
RFK	3.3167384927130437	3.494984532543577	12.07521307344705	0.1738188735164516	0.16425252682619307	0.031028268771706426	0.9034210236389635	0.9340427250425101	0.9479644990082824	23	5	14	13	6	8	36	6	21
NADK	5.621178254249272	5.756565346140852	63.11145298678993	0.14269382267222225	0.16438137429327096	0.04090452470836435	0.8968072659998314	0.9052123004689664	0.9385464989865291	116	9	132	121	15	57	120	56	115
FGD2	5.684867220042009	5.925845820836999	72.15536060719018	0.3952716233624035	0.16438714536007534	0.025179806169992415	0.7667458967678019	0.9309927961768297	0.957942567883498	189	40	134	38	7	73	156	37	144
DARS2	4.2194354494514545	4.366321103516545	23.45902134530566	0.31078239772050387	0.16439991001852736	0.03373755115155199	0.7921870184303348	0.9238366712315541	0.9468313554262363	44	7	15	39	14	12	57	18	50
RFWD2	5.630190948204833	5.666101088748808	60.24268251341357	0.17028964771557115	0.16445998601063472	0.062254039369646984	0.8264626595215857	0.8605495395704887	0.9078938256741854	90	23	95	79	24	45	97	59	126
FAF1	5.3368709142072825	5.408415782782697	50.14335342255964	0.12316232171949526	0.16454871331835408	0.047200220533441035	0.9021617015190165	0.892284815386509	0.9296286104341838	96	16	54	72	24	63	80	26	101
TUBA1B	6.526128750844824	6.612632391031794	117.04897144851327	0.22360228666720794	0.164583759966204	0.04328164256051917	0.8078383440380889	0.8957207748908863	0.9340189917492392	356	45	112	159	24	110	205	95	228
AFG3L1P	4.334757844086214	4.580317401693809	26.55916465168769	0.08570402465455698	0.16477444703048313	0.030775950389195346	0.9556628826333727	0.9272989264730475	0.9531260760545283	64	6	40	56	3	32	60	12	49
HOXA-AS2	1.3424701076509107	1.9316926517276916	2.9920581523217824	-0.058891724740346686	0.16492948250299966	0.009662541402122608	0.9790592571874301	0.9651433396330719	0.97391421093174	5	0	4	5	2	1	3	6	5
TGFBR3	6.893117064911533	7.087449950523817	164.20624867183756	0.37211371651003466	0.16493367948482182	0.026818431612327776	0.7654618982216135	0.9272989264730475	0.956899139356795	195	35	427	79	97	98	276	220	252
RPS18	8.47023028556046	8.510630797131395	444.1643611381632	0.22681373448409542	0.16493635561957082	0.0539881823822085	0.748664740551229	0.8719396396709326	0.9209839502669754	755	181	400	497	252	473	746	339	789
DALRD3	1.8709551432639209	2.6858258353812814	6.029462759586194	-0.7252977153595042	0.1649526312427148	0.01630970967386688	0.7764179693683162	0.9689634837999129	0.9563632355601174	15	1	14	8	0	8	3	13	1
UBE2Q2P2	2.84646954923154	3.35314681889117	10.215480353091893	-0.1315198685380039	0.16500081867135674	0.020133359111389273	0.9556684481898012	0.9534963345469715	0.9580445327476645	38	1	13	16	1	9	5	17	21
RIPK4	1.5990936535956684	2.1413546806959114	3.4200286027501017	0.22034927395598078	0.16504794148940272	0.011353356699671703	0.9126515078356069	0.9606617301245716	0.9736729512888752	6	1	5	9	0	2	8	4	6
CCDC127	3.5066908084205837	3.772476898437812	14.938840347914503	0.3903683595652221	0.1650538660083247	0.021624607300539625	0.8036614678890691	0.9403741524811274	0.9633151636852262	32	4	6	24	10	6	40	10	34
DNASE1	4.644713715542476	4.740785375156657	30.71531636495979	0.1423102506480231	0.16510634183837425	0.03875546551164173	0.8965188559548405	0.9004170159206291	0.9423891776635357	71	12	52	29	8	29	44	27	66
TARBP2	2.6267179564395318	3.0501641674265936	8.135381090264277	0.3125817758781972	0.165249528670428	0.01644065700201027	0.8721169590983593	0.952079292717119	0.9677327694810639	30	3	3	13	1	11	17	5	11
ANAPC7	5.070361614180459	5.124008853336588	41.21694693739588	0.1768540045380366	0.16525630628215818	0.05052062726918277	0.8495220642342624	0.8875652251361624	0.9224217031481322	73	19	45	48	18	38	83	38	55
TSG101	4.765544194314939	4.859412557349722	33.775917724015486	0.23199752773001095	0.16542950804333958	0.044248057488913396	0.8123790115518507	0.9030664416673957	0.9317124519621982	54	8	33	55	21	29	77	26	53
HNRNPA1P16	0.4579497284321084	1.594783351729052	1.5930691245165736	0.4078550079705474	0.16545780365364018	0.0064969230894039295	0.8856060400109199	0.9716435360355306	NA	8	0	0	4	0	1	5	0	6
AC116366.6	3.4449681289918495	3.7805971677107246	14.780340958273053	0.01492870694336667	0.16566301299660854	0.022465726321492765	0.9937867429739865	0.9451898078951751	0.9577279945899461	11	3	32	36	3	19	26	17	10
TAF12	4.399775636516077	4.501120460009184	25.660449662594477	0.14812840917079373	0.1657247103912804	0.041071397010532654	0.887210272683566	0.9020726863716996	0.939156668442713	42	5	41	41	12	23	41	22	55
CES4A	1.266514314799003	2.0644501521282517	3.038948437308822	0.39529520855892514	0.16605642898577833	0.011047247954803663	0.8619455875681065	0.9689330238742195	0.9713537731139807	4	0	13	3	0	4	9	2	3
ANXA4	5.854303088203248	5.9132351238667775	72.41354369517546	0.3144346971842685	0.16614433541839813	0.04942460541484709	0.6999561780781943	0.8870168730924057	0.9250697573241924	92	31	58	111	41	70	122	57	136
CSPP1	5.523151033185124	5.627919610027176	57.99680437050209	0.16353840841339431	0.1661679830931495	0.040775762506966635	0.8748833327485581	0.8986746564569925	0.9386674941410103	124	16	135	54	14	54	87	54	118
CCDC90B	5.5184131475643525	5.574505574035136	56.9475266808196	0.27483184809939953	0.16632671507670369	0.05200263545703815	0.7394724186087037	0.8855124372665761	0.921339995530078	94	27	49	69	29	42	123	52	90
TMEM110	2.1032837975179475	2.650475259753222	6.127979648404672	0.2668195538436116	0.16633570676314793	0.01183129132471327	0.9172890309291559	0.9627006811603203	0.9731657909893031	22	3	1	5	2	11	4	3	12
ARHGAP12	6.239341794998233	6.2787361484316095	93.3622387842955	0.2455617458175668	0.1665082100701879	0.061724654799540056	0.7363286852070249	0.8630963695662454	0.9080159603496896	119	45	135	107	40	84	197	62	176
DDX27	6.51409808745104	6.55445292850936	112.47857640378524	0.14510254756700394	0.1665367393764667	0.0578419711350436	0.8513073828109746	0.8575775292658145	0.9162159818943016	253	39	129	186	32	113	186	94	208
FURIN	6.671828397514418	6.7118718270966875	125.54057081315236	0.15252526495576654	0.16659016023128898	0.0603374179409996	0.8390704702634506	0.8560015884724078	0.911343984988295	244	46	189	204	30	100	220	118	248
TFCP2	4.901972665090769	5.059376627915591	38.49988826866665	0.2198312831245253	0.16688894873897464	0.039933599232761706	0.8418877971718608	0.9117630760307328	0.939156668442713	80	4	60	50	22	34	80	23	86
ANAPC13	3.861578121763203	4.088341473223631	19.78022120146874	0.4873516837141718	0.16721850233985014	0.018924639769636632	0.7218525590045237	0.9399070946424302	0.9669476265041161	18	8	10	30	16	23	43	7	33
DDX11	3.9889174915998544	4.495703641342891	24.66095681422854	0.3322151872808289	0.1675061450471051	0.029103318866904537	0.8641683591879955	0.9417888277080226	0.9504926027756673	75	0	44	44	5	18	52	28	41
CNTFR	0.44731824531485204	1.591756507919262	2.0792631458193123	-0.2851074587700276	0.1676171400652409	0.008852004752589964	0.934451991171232	0.9760469136304754	0.9669476265041161	3	0	7	0	1	1	0	6	2
CLN6	3.470796362721371	3.656924389106837	14.165379677470469	0.2656278561597705	0.16768952215241809	0.02473398111011159	0.8653098485695996	0.9372747180344394	0.9569240299247764	31	7	6	17	7	18	18	11	23
RSU1	6.090161504731971	6.194374120970461	88.88746846984206	0.4420037641538445	0.16788065035797015	0.0321761528715656	0.6005061516305509	0.9079482420518193	0.9535871419525299	142	65	69	67	35	76	152	80	159
RP11-53B2.1	2.477893737628526	2.818753022918939	7.1241685510794825	0.013304877345022652	0.16801026192775195	0.01705904001353583	0.9943376737963333	0.9514667528335516	0.9662144860543778	12	5	9	6	2	8	22	2	7
RPL27A	7.953449831864065	7.993612665502298	309.9853231623409	0.26649475606424333	0.16809258251997017	0.0563609562742499	0.7016756532880135	0.8659529067632354	0.9176648254625462	405	147	282	407	163	254	552	241	680
PA2G4	5.723185050428267	5.7794166961429285	64.75736509731043	0.1362224890915329	0.16824943184655694	0.05340499515383379	0.8717625093010773	0.8635841636279804	0.9224217031481322	151	22	92	91	17	46	121	61	134
ISLR	3.8729986450297447	4.020142983614653	18.3657944858143	0.3044806579443885	0.16856723963962053	0.03379971516093429	0.7930354596497399	0.9261246371438294	0.9445063854565047	41	12	17	16	5	12	41	16	32
HSD17B7	2.7276068621289387	3.0618038147843643	8.574859775245912	0.5044669343146273	0.16862766427660786	0.017956213440040468	0.7764179693683162	0.9497331126779323	0.9662022784134476	3	2	12	20	5	10	17	5	14
PHF2	5.809230129540665	5.912810665636396	71.02574810012878	0.10524910602052397	0.16871582621033296	0.043600878762045776	0.9202543118141148	0.8957728902730008	0.9340189917492392	164	21	138	93	13	53	105	83	138
EFHC1	2.6660363104450604	3.3383530304467937	10.108212793288969	0.38149833805095823	0.16887060074861754	0.01696952249220554	0.8756317819150091	0.9605344969737768	0.9633151636852262	7	0	39	12	3	12	5	8	32
FCHO2	6.857577481569059	6.972261463279964	152.68529209543516	0.4150208307030208	0.16893413828490558	0.03213552570743847	0.6747448872669055	0.9101561890455091	0.9535454781514208	102	92	145	211	77	105	215	161	336
PRRC2C	10.001381991055643	10.013216528442664	1258.240354071987	0.17142189478705464	0.16905663979192487	0.08060681371104156	0.7652072617567482	0.8504540643256745	0.8684129324426857	1904	463	2003	1555	529	1170	1987	1170	2318
CCT4	6.09596832918982	6.13547635503771	83.83794003791525	0.18031837557884822	0.1691647294104219	0.06187848938246027	0.8126285093902682	0.8541334840451752	0.9086905661318517	171	24	85	134	38	76	139	70	172
TARS	6.342409878943452	6.401166988260327	101.55833818135363	0.22762330115343649	0.16928346975981517	0.053523564511193576	0.7792577998846673	0.8763340608707022	0.920432722097685	165	33	100	138	60	95	215	53	218
CPEB1	0.5818256881970362	1.808442508822745	3.2614954924353796	0.49090483509874666	0.16950794478765296	-0.007202184997447281	0.8881869047181586	0.9746756667300422	0.9721076419735465	1	1	1	0	6	0	13	2	1
REV1	5.323138128292034	5.394786116393161	49.32372132386842	0.20370026947273936	0.1696070265300508	0.05128766303925817	0.8189027553106637	0.8807034866590413	0.9243028403852679	115	12	48	72	24	40	103	37	99
MFAP3	4.95012701727779	5.037870243131799	38.456767647431796	0.24407124427579555	0.1697357414640627	0.04947926429007051	0.7835859983729541	0.8964493151628725	0.9250697573241924	55	8	48	57	25	34	79	31	65
MRPS18B	5.115078158680079	5.2435686090766636	44.61230765828374	0.10667137688200538	0.16984923471952582	0.03546451650146271	0.9318554141554058	0.9117630760307328	0.9448301849542797	81	12	38	73	25	19	81	64	70
PLXDC2	8.059786194216283	8.132587110425026	342.1590159488753	0.30683423761907413	0.16985686582202972	0.041949005263654485	0.7055074334694399	0.8937273631597688	0.9367064041524751	384	173	387	293	204	238	584	371	628
ZNF100	4.1295186515209465	4.2997947204951785	21.84181183597475	0.17096110894249575	0.16992364909636823	0.03456130765153455	0.8961145189056567	0.919003520728366	0.9465981138544396	30	8	36	43	5	9	45	19	59
ING5	4.698141871671873	4.879082060553456	33.420109249655795	0.042711222533208505	0.1699540670156454	0.03525520160432463	0.9742336718269524	0.9158757607473884	0.945485975531199	96	7	55	50	5	39	50	32	54
RNASE6	3.6098628538466886	4.014134718075063	18.815660776112093	0.8348672510423726	0.1701342592133453	0.00864381346503672	0.5772679928316796	0.9510699381132809	0.982665246853963	7	20	28	18	2	17	37	7	44
C7orf50	5.175028905984983	5.295352476276178	45.559251092266884	0.10396321609053559	0.17019361322560325	0.03976178818191785	0.9275102042863115	0.9000836611911156	0.9393830561058423	133	9	47	75	14	39	80	51	71
RTEL1P1	1.4391415837957344	2.153494257253287	3.2134565139812725	0.3368653113272555	0.17054480668031038	0.011907029499658484	0.873212255640205	0.9627006811603203	0.9721076419735465	12	0	4	7	0	3	5	2	11
MYDGF	4.463637890790008	4.698896596237443	29.420260948784357	0.11805519444291693	0.1705482422398432	0.03143415878033259	0.9369624881421758	0.9268853251903066	0.9497936966837623	89	10	26	54	3	21	48	40	45
SEC22A	2.6079663163564866	2.8480757041038127	7.176213932398835	0.22282713105170385	0.17056025241629597	0.022503852234147418	0.8886376111813562	0.9414706304237538	0.9581039703407341	16	4	10	5	2	7	12	5	15
BRD9	5.251242885391399	5.515563505644854	52.8899343075604	0.07754918347815731	0.17058947353571577	0.03528814136002187	0.9618197814615319	0.9272989264730475	0.9386674941410103	142	8	77	120	5	59	57	57	101
CTC-301O7.4	0.0588935788112275	1.2365608515612403	0.9513326787073493	0.1423973502444187	0.17061552686350975	0.005364797114037994	0.9625311219864356	0.9722126875726355	NA	5	0	2	0	0	0	1	1	5
VWA1	4.606601728755969	4.721424347829732	30.4101767806661	0.19954510406130493	0.17062443246405828	0.037138322460456535	0.8637216003202239	0.9090462926013818	0.9421659493214946	44	11	25	72	10	30	40	30	59
RASA3	5.670174673568037	5.9307327233309275	71.12110281540315	0.20832148756928662	0.1706924761788705	0.03509869598929192	0.8814795345593082	0.9265181936539593	0.9393830561058423	198	7	162	110	8	72	119	64	133
FBXO38	5.786511821539186	5.835056163556061	67.6374453639341	0.1741110358096626	0.17072358335001336	0.05876218612742663	0.8280859160544253	0.8604343424393927	0.9151543257515055	95	26	119	106	19	57	112	60	142
USP33	6.481358552214838	6.515258818713856	109.43873742160702	0.1523110745292677	0.1708527093775702	0.06887300185387826	0.8377020151537705	0.8458028277505442	0.8960091945043985	204	33	158	150	46	67	240	96	224
THOC7	4.774231950638894	4.93478802834348	36.99896216600942	0.5139061075544444	0.17099355347940207	0.02067863626016305	0.6340972231804057	0.9272989264730475	0.9662309070390831	29	23	32	31	25	48	60	21	55
CECR2	4.259524166169468	4.502283512658154	25.21270646103356	0.1351636304746246	0.17100564794425413	0.031779854815345225	0.9242521871401989	0.9259801595315192	0.9522251541829833	51	2	60	34	8	32	40	16	51
ATP6AP1L	2.1073040571075747	2.6086754004067	5.525552116751757	0.21896361028075545	0.17102488316149553	0.015180989246349556	0.9172890309291559	0.9553250640778268	0.9698920793267953	11	0	5	13	3	8	12	2	9
IL3RA	3.3291371738613624	3.5417447962863418	12.24676022679079	0.11104870405613435	0.1710792769314133	0.02539410491705439	0.9405352923812189	0.9309927961768297	0.9581370445387981	19	2	17	26	5	8	16	15	28
COMT	5.179740165657151	5.313002926034255	46.254830994227	0.22959161615972865	0.17115216916775938	0.037889100602549845	0.8418877971718608	0.9064281670499837	0.9411229476913678	137	10	32	73	19	33	69	42	119
TGFB1	7.109248863924299	7.1600216742355265	173.5284324747267	0.23989592549247052	0.17133082475934985	0.05187119200753216	0.7631789621540409	0.8708958882532203	0.9224217031481322	238	83	273	142	79	181	275	161	269
STAG1	6.361358171309995	6.423492339690377	102.52689758638076	0.18207860177117097	0.1713745753709142	0.05286833692601333	0.8301704499700517	0.8696566592974848	0.9223810145875803	222	23	182	100	46	72	198	104	188
ICA1	4.78090803808799	4.895434719663862	35.056249692552605	0.3001130329201225	0.17142668008445686	0.03733352262940153	0.7742726514420828	0.9111325848802918	0.940043413217492	41	13	48	35	23	38	66	14	78
MRPL9	3.7790056454782603	3.9310040550299656	16.809034901129895	0.17165112926975104	0.1720979002130988	0.03314397449693192	0.8930655218440514	0.9206168112028552	0.9497936966837623	27	3	18	33	9	15	34	16	25
CEP57	5.359915546291691	5.416400182007223	50.183790005907674	0.14684551506507645	0.17210847199995544	0.053136608624096755	0.8672397328792926	0.864920509785389	0.9222691814301032	76	19	91	72	14	49	89	44	86
TRIM37	5.261906759802889	5.303491278936519	46.596917348480815	0.17592894074637289	0.1721658151360295	0.06150815763140473	0.8295301838633609	0.8620037205002593	0.9080159603496896	78	16	53	69	22	45	72	41	89
SLC35C1	3.9932502579270652	4.350571783820927	22.64949056018345	0.3208997667174095	0.17222687769137202	0.026600471975255398	0.8410608834223243	0.937801394115827	0.9536000690985099	39	9	19	66	1	30	37	12	46
ENOPH1	4.490241878165032	4.582681711177032	27.39169927455599	0.17607072191887932	0.17263154064124767	0.046473275061012585	0.8628930861907211	0.896937280929029	0.9296286104341838	41	12	38	48	7	28	46	18	60
CNR1	3.5151160287322036	3.9099813977241586	17.947593217314306	0.8234543912379245	0.172688190059695	0.0054599410320881146	0.5858560683957542	0.952882750124219	0.9890071060317914	14	6	5	14	22	6	37	22	26
LINC00115	1.795693039377631	2.52209077039936	4.656369514763993	0.21195486219264606	0.17276574258681163	0.012422671278296245	0.9311360638397481	0.9608109373432104	0.9721076419735465	11	1	4	15	0	1	14	2	16
CRYM-AS1	1.2376513490212382	1.9146694784674756	2.619342297760213	0.2903176135747794	0.1728822516605487	0.009990576572034424	0.8935154537474695	0.9624341309069288	0.9734532421757964	4	0	2	9	1	1	6	2	8
NARFL	3.039366409149144	3.4814182332139105	11.390676860113096	0.03002324429785884	0.1729349240460547	0.018781200725877932	0.9886623480270258	0.9491952859719547	0.9634656494059692	46	2	16	6	3	11	39	8	7
TRAPPC12	5.336445014441436	5.548783043874751	54.063708740901305	0.15338093924138413	0.17296674878295332	0.03725664672910462	0.9083909795186058	0.9179058714370486	0.939156668442713	165	10	83	95	6	33	105	58	113
NDUFB4	4.330652916714777	4.440549882110018	25.15176853542126	0.3283413456911846	0.17309344969970886	0.04140470441931835	0.7531113264077596	0.913008089347044	0.9318952023088002	25	9	30	36	16	26	43	13	57
SNHG18	1.0054139072936088	1.771390488439019	2.084383170391487	0.2818293941760884	0.17314802377946684	0.009899962321732254	0.8957209199047668	0.9646938258257824	0.9733805757310142	9	0	3	3	0	1	5	2	6
TGM2	10.187971645700106	10.23403927726536	1467.1928225586728	0.2368474807638589	0.17328832709953818	0.05676467361806814	0.7469620126453486	0.8804929947785343	0.9176648254625462	1554	749	2460	2067	425	1317	2402	1431	2577
AC016739.2	2.24535393761626	2.5954885454319205	6.079132425556655	0.07685210127078587	0.17340727853033047	0.013417758595208001	0.9735341907482095	0.9534134380901726	0.9698171967850601	15	4	3	5	2	7	10	7	4
SART1	6.21615992990775	6.28830567688474	92.82302582613477	0.10509465012303679	0.17341169543205143	0.050549981280126055	0.9118337143491648	0.8708076006191181	0.9250697573241924	223	20	130	159	27	92	130	92	174
TRPV2	3.8334021476796774	4.108382816687947	18.618890296195435	0.08303829047266378	0.17346003863265042	0.028379242105962987	0.9603255644494308	0.9291038431973939	0.9538799388043429	50	5	32	28	2	24	36	7	41
EPHB2	3.265665711229155	3.4927034517745734	11.93291856177271	0.176230025318898	0.17368135182858624	0.02459341859291758	0.9106392722548784	0.9340427250425101	0.9577329037524854	26	2	8	24	6	14	15	10	24
CYC1	4.081745328196271	4.334170077528054	21.98237176810654	0.16602228307194533	0.17369853595079565	0.03060358311789361	0.906229577789013	0.9261246371438294	0.9531260760545283	70	3	24	43	4	24	40	14	49
DRAM2	4.36619818200295	4.5391882696109604	27.1270711497444	0.48362468193485364	0.1737170632308203	0.026300054582926863	0.6630940145605865	0.9261246371438294	0.9569240299247764	23	8	35	28	23	14	70	17	58
PTMAP5	2.735275071348672	3.072651183152418	9.104872723800392	0.49652848540704936	0.17373273330485772	0.014807133055495785	0.7623560180037565	0.9508844722480031	0.971167681183634	6	9	13	7	2	5	11	6	29
PRPF4B	7.29598582990587	7.346310533428711	195.61527818575462	0.18306184846046697	0.17381277130400588	0.06117954844978382	0.813373234131709	0.8604343424393927	0.9091748063502283	370	38	359	290	75	162	413	145	391
RPL37A	7.844902436819714	7.883414775267987	286.8904153881039	0.26329978340994514	0.1738799414436955	0.0608894410089584	0.7016756532880135	0.8597258943093765	0.9091522470592152	379	115	264	405	163	258	524	215	588
RP4-742C19.13	1.3702260470680665	2.099721898409939	3.3255864862244833	0.19513355569160254	0.17388112360525199	0.011620590649049868	0.9406453255348316	0.9650303038001319	0.9708766053470026	11	0	8	1	1	6	2	2	8
PRDX2	4.628898857446732	4.767196576138513	31.659857305238226	0.2669828732300163	0.17389046292278398	0.03652870416339328	0.8092860979364094	0.9132081884559536	0.941562698713425	65	7	26	39	22	34	49	16	78
SLC24A3	2.4176553752571763	2.8376097248116054	6.922324779253311	0.41593265966632204	0.17390510403721796	0.016644898438341146	0.8271607394779417	0.9510699381132809	0.9669476265041161	18	4	2	13	1	3	13	7	17
FGFR1OP	3.246303098285811	3.5350253512830165	12.140289567138687	0.2733176081601747	0.17392614022561673	0.024392631513458128	0.8573289440933576	0.9367485484285561	0.9577279945899461	21	1	10	31	6	13	26	9	19
FUCA2	4.256736908418984	4.345603836393959	23.357748408052984	0.26339949808539	0.17425614414067184	0.0484075484297985	0.793306184587723	0.9039774757240774	0.9224217031481322	44	11	23	25	11	14	52	21	43
ZNF839	2.7526784180644404	3.1426841454696826	8.927491728526826	-0.02754704711932478	0.17428733256649218	0.01884321168820725	0.9882922841397687	0.9486800798399156	0.9636079018384941	18	3	7	23	1	17	13	5	9
C2CD2L	3.5261347116229595	4.075623652184535	17.839521677412435	0.39554378391159867	0.17454384309654425	0.025476098545506413	0.8385955313504133	0.9449583362073399	0.9535871419525299	74	0	25	21	4	23	29	9	43
ALDH9A1	5.595534080868221	5.671799910110462	60.9655650805087	0.32507549142965564	0.17458996426697318	0.0461067794557037	0.7130014617984894	0.8893145862041103	0.9294827796530394	114	27	67	45	34	35	125	57	124
RPS8	8.284923187219352	8.31388826841975	387.26853832383773	0.2092686025564817	0.17474072788080208	0.06620166500699447	0.7509560859061973	0.8499229801238793	0.8990724501254461	651	166	409	426	195	411	637	322	656
NPHP1	3.2700559572600083	3.544672408396834	12.199610052039429	0.17524249946218998	0.17507689387508926	0.022196906402355426	0.9142474004991765	0.9366654141304672	0.9619847615907524	44	3	17	8	3	9	21	16	19
CLIC3	0.5360989744591251	1.6293640765661184	2.1261468287070393	-0.03956024965686099	0.17512883920090072	0.003609438335523792	0.9898063121448539	0.9706483582608	0.9879549314661256	7	2	2	0	0	2	0	1	9
ARHGAP21	7.348739391805501	7.374368922762418	200.05685120017873	0.16591439082716777	0.17512941775855323	0.07343038394539399	0.8044584865037543	0.8363024917698397	0.8850958495318515	441	57	256	274	81	143	346	187	440
ALG9	2.810125507400265	3.061142046666511	8.158962051133122	0.14991007639118378	0.17528003612640275	0.026092340497915326	0.9210755320216402	0.9346726393080561	0.9553585204071964	14	2	14	13	3	4	18	6	22
CDADC1	3.48601651010969	3.7064324440580907	14.365881290828543	0.33259523443662553	0.17538154058703692	0.028752688220279498	0.8063513477108756	0.9339359069807139	0.9531260760545283	26	2	9	24	11	11	29	14	23
RBM19	5.901067733871295	6.05535501206101	78.18084511967605	0.17730831653685403	0.17547587786666205	0.04111547870886006	0.8766187150196408	0.9055981130999976	0.9340189917492392	267	13	95	122	16	85	151	58	135
UQCRC2	6.132199741553327	6.162513674934965	85.75733969384807	0.2020687519872564	0.17553339343463548	0.07220337965655262	0.772994758265114	0.8408929127947902	0.8881339087548783	163	35	117	90	35	82	165	61	164
TAF15	7.678569639111982	7.698500122378433	251.77307128775217	0.1855757495309654	0.17554484981073057	0.07754061577344068	0.7675954213599022	0.8351041449223656	0.8753100473417864	369	112	320	380	90	235	389	236	470
FBXO31	4.383809422960661	4.6260371321922555	27.919975890854186	0.007181344783029071	0.17576022191074261	0.033153785363663445	0.9959071587689965	0.924924573756551	0.946001585703548	54	2	48	51	11	21	42	42	36
NOL7	5.8832694404269095	5.935660063367455	73.09079628399701	0.1684717023760776	0.1759282422438216	0.05510041202024127	0.8475432024303861	0.8635841636279804	0.9176648254625462	155	22	83	81	38	67	143	72	99
PRRC2B	8.181475412810729	8.281882517258857	375.6923223537235	0.2132885246797886	0.1759988184055219	0.047002056067503156	0.8317771994687749	0.8966385015200506	0.9278314907013279	973	62	631	655	86	420	560	342	613
BAZ1B	7.938609524885927	7.974039330282595	304.08932943261175	0.19498637056957877	0.17616588234598224	0.06845037499679626	0.7771967089704064	0.849361334573407	0.896365705796129	644	65	377	469	141	264	503	275	610
EEF1E1	1.9528796914496473	2.334622099561224	4.608147774624755	0.26601444836806776	0.17618343337681586	0.016466084439475556	0.8939928338910151	0.9517717889993285	0.9643094067245427	10	2	2	5	3	4	7	2	13
RP11-680G24.6	0.9634431270857327	1.9916359199791915	3.032226390286106	1.059141672302864	0.1764329253488033	0.005322569011986169	0.6669291919557162	0.9694314605694809	0.9831288569805144	1	2	0	13	0	2	5	1	11
ZNF417	4.311998374008894	4.417663620088503	24.0617170659455	0.1442958162363221	0.17645938881612078	0.04440408433138652	0.8957209199047668	0.8984068312340644	0.9318952023088002	41	6	34	41	10	22	36	16	64
TTC38	3.8703637507681803	4.032370503006896	17.711466313964358	0.14218275019003518	0.17665908165170566	0.03526550049577113	0.9079707046450686	0.9128855101651617	0.9468313554262363	35	5	31	29	4	16	37	10	42
LYST	7.515104631577436	7.609271714750153	235.20722480356494	0.25066646870943865	0.17706166342872195	0.04714403069114745	0.7878285950456293	0.8908808583491417	0.9288306406048517	373	35	510	291	112	168	513	161	544
CCDC85B	4.568548884110248	4.67714841155216	29.31647909914742	0.037143075795495306	0.17712782000964752	0.037913114532513156	0.9750576362076869	0.898679310979836	0.9424350547120353	63	7	52	32	11	26	42	37	44
FMO4	2.082521231929174	2.4305425309901247	5.305983026163237	0.4413893840278745	0.17715363298513	0.017206183746315634	0.8093349086888857	0.952079292717119	0.9625410976344254	3	4	4	7	3	3	13	3	10
METTL2A	3.1779461239238502	3.433230128693992	11.453899453027953	0.19136554024370417	0.17715741754684527	0.025976702416397365	0.9083909795186058	0.936527387052878	0.9537286742749558	23	6	10	13	5	5	34	4	29
DNAJC1	5.499182815484831	5.549004666399289	55.34524468473115	0.22368056753302132	0.17716730310709328	0.06439778349472375	0.7776760426570016	0.8596258750621651	0.9002839283667524	96	21	87	56	24	36	116	43	125
SYNJ2	4.228216180982795	4.368529999658778	22.859724277451694	0.15416263733798044	0.177200409387581	0.03847327819094436	0.8895674838101798	0.9020726863716996	0.9424350547120353	42	6	44	38	5	18	47	17	52
SDS	2.244342358634587	2.880397167790945	7.287924504173581	0.5792102887793411	0.17730869560506393	0.012977507814454973	0.793445942814531	0.9605862287663232	0.9713537731139807	9	5	2	22	0	6	5	7	22
WDR37	4.026077457903145	4.334897828236994	22.101202891353314	0.11200286991280811	0.17765638788102425	0.02673703145247554	0.9512485502243659	0.9317109783385987	0.954619196475354	33	7	54	34	3	19	66	5	50
OSR2	1.4698541877551783	2.033660471156078	3.5472598399664395	0.2444302816267616	0.17768165808891645	0.008621514030808294	0.9165932531096945	0.960883985627394	0.9769836562960285	6	1	2	2	4	1	12	2	5
MTMR9LP	2.8302953692717585	3.297468799059706	9.45433530214371	0.22483415973684234	0.17771709807090938	0.019151858601530153	0.9075435521154112	0.9447730913909689	0.9638996538160672	39	1	13	9	2	5	15	5	38
NISCH	6.857188701020527	6.950574968214967	147.87425317382477	0.16515271038049584	0.17774399425866277	0.04942094835310205	0.8660206008417773	0.8838857061301735	0.9250697573241924	403	29	251	219	33	157	224	129	276
SNX11	2.9786817837005577	3.241936195004531	9.55262181995764	0.12644122485271814	0.17782968303556312	0.027382634143889677	0.9382117596574251	0.9340427250425101	0.9536000690985099	16	4	15	16	2	9	21	3	25
SULT1A2	1.1034314268972023	1.8195901678413167	2.516751391678965	0.382294991259346	0.17785236942339835	0.009682397555787228	0.8698899821415252	0.9648046002837996	0.9733805757310142	1	1	4	8	0	1	4	4	5
NAGK	5.953181268206865	6.013556546464114	77.39658462775506	0.28893665993418544	0.17799410746458894	0.052506087183740446	0.7311905412539225	0.8696873755818251	0.920432722097685	121	35	141	55	31	71	131	66	148
RAB27B	5.379256395204077	5.74093521529065	64.22404126287977	0.804347440109591	0.17802184152076095	0.012706389572438744	0.5946516866537982	0.9414706304237538	0.9759773251361124	43	19	17	121	59	46	118	22	207
CUL3	6.014450278372299	6.060409014792345	79.54337969938088	0.21269602023722214	0.17816272090168034	0.06624596316652329	0.7764179693683162	0.8513456472734569	0.898277361960192	112	22	100	136	40	73	138	56	179
PAMR1	1.8012997118270027	2.8980478659465723	8.889337575826552	1.8159838650976792	0.1782954153529831	-0.002157395231467349	0.3958705175041279	0.9705000475252703	0.9929112225993801	3	0	0	4	17	5	9	13	11
CDC14A	4.17871223762165	4.387496898752874	23.613661755659145	0.2777883484760195	0.17835907970255502	0.03526645908290213	0.8225333827515846	0.9197570808220944	0.9427340324027866	44	2	44	23	15	21	35	19	57
HMGCL	3.895257908678256	4.0864229302851385	19.878973694515253	0.5773087620201465	0.17836218392336842	0.02373908006695858	0.6793039777019375	0.9339672821499726	0.9577279945899461	8	9	20	30	14	20	29	19	30
LRP10	7.006704591385834	7.088375906194164	163.11969792690317	0.17974401821511574	0.17842209075736806	0.0519412751270485	0.8470200484358152	0.8779415914085186	0.9224217031481322	425	47	264	240	29	135	254	169	319
OSCAR	3.3367004742437554	3.673842544868654	14.868075782699625	0.7596324865082297	0.17857981735788436	0.01304250007464639	0.6698965863579822	0.9480236978522263	0.9733805757310142	3	13	20	16	5	20	18	9	25
PCDHGB6	2.6347715147256943	3.168151376309429	8.527080566142592	0.09474036908933	0.17870768644331167	0.018621598554902734	0.9670259612516203	0.9497331126779323	0.9633151636852262	33	1	14	9	1	2	11	11	29
TPP2	6.504022449502528	6.547011849840418	111.88290661937319	0.19010374556589207	0.1789198198779546	0.06806652925603361	0.7927362258027546	0.8458028277505442	0.8965703603503968	188	26	194	146	52	100	213	80	238
MMACHC	2.4661291696843497	2.929371772743742	7.463250529485164	-0.14051094499197084	0.17921230872630795	0.017479914599132885	0.9518119376793094	0.952079292717119	0.9633151636852262	27	2	5	11	1	8	4	13	10
LINC00152	3.2650195328317677	3.446958814445271	12.080429839344319	0.25028925938618574	0.17925137768119256	0.0273773811093728	0.872547778759064	0.9340427250425101	0.9531260760545283	19	7	6	19	5	13	22	11	14
KIF19	0.8747021055089125	2.0191921677199325	3.241173763839874	0.7879460211441812	0.17944467022622992	0.01055988473295709	0.7769218878260296	0.9716435360355306	0.9649062757470586	1	0	16	0	1	8	2	2	3
CMIP	6.761315904986522	6.809406241295683	135.79533932002553	0.28245848242243116	0.1799260406598509	0.059048800153309496	0.6953412260865981	0.8604343424393927	0.9115510322493043	155	78	184	160	49	135	224	108	259
WDR60	6.258432438858977	6.360532909475394	97.76575967957689	0.12746139281260901	0.18006645650733855	0.04689997027666088	0.9055320533059685	0.8877439261967613	0.9282599421802119	217	23	220	104	24	107	154	99	139
RAI2	3.9474942817626144	4.252785749831085	21.94046167020584	0.258787886600127	0.1800736586047534	0.022492220463801997	0.8775246732908459	0.9377285569750939	0.9581370445387981	29	2	44	13	18	21	17	28	41
CDK9	5.496437170214233	5.645851764112894	58.81256390245262	0.17114298613596843	0.1801280497242535	0.04301896851477103	0.8832162143972736	0.9002471945570898	0.9322426211146514	133	6	113	65	27	62	89	57	100
VPS13A	6.478986879472902	6.511993736420745	109.11886453744268	0.16753470229124803	0.18022089554511195	0.07543003059402184	0.8151509782046528	0.8340609795848286	0.8817554176373799	192	33	168	152	44	71	232	87	245
RRP7B	3.127663569528327	3.449554725992518	10.999895187555955	0.21059195390994492	0.18029449422806398	0.023218473190956275	0.893959537797104	0.9340427250425101	0.9621510765552284	20	2	25	21	1	10	25	10	18
C9orf78	6.053260051318844	6.096011940717869	82.00272109857	0.12498507240126912	0.18054416999055292	0.059533930259299046	0.8847782260488655	0.8513456472734569	0.9091522470592152	146	35	113	96	30	99	119	72	123
CTSA	6.896827376529698	6.9649038523454	151.8877492204976	0.36293141302545256	0.18059065239886454	0.04760564524344265	0.6398987058011283	0.8779725999856206	0.9273761880531897	199	81	115	165	86	145	259	129	271
ZSCAN30	4.754453562445852	4.971701616081911	35.565495425343165	0.26026878479770976	0.18060880915581073	0.03717118343021415	0.8301064900865726	0.9158757607473884	0.939156668442713	52	9	53	99	4	30	70	25	85
SEC23IP	5.76293752774875	5.891986724746717	70.74979472196448	0.29107312453492973	0.18064904560520983	0.0415175046018906	0.7630453549352932	0.8986746564569925	0.9341681600186184	137	44	74	103	10	69	142	41	148
DAPP1	3.8696412754092115	4.1250288671994815	19.777743791335897	0.6134679185886891	0.18072370690281298	0.021481431702145875	0.652830973167012	0.9342800911017677	0.9633151636852262	11	13	47	16	5	12	50	12	42
SPTLC2	6.526771054410842	6.584202049132021	115.40850586159063	0.28633782160911275	0.18080174728516696	0.05708037492863915	0.7149726052445315	0.8628855727713315	0.9134713960355221	114	59	174	187	34	94	228	93	228
TMEM194B	2.964849817856547	3.2181652418402735	9.585306339198995	0.3587331572527932	0.18081309702803006	0.02707606699422466	0.8078383440380889	0.9359473553030336	0.9531260760545283	8	2	19	13	6	6	19	6	26
GTF2E2	4.861026083529646	4.93265313014744	35.73313944163323	0.17961388738691275	0.18090198350951991	0.053056985061229946	0.8499513336707404	0.8812961406253081	0.9190140361235049	53	10	43	53	20	41	50	27	70
SNORA60	2.621894823415423	3.0336147593873366	9.510232628188911	0.3602186671362699	0.18090591240066042	0.008645034064083583	0.8822165214178366	0.9569421194171839	0.9797028365713139	3	6	5	10	8	13	14	9	4
RP11-793H13.10	0.464664823305661	1.4315326261704477	1.3672326507864032	0.1508676331234939	0.18103612221028034	0.007734960724157468	0.9556684481898012	0.9689634837999129	NA	2	0	1	6	0	1	6	1	1
LGALS3	6.771330820080838	6.859090253768784	140.7587618247484	0.37415235442299505	0.18118009183744943	0.04343500183927933	0.6349049859713671	0.8887244552668414	0.9326494597109062	212	42	113	145	110	120	260	129	243
XKR8	2.2464509896327183	2.777197345655301	6.4442611502367955	0.0881346921360779	0.18149932602835114	0.015102781753684581	0.9716170213093717	0.952882750124219	0.9676840724684187	11	1	3	18	3	9	7	1	21
MARC2	4.4748760798221765	4.619652579027509	27.7421449574737	0.09759474786717849	0.18153388099517292	0.0394843303261254	0.9360940805250499	0.9012416688216563	0.939156668442713	54	9	40	54	5	17	63	31	44
ZNF841	5.391999785457043	5.726570625223502	61.165470447043546	0.2573585754815754	0.1817979593456221	0.03475088726489626	0.8672397328792926	0.9272989264730475	0.9367064041524751	142	3	114	148	8	53	94	54	150
CCDC34	2.4582615386380966	2.812345856399115	6.754167212278382	0.2633616469165466	0.18186520160726372	0.018498165917208112	0.8822165214178366	0.94319355294123	0.9643094067245427	22	1	5	6	4	7	17	4	10
AUTS2	6.055935283075057	6.107943950016231	81.9974381611059	0.17522256197233554	0.18189219338845716	0.06033595695681549	0.8284828999372096	0.8500015647642868	0.9104786571277557	123	24	167	105	29	59	154	84	153
MSRB1	3.466140765000568	3.7998950893073418	14.585670577141915	0.23512130710393567	0.18191605440208017	0.024626426812301993	0.8903737736519628	0.9356879341963596	0.9556523003408786	27	3	11	42	4	12	39	4	38
NID2	5.080380485720387	5.284725549654933	45.44255336801198	0.3187515475907025	0.18209862851045802	0.03330036192758031	0.8193173752111729	0.9193461511580209	0.9425422835110697	169	14	20	60	12	40	66	54	76
KANK2	7.790058417564506	7.881292535679242	284.6380966327486	0.15629735949457974	0.18220629293462504	0.048592515382005215	0.8767325416055676	0.8869111756896962	0.9250733878518931	787	63	511	303	80	241	439	361	391
DDX26B	3.5456364138297376	3.7164409917852095	14.230107078979906	0.22183026857136848	0.18276718274614115	0.03222449634940627	0.8663834600941771	0.9213235714456589	0.9468313554262363	18	4	32	15	6	16	30	8	25
SPRED3	2.3736633001092717	2.7154624060692827	6.431158658415098	0.21240222849732643	0.18278242461930078	0.017651603122350996	0.9097950059302277	0.9460782370995231	0.96590098225541	18	4	4	7	1	4	10	9	10
TNRC18	7.918864311783675	8.040947699605013	317.79420858402017	0.2801948679321372	0.1828007700354185	0.04434015117228609	0.79256528296079	0.8985221977081349	0.9305046974700882	903	98	480	490	37	291	485	319	589
PROCA1	1.464447925574172	2.134510951731379	3.392263500521233	0.4948947042561571	0.182905547961515	0.011914909279179781	0.8127319944821235	0.9605862287663232	0.9713537731139807	8	1	11	1	0	4	8	2	6
[truncated: 5,651 more rows]
