# Supplementary material for: Genome-wide bioinformatic analyses predict key host and viral factors in SARS-CoV-2 pathogenesis
Source: Commun Biol. 2021 May 17;4:590. doi: 10.1038/s42003-021-02095-0 (PMC8128904; doi:10.1038/s42003-021-02095-0)
Supplement: Supplementary file 5 — Supplementary Data 3 [file 42003_2021_2095_MOESM5_ESM.zip › GSE150316_ValidationDataset/WithoutThreeOutliers/case5/des_Case/unfiltered/controlVscase5_genes.under.edgeR_unfiltered.tsv]

gene_id	LimmaV_AveExpr	edgeR_logCPM	DESeq2_baseMean	LimmaV_FC	edgeR_FC	DESeq2_FC	LimmaV_padj	edgeR_padj	DESeq2_padj	NegControl1	NegControl2	NegControl3	NegControl4	NegControl5	case5-lung1	case5-lung3	case5-lung4	case5-lung5
RING1	3.762031966773855	4.004786189463439	17.166254483028556	-0.022470449320749618	-5.1346662949400305e-5	-0.008264408856609154	0.9875926617736123	0.9998661886974725	0.9870576276384095	62	3	27	21	4	9	32	18	34
NSUN7	2.7389337857435856	3.098536898453614	8.238167318332255	1.493269832042411e-4	-6.729720966278723e-5	-0.00662140795462203	0.9997701150203735	0.9998661886974725	0.9884940297641256	22	1	21	9	2	4	19	9	13
ZNF597	2.306052068911441	2.5987874810947944	5.7375333409118205	-0.042472710955382985	-1.1168672977942854e-4	-0.005559987593390164	0.9803566770428075	0.9998661886974725	0.9890071060317914	8	3	9	11	1	5	6	6	11
KLHL4	1.272243558390561	2.148536483068588	3.6537396985092667	0.23698664875413192	-1.3953703111848714e-4	-0.0020106521573916973	0.9450610932981991	0.9999980049950956	0.994085960841085	16	2	3	0	1	3	1	2	14
CHD1L	5.5754923197157495	5.622271706782581	58.24112987663826	-0.03477715591352874	-1.7363179265083762e-4	-0.019450405737290653	0.971445846993402	0.9998661886974725	0.9734532421757964	135	24	87	78	17	45	87	55	106
CHMP1B	5.176204588188177	5.239951287415738	44.31570460975794	-0.033589585475204006	-2.7021121799882284e-4	-0.01597027326682035	0.9740047594138086	0.9998661886974725	0.9781193083832912	68	19	78	75	12	36	61	43	80
TSC22D3	8.008238594675252	8.074197888869092	326.9226623591491	0.08982358766023452	-2.8681587851035165e-4	-0.01249204455424997	0.9271356879811223	0.9998661886974725	0.9826846090325065	383	72	584	484	210	233	650	280	518
IFT46	3.581078039498584	3.750736791207732	14.606544673376506	-0.017968385388684397	-3.5717126486885123e-4	-0.0032251086101802253	0.9890941790357342	0.9999767327751331	0.994633323048098	25	6	24	20	6	11	25	5	42
RPL7L1	6.2800677202553645	6.319946015639289	95.76085821614879	0.04481989340712607	-3.8759917877264185e-4	-0.013820416355877465	0.9625897240653697	0.9998661886974725	0.9810859374050279	174	42	92	186	35	67	168	83	176
MED7	3.345554099201118	3.5707584606215668	12.449364417180217	-0.06286672538616185	-4.5916326090257337e-4	-0.006219222330575917	0.9694856740384475	0.9998661886974725	0.9891493114962703	33	5	19	16	3	10	18	5	38
RBM26	6.749471856579263	6.779571900401597	131.86528707314767	-0.007534489153946138	-6.344696930377618e-4	-0.02099197971404275	0.9913558528226142	0.9998661886974725	0.9733805757310142	306	51	185	206	38	96	250	106	237
ZNF805	4.426449078485141	4.560964948158807	26.551099468983132	-0.07490498667061604	-6.825570245141184e-4	-0.012240092859947222	0.9526794827444771	0.9998661886974725	0.9815898981990541	65	6	34	52	9	26	60	14	42
TTF1	3.9397806411503504	4.09994740751008	18.71249823765779	-0.08656855878168651	-7.06754791887682e-4	-0.012560467319533291	0.9485955287153283	0.9998661886974725	0.9810859374050279	46	4	34	28	6	17	24	12	48
PLXNB2	7.960755241516384	8.035211635027725	316.78598432835093	0.019908917099557378	-7.71355032276734e-4	-0.011066260233201973	0.9836876572269609	0.9998661886974725	0.9853562788423971	931	78	412	593	78	296	392	274	606
CNRIP1	3.8005194130598854	3.951682925292977	17.517593385737946	0.134329980236219	-8.267622083857886e-4	-0.004258185118851714	0.9200579115076095	0.9998661886974725	0.9929112225993801	25	4	28	17	14	10	25	17	37
LDLRAP1	4.323274410037379	4.500144554765138	25.177075747460272	-0.10604307622810324	-0.0010078931945840563	-0.009185551673447423	0.9363678040117865	0.9998661886974725	0.986119190659761	49	6	54	45	6	14	71	20	34
ENDOD1	6.0887235804711235	6.138426752013563	83.76665309366186	-0.014610817309331602	-0.0010827648195739592	-0.017365818357196673	0.986989672303135	0.9998661886974725	0.9767165991518493	153	33	149	137	22	51	166	70	160
RPL36A	4.953696239877191	5.046063698620348	38.7689415322483	0.09572531867612412	-0.0010846587572207191	-0.008524872490505856	0.9275102042863115	0.9998661886974725	0.9884940297641256	70	8	46	54	28	29	77	29	66
EP300	8.19335022061256	8.207706068818753	358.131470527776	-0.0010151998462618233	-0.0011066911760911234	-0.02346369491539521	0.9986875587016207	0.9998661886974725	0.9695939407776953	685	103	630	546	143	280	616	286	668
YPEL5	6.611830160084047	6.6863248196944225	124.80141435434476	0.198059568728835	-0.0011719756606726646	-0.012722204015304866	0.8424174501317969	0.9998661886974725	0.9815645242708446	112	71	236	119	56	94	214	100	230
DIP2C	4.736536247164236	4.8166037572738745	32.59207391388203	0.01590273801339566	-0.0013146911591330813	-0.008897884517532269	0.9876423138613964	0.9998661886974725	0.9883047696456955	72	10	45	39	17	19	77	24	56
RBM39	8.596975601641256	8.615802869165899	476.01261204614445	0.015651698299927227	-0.0013299227577711784	-0.019869732423030837	0.9821203876806065	0.9998661886974725	0.9734054743194142	770	132	867	728	218	356	842	361	941
DHX32	4.259595039398218	4.451584030015979	24.869209888854346	0.17536950580292002	-0.0013811364730082142	-0.007122527242960457	0.8956578246115906	0.9998661886974725	0.9890071060317914	44	3	22	51	18	17	50	16	52
GRASP	5.127920172815006	5.275175825717951	44.82636241576922	-0.03766584198360151	-0.0017254245535285632	-0.007768333194538207	0.9758737697102007	0.9998661886974725	0.9888571663195087	68	10	123	72	10	35	62	49	77
GPR107	6.578450670620346	6.602750319514859	117.17719632553563	0.039445450726113884	-0.0017470688754917998	-0.011804631480021501	0.963574269876284	0.9992822811943595	0.9852286531802282	184	49	141	179	58	102	211	73	226
BRD1	5.559515384655041	5.70110508498186	60.627460847196446	-0.052755156585893186	-0.001775506761490646	-0.008829253591142335	0.966539144232272	0.9998661886974725	0.9879549314661256	150	10	129	103	14	60	124	35	103
GABARAPL2	5.510116636978164	5.632807934131081	59.8706382181629	0.29831752157434077	-0.001851223492977326	-0.011818466260757464	0.761451182305987	0.9998661886974725	0.9810859374050279	56	18	72	63	55	40	102	55	101
OGT	8.06706379999424	8.146377294484598	342.52368810125796	0.08895267939557758	-0.0020013263215264278	-0.011314407301816138	0.932029971317346	0.9995305150485742	0.9848255839706275	532	56	837	502	150	255	635	277	615
FBXO30	5.257348917380244	5.304663702112641	46.83336904520934	0.07645107843692829	-0.0020095464590273726	-0.00567404604457447	0.9373716656827403	0.9992822811943595	0.9920647373869955	73	22	52	73	22	40	84	27	95
NAP1L5	3.023414252579838	3.424917390494379	11.063660576694765	0.004046310094031305	-0.002083030588495799	-0.004426159195778655	0.9983994569869349	0.9998661886974725	0.9916898005077772	12	5	26	22	1	2	22	13	24
TUFM	6.385513666178203	6.452741439209464	105.03515409504529	0.046183642142593365	-0.0021598884565576086	-0.012309761659330024	0.9670259612516203	0.9992822811943595	0.982809076910289	240	33	83	186	52	100	186	55	214
SMAP1	4.697658194688558	4.7697258124692805	31.60668748661801	0.05583404255330661	-0.002179937192603762	-0.007385124925699436	0.9609186834872648	0.9993287272581047	0.9890071060317914	67	14	48	32	13	20	68	21	62
PSD3	5.448821633306731	5.53379248291747	54.53164124386214	-0.1051130017895127	-0.0022005886452816617	-0.015079968675156383	0.9192420295339037	0.9992822811943595	0.9784548194338857	105	21	82	107	12	46	68	61	86
ZNF768	4.326774045228042	4.576248653445634	26.673965545328343	-0.07257667935518447	-0.0024684639056763024	-0.002441315656928017	0.96394700307978	0.9995826187168431	0.9954346072877023	105	4	24	46	6	29	34	27	39
PAFAH1B1	6.9576714575385354	6.9831683456093785	153.1135454505741	0.04677709073452523	-0.002515963144239785	-0.014877287164056561	0.9556628826333727	0.998633467561377	0.9804039773217211	242	84	210	209	53	128	272	116	264
CXCL9	4.581203423722159	7.170364447958461	179.63797563205767	5.158612106364717	-0.0025827901060991184	-0.0015178475871959166	0.05852878469692653	0.9998661886974725	NA	4	335	29	0	0	155	233	131	357
C2orf49	4.53436749967898	4.667842861985269	30.25981048376722	0.3102318137199694	-0.0026603109975851364	-0.010062153732572496	0.7842262424247756	0.9998286584806023	0.9839896088291417	36	22	24	34	16	13	63	23	61
ALKBH7	2.4348046136139914	2.6776646807873354	6.125840826057309	0.01286481084126893	-0.002721642059542232	-0.0035624300839647185	0.9935631647786021	0.9998661886974725	0.9929112225993801	12	3	6	11	2	4	11	5	12
GOT2	5.377859208583354	5.429361148318426	50.86673463593841	0.03615459225284294	-0.003022190913150553	-0.014132391339442659	0.9719438196431659	0.9984217357757721	0.9810933665868253	95	22	50	99	18	43	87	38	93
PTPN1	7.008269996205528	7.05400020152574	161.12122868117433	0.08861777813367551	-0.003321373137050645	-0.014030718479782598	0.9223213199811239	0.9981994032200001	0.9810259065561023	212	91	158	285	62	138	237	138	285
RFX1	3.345121264849095	3.547297536959063	12.406224634284749	-0.12870504062352997	-0.0033466981015605577	-0.011162462172508669	0.9312568908832959	0.9992041016326647	0.9810859374050279	25	3	30	13	4	11	16	15	17
PDCD5	5.1218936805620885	5.225277649157885	44.58995697409312	0.23889999313726867	-0.0034465326932428797	-0.01049811342420171	0.8392104451844496	0.998961426956903	0.9850069303668799	91	20	23	59	28	32	66	37	91
SNRPF	5.399149939256351	5.477262723543665	53.50120841921551	0.2218505893479808	-0.0038045600447552	-0.010589625789702947	0.82742968527425	0.9983767757431624	0.9853230694070222	101	29	36	59	31	44	87	37	104
GPIHBP1	1.9253788109695666	2.936647236076749	7.973183200207843	0.0745638066286632	-0.003924398206694272	0.001741950374993701	0.9821203876806065	0.9998661886974725	0.9950327641756798	5	0	30	1	6	15	1	8	7
PIGN	4.784894705257985	4.989279653506095	37.57471625024983	0.298688772597271	-0.003975185743158844	-0.009421173743040865	0.8044275673894106	0.9990625039834935	0.9850069303668799	60	5	24	60	36	34	54	26	75
OSBPL9	6.665020114958337	6.692992633506659	125.0672691552593	0.0692007300218508	-0.004073410714489612	-0.00996150198592545	0.9335994526410326	0.9968198466188137	0.9815143305009454	163	65	193	161	52	102	207	95	235
DHX30	5.588734218720995	5.69474951410208	60.6425154198956	-0.01498495268287949	-0.004166201038415925	-0.013481037174806799	0.988378372901479	0.9977760414154095	0.9810859374050279	195	11	80	93	20	48	98	51	119
SEMA3E	1.5599837413465876	2.142973850467271	3.4889479470215434	0.0722254752019308	-0.004364834660932513	-0.003074103327793256	0.974886291616848	0.9995305150485742	0.9929112225993801	11	2	6	3	0	1	8	3	8
FUBP3	5.9409421369632325	5.978782055708098	75.1500339734115	-0.010645788031032766	-0.004388233832381774	-0.01952914283998493	0.9891216163848251	0.9968198466188137	0.9734532421757964	181	23	104	90	35	60	136	65	118
ZFP41	3.59522432573077	3.9519115427255365	16.625630563489754	-0.27757733656738176	-0.004583027429694724	-0.0015607290053214538	0.8775246732908459	0.998961426956903	0.9971583609784184	52	4	38	16	2	24	36	10	11
LA16c-431H6.7	0.9085748367898481	1.727951844323302	2.4909265231806494	-0.4624336608709926	-0.004750527554261294	-0.00447203690176533	0.8627567753216572	0.9999422886946019	0.986119190659761	3	2	1	5	1	0	10	2	1
S100A11	8.047064377572513	8.151726182445945	347.90101210192483	0.247168944661718	-0.00476225888587082	-0.013928153446084649	0.8066324513861789	0.997676861831862	0.9784548194338857	328	220	287	359	224	307	541	269	618
GPX1	6.596118019900893	6.65080506800811	121.64572128736381	0.059387575078235236	-0.00476486427806071	-0.013764880669014962	0.9559029612344547	0.9968198466188137	0.9810259065561023	214	56	92	192	63	113	156	115	194
RELN	3.1807913643283974	3.4861453587325006	12.997145870203205	-0.2240234548988316	-0.005104468761057977	-0.0056334116670773565	0.9115811333440684	0.9992822811943595	0.9886586156760193	13	12	13	16	3	15	5	16	16
PPP5C	5.749442657614038	5.81010408238052	66.7287462882669	-0.022806131835841736	-0.005134082266306621	-0.014912944749546112	0.9805694916602772	0.9968198466188137	0.9792907942078892	166	26	64	104	25	75	107	40	111
PPIA	7.653088073878583	7.727787681032577	258.24112443198135	0.14343660657280308	-0.005182041488164657	-0.016546411810254152	0.890025178056423	0.9968198466188137	0.9792907942078892	420	134	166	345	151	243	485	152	449
ZNF709	1.782635171082181	2.3391625726066136	4.254169823137251	0.20764110863670204	-0.005234989059859996	-0.0029900680224355038	0.9242521871401989	0.9990625039834935	0.9929112225993801	4	0	14	6	2	5	6	2	10
TMEM101	3.3376339800837806	3.5874581421005782	13.346829753907752	-0.04577700897359427	-0.005293452688275652	-0.005551848451368371	0.9805556910333387	0.998961426956903	0.9890071060317914	21	6	6	28	7	12	31	12	8
TXNIP	10.02842624062463	10.203479942269562	1439.0610466399194	0.31375360703185506	-0.005322860248371161	-0.00954962375604361	0.8315089608142708	0.9981593405785981	0.9853230694070222	474	643	3009	1775	812	1171	2190	1326	2412
PRR34-AS1	1.5830811264097535	2.175816474956459	3.754485598657829	-0.06556677284287159	-0.005381292621725805	-0.0027165568329466185	0.9790592571874301	0.9992822811943595	0.9929112225993801	11	1	1	7	2	1	12	4	3
PTPRO	2.650838008505054	3.0131274231235095	7.904932464841225	0.04059641052235804	-0.005382585059289444	-0.005265313309883992	0.9821203876806065	0.998633467561377	0.9891493114962703	22	2	20	4	2	11	11	4	14
C12orf5	4.237099458374619	4.398776748948029	23.767144975780454	-0.18658982589200282	-0.005479050976437008	-0.01029523293783759	0.8841058133342724	0.9973950962192446	0.984485005488357	44	5	29	59	8	26	27	26	31
CNP	5.075548006878718	5.25768261984214	43.97192412892473	-0.049086745456267976	-0.005555329200159491	-0.007608223243148922	0.9719438196431659	0.9972465914875394	0.9888637774330796	120	12	62	94	6	44	72	21	103
PAPSS2	6.779189695737624	6.801569958510143	134.9038314348048	0.04481907193608593	-0.005639988809315689	-0.015130696721869312	0.9583565520628681	0.995271555665479	0.980099149019811	235	59	191	145	68	115	210	98	267
GRIP2	0.8856358504045785	1.6924185969108108	2.3873646084144093	0.5051206038895812	-0.0057719332437472836	-0.003391688067723348	0.8432567134555143	0.9998661886974725	0.9890071060317914	6	0	3	0	3	1	5	2	4
XYLB	2.7687615104611143	3.006680560521093	8.002063788968762	-0.0072753811713865595	-0.005804113062926742	-0.006856273631807146	0.9959559525559848	0.9983767757431624	0.9885748905600762	21	2	7	13	4	5	18	7	12
MROH1	5.9140535496209745	6.067220589386327	78.8169052785549	0.018092447280926283	-0.005918046331628653	-0.006797311389762418	0.9877761994069021	0.9968198466188137	0.9893111186276108	231	15	93	189	14	66	123	69	147
EXOSC2	4.2446843196254695	4.439497567954616	24.44008260268665	0.030516272142321922	-0.005933865296770631	-0.007011673507612675	0.9831285684179387	0.9973950962192446	0.9890071060317914	56	5	15	63	10	26	48	18	30
SLC9A3R2	7.708875046120501	7.78589072371537	266.80074202947645	0.05559456648195826	-0.006049925149221883	-0.012683804462824522	0.9609186834872648	0.9964136388178123	0.9810859374050279	698	86	590	217	74	204	384	264	470
TIGD1	1.1068719683291681	2.0570758315663236	3.1776311879839487	-0.14023542502773162	-0.006077321571195698	8.638812339433055e-4	0.9639458408797247	0.9990625039834935	0.997982636072267	3	1	2	14	0	6	2	0	9
KDM5A	7.149795026506433	7.164356937359672	173.2899404080663	-0.009442855982887735	-0.00622477893338385	-0.021146690260533677	0.9890666422701642	0.9942195673279511	0.9731657909893031	294	67	247	274	73	160	288	113	331
AMER1	3.3093732408829126	3.529553245529416	11.977669322784315	-0.012189608968755839	-0.006233616805205618	-0.012107692489990813	0.992754747928811	0.9973360319182953	0.9803142298570133	23	2	16	30	4	8	20	12	23
SENP3	3.1449513466415073	3.724757436143458	13.408352946416713	0.15796653906401506	-0.006236009623983902	-4.998295491868253e-4	0.9450610932981991	0.9983767757431624	0.9985134272570259	52	0	22	24	2	5	27	17	25
PRPF8	8.359127485005892	8.393292106838734	406.8725710686241	0.008353699690364057	-0.006470035744950625	-0.020197054763483914	0.9908644325169705	0.9950166072979599	0.9733805757310142	1006	102	624	719	128	316	721	342	701
DOCK4	7.448296066865006	7.492435838806813	217.52904009751651	0.028423603792331577	-0.0065983517539817405	-0.018985655954900184	0.9756858224447573	0.9951035281303265	0.9747263244974468	516	71	437	198	78	164	330	188	431
RPL3	9.347617929083844	9.36879007308973	805.9946911253006	0.029645413302274524	-0.0065997907996960155	-0.021906710808715948	0.971445846993402	0.994520673040571	0.972529070383154	1791	368	948	832	364	689	1340	665	1332
CREBBP	7.824392793154885	7.910641315688959	290.23362799876594	0.054673764353736255	-0.006668377544274622	-0.011989866569432142	0.9613903542196909	0.996273767144958	0.9828198833168352	829	54	614	358	82	275	472	208	521
METTL14	4.928806104888502	5.062429873311784	38.23715812231699	-0.04966984810546044	-0.00672061481078807	-0.013298038453612802	0.9687748966430841	0.9964136388178123	0.9810859374050279	68	9	74	83	9	20	75	36	76
MAPK13	5.1331261896863305	5.29794071303926	45.292129131830684	0.02412634129499888	-0.0067987341679306736	-0.008016231214948905	0.984097854749774	0.9968035054891691	0.9885748905600762	67	11	76	126	9	36	77	25	115
ATP2B4	8.838072757007385	8.882851553418169	573.1183756747783	0.060109913684265714	-0.006803856598727063	-0.016694339781640193	0.9484350908677717	0.9951645254057229	0.9769836562960285	725	248	800	1297	163	421	1068	423	1110
KATNB1	3.0484588337051677	3.4817421365163486	11.419176980797529	-0.19456807959971917	-0.00691725527666174	-5.418969614823764e-4	0.9223213199811239	0.997676861831862	0.9985134272570259	48	2	13	17	1	13	8	15	17
AC007308.6	1.4530197490146568	2.052654913337482	3.223830664141059	0.06996679676706168	-0.006949847030436762	-0.0023457683423963697	0.9758737697102007	0.9979208568629953	0.994085960841085	3	1	9	7	0	2	5	5	4
ICA1L	2.494324543797644	2.959927448107117	7.7425241829667995	0.12441775089073791	-0.007066942423508354	-0.005163742570563946	0.9579696312626734	0.9983767757431624	0.9890071060317914	15	5	18	7	0	6	19	7	7
UBE4A	6.577611742798604	6.609376458645038	117.8322036822161	0.044776180627349775	-0.007108308068594977	-0.01596242479279168	0.9607265394492617	0.9942195673279511	0.9784548194338857	223	62	122	169	45	80	210	105	206
PRICKLE2	5.392623266371384	5.549716996440327	54.40301933643064	-0.05246296610855981	-0.007315022874298622	-0.011503641507532391	0.9690556676269976	0.9964136388178123	0.9879549314661256	180	11	99	74	10	46	69	48	118
KDM5B	6.315161905921378	6.360413611143444	98.2300686402399	0.03217622906838477	-0.007523271877934564	-0.017752189156162706	0.9735341907482095	0.9942195673279511	0.9759773251361124	125	28	195	162	44	74	166	76	197
BGN	8.539010304616445	8.58107555420288	465.8725949816841	0.02885531199115888	-0.007731627321063096	-0.018514771348508322	0.974793725483369	0.9942195673279511	0.9737617169716046	1159	230	642	449	147	334	786	464	721
DNAI1	0.7914139718984728	1.986189119204838	2.967253940571542	1.4629560693779406	-0.008204910146052602	4.8277602793574413e-4	0.5454065788994371	0.99901378953928	0.9985134272570259	0	1	17	0	0	3	5	2	6
CFL1	8.523767120188747	8.578983777602975	466.8524310447643	0.09141869891140673	-0.008206961956639074	-0.01716454977343371	0.9193010389307545	0.9942195673279511	0.9750367760906619	758	309	570	434	176	452	696	333	845
TET1	2.8437052471029984	3.3215325089447965	10.355166735879763	-0.0958941355978403	-0.008281093552222873	-0.0037272740167210027	0.9690556676269976	0.9973405605018109	0.9929112225993801	33	0	11	15	6	11	16	13	7
KRT8P46	2.529825777911487	3.0541395026154983	7.803535462447735	0.08780305496070094	-0.008300620124992457	-0.004892459583521857	0.9694856740384475	0.9972465914875394	0.9901432419086309	25	0	10	18	2	3	12	10	18
MTDH	7.49034984342059	7.533004104096643	225.45886894074096	0.09588679790697499	-0.008397518056133254	-0.017069751547175445	0.9105162945967505	0.9939916120037818	0.9761599708012813	320	144	255	276	89	175	382	193	380
C7orf49	4.240429145104935	4.513977990407107	25.209859548887447	-0.041842076538015714	-0.008501176253008402	-0.005474225299834505	0.9782080867195136	0.9964136388178123	0.9905990736645772	63	5	67	34	3	27	36	12	63
RP11-230F18.6	1.3224518103304739	2.0328177493684234	3.5703622267898005	-0.2999672649503666	-0.008552894306314063	-5.672656951408586e-4	0.9133858368248059	0.9981994032200001	0.997982636072267	2	0	8	5	3	3	3	7	1
SMPD2	1.6627202789960533	2.233857730260023	3.8879454951685615	-0.14518971019670407	-0.008799744358177278	-0.002820763629304218	0.9518119376793094	0.9968198466188137	0.9929112225993801	7	1	7	10	0	3	4	7	4
TONSL	2.312913309128198	2.8895408886456626	7.157786417225616	0.5986475773695936	-0.009131371844121963	-0.002420717969694473	0.7764179693683162	0.997676861831862	0.9941268368025195	35	1	1	5	4	7	14	5	11
MAN2B2	5.6948560053946515	5.765867081417481	64.36703047408464	-0.03707055299392532	-0.009176562039248215	-0.018480774335103634	0.9723611229508498	0.9939916120037818	0.9737617169716046	180	25	73	101	16	59	101	57	100
LAPTM4A	6.5725625871566615	6.633180987585321	120.54266698675639	0.1597323856388042	-0.009180626209483133	-0.015003697540770272	0.8653098485695996	0.9939916120037818	0.9784548194338857	122	56	151	141	80	94	188	108	204
DNMBP	5.502671462996148	5.565947058250468	55.756792533950296	-0.09980164669928449	-0.00920575471766599	-0.021780780666185637	0.9172890309291559	0.9939916120037818	0.9713537731139807	106	16	80	113	19	46	85	59	80
GFM2	4.128395902240449	4.244015185589147	21.733381825444514	0.14400219392233118	-0.009229621217456739	-0.005175846976953251	0.9116103628506081	0.9953052352036533	0.9923755074612581	28	10	20	39	12	18	36	10	52
NPAT	5.010804232197878	5.138501918944836	40.93760790077574	0.07581127479967882	-0.009245809075999341	-0.01230112407044991	0.9518119376793094	0.9943333179429451	0.9815143305009454	57	19	99	57	7	32	69	28	89
DKC1	5.44805801501054	5.538487442172809	54.51996220617636	-0.028427397799587632	-0.009275500028663333	-0.015220862621462038	0.9790592571874301	0.9939916120037818	0.9784548194338857	128	17	53	124	15	55	87	42	88
SAT2	4.658427591811383	4.770499800776018	32.175357641606176	0.06394768564068706	-0.0093898853269157	-0.01004981340615786	0.9606555896736116	0.9950604555344353	0.9853562788423971	39	8	46	41	25	37	39	23	53
CTD-3247H4.2	1.6670773419346887	2.3117391702714785	3.9912048103600006	-0.09078108681933535	-0.009479681823153025	-0.0023575284426173957	0.9712960424832618	0.9970758141520174	0.9941268368025195	15	1	7	5	0	1	4	6	11
LAMA2	8.919728457167189	8.96919421832317	609.5435467853475	0.03837926748657322	-0.009540631661312126	-0.017677913992222075	0.9690556676269976	0.9939916120037818	0.9747263244974468	1601	161	640	734	343	416	976	615	1031
C10orf12	5.123179148402514	5.231905724249284	43.676298145808396	-0.06405330129558608	-0.009587274501009534	-0.014453074409122432	0.9578234353109053	0.9942195673279511	0.9791242735145047	70	16	85	81	10	21	69	47	92
CTA-384D8.36	1.8251166526606408	2.2845787005478138	4.035060871292076	-0.1485108590419577	-0.009637130066354267	-0.004403833109176563	0.9415611335942901	0.9969518616095124	0.9899480089869996	7	1	10	6	1	5	10	1	6
SNAPC2	2.7220016893245247	3.0727051309616926	8.256060103956067	0.058588962136385855	-0.009637543486601658	-0.005436833262742048	0.9759469636940549	0.9968198466188137	0.9890071060317914	28	2	5	12	4	3	23	5	17
RAVER1	3.903769396847488	4.057810832642368	18.138976203758496	-0.027845077749459397	-0.00970086647335092	-0.015442834891066333	0.9811168140021823	0.9946764926156445	0.9767165991518493	44	4	21	39	6	14	29	14	40
CYP51A1P3	0.05800794424360754	1.4726642273017112	1.289141038860946	-0.15717783664277699	-0.009848867396582207	1.4683283765617587e-4	0.9637775457474789	0.998961426956903	NA	9	0	2	0	0	0	1	0	9
YWHAB	7.940471389681352	7.96086101490938	303.1733564870085	0.03106063978147882	-0.009883677379838562	-0.02074420038174591	0.9701860949575665	0.992777346332038	0.9733805757310142	512	135	359	366	162	277	504	234	491
FOLR1	2.828697747768798	3.114264520726648	9.397858484672795	-0.049855132487841694	-0.00997261286083517	-0.005143254691177823	0.9790592571874301	0.9968198466188137	0.9890071060317914	10	7	7	20	2	8	11	13	8
DUSP22	5.274250144279179	5.364253953668934	48.27213189431076	0.06298380878936916	-0.009976559427217124	-0.0135906440475067	0.9587863673614452	0.9939916120037818	0.9807963108973976	52	16	117	73	17	37	100	37	77
CCDC9	5.455181718952257	5.5718001179365935	55.37941502331722	-0.020460198556974205	-0.010024864457774571	-0.014733379769889842	0.9847036167552751	0.9939916120037818	0.9784548194338857	171	10	97	72	17	37	101	44	117
SNORA54	4.217172522136026	4.539775985191025	28.512214223650762	0.6369678066819967	-0.010044384084703107	-0.013519105836000448	0.6835258773616774	0.9969306329423976	0.9733805757310142	10	14	31	16	30	36	39	20	27
CEPT1	5.063716059476074	5.176215977537128	42.98380929355388	0.20535672720797982	-0.01013314158538873	-0.011912370079581795	0.8678532592738805	0.9943168997855826	0.9815143305009454	34	19	64	60	27	39	84	18	86
IL1RL1	9.241527081233212	9.343558212508027	791.402531302612	0.08811556475435997	-0.010209654911270644	-0.014384889599299512	0.9361436729808972	0.9942195673279511	0.9784548194338857	1322	187	779	981	645	421	1869	522	1593
HTT	7.230378842191368	7.280983819804823	186.96568996090508	-0.013026903807926845	-0.010283937299099103	-0.019958755312467553	0.9879170593391153	0.9931778077917657	0.9733805757310142	495	55	262	332	49	128	290	165	389
DDX54	5.186330025024859	5.354029705648515	47.34554773291742	0.039869817349051276	-0.010291853379923988	-0.010448010695899576	0.9756858224447573	0.9942195673279511	0.9850069303668799	163	17	64	65	6	33	93	33	100
NDUFA5	5.507887703180966	5.607054254686322	58.96844893105474	0.2601495511015509	-0.010398091725455125	-0.014304037765548143	0.7921870184303348	0.9942195673279511	0.9780887683116993	67	28	53	62	46	35	107	56	95
MED17	4.60087087611957	4.741809875427758	30.697176804532155	0.15214228506310568	-0.010488665669579069	-0.009840550205691174	0.9079707046450686	0.9942617754659371	0.9853562788423971	46	9	22	86	13	22	50	24	66
RHPN1	2.605678612022958	3.037625888461854	8.139414796767115	0.04775023308991257	-0.010600538203377528	-0.008052796481822198	0.9805556910333387	0.9968035054891691	0.9853562788423971	16	4	13	17	0	11	14	5	10
DGKG	4.321381452091155	4.484080783748935	25.252309751900153	-0.019804519974787473	-0.01060360753560369	-0.011848627091088016	0.9876285162765708	0.9943302732053528	0.9812587709505997	47	9	67	26	5	17	36	28	46
COPB2	7.3610335374422275	7.388198399477909	202.78574108349133	0.03325150053706615	-0.010641342293277173	-0.02063223170392751	0.9690556676269976	0.992515418755237	0.9733805757310142	358	58	259	292	122	154	355	158	380
EIF3H	7.04748040918473	7.10523920360599	167.77622175649168	0.15246317914800553	-0.010657203146634259	-0.015910652798440023	0.8653098485695996	0.9934348121497806	0.976306764906472	210	99	173	177	95	141	248	138	304
ITGB8	5.02314360253587	5.19681751938596	43.76993652925155	0.23445854684320322	-0.01081476658537292	-0.012179650156097408	0.8435621934573018	0.9947093013085926	0.980099149019811	86	8	44	33	42	31	85	41	57
GNA12	6.035679233346547	6.078195371920908	80.54040807337499	-0.017796164518344607	-0.010963829131612835	-0.021021530088997004	0.9835007342918465	0.9925883151866751	0.9733805757310142	214	29	100	103	30	71	114	59	169
APLP2	9.827995489730709	9.901108075109715	1169.3443303523106	0.1360589156533908	-0.01115340759355987	-0.01946430217595353	0.8889385444505015	0.9939916120037818	0.97391421093174	1278	633	1284	1088	772	958	1761	935	2256
CTNNB1	7.748209861952114	7.776473194258855	265.46120651301794	0.030181780616302587	-0.011249355463398256	-0.021290642071431522	0.9719438196431659	0.992515418755237	0.9733605809181269	399	88	304	559	122	204	454	214	491
MED25	4.830154127702042	4.960553074614071	36.16532997543099	-0.1954750410522857	-0.011249612448069313	-0.011248999684805102	0.867811504809202	0.9939916120037818	0.982809076910289	104	8	44	48	16	49	48	28	41
ARFGEF1	7.079466480373842	7.115881065385648	166.63400480164768	-0.015139078506764474	-0.011341638603172948	-0.025300957099800483	0.9847036167552751	0.992515418755237	0.9676840724684187	335	42	326	260	59	132	305	119	319
METTL2B	4.134683210321597	4.356084947390373	22.742728862651276	-0.020005807860389548	-0.011548828303401393	-0.012949642936252033	0.988378372901479	0.9942195673279511	0.9801744521818198	54	9	33	47	2	13	40	24	42
CLASP2	6.204536613170664	6.240567686981044	90.25065026929184	-0.039629492278889095	-0.011663555249340478	-0.02488043085016457	0.9646364315061355	0.9923722295817454	0.9679544009345296	145	29	164	150	34	62	143	89	161
DOCK6	6.765422938514326	7.092062313853395	162.73376420708826	0.2020045210765857	-0.011852159624163312	-0.0022676450559094936	0.9083909795186058	0.995271555665479	0.9950327641756798	370	22	558	208	12	157	169	150	322
C1QTNF1	4.487401239698295	4.688878187956259	30.129817192745918	0.22084022795334055	-0.011952450639561851	-0.010305523723369651	0.8737966176755546	0.9943333179429451	0.9827648099129571	26	22	36	64	5	14	51	32	56
ZC3H3	4.108081256463646	4.418466645404177	23.23046965084167	0.0029182428863986074	-0.01203913110508498	-0.006493343766299267	0.9983994569869349	0.9943333179429451	0.9890071060317914	65	4	40	53	2	12	41	19	61
RHOC	6.36932366069206	6.399346382958158	101.39707944709737	-0.07483242021073633	-0.012086801245929642	-0.023863694976724838	0.9300503254976153	0.9915707009627222	0.9695939407776953	198	39	156	138	40	99	119	92	175
MCMBP	5.3207177399129195	5.378156442940661	48.671323924057376	-0.013257381175258355	-0.012177100225853998	-0.01944887863828788	0.988378372901479	0.992515418755237	0.9742713974640309	87	16	94	69	18	34	93	31	107
SF3B3	6.893459047517751	6.927022700070282	146.21543809503578	-0.013507895152916042	-0.012180545673362377	-0.023662821670040687	0.986989672303135	0.9915544842424607	0.970285353025338	312	46	171	287	54	130	264	95	271
SMPD3	1.2306440567481722	2.0165836615877915	2.8924629717311485	-0.4115663763745554	-0.012247529982334339	-0.0017991883685585818	0.8641683591879955	0.9969740303133294	0.9946776266836979	10	1	4	5	0	2	1	1	14
CTIF	5.328899299172901	5.568065845564467	55.08252388393715	0.04893629158991187	-0.012517868636099185	-0.003482000147062878	0.9743511114843441	0.9942195673279511	0.994085960841085	230	6	94	49	14	47	84	56	87
KIAA1683	2.2340088077648623	3.044272740134976	7.384318561712226	0.4992492452124113	-0.012653659063292579	-4.0282317730362877e-4	0.826860006905523	0.9968198466188137	0.9985134272570259	9	0	22	23	0	3	20	4	20
CYP19A1	1.9515012402815861	2.7360787570178338	6.121967092426853	0.5336714652244055	-0.012669119996710223	-0.0012544070236480654	0.8582769427059742	0.9968198466188137	0.9965830451297175	15	2	0	21	1	4	20	5	4
C21orf91	4.0946667433497055	4.421515906475668	23.972246164914967	0.2757558244145531	-0.012773961301641634	-0.002338347747896573	0.8653098485695996	0.9951035281303265	0.9950327641756798	26	4	97	14	7	25	36	22	34
TXN2	4.493504666114259	4.6372829068816985	28.57268510711944	0.006201842646112533	-0.01286237180885721	-0.01177151066233991	0.9959559525559848	0.9939916120037818	0.9815143305009454	82	6	20	47	15	25	42	29	42
MPHOSPH6	4.3194621692063055	4.51104804973533	27.217932083244232	0.4504194307996851	-0.01290338179018212	-0.012811311952611865	0.7421452450174663	0.9943333179429451	0.9769836562960285	38	15	9	34	21	16	36	25	57
ESRP2	4.059767111698387	4.23389936174448	20.887237817425806	-0.008005819282300174	-0.01300133260607342	-0.01139159331222928	0.9952746964856581	0.9939916120037818	0.9815143305009454	58	6	15	46	6	22	28	15	41
AC024560.3	4.627332370838205	4.775877507438915	31.030428290793616	-0.01703051839898578	-0.013099493332829167	-0.012567769027104386	0.9886623480270258	0.9934348121497806	0.9810859374050279	101	7	44	37	11	18	53	20	85
RNF208	0.3157155151884711	1.4362489228876028	1.5256591348548323	-0.5091323115250407	-0.013217349032446923	0.004940536432276812	0.8448428333054826	0.9951645254057229	NA	3	0	1	6	0	0	1	5	1
LIMA1	7.407955096459776	7.447258430538357	211.65489082220577	-0.014641822653549257	-0.013373585019406562	-0.020180100885424036	0.9869146553025121	0.9914272651892809	0.9733805757310142	362	84	387	205	99	162	300	231	315
SSU72	6.328119869444031	6.361633632738888	98.35076431863637	-0.012463316348527844	-0.013468014417694492	-0.024559563756641967	0.9876423138613964	0.990768523698641	0.9685804106700165	191	32	112	197	39	82	158	81	176
SPRYD3	5.637628677906229	5.760130903795558	63.46646116772474	-0.07998644352843906	-0.01355715466314067	-0.013997116346034401	0.9455824650155624	0.992777346332038	0.980099149019811	178	13	129	91	14	48	108	66	95
TBC1D2	5.831897666357299	5.9007981455915	70.95976319837358	0.050538856617503576	-0.0135866273000204	-0.017228115371621174	0.96394700307978	0.992515418755237	0.9753954939017805	198	26	55	117	26	52	124	59	131
FAM111A	6.582826961939024	6.618406643642574	118.35407410496182	0.034451359023116176	-0.01361531258218384	-0.016953574024491984	0.9703679388377001	0.9908203518749553	0.9769836562960285	174	44	183	152	65	82	227	71	263
BBS2	4.80143930972573	4.867874716822507	34.45079497450648	0.14497189402599156	-0.01361921719758659	-0.007301660585333245	0.8856060400109199	0.9926183172180452	0.9890071060317914	56	14	35	42	23	25	59	23	72
KIAA1429	6.5057538533636965	6.5229525479733015	110.83235846370631	0.02693895835864739	-0.013679225527442126	-0.017804134157504543	0.9736706674234353	0.9898877405164052	0.9761599708012813	175	47	153	152	54	88	196	83	201
FAF2	5.8043514346811795	5.850501869004954	68.86843087155857	0.0542047005967848	-0.013743003535452606	-0.016844040188216856	0.9566338996035352	0.9913480469778951	0.9769836562960285	101	34	75	136	24	55	122	54	119
RHOBTB1	4.563740479238344	4.71635778028984	29.66580763787005	-0.0828324501158775	-0.013802759296624589	-0.014659405862330513	0.949426210560231	0.9931778077917657	0.9782134269701503	89	5	46	44	10	21	38	25	75
CHTF18	2.836944245459465	3.3681332638019534	10.051255083213684	0.19725200008454	-0.013928590636223514	-0.0012549087582898555	0.923322075634245	0.9951844599354809	0.9972683687084989	51	1	8	15	1	12	22	4	18
RPS16	7.124297141175037	7.146344484427909	171.82455485247465	0.04640186674060176	-0.013982535535628124	-0.019649480151929057	0.9559029612344547	0.9900346691950814	0.9734532421757964	280	82	187	235	86	141	266	133	331
CC2D2A	5.052638250593963	5.15949984953499	41.68857784410654	0.020424691076894638	-0.014147917480278565	-0.014375491220012833	0.9868965004973064	0.9926183172180452	0.9784548194338857	104	15	88	30	13	39	78	32	60
MAN2C1	5.860124500253283	6.046312595959154	77.40645374100555	-1.2710826788704077e-4	-0.014154508922522329	-0.007229924544059433	0.9997701150203735	0.9932971559886025	0.9890071060317914	233	12	146	147	11	53	124	71	160
MYO1G	5.641108676523296	5.8631756824559	67.96595430709806	0.025373837459306086	-0.014271348999495472	-0.005071389483343089	0.9853155217806929	0.9939074298037656	0.9929112225993801	140	12	188	122	7	64	101	57	123
ZNF611	4.255609994261922	4.564669599293475	25.950628068314156	0.0367116627960364	-0.014543533628897933	-0.0058138758845716135	0.9804220826729471	0.9939916120037818	0.9895452413128766	50	2	65	57	5	15	46	18	71
USP25	6.703869860596178	6.737830311064899	128.52675473021222	0.023146224459571	-0.014875604383864725	-0.020346955744053388	0.9782080867195136	0.9898877405164052	0.9733805757310142	221	40	221	148	70	100	231	81	271
COX17	4.491543863078267	4.590365327797754	28.443041144456526	0.23923912578788448	-0.015088235358205637	-0.008624886850047078	0.8212541551742507	0.9931778077917657	0.9874245779184986	36	11	34	27	23	18	48	22	57
SH3YL1	4.450661879379856	4.583364521514488	28.15018435203171	0.018773961204918626	-0.015140594801030279	-0.010776851357968107	0.9876423138613964	0.9932296064224866	0.9828830702123852	46	20	33	34	8	35	36	12	55
ROGDI	2.94399937102959	3.290159608432391	9.682352127124966	-0.0543415916621625	-0.015378314642376054	-0.009718202616183223	0.9756858224447573	0.9939916120037818	0.982665246853963	22	2	16	24	1	12	20	5	14
CCDC88B	4.96377632481921	5.248730809420212	43.43854797093776	0.10369754391300294	-0.015693489209619958	-0.0032419676485708412	0.949972418643587	0.9939916120037818	0.9941268368025195	126	5	132	34	8	42	83	25	84
GPN2	4.103698446199546	4.34206710384937	22.44841685304227	0.01790200744342816	-0.015716640871098413	-0.009168965360296235	0.9891216163848251	0.9935050865379849	0.9853562788423971	50	8	21	61	3	10	42	24	44
STX10	4.607415090241353	4.7445155541046695	31.01108334033747	-0.0050946739154641135	-0.01591044823095696	-0.013637247358079802	0.9961148425198141	0.9925883151866751	0.9791349236278475	80	16	55	25	6	28	52	29	41
TSPAN18	4.672887751369155	4.854328854285039	32.709252866123826	-0.03509476591521415	-0.016149118895948895	-0.012560697278880532	0.9784745396619763	0.992515418755237	0.9810859374050279	87	8	77	42	5	31	56	20	68
PFAS	3.900865157952858	4.257306896517074	20.66340858961898	0.03227312735495629	-0.01622537763337147	-0.003928715157555845	0.9850059866575261	0.9939916120037818	0.9929112225993801	81	2	16	43	5	8	46	23	36
SMPD4	4.764147148505956	4.904279824873344	33.99385823179078	-0.05824404336122312	-0.016279547287755144	-0.017604030180526517	0.9625311219864356	0.9923722295817454	0.9737617169716046	106	7	49	58	8	29	60	25	66
JADE1	6.251659731402188	6.313407148013043	95.07780498452625	-0.029931409789487065	-0.016392855091535135	-0.020139754191386732	0.9756858224447573	0.9900346691950814	0.9733805757310142	176	23	180	117	49	52	180	97	158
PAX8	1.6716637493086774	2.296592639012271	3.9848140114839823	0.15259355186507276	-0.016460127868335946	-0.0034559596982133237	0.9512485502243659	0.9953052352036533	0.9921149872694626	11	0	2	11	2	4	8	1	10
ZBTB40	5.501245619472128	5.65437178511562	58.66348380442271	-0.020970854979630946	-0.016481257784450486	-0.013341633579035091	0.98654429966306	0.9923722295817454	0.9807963108973976	163	7	114	84	21	32	122	47	122
PDS5B	6.8759710617889915	6.926219365833357	146.92981860467373	0.050226821704762135	-0.01649700725409398	-0.019149618375236203	0.9605620763539496	0.9898877405164052	0.9734054743194142	187	51	273	167	84	83	246	129	314
CTB-63M22.1	1.1058680506426044	2.11900601194149	4.6791330955603785	1.23447969838119	-0.01651403072523049	-0.010876060126612404	0.5735003454367157	0.9992822811943595	0.9621213104145488	1	0	1	1	10	1	6	6	6
NUP50	6.157590232508193	6.207956537894384	88.26510153364399	0.024305284858556857	-0.016603437295191405	-0.02035494231426822	0.9784745396619763	0.9892838514931157	0.9733805757310142	133	21	144	146	49	65	159	61	183
SCP2	6.158797777594984	6.289589071768577	95.3801558001514	0.3435966588822493	-0.016752868769393074	-0.01827646111144745	0.7343600331013505	0.992515418755237	0.9721076419735465	128	73	85	61	51	58	197	70	171
IL21R	2.2983623218092952	2.808762438453123	6.36676749012927	0.2889739427114274	-0.01675730289677636	-0.0040163179460592086	0.8814298109254808	0.9943333179429451	0.9912446177884097	10	1	26	4	1	3	12	6	15
STXBP5	5.13749385152395	5.193179568674935	42.90389755820424	-9.22030156619873e-4	-0.016907769159800298	-0.019798942110471108	0.9991618687863266	0.9898877405164052	0.9733805757310142	85	11	60	61	24	36	77	31	76
PLK4	2.1560049773537173	2.7256446619032517	7.079082605545136	0.8768235340231435	-0.01693283739257402	-0.008889288117708638	0.7213094566407763	0.9968198466188137	0.9773661211148865	8	5	0	9	6	4	14	3	15
DAGLB	4.048574259750688	4.262622472216233	21.390330769686287	-0.0353846006050931	-0.016940317591524447	-0.01042465195939282	0.9804220826729471	0.9931778077917657	0.9828198833168352	53	3	49	17	10	25	42	13	27
SRSF8	4.19236909881827	4.329671823866931	23.517226015074094	0.1472674533751198	-0.017050711969299914	-0.009540946172606358	0.9106392722548784	0.9931778077917657	0.9853230694070222	30	18	30	25	8	10	33	23	54
SEC24B	5.984041608250523	6.030547078336576	78.27458840138107	0.0229734292573941	-0.017271254968486964	-0.019756448925434683	0.9803566770428075	0.9891394670002652	0.9733805757310142	98	33	160	97	32	63	130	73	117
P4HA3	2.01681799859292	2.6357047650463725	6.220177195284653	0.41999800059870745	-0.017307275223972192	-0.006160581390922282	0.8542729052376759	0.9964136388178123	0.9853562788423971	8	0	2	11	8	3	5	5	19
R3HDM2	6.140992450361293	6.205766492171365	88.87110619672775	0.12007372656937401	-0.017323914193276398	-0.016838184963848278	0.9004172085668242	0.9900346691950814	0.9761599708012813	111	28	131	104	64	54	160	71	181
ATP5O	4.319655769951119	4.422365311332214	25.15256673817437	0.19781215782331432	-0.01742361420099504	-0.00864850431652132	0.8698899821415252	0.992515418755237	0.9872088497435332	44	13	29	18	16	21	36	15	56
FAM105A	5.029574574773532	5.15842695452068	42.19436859251751	0.07958587589089915	-0.0174758749247477	-0.014052571833812927	0.9545743884581928	0.9923722295817454	0.9784548194338857	50	24	77	45	17	35	81	13	104
DNAH1	5.106148629590322	5.489287445222907	51.6838730728358	0.02790924027077086	-0.0174797861988466	0.0012092105720486633	0.9873159807829491	0.9939916120037818	0.9983012654943898	176	4	144	54	5	51	57	54	90
MRPL30	4.476240740083188	4.555576627022573	27.48137819757531	0.08270988647486394	-0.017572660340412008	-0.010705342441873026	0.9461147383496494	0.9914637843561541	0.9850069303668799	52	12	22	38	16	18	46	27	44
SMC1A	7.955642998285912	7.990072749057512	308.2351638223015	-0.0042005035211295045	-0.017594435669628664	-0.024413641672836873	0.9956728010993172	0.9883119216324043	0.9688194482498146	652	129	594	346	88	279	420	250	581
DCLRE1A	2.9337703677970537	3.371179896343013	10.25516653082244	0.0633458541497697	-0.017612601309005087	-0.005405743567139638	0.9764713660183499	0.9939916120037818	0.9890071060317914	35	2	5	24	3	6	33	3	20
NHLRC3	5.498346089946647	5.5772900810463755	57.56923328723208	0.2027131367389507	-0.0178228957200815	-0.015280217358757337	0.8301064900865726	0.9907803225549939	0.9769836562960285	67	42	78	57	22	48	101	41	97
THADA	5.686857365669169	5.820766057194614	66.41745364925791	0.06626150771808723	-0.01784394820193524	-0.012414823682776726	0.9609186834872648	0.9913480469778951	0.9810859374050279	195	13	49	145	25	53	118	41	147
TUBG2	3.823541879609099	4.152390842135512	19.17717753868511	-0.04892740583489838	-0.017851354591366025	-0.008998973132473553	0.976915438649307	0.9931778077917657	0.9853562788423971	51	4	37	40	1	15	26	22	34
PSMC6	6.128208151239505	6.163790782843122	85.77900174742656	0.016773923695167576	-0.017900757007913836	-0.01873290518577634	0.9837865577271391	0.9881881324807148	0.97391421093174	129	38	147	117	34	55	165	57	187
NAA35	4.4327332484322435	4.551992075480872	26.517060277652934	-0.028736558726277638	-0.01791179392179416	-0.013332531509237243	0.9803039482733241	0.9912230384857034	0.9810259065561023	62	8	33	44	11	17	59	12	63
RP11-325E14.5	-0.19909843173181282	1.158192395319945	0.8177471170767753	0.02353047881122984	-0.018002484793117696	-0.0014202894123274406	0.9936229796741328	0.9983767757431624	NA	0	0	5	1	0	0	1	0	5
ACN9	1.9356715263753603	2.4135952264838676	4.568410105586785	0.10437358080294919	-0.01800350006380568	-0.004403222343285848	0.9625311219864356	0.9944851174081072	0.9897723040817578	5	1	15	4	2	2	11	2	12
GUCY1A3	6.160484387620026	6.257141163457564	91.55310084496583	0.10929025081318862	-0.01805834120082249	-0.015996873604269414	0.9242521871401989	0.990768523698641	0.9756076361167615	294	44	94	76	29	53	169	72	196
FLOT2	6.162814423634376	6.188315161190469	87.45389805474518	0.007839575245583624	-0.0181885371603049	-0.021673235030491306	0.991176777989089	0.9875412327585879	0.9722192850876272	162	31	105	129	46	62	153	76	153
PROSER2	1.8141829077649747	2.2677207169279003	4.247192366663137	-0.45630615065994046	-0.018355891992250212	-0.004664960873277547	0.8255956408103567	0.9942195673279511	0.9890071060317914	8	2	6	7	1	5	1	4	10
ZNF619	3.415185284099205	3.6023168998220703	12.955557326516262	0.04523998547745332	-0.018358178225002207	-0.009984950751670408	0.9764198703473435	0.992777346332038	0.9833121756703496	20	4	12	34	5	11	17	9	31
PRPF38A	5.656931813675034	5.729758516740622	62.748314364564045	-0.08079185402520114	-0.01836788875657129	-0.02180618984878296	0.9373716656827403	0.9892838514931157	0.9733805757310142	101	23	96	131	18	70	78	39	127
GPX7	2.1555147822775926	2.484720653787755	5.2351583833831326	0.11233861985569628	-0.018417212642561184	-0.0056709250188723545	0.9585474489439905	0.9939916120037818	0.9886577582499959	3	2	11	10	2	5	7	5	8
AGPAT3	6.231745237188122	6.297701089100532	94.5742518068309	0.06539648915950712	-0.01842374155364538	-0.01861846542322443	0.9479156786719574	0.9891394670002652	0.97370766659558206	182	59	111	137	22	81	163	60	186
TSPYL5	3.6322909902430722	3.7579995135807263	15.284706279862311	0.0419268193185529	-0.01843295483687968	-0.007620739478361633	0.9764917460371105	0.9926183172180452	0.9884940297641256	18	10	19	24	5	15	17	12	29
FN3KRP	3.3825321512028066	3.701173967831182	13.478797769928166	-0.023717216358729157	-0.01843837721865108	-0.008617054291902213	0.9879624467360112	0.9932218292651169	0.9853562788423971	28	2	18	41	2	10	29	14	17
MUT	4.483588252197476	4.612315887063437	28.46237847290868	0.10356285097562154	-0.018462864446100756	-0.010850520082933513	0.9332479966552638	0.9921188469263306	0.9833121756703496	46	20	32	42	7	24	56	12	60
TIMM8B	3.8374950854175345	3.9524087724563564	17.406894917377716	0.07336104064866313	-0.018581733303908176	-0.006762720906057157	0.9556684481898012	0.9923722295817454	0.9894134410679998	31	11	20	25	5	11	29	13	38
SCARNA10	8.020286862357665	8.102904398186356	334.85135041286793	0.16445811461431395	-0.01869388451205073	-0.01781987508243332	0.8727779040140231	0.9900346691950814	0.9736729512888752	285	122	600	334	235	268	528	256	655
DAB2IP	5.806138708073705	6.071144047024264	78.57780566748517	0.04994325618762877	-0.018863823269907043	-0.003895256182036455	0.974886291616848	0.992515418755237	0.9929112225993801	235	8	185	137	9	53	132	75	152
HNRNPUL1	7.632266794368662	7.6476463595651945	243.2770569482856	-0.011005824438471439	-0.01891443352706261	-0.02804087090806418	0.9876285162765708	0.9860478554711599	0.9638996538160672	451	115	355	312	91	221	354	179	469
RPL13	8.50149914479511	8.539847250970052	453.57337154312216	0.001622572619130708	-0.018940699329493743	-0.022640528042274455	0.9983994569869349	0.9881881324807148	0.9708853538654164	996	211	445	516	218	466	642	384	650
NCOR2	8.813051962163572	8.931914191728692	591.2460910128103	0.12004520434037179	-0.018948098681068254	-0.012393816611371554	0.9192367907473221	0.9908203518749553	0.9810859374050279	2108	124	952	894	104	536	930	494	961
GNE	4.5341696921903045	4.591223213784556	28.0241301634471	0.040054392374340574	-0.018990516224451196	-0.011442420243607745	0.971445846993402	0.9898877405164052	0.9848255839706275	52	14	30	40	12	24	48	20	49
ZNF816	2.5973655270385017	2.939119545733211	7.873321089322792	0.24698490131736883	-0.019143631547775652	-0.005825871205903057	0.9051371642843827	0.9939916120037818	0.9886586156760193	15	5	2	18	2	8	9	6	15
MYRF	3.950389624132954	4.562917312462496	26.07288973629456	0.13921420068023763	-0.01927771749422906	-0.0047794407532092695	0.9579696312626734	0.9939916120037818	0.9890071060317914	116	11	40	14	1	12	80	4	69
MIA3	7.453631854698805	7.478924175269097	215.93591190187658	0.01499222715773087	-0.01933389189176998	-0.02467480978685814	0.9837865577271391	0.9866665222521894	0.9674384577787793	363	63	312	306	125	151	390	162	431
ANKIB1	5.885120599144034	5.972486305351872	74.76486661368544	0.04897201971337968	-0.0195325966390939	-0.01840469150261928	0.96409625454791	0.9891394670002652	0.97370766659558206	170	13	83	113	48	52	136	64	132
CCDC88A	7.2821675628661895	7.3265499364404345	194.84399173948546	0.05463018519440722	-0.019619390352512138	-0.021078551274045298	0.9544475871900182	0.9881881324807148	0.9725653832709621	374	89	201	208	110	133	310	128	476
HNRNPA2B1	9.99707673080995	10.013289917486892	1260.4561459894278	0.009059681390359809	-0.019892141238864198	-0.029795852923307723	0.9891216163848251	0.9870756287767104	0.9609853359049784	2031	495	1861	1426	696	1043	1995	929	2484
TAF1C	5.098500761238216	5.248066704233629	43.928045289288264	0.0020599188514085127	-0.020087953332550326	-0.015387193625121339	0.9983994569869349	0.9900346691950814	0.9769836562960285	132	16	80	53	6	30	76	35	94
INPP4B	5.568984777834756	5.696224880978246	61.02373800298821	-0.07829621883414566	-0.020099794728059162	-0.013379717334332623	0.9518119376793094	0.9900346691950814	0.980099149019811	131	19	157	64	13	49	101	68	74
CLCN3	6.14772479870209	6.1979404030254095	87.52087133641461	-0.005826247990715758	-0.020110792031875734	-0.022923370596407113	0.9944582059820777	0.9874484873730047	0.9712644985039991	186	21	136	118	46	60	169	57	187
NSUN3	3.3386041058847242	3.535667608099875	12.336890318534401	-0.211614378074828	-0.02029501050078916	-0.014922886074871014	0.8807596148094121	0.992515418755237	0.9737617169716046	21	3	28	18	4	12	13	15	17
RMDN3	5.124649827357666	5.2005808508562845	43.064635952716785	-0.00523046429602172	-0.020297725780395185	-0.01955732350450424	0.9955565288888286	0.9883119216324043	0.9733805757310142	87	22	67	61	10	38	76	25	87
BOLA1	0.7551687806506059	1.7303593778305348	2.261218353553293	0.3210276315092573	-0.02031268126143614	-0.0032239824889605975	0.9183158556187604	0.9964136388178123	0.9890071060317914	11	1	0	1	1	0	4	2	7
PLAG1	2.6282446519115483	3.0373412764524765	8.80808653501797	0.6193000183119868	-0.0204468646929837	-0.0072778089011539095	0.7517851337458245	0.9942195673279511	0.9844108831523024	2	2	8	18	9	4	16	8	16
SLC35B4	4.0255295154272845	4.212366860075336	21.115413856037904	0.019824371878211094	-0.02047979127454262	-0.010389797124979653	0.9890666422701642	0.992515418755237	0.982665246853963	46	12	13	39	6	27	35	8	35
MGAT2	1.3952961687211782	2.00263995355898	2.9298678916394754	-0.07548476099774	-0.02049721946242173	-0.0038171912089652754	0.9736706674234353	0.9939916120037818	0.9901756985439422	10	0	4	5	1	4	7	1	4
SYVN1	5.765765718788548	5.814489335554656	66.6293626909856	-0.04357763417300905	-0.020550682850913687	-0.028752327559142823	0.963574269876284	0.9868810944429494	0.9633151636852262	150	26	117	89	18	57	122	50	111
MGST1	6.703015122796762	6.942414838595316	150.13811053630957	0.5485703602665175	-0.020698305586886494	-0.01409156486024427	0.689551575136066	0.992515418755237	0.97391421093174	143	69	40	222	133	92	252	139	272
SOX12	4.269666870451283	4.434368682850349	25.246727178474227	0.18033518963744316	-0.02069961781608528	-0.01129186062441867	0.9091490292392568	0.9923722295817454	0.9810859374050279	64	15	10	33	10	26	34	21	37
EEF1A1	10.60362865493603	10.643370191381312	1954.5025857374658	0.055890515460004356	-0.020699843729290103	-0.025176609932654182	0.9513395689170625	0.9881881324807148	0.9667828836877849	2934	1001	2225	1902	1143	1439	3389	1607	3528
ST5	5.943063147429323	6.065735014400758	79.01616408969967	-0.03998138257743731	-0.020799888072747023	-0.014645593515733375	0.9736835993152615	0.9892838514931157	0.9784548194338857	257	21	111	132	14	57	112	79	152
SZRD1	5.930857488572223	6.018071621471688	77.19747856050955	-0.023102881074235127	-0.02082289540541787	-0.01824673919780767	0.9819333044744993	0.9886861719387804	0.9735183477656111	214	36	79	116	18	48	109	85	141
XXbac-BPG283O16.9	3.220580651034396	3.8231168867235237	14.780913694977503	-0.09566347056991986	-0.020850476757282757	0.0013354251719382125	0.9694856740384475	0.9939916120037818	0.997982636072267	34	0	38	31	2	9	20	26	14
AACS	4.582660931194375	4.729263909587319	29.942647866634694	-0.11643213408188861	-0.020882265134370512	-0.019800749382540082	0.9201772656463081	0.9898877405164052	0.9723025725247765	65	6	52	65	7	21	50	32	49
BDP1	8.300767592597035	8.339362412105185	392.26934023289004	0.006172683574659443	-0.02095039760981144	-0.025258363116785008	0.99406168891756	0.9867976100899192	0.9669476265041161	1023	84	592	574	167	320	606	305	775
RN7SKP80	1.7718961619874523	2.364590550388491	5.361444828901764	-0.183515697400494	-0.021188487925884486	-0.004762455532403886	0.9538637598971333	0.995271555665479	0.9872088497435332	4	4	10	1	3	4	6	9	1
SNRNP40	4.034889123066645	4.157686464707848	20.22104579663874	-0.014363477445867467	-0.021283498095056894	-0.015387325622387617	0.9893144559265595	0.9907666680485474	0.9769836562960285	37	12	25	34	4	18	35	17	29
DDR2	7.327067738788175	7.406706666694354	205.9242901837329	0.060109462073657714	-0.02130458097910419	-0.019195746244742174	0.9574599791733434	0.9884255841990968	0.9733805757310142	445	65	232	178	143	108	420	202	325
AKR1B1	5.085412203994848	5.225658725554013	44.75904381483515	0.19064398628150786	-0.021383175678003248	-0.015063229249330456	0.8739387671889522	0.9907803225549939	0.9750331581515796	74	12	55	32	40	42	50	29	102
RP11-17G12.2	2.5906154078146475	3.0167087839001656	7.936220513600786	-0.12139033552240261	-0.021423646444468585	-0.0062383071404005334	0.9573558849393861	0.9939916120037818	0.9881038852094864	14	4	6	20	2	5	24	1	17
NPC2	6.832580852437773	7.094689752473615	168.1907928877865	0.6037289621356826	-0.021735037877738783	-0.01518499946774125	0.6244074821709394	0.992515418755237	0.9733805757310142	112	133	87	110	126	176	224	107	305
DCBLD2	6.171626987520409	6.304527581040375	95.25799748696181	0.23745162225363348	-0.021859466127758968	-0.015793581450226676	0.8499513336707404	0.9900346691950814	0.9744075768582257	115	53	49	213	42	57	136	74	238
TLN1	9.585536041995029	9.625733407190127	960.3960359299131	0.03182507626865327	-0.022027785981505635	-0.024060595106762696	0.9721329820777119	0.9869253588651488	0.9688194482498146	2638	328	1749	1077	255	790	1567	781	1699
GSKIP	2.713276626041193	2.989304405466049	8.243100255415307	0.1710616865118616	-0.022057351583167947	-0.003976559329754809	0.9252404841378539	0.9934348121497806	0.9929112225993801	8	6	7	16	3	5	17	3	20
FOXO3B	0.827993025502726	1.7584217427403745	2.205198211538101	-0.09176229645356224	-0.022072218712483497	0.0028226278814350316	0.9742336718269524	0.9939916120037818	0.99145213769184	9	0	6	1	0	1	1	5	4
ZBED5	4.482026523559083	4.6030431450487175	27.733310426189014	-0.03129640962376085	-0.02222344581508583	-0.013700931133798116	0.9793261546232648	0.9892838514931157	0.980099149019811	53	9	32	51	13	10	64	22	58
EIF5A	7.068990110047822	7.132374150093372	170.60543231756577	0.11533375509936998	-0.02224363275116963	-0.02035725341160422	0.906229577789013	0.9878736325501989	0.9724706828065754	323	110	128	217	66	152	264	137	283
ANKRD20A11P	1.5479550032093226	2.2353785132807142	3.7445377532702997	-0.21110270520424584	-0.02243981791221989	-0.0037609575752525818	0.9352648678998368	0.994073563292293	0.9904237791948995	15	1	6	2	1	4	9	0	9
SLFN5	7.974612769201166	8.023049166394573	315.9315005084154	0.06295753336311245	-0.022568487158711858	-0.022561429910533948	0.9450610932981991	0.9863448500121329	0.9710167329314384	451	79	491	407	217	258	565	224	578
DCAF15	3.4659676521998777	3.80611547474922	14.525628382858187	0.06524358872760855	-0.02257224238387006	-0.009484453740701322	0.9713935369266277	0.992515418755237	0.9839896088291417	56	1	17	25	4	13	28	8	32
ORC4	4.572729084680092	4.7380598877945035	30.421709520387363	-0.12597684583816818	-0.0225942409662123	-0.014765435921368879	0.9228916204234977	0.9898877405164052	0.9771784278697707	64	5	47	53	15	11	70	33	47
TNS3	7.597956211840505	7.673584907440095	246.8724643983394	0.060055501180825505	-0.02266456390447175	-0.019497574174838966	0.9559029612344547	0.9878736325501989	0.9733805757310142	779	109	312	296	49	204	405	205	424
RPL4	9.256365740751734	9.286756293510177	761.7085613570893	0.03637578420124368	-0.02313571332592057	-0.027374538105163385	0.9668774107980578	0.9853159302320419	0.9643094067245427	1602	320	819	762	431	564	1274	656	1347
SETD5	7.9182075063583985	7.995641786378641	307.8773976264561	0.036516035726717765	-0.023249341048132706	-0.01895770133750546	0.9734714625807454	0.9877210585581995	0.9734054743194142	683	56	730	466	89	251	551	246	518
RIPK1	5.629095931407848	5.690293983657174	60.726784215427585	-0.041047556155864355	-0.023417623545966902	-0.02704623296392914	0.9671778928255875	0.9853159302320419	0.9645873073820931	156	15	82	98	24	43	121	44	115
C11orf57	4.835020394345952	4.920275638904824	35.56741405112342	0.09426858502910751	-0.023477542113702662	-0.01475138465394472	0.9335994526410326	0.9881881324807148	0.9784548194338857	78	21	29	50	12	31	63	21	68
F2RL3	6.127969683491284	6.2856471090331985	93.7256446574182	0.3107904064717306	-0.02360328019578477	-0.013766901677641606	0.8186666789952387	0.9898877405164052	0.9773661211148865	45	24	205	139	62	76	170	70	160
ZNF180	2.5016871167970827	3.048014412562303	8.419862380370066	0.03452373271113586	-0.023850849078664946	-0.004526458102055037	0.9890666422701642	0.9939916120037818	0.9890071060317914	16	5	24	2	1	9	3	6	24
C9orf91	3.827302060831195	3.9193598763966153	16.90556316223777	0.04145479266642052	-0.02395111826342174	-0.0095768047714972	0.9737135889193759	0.9891394670002652	0.986119190659761	23	7	24	28	8	12	27	13	35
SNORD48	1.2472818391855591	2.1102257168802403	4.672265788959852	0.21761531027971606	-0.02419129038837014	-0.0073935025475289	0.9516319556194222	0.9968035054891691	0.9737617169716046	3	6	0	4	2	10	2	1	3
WDR90	3.3994228526164285	3.807496396432658	14.557790927382012	0.2119020373786924	-0.024243254065763796	-0.005840339052443105	0.9083909795186058	0.992515418755237	0.9890071060317914	68	4	21	11	1	12	28	8	34
CD55	7.475890777541092	7.569284815011327	230.6461939700016	0.056726665468317145	-0.024433135768325523	-0.019713407689453354	0.9635685756075205	0.9878736325501989	0.9722192850876272	219	123	401	255	113	118	558	124	508
CCDC40	3.59240015672562	3.9493019911105947	16.53788073793603	-0.11106185800829041	-0.02472200671541858	-0.005896403175565956	0.952661993543734	0.9920424192604813	0.9890071060317914	39	1	49	19	4	18	17	19	24
CENPU	3.0368849669993265	3.5833872384512313	13.86404578388959	0.9151671538624573	-0.024728424324038333	-0.012437875067581183	0.662203706690142	0.9939916120037818	0.9713537731139807	35	15	1	6	4	9	34	8	18
ASXL1	6.545842499617957	6.662612744055852	120.56767126154023	0.019595250777724102	-0.024781259571276224	-0.015512009901546699	0.9861495263651637	0.9878736325501989	0.9769836562960285	299	23	308	155	27	103	219	87	216
ZNF618	4.290881129083495	4.472319990283138	24.65135809905545	-0.00929345385807854	-0.02490862497174436	-0.014750541094602394	0.9941356010839976	0.9891394670002652	0.9769836562960285	85	5	24	44	7	16	52	20	45
PTPN4	4.606790783145048	4.6862844911236845	30.073377983312604	0.05727768887348622	-0.024910803136526525	-0.013979724846178333	0.9618197814615319	0.9878736325501989	0.9800074332764251	44	17	52	32	11	17	47	29	59
DSTN	8.642348981328851	8.696619861765669	505.9548262142058	0.05115225449527629	-0.024916440501206498	-0.02402184054076504	0.9601184165019411	0.9856087782274262	0.9676840724684187	799	248	656	432	297	301	1120	364	925
ZNF84	5.155307929942961	5.278540918311388	44.9915930233781	-0.14583234741047077	-0.02494443288009521	-0.018593470860015893	0.8957209199047668	0.9878736325501989	0.9733805757310142	94	9	88	78	15	21	70	54	85
PCBD1	3.9119430689132453	4.1810365819550945	20.095822213329953	0.23935340786655576	-0.02497687304877111	-0.008413196606460454	0.8806941306852538	0.9913476877884968	0.9857338741654981	33	3	10	64	10	13	37	19	35
QRICH2	2.6661713381615044	3.0265212815528613	8.161233242902266	-0.20276683940127765	-0.025060911401923402	-0.006987988830899397	0.9168482636472058	0.992515418755237	0.986119190659761	9	1	22	14	3	8	9	12	7
ELP2	5.630282258264362	5.697656393160356	61.47296880893946	0.007860965661080434	-0.025239936649688773	-0.021554867608284446	0.9936229796741328	0.9853159302320419	0.9713537731139807	76	16	118	103	31	39	96	59	119
CHAMP1	5.008438635130665	5.110403678099486	40.9613713387476	0.051985079351941264	-0.025267054166571833	-0.015933401758422155	0.9666765694743494	0.9881881324807148	0.9760254625170316	59	27	44	64	13	18	80	43	66
AMOTL1	7.46428984462479	7.541917411634821	224.46215285066603	0.01355330856082115	-0.025318160959345918	-0.019678250305323625	0.9888209713504369	0.986004929816282	0.9733805757310142	498	51	567	267	64	176	326	211	401
KMT2B	6.466310374841074	6.64174624640344	118.47934928961197	0.019765930364308345	-0.02533101271915677	-0.009600307088122373	0.9876423138613964	0.9888606238534416	0.9854742123054304	315	17	270	218	18	106	188	106	188
FNBP4	7.4660761057732845	7.536753682792654	223.49677679245315	0.016159590285357957	-0.025345178600320244	-0.020937701214242595	0.9868965004973064	0.9855755914826593	0.9721076419735465	406	48	559	336	69	191	417	145	414
RNF220	4.862326503239166	4.964045730957444	36.12034882359697	-0.19792083847448702	-0.02535584030573151	-0.020840430213297328	0.8448428333054826	0.9873414523003268	0.9713537731139807	84	11	51	64	11	48	48	23	53
FBXL3	6.320650750969872	6.35201011630428	97.96067185094792	-0.006478198685491048	-0.02536570427159433	-0.026883906332976163	0.9936206614590753	0.983788888214182	0.9659646641655926	158	31	173	128	50	65	178	86	172
ATG4C	3.452340873681832	3.7641911924233704	15.811806251450435	0.6146610933031309	-0.025397203608892964	-0.011548979777376874	0.7082282343361117	0.992697080579021	0.9762929492108471	19	5	3	23	17	11	23	13	29
USP8	7.125298128104856	7.140708310066023	170.68202939091316	-0.011085282636127878	-0.02550214659413613	-0.03136036893618595	0.9876423138613964	0.9825428817672771	0.9577279945899461	323	77	200	269	67	145	275	137	294
RP11-34P13.13	0.8883128635082708	1.9353374347697432	2.465286347963658	0.060806249445068995	-0.02553366316848079	-0.001399828887451686	0.9819568821725185	0.9942195673279511	0.9950327641756798	2	0	12	4	0	1	9	0	7
SLC11A1	8.297917982794644	8.421720025338889	415.07025848309723	0.14890161420337444	-0.025600236048220783	-0.014379536299385856	0.8975790660093845	0.9881881324807148	0.9781626277063059	442	130	1308	586	88	363	625	300	832
RPL22	6.888430868588039	6.951584161346833	150.23528601746344	0.13076093463932154	-0.02575036895929607	-0.021751891881443226	0.8937711823567627	0.9853159302320419	0.9713537731139807	301	64	158	118	99	104	245	115	314
ENTPD5	3.792739327012794	4.082967582275928	20.01032973707983	0.1131839286259234	-0.025806992090897023	-0.010577576385466539	0.9574599791733434	0.992515418755237	0.9784548194338857	26	13	6	34	11	8	23	33	22
CICP14	3.543487329282923	3.9242134387539656	15.999109696482318	-0.07558923633732277	-0.02584629753866129	-0.007384108349394232	0.9690556676269976	0.9913476877884968	0.9879549314661256	40	2	37	33	1	18	27	15	19
YKT6	5.412120901448798	5.477342831016525	52.3300008003084	-0.04068591240015192	-0.025969021478878893	-0.025535557799655616	0.9694856740384475	0.9849743815541698	0.9662144860543778	128	20	58	95	15	48	97	35	88
CAV1	6.791326194007725	6.830432257633134	137.33602714078899	0.02233675893202726	-0.025969593629104316	-0.025182287528215056	0.979875374189417	0.983997268027641	0.9668724976802566	285	62	243	121	52	120	209	94	279
DHX37	4.261610585337863	4.499461663107685	25.361777325910783	-0.13051264761217	-0.025980877129351206	-0.00788461716695946	0.9313551780995816	0.9900346691950814	0.9872088497435332	104	6	28	28	6	15	31	36	40
GLTSCR1L	5.323600749625298	5.420708420656937	50.21779130835486	0.06456418444833996	-0.02614291749597031	-0.018254299250341815	0.9567302657592027	0.9863448500121329	0.9733805757310142	75	13	131	51	22	34	90	38	104
MED24	5.2231000226649895	5.376742231645556	47.92638853293815	-0.023573378198802106	-0.026159825904942143	-0.01577633624086569	0.9837865577271391	0.9878736325501989	0.9769836562960285	157	12	63	88	8	35	87	33	106
PAIP1P1	-0.34842669853374186	1.1565852228073412	0.8132062469840523	-0.3652683746417224	-0.02623545267379505	-0.0012607145708754197	0.910885360081099	0.9968198466188137	NA	0	0	5	1	0	0	0	0	6
MEF2D	6.753429546778927	6.804041844533342	134.31051486583803	-0.052913001636055494	-0.026317886254023336	-0.025728699312083925	0.9571623162306991	0.9841435831989402	0.9662144860543778	248	50	290	167	40	98	168	137	258
ZCCHC3	3.4727862776091056	3.6388529037490827	14.279133176650475	0.06386028620580832	-0.026516984862617964	-0.008670200730073825	0.9703679388377001	0.9908203518749553	0.9853230694070222	14	5	13	21	12	15	21	13	14
UPF1	6.3840238422375695	6.479253097922875	106.24622156577199	-0.07640393702558339	-0.026635746502908907	-0.01890303792022219	0.9450610932981991	0.9856087782274262	0.9733805757310142	294	30	163	193	21	118	142	76	184
RHOBTB2	6.420820428505962	6.599467813214805	116.45063095801878	0.16043370258630135	-0.02671086009935021	-0.013379234883160682	0.9076292648601995	0.9883119216324043	0.9784548194338857	228	70	121	251	10	93	194	104	186
HIAT1	5.593193732096491	5.656547215792414	60.60788766983277	0.1068202406068945	-0.026962565645612422	-0.019461057785874467	0.9186748753594276	0.9853159302320419	0.9733805757310142	74	27	99	57	37	41	99	60	95
RNF219	4.12927283516332	4.290943775872479	22.079569952297778	0.030683500973423865	-0.026963011144319326	-0.015063633872129818	0.9803566770428075	0.9883119216324043	0.9769836562960285	41	3	35	31	15	12	35	20	49
STT3A	6.280268657133737	6.325953687730489	96.71899517528927	0.05437550119176773	-0.027022890231532776	-0.022720863291160878	0.955730923883876	0.9841435831989402	0.9708853538654164	205	34	99	107	61	74	151	87	165
DNAJC16	4.9560088220472425	5.042094682147071	38.68387978822487	0.00871334794679411	-0.027035364341996836	-0.016421272569973878	0.993599593776993	0.986004929816282	0.9761599708012813	66	21	42	66	13	37	81	17	67
FN1	12.387440809323051	12.442210249145196	6779.499756117514	0.07112805290410307	-0.027076264030174987	-0.021931238560220986	0.942242514561226	0.9868810944429494	0.9701748726585478	18858	2603	5109	12622	2096	5321	10944	5466	12678
TOX3	1.4033020849067435	2.0371376501962826	3.61175992704045	-0.24995962937168809	-0.027265065520264583	-0.0020422409372276348	0.9312568908832959	0.9939916120037818	0.994085960841085	1	1	9	5	2	5	3	5	1
PKD2	5.759151877377889	5.868935847021254	69.0732885732641	-0.0674044908171589	-0.027430215164303273	-0.018156477023846252	0.9562393783846971	0.986004929816282	0.9734054743194142	143	13	160	77	30	45	146	70	85
NAPSA	6.406056078638191	6.591734519156779	117.82312151686934	0.3282735271828647	-0.02755734555559079	-0.01748414062335011	0.8042698526248152	0.9891394670002652	0.9721076419735465	145	82	47	146	71	136	185	53	206
JMJD7-PLA2G4B	2.1907414478505194	2.7279328613367007	5.9761824554693	-0.03494188149475049	-0.028218833179154194	-0.006580334344429559	0.9872324980863797	0.992515418755237	0.9861410387650263	18	1	13	10	0	9	6	5	9
YPEL4	2.6767387326503704	2.926124373063641	7.598780969136789	-0.11168588157138752	-0.02830212563440626	-0.008145758484936184	0.9518119376793094	0.9908203518749553	0.9853562788423971	10	3	16	10	3	6	6	6	21
GBAS	4.930424917328577	5.0191440718747335	38.9366338329635	0.18069077590337027	-0.02839752736156522	-0.015878067401272032	0.873212255640205	0.9869253588651488	0.9747263244974468	42	23	43	42	24	30	43	33	83
MED14	5.5868330899313605	5.641180005051281	59.18466121943881	-8.424981109522809e-4	-0.02846710452343682	-0.020365410787849272	0.9992111213366963	0.983788888214182	0.9733805757310142	104	23	67	102	28	29	116	47	127
ERO1LB	3.562246922222999	3.79899357700512	15.658015138292207	0.2446598961305409	-0.0285715573291517	-0.010102969594581937	0.8839062905885627	0.9907666680485474	0.9812371041109963	9	11	33	23	3	10	26	17	22
DBNDD1	1.401619871490659	2.2529353238764505	3.615273486570352	0.4856255579033306	-0.028655283312195415	5.513989645097345e-4	0.8360034015651069	0.9931778077917657	0.9985134272570259	17	0	1	10	0	2	6	5	7
TRBC2	2.6108241982627063	3.323259255952405	11.872405467978465	1.4942217148568004	-0.028672221209784562	-0.011686532441136304	0.5554297123322076	0.9939916120037818	0.9706117274010612	0	12	21	3	6	12	15	9	15
ZNF462	6.062950698437968	6.1662572058277085	85.14027616151444	0.0033946120529138157	-0.028688508379448745	-0.018008504553589065	0.9970716290583386	0.9853159302320419	0.9736134697494876	227	18	75	189	32	78	124	54	188
RILPL2	5.472991920707156	5.554307936706052	56.28595088341154	0.16291016869596234	-0.028730822336661833	-0.018565301651018922	0.883493566052103	0.9853159302320419	0.9733805757310142	63	29	116	44	27	44	85	49	98
POLR3C	4.025498997402143	4.177490981305036	20.34938125985679	-0.0301948428105428	-0.02890974798041762	-0.01604522092255548	0.9805694916602772	0.9881881324807148	0.9742713974640309	42	11	39	21	4	12	43	20	28
RASAL3	4.045879272709444	4.401622574626078	23.0978778814008	0.09707333989883736	-0.02895870641845867	-0.004560472713878179	0.9574599791733434	0.9900346691950814	0.9918710782834571	61	3	77	18	3	26	37	13	46
GDI1	6.656409837784244	6.710352941552599	125.24322058857533	-0.04631988524517748	-0.029006168696186996	-0.030101534200584618	0.9618197814615319	0.9831936850559436	0.9593389743404088	327	39	207	199	30	102	190	106	234
RUFY2	5.091256240239494	5.1636201215504185	41.735851795518116	-0.0947843261612261	-0.029145710545794557	-0.02822712419615797	0.9242521871401989	0.983997268027641	0.9630613816816311	79	16	71	72	11	28	80	41	61
SASH1	7.775390895567361	7.828677743992559	274.93230064268647	0.028818610697732026	-0.029149226529105204	-0.025504912489423014	0.9763637679210476	0.983788888214182	0.9664446189136249	697	91	579	246	85	218	454	202	546
KIAA1598	6.061300183229162	6.132476257926661	85.15346444494271	0.20224188912872926	-0.02920613145041072	-0.020847160267237756	0.823662021228272	0.9849333848756222	0.9713537731139807	113	58	81	88	43	64	140	61	167
ITGB2-AS1	1.2484519133513556	2.0592482679187647	2.869545628676786	-0.0934928851211535	-0.029254997377909944	-0.0019201968096158005	0.9716170213093717	0.9931778077917657	0.994633323048098	10	0	7	5	0	1	12	2	3
RAD21	7.970961104795811	8.0097800425956	313.14266393741093	0.0509745658565172	-0.029292470953700956	-0.026964113923174108	0.9559029612344547	0.9828683873150752	0.9645873073820931	404	107	598	336	182	233	533	241	603
HYAL1	3.9772806124863997	4.314206062532305	21.8059394833979	0.12582268131338126	-0.0293254438609562	-0.009649135039147678	0.9447607817223719	0.9898877405164052	0.9833121756703496	27	1	51	48	10	13	33	13	66
BBIP1	3.5689833890544786	3.7732186148421034	14.848119560371806	-0.005688397915516236	-0.02941359925836118	-0.015542721493184423	0.9961769292867023	0.9889875618499233	0.9737617169716046	19	7	28	31	2	16	23	11	23
VPS41	6.243238921829068	6.303653534136168	94.8522121770089	0.061218358315506344	-0.029492676596996323	-0.021673232116836433	0.952661993543734	0.983788888214182	0.9713537731139807	145	30	95	166	60	54	188	69	198
CCDC68	4.669179439749952	4.85321186449231	33.05695700574533	0.10715965320964874	-0.02966266139924967	-0.014042952333626482	0.9421407291355317	0.9878736325501989	0.9784548194338857	65	7	93	22	14	20	51	23	88
GAK	6.630821247144928	6.761836046771538	129.21089498201488	0.002873506850008051	-0.02970702389037574	-0.015118427732679907	0.9977430651638047	0.9855755914826593	0.9771784278697707	337	27	277	230	20	123	206	92	236
ACSS1	4.674065808821392	4.809663497475523	31.814973020652648	-0.06848548806513842	-0.02974916640046887	-0.021713988329072422	0.9559029612344547	0.9853159302320419	0.9700575666629941	82	7	72	39	8	29	56	23	57
BROX	5.99773646405828	6.06630664403189	81.17885247823828	0.20283957390468374	-0.02975458282145287	-0.020629461979989105	0.8297791070341524	0.9843704318011196	0.9716482005591922	80	48	94	96	47	57	142	61	153
CFAP53	1.9287498586491045	2.733345958993099	6.168043301009399	0.2415887422953717	-0.029934941885580418	0.0022193258641509173	0.9277191730820443	0.9931778077917657	0.994633323048098	4	1	30	5	0	11	4	6	6
GOPC	5.325291571678142	5.384968829611396	49.74645509805841	-0.016216071427164996	-0.02999546631067184	-0.01964921502655668	0.9872472631606594	0.9839609166283574	0.9733805757310142	75	26	58	80	20	56	65	29	93
PTRF	8.551537514888645	8.615095856877328	475.43781055458027	0.016042451478353703	-0.029999840549878753	-0.023096702537884053	0.9869146553025121	0.9839609166283574	0.9695939407776953	1395	165	830	577	103	370	677	462	815
PIK3R2	4.536051970563287	4.707380634276927	30.178514120998273	0.053509145565211684	-0.030040684365778	-0.014340476316161177	0.9716170213093717	0.9878736325501989	0.9769836562960285	91	17	23	38	7	32	56	12	57
MESDC1	5.241476741967745	5.340185014367682	48.864746323939364	0.10614823517061839	-0.030162245071989682	-0.01792170375097121	0.932029971317346	0.986004929816282	0.9733805757310142	84	28	35	52	29	40	49	51	85
BCL2	4.535696551278759	4.7066957762532535	30.781217658377273	0.25424166981160506	-0.030212799252505675	-0.016065610648688937	0.8553523940253909	0.9881881324807148	0.9733805757310142	46	22	56	15	11	22	77	17	44
RPS9	7.357809488592623	7.3833597318541795	202.70434170152714	0.033155302030559566	-0.03025392850763235	-0.027927716922211954	0.9694856740384475	0.9801418057726045	0.9642812352055284	345	87	215	268	115	150	312	163	407
ARIH2	6.13185984547813	6.190896957803919	86.79416190369307	-0.05642478662635521	-0.03074947307752645	-0.030362777201195845	0.9538637598971333	0.982072758244004	0.9584924895665858	190	20	176	118	33	57	150	81	156
SNX20	2.365194660436107	2.776734322978142	7.011428104130817	0.43183442323950594	-0.03085839150790311	-0.006649687851533008	0.8362999396203082	0.992515418755237	0.9853562788423971	3	4	21	3	3	4	12	8	9
SUMO3	5.541647794729642	5.606030115123125	58.33958087939121	0.059701831972387036	-0.03114824517119547	-0.020937500427271733	0.9567302657592027	0.983788888214182	0.9713537731139807	129	35	68	53	21	56	96	43	88
CSRNP2	4.678270595823414	4.780212903575288	31.41403719266504	-0.03170621451590412	-0.031171755320991604	-0.02326057453682262	0.9771545596492212	0.9841435831989402	0.9688194482498146	70	13	58	43	7	20	62	22	66
FCGR1A	1.9376890268441191	2.6355543887875728	6.295286343988105	0.4591956702851837	-0.03122870603479976	-0.005303849576494784	0.8698899821415252	0.9934348121497806	0.986119190659761	1	6	14	9	0	5	13	7	3
TRAK1	6.427905432673953	6.475339795518461	106.32451018818941	-0.04505001650859805	-0.031244122289420584	-0.03153600709941351	0.9618197814615319	0.9810872510415354	0.9577041697480624	228	25	198	146	46	97	181	66	206
ZCCHC9	4.576135584268441	4.662177989920061	29.66797061002323	-0.050505023791389894	-0.031298513936468646	-0.018018840323622675	0.9693024264564695	0.9853159302320419	0.9733805757310142	71	12	29	31	16	32	39	26	39
ERG	5.771756531321196	5.896617875453855	70.48881321027665	0.03163942528266975	-0.03134809836378641	-0.016642835683092272	0.9790592571874301	0.9853159302320419	0.97391421093174	104	23	207	69	20	37	125	74	125
CCR4	1.7340031711168893	2.6974714411731324	5.5076956317701065	0.9598506918113252	-0.0313580220616624	1.692483405350985e-5	0.6403479947085795	0.9932146607686045	0.9996453093478047	2	0	31	6	0	4	13	3	13
TRAPPC8	5.967798579901432	6.012654813554944	76.84068155150457	-0.016327776765768187	-0.03146103132745039	-0.027695962493816877	0.9844728397944864	0.9804303263213001	0.9643094067245427	152	20	112	114	41	52	154	52	152
ZC3HAV1L	2.175869944370129	2.718620119281457	5.861199899572247	0.1800906756210265	-0.031613845773179244	-0.0068796458512815125	0.9332479966552638	0.9915071448204008	0.9859546674470695	9	1	19	11	0	5	7	6	13
SCN9A	3.2022792497868666	3.3684381166211272	11.04068332173022	-0.022759664797767667	-0.03161526008266962	-0.010652856723755445	0.9876285162765708	0.9883119216324043	0.9815143305009454	28	5	12	11	5	7	13	10	26
YIPF2	3.494809463824576	3.650733077604534	13.528757569038499	-0.08161664813819092	-0.03170405262818769	-0.015371903328861472	0.9550197914217565	0.9878736325501989	0.9750331581515796	31	6	16	22	4	7	30	13	20
GNPTAB	6.421079664520449	6.47559650450589	107.46029715613136	0.062243456021248575	-0.03173014306318011	-0.022736068253163173	0.9510730364707201	0.9826047471946403	0.9701159536464876	170	41	111	143	71	86	233	60	185
ST3GAL6	2.2602195254148176	2.603715461762485	6.108822997575799	0.25133346311115873	-0.03194656566153087	-0.004615011117407125	0.9046907568805701	0.992515418755237	0.9895452413128766	3	3	7	9	5	2	12	4	14
PLEKHM3	3.503218181715982	3.8235573646963528	14.761675082195634	0.004227733708215278	-0.03202990386440685	-0.013782910269467551	0.9977036591481894	0.9884562103420782	0.9769836562960285	31	1	28	36	4	7	27	14	34
SNW1	6.501319981477696	6.517862457034303	110.13348062842213	-0.020786240222538662	-0.03204940985438976	-0.0332512044852246	0.9782080867195136	0.9757443564000229	0.9554505091930229	188	42	176	154	49	79	195	88	203
S1PR1	7.149010693796005	7.228398814074056	180.75165523181553	0.04913139648439563	-0.032084205663160406	-0.021183193595054956	0.9639458408797247	0.983788888214182	0.9713537731139807	266	46	497	185	74	172	271	132	325
RPL27	7.93380937599042	7.988140132766009	309.5989346777075	0.08499133254637264	-0.03209652624172361	-0.025349446083859622	0.9283176755878235	0.9828683873150752	0.9662144860543778	541	138	261	340	205	273	484	257	491
ARHGEF2	7.138805104512518	7.198425946157937	176.45403416151888	-0.05503256434449206	-0.03210346624067624	-0.02749629892533919	0.9559029612344547	0.9820134963715785	0.9642812352055284	412	36	316	314	58	173	269	143	274
CHCHD2	5.6769904564631455	5.759341507348804	65.00829747738932	0.16249920590868414	-0.03236408676287588	-0.020175196325521404	0.8856060400109199	0.9841098761045697	0.9717861221627018	130	30	38	93	38	49	130	47	104
HDAC8	4.353724424082013	4.488252888020391	25.545505274208423	-0.09109689088043553	-0.0326273416177739	-0.019057948115217264	0.9450610932981991	0.9853159302320419	0.9725823580895907	46	12	32	55	5	23	53	21	29
PCDHB3	0.8412724966911865	1.7586380526390133	2.591598050796118	-0.21856513056207258	-0.03289452679341453	0.0010919195563724462	0.9450610932981991	0.9931778077917657	0.9966973690939532	11	0	1	1	2	3	1	5	1
MRPS33	3.4821261541829527	3.823801584669676	15.81760293726152	0.38650769276964253	-0.03294180543828842	-0.011728759297813385	0.8186660288811377	0.9900346691950814	0.9769836562960285	30	2	6	26	16	9	36	7	35
PIK3IP1	5.763876635131492	5.807289612131677	67.14874982380597	0.023683836867745636	-0.03294471534552625	-0.023098761871703018	0.9793261546232648	0.9812430304949653	0.9698920793267953	94	25	106	79	40	61	87	54	125
CNOT1	7.664444624448838	7.675691539465524	247.6578449997209	-0.025191131677049946	-0.033077447248493166	-0.0400034941057268	0.9734714625807454	0.9749870728212646	0.9425462279422665	437	102	322	433	95	194	411	199	448
CD93	8.60562047748206	8.70229649709149	506.3767015657858	0.11832765220440662	-0.03309917616349898	-0.019627061291284963	0.9172890309291559	0.9841435831989402	0.9723359646400803	411	212	1378	612	170	444	694	443	882
SLX4IP	3.589028051810835	3.9486629692170774	17.101440188418092	0.3064782534660591	-0.03334116592223798	-0.007208794276998235	0.8806941306852538	0.9900346691950814	0.986119190659761	26	4	4	54	9	20	16	10	39
RPS20	8.114321905658588	8.184515501273616	355.4186147706625	0.1433144375686088	-0.03344781386663878	-0.024801566891740297	0.8806941306852538	0.9831936850559436	0.9662144860543778	506	211	334	313	216	271	591	260	697
LPAR2	2.4581925896602788	3.070597763180247	8.004322042260538	-0.027352933911065816	-0.03345409295650045	-0.002341006648516829	0.9891216163848251	0.9913476877884968	0.994633323048098	21	0	25	10	1	5	11	14	8
SEPP1	6.742426539555206	6.886278521419666	142.46894406143957	0.20444047423041076	-0.03355835937133113	-0.01633811881232456	0.8741254120465184	0.9853159302320419	0.9737617169716046	525	40	72	154	73	100	222	123	281
PKHD1L1	4.672117358922334	4.805722764468453	32.23383366815956	0.03399664681754248	-0.03356283605267074	-0.017695778433487065	0.9790592571874301	0.9850113680413182	0.9733805757310142	70	8	67	25	17	15	54	29	74
RP11-276H1.3	1.0881899016537606	1.7893015350164352	2.568325496473386	0.20184958670108588	-0.03356754315601749	-0.0038704998825383505	0.9360940805250499	0.9931778077917657	0.9890071060317914	3	2	8	1	0	2	2	2	7
SNRPA1	4.665402801319176	4.834736359341865	32.375330309837445	0.007445009661249189	-0.033965677070111076	-0.018314966402231302	0.9949690143538297	0.9849743815541698	0.9733805757310142	53	4	58	73	14	21	63	20	76
FUK	3.0629847333300626	3.499968648001648	11.500874379035315	0.14896790915134067	-0.03399549678125383	-0.01402765149038626	0.9424655975237697	0.9892838514931157	0.9750331581515796	32	4	21	21	0	11	20	7	24
BTC	1.4700871811813536	2.2541405706846698	4.648996674344553	0.7905735097299146	-0.03402595589656253	-0.010390043078848608	0.7759108144228432	0.9939916120037818	0.9711621363161522	0	6	4	7	1	1	13	2	8
CCT8	6.427682709159942	6.466266850089029	106.58125720856054	0.04666654651920369	-0.034344066937308855	-0.02485383068226047	0.9609186834872648	0.978276348021817	0.9676840724684187	163	41	113	168	63	85	190	65	217
LPCAT2	3.816471663049927	4.076957206875056	20.28969126735145	0.4551594578407597	-0.03436234484983921	-0.01539584790820265	0.7869514139431518	0.9898877405164052	0.971167681183634	9	16	27	13	13	14	15	20	44
ZNF561	4.530111898130218	4.613883855353379	28.37266793681744	0.07558708736975266	-0.03437198367580692	-0.013693229429486664	0.9503523827999107	0.983788888214182	0.9806270106039792	45	14	29	48	13	15	56	19	63
PHF21A	6.846686771112833	6.895443903364311	143.1253867483094	0.007963043639177146	-0.0343921188052931	-0.028237727156310823	0.9925787247217815	0.9786848267668052	0.9633151636852262	187	45	333	204	56	95	255	123	263
ABHD4	4.781692306041675	4.908653798679781	35.52034189851541	0.24582288338096767	-0.034482380014661154	-0.016784368396740326	0.8399727208333602	0.9853159302320419	0.9734054743194142	56	12	19	61	27	29	57	23	71
TXNL4B	3.1415645442577067	3.5619205282828483	12.14158827699188	0.12333707827591187	-0.03452128491118031	-0.014907613895804236	0.952661993543734	0.9891394670002652	0.9737617169716046	31	0	17	28	5	10	23	11	19
CAMK2G	5.425969586743321	5.506284646947128	53.43322146590077	-0.010621811728080084	-0.03453537458704553	-0.023590659553470606	0.991145270556634	0.9820134963715785	0.9679544009345296	140	21	93	50	17	35	123	36	92
KLF8	4.081942099468451	4.281799739178662	21.454497720644156	-0.019570662386679098	-0.03453784021477753	-0.021298069489852703	0.9879441916679771	0.9853159302320419	0.9695939407776953	54	2	38	33	10	14	44	17	40
ZNF774	1.4174648043176368	2.0162792764616806	3.0833172438354013	0.07731842494112205	-0.03458848043321472	-0.00482759390418037	0.9736835993152615	0.992515418755237	0.9886586156760193	7	0	2	8	2	1	7	3	6
PPID	5.2933624106455115	5.4021441953442135	49.69259620259618	0.01806577509340949	-0.03478766786116838	-0.02188621757422248	0.986989672303135	0.9834204592371966	0.9707941414750108	102	8	55	91	31	31	93	45	86
RPL7A	8.253111605410467	8.273097427089825	375.86380033019043	-0.023690862929371524	-0.03484669125582133	-0.036090641519390745	0.9756858224447573	0.9754468380449135	0.9531645823410382	900	148	410	520	160	357	609	272	619
COLGALT1	6.443584692986979	6.496666419803975	108.29997085311112	-0.021938668636158475	-0.03492790695518563	-0.028152195116494215	0.9805556910333387	0.9786848267668052	0.9633151636852262	267	29	103	186	53	100	181	88	160
TSPYL4	4.284595644991142	4.420929033049292	24.079965959416686	-0.058057393562125324	-0.03517580580884006	-0.01929526063700311	0.9646364315061355	0.9841533740902287	0.9731657909893031	52	10	30	47	6	10	49	21	51
CCT6P1	1.334590232385626	2.0002478341209775	2.9925440123812836	-0.26080367281164707	-0.0352264229994612	-0.004839061472705713	0.9135621610134583	0.992515418755237	0.9883545922056431	4	1	9	3	1	2	8	0	8
SIRPB2	3.279703477326879	3.7918727964224024	15.393317181287486	0.47451229978953724	-0.0352446814730793	-0.01213202314990275	0.8212541551742507	0.9908203518749553	0.9733805757310142	6	14	29	26	1	8	25	4	52
SCMH1	4.820279446405451	5.01244937427163	37.58786266733859	0.026615992721496486	-0.035338635137444736	-0.016448146824679644	0.9836266580477097	0.9853159302320419	0.97370766659558206	76	4	50	54	28	15	69	39	73
RFXAP	1.781341487610033	2.574560657286513	5.2181105292405405	-0.4688870312342572	-0.03539675844937934	-0.0070393601308766434	0.858965855325155	0.9926183172180452	0.9815143305009454	20	3	6	3	1	0	12	1	21
CCT6P3	2.5758436783247456	2.8677553804354563	7.06795241336081	-0.1862220244856938	-0.03540493754934662	-0.012599632799201989	0.9135621610134583	0.9889875618499233	0.9749301123387751	19	2	7	14	2	5	13	9	7
ABL1	6.097042240124535	6.21194712857318	87.56350936263503	-0.047503735073832994	-0.035452865078058414	-0.02145749968791113	0.9690556676269976	0.9831936850559436	0.9720445029665901	245	14	127	183	24	65	145	82	151
ID2	5.24488017842577	5.294461748985611	46.54590248021436	0.0051912167192219435	-0.03550926099175018	-0.02219220057946603	0.9955565288888286	0.97940251392692	0.9712644985039991	84	17	67	51	27	34	60	41	97
UCKL1-AS1	1.8867397453975308	2.3876431785050345	4.480430612602564	-0.029823590639393584	-0.035521322657458915	-0.008263268201127383	0.9882922841397687	0.9907803225549939	0.9815143305009454	13	2	7	7	0	6	9	2	6
CPNE8	5.451990454057371	5.6628354930535245	60.667942662239525	0.22565744894485482	-0.035524099773508934	-0.0175295010600167	0.8696184105239759	0.9866665222521894	0.9713537731139807	67	12	111	45	56	21	103	55	145
SLC25A6	7.515499253067308	7.553962773916599	228.0330516811058	0.018120915145862282	-0.03554928320210966	-0.029390969631868144	0.9829728531131571	0.977110925089149	0.9609853359049784	571	96	223	253	110	199	317	163	473
CALM2P2	1.5131883279875737	1.938172045353777	2.9552858894298875	-0.07440317752182062	-0.035579432864291015	-0.0057762007323095685	0.9712960424832618	0.9907803225549939	0.9861598581945177	4	1	6	5	1	3	4	2	6
LATS1	6.290109403747537	6.415818582893052	101.19445635032704	-0.020636698351473064	-0.03558751094130503	-0.018964667252989127	0.9856351396628564	0.9833720405268551	0.9733805757310142	244	13	225	169	30	86	149	78	207
GLI3	4.554538045450769	4.751505159353356	30.858937609615687	-0.09140168190162443	-0.03563433146783727	-0.013921965798385717	0.952661993543734	0.9856087782274262	0.9769836562960285	95	6	50	25	15	11	48	40	57
AKIRIN1	4.746349491810471	4.867243649120769	33.466839975952595	0.024654515408230073	-0.03563459138242115	-0.018413395511000734	0.9832235244918888	0.983788888214182	0.9733805757310142	38	11	67	69	11	23	79	18	64
MAPKAPK2	6.6337648440820365	6.656568317945667	121.07049005995505	-0.06118913784977393	-0.03567107259330761	-0.041825679926416656	0.9370470193560133	0.973104692270229	0.941161022101863	223	41	195	202	46	82	202	112	215
BCL9L	7.383020405153148	7.498952586901207	217.18430766395002	0.026479280715983804	-0.0357036115174336	-0.01802473759450867	0.9806050842896622	0.983788888214182	0.9734054743194142	603	52	310	490	36	142	358	212	387
ZBTB6	3.446130299059297	3.6186686796318153	13.76671275880898	0.22099815989530996	-0.03575011351584386	-0.008665939203691204	0.8807596148094121	0.9879523906230326	0.9853562788423971	13	5	12	24	11	9	31	9	21
DHX58	3.1941079192764192	3.3822699724695537	11.119812451347485	-0.12139347114473871	-0.03579784151665513	-0.01676610204827146	0.9347605050918435	0.9874484873730047	0.9733805757310142	19	6	17	19	2	13	14	9	16
COL1A2	10.090617718348192	10.24746343024215	1482.2144990882691	0.2294641686263901	-0.03597958454199573	-0.016330666578784847	0.8727761165806299	0.9853159302320419	0.9734054743194142	4538	512	464	2154	788	1387	2018	1155	2701
ADNP2	4.718793003402121	4.8279227061202326	32.44206308567344	-0.06685190952762016	-0.03610821885874667	-0.023791404236960516	0.9550197914217565	0.9828683873150752	0.9669476265041161	62	9	43	76	10	31	64	18	57
FOXO4	4.180005141146348	4.291703276456313	22.1172271274152	0.04191229268372288	-0.036167452140920056	-0.01586051399424191	0.9737135889193759	0.9841098761045697	0.9761599708012813	38	9	46	22	9	15	47	12	46
LARP1	8.224337400428722	8.234320731942894	365.4935433166781	-0.04080336295823071	-0.0361763241040244	-0.04426158636124719	0.9558691829065971	0.9716435360355306	0.9342726321759968	732	133	463	614	151	327	596	281	607
PTOV1-AS1	2.4214840946013574	2.6854787023958493	6.281974611158997	-0.25441437903006286	-0.036532012055076814	-0.010797618009760012	0.8819194354922394	0.9889875618499233	0.9784548194338857	12	2	10	8	3	7	4	6	12
THAP7	2.180580372828518	2.661658163102604	5.736037132525634	0.05859485152773372	-0.03657584850640096	-0.008683551489291808	0.9779487273796675	0.9900346691950814	0.9824351880968678	12	3	9	12	0	2	14	5	11
PLA1A	2.7868614558950733	3.3570090989513934	11.98299334996893	1.13715965764326	-0.036760446794639225	-0.013074788211891564	0.5750519903715323	0.992515418755237	0.9687638103879548	1	15	21	6	2	8	18	10	19
CDH2	0.7769721066634673	1.6145089905706351	1.9772418767000872	-0.49349734530614003	-0.03678285951453499	-0.0016356236183041246	0.8346889759262812	0.992515418755237	0.994633323048098	3	0	3	5	1	0	1	4	5
CTCF	5.764524769947467	5.822919752685281	67.36806855108189	-0.004301960397195024	-0.036837905379241406	-0.02715217836419304	0.9959559525559848	0.9784298892858461	0.9642812352055284	111	32	139	77	20	42	110	63	127
RSPO3	4.341418612765439	4.863031554158501	35.36335590428149	0.9962713289064128	-0.03686378192296843	-0.015678919092306235	0.49667891678334075	0.9907803225549939	0.966205225110532	63	5	8	12	51	18	66	34	52
DCP1B	4.151708599500272	4.24622946471302	21.505443725070673	-0.019163297368027084	-0.03689811673599516	-0.016640417206910778	0.9868965004973064	0.9836149417764051	0.9749418780950848	44	11	29	29	7	16	30	14	53
VWA5A	4.5456011686130315	4.702636706707297	30.585089675409584	0.2162189456795139	-0.036920823404405806	-0.016431217709840348	0.8553523940253909	0.9853159302320419	0.9734054743194142	52	6	22	44	28	19	54	26	55
KIF1B	7.5274688495716555	7.540081153745943	225.03060352896134	-0.04497506644692278	-0.03692749082529387	-0.04477006788373572	0.9518119376793094	0.9706483582608	0.9340189917492392	415	73	355	360	96	184	347	166	452
RP11-576I22.2	0.9985780652738403	1.678016767633692	2.2042115217156177	0.06126312040637848	-0.03699256635113082	-0.004374061376814146	0.9793261546232648	0.9926952754026868	0.9879549314661256	2	1	1	7	1	1	7	1	3
TUSC3	3.9376968924832	4.297024841309508	21.886604066061583	0.21507789073379463	-0.03707613006642966	-0.007288702102444139	0.9069762550583581	0.9881881324807148	0.9862332571316208	37	9	77	11	2	23	23	15	50
MTMR14	5.222781890563002	5.304977419543616	46.88582505819549	0.05622960593071515	-0.03709592669180793	-0.02171031998983247	0.959188400759671	0.9815108691361116	0.971097754117977	90	31	61	58	11	30	85	40	83
TRAPPC11	6.023714925430327	6.056165281619318	79.64921575559055	-0.00842909548648641	-0.03716029580393426	-0.026926962637566203	0.991145270556634	0.975203069871187	0.965592477007817	124	31	118	114	40	47	129	66	174
DMTN	4.827310234456778	4.980340512411707	36.389031175089684	-0.0276934157437481	-0.03723170237879818	-0.017818881027222462	0.9821212819499204	0.983997268027641	0.9733805757310142	97	15	76	32	7	35	81	19	55
OSBPL1A	5.355271538793669	5.423886770173945	51.32915836254489	0.0767826895277817	-0.03731636364405669	-0.02109241688462526	0.9450610932981991	0.9813330314103832	0.9713537731139807	98	22	42	65	32	31	77	52	92
DAPK3	5.564157595153549	5.8736813437782365	68.32891037722288	0.052619860141538646	-0.037452595985363726	-0.004872003912733448	0.9749572659664383	0.9867976100899192	0.9913312503172116	213	6	200	73	9	58	103	70	105
SRPX2	5.056889764469759	5.127361713217125	40.90992560347484	-0.04984113784584034	-0.03760291430074602	-0.02559064800098771	0.963574269876284	0.9790945553159184	0.9662144860543778	74	10	65	59	23	35	51	30	92
LINC00630	2.704722548134713	3.0167838671803264	7.762910566723934	-0.05547127779024768	-0.03801584669486101	-0.015541286617334296	0.9742336718269524	0.9878736325501989	0.9733805757310142	17	2	17	14	1	5	11	8	17
HUS1	4.472403681877224	4.575862700513318	27.84719522676304	0.14457532265451709	-0.038167828226406124	-0.01599591761104022	0.9020946095592692	0.983788888214182	0.9750367760906619	33	8	48	29	21	22	41	20	57
RP11-324I22.4	0.7525314751143664	1.7713208264358828	2.0340299984955923	0.032385364091408374	-0.03832121482226559	-0.0017730556992192538	0.9891216163848251	0.992697080579021	0.9941268368025195	2	0	3	10	0	1	5	0	8
RP11-359K18.4	1.0829764519440392	1.9014999748245585	2.7210306316937185	-0.3915535594489303	-0.038406114412635556	-0.0020611953044195755	0.8775246732908459	0.992515418755237	0.994085960841085	3	1	5	8	0	5	7	0	2
CBX6	6.275545522342586	6.358625242068185	97.74098746445594	0.0024627447940859253	-0.038469010382765116	-0.02453011220358106	0.9977991782156225	0.9790945553159184	0.9662309070390831	331	27	146	96	32	69	188	81	165
FRMD6	4.9590712466767135	5.136886816202873	40.68481555589046	0.0392312662993478	-0.03851660760644688	-0.01685040444696089	0.976915438649307	0.9839989856690502	0.9737617169716046	142	5	59	37	20	28	68	38	74
PPAPDC2	2.515298002573651	2.8196400503422248	6.670868709091994	-0.08420359996724455	-0.03860357195179504	-0.014636685705401435	0.9625897240653697	0.9881881324807148	0.9733805757310142	11	1	15	13	2	7	11	6	9
SOX6	3.380394919090017	3.5346761387975287	13.093011387768467	-0.048196002192894785	-0.038616116491048985	-0.011389201178289551	0.9757309225505993	0.9868002801433065	0.980099149019811	22	9	10	18	5	12	12	14	20
APPL1	6.380660390540212	6.406528142011326	102.07436255416475	-0.007550801971210842	-0.03863135995449204	-0.03077116187083476	0.9916309525224833	0.9716435360355306	0.9584797540207837	192	48	148	120	43	63	182	87	193
EIF1B	5.29740371459316	5.412966197040482	51.1285572170589	0.2777387983207837	-0.03877568315031527	-0.02039643006525217	0.7914339512652823	0.983665961757936	0.9698920793267953	46	18	47	79	43	35	99	35	93
MTIF3	4.802224472030048	4.947487006753407	37.02449617939049	0.3648423074995893	-0.038833031898954005	-0.020260982433511026	0.7441410729686657	0.9847667585759734	0.9676840724684187	64	18	25	26	31	22	74	25	69
MSANTD3	4.652579619977151	4.740836213360755	31.422400725263362	0.13409318961924255	-0.038874618879920574	-0.017209027369736903	0.9106679060124493	0.9826624899500307	0.9737617169716046	66	14	22	40	19	27	52	19	61
HEIH	3.7236946586758863	3.914596023302616	17.030200836411254	0.1576216483197172	-0.0389452646600515	-0.01315004640435965	0.9133858368248059	0.986004929816282	0.9772122810997894	20	3	35	15	14	11	27	17	28
DTHD1	2.72914039767992	3.6905422135815082	14.444997416130004	0.9548767236403263	-0.03901425869585383	-0.0025547141898086658	0.7238415733267866	0.992515418755237	0.9929112225993801	2	8	61	1	3	30	12	4	15
CSF2RB	4.455758519331213	4.603387375190882	28.17742742743235	0.186215797836689	-0.039102522593219675	-0.016368917814888192	0.8960702281877295	0.9841435831989402	0.9734054743194142	40	13	73	15	11	23	50	23	43
GGA2	6.603397604872657	6.63213860526044	119.81755600014161	-0.03629579224853002	-0.039112620424037604	-0.030941422656275763	0.9675091797080798	0.9725893532610117	0.9569240299247764	206	61	154	172	46	122	195	87	173
ZDHHC1	2.3357226452771918	2.7847125233914323	6.5638069161735535	0.0567366370446806	-0.03923090394539096	-0.010237155968027682	0.9784745396619763	0.9892838514931157	0.980099149019811	16	4	9	11	0	3	15	7	9
ZNF266	4.8528073020698645	5.046750820913257	37.540822013950866	-0.08587210913626522	-0.0392317307538566	-0.016742532477074724	0.9507919816805657	0.983788888214182	0.9737617169716046	103	5	83	58	9	20	61	35	87
NUP155	5.039430963010515	5.128346191000645	40.69845257273633	0.006031058070291051	-0.03925143744852773	-0.02292598884997064	0.9955565288888286	0.97940251392692	0.9688194482498146	115	14	39	58	17	23	87	28	83
FBXL5	6.691757054121765	6.756128424173148	130.44451695283402	0.06000858437706556	-0.03936715801435342	-0.02557311683446908	0.9560403283581309	0.9775198803143209	0.9659646641655926	148	48	259	145	74	99	254	69	278
POMGNT1	4.4030360748357396	4.659810691587149	28.147201311661462	-0.030182992476502205	-0.039484180758493984	-0.01481325681694981	0.9829728531131571	0.9845776367963389	0.9762929492108471	95	2	45	45	9	18	64	23	47
GIGYF1	6.5905045558090825	6.675312527699018	122.10048892115256	-0.10706757253821945	-0.039682518005654095	-0.024828205157146618	0.9172890309291559	0.9784298892858461	0.9662144860543778	335	29	226	186	31	106	169	129	171
MED29	5.161821883714531	5.233480358447871	43.940192012854986	-0.035134066322109976	-0.039774938832036616	-0.030441578945719385	0.9734714625807454	0.9768341993501859	0.9581370445387981	81	20	72	76	10	34	73	31	91
SPEN	8.493287307007813	8.546069434532246	452.511507638009	0.0010935210632698692	-0.039842140015113804	-0.029234616460086717	0.9990915778740618	0.9765798728335209	0.9609853359049784	1042	102	1006	640	138	342	684	388	868
GORASP2	6.0272209144560644	6.06755792893091	80.73958985737933	0.057451033026014106	-0.03985224485252128	-0.025465297653944986	0.9510730364707201	0.9749870728212646	0.9662309070390831	136	49	94	104	30	63	133	57	158
TYRP1	0.63255502779285	1.7166278675118838	1.96707762993353	0.310305274544745	-0.039998965213734326	6.440020018757053e-4	0.9185602496677776	0.992515418755237	0.997982636072267	8	0	7	0	0	1	1	2	8
DDX1	6.092573518688972	6.142960239219313	85.0800139172025	0.07178871974654498	-0.04000886461247218	-0.024808148407205344	0.942242514561226	0.9760469136304754	0.9668724976802566	143	41	78	119	47	50	176	61	162
FBRS	6.343847634237717	6.433462272523039	104.13143256557942	-0.00383602297652905	-0.04004651109329331	-0.024078577203553008	0.9963822827192085	0.9793615306197581	0.9662309070390831	200	66	151	136	20	86	194	96	123
TUBB	8.048682132014958	8.09110222151219	331.8558821407865	0.02268280124051365	-0.04007531244267471	-0.0308201716620555	0.9793261546232648	0.9754248859857614	0.9577279945899461	764	181	298	421	123	320	517	238	552
MAN2A2	6.136142151606423	6.230074624780408	88.74609220061627	-0.04719401407973697	-0.04019447079548841	-0.026608382059480542	0.9660550088161255	0.9780041025140902	0.9643094067245427	245	17	174	135	24	65	156	68	177
SOCS5	5.1483687088163625	5.2311643151074065	43.617592943279284	-0.056044780292663625	-0.04032357016448864	-0.02634960782193812	0.9600327404117458	0.976912669317339	0.9643094067245427	112	15	70	57	14	26	89	26	101
FBXO48	1.7032905671574454	2.3547115192678945	4.230924044199347	0.326186280755348	-0.04047059287818817	-0.005166489728654989	0.8992123525441273	0.9908203518749553	0.9879549314661256	1	1	13	10	1	1	10	3	11
COMMD8	3.0025830367877204	3.294792361840756	11.032828935372367	0.4347316588930945	-0.04052379812874478	-0.01166329781846723	0.8036614678890691	0.9891394670002652	0.9750331581515796	7	7	6	16	9	4	25	6	23
AES	6.991148407002354	7.040018979970196	158.6756337276834	-0.0727304860316972	-0.04064131705853335	-0.032103385524323146	0.9367001311013886	0.9749870728212646	0.95649457473297	327	67	303	210	40	164	213	132	241
MOAP1	4.5825088515037296	4.661150214858032	29.33609485685607	0.05303458806441566	-0.04075771984780959	-0.018316238060396554	0.9638469666576566	0.97940251392692	0.9733805757310142	41	9	36	52	18	18	54	24	55
PIK3CD	4.9423824284096165	5.052815979820459	38.83304670255893	0.05585845811130221	-0.04077074160207105	-0.020458946386646096	0.9666765694743494	0.9815743687601729	0.9712644985039991	71	18	91	28	12	37	54	25	80
INPPL1	6.191079028245487	6.45290466522295	103.74749359799122	0.10475858973287754	-0.04086220074333357	-0.009510598019199191	0.9518119376793094	0.9849333848756222	0.9846953202241949	389	27	176	153	6	83	153	98	183
PFKP	5.217564203351407	5.463727416858116	50.9688513814362	0.10233306926457193	-0.04086543882702192	-0.008713838219418195	0.949972418643587	0.984653851374115	0.9859388347270632	180	10	32	131	8	44	87	41	90
ARFIP2	4.432430904277068	4.554055676667107	26.64984199018243	-0.14624968424554022	-0.040876389405021384	-0.0294777360745874	0.8975790660093845	0.9815108691361116	0.9576095469425928	57	10	50	43	5	23	37	27	42
MYO6	7.316050886997621	7.3413884526532325	196.40436426335597	-0.042173235282133244	-0.04095503780335871	-0.03592329467293708	0.9609186834872648	0.9705000475252703	0.9535454781514208	317	73	353	239	93	188	253	144	382
TMEM168	4.7263000172465555	4.839524538710243	33.86619019594387	0.09392389712620974	-0.04114328833409935	-0.018603422615298414	0.9360940805250499	0.9828683873150752	0.9728025423647266	55	8	34	42	29	26	57	32	46
ZC3H7A	6.131462476213933	6.1736012151608355	86.24424125274005	-0.05623671273116436	-0.04122744463231566	-0.03564932085692525	0.9518119376793094	0.9720004697687405	0.9535871419525299	155	24	172	108	40	74	122	77	147
RAP2C	5.251943353549964	5.301312392403325	46.93726185117118	0.06694512576305606	-0.041336071745033745	-0.021521240165519352	0.9488291292182797	0.9760469136304754	0.9713537731139807	57	26	64	70	20	36	88	36	74
PRKG1	5.767442672274163	5.918198900038129	71.65057880313655	0.1079929535152423	-0.041459561946477895	-0.018346406970561464	0.9339798704342871	0.9825428817672771	0.9733805757310142	173	10	162	50	40	57	134	52	126
BIVM	3.096102800094565	3.5271847423911855	12.679943138859302	0.13034382071610714	-0.041544556611320005	-0.010507990307336781	0.9579696312626734	0.9891394670002652	0.9769836562960285	40	10	4	11	3	13	9	4	40
PEX26	5.389343560348913	5.453992267939309	51.32622145723298	-0.07090956094236654	-0.041796549995027986	-0.034761615649586866	0.942242514561226	0.9749870728212646	0.9535871419525299	103	18	72	106	14	36	96	44	87
UGGT1	7.2070601030853805	7.250149755856057	184.60219708127974	0.04443809344163136	-0.041872015800115125	-0.03030317692210931	0.963574269876284	0.973104692270229	0.9581370445387981	419	77	181	193	104	139	308	120	399
MRPL34	2.4843086683686666	3.0201721078627934	8.399007107984113	0.44915370450001807	-0.04198776476695127	-0.008529289360824154	0.8260598140820902	0.9900346691950814	0.9810859374050279	6	0	7	20	9	4	21	7	11
SEPSECS	3.4218044130047076	3.5952402714596725	13.771617643708943	0.22908354671648434	-0.04202391330953233	-0.00975080284889587	0.8772848521481506	0.986004929816282	0.982665246853963	21	11	8	17	6	7	21	12	28
TIMM50	4.030935994021566	4.184593356973905	20.046901150404764	-0.10895012753034516	-0.042027986944124275	-0.02878861969902475	0.9306584031349951	0.9826047471946403	0.9576095469425928	47	3	31	38	8	19	30	16	36
SPHK2	2.765899600996454	3.1544975105192608	8.843447978621613	-0.019517530993508714	-0.04224751751315031	-0.009951533105197015	0.9910369959561215	0.9879523906230326	0.9810259065561023	30	1	7	13	5	9	18	2	20
C7orf26	3.0703469788902216	3.312411784900754	10.332057653387569	-0.055248630848631144	-0.042344361850614604	-0.014807652784330206	0.9737135889193759	0.9856482997315356	0.9734054743194142	32	5	9	15	2	6	18	12	15
GEMIN5	4.0520305198903	4.246019923289143	20.726398417801956	-0.06582830732710486	-0.04252148861543748	-0.023167193593061974	0.9625897240653697	0.9831936850559436	0.9662144860543778	50	6	41	37	3	12	38	17	46
RBM17	6.7971218211220314	6.83602382222028	137.61943694913617	-0.03549867078638205	-0.042599109595665326	-0.0321160639147903	0.9701860949575665	0.9712963748251664	0.9569240299247764	231	48	246	167	68	74	231	106	328
RHOJ	4.240663256162065	4.3776106927067655	23.281962873722634	-0.0834467465504295	-0.04265170207967499	-0.024257990500614078	0.9481011101223521	0.9820013769748026	0.9645873073820931	44	7	58	29	6	16	34	24	43
ASB16-AS1	2.8333293077083974	3.1644314128707567	9.572686623048728	0.37660344106642435	-0.042762702630120664	-0.009641364099686568	0.8418488237217537	0.9881881324807148	0.9807963108973976	4	8	16	16	2	7	21	4	18
PPP1R13B	5.235671511787519	5.320111634276244	46.36927300172497	-0.07319434089370773	-0.04276496417131734	-0.030568089765072227	0.9442331513979236	0.9754271024644868	0.9577329037524854	100	15	86	77	12	29	95	30	100
DNPEP	4.313132797825086	4.703577707659154	29.01767975118027	-0.012487250391882856	-0.04277408212320057	-0.005342321159614641	0.9941356010839976	0.9853159302320419	0.9901756985439422	90	5	73	41	1	32	44	25	42
IRF2BPL	5.003605479742219	5.161042526713677	41.535452570471634	-0.021968728581069037	-0.04289424288914517	-0.022673294633211875	0.9857092266733712	0.9813330314103832	0.9679544009345296	74	4	77	73	23	36	55	34	84
TRIM65	3.4492840841597596	3.918695520640666	16.58918196394044	0.18821137314576755	-0.042975395403630504	-0.012013396639849993	0.9311360638397481	0.9878736325501989	0.9781193083832912	27	11	30	29	0	6	39	17	25
LRRFIP1P1	2.1964135670509477	2.6129683509590946	5.558220756359117	-0.2698985344788419	-0.0430139051953216	-0.009945169092805338	0.8856060400109199	0.9881881324807148	0.9795067305560379	14	2	10	8	1	1	8	8	12
AC018442.1	1.0131952049870345	1.6745950418329858	2.171564782539887	0.06182801766187402	-0.04308500083712126	-0.004653681444957536	0.9784745396619763	0.9914637843561541	0.9879280571403685	2	0	5	3	2	1	5	1	5
TRAF3IP2-AS1	3.8277807260318015	3.965348307154037	18.247970583317493	0.11960322430682642	-0.043214576351248625	-0.012881945410042386	0.9335994526410326	0.984472572877537	0.9780887683116993	29	13	20	13	9	21	22	10	32
SNAP29	5.577193196274608	5.675304920985538	61.72772711866702	0.20669416054495632	-0.04322787216321942	-0.023394837999065377	0.8337265942108484	0.9797365155827917	0.9662144860543778	99	49	54	64	22	39	99	47	130
CAPZB	7.528957813681479	7.5832937853511915	233.91413824514356	0.07064735953443795	-0.04337666848917896	-0.02889438941688507	0.942242514561226	0.9749870728212646	0.958593077262133	353	136	275	209	126	197	305	206	419
ALDH1B1	3.8319653850470488	4.012990672952573	17.666146752123463	-0.12490242171561358	-0.0434019144989896	-0.0180732577340828	0.9312568908832959	0.983788888214182	0.9721076419735465	48	6	34	17	5	10	45	16	21
NOM1	5.077093835286953	5.2693737875324205	44.637072675130035	-0.15613026227124235	-0.04349889047394688	-0.016221946533073645	0.9079707046450686	0.9825428817672771	0.9739534981267718	112	4	71	90	17	38	49	51	74
IRF2	5.969620968133922	6.055720537356771	80.44863870477145	0.1290039319068271	-0.04350706025441095	-0.02371055299117714	0.9116103628506081	0.9784298892858461	0.9662144860543778	72	40	143	78	47	57	124	84	115
RAB10	7.18536816029756	7.252435247809941	185.77880576560324	0.03565748457995268	-0.043575012035377565	-0.02636683707243012	0.9735341907482095	0.9760469136304754	0.9633151636852262	264	108	175	231	98	214	268	106	306
MAPK8IP3	6.46873593054085	6.753796596235634	127.94776459420818	0.12077405474383965	-0.04362656930419145	-0.008430599864017695	0.9447607817223719	0.984472572877537	0.9859546674470695	395	8	321	206	20	109	217	112	201
CTB-176F20.3	1.9598503309327542	2.6568331587666143	5.748517978710891	0.5069549088612461	-0.04374067397799462	-0.006083767146195754	0.8418877971718608	0.9907803225549939	0.9853230694070222	1	1	5	23	3	3	7	2	22
SGSM1	1.5163881628765186	2.095515402112705	3.202327951467936	-0.08582960185381833	-0.043846726961856354	-0.006284841805738806	0.9703114615363242	0.9891394670002652	0.9853562788423971	9	0	7	5	1	2	3	3	10
TTC17	7.0464496390390545	7.082389539300883	163.28435721010467	-0.026954807605851925	-0.04397619383429302	-0.03855683592606363	0.974886291616848	0.9694677152553092	0.9479644990082824	336	38	274	223	85	128	257	122	329
IGDCC4	1.6397812926107838	2.422028978659927	5.889878497942101	0.9982141239345471	-0.04401116653571396	-0.010507655479248038	0.6835457265466263	0.992777346332038	0.9688194482498146	7	1	0	2	10	4	10	6	4
RUNDC1	4.26861292003283	4.585957010667955	26.46418712284948	-0.09171572937082025	-0.044120594721601944	-0.009372101139516526	0.9566338996035352	0.9841861694659616	0.9848255839706275	64	3	58	60	3	31	53	13	42
NIFK-AS1	2.0711163956073935	2.6570611058610742	5.49564652505177	-0.06585612657537011	-0.04423249029997421	-0.0077141460744677235	0.977309612844915	0.9889875618499233	0.9839812059244479	12	2	10	13	0	4	17	1	11
LHFP	6.462488416072155	6.509500502103029	110.08811620530639	0.031381927883364885	-0.044564918882737774	-0.030400920718771023	0.9736835993152615	0.9716435360355306	0.9580445327476645	186	66	177	111	36	84	160	98	198
ZNF37A	5.670336726890272	5.753144080661081	63.349147653502136	-0.08917923493519286	-0.0445979285725434	-0.03189871512742929	0.9284866917842749	0.9748188649517018	0.9556523003408786	118	15	108	143	18	48	109	59	101
ARHGAP32	4.93577432000596	5.042882786336337	38.24534775135571	-0.06038398944788893	-0.044673410720151734	-0.0295071168813452	0.9587863673614452	0.976888516075223	0.9581370445387981	74	6	64	62	21	25	61	38	68
HTATSF1	6.114115386471977	6.165417685169267	86.16374031182474	0.0226297855179899	-0.04478850807405612	-0.0290353625214851	0.9805556910333387	0.9716435360355306	0.960774830161441	202	32	74	117	47	62	118	73	181
ZNF473	2.891828941254959	3.3187220094748544	9.764845223681986	-0.1253525946088483	-0.04498019135607518	-0.009758270475194982	0.9518119376793094	0.9868822881125406	0.9810859374050279	19	2	29	13	2	2	18	6	34
IKBKB	6.392478977162067	6.481713859327857	106.33379801843543	-0.051143046346976584	-0.045066614911779795	-0.026442865504504292	0.9635685756075205	0.9754248859857614	0.9642812352055284	206	28	264	155	27	58	178	97	226
SLC39A11	5.079028669094113	5.175287348835957	43.055500144618854	0.014758493645965246	-0.045088909057953194	-0.02120357764063876	0.9890941790357342	0.9785946351355103	0.9698920793267953	65	28	41	68	15	48	48	24	89
SIPA1	5.196036369944928	5.433091383370429	49.9551011863997	-0.11640963641923165	-0.04509855273566411	-0.009715390344545638	0.9367001311013886	0.9832858396558679	0.9848255839706275	146	9	127	64	6	60	70	40	68
SUPT4H1	3.905417683625332	4.0431463910717484	19.341536251727938	0.3162266440736415	-0.04516643376441265	-0.013294196281497517	0.8069275098081421	0.9841435831989402	0.9769836562960285	16	10	15	28	15	15	34	14	30
BLMH	4.353917743600026	4.517573532057201	25.63209592328355	-0.10670887188244918	-0.045380828008159124	-0.02230239122603203	0.9335994526410326	0.9810872510415354	0.9676840724684187	70	9	41	40	5	11	60	22	47
RAB14	6.556815019052001	6.601947489997154	117.71700786555559	0.089594819383999	-0.04550109215144733	-0.028634740782648556	0.9212744868642886	0.9712963748251664	0.9619847615907524	152	55	162	124	73	94	211	77	219
PRPF19	5.10582571282437	5.285721480679009	44.94977998087809	-0.010698664555128388	-0.04558774867357924	-0.016050218437498022	0.9935631647786021	0.9813330314103832	0.97391421093174	137	12	39	108	8	39	99	28	71
CDK12	7.060349579561448	7.114920215075866	166.2320776419692	-0.04104215474173921	-0.0456248566931174	-0.03536867368019229	0.9665389732312887	0.9705000475252703	0.9535871419525299	415	45	261	320	42	125	303	125	307
FAAH2	0.9848674944138549	1.742915565907301	2.163373218612365	-0.20445150130119938	-0.04566506493738662	-0.004170230061591888	0.9332479966552638	0.990768523698641	0.9888571663195087	3	0	4	6	1	2	5	0	6
IDH3B	4.327459321481986	4.461275549470352	25.042497685518935	0.04557160794672696	-0.04571165692121086	-0.02039712513045126	0.9735341907482095	0.9809275967233861	0.9708853538654164	76	6	31	22	14	18	39	18	56
MAP3K8	6.056827927980516	6.112379850638681	83.51641709616821	0.022117063082590514	-0.04572350114588347	-0.027091984661530573	0.9809843343958794	0.9726633814030329	0.9634656494059692	136	39	121	76	47	92	123	49	140
SNORA20	5.59042375247569	5.998148264736967	79.15174450417541	0.7334558510608769	-0.045929818257941964	-0.017024301570306922	0.6652432667357224	0.9878736325501989	0.966205225110532	19	70	66	49	55	100	113	61	58
BBX	7.175406220239693	7.1980819719335205	177.48436180453092	-0.02321410862338904	-0.045981300396599284	-0.03958087005865836	0.9771605935045948	0.9688747562818221	0.945485975531199	233	68	297	300	77	158	301	127	300
MKRN1	6.213736288458852	6.2504915293827	91.48968571455734	0.004097121998692095	-0.04603298675970585	-0.03269996473924941	0.9959559525559848	0.9694314605694809	0.9556523003408786	115	46	146	148	33	67	148	82	155
RP11-326I11.3	1.3763481327059108	2.0871723835168816	3.2237479348042055	-0.25628510009381367	-0.04619919862510199	-0.003949855024881606	0.9195363797712304	0.9898877405164052	0.9890071060317914	4	1	9	7	0	3	1	2	12
TMEM42	1.6880727731724277	2.3120115109595525	4.876785802814589	0.2119788856773705	-0.04620066392917262	-0.007396295409403004	0.9312568908832959	0.9911749488681791	0.9801744521818198	5	0	6	3	7	1	5	7	9
ARL6IP6	2.7956401339721264	3.0300700716576636	8.112425239061839	0.0016003380081250644	-0.046231940466223045	-0.011751010441778648	0.9991618687863266	0.9849333848756222	0.9791349236278475	12	2	18	11	4	5	18	5	16
NOTCH3	7.515679452573921	7.560638661360275	228.18464019588058	-0.028964934724454217	-0.046457355671490605	-0.03474596014150925	0.9749572659664383	0.9697738543464823	0.9535871419525299	532	84	472	240	66	190	313	198	420
TTLL11	2.0971957449801275	2.6384312512464425	5.474092100108729	0.2167273678121732	-0.04650508679289289	-0.008532835613848884	0.9192367907473221	0.9881881324807148	0.9815143305009454	15	2	16	4	0	3	12	4	12
ZNF221	3.3252854654131085	3.5597067098910804	12.880430140362304	-0.19646412948914682	-0.04659438940563876	-0.013197300394686345	0.904782933399346	0.9850113680413182	0.9761599708012813	15	6	19	24	5	3	22	19	18
CTBP1-AS	1.1789036598205265	1.939181038778561	2.865397961223875	-0.29010595130081135	-0.046635561450663096	-0.0024455376364117295	0.911410633557248	0.9900346691950814	0.9929112225993801	4	1	10	3	0	5	7	1	1
MTHFD1	5.585966844078182	5.648260964135092	59.9919842575061	0.07263677732567637	-0.046844305165053605	-0.025371007016650557	0.9456863603490938	0.9726633814030329	0.9662022784134476	126	34	55	71	26	33	112	48	119
NRD1	7.428680606564237	7.472666737535408	215.06259161607497	0.01510556704819026	-0.046858885358803275	-0.03441474154357271	0.9857092266733712	0.9694677152553092	0.9536000690985099	408	50	320	269	139	165	349	164	416
B4GALT4	4.370045994688189	4.533870043889984	26.347087399934594	0.07002559855878018	-0.047003817149356246	-0.019795012983837755	0.9609186834872648	0.9812430304949653	0.9713537731139807	32	14	47	55	4	16	44	20	60
IL18BP	4.850751427792605	5.0601412238896994	39.62158953755943	0.11887823055062603	-0.04701852773583449	-0.017682813493423516	0.9315965147453525	0.9831936850559436	0.9717306860731348	57	32	70	42	4	45	59	26	56
GNG5	5.59449453764356	5.683483623437464	62.241201912029226	0.2274826420549011	-0.047217929735704794	-0.024754378935664564	0.8201958989052877	0.976888516075223	0.9642812352055284	85	38	58	55	40	36	115	51	112
LLNLR-304A6.2	1.2442332633292423	2.050667047290252	4.09566435736676	0.6952900923885817	-0.047240370051613	-0.011414747255023918	0.7652072617567482	0.9931778077917657	0.9643094067245427	1	7	4	2	0	2	3	2	12
IPPK	2.3437044439832078	2.897980533411654	6.851059805462059	0.26260108920406555	-0.047453313970042196	-0.007651647308156624	0.9017360043035897	0.9878736325501989	0.984485005488357	33	2	9	6	0	6	15	5	11
CTR9	6.1346405209346955	6.182937626878227	86.89416962884043	-0.014453001891701874	-0.047679808347406344	-0.034414746372930544	0.9872472631606594	0.9694314605694809	0.9536000690985099	204	43	96	137	24	64	135	68	177
MTG2	4.012334363425106	4.138716105625359	19.694620240574338	-0.02807637916907738	-0.04794000729219691	-0.022761665448356356	0.9819181190203287	0.97940251392692	0.9662309070390831	41	7	16	45	7	16	30	18	33
TTYH2	2.166141975507067	2.858960169275504	6.516617512942858	0.18312859275175639	-0.04797503834457492	-0.004694400627621162	0.9406453255348316	0.9881881324807148	0.9891493114962703	15	0	18	15	0	9	12	5	7
MIPOL1	4.043121018946863	4.285163068846251	21.635873391663246	-0.1935607046131733	-0.048092762670751736	-0.0165877292443002	0.8954225351705349	0.9831936850559436	0.9733805757310142	66	2	27	38	9	15	31	29	27
CCP110	5.457097442623277	5.500009009536557	53.91149032200301	-5.340091757371017e-4	-0.04825550246607661	-0.02764781315038021	0.9992366359130913	0.9694314605694809	0.9637545495916308	86	28	83	65	22	36	74	47	114
RN7SK	12.352222588929486	12.394904534969667	6584.327691532112	-0.004668595126007869	-0.04841153793368932	-0.043233657134912874	0.9955565288888286	0.9754248859857614	0.9531260760545283	8580	3429	8298	7231	3726	5369	9459	6328	10169
NCBP2-AS2	1.9729432742987385	2.3839237036901326	4.8976197532325365	0.12581700963452783	-0.048583574555465414	-0.0068521848740744195	0.955730923883876	0.9881881324807148	0.9853230694070222	8	4	2	10	1	2	10	5	7
ABHD14A	1.1973657846451595	1.8971993320439693	2.8307927720241755	-0.13959478422463997	-0.04876135842403147	-0.006053934838594287	0.9609186834872648	0.9907190014548554	0.9833121756703496	9	1	3	1	2	2	6	0	8
EIF2B5	5.3007748260802545	5.411847107577723	49.42061176917302	-0.09891672982165886	-0.04877300148996219	-0.027319917089321636	0.9284757037837222	0.9743642617930133	0.9633151636852262	123	10	77	89	18	38	92	23	121
ZNF23	1.5543388112719776	2.244494212135906	3.6732090441961924	0.17675053412107505	-0.04897969885320073	-0.004912933735560741	0.940473345974134	0.9889875618499233	0.9884940297641256	6	1	3	15	0	3	7	1	11
FOXK1	5.9889543629565525	6.1224182632884405	81.96045165389518	-0.046930190557328284	-0.04925558370567664	-0.02256186436758988	0.9703114615363242	0.9754271024644868	0.9688194482498146	215	16	163	159	14	65	141	63	156
TBC1D16	6.056383513814456	6.1776755736093225	85.54292438330786	-0.00732620045285277	-0.04938863360990694	-0.022279496928333906	0.9946572323378168	0.9754271024644868	0.9688194482498146	272	22	85	183	18	60	146	74	160
RAG1	0.5469288480088675	1.4902198142308718	1.459096444311467	-0.05405805992261974	-0.049413257531660794	-8.180539026332553e-4	0.9819333044744993	0.9900346691950814	NA	5	0	1	5	0	0	3	2	4
CBLL1	4.947194260322838	5.002837690226205	37.55134571374953	-0.011764893812240121	-0.04950514935168649	-0.02874092298177026	0.9895817338458871	0.9705000475252703	0.960800620259662	47	16	63	64	15	27	58	34	67
KCTD2	3.7360030343863375	3.9725522770588073	16.786645094291515	-0.07455367233850008	-0.04952470863233251	-0.022003264949779604	0.9615319962720773	0.9820134963715785	0.9662144860543778	48	5	27	31	2	9	29	16	36
DLG2	4.254683717434705	4.434280071442572	24.697762344813828	0.047953207612203036	-0.04955782762730972	-0.015954692144579924	0.9764917460371105	0.9820134963715785	0.9734054743194142	50	9	12	61	10	28	27	16	49
ZCCHC8	4.934601181387548	5.024191279877308	37.5467151876668	-0.11022632777552831	-0.049612019417875394	-0.03519840331334097	0.9140024580591843	0.9716435360355306	0.9531260760545283	84	8	71	55	15	26	53	35	77
DMTF1	6.4969768832214365	6.5570311339124014	112.72312699111177	-0.05267907499303405	-0.049666257302696235	-0.033648441050512054	0.9587863673614452	0.9694314605694809	0.9542262888859203	169	25	223	201	51	115	176	74	193
PTPRB	7.215504901898896	7.396596751331357	202.9032114797152	0.13719422608361906	-0.04970119001274316	-0.016553894853163515	0.9216917167880626	0.9801511273215859	0.9733805757310142	318	19	602	225	99	178	269	182	353
ZC3H18	6.15914128175993	6.232876691438321	89.20005830116324	-0.07428158853956722	-0.049822950938692975	-0.033792480525530355	0.9403063794095929	0.9697290371755259	0.9536202012490392	264	21	127	150	26	79	157	67	146
MED16	4.567487278393112	4.835935341655408	32.43308217959786	0.04421774409151616	-0.049850693347571536	-0.01565069952754357	0.9777602824497473	0.9820134963715785	0.9742713974640309	108	13	61	34	2	28	68	21	53
PRDX3	5.7423028340354065	5.834799238953444	68.80376604376556	0.19517690609449756	-0.04986370329945898	-0.024951214687934077	0.8653098485695996	0.9754248859857614	0.9643094067245427	116	41	37	108	34	58	119	46	120
CFLAR	9.064840039550335	9.108168118190422	669.6381227776676	0.00368127368118051	-0.050026198993102525	-0.035092947966028014	0.9959559525559848	0.9694314605694809	0.9535871419525299	908	205	1460	1288	203	503	1133	564	1158
FLRT3	3.828995125776096	4.123641259594765	20.444168515820184	0.3532669617907578	-0.050176731590376035	-0.019542989653632593	0.8212541551742507	0.9853159302320419	0.9633151636852262	28	21	23	11	6	10	43	6	54
CTSZ	7.637442091144749	7.752451436523838	263.82112102810993	0.1958414592014072	-0.05017931559581402	-0.025046785661873582	0.8589310500369289	0.9766420351872755	0.9633151636852262	287	157	190	279	186	270	396	167	448
GANAB	7.4814497280727945	7.521678801833197	223.58545999183707	0.031682907599514414	-0.05023802092863575	-0.034072524291813164	0.9735341907482095	0.9692915414439401	0.9536000690985099	378	119	191	323	110	209	332	169	374
SLC9A7	3.5792352567750365	3.799397361725184	15.248733065805121	0.003838496076718692	-0.050357905891557135	-0.014642364759483516	0.9977365581586944	0.9832858396558679	0.9742019512845345	20	9	19	34	3	13	40	6	22
TMCC1	5.372368381840947	5.427370653996118	50.6635035442748	-0.029987549305908398	-0.05038725083676832	-0.03408791457221896	0.9752824726769657	0.9694314605694809	0.9538799388043429	108	14	86	59	26	33	89	40	101
DPP7	4.946081954891674	5.187271730380169	41.73385392998259	0.05513065885624223	-0.050455265233318884	-0.013907584608613554	0.9719678570377854	0.9813330314103832	0.9769836562960285	173	4	60	41	15	27	91	32	74
RPF2	4.447994042666355	4.547823026896624	26.790158970111047	0.023175193579814027	-0.050520459878990676	-0.023837539319316224	0.9839019564303114	0.9754271024644868	0.9662144860543778	49	9	22	61	12	20	48	22	45
LYRM1	3.324438281610505	3.7079142259439113	15.05936089738111	0.15571692236764575	-0.05056995661264372	-0.012479328321928372	0.9487874207004062	0.9871311211805627	0.9733805757310142	6	4	13	28	15	7	34	19	8
TG	1.307630986410729	2.03901850865639	3.221514346468102	-0.3317858444759631	-0.05062450321218159	-0.0014430904031744937	0.8992123525441273	0.9889875618499233	0.9957106265430055	8	0	2	10	1	3	4	6	1
RPL6	8.171348419726014	8.216435563201747	362.7493815871379	0.05763930198085483	-0.05066726637419696	-0.034292691344145525	0.9518119376793094	0.9694314605694809	0.9535871419525299	627	174	315	419	224	311	585	266	640
CLIP4	5.87061433283083	5.924040359927808	73.3382451260551	0.05813684492820113	-0.05083162200909274	-0.027870761995658775	0.9556628826333727	0.9698635939640553	0.9620909353624175	105	35	88	79	46	50	101	74	126
LRRK1	5.479190163164732	5.593407011432162	56.324222596558215	-0.08541697785617791	-0.050903819978139954	-0.028925114033392648	0.9397001400955929	0.9725893532610117	0.9584797540207837	147	16	83	118	10	43	105	48	91
HAUS5	3.453627411251707	3.73968967163839	14.096551946252768	0.08306622428374064	-0.050982394500123915	-0.014223368905832477	0.9622560651613233	0.983788888214182	0.9737617169716046	60	5	12	17	2	10	25	12	27
YARS2	2.802109129685834	3.08225615785483	8.577575654551554	-0.10497894281838455	-0.050998276635778134	-0.009519218707571728	0.9551941218891277	0.9845776367963389	0.982665246853963	20	4	9	11	4	5	20	2	22
CEBPZOS	4.716984311634719	4.824348167464079	32.99186222646961	0.03318719884991431	-0.05105124087899683	-0.021411122240580224	0.9790592571874301	0.9756131083513447	0.9697755449341859	35	14	46	66	15	32	63	13	64
KLF3P1	0.5066432836327888	1.4507473495187047	1.3534333239616534	-0.11697177631341565	-0.05125550714680552	-0.002235708317128723	0.96409625454791	0.9900346691950814	NA	2	0	5	3	0	1	3	0	5
U2SURP	7.280682183043507	7.312598534762927	191.84218750012067	-0.05744736436984844	-0.051269104296440333	-0.04085688296079817	0.9468703847757516	0.9651842158072013	0.9425422835110697	391	78	235	355	64	113	305	156	434
SLC43A2	5.5771064107896455	5.71648587388743	62.63817539944482	-0.08793677255308546	-0.05128194355462554	-0.020375314879621128	0.9475200744659905	0.9767630555506022	0.9705084572740883	107	36	73	131	10	73	61	53	98
DTX3L	7.268264177571016	7.3206831219744295	193.4634398609335	0.041882946027106537	-0.0512848081498004	-0.03253383620995265	0.966907218194639	0.9694314605694809	0.9554325747701619	227	101	234	406	65	127	348	145	388
SLA2	2.442916252918398	3.1369120536258217	8.878338662090664	0.5780317733427585	-0.05132490684877687	-0.007902808939342828	0.7959737286401436	0.9883119216324043	0.9810859374050279	9	6	33	3	0	8	18	2	21
CSE1L	5.492687385845557	5.5738189748396705	55.86396450860348	-0.07191707842085417	-0.05137528765950963	-0.02995189426289317	0.9473662965158303	0.9698635939640553	0.9581039703407341	134	15	70	97	24	29	127	35	119
AJ003147.11	0.7727534566413539	1.5627777045989177	1.8137828206188198	-0.2504510542047455	-0.051544784605667124	-0.003925088811526034	0.9192367907473221	0.9898877405164052	0.9884940297641256	2	1	5	3	0	1	7	1	1
MBD1	5.794242677253307	5.8682746809130535	68.89988510838735	-0.08868338651516168	-0.05154678679706451	-0.03719838098736272	0.9272663744734615	0.9694314605694809	0.9497936966837623	172	23	109	122	15	63	107	47	134
ERH	5.067446491265251	5.245590089763912	46.30594831225197	0.4911429375320637	-0.05157688446042727	-0.02346296382654547	0.6746796575270897	0.9820322744787543	0.9585435881960855	34	36	24	59	29	38	63	37	79
NTRK3	3.909629157657284	4.16848346893732	20.42081178536188	0.34972893680834677	-0.05166065648807561	-0.014503883993416953	0.8301064900865726	0.9839609166283574	0.9733805757310142	14	9	63	12	9	9	42	20	33
ZNF26	4.257169050503226	4.423397553546699	24.255125640650036	-0.1364141257377831	-0.05173009609697865	-0.022439139825579855	0.9186748753594276	0.9784298892858461	0.9662144860543778	59	11	27	48	4	15	45	28	30
ZNF687	4.000316757358328	4.248307281843056	20.75669083644829	-0.052276404558747	-0.05178546994376446	-0.019680168787563807	0.9735341907482095	0.9813330314103832	0.9707285370482591	43	6	34	53	2	12	32	21	44
TMEM229B	1.271524080302174	1.9165550081818679	2.813704769371103	-0.08930074405044304	-0.0517890169123948	-0.003984871886839707	0.9716170213093717	0.9881881324807148	0.9890071060317914	6	0	9	2	1	4	4	3	2
TCEAL8	5.784513281207976	5.942163084651084	75.03631196248172	0.39437049591290946	-0.051848968466997256	-0.024214393485338513	0.7159314694524676	0.9793615306197581	0.9577279945899461	116	61	55	42	40	56	113	48	162
DCTN6	3.6529535877630375	3.8329639424142377	16.59139228892002	0.20425950679132748	-0.05186377201260468	-0.014115519049495344	0.8992123525441273	0.983788888214182	0.9737617169716046	13	7	26	13	14	18	16	11	31
SAP130	4.860286441138909	4.923856607722348	35.235080670836695	-0.09691659974631651	-0.051986247475039944	-0.036857878211770057	0.9207752745724834	0.9694314605694809	0.9496085338539705	65	14	67	49	11	26	56	34	57
LIMD1	6.201877060700946	6.277328239570899	93.05832587155436	-4.983666807050034e-4	-0.05199275589457362	-0.030570534611253256	0.9992829762050964	0.9697738543464823	0.9577041697480624	149	54	138	160	19	90	138	58	180
PAFAH1B2	7.066576000819236	7.104910484688554	167.12149919447864	0.016927590622635456	-0.052007928983838804	-0.03458166260044497	0.9841581877763784	0.9680823244044084	0.9535871419525299	234	90	172	263	78	131	295	148	235
VEZT	6.043702555529655	6.075472592171812	80.48346271888724	-0.04679963838032429	-0.052009336712955524	-0.03631253030435361	0.9587863673614452	0.9638194865488164	0.9531260760545283	148	32	116	123	34	47	153	57	173
EPB41L1	5.157201856477723	5.2218593234068464	44.29404568258383	-0.06907595381750264	-0.0524262422773099	-0.02870377414289719	0.9493684467961362	0.9704107073590645	0.9587718497334695	85	14	53	56	28	35	56	48	66
RN7SKP203	2.9466786004637515	3.214513799710146	10.71180431178282	0.16891519051810003	-0.05243080528467151	-0.011235915302959202	0.9341543919878244	0.9860915581540619	0.9750331581515796	6	6	15	7	9	14	8	8	14
SLC44A4	3.499454185557	3.771192002409292	15.096233149189988	-0.0977284331022765	-0.05245797710546661	-0.011295928775338368	0.9595708356340522	0.9841435831989402	0.9784548194338857	13	7	44	18	3	21	13	13	19
MIER1	7.28845328533686	7.326540035269735	194.9904909638847	0.04166306170135499	-0.0525099494212535	-0.035833226248396674	0.9644858452029875	0.9674887506130301	0.9535871419525299	232	82	312	224	117	151	294	161	360
HNRNPDL	7.955277227487374	7.967580135489833	304.1468357051791	-0.029517011660379868	-0.052581176862531886	-0.04768459869787077	0.9694856740384475	0.9607448421717801	0.9305433037224827	474	121	476	397	154	243	472	248	545
NEK4	4.926267490131729	4.992815534108194	37.32616328328506	-0.10330400922323209	-0.052593127434462754	-0.029290156733566847	0.9201601237298556	0.9698635939640553	0.9582964408160214	76	17	56	46	14	41	45	22	75
SLC37A3	4.540719569597055	4.640231387700455	28.603815718430507	-0.058246998903386846	-0.0526205127592136	-0.02690201470587157	0.9630723302855343	0.9738342879394057	0.9619847615907524	37	10	65	43	10	19	52	29	41
NCOA3	7.357990217825863	7.4179288288516805	207.1424040687544	0.031651856365954585	-0.05263129260290676	-0.033127513090198846	0.9756858224447573	0.9694314605694809	0.955464150585707	345	75	448	161	104	175	420	128	338
PORCN	1.4698936412254704	2.217993639368657	3.620678335982585	0.4302689764863571	-0.0526834719466075	-0.002671843815286801	0.8499513336707404	0.9881881324807148	0.9929112225993801	21	0	1	4	1	4	7	3	5
PGAM5	3.6851072007956507	3.933127340091653	16.317819584594787	-0.21716267924047902	-0.05276895740637919	-0.01628303267592609	0.8849560036668157	0.9820134963715785	0.9733805757310142	41	3	21	37	5	11	50	11	16
JMJD8	3.334962181902534	3.6266706288735873	12.972442605725053	-0.042374358094856034	-0.052811389103209025	-0.017518657752895645	0.9793261546232648	0.9832858396558679	0.9713537731139807	42	1	13	23	6	8	22	15	20
RAD9A	2.798479250896537	3.312820403337299	9.975537894365358	-0.011266444647799623	-0.05284660132735908	-0.008338462181898185	0.9955565288888286	0.9855755914826593	0.9833121756703496	38	3	18	11	0	7	13	15	12
ARHGAP8	1.9345014522095638	2.4878700659214252	4.797392403512453	0.03456561533784246	-0.0528499931908243	-0.008396738654518471	0.9872324980863797	0.9868810944429494	0.9810859374050279	11	1	6	15	0	3	7	7	7
LPCAT1	7.847921959619098	7.91090359970965	292.8642104961578	-0.01695658349115723	-0.05286112018327168	-0.030896416022395557	0.9867543164143406	0.9694314605694809	0.95649457473297	539	159	236	466	123	324	446	147	537
BTN2A3P	2.531829685272135	3.0890978072383626	7.996884590671003	0.13847556340030945	-0.05296072941180057	-0.008566176263070152	0.9518119376793094	0.9856087782274262	0.9811281445809454	27	1	20	11	0	10	11	5	16
TMED3	4.732275671926157	4.846423123889697	33.313136878807306	0.007649318746801847	-0.053008359809313815	-0.023767395268724914	0.9946572323378168	0.9749870728212646	0.9662144860543778	62	15	27	81	9	29	44	27	65
ERF	4.703430264064011	4.978832655826709	35.78171095002415	0.030517666091602138	-0.0530575483873887	-0.011665146875058617	0.9831285684179387	0.9813330314103832	0.9807963108973976	64	8	118	50	3	32	51	30	69
ARL6IP4	1.1343994454223345	1.8420662307846616	2.4998613466132267	-0.1765631952087629	-0.053201801475712907	-0.0035556928488483202	0.9450610932981991	0.9881881324807148	0.9897723040817578	10	0	4	2	1	3	1	2	7
RP11-252A24.2	3.43837721512676	3.9877397980323184	16.53151511239596	0.10407496474649428	-0.05341702886524574	-0.009777374877081432	0.9651232223040225	0.9847584773172539	0.9813437789061485	57	0	31	27	5	5	44	11	39
NCOA4	6.9742917143867365	7.021592732047405	158.13610292053747	0.07714851693807709	-0.053566713224998536	-0.032663301042556686	0.9332479966552638	0.9689634837999129	0.9552434101230662	213	82	163	187	97	138	248	124	256
CD200	1.9780736904418983	2.4568175308568043	5.388362107337379	0.5409993154048487	-0.05356966982995302	-0.0076304856044539845	0.813373234131709	0.9881881324807148	0.9810859374050279	1	3	15	3	3	5	6	4	10
RPGRIP1L	3.60216268155788	3.8001851406637606	15.503344531862481	-0.12134099536296672	-0.05369974447859783	-0.016724616394533834	0.9397001400955929	0.9820134963715785	0.9731657909893031	38	10	20	16	3	12	12	15	36
CAMKK1	2.9271489199618435	3.233098014387314	9.519941384390956	-0.08790240009437093	-0.05384137149923318	-0.013242845625388069	0.9631802810233718	0.9839202437081602	0.9737617169716046	38	3	8	12	2	9	9	10	18
TRMT10B	3.4721665597929876	3.780735761090082	14.894019266208772	0.049297292750705	-0.053876040874223485	-0.015352375867499615	0.977309612844915	0.9834204592371966	0.9733805757310142	36	10	23	18	1	8	42	8	24
DLG5	5.7860706395157155	5.981648756206291	74.00208330192265	-0.060574666037351364	-0.05390576176293891	-0.014903347344609475	0.966539144232272	0.976888516075223	0.9749308545051492	217	11	170	120	11	53	114	77	124
RPLP2	8.635469415556695	8.65480123045484	490.8202869591542	-0.021071311608340384	-0.0539921829810968	-0.04534683493159718	0.9776220901344147	0.9627006811603203	0.9341202117848466	933	184	575	624	283	428	842	359	804
LINC01138	0.46504378199040014	1.508774626737351	1.7597467582718567	0.054756689374071285	-0.054208013286859195	-0.002337998184285191	0.9867543164143406	0.9908203518749553	0.9915694715682158	0	1	5	4	0	3	1	0	5
H2AFV	6.0537268640286355	6.111593528361025	83.3597012962081	0.056510858141148514	-0.05424921515622763	-0.030079828497793268	0.9578234353109053	0.9694314605694809	0.9577041697480624	120	49	132	80	36	55	183	62	125
RP4-591N18.2	3.5083055419607274	3.823801859343714	15.503166705451601	-0.25939777151842863	-0.054359575511619816	-0.013722211375328962	0.8847782260488655	0.983788888214182	0.9737617169716046	27	4	36	14	8	2	33	21	23
SSRP1	6.806336232712864	6.835927766833005	137.366390023613	-0.05712946886825576	-0.054430433860500727	-0.04651816463211553	0.945750292249783	0.9616337290874385	0.9331495983642407	350	41	170	207	59	118	236	103	228
NFATC2IP	5.561996614518489	5.62402059976615	57.944446251169474	-0.07894701667270314	-0.05457562202241465	-0.03817609797120097	0.9332479966552638	0.9672474071168982	0.9474296402698366	120	19	81	117	18	48	110	33	115
ISY1	3.722983228269147	3.8931437718904713	17.116718908609702	0.12293117784301998	-0.05469498114012817	-0.015498641318151197	0.9381867332076783	0.9820134963715785	0.9733805757310142	36	12	16	11	8	8	36	17	22
YBX1	9.169167236074387	9.212499664529984	724.4951278359862	0.01036866634219444	-0.054697812280063346	-0.03685337102386711	0.9891926044313069	0.9689330238742195	0.9497936966837623	1304	333	810	685	443	708	1125	536	1115
PGM2L1	4.537083387730313	4.666324210726785	28.897028923412087	-0.013665270929385367	-0.05479577579409	-0.023756642750667963	0.9900990242160921	0.9743642617930133	0.9662144860543778	35	7	50	67	12	17	41	24	71
SYNM	6.128342456697659	6.307098289720767	93.99099036070643	0.04883059031885881	-0.054844849540339385	-0.016705859532322547	0.9736706674234353	0.976888516075223	0.9733805757310142	221	20	290	63	25	61	171	100	130
TTC21A	2.680242546738791	3.0941926485137903	8.540787634897757	-0.48366738067745074	-0.05490139560616841	-0.008102363771791698	0.7780228333304056	0.9853159302320419	0.9828198833168352	18	2	22	10	2	16	15	3	5
PDXK	6.425454347068857	6.52077245244032	109.38331997780828	-0.04045184721762903	-0.05519769914900702	-0.027297335504200253	0.9721199580943145	0.9695214312266583	0.9625410976344254	325	28	112	234	28	105	185	81	169
CRACR2A	3.200419805759267	3.4898364337100864	11.842902631011787	-0.19446825806532794	-0.05525257894025687	-0.017395920452972828	0.9083909795186058	0.9831936850559436	0.9710167329314384	31	5	24	14	1	14	12	12	16
RPL7	8.199661304714276	8.325937660493844	392.99726462632185	0.22987280929418055	-0.055417585681199824	-0.025794103273835977	0.8346861862075787	0.975304431554863	0.9602167708361772	459	229	306	298	302	341	655	304	607
RAB3GAP2	5.615185586865731	5.683093229687576	60.45874879513293	-0.08006592285907028	-0.05542375621394381	-0.0342579936921156	0.934176605484305	0.9679594327421087	0.9536000690985099	113	16	97	110	26	34	140	39	117
UBE2Q1	6.019240157969173	6.066355574617168	80.25422850973337	0.005040584650583796	-0.0555380415952554	-0.03414377329623949	0.9952746964856581	0.9651842158072013	0.9549429671958894	151	24	99	108	51	55	167	55	140
ACBD3	7.186155014108968	7.245492683286625	184.4932331536178	0.07298256541095441	-0.05555220916632886	-0.032510704340677876	0.9382117596574251	0.9689634837999129	0.9547029791809081	259	62	237	194	141	140	281	163	316
HDDC2	4.779376537057729	4.841766531801179	33.88428155090802	0.06615950028779574	-0.05558030640549394	-0.023124262337508847	0.9533414157675693	0.9697738543464823	0.9678262726848877	64	14	33	39	22	29	52	25	59
CRMP1	3.81674080510318	3.989423266119612	17.28815554538241	-0.10359076120481793	-0.05565267310762079	-0.0243422875277278	0.9397625619108778	0.976888516075223	0.9633151636852262	28	4	26	45	5	15	21	16	34
RP11-800A18.3	1.041520813402164	2.0029922122740915	2.928721787400469	-0.5385335194336989	-0.055795577096234866	0.0013887972329547661	0.8546208216991321	0.9889875618499233	0.9960473196676554	8	0	10	3	0	5	0	3	6
MTSS1L	5.200870736712606	5.443626060143765	50.192720579148606	-0.0412162731819246	-0.055853413244796396	-0.015846009362840006	0.9776976364392818	0.976888516075223	0.97391421093174	143	3	106	87	14	47	85	38	85
PPOX	1.805066031642355	2.387293821200851	4.21125601225293	-0.2812523033055636	-0.05597052225668478	-0.007663568766378852	0.8939928338910151	0.986342376085961	0.9823074281199838	14	1	5	8	1	1	11	1	14
FCAR	3.6569844087464918	4.17763837704542	19.629404455955154	0.5260802774828209	-0.055986596902774986	-0.00879545752660733	0.7881170018014011	0.9853159302320419	0.9810859374050279	8	2	83	20	8	6	54	12	43
EEA1	7.338737385782248	7.357110244911445	198.35571389022138	-0.05543335734150222	-0.056007623046519864	-0.05037478025034181	0.9431037643071172	0.957147192052081	0.9270523671230287	405	68	339	231	91	159	299	173	339
RP11-475C16.1	2.196876185920042	2.5589631672134106	5.971869429600546	0.12451101483252396	-0.05611449662856418	-0.008130608523661768	0.9574599791733434	0.9864179220466467	0.9810859374050279	8	5	2	11	2	3	11	7	6
XPO7	6.042231911048355	6.095360808575763	82.10856426001803	0.03747446972431043	-0.0563371683060674	-0.03249238015773985	0.9711711688624937	0.9667358576471984	0.9554152535311652	135	47	78	148	28	54	134	69	158
TSPAN4	4.356448652075767	4.549857412497403	26.706948622433202	0.054677330094266154	-0.0564898127979651	-0.019323924050532296	0.9716170213093717	0.9772244522768968	0.9705084572740883	95	14	31	23	4	24	47	20	42
ATP6V0C	2.9545781890296623	3.1721185602701323	9.536183379575844	0.07792245002009354	-0.05649147776920073	-0.009425783120977612	0.9639458408797247	0.9831936850559436	0.9831288569805144	17	7	14	8	3	5	18	5	23
UGGT2	5.41316469134015	5.563301512219004	55.20485255622056	-0.11211404739739204	-0.05654440977732518	-0.023366482558069484	0.9272663744734615	0.9725893532610117	0.9662144860543778	158	7	74	103	22	31	87	63	94
TOLLIP	4.631427517618075	4.744058087079043	30.574051825554328	-0.19418641560638178	-0.05658443860688641	-0.03320906774360313	0.8529047887482777	0.9705000475252703	0.9535454781514208	84	7	46	49	10	28	36	30	53
LGALS8	6.440747313010745	6.465259502550721	106.17229923554791	-0.04214807845356798	-0.056586202538811824	-0.043582084198551786	0.9609186834872648	0.9582465648619365	0.9385289064652935	165	38	189	147	50	88	155	78	213
FILIP1	5.654493823247455	5.810031190736324	66.76860516239604	0.06135874360888161	-0.05665416979438121	-0.021080491068379	0.9694354164283281	0.9754271024644868	0.9676840724684187	154	19	145	32	35	33	125	76	94
PARG	4.834748409399621	4.936685123861774	35.068224045204154	-0.12669452835951858	-0.05723604477113615	-0.03911117360899015	0.9021461498953893	0.9694314605694809	0.9425462279422665	79	7	65	61	12	25	63	32	58
MLH3	4.838830124640576	4.926544359040023	35.059574711740545	-0.04585753669497075	-0.057270559839285966	-0.03310176305074795	0.968077815172948	0.9694314605694809	0.9537887098592912	55	8	71	58	16	24	56	27	76
RNU5D-2P	0.5737075257315114	1.5809358608256059	2.2627134833838314	-0.8469791370479993	-0.057443533478853614	-4.0601819348944817e-4	0.7477517834705797	0.9900346691950814	0.9984187120500922	3	2	1	5	0	6	0	1	1
APRT	3.7216699145285035	3.975992040070666	17.264790542724743	0.06303113633363708	-0.057609165567332137	-0.0160742125979959	0.971445846993402	0.9813330314103832	0.9733805757310142	59	3	14	18	11	12	47	8	27
IRF2BP1	2.9076787648884324	3.1786919524742268	9.727661703744843	-0.0661660049617295	-0.05771824306375702	-0.012722956192461917	0.9732403624001942	0.983788888214182	0.9739534981267718	28	7	8	8	2	11	8	9	15
ZNF823	2.724936965835734	3.0484545213964798	8.587749787350667	-0.14889483622326186	-0.05775481063189248	-0.010693563219352366	0.9413956804243365	0.9841435831989402	0.9792907942078892	11	3	15	9	6	1	17	9	18
PRKACB	5.076800834859912	5.202490086141678	43.89414556815618	0.11120505636771424	-0.058164033146571294	-0.02461568890171793	0.9336811006342416	0.9741473269482677	0.9633151636852262	44	24	77	42	24	39	103	16	70
PSMB1	5.787537248659846	5.868848279655699	70.85938660798348	0.1838299087844262	-0.05829972457409817	-0.028333985248447865	0.8523233446911916	0.9694677152553092	0.9577279945899461	90	36	66	73	52	46	105	63	133
ZBTB18	3.908971573994698	4.120315660405258	19.086258106510492	-0.22779992503570198	-0.05852615638216147	-0.02012011437916205	0.8672561006929073	0.9771020853682051	0.9688194482498146	35	6	37	38	4	24	42	7	24
STEAP1	4.657137381988485	4.760637949527584	31.879618410354745	0.05796277404256572	-0.05858604494189941	-0.02378871211620711	0.9666765694743494	0.9721211905964541	0.9643094067245427	85	17	22	34	14	25	47	31	47
PHC1	4.262303484267504	4.356238910283885	23.166139760603862	-0.04973553819697363	-0.05859588166583349	-0.029737895677732617	0.9667309280636867	0.9697738543464823	0.9576095469425928	54	6	36	28	12	17	45	17	40
ATP6V0D1	5.537664047251915	5.687078329001006	61.22231475184821	0.06552272254000946	-0.058610695210403685	-0.024610301944542484	0.9609186834872648	0.9725893532610117	0.9640659941624179	90	40	113	90	8	54	108	30	128
CEP131	3.6569931302867187	3.978206850982769	17.230700759125863	0.03687898694949691	-0.05863828732767549	-0.010864519156295584	0.9836876572269609	0.9828683873150752	0.9792907942078892	74	6	22	8	4	24	22	8	30
PRMT5	4.093958826625179	4.270635595658039	21.246871363642757	-0.03260022903869389	-0.058670374345101146	-0.023509245427577728	0.9799652768028871	0.975304431554863	0.9645873073820931	61	4	21	44	8	15	37	13	51
COTL1	7.25210846276813	7.373659260605488	202.6994847435577	0.17383472665285604	-0.058698137031354264	-0.02642555220419183	0.8869224319933845	0.9721668598790395	0.9584797540207837	254	127	285	109	120	220	314	132	291
MAP2K6	2.4676761003768353	2.717780477274881	6.370354637753178	-0.0792196581289764	-0.05879211421732729	-0.008989270384119438	0.9639458408797247	0.9831936850559436	0.9828198833168352	13	3	8	8	3	4	16	3	11
RPS6KA1	5.280199511202694	5.346855001908708	47.5765716100542	-0.10568630879190466	-0.05888353552654564	-0.039192176250666594	0.9118337143491648	0.9648463090169993	0.9448827487601835	93	13	73	89	19	46	76	26	97
BZW1	6.710715242439456	6.733022297790011	128.31023947322223	-0.025747940240256312	-0.058894305108905136	-0.043950169792168044	0.974793725483369	0.9557135978310496	0.9373665174109559	202	63	174	210	48	89	230	103	228
EGFL7	6.116054087315308	6.343784901440293	96.11776987868556	-0.042470675956862464	-0.05902540570407704	-0.013108557410559359	0.9776976364392818	0.9768202429393139	0.9782134269701503	274	20	257	121	10	102	101	86	164
CYB5B	5.369365147651624	5.432463798005299	51.835933989891295	0.020060412688692762	-0.05934893269105956	-0.02843121986996035	0.9844728397944864	0.9689634837999129	0.9584797540207837	83	28	45	74	27	38	73	55	74
RFWD3	4.46693531961114	4.600211296654718	27.409539786783938	-0.0702215669143114	-0.05939509840043652	-0.025996342505526362	0.9574558860254093	0.9712963748251664	0.9633151636852262	45	9	41	64	8	12	48	23	66
ZNF252P	4.28314105850406	4.44726741598561	24.449794638549506	-0.10715111981486192	-0.05955762126836268	-0.02383114291779082	0.9369624881421758	0.9742013955890478	0.9643094067245427	77	9	26	41	5	18	58	19	31
AC015971.2	1.479427148171813	2.0628159386520424	3.534796751239925	5.800475788165278e-4	-0.05967516692568145	-0.00563143585927992	0.9997002845061628	0.9877210585581995	0.9853562788423971	4	1	1	11	2	2	7	5	2
RP11-536K7.3	1.733856511043541	2.4500009227218906	4.394106413906083	0.3457111735764274	-0.05974054157003307	-0.005519866322053941	0.8742839208067327	0.9863448500121329	0.9879549314661256	6	0	9	17	0	4	7	3	11
TCF4	8.096972785313813	8.12926268534394	339.3343098162067	-0.04459691439616409	-0.059846397568036225	-0.044829287962659635	0.9592931407720044	0.9605344969737768	0.9346494807129945	583	101	745	428	142	242	622	299	522
ANKRD13D	5.318775248247551	5.425925774537472	50.28823554983378	-0.10579025097489327	-0.05994663794122374	-0.03064379531147515	0.9247109499695159	0.9694314605694809	0.9556523003408786	111	18	117	61	10	44	88	45	67
EXOSC6	4.82270641477969	4.926441477806761	35.20349943551856	-0.0863786206256882	-0.06014918031055867	-0.0301779085788865	0.9406453255348316	0.9694314605694809	0.955464150585707	53	7	54	74	18	28	67	32	45
FAHD2B	0.961197213653565	2.007832300457255	2.740843492652021	-0.1487504946173396	-0.060230559829656236	-0.0035195192496336267	0.9625311219864356	0.9889875618499233	0.9890071060317914	16	0	1	3	1	1	13	0	4
FRY	5.554028398398006	5.7933606427308835	64.64910926404886	0.08165261740232199	-0.06029295012591138	-0.013990755095417685	0.9574599791733434	0.9767290217223736	0.976306764906472	96	10	237	82	12	36	124	58	124
COX8A	2.8203133475551634	3.054930535710402	8.645917102341686	0.08943001693240218	-0.060323514269343174	-0.013029588408320471	0.9625311219864356	0.9825428817672771	0.9749301123387751	19	5	4	16	3	8	13	6	15
CTBP1	6.097057017025954	6.178198666728589	86.04206079366807	-0.08571800237569122	-0.06046145781215594	-0.034829738281116567	0.9332479966552638	0.966527864441225	0.9530446494912972	232	31	114	160	17	74	126	78	139
ITM2A	3.0545288908174144	3.541362625614561	12.682149041320514	0.8669033901457768	-0.060571583788081716	-0.012378544090136246	0.6739725906680357	0.9853159302320419	0.9733805757310142	2	7	43	7	5	6	24	8	30
TET2	6.791402248172727	6.885476091692402	142.2479184286784	0.06844082599126543	-0.0608003243224789	-0.028485717839347658	0.9538637598971333	0.9694314605694809	0.9580445327476645	174	51	407	133	52	89	222	116	310
SLC35C2	3.9532720519481823	4.432548365869612	23.8607608230219	0.10945069251954538	-0.06093997411123498	-0.012238249921080073	0.9622526214209223	0.9820013769748026	0.9784548194338857	74	8	35	49	0	20	28	23	49
OXNAD1	4.5231354458143604	4.610375069576897	27.739192364018262	-0.07205604296297752	-0.060983003355373336	-0.03567796120858151	0.947929384390837	0.9681566580146117	0.9509337229881978	51	8	57	42	10	20	50	20	55
DMAP1	4.662228103589772	4.769349134013021	31.371053311744124	-0.21504863902181057	-0.06104206905598102	-0.030867160653670712	0.8353689460624312	0.9694314605694809	0.9553585204071964	76	10	44	50	11	16	39	40	57
ZNF649	3.6578962515030997	3.907109950221951	16.366690232262393	0.05755096492955918	-0.06112120675931889	-0.02241061466022192	0.9716170213093717	0.9775198803143209	0.9662144860543778	35	1	21	30	11	13	30	11	31
ACADS	2.5208551378692943	2.77210257918633	7.079264842926815	0.08583681595657577	-0.06114384966904256	-0.007031000981630786	0.9643817262948335	0.983788888214182	0.986119190659761	11	5	8	5	4	3	10	5	18
UBAP2L	7.6398715122770255	7.650694725134532	243.78617798079938	-0.0391309905138766	-0.06116886572836738	-0.05228753068184209	0.9587863673614452	0.9510699381132809	0.9224217031481322	429	111	317	358	106	180	437	178	449
LBR	5.976874170134123	6.0552544528036885	80.19262303215038	0.15674036485429022	-0.061236915465044825	-0.02953867199600724	0.8881869047181586	0.9689634837999129	0.9571773968458959	63	44	104	133	41	64	140	49	156
NCOA5	4.844529376404628	4.952144636795131	36.19122149731367	-0.024909785267351804	-0.061284450606643844	-0.02622544679861	0.9837930891663139	0.9697738543464823	0.9616839969605557	101	12	54	25	18	29	66	34	44
EEF2	10.058259802128035	10.082069721313498	1320.7419846250655	-0.033558199402930665	-0.06133607591567287	-0.047453484137924454	0.9675232090009098	0.960883985627394	0.9305433037224827	3436	423	1549	1658	647	1168	1988	1060	2197
USP47	7.120565954726194	7.169914355062905	173.3746625507568	-0.028109598639992746	-0.061364920646163515	-0.040713266549310144	0.9756858224447573	0.9616337290874385	0.9423891776635357	268	41	396	255	76	127	291	146	306
RPS6KL1	2.0587795831197555	2.557728257293748	5.089040044090965	0.028831618853798723	-0.06138617609836603	-0.011641166131795196	0.988378372901479	0.9841533740902287	0.9759773251361124	12	2	10	10	0	4	12	2	11
SMAD2	6.894149284354901	6.960775436222301	151.6290369619143	0.12586797806989536	-0.061421242923938295	-0.03302819797961786	0.9005568516252966	0.9667358576471984	0.9535871419525299	167	83	222	133	92	116	277	116	242
SLC25A29	4.313625339063599	4.603242986885187	26.87097809807384	-0.028282824440659767	-0.061442065897379085	-0.014314459108918301	0.9846018226923279	0.976888516075223	0.9759200147227812	45	3	71	63	4	27	54	16	44
KLHL5	5.928529384583643	6.003668305700061	77.31471655218726	0.11412988072464486	-0.061461654909469844	-0.03037061099523964	0.9135621610134583	0.9681566580146117	0.9559565436558873	106	27	135	61	55	64	133	58	124
QRICH1	6.310547289439085	6.374284204610081	98.88703994114466	-0.11859904743298616	-0.06149585010157526	-0.03996260669677583	0.8992123525441273	0.9627006811603203	0.9425422835110697	247	33	157	169	24	99	182	68	136
FAM161B	2.5490040435622494	2.9960666560232423	7.908486690473005	-0.14317560258666143	-0.06150260658370156	-0.007761593200009006	0.9526741323006471	0.9841533740902287	0.9828198833168352	20	2	23	3	2	11	4	7	14
WDR24	1.1822080959533157	2.1212487425844886	3.409559961589463	-0.6577361693225183	-0.06157169170019502	-3.414524214835151e-4	0.8244143530801595	0.9881881324807148	0.9985134272570259	16	1	2	5	0	2	8	6	0
SOGA1	6.651952260854386	6.737569184285873	127.63112753135935	-0.05037184985849169	-0.0617510918578009	-0.03203009271994743	0.9639458408797247	0.9667358576471984	0.9552434101230662	342	26	284	140	43	99	201	121	201
MSC	2.1156206100055854	2.554740391042865	5.227543957810009	-0.32892930737423876	-0.06181503233451361	-0.010798101690592891	0.8653098485695996	0.9841435831989402	0.9761599708012813	16	1	7	10	1	4	11	7	3
ERN1	6.265951282972248	6.327546499426501	95.84133198100874	-0.0509619373314134	-0.061839779559346775	-0.0367134717764384	0.9613903542196909	0.9627006811603203	0.9499743137856395	123	32	200	185	30	82	125	74	198
TEK	6.344789893473028	6.518138581186053	109.69326259861757	0.11578527552850486	-0.06184257775394063	-0.018693044446209162	0.9332479966552638	0.9740885775774464	0.9713537731139807	102	20	363	118	49	107	145	99	163
CTSS	7.63729439796599	8.197128510698068	361.5122864936183	1.1646622486426832	-0.06195234820717334	-0.008479052069792572	0.5496581014423377	0.9850113680413182	0.9761599708012813	35	350	319	141	240	357	509	211	694
MRPL4	3.55214010415359	3.8469309811166497	15.363074532696896	-0.3669938101944696	-0.06198291693596932	-0.014964321632435443	0.8093364928277544	0.97940251392692	0.9733805757310142	50	2	26	23	4	13	27	20	11
RP3-342P20.2	0.5737075257315115	1.665643434247137	2.730210377922908	-0.06190027623656117	-0.06220139901764479	-0.005748223554570058	0.9848265404607502	0.9913476877884968	0.9769836562960285	5	4	0	2	0	6	1	0	3
CALM1	8.64822190819685	8.687783993446082	503.19176862757325	0.021374932139101608	-0.06251036958318026	-0.041524006667637524	0.9793261546232648	0.961123920141504	0.9400202317757933	750	317	679	536	202	413	908	348	861
TRA2A	6.196824171840122	6.250104881744928	91.97241216503899	0.046732140763912446	-0.06253792777384355	-0.033686682716528436	0.9644094431736202	0.9630118641335342	0.9535871419525299	128	45	153	83	50	90	151	56	154
LSG1	5.012283722669948	5.125485615989582	40.29434163415924	-0.1184087323260714	-0.06254957391087364	-0.032418608079677294	0.9140024580591843	0.9689634837999129	0.9537286742749558	96	8	56	79	16	40	71	19	81
CABIN1	6.34843468320338	6.508733546630263	107.909368084604	0.0011347866234431554	-0.0628200698400533	-0.020875437058986607	0.9992111213366963	0.9705000475252703	0.9697755449341859	374	23	152	210	15	83	176	91	197
GOLGA3	7.536533809964644	7.632713531765374	238.84965056089203	0.009394631198358361	-0.06282713435501014	-0.029193072906388316	0.9925787247217815	0.9689330238742195	0.9577279945899461	831	43	380	333	69	173	411	204	414
ATXN7L2	1.6434302736349233	2.36439457059222	4.188391479338424	0.25078246986139174	-0.0628917125263687	-0.005717776576357338	0.9186748753594276	0.9860915581540619	0.9859546674470695	22	0	2	4	2	4	11	1	8
POLR3D	5.14798989036298	5.362975959275464	47.358108110794014	-0.14644788991636948	-0.0629944760713944	-0.016828612137435025	0.9133858368248059	0.9726633814030329	0.9733805757310142	147	6	94	84	8	41	74	49	65
GLCE	4.281780524229034	4.442433633424017	25.078679267705866	0.22630784575735444	-0.0630397898925361	-0.020881762940578374	0.8701559656278239	0.9752330755715332	0.9668724976802566	28	14	61	17	10	15	49	14	56
ANKRD27	5.4304477450066555	5.477850386931098	52.44887900940656	-0.07324346676320616	-0.0630547135229555	-0.04112336964228782	0.9360940805250499	0.9579240369697223	0.9423084782644158	113	17	83	72	23	33	111	38	93
U3	1.7464314215311183	2.330525576326971	5.273557105370838	0.07946135619562972	-0.06315702687155696	-0.007149165393332249	0.9784745396619763	0.9881881324807148	0.979591799752997	1	5	3	10	2	9	3	4	3
PBX1	6.529677497830562	6.58612771914936	116.37281434809053	0.028207513923042504	-0.06330662805562196	-0.03543263403363954	0.9772015078650703	0.9627006811603203	0.9525265125385284	238	69	129	110	50	71	219	109	175
COX10	3.232957046698194	3.6420659224975127	12.702316916113933	-0.12632520377080883	-0.06400501842870918	-0.014062768789691467	0.9502163294809381	0.9813330314103832	0.9737617169716046	33	4	23	26	1	7	37	3	30
DDX47	2.1217341837380324	2.6062380079865592	5.586367338332774	0.12186168442970619	-0.06403406345350605	-0.010597986151499804	0.9574599791733434	0.9841533740902287	0.9769836562960285	6	0	8	17	3	4	8	7	8
PARD3	6.302421424942587	6.33983034719378	96.78408635829048	-0.0927706343328837	-0.06412376019399132	-0.05042714482803879	0.9116103628506081	0.9542782611460969	0.9269211471514516	164	28	183	161	39	69	145	92	170
OGFOD1	4.916681400641311	5.046111133985294	38.1698761068494	0.005497683120229931	-0.06422590938719168	-0.02547450590400501	0.9959559525559848	0.9694314605694809	0.9633151636852262	82	12	29	95	14	23	92	26	63
LRRN4	2.2016725956870284	3.454980007218973	12.04957193955991	1.5206153164371021	-0.06431411142984118	-0.005825520497437052	0.5966226843594307	0.9889875618499233	0.9737617169716046	4	13	40	0	0	1	27	8	31
RPS2P5	5.212332202738982	5.267586066989094	45.82634038457825	0.005613501008753006	-0.06441594595908483	-0.031833824659917534	0.9952746964856581	0.9631155875480776	0.9554325747701619	89	16	56	49	30	40	62	37	81
STRAP	5.9537546622609305	6.0233277881273475	77.78256622249741	0.0561563377003651	-0.06460208422548486	-0.03263349204839592	0.9609186834872648	0.9635051507816844	0.9538799388043429	133	27	58	166	42	56	120	59	161
NPEPL1	2.146012614960188	2.777100470447738	6.025738444276075	-0.17031427800640236	-0.06466105066344009	-0.007504961425404526	0.9451121246746822	0.984472572877537	0.9833121756703496	18	1	13	12	0	4	22	4	4
SNX5	6.6924740578987425	6.734790530766713	128.67368364278124	0.021715099019456025	-0.06471751801111598	-0.03805373105917862	0.9803804226448822	0.9574760412483233	0.9472586556417883	184	61	128	228	64	79	257	93	242
BID	3.430600819287771	3.6318942260895306	13.568555078456084	0.05538881014592144	-0.06504226184939402	-0.016511439105345513	0.9735341907482095	0.976888516075223	0.9733605809181269	18	8	31	12	4	13	27	5	25
ANKFY1	6.468025097635075	6.518767197778412	109.57029516788265	-0.05687022718040809	-0.0650657477047444	-0.04420622871787197	0.9525136908744045	0.9563820969059229	0.935210930224312	313	29	127	181	42	83	190	86	196
SC5D	5.53939918017047	5.688273810276345	62.46310657937688	0.27846200571824525	-0.06510408636082442	-0.025919020056093405	0.7806761736470039	0.9716435360355306	0.9576308623749693	70	16	66	58	65	55	98	46	99
UBE2A	5.423423862076471	5.4866791233147305	53.857765064477675	0.1330847199730035	-0.06513753622764082	-0.02872888166960591	0.893583525643632	0.9648463090169993	0.9582964408160214	70	24	55	69	38	42	93	35	100
RRAGB	3.3765536237976974	3.5718120692259534	13.321006111037681	0.04818901626527097	-0.06518732924593186	-0.015980765715128267	0.9777602824497473	0.9785946351355103	0.9721076419735465	37	7	7	12	7	15	19	10	16
SPIN3	1.389423919687821	2.2833146301980567	3.665468499616314	-0.23350566919228744	-0.06524223567646904	-0.0032123119311377605	0.9332479966552638	0.9866708586876499	0.9915694715682158	11	0	7	10	0	5	5	0	12
RANGAP1	6.09170158772692	6.306232388564785	93.42864256670735	-0.009115687724206121	-0.06527692677103444	-0.01595411394222752	0.9946572323378168	0.9725893532610117	0.9734532421757964	270	22	111	247	10	103	144	50	176
SLC29A1	4.899345951392288	4.993698933431127	37.46410320851591	-0.10343405030325603	-0.06536551141765262	-0.02774403166895342	0.9332479966552638	0.9689634837999129	0.9581370445387981	46	13	73	49	20	25	72	41	38
STARD13	5.723918617760061	5.7916068371144505	65.21870423261784	-0.09000370101243216	-0.06554932557422913	-0.04400176129443739	0.9239950776024977	0.9599131512628859	0.9356808485725164	157	22	120	99	16	44	111	48	140
MED11	2.7568019896745932	3.0126991038916087	9.194338127346537	0.04649738158575229	-0.06565287727229832	-0.01135605844511818	0.9804220826729471	0.983788888214182	0.9744456945436855	8	8	7	9	5	12	6	6	14
MRPL14	3.6837200509130428	4.025346770158506	19.36045524248099	0.32506713202363946	-0.06579750734730595	-0.02127352733748468	0.8536362706974258	0.9831936850559436	0.9556523003408786	22	21	11	17	7	16	44	3	37
RSL24D1	5.574850652795213	5.6758517429135145	61.89329685297341	0.23161059742563345	-0.06608128928460025	-0.028822623011505503	0.830558186259722	0.9694314605694809	0.9556523003408786	75	39	40	87	37	54	110	37	104
RP2	4.965606623429531	5.085926179833809	40.75158004354531	0.2610313154262358	-0.06621885488895826	-0.026230118377007002	0.8280685741237622	0.9704107073590645	0.9577329037524854	43	23	69	25	26	24	60	36	80
NUP107	4.859408277367747	4.944671482945807	35.73931892514288	-0.030152322377144006	-0.06638898137458092	-0.03215262329642878	0.9781388920891297	0.9648463090169993	0.954619196475354	93	10	47	41	19	20	61	28	79
MPLKIP	3.8489003286174603	3.992040515740754	17.35184561037551	-0.07398079158253063	-0.06639486424287698	-0.024869413262565684	0.9559029612344547	0.9697738543464823	0.96406276021302	40	5	23	31	7	10	32	10	44
SLC25A27	3.642873460098271	4.0117920427834965	17.023254229876525	-0.012774974391332876	-0.06640078649595904	-0.01502830596303295	0.99406168891756	0.978276348021817	0.9734054743194142	46	1	21	46	5	14	42	6	35
DIRC2	4.2188551697183	4.320918631406442	22.81577653216413	0.042613418457138126	-0.0664369698020502	-0.02189110221545262	0.9736835993152615	0.9694314605694809	0.9688194482498146	36	11	43	23	10	13	40	14	55
RCN1P2	3.560974779403808	3.9823569161866397	16.917609165925317	0.35880158669250395	-0.06658549335680419	-0.011483462884543149	0.8584315852800892	0.9815108691361116	0.9769836562960285	60	2	41	4	7	11	32	9	43
SPATA5	4.455386855848616	4.546017488618993	26.547325171153673	-0.07442454003869796	-0.06675625001677783	-0.03718090870874176	0.9462265961402733	0.9648463090169993	0.9468313554262363	56	6	45	39	13	21	47	18	51
KIAA0922	4.656139995462428	4.789091694242366	32.143549029777745	0.1035053977793471	-0.06681355982688326	-0.024552211074053604	0.9398901067658164	0.9694314605694809	0.963624323361388	28	8	64	50	21	23	74	21	47
ZNF808	5.063997078648594	5.246014812909343	43.42402211713384	-0.08435385022793576	-0.06715412891518005	-0.0257901825947624	0.9496216326439852	0.9694314605694809	0.9633151636852262	117	5	87	82	11	32	74	30	97
PRR12	5.5487823541151275	5.718581879185585	61.6735207620459	-0.11334895194909637	-0.06717730654674235	-0.02146421082293184	0.9311360638397481	0.9694314605694809	0.9681594686274381	197	18	80	121	8	71	83	44	98
RBM5-AS1	2.077808374526649	2.5741278459514954	5.512361817116205	0.16501864858751386	-0.06735921494160961	-0.009852317620106937	0.9397001400955929	0.9841435831989402	0.9784548194338857	9	0	12	5	5	4	11	2	13
USP43	1.3490866249526043	1.938284613856801	2.891331570077959	0.008864181549605511	-0.06736316041284256	-0.007095351831313267	0.9959681585229097	0.9853159302320419	0.9815843316846917	4	2	7	4	0	1	5	2	8
MUM1	5.13764836414482	5.293790852596154	45.2412477230472	-0.14957370977300863	-0.06738257537854284	-0.026337475818967816	0.9004172085668242	0.9691505869605532	0.9619847615907524	142	10	82	71	8	32	75	48	68
RBM23	6.039079509896985	6.0794964074541875	81.27141160048583	-0.004205258529415811	-0.06740662516774738	-0.039193829396456804	0.9959559525559848	0.9553250640778268	0.9445063854565047	108	31	148	95	45	74	123	62	133
SIRT1	5.0579749996053875	5.154990738949611	42.08165131653694	0.07464456060546756	-0.06742218762292254	-0.029127365782592722	0.9516474036307814	0.9672802985043434	0.9574765724828498	80	11	71	33	30	28	80	34	69
YPEL1	1.7688875778857251	2.258871051610901	3.9431772862809793	0.0956656799110567	-0.06745607983549766	-0.008837203110369398	0.9660550088161255	0.9839010262668096	0.9791378724935426	8	1	13	2	1	3	5	3	10
CDK14	5.203234729913651	5.270031254204896	45.05883944080596	-0.09295940984058391	-0.06756923132293284	-0.04160995785124299	0.9246636751371557	0.9595052656901782	0.9393830561058423	74	17	82	83	13	31	92	37	69
UBAC2	5.1844141173429765	5.288564450623093	45.38203591723389	-0.060892451664478715	-0.06757111967152807	-0.03429700142318165	0.9587863673614452	0.9644067489930956	0.9531260760545283	70	9	101	82	18	39	81	26	92
SLC7A8	6.470713298624359	6.723955097718863	129.8846120295621	0.4035248470464824	-0.06774935327318243	-0.021921941801289715	0.7623560180037565	0.9768281828327259	0.960774830161441	89	127	64	169	51	143	180	108	138
DNAJC2	5.899297669508867	5.934026084692721	72.92054701769993	-0.05347852128752764	-0.06782478932830903	-0.047364687518827296	0.952661993543734	0.9514667528335516	0.932180559106963	145	23	124	86	37	63	122	50	130
UBXN2A	4.329265466669348	4.449790927048616	25.918984519582892	0.1748780123882575	-0.06788785318633388	-0.02169951582472748	0.8987895512486385	0.9716435360355306	0.9662144860543778	34	16	15	40	15	19	31	25	45
TRIM8	6.788499429561995	6.81292763051971	135.30177401088508	-0.07535795754724521	-0.0678926356380469	-0.05442339360652223	0.923776548116805	0.9479106660749343	0.920432722097685	214	48	205	262	53	122	209	104	225
SHC1	6.648604522990298	6.726203646709273	126.647624783183	-0.05087038528024483	-0.06821024184536724	-0.03723574320722731	0.9625897240653697	0.9609384791781609	0.9471565357461936	328	45	165	260	24	102	200	108	215
IQCK	1.3913021371912042	2.0891580669746728	3.244567042128593	0.16989257995467283	-0.06822170522781992	-0.006953621357124392	0.9479498688056633	0.9853159302320419	0.9815143305009454	9	0	9	1	2	1	6	2	10
C14orf169	1.7677000631487176	2.72279707492188	5.545984355623076	-0.16957346067885992	-0.0682383604007422	-0.0025040047528695885	0.9587863673614452	0.9858267297280051	0.9931534149054427	23	0	9	12	0	7	16	0	10
GOLGA7	4.789152668341332	4.907479014653161	35.24261525384276	0.15438169429700818	-0.06856457219215288	-0.027223616171407748	0.9095171260674733	0.9694314605694809	0.9619847615907524	26	13	78	45	20	22	51	32	70
DDX56	4.5930108242798084	4.842492216400843	32.18238667919908	-0.10867970563957154	-0.06878917641451986	-0.019488973213244734	0.9404702829559531	0.9712963748251664	0.9711621363161522	82	3	65	72	6	29	43	26	67
ZHX3	5.945290884925805	6.054170670578366	78.42122984899757	-0.05756295822870153	-0.06879881241881981	-0.03158299309477493	0.9610033596308257	0.9644067489930956	0.9549429671958894	264	15	133	94	25	54	153	65	130
DANCR	3.140131915880953	3.4730647801019563	11.595760692225829	0.13643625764867623	-0.06887569311512419	-0.015438469431917456	0.940473345974134	0.9786848267668052	0.9733805757310142	24	1	8	28	8	5	23	8	28
NPIPA1	2.35194467620624	3.13667331447379	7.987489412658272	0.33715650796754826	-0.06892074098003757	-0.0060532174811928725	0.8901079996466542	0.9841435831989402	0.9872213557761419	23	0	26	13	0	5	24	3	17
GABBR1	6.21834458331389	6.257055118319677	91.1536147378795	-0.10285633182192529	-0.06908025735051021	-0.05703754273981219	0.9004172085668242	0.9497331126779323	0.9175268263266231	201	32	158	146	26	71	138	77	167
ITIH3	1.143325599169209	1.9428286846363303	2.6384476939670343	-0.3455614224830384	-0.06925741583560083	-0.006400868532855228	0.8871247233738109	0.986004929816282	0.982665246853963	5	1	7	5	0	0	8	1	8
ZDHHC18	4.416563911654404	4.68527386079087	28.909319375577105	-0.0702356520175375	-0.06936581436189054	-0.018009363821959994	0.9666765694743494	0.9726633814030329	0.9716482005591922	44	2	58	73	11	29	67	17	35
RNASEH2B	4.261938179813439	4.411983027474609	24.594782261105983	0.08163482127872625	-0.0694223047867255	-0.021926282763264495	0.9579696312626734	0.9706544180580218	0.9662144860543778	24	11	38	35	15	8	61	17	47
VPS4B	5.975737447746438	6.02191904058196	78.07672792772385	0.033836341561111025	-0.06954882228602757	-0.035857814384408944	0.9735341907482095	0.9553250640778268	0.952904338038573	93	34	103	123	44	61	121	48	171
CD99P1	3.415355480583752	3.714608948430827	13.956239872508556	-0.11630296395257718	-0.06963896562305964	-0.014713238832458068	0.9507919816805657	0.9769513998550332	0.9733805757310142	14	2	39	29	4	17	23	12	13
FNDC3A	7.469196183563075	7.485991534097751	217.23813161565647	-0.055436369835232514	-0.06981955922346517	-0.05416274973243446	0.942242514561226	0.9441522822172136	0.920432722097685	342	87	343	303	105	137	350	182	437
FXR1	7.089643631661703	7.122709091457576	169.0328565498808	6.088055468019922e-4	-0.06983111701005122	-0.043385531421849845	0.9992111213366963	0.9514667528335516	0.9385464989865291	241	82	211	226	91	114	353	111	301
SMARCC1	7.1522190625988316	7.1702409487529	173.9184174146821	-0.06135457286362252	-0.06989700101936777	-0.05699592767137606	0.9341543919878244	0.94319355294123	0.9162159818943016	333	74	299	229	63	121	312	124	342
NFKB2	5.090826504243109	5.310375874955325	45.402136752750735	-0.078593377127491107	-0.06994147873703274	-0.017382599537236667	0.9570177364371587	0.9694677152553092	0.9704658203641846	118	7	109	83	6	34	97	34	74
KLF4	5.8722685518151385	5.973000643046035	74.65638505708598	0.011620695465801512	-0.06995868434094875	-0.03131453146456761	0.9910369959561215	0.9644067489930956	0.9543810259179448	131	21	184	62	36	36	144	60	157
PPP1R12B	7.1151084385843015	7.2865192299411605	187.17992914323673	0.0818793306764355	-0.07003827785488238	-0.021417572440138616	0.952661993543734	0.9694314605694809	0.9669476265041161	306	44	642	227	32	112	370	170	302
ZNF281	5.565338704028144	5.631187939337233	58.46579816447254	-0.08215965508758044	-0.07007132632254769	-0.03753158001231024	0.9335091689714873	0.9563200890667214	0.9483386824105579	107	25	98	92	19	30	112	36	144
FKBP10	6.034475846659455	6.170059285633632	85.99098561803186	0.10850901392461182	-0.07014286174905882	-0.024940097905950573	0.9373716656827403	0.9689634837999129	0.9630737929011834	319	31	45	111	32	68	130	79	139
TC2N	5.929248976322474	6.028670903135466	78.3437252913205	0.11923238383982429	-0.07028202482993987	-0.029771789356908773	0.923776548116805	0.9650303038001319	0.9555054610411088	57	43	167	119	25	66	118	64	131
HLX	4.477654489662912	4.54781201434577	26.65150152285598	-0.09494857933051783	-0.07064587374368404	-0.04130960109146077	0.9246689399034549	0.96065080981013	0.9393830561058423	57	10	42	41	9	20	45	20	51
COG2	4.962696794453235	5.036398432226775	38.17357360777388	-0.05454661912480225	-0.07070317438925523	-0.037174163581634605	0.9613903542196909	0.9603059321287433	0.9471565357461936	98	12	38	63	17	33	60	24	78
ZSWIM3	0.6060786118486158	1.8069001921666668	2.115999038797874	-0.8846008378987993	-0.07084022142440952	-8.300740814200445e-4	0.7382067680656045	0.9881881324807148	0.9971591229060017	10	0	3	4	0	2	0	0	12
DUSP12	2.671880808605355	2.9942409196712814	7.774114437257441	-0.17323024706700613	-0.07087536978926451	-0.013419084240715064	0.9223213199811239	0.9786848267668052	0.9737617169716046	20	3	13	8	3	2	22	4	17
DGKZ	5.6720356335263995	5.9097495505626805	70.3198226351221	0.06081814483862221	-0.07092425269821988	-0.016757881824073853	0.9701004082334174	0.9712555164272456	0.9733805757310142	283	17	137	69	7	55	133	49	131
ACSL1	8.32950516452789	8.412239580853736	414.31354790575904	0.08982527814986803	-0.07092993515197488	-0.033672852669235684	0.9397001400955929	0.9627006811603203	0.9531260760545283	282	185	896	602	186	329	729	270	791
MYCBP	3.365830483593159	3.5625369125695707	13.50104205184328	0.16724458351031452	-0.0710510210532616	-0.015363581949289077	0.9118110001653437	0.976888516075223	0.9733805757310142	16	13	17	13	3	13	23	8	19
SLC35D2	3.291264049560579	3.523040409775257	11.970375484246205	-0.12721499957512714	-0.07106046855717743	-0.019308996630792608	0.9333625705689079	0.9742013955890478	0.9695939407776953	29	5	19	18	3	4	22	8	34
RAPGEF2	6.9148375961118385	6.955981853969361	149.10669267070728	-0.06321305335457994	-0.07121204284803608	-0.04952887188216811	0.942242514561226	0.9504590121518217	0.9288306406048517	299	42	325	195	55	112	255	100	307
CDH5	7.654346963368606	7.775858888142759	264.5735361502363	0.05442457355456597	-0.07148843562257419	-0.02667965026970434	0.9645340307032703	0.9669204485667338	0.9598810762868878	367	63	868	295	78	226	335	235	478
HGS	6.0069686580648876	6.211867632684663	87.11450263666278	-0.02609443477719869	-0.07153649078401661	-0.018489565344737644	0.9844090240660042	0.9694314605694809	0.9717306860731348	291	10	142	181	15	62	143	81	154
FAM178A	6.387643279745959	6.432788915582189	103.56909718855114	-0.052895770885538304	-0.07156419550096377	-0.04673877535395688	0.9556628826333727	0.9510699381132809	0.9318952023088002	263	48	121	157	29	85	193	74	167
POLE4	2.7074386502743275	3.085861057751196	8.040009489623683	0.0024430569885113855	-0.07158467196710445	-0.01868009352918555	0.9986875587016207	0.9779031821234353	0.9667828836877849	22	1	12	21	1	6	15	7	15
LAMTOR3	4.613248553065752	4.733269230520586	31.504205669649018	0.12330131426034338	-0.07164391792949835	-0.024995205685807233	0.9192367907473221	0.9694314605694809	0.9619847615907524	38	9	36	39	28	27	64	21	40
KLHL12	5.082935096341027	5.1422224999268185	41.682398480192816	-0.01649734697132088	-0.07190834072371559	-0.03320447609402171	0.9873159807829491	0.9577201064312629	0.9536000690985099	89	19	40	59	20	29	54	32	96
ARMC2	3.0897010952451702	3.3176025717179827	10.292007846366522	-0.006280001177312712	-0.07197182164915296	-0.01956581832120543	0.9961148425198141	0.975304431554863	0.9668724976802566	27	4	22	7	3	7	22	8	16
ARHGAP17	6.302738169445027	6.326392032057553	96.35822687700853	-0.07558173636997863	-0.07212661205033147	-0.052711572270743266	0.9245694953038222	0.94319355294123	0.9229943679089885	187	41	149	124	40	62	165	89	161
MED6	4.1685809475471345	4.266603921045844	22.180186438806995	-0.07506841578047678	-0.07223896701699385	-0.025504673055176372	0.9542328640940556	0.9689634837999129	0.9625410976344254	28	9	30	37	12	27	33	12	32
RALA	6.772346771444339	6.8752374266916565	142.98925457133078	0.16616721076119798	-0.07253511944762572	-0.0319040044699746	0.8795656075527316	0.9648463090169993	0.9531645823410382	243	58	154	92	116	134	221	93	248
CCBL1	2.113751207489879	2.7300529884141675	5.720123854358008	-0.07313547384999732	-0.07263143051369626	-0.008957800129826717	0.9750576362076869	0.9831936850559436	0.9806929548206748	16	0	10	15	1	3	5	4	22
CTSK	4.386144248387555	5.300028325903962	48.77910500738352	1.5512145415297756	-0.0726554448073232	-0.009274275813113556	0.2978357925147155	0.9853159302320419	NA	35	1	7	22	89	26	67	55	70
HCG4P7	1.112934220604545	2.30618763758671	3.636781778458012	0.8569112904654147	-0.07278859890039933	-3.8182450389469134e-4	0.7461373090396688	0.9871311211805627	0.9984872052966179	26	0	0	5	0	1	5	3	14
SYT7	1.3567996792663903	2.3951598052989	4.150337968069879	0.9750284294080824	-0.07285690861970143	-0.00114103214393411	0.6421743776094788	0.9864179220466467	0.996521619629183	3	0	1	26	0	2	8	4	10
AHNAK	11.656386518782048	11.705388186850506	4066.5664348185537	-0.0046931394420367	-0.07309645727294345	-0.042411706353220335	0.9955565288888286	0.9616337290874385	0.9385464989865291	10902	985	8115	4156	1628	2825	6436	3759	6943
USP54	5.665696699096766	5.737229243085724	62.896134864331444	-0.10326144908618844	-0.07316794725747088	-0.041799421256619736	0.9168482636472058	0.9553250640778268	0.9385289064652935	99	17	101	148	21	57	103	52	93
PPM1L	4.335022050096771	4.5449675016435025	26.878520827348254	0.25202255345030883	-0.07317446942815105	-0.021797880681217883	0.8582769427059742	0.9716435360355306	0.9643094067245427	20	4	60	37	21	18	53	17	52
CHD7	6.539520657822229	6.624867943410834	117.53290330417343	-0.0623566544777132	-0.07349628568028507	-0.03860850220264222	0.9538637598971333	0.9567452708983617	0.9444880736743143	237	21	261	209	39	77	232	87	220
BAX	4.861668608197867	4.977752774064431	37.20402964524897	0.06610250938070354	-0.07372235842950813	-0.02728750436545411	0.9625311219864356	0.9669204485667338	0.9577279945899461	72	22	23	66	14	38	51	19	76
THSD4	5.90888245086429	5.9831731206329986	74.99490469544469	-0.06999649385592636	-0.07374148441948782	-0.0395118450061251	0.9482534982267312	0.9553515342753461	0.9424350547120353	173	21	159	77	30	39	149	63	142
FAT1	8.004349661615144	8.036430640097088	318.01824382487615	-0.06214140568581208	-0.07379361652317024	-0.052062338367996834	0.9400625118772696	0.9473354328311226	0.9250697573241924	906	100	412	434	122	254	453	229	674
EIF3J	6.417893427587825	6.444008360058859	104.69238877524522	-0.08384292094126483	-0.07387609040353672	-0.05319818814472437	0.9186748753594276	0.94319355294123	0.9224217031481322	217	41	118	172	46	90	139	90	183
RP11-631M6.3	1.8624975042809162	2.364497333017925	4.695693863960582	-0.11358529346336939	-0.07393465386859224	-0.008667527237562514	0.9639458408797247	0.9839010262668096	0.9784548194338857	3	3	6	12	1	6	12	1	4
ZNF555	3.0553055242654086	3.3393266206946133	10.238653456960606	-0.017197398190035854	-0.07409017777205568	-0.019176377320857946	0.9908567858146966	0.9754248859857614	0.9667288364744205	26	2	28	8	3	7	22	9	15
CEP83	4.55711190572446	4.642113128714876	28.8695087119526	-0.19157817932220353	-0.07410593204090105	-0.03588612571312123	0.8499513336707404	0.9627006811603203	0.9465981138544396	61	10	37	45	13	17	40	36	42
TRPC6	4.20803106332816	4.535378776763482	25.87700537805641	0.09071459271771644	-0.07420269489532454	-0.014317286657583833	0.9625311219864356	0.9753378093971652	0.9733805757310142	68	9	78	14	3	11	36	24	69
SPATA2	2.8214923798495195	3.289602913213154	9.633716131306977	0.1096567278438327	-0.074227763362402	-0.016507787869189047	0.9605620763539496	0.9786848267668052	0.9713537731139807	22	0	13	26	4	9	21	4	19
GIPC2	1.9393728047962127	2.381146583014236	5.64750083646181	0.544658891361728	-0.07434887631434343	-0.011753898763354018	0.7881170018014011	0.9853159302320419	0.9703999454991756	3	7	2	4	3	3	6	4	12
DCK	4.687966602557874	4.76490397636811	32.35290791606037	0.1542027340246241	-0.07435586952014728	-0.025565314561555256	0.887006877837734	0.9644449291244042	0.9633151636852262	47	16	30	36	23	23	57	24	54
CIPC	4.242731790579131	4.3550803997793075	23.277629083205145	-0.023016168961607672	-0.07438860430984748	-0.03112703467409279	0.9836876572269609	0.9651842158072013	0.9552434101230662	41	13	44	30	5	18	44	16	40
DCUN1D2	3.417544703245692	3.5382867599837025	12.597501059002479	-0.06902271718979723	-0.07439631546432161	-0.023963110710963794	0.9609186834872648	0.9694314605694809	0.9636079018384941	29	5	17	14	6	10	18	10	24
ITSN2	7.641516696981731	7.673118112456546	247.08206755197233	-0.04357525718153414	-0.074451899436481	-0.053085644701836375	0.9603255644494308	0.9460782370995231	0.9224217031481322	458	63	461	311	133	185	426	198	423
PCBP4	3.3941070589078155	3.8356618201579873	14.934101999838942	-0.0965908336846044	-0.07487035618457792	-0.00867455119050312	0.9625897240653697	0.9779389314912488	0.9831288569805144	65	1	29	15	2	18	20	15	17
NEU3	4.244833026479171	4.362452699645999	23.231655435718753	-0.10736729908918571	-0.07487851045447884	-0.03204010520040193	0.9311360638397481	0.9657251691858603	0.9535454781514208	50	7	22	52	9	24	40	16	33
WDR1	8.1177687486304	8.144361960127416	342.91465967936114	-0.06672728632345341	-0.07499912836822682	-0.056982235030347765	0.932114153767693	0.9439630055357695	0.9174356153258291	844	128	600	450	100	300	555	254	578
ATG12	5.6865485128270485	5.740906166034975	64.04548866563835	0.04230351043875601	-0.07507607822852373	-0.03512510000827512	0.9690556676269976	0.9531857380067353	0.9531260760545283	79	34	85	95	31	35	122	45	134
RP11-77H9.2	1.6924951074010914	2.3259738566962382	4.2433035261468515	-0.30342736136540494	-0.07518305764686439	-0.005743089633214244	0.8954225351705349	0.983788888214182	0.9860919535919912	7	1	10	10	0	9	3	2	5
EVI5	6.288294867119295	6.3137195407431275	95.2854225876473	-0.07201169773385659	-0.07531182415564323	-0.0557339352500102	0.9277191730820443	0.940569422764111	0.918843026677779	212	32	134	129	45	66	151	75	192
C6orf47	3.6269860168228143	3.838153606540303	15.144723082527605	-0.10156904579090917	-0.07531963939913677	-0.027664740609119963	0.9433265631001507	0.9694314605694809	0.9564902966797612	30	4	32	30	3	8	35	12	27
TCF7L2	6.014708155685213	6.100159232450332	83.02772395370299	0.02528535688835634	-0.07549794235672273	-0.033711677112524346	0.9805694916602772	0.9609384791781609	0.9516701865371174	131	56	134	66	29	66	108	87	117
SLC12A2	5.635210305977238	5.741742147381174	63.622448563416626	-0.18995600363434723	-0.0756425534149272	-0.03180540788069536	0.8660187561729769	0.9625422083035141	0.9536000690985099	89	25	109	105	27	20	87	78	133
TYROBP	5.850911111029194	6.114091914591342	85.17302980194428	0.5665674291598015	-0.0756472617822256	-0.024634089794287255	0.6791201122342212	0.9749870728212646	0.9541975786853806	39	71	109	43	53	92	96	54	149
C8orf82	2.3137495635909078	2.8333797881291924	6.784565706701203	0.09540274433382663	-0.07565938678587558	-0.011224328022178875	0.9693024264564695	0.9821624317583433	0.9750331581515796	23	3	15	4	0	8	11	6	7
TULP4	6.461253073447545	6.504600987348291	108.55930092037772	-0.12191481824968807	-0.07568476146340293	-0.05616771996375121	0.88146318466046	0.9460782370995231	0.9176648254625462	227	27	201	176	42	88	177	99	159
NAP1L4P1	1.9659527255999523	2.7751072096970844	6.097282755965816	-0.03583626532614669	-0.07570198653871138	-0.001779309591293208	0.9889082025980228	0.9841435831989402	0.9950327641756798	20	0	19	7	0	4	3	11	11
PIGC	3.749366490120727	3.943896140698257	17.102445307271317	-0.1764161472799123	-0.07576036140738761	-0.020980372528963488	0.9076150582535938	0.9706483582608	0.9662309070390831	29	7	30	21	8	4	22	17	48
TLR3	3.7385084361634924	3.9448513991755303	17.66375923894419	0.2568576459141571	-0.07584392458370097	-0.019287347560761742	0.8741792818542874	0.9746249653176731	0.9662309070390831	21	9	8	34	12	8	43	13	26
DHCR7	3.8754052870372804	4.126017147646327	20.91589170198518	0.5727118940283563	-0.07589560093984901	-0.022202153619883737	0.7016756532880135	0.976888516075223	0.956899139356795	19	15	6	27	16	17	28	11	45
EFTUD1	4.778856517314477	4.923215435937065	35.30422617613033	0.025455341501713896	-0.07593308738700515	-0.027891782729524486	0.9829728531131571	0.9667358576471984	0.9576095469425928	77	7	35	52	26	20	89	19	63
XRCC6BP1	1.140653879839581	1.9367232621958876	2.7460993270868888	-0.2707363459010965	-0.07604183912220422	-0.007306163891726972	0.9161215867701918	0.9853159302320419	0.9800074332764251	4	0	3	8	2	1	8	0	8
RCAN3	4.458773181893825	4.581025317507283	27.37026535536177	-0.08855527637910791	-0.07609598209226039	-0.027952014559020615	0.9454858309051992	0.9648046002837996	0.9581370445387981	52	10	46	35	13	9	52	20	70
NUPR1	6.683178376050023	6.7593394432570015	131.3782156466557	0.0750663000115564	-0.07614382676650093	-0.03619174861848685	0.9402397951717681	0.957147192052081	0.9468313554262363	192	37	134	175	108	103	190	113	227
CCDC93	6.4923237527838324	6.538765139282789	111.03240087989823	-0.09413357608723515	-0.07619732443574148	-0.055526567653884265	0.9119724329674201	0.9458583865250207	0.9186683594805184	254	25	191	185	44	85	171	85	222
GTF2IP1	1.2752305910739996	1.8839176256736132	3.0240467432547518	0.08453753981543506	-0.07655886430661737	-0.007135211911367787	0.9736835993152615	0.9850648133721642	0.9806270106039792	2	3	6	4	0	2	2	3	7
NUDT3	5.013110022520628	5.0985109238041995	40.579393216379266	0.040831266589350906	-0.07656825764058077	-0.03142312088629186	0.9735341907482095	0.9609384791781609	0.9537286742749558	62	24	76	35	15	37	80	23	61
ZNF460	6.185428384179961	6.243030563340576	89.91650386964501	-0.1027453468525431	-0.07658382328650198	-0.05350548966930128	0.9083909795186058	0.9480520180212338	0.9218891621691637	204	20	148	174	31	71	150	70	162
RAP1B	7.366958862593097	7.42233981148748	208.16713323866531	0.048811425374682686	-0.0767933937690206	-0.04123623588448204	0.9630102402415355	0.952079292717119	0.939156668442713	209	82	411	238	121	147	348	154	409
TBC1D12	4.069875979390016	4.193329915600209	21.54799156099185	0.22950319304310254	-0.0768345734133645	-0.020660160308880095	0.8606752769270536	0.9694314605694809	0.9668724976802566	18	14	23	28	13	20	36	11	37
SLC30A6	4.229059726433333	4.401820925382334	24.26148221096488	-0.09630811777528422	-0.07702569814040795	-0.024279009488932222	0.9486580385081717	0.9694314605694809	0.9630613816816311	53	15	29	30	7	24	54	6	43
YEATS2	6.291498624923381	6.448949376382406	103.29154290323974	-0.032889244262922904	-0.077155592945142	-0.0256695333039031	0.9790592571874301	0.9648463090169993	0.9630613816816311	283	13	158	249	25	68	165	82	226
LARGE	3.632135723310265	3.996558331823651	16.93530920802578	0.00622259314038153	-0.07715642778030017	-0.01628527934604054	0.9963822827192085	0.9746756667300422	0.9721076419735465	70	5	23	23	1	14	43	9	26
RP11-359J14.2	0.7633213569095191	1.62002763166907	2.094139522876539	0.1870749258769265	-0.07737962483313009	-0.00654662167943713	0.9556628826333727	0.9868822881125406	0.9784548194338857	0	1	5	4	1	2	5	0	4
KDM2A	7.4419098286908465	7.497524145242939	217.5514802911071	-0.06411051716792239	-0.07745344167074172	-0.046349149744191326	0.9462462994418578	0.9502907493731033	0.9318952023088002	446	51	478	376	63	188	355	166	364
TTYH1	1.1343994454223345	1.8933972551883276	2.4824126803417115	0.12221319921985992	-0.07747310988144833	-0.004738799401601873	0.9609186834872648	0.9841435831989402	0.9879549314661256	4	0	10	4	0	2	7	2	3
ZNF276	5.08031155348869	5.199384480349383	42.452681784202326	-0.09723715009763446	-0.07756216640862827	-0.03510414627082391	0.931418895372323	0.9605344969737768	0.948576540468768	141	13	64	57	9	38	69	29	80
WDR6	5.618023421845454	5.714787057231611	61.605352687218605	-0.11771138874768876	-0.07759238363273781	-0.03878762947216007	0.9106392722548784	0.9558377630027081	0.9425422835110697	190	16	79	110	16	41	100	60	106
NUP98	7.08702758269873	7.14387282795057	170.24885617339459	-0.032987343339394196	-0.07765385864773801	-0.04431067550281545	0.9735341907482095	0.9508844722480031	0.9341765206613485	252	65	410	257	44	125	317	133	282
RENBP	3.959758998943421	4.2768620611097274	21.853538707515376	0.11782413767961845	-0.07767374547644271	-0.020299865871969275	0.9479498688056633	0.9726633814030329	0.9662144860543778	65	15	25	26	1	19	32	11	52
TXLNG	4.747355524733072	4.818870349860366	32.66850020750849	-0.08868589990165794	-0.07770514907535009	-0.04059904492747483	0.9332479966552638	0.9553250640778268	0.9393830561058423	48	11	46	71	13	30	49	26	53
PIK3C2A	7.664019704626687	7.704729073621505	252.97211595250343	-0.028125488062605893	-0.07773553006017551	-0.047345472802803275	0.9756858224447573	0.9473354328311226	0.9305433037224827	315	95	522	314	125	148	448	221	466
MTCL1	3.503012392686622	3.9340582855141615	16.11981946373022	0.15670396036741374	-0.07780687893755062	-0.00903344732300544	0.9345144050145919	0.976912669317339	0.9815143305009454	90	3	12	15	2	12	33	16	21
ALS2CL	5.273246907186287	5.469256839093674	51.37486520214752	-0.11335403310036132	-0.07781693211077328	-0.023883057448587975	0.9335994526410326	0.9667386601096236	0.9643094067245427	114	14	101	116	5	38	69	54	90
SLC4A2	5.452174568268837	5.687020795598652	59.941297755246474	-0.03575074836917428	-0.077828255434263	-0.016901986474792678	0.9798961398274989	0.9694314605694809	0.9733805757310142	262	10	98	60	11	34	102	67	96
CDC40	5.4534391816567505	5.522242921393234	55.10952270905231	0.09186630996930654	-0.07786887073686682	-0.033567273701286884	0.9318892850313567	0.9563200890667214	0.9531260760545283	63	26	81	62	35	29	102	46	102
KIAA0232	6.154609681088651	6.198698704158869	88.01031883161562	-0.05422786487326383	-0.07799579775700054	-0.04671462417125818	0.9556684481898012	0.9463807725560526	0.9316279652641333	128	38	187	110	32	62	142	83	140
ROR1	4.308235851762527	4.5453361312765725	26.541788449269752	-0.055963994760117555	-0.0780023101757508	-0.01911739310389331	0.9746919565231607	0.9705000475252703	0.9679544009345296	89	11	14	46	7	10	56	32	34
ELMOD2	3.9004228886709877	4.032991747750235	18.591032621853003	0.052788414175606486	-0.07819011812165716	-0.02005919198987596	0.971445846993402	0.9689634837999129	0.9698920793267953	23	11	30	23	8	14	40	7	37
IL27RA	2.8373096681169487	3.1703993444699803	9.676997333490458	0.14201288445824642	-0.07825681880333404	-0.01419858466029888	0.9404702829559531	0.9784298892858461	0.9733805757310142	10	9	17	11	1	10	17	3	18
APCDD1	3.700617464853796	4.042703328087841	18.081175854260934	-0.2659412040812915	-0.0782703982703339	-0.010548461330690224	0.8816595994159894	0.9760469136304754	0.9797028365713139	75	3	11	28	6	13	15	29	22
ICMT	5.509099485484623	5.606371731111543	57.525340813194994	0.006703308778173386	-0.0784436575555834	-0.03364757146406686	0.9952746964856581	0.9579240369697223	0.9531260760545283	147	25	42	107	20	38	99	32	141
AMIGO2	3.3437956020338264	3.525635183394524	12.676446585273583	0.08291203919236764	-0.07847092234705283	-0.018567647685419773	0.9618197814615319	0.9716435360355306	0.9685834155388974	14	6	31	9	6	12	23	9	16
PPP1R12A	8.15872522071149	8.184381256916039	352.7656579493817	-0.05366424616013498	-0.07849228439691647	-0.057867372160216465	0.9475200744659905	0.9414706304237538	0.9161734596535227	605	105	745	450	159	264	552	273	684
CDC123	4.8873058808298	5.012667236704635	38.59161491570637	0.19398331673261401	-0.07850409710915454	-0.029065274875334706	0.8599148304820683	0.966527864441225	0.954275327129035	63	33	32	46	11	26	61	25	83
MMP24-AS1	5.2193817254169135	5.3487165827337115	48.79337624655958	0.16305702565986901	-0.07857241705214106	-0.02963969277837357	0.8903737736519628	0.9651842158072013	0.9537286742749558	64	38	37	89	13	28	86	44	82
RPL5	9.051081545031414	9.12695731549496	683.8004058907785	0.08840290999149261	-0.07864966186838565	-0.038788382712142806	0.9313563852558586	0.957147192052081	0.9407664994402275	959	355	714	548	486	545	1120	517	1190
KLHL36	5.287098945531093	5.4442951816773455	50.327222683493176	-0.1320786298754931	-0.07865758069974557	-0.03073984227693583	0.9119724329674201	0.9627006811603203	0.9553585204071964	128	7	92	106	13	31	74	48	106
LYRM2	4.568567105979694	4.726580694348549	31.605707105769625	0.3601986304232765	-0.07873701669924006	-0.0267168254323123	0.7792577998846673	0.9694314605694809	0.9553585204071964	43	22	13	47	18	20	60	20	59
FECH	4.035564008798785	4.1614636844995685	20.800132498163133	0.11089016470711688	-0.07882599451583977	-0.021763506765608932	0.9339070197322294	0.9691100186171919	0.9662144860543778	27	15	33	18	8	20	31	10	41
FBXW11	4.9277721872882445	5.044863189488207	38.2787004716302	-0.03506691096030764	-0.07883261240196697	-0.035222150135884166	0.9764713660183499	0.9606617301245716	0.9496085338539705	70	18	88	48	7	31	75	24	67
NCSTN	6.073762793508133	6.175205625170303	88.03572199064355	0.16592566186301494	-0.07888992099847605	-0.033187522619156036	0.8816697985404115	0.9624341309069288	0.9497936966837623	117	58	60	104	52	91	134	56	132
DNAJC9	4.075751759025228	4.276191551371229	21.28474027924677	-0.16984980727854157	-0.07892523681363058	-0.029530989276720012	0.8981324003409825	0.9688473775100757	0.9542288475450983	61	3	32	40	7	23	43	11	32
ADCY10P1	2.319517907740703	2.805026852043607	6.669256007954922	0.12313411454118939	-0.07893409017987535	-0.012961921279903508	0.9579696312626734	0.9812430304949653	0.9733805757310142	17	0	4	17	4	5	8	8	11
STOX2	3.3791810394889863	3.600686411176173	12.872292906679501	-0.11315517936788708	-0.07896367874907291	-0.022623355450168792	0.9445354754944569	0.9705000475252703	0.9633151636852262	37	5	25	11	3	14	15	7	29
MYC	5.67438610731228	5.733805972446364	63.076390238662135	-0.033996634366580375	-0.07910983824025553	-0.042261661082224664	0.9738121205111128	0.9497331126779323	0.9385289064652935	136	26	58	126	23	39	122	49	115
POLR3E	4.939126191987528	5.234239714239598	42.704932288519714	-0.059732342036376965	-0.07914659656986629	-0.01681412815932278	0.9716170213093717	0.9694314605694809	0.9733805757310142	138	3	84	82	8	25	104	29	78
FASTK	3.6205388499887032	3.99973063259251	16.91248146864098	0.11588765611635664	-0.07924034892464946	-0.012515805090084889	0.9518119376793094	0.9749870728212646	0.976306764906472	79	3	11	31	2	16	31	11	31
ZNF674-AS1	1.2900807242133694	1.988424772468667	3.452312150371416	-0.0387641146593315	-0.07946009947902415	-0.008103814836803367	0.988777595378585	0.9853159302320419	0.976306764906472	1	3	8	3	1	0	5	5	6
NEO1	5.205005078865797	5.276485416228548	45.14016612771724	-0.12127190651606436	-0.07963100736452638	-0.048119278847449175	0.8996511149815244	0.9503550442151221	0.9291175227533468	120	12	70	65	17	40	85	28	77
HOMEZ	4.227947701703911	4.380976799206587	24.594773171091443	0.0417474886565575	-0.07967557105687177	-0.023836897589468248	0.9756581252867081	0.9694314605694809	0.960774830161441	37	21	24	31	6	14	31	29	38
NUP85	4.5559461187705415	4.732919021081743	29.898421325865613	-0.16639557907486177	-0.07991892468344769	-0.03250071962477107	0.8900304435771993	0.9642697379344922	0.9531260760545283	69	5	64	60	6	26	50	27	45
BMP5	4.0642856355806565	4.322085372364963	23.308907525922734	-0.2792879135413625	-0.0802891496252536	-0.01692465732432727	0.8661753105059653	0.9741473269482677	0.9698171967850601	69	14	16	21	8	12	15	39	32
RNF141	5.464274012117283	5.650615167674904	61.45881244227472	0.454017756149048	-0.08033081170252548	-0.02906263752860769	0.7001733999292286	0.9694314605694809	0.9498517250046166	35	55	49	73	30	55	105	40	90
DAXX	5.2524905065219905	5.446185820217185	50.60403569987093	-0.09034070653903696	-0.08040883656613607	-0.02602808685226225	0.9507919816805657	0.9648463090169993	0.9605292290577817	145	18	86	88	5	50	94	23	98
TMEM63B	5.642456351443574	5.704433633718499	62.33786804254364	-0.1018660240264617	-0.08054830547462422	-0.04017132132411574	0.9178416757833916	0.9514667528335516	0.9393513573319279	140	34	72	82	20	70	91	43	85
VCPKMT	1.6085257533275032	2.1313678522070236	3.5519039534135306	-0.1151622691474328	-0.08055818501898333	-0.010352374802136372	0.96041961203265	0.9820134963715785	0.9747263244974468	8	2	6	6	0	2	3	4	9
RP11-394B2.5	1.6250519066176297	2.1658859564844435	3.732624693158379	0.0851288278141692	-0.08069948436399957	-0.00943166533418872	0.9711711688624937	0.9828683873150752	0.9774344398248784	10	3	3	6	0	2	9	2	7
AK9	4.107150434189772	4.292080222774682	22.25489697770219	0.05384168549950807	-0.08082246990705551	-0.021213968776667362	0.9737135889193759	0.9694314605694809	0.9636079018384941	31	7	62	14	11	15	49	20	25
ITGBL1	4.8429221804829385	5.110250203157316	39.900062535541956	0.22498011421931793	-0.08086684055097379	-0.018965504320136755	0.8975790660093845	0.9697738543464823	0.9678774259119636	111	6	102	14	20	27	62	25	100
TAF1B	4.0469782774455565	4.270604893087264	22.030212851049356	0.08886106572461812	-0.08086746127039864	-0.023152151469226456	0.9573014648231474	0.9698635939640553	0.9616010107096316	46	5	28	18	19	7	50	12	54
COMTD1	0.6139930901075901	1.4916602634727136	1.4651994588033528	-0.16346655805946522	-0.08095901312846264	-0.0027879823162046194	0.9480279755806914	0.9841435831989402	NA	4	0	2	5	0	1	1	1	6
PRMT7	3.8300192875910115	4.071650781043125	18.102683158346892	-0.0928038940277044	-0.08140723132586458	-0.026646179511315572	0.9518397899383714	0.9692915414439401	0.9576095469425928	51	2	23	41	6	17	27	10	42
SCOC	4.752744114247174	4.890863107405423	35.480794299535134	0.28211067969676573	-0.08149866389651611	-0.02727232888312663	0.8260598140820902	0.9674887506130301	0.9553585204071964	27	23	26	67	19	33	61	21	55
DHX15	7.037923108470633	7.056661197523688	160.52423942793922	-0.0937204118528154	-0.08156284717956493	-0.06822441437049653	0.8981324003409825	0.9340427250425101	0.8960091945043985	302	61	224	299	58	137	243	127	275
PPP2R2A	6.34663963595866	6.399134991821092	101.3371254937235	-0.09240758717676924	-0.08161177476244022	-0.044676619651346956	0.9215872737796718	0.9463807725560526	0.9339251340744849	134	32	168	181	51	110	174	58	148
BTBD3	4.248664440644766	4.3810383788731615	23.239490793133957	-0.11267765155421482	-0.08164642158215321	-0.038753441060293575	0.923776548116805	0.9609384791781609	0.9397567310326864	68	8	36	34	5	17	38	18	47
APLF	3.5033827371724704	3.773424485569267	15.620230261571502	0.25642015210248753	-0.08169101530647087	-0.01963492431326984	0.8676017968646912	0.9753378093971652	0.9639009601650979	19	3	18	13	18	7	41	9	24
DNAJC10	7.145531653968028	7.176152816138172	174.871431302965	-0.043731404175091144	-0.08185742382025102	-0.05369968434074185	0.9609186834872648	0.9394896179697125	0.9218195969975724	445	72	192	215	78	111	319	138	324
SLC39A3	1.9705507007932228	2.6837814465822705	5.843670142141128	0.31449440373669346	-0.08189006757896701	-0.005806549027453141	0.900268647046682	0.9832858396558679	0.9859388347270632	31	0	5	2	3	9	10	2	8
ETV4	1.4498769382589145	2.182446870226636	3.9679770050754564	0.11522351058057378	-0.08197682059995032	-0.005432949238540805	0.9724850317853508	0.9841435831989402	0.9853562788423971	11	2	0	9	1	2	6	7	2
VSTM2L	3.6140324660825947	3.9515614403281174	16.87946138177702	0.16054705339792738	-0.08201970207384766	-0.017915286505667122	0.9295829735039205	0.9725893532610117	0.9694826581224584	42	9	10	44	1	16	29	10	31
DAPK2	4.050879724096203	4.2360750832899665	21.16853596500822	-0.15587386176126	-0.08203518045617826	-0.02274252166455278	0.9200579115076095	0.9691715318150071	0.9633831758155287	23	7	57	30	7	18	47	19	17
RP3-509L4.3	1.0752496815825863	1.8729909667406517	2.740169278019029	-0.7235595711478918	-0.08204504006878949	-0.0033697228166739493	0.779091959163528	0.9841435831989402	0.9897414632172996	4	1	7	5	0	4	5	3	0
PAGR1	3.785102588150207	4.028199026646445	17.982124464381886	-0.06261857184879921	-0.08208003640592662	-0.023143636880151558	0.9703114615363242	0.9694314605694809	0.9630613816816311	61	9	24	19	2	21	28	10	29
MAP2K2	5.927837246896817	5.983575616888134	75.09721689985864	-0.08682533802772906	-0.08209677745928196	-0.04965355475676946	0.9263469372196261	0.9443475769867423	0.9267390445787431	218	25	85	119	25	56	131	63	123
MIB1	6.242932011809647	6.310338318001781	94.8380635523437	-0.06832619606520138	-0.08210186092933121	-0.04441742628792766	0.9466215141025249	0.9486800798399156	0.9340189917492392	156	20	191	138	51	84	190	60	141
USP15	6.892193808708209	6.94674535988955	149.26594148792952	0.03604133294839425	-0.08214843237656475	-0.04320552739196476	0.9724850317853508	0.9477806320302004	0.9346494807129945	204	64	315	128	76	103	249	108	302
RP11-203M5.7	1.136912766074066	1.8851431856526384	2.4480660228926956	0.00842200452056462	-0.08217136900928462	-0.005441545539726798	0.9963822827192085	0.9832858396558679	0.9859388347270632	5	0	8	5	0	1	3	3	7
FGD1	2.9151838920269824	3.323669842571423	9.76640120758372	-0.0476957287153337	-0.08243509198714304	-0.018640151716831612	0.9790592571874301	0.9746249653176731	0.9669257075739535	29	1	18	22	1	5	15	11	21
THAP6	3.9889627475231157	4.111058279718006	19.79840533100744	0.10569658358986203	-0.08247561640932372	-0.02282985668803563	0.9397001400955929	0.9666882648881202	0.9645873073820931	24	12	17	40	8	15	27	13	44
NDUFB8	3.67391586901158	3.7909813507057195	15.88229473738055	0.005854578630811765	-0.08263569942469501	-0.020309543158742005	0.9959681585229097	0.9691917579967755	0.9669476265041161	17	8	19	22	10	10	19	18	25
POP4	3.558380729060883	3.7242921752275624	15.02509794352604	0.03866989826462169	-0.08266317510216471	-0.020417660449263464	0.9804220826729471	0.9698635939640553	0.9662022784134476	33	9	7	21	7	15	20	13	19
GYS1	5.052145459325163	5.381116678296161	47.644309648895984	0.01090423259948945	-0.08278694893764396	-0.01598732305865595	0.9944582059820777	0.9694314605694809	0.9733805757310142	131	2	70	129	12	37	100	25	99
RAB33B	4.073158061474314	4.218771880034584	21.460053380374166	0.13107267152875232	-0.08307908468262674	-0.023087373194700497	0.9265729609122983	0.9681566580146117	0.9636079018384941	21	14	38	24	9	11	54	12	36
APBB1	3.990314825792525	4.199322015714799	20.240268077088952	-0.28828767457095616	-0.08314472951568654	-0.025981775618911747	0.8201958989052877	0.9689330238742195	0.9576308623749693	50	4	48	27	5	14	30	27	23
CD69	2.4860730207179484	3.2470422942152757	9.660047734697006	0.7119805554648574	-0.08336285743648914	-0.007359495904643404	0.7419638085205744	0.9832858396558679	0.9811281445809454	5	5	44	4	0	3	19	12	15
TCERG1	6.733839366991274	6.803619566784099	133.4404575115084	-0.07839470477349425	-0.08347182423479008	-0.047676481385830215	0.9356502406681431	0.9466191694762309	0.9301356051790989	339	25	235	240	45	97	235	97	258
HDX	2.3482810606578406	2.72980720835459	6.605472958937595	-0.0866633583294826	-0.08356932442194577	-0.012365569675361298	0.9694856740384475	0.9785946351355103	0.9733805757310142	17	1	3	11	5	10	6	4	9
G2E3	4.102554373059957	4.272049828299334	21.78191688708903	0.09922491356801896	-0.08370067572464886	-0.02443584263657964	0.9499510689726953	0.9674791607603919	0.9610915778047898	19	9	57	29	8	17	49	10	39
MX2	5.4811511586806345	5.824770141565889	65.90320853886372	0.16808107642939182	-0.08373605214284616	-0.01154942547109897	0.9192367907473221	0.9706483582608	0.9784548194338857	82	11	100	263	5	59	100	51	122
CCDC43	4.6540387757664075	4.727634918399389	30.940486040179653	0.03926592250071026	-0.08376275672325818	-0.030989978777306807	0.9736835993152615	0.9546742271742031	0.9554325747701619	50	15	28	56	15	22	48	20	68
TRMT112	5.3581057478461895	5.427484955249196	51.25239703067176	0.014487038116686758	-0.08396216567827741	-0.03610756672644006	0.9889082025980228	0.9518930948312976	0.9472586556417883	77	21	46	93	30	33	64	43	116
JRK	4.569361268707326	4.751636412477977	30.311742305059195	-0.08217951165436141	-0.0840201664525825	-0.02872630842348048	0.9525282948284696	0.9627006811603203	0.9556523003408786	100	5	32	65	8	25	49	23	59
RBM48	2.76155222125139	3.1595873291845327	8.668133582327712	-0.14934655463177784	-0.0840573095179449	-0.015839210381142027	0.9370470193560133	0.9753378093971652	0.9713537731139807	18	1	21	12	4	3	26	3	20
TAGLN	7.658703820022487	7.809147577613723	271.14357360507876	0.06660036559670451	-0.0840726694040043	-0.027568769512178685	0.9639458408797247	0.9631155875480776	0.9568169205792375	921	87	566	141	74	185	555	251	331
MTMR1	4.344832696387115	4.536586421075749	26.487703203653073	-0.09151485951633237	-0.08409203389660629	-0.028201538044324393	0.9509789505048082	0.966527864441225	0.955464150585707	42	14	58	41	3	16	46	30	35
SPTA1	3.085350934839459	3.6210778198069398	14.15577145213927	0.42397235489428364	-0.08424441544195381	-0.013468555532060543	0.8514564986447473	0.9814297330728482	0.9701748726585478	32	15	2	19	1	20	20	7	14
URI1	5.546046226242609	5.59663168669033	57.099864350580916	-0.08447116252520624	-0.08424578629255573	-0.05061634917176834	0.9261017043214868	0.941776928147284	0.9260355921603297	115	16	79	98	28	34	98	44	121
TCTA	3.4954708783134643	3.8367377826406166	16.438823223091095	0.2831952130595913	-0.08428147833247535	-0.022449266943114356	0.868230676992095	0.9760469136304754	0.9563292483448237	25	18	10	19	3	5	38	7	40
CC2D1B	5.052302229322576	5.201709098951829	42.33096952156954	-0.1676932175885241	-0.08459520547794674	-0.03349792550281279	0.8849560036668157	0.9581681533887204	0.9529933765853574	115	11	77	78	7	39	51	30	95
ELFN2	0.6488774968764262	1.6542430856691106	2.019323399489974	-0.8801795252313614	-0.08476498487885809	-0.0035418744737661825	0.7218853001206967	0.9853159302320419	0.9886586156760193	5	1	2	5	0	3	0	0	8
UAP1	5.428961988889993	5.471463229049203	52.38741946443676	-0.08806612919067935	-0.08480628821899575	-0.051665212372270564	0.9213017497134418	0.9403430216047522	0.9248037152793055	82	18	82	95	23	48	82	34	96
FAM179B	4.652848322962758	4.764847473360311	31.29790302748691	-0.03176927135786644	-0.08489175914514428	-0.03449146854259701	0.9785001189126845	0.9563200890667214	0.9504926027756673	40	7	59	57	17	28	61	16	56
ZNF273	2.6292043652104686	2.979813460078951	7.890923820244042	0.14296718900256034	-0.08494191825679004	-0.014912942948736695	0.9405192851797736	0.9760469136304754	0.9713537731139807	8	4	26	7	1	6	11	8	13
ZNF512B	3.5851689255937575	4.001718777999169	16.791518289098377	-0.038901622678621364	-0.08497374686072673	-0.012995077687260903	0.9822715645945997	0.9725893532610117	0.9747263244974468	68	2	17	37	2	6	26	18	42
CFAP58	0.6382460137591697	1.9069035000944519	2.724275931768268	0.8747316758985562	-0.0850253942177487	0.0024699302375528233	0.750557422580842	0.9860915581540619	0.99145213769184	0	0	17	1	0	5	2	3	2
GAPVD1	6.81810668965087	6.864623928311352	139.9242152843903	-0.08255187734406459	-0.08506632283429306	-0.05235543995137503	0.9261017043214868	0.940569422764111	0.9228221445645821	209	48	297	242	45	83	253	125	246
ATG9A	5.192531823572412	5.359530642690606	47.817858749570554	-0.08469653806734306	-0.08523443471312638	-0.027213995881853543	0.9518119376793094	0.9619987335874375	0.9577329037524854	123	6	44	116	21	46	70	43	67
CTC-559E9.5	1.8598026689969906	2.3350395222254985	4.372284739668835	0.0158864240275312	-0.08536162848127037	-0.012511176430799468	0.9936230062901253	0.9793617023060162	0.9733805757310142	6	0	9	8	3	2	8	5	7
CCT8P1	0.3344358515516273	1.5588057982405794	1.8950316057833585	0.1639348452950907	-0.0854063295003199	-0.008077904576528284	0.9644094431736202	0.9881881324807148	0.9688194482498146	0	2	1	7	0	0	7	0	4
IL18	4.2680335329044254	4.614554164236747	29.226599678975784	0.6401817866064811	-0.08541828641641913	-0.02505884377046945	0.7071327184444365	0.9754248859857614	0.9514816764914721	18	20	8	57	20	18	49	9	81
SLC25A38	3.375792721384322	3.634419477334012	13.723521044701178	0.1832282968239009	-0.08562788197040407	-0.0185173390694099	0.9117389307851578	0.9716435360355306	0.9674384577787793	12	2	21	21	13	9	34	7	21
C20orf194	5.6007958865499585	5.657953147309825	60.19333870914735	-0.1371990109628423	-0.08583611009918797	-0.04441886342159195	0.8875603830746214	0.946168271403568	0.9331624613110837	143	21	68	79	31	50	65	62	100
PHAX	5.310140362856817	5.407989214554005	50.432927094088285	0.013281876933374353	-0.08586459824193594	-0.03643345427442574	0.9891216163848251	0.9545082728481591	0.945485975531199	85	10	58	78	39	34	83	47	80
ARHGEF11	6.341051166267391	6.367622652719411	99.06263366796014	-0.09706299268451464	-0.08589569766939491	-0.061854429976381686	0.9025248904522267	0.9339461251622921	0.9080447534383778	241	38	129	135	40	90	149	73	169
TMEM100	5.986968241648249	6.717066040501325	124.4387126221641	0.7046270760093164	-0.08602976314801083	-0.004139533080556956	0.702405364185671	0.9813330314103832	0.9890071060317914	114	8	716	62	7	84	123	110	324
SMARCA5	7.565420099248535	7.582686768926097	232.09865777894808	-0.06650546157659942	-0.08630820540434302	-0.06583727491801858	0.9284757037837222	0.9302233033634848	0.8981906222288359	381	97	302	447	90	175	379	174	436
RP11-319G9.3	0.5239898616235978	1.5279832585618958	1.638279207294315	0.06540481650639575	-0.08639096780835999	-0.004947482676998837	0.9811168140021823	0.9853159302320419	NA	5	0	0	5	1	0	3	1	6
NAIF1	1.0968202033695733	1.8685548994839636	2.4743753235462895	0.05580128892307522	-0.08661652259068499	-0.006689366011509113	0.9805694916602772	0.9832858396558679	0.9810859374050279	7	1	8	1	0	1	4	1	9
CIC	6.871800893792289	6.995277820718071	152.4715611782949	-0.037412010323036274	-0.0866277803591317	-0.03232751811044979	0.9756858224447573	0.9553515342753461	0.9535871419525299	461	35	299	257	24	138	245	110	262
CAB39L	3.312856380871251	3.7284333419728113	13.711257863257167	-0.08493968751020059	-0.08668457497029179	-0.015424703928331446	0.9671824303210318	0.973104692270229	0.9717306860731348	33	1	41	13	5	5	46	9	18
SCAF1	6.035111978964405	6.138050301386985	83.82152381622487	-0.046067571885062504	-0.08669317859922332	-0.04017485111167109	0.9694856740384475	0.9515590574149706	0.9393830561058423	195	40	113	163	12	70	134	67	140
TRIL	0.8325301052259013	2.074961506593615	3.3878505096856735	0.5769846017281163	-0.08675777953380515	-5.214974967042509e-4	0.8699969479856035	0.986004929816282	0.997982636072267	21	1	0	0	1	1	6	7	1
ILVBL	3.4533970209287714	3.9675330084592133	17.000386234046864	0.08974148557733669	-0.0867625059602385	-0.012888804843834586	0.9703679388377001	0.9754271024644868	0.97391421093174	69	8	22	17	0	11	28	22	19
CSF2RA	4.527659720182125	4.713425190454228	31.54164467286923	0.36170178518372154	-0.08687400277471363	-0.027240001398331434	0.7938777055714554	0.9691505869605532	0.9535871419525299	45	26	45	11	14	21	41	28	58
OBFC1	4.83014879932608	4.9091665231630275	35.2892731521204	0.012733927654509298	-0.08694590845244	-0.03552385826960822	0.9896058798258393	0.952079292717119	0.94827257531331	65	11	60	31	23	29	49	25	71
RP11-848G14.5	1.7156701688526155	2.472527010949767	4.617787686472506	0.30186068895355983	-0.08713892657416225	-0.005076946897217184	0.90031698614229	0.9825428817672771	0.9879549314661256	5	0	20	8	0	6	8	4	5
SDHB	5.054452964070203	5.1402908074667595	41.71145586553796	0.04367300576486445	-0.08718161330327975	-0.035003308958699665	0.9694856740384475	0.9522463534174628	0.9497936966837623	65	11	50	59	32	25	83	32	71
SNORD111B	0.23500052333580046	1.5105078934785496	2.7973328870503127	0.2512450416584595	-0.08724945858700368	-0.010734525459213684	0.9518119376793094	0.9908203518749553	0.9500224318486026	1	5	0	0	1	5	0	1	2
RPAP2	5.508801098790356	5.581371173131169	56.45318841888829	-0.07404053088870774	-0.08727208456626719	-0.04299819005676122	0.9449890185481257	0.9463807725560526	0.9348042644933231	87	22	74	132	18	51	112	32	91
BCYRN1	3.859777246879071	4.064770775925892	19.06521113364348	-0.12505198946762824	-0.08734536866314421	-0.0207833946546637	0.9397001400955929	0.9694314605694809	0.9643094067245427	20	4	20	45	13	17	15	23	28
SORBS1	7.665778017970098	7.816120600421612	272.4171116228748	-0.07561753256383504	-0.08738122843871945	-0.02887535484742246	0.9574599791733434	0.9616337290874385	0.9553585204071964	464	62	788	232	118	101	536	317	396
NDFIP2	4.681562729067266	4.779911730769949	32.15485838750067	0.08707250218727251	-0.08741013230599844	-0.03190495773152448	0.9424655975237697	0.9557135978310496	0.9535871419525299	38	20	65	36	10	22	57	21	64
TMEM140	5.01601357312815	5.291902723681101	45.72839317625784	0.1715586981490103	-0.08770388113025433	-0.019562001652481842	0.9119724329674201	0.9689634837999129	0.9672979525882693	52	3	145	47	27	39	71	39	73
KIAA1551	7.519017543452697	7.626529750300685	238.6844292642772	0.07856604916611665	-0.0878755912344974	-0.034038303866069194	0.9480279755806914	0.9551748494009638	0.9497936966837623	240	65	737	273	96	168	448	171	435
SNORD9	1.8572840545711948	2.6576652147748505	7.754537895910551	1.1579042101891102	-0.0880310250329463	-0.014719203188959595	0.67182864763404615	0.986004929816282	0.9536000690985099	0	10	2	4	5	10	6	6	5
CAMK4	2.267668490208879	2.9223057954231715	7.230407361191118	0.7856682679463792	-0.08815614504493209	-0.007241945806144899	0.714244508046355	0.9814297330728482	0.981683057145155	1	1	34	7	2	6	11	6	14
PHF5A	3.4744396002433824	3.7791523397324958	14.813995720727476	-0.2082730019543937	-0.08817912866219318	-0.01856403246427226	0.9048413825455798	0.9705000475252703	0.9669747185033768	28	3	13	39	7	3	20	20	32
IFIT5	5.070942136679514	5.159560055786379	42.15139435803968	-0.013911073412093236	-0.08823727879498533	-0.035490316733110906	0.9891216163848251	0.952079292717119	0.9472586556417883	59	24	47	83	14	23	96	34	61
C11orf58	7.11856522272998	7.16049395982625	173.5154725882069	6.170928585998366e-4	-0.08849081680715658	-0.049097692295729425	0.9992111213366963	0.9394896179697125	0.927340065624675	204	63	244	260	112	141	249	126	342
C9orf89	4.011396508276903	4.349499614129137	22.106112667039188	0.02560519330037065	-0.08858956546585173	-0.017524565450979464	0.9873159807829491	0.9694314605694809	0.9712644985039991	36	2	75	37	4	12	52	18	38
AC002044.1	0.7928170394904451	1.6798493725857722	2.1640060389849842	0.14278587427386075	-0.08862388843654619	-0.0025457937500510835	0.964265745186371	0.983997268027641	0.9921149872694626	8	1	0	5	0	3	4	2	1
RNU1-21P	1.8116637877246955	2.6506600125919944	7.780220152979007	0.9055769946754976	-0.08875747251609005	-0.015591171343795425	0.7382067680656045	0.9863448500121329	0.9497936966837623	2	9	1	1	7	11	2	4	11
CYTH1	7.237942011354946	7.281417383512576	187.6644592425688	-0.059826831266524286	-0.08880213488599871	-0.05340093193996655	0.9484350908677717	0.937801394115827	0.9214188205076485	255	51	401	315	83	169	301	127	330
PLCXD1	4.049485244728059	4.316285078032473	23.254644206418956	0.08530847124988133	-0.08881938523729561	-0.018874489002863544	0.9636236484983334	0.9705000475252703	0.9662144860543778	32	18	11	55	4	29	22	18	32
WRNIP1	4.309715934068838	4.493718500249786	25.02826889408231	-0.1029468729025788	-0.0888497843321828	-0.029669575646515525	0.939914764448496	0.9616337290874385	0.9542650423262105	75	5	30	47	9	12	51	14	65
FLOT1	7.308016138739495	7.333236684149421	194.55236855445298	-0.09782036320595096	-0.0888527363358354	-0.06763899654930453	0.8968407244464695	0.9306058382273847	0.8965703603503968	438	64	357	256	72	124	329	165	363
ACO1	5.710283466579866	5.777804557028606	64.96703007433231	-0.06975489553530376	-0.08894436815063306	-0.045226002789976925	0.9475200744659905	0.94319355294123	0.9325792998648097	135	19	67	132	31	34	111	54	139
CDC42BPA	7.3966762062594995	7.449748200621236	211.49829362933804	-0.077639774307846507	-0.0890094922895692	-0.04721960199183686	0.9332479966552638	0.9414706304237538	0.9267390445787431	441	56	354	236	123	110	429	190	345
AGPAT6	5.075604647956221	5.217472819911998	42.75700979447835	-0.1506111548868036	-0.0890740665271892	-0.03736646539774777	0.8941550118225343	0.9536386964891259	0.942605995066842	104	10	82	86	8	40	84	25	71
DYSF	7.404069130345503	7.445458466671154	210.88654380248116	-0.08258995245517838	-0.08907880160006534	-0.05369244955147533	0.9265729609122983	0.937801394115827	0.920432722097685	512	74	398	200	83	175	334	192	293
SOBP	3.4834570607140556	3.752741916955375	14.412272184499798	-0.028689999971363764	-0.08917315443568076	-0.027385381293644418	0.985350085784619	0.9690718759091591	0.9553585204071964	31	7	20	32	1	9	20	13	32
COMMD9	3.6895255126215463	3.795439416294242	15.354288545031988	-0.12036698813121541	-0.08932775803166951	-0.030898839185759953	0.9223213199811239	0.960883985627394	0.9535871419525299	32	7	20	22	6	14	30	10	21
TNFRSF10C	3.1919846840518478	3.7354350116472372	13.48277776790863	0.18626143097505912	-0.08933090072236773	-0.011370613337687102	0.931418895372323	0.9754271024644868	0.976306764906472	12	2	39	40	1	4	34	7	37
RP13-735L24.1	0.3386545015737407	1.5379148508463085	1.8584926656065632	-0.10869831340836884	-0.08941992406142378	6.536550558415391e-4	0.9746919565231607	0.9853159302320419	0.997982636072267	10	1	0	1	0	0	2	5	1
QTRT1	3.338266054990518	3.869913014044121	15.99343765614532	0.06877305008973751	-0.08956819783429075	-0.011694910693828253	0.976915438649307	0.9759742573134833	0.9761135813957904	64	9	13	19	0	16	12	18	26
IFT57	6.102896917610037	6.181622236247298	87.77423532665975	0.06699356309481747	-0.08956971001752267	-0.04017191399155364	0.9484350908677717	0.9491794802943465	0.9385460635097773	153	66	93	109	24	72	130	62	166
FAM114A1	6.571902544665906	6.617384023034358	117.73374171886782	-0.08810129102266027	-0.08978536926299936	-0.054465402000251135	0.9202543118141148	0.9367485484285561	0.9186683594805184	286	34	217	129	51	73	221	102	196
RFNG	2.857810211084962	3.4436693624668706	10.957583506336928	-0.06906827957593835	-0.08979872691499687	-0.00760284523091388	0.976915438649307	0.9766420351872755	0.9848948591118524	48	2	13	19	0	16	9	10	15
SORBS3	6.741788738952024	6.791874332226423	134.12937760046853	-0.06624462934680876	-0.0898749826452579	-0.04873528775859864	0.9450610932981991	0.9403741524811274	0.9272314037650953	300	76	183	138	44	109	178	132	201
MFNG	3.4588706807825216	3.7256012593984456	14.149274680440483	-0.26949319502918967	-0.08995008339242747	-0.020554210354197043	0.8576136048545872	0.9694314605694809	0.9643094067245427	31	3	39	14	4	8	21	21	15
LONP1	5.991261256976894	6.122918190190679	82.25338842480214	-0.052849937366450134	-0.09013998547831002	-0.03220988645256825	0.9667657424093872	0.9534963345469715	0.9535871419525299	293	15	87	156	23	71	123	62	155
RPL7P9	2.322181946951079	2.6043646213060723	6.6336790500815255	0.23533981255124076	-0.09016962729432988	-0.010922037369879574	0.9032267209135716	0.9784298892858461	0.97391421093174	6	7	6	4	3	6	8	5	9
KCNK6	5.758139422062003	5.802491769685196	66.5408215194204	-0.12780300674389167	-0.09024870130428454	-0.05364566827759268	0.883656174967346	0.9376383263348647	0.920432722097685	127	32	94	107	21	62	77	52	127
HIVEP1	5.8758181842376676	6.008965156274417	75.81824232390923	-0.07521935962173915	-0.09028052333628156	-0.037101941489421676	0.9518119376793094	0.952079292717119	0.9444880736743143	181	9	160	123	30	45	152	58	144
ATP5S	4.133021128834814	4.241112325618949	22.27302966006748	0.1920139296521277	-0.09030733388957635	-0.023934574841617488	0.8748833327485581	0.9627006811603203	0.9633151636852262	23	17	22	30	10	15	37	17	38
COL23A1	0.8507045964230214	1.865795166710703	2.8833263259647524	0.2864828376912342	-0.0903485576409823	-0.006543019226008427	0.9311360638397481	0.9853159302320419	0.9773661211148865	11	3	2	0	0	0	3	4	7
MCAT	0.9380705193707741	1.7428755490323584	2.1880237972229257	-0.4182103746105136	-0.09035428690859866	-0.005437124457702659	0.8579991848861558	0.9831936850559436	0.9848255839706275	8	0	3	3	1	3	7	0	2
HAUS3	4.38938670325535	4.5397826896357225	26.500293541405867	-0.1338376935811511	-0.09039219020675922	-0.030711485256119615	0.9185602496677776	0.9605344969737768	0.9535871419525299	60	5	43	33	16	17	27	19	76
ERGIC1	7.337045082175062	7.389931720235193	201.95041358916177	-0.07356346613441897	-0.09043472349225205	-0.05341188933147249	0.9361436729808972	0.9389599175889878	0.921339995530078	432	73	314	421	45	131	347	169	374
ZC3H15	6.538059117810906	6.585323507110032	114.9717012824029	-0.08320160986793058	-0.09044737078776671	-0.05881370770395841	0.923776548116805	0.936527387052878	0.9133290622698196	237	25	172	206	57	93	194	75	223
FMN1	7.026093308078639	7.056322804883531	161.12621199263248	-0.04268598807162811	-0.09049591509217779	-0.05523320435715937	0.9618197814615319	0.9339359069807139	0.9190243615387107	341	79	181	200	73	100	274	114	348
DICER1	7.612603559214429	7.638026251844001	241.2762247474551	-0.07506150477966213	-0.09053756331267468	-0.06189060091189957	0.923322075634245	0.9308452092225903	0.9080392471029368	377	114	398	385	83	167	439	149	508
PLXNA1	6.116104853828275	6.373763148729825	97.776942132107	0.07117117822787694	-0.09079267838366893	-0.018422445217736907	0.9647451692507203	0.9666882648881202	0.9705084572740883	453	17	116	151	11	71	198	77	154
RP11-755F10.3	0.8814172003824651	1.775807189790694	2.0779025608438904	-0.20114627103116245	-0.09091583810578589	-0.004319923270314163	0.9378984961278749	0.9832858396558679	0.9879549314661256	6	0	3	7	0	0	7	2	4
C9orf156	3.378302404532994	3.6288525195861228	13.891991838615485	0.07736889945286508	-0.09130233385914563	-0.019427086014745163	0.9666982444616753	0.9704107073590645	0.965592477007817	14	4	19	16	13	3	26	13	29
C2orf69	3.5586087512761733	3.8180907311526004	15.774173187182704	0.0508741630317062	-0.09138760038802647	-0.020918215520146714	0.976915438649307	0.9694314605694809	0.9636079018384941	29	12	10	28	4	12	40	4	28
RNF41	5.045605387136938	5.106046396376907	40.25045820281435	-0.06734379276105439	-0.0914327793450072	-0.046700378658977804	0.9485619302802444	0.9414706304237538	0.9305433037224827	75	13	45	81	19	34	72	26	70
ERAP1	6.467221238523139	6.502832640167928	109.51585224659185	-0.006238932710565662	-0.09153305514224622	-0.049976597542313164	0.99406168891756	0.934945572287354	0.9267390445787431	167	61	125	168	47	76	202	71	213
TBC1D20	5.67162364783817	5.730575909583623	62.94446080416517	-0.15171693023264246	-0.0917685186390553	-0.053845202125120846	0.8653098485695996	0.9394896179697125	0.9194400809643214	118	15	112	98	31	59	74	53	112
DNAJA1	7.503626424042627	7.570057889912295	230.39369130401806	-0.0043554776259269136	-0.09189542759095633	-0.045775495450663554	0.9959559525559848	0.94319355294123	0.9310761172135037	363	49	356	310	167	149	355	205	431
SUN1	6.5044656068299025	6.621785360812653	117.52993054262876	-0.04013101366492617	-0.09213871157288221	-0.03662994854775361	0.9736835993152615	0.9510699381132809	0.945034182349257	210	15	291	188	50	85	181	108	202
SS18	6.5124938118236715	6.532535583565425	111.6507566622124	-0.05564432244971284	-0.09221055805771927	-0.05850082443730712	0.9451121246746822	0.9265181936539593	0.9135954575419575	185	50	158	153	54	91	202	72	194
ZCWPW1	2.111436373776861	2.6092386016707043	5.821449812260013	0.08992237585623515	-0.09223049794145584	-0.012335336574501303	0.9704636668110606	0.9784298892858461	0.9733805757310142	5	0	10	12	5	3	5	7	13
PSMD9	3.0432310150388666	3.237538600816065	9.783344682062904	-0.1874925398725549	-0.09228023520844218	-0.02633524606973786	0.8967797527901685	0.9683907701214555	0.9553585204071964	20	4	12	19	3	5	14	12	16
SNHG14	5.9324004567218696	5.980672236605215	75.19302186892696	-0.08501040436642628	-0.09238005669601891	-0.05110001982631861	0.9265729609122983	0.936527387052878	0.9250697573241924	158	25	84	134	36	50	169	49	122
SERBP1P5	1.0406897061665168	1.876938381650024	2.7540518291334632	-0.642584396188208	-0.0924084358448274	-0.0031508283955645317	0.8167344727343138	0.9834204592371966	0.9901432419086309	3	1	4	9	0	3	5	4	0
RAD18	3.291364218152668	3.594684196133012	12.832440296242089	-0.16132194373400227	-0.0924337317029836	-0.020040178316375484	0.9316457061336825	0.9694314605694809	0.9645873073820931	37	5	9	22	5	2	25	12	31
ZNF503	4.046535075109308	4.183295475005922	20.94256287250332	0.13359897471769988	-0.0925498691651486	-0.026280262129084513	0.9233860329814245	0.9627006811603203	0.9576095469425928	55	14	16	18	8	15	36	14	39
CREBZF	6.3419403784199355	6.416582276315495	101.70987621944245	-0.08315727185726958	-0.09256424808262649	-0.04855846834669444	0.9332479966552638	0.9414706304237538	0.9274473270299062	244	21	229	128	37	85	174	68	188
ZNF449	3.6410991091898226	3.904267705364682	15.854234237656074	-0.1100180922654816	-0.09262697824853852	-0.02714628083051808	0.9447607817223719	0.966527864441225	0.9555054610411088	33	2	39	27	5	6	30	14	37
HDAC3	4.4381371836086005	4.620972318860513	28.194164795219177	-0.03736400440097258	-0.09266205392951693	-0.03218553878988032	0.9782080867195136	0.9606617301245716	0.9530446494912972	54	17	46	47	3	18	36	22	69
LZIC	4.716291781278509	4.847019717582048	33.72530657936823	0.08950859487201251	-0.09270899469962808	-0.031878911820150936	0.9422674154980599	0.9563200890667214	0.9531260760545283	65	8	43	33	28	19	66	19	75
ARNT	6.838640209352192	6.894710394135014	143.8594858479347	-0.016776395590160854	-0.09273205156884089	-0.047145641211666534	0.9865370106965541	0.9403050938723729	0.9292496135205236	199	54	311	136	76	91	218	138	253
HSDL2	5.263439240014126	5.335777608040919	48.037857634190914	0.028158626526911933	-0.09278367214536337	-0.03776785379944111	0.9790592571874301	0.9460782370995231	0.9430490444681527	97	25	48	56	25	33	99	23	98
RP11-274B21.14	2.6045075277746674	3.1608490505474585	8.43305882793997	0.1913344096961516	-0.09281771046295383	-0.014756506056305154	0.9277191730820443	0.9749870728212646	0.9721076419735465	25	0	26	11	1	7	16	7	15
CLDN23	1.8665722912025162	2.2920254991136058	4.840263951047633	-0.4494020917948291	-0.09290015419853874	-0.009958796131253405	0.8396980852018752	0.9802864235320023	0.9737617169716046	5	2	5	6	4	7	1	4	7
PAK6	2.2200223777254746	2.7583531091623796	6.847179750672839	0.3755826286614085	-0.09303852699298137	-0.012768304457509181	0.8628243152066504	0.9793427211853704	0.9721076419735465	10	7	3	15	0	6	9	3	16
PTPN13	6.420327577874807	6.498350508382382	109.59715998092676	0.06815144415327273	-0.09309649378409775	-0.04109584332108955	0.9538637598971333	0.9467522060023057	0.9348982157126556	241	59	73	124	60	69	163	105	191
CHI3L2	4.489922662944248	4.715082482605995	31.227847109676283	0.3622520287466925	-0.09322319212514975	-0.024230782617289958	0.8201958989052877	0.9689634837999129	0.9556523003408786	24	16	77	12	19	21	49	33	39
HNRNPH3	7.692175731904814	7.723767847165191	256.29029854450886	-0.05755601494934012	-0.09323948815538656	-0.06093800088088294	0.9450610932981991	0.9317109783385987	0.9091522470592152	416	68	378	410	155	195	389	217	446
CTNNAL1	5.533068066681768	5.6161770901902335	57.51600492419096	-0.11188609027942463	-0.09328019021748213	-0.04719951661484882	0.9116102378362725	0.94192273531248	0.9301602491988314	115	13	89	114	25	30	112	39	130
CNN2	6.877963301471928	6.928617494446562	147.55839007938908	-0.011676696410654393	-0.09337968046025624	-0.05055596897711806	0.9889695831772335	0.937801394115827	0.9250697573241924	300	94	189	177	41	120	261	106	238
FNTA	5.461753133977612	5.548181137749562	54.99456306438683	-0.144387234167188	-0.09367220792662852	-0.04411809566095702	0.8873413308711687	0.94319355294123	0.9333158763513345	96	14	96	99	25	50	121	23	93
CTD-2328D6.1	6.608906252150816	7.168735944930019	178.31794906551562	0.302935412431638	-0.09392536417488996	-0.010658566413909302	0.8887668143217292	0.976888516075223	0.9713537731139807	74	206	78	126	80	290	93	153	115
NEK6	6.626129297265427	6.655545025252289	121.66006013935865	-0.0641713578457579	-0.09404374060347441	-0.05974430113708928	0.9397001400955929	0.928405287392163	0.9117167420893406	254	62	131	189	44	103	197	95	191
CHCHD10	4.616109609676133	4.752506195558489	31.961291509706605	0.1113512680127734	-0.09407302366337782	-0.029372169306953903	0.9403063794095929	0.9607929618065986	0.9535871419525299	60	21	15	53	13	23	42	33	48
ERCC2	3.2738188432345114	3.76934862200006	14.042035800945605	0.11629120901592763	-0.09431352929084744	-0.019562915481208178	0.9596948832023744	0.9705000475252703	0.9662144860543778	43	4	25	29	0	11	30	6	32
RP11-797H7.1	0.7016037450860665	1.6875550333161207	1.9721653009424427	-0.49524066556031593	-0.09431952920586678	-0.007127136337764568	0.8463577707883263	0.9841435831989402	0.9767165991518493	2	1	6	4	0	0	4	0	9
TMEM173	5.202368968694608	5.27059807042371	45.34478027343315	-0.06641691128393934	-0.09435402525280809	-0.04662625819834465	0.9510730364707201	0.9407936803278336	0.9305046974700882	83	21	93	52	14	26	76	39	89
MAN1A2	7.1336588776455665	7.178322771607188	176.00751517693217	0.016774699920387305	-0.09447448868189466	-0.050654781353843756	0.9850059866575261	0.9367485484285561	0.9248037152793055	264	77	280	154	109	136	306	136	281
XXYLT1	2.534185793262104	3.3271156051951216	11.323741116809726	0.7092581401277007	-0.09449151444728167	-0.018240856617599548	0.7531599702805026	0.982605713379762	0.9531260760545283	25	16	5	4	0	2	26	5	28
DZIP3	4.520516185899877	4.622833324022668	28.364438933654704	-0.13133051669102727	-0.09449707403210238	-0.039026476723844364	0.908393773362671	0.9512427542396931	0.9393830561058423	57	13	54	32	9	13	45	31	51
FBXO46	3.5204776916646723	3.7701190032843552	14.709607255397703	-0.22231465123465313	-0.09456376283166298	-0.025471885969232787	0.8819534004286729	0.967854026208872	0.9561473237906982	38	6	32	16	2	8	23	20	18
ASH1L	8.164153821691798	8.209239804709336	358.0925241969081	-0.07670203446688557	-0.09469048058983882	-0.056226094279948374	0.9301732955696552	0.936470012184467	0.9175268263266231	811	90	786	513	115	259	543	322	621
MRPL49	4.128984313134748	4.321085983247258	21.916561341705425	-0.1258043425996139	-0.09472055105887833	-0.03673324365420254	0.9223213199811239	0.9576698949278103	0.9421659493214946	56	3	37	45	7	18	45	12	42
NFYC	5.113270773868026	5.21851979904068	43.21583213910543	-0.15231545459188223	-0.09504074160777604	-0.04325052047729676	0.8839062905885627	0.9463807725560526	0.9333158763513345	92	9	58	97	17	46	64	24	81
ZNF74	2.091350689162673	2.6654481479615284	5.502356844886294	0.029989984849679182	-0.09517969194875187	-0.012033342223795068	0.9886623480270258	0.9760469136304754	0.9734054743194142	21	0	6	13	1	5	5	5	14
PLAGL2	4.14251348815097	4.295066334184646	22.427239063746015	0.04734628667694195	-0.09522227245552681	-0.028789751069885024	0.9743448555325483	0.960883985627394	0.9538799388043429	20	13	48	37	5	21	29	16	42
NME6	3.355355884722992	3.5647266662039137	12.73218709521547	-0.05734568162951709	-0.09524181352585664	-0.025806231922109783	0.9716170213093717	0.9667358576471984	0.9563632355601174	23	2	12	29	8	14	20	8	19
SPEG	4.147997940307658	4.616583301826407	27.7045871212755	0.021691058744039753	-0.09524784737600306	-0.00805929809834768	0.9908567858146966	0.972439581483328	0.9833121756703496	48	8	113	13	2	25	37	37	22
ZIK1	1.4606257722298939	1.9770706266285476	3.395028933737134	-0.5933773184626744	-0.09526132752040538	-0.008156093228125367	0.7574729630616066	0.9795320378203995	0.9771784278697707	7	2	4	4	1	7	2	2	2
LAMA1	2.5670567562016178	3.0887368266305115	9.17081412346497	0.503362204698792	-0.09528574363044379	-0.017132477757126858	0.8232394411193471	0.9786848267668052	0.9582964408160214	4	3	3	20	10	2	19	4	25
ZDHHC17	5.311164088524849	5.389008556031741	48.908194510714644	-0.10295943132377007	-0.09543917528077231	-0.04968794231249843	0.9184924030255271	0.9403050938723729	0.9254665226186345	77	13	102	90	18	29	97	39	88
FTSJ2	3.848662762998663	4.07723462618176	19.037694150208353	-0.09422204908386948	-0.09556576659911717	-0.025405256559038445	0.9544475871900182	0.966527864441225	0.9573071355104991	40	12	17	40	2	21	27	16	22
CEP192	5.7530513510686445	5.841881623081681	67.5416512073363	-0.10912221860571873	-0.09559244004088581	-0.04663413308063472	0.9148309757318598	0.9418286167681842	0.9301602491988314	156	14	145	89	27	43	152	44	118
SMAD3	6.02010307766114	6.081890823541427	80.31348139788928	-0.15978599200229696	-0.09563851089120953	-0.0586309330097082	0.8513508406341681	0.936470012184467	0.912634759682002	171	22	137	162	23	74	122	67	120
RN7SL767P	2.7432568331394895	3.5726314594488375	15.361033408664698	0.9834974305233938	-0.09566392361200987	-0.017155592878807257	0.6938187325759788	0.9841435831989402	0.9497936966837623	1	22	5	6	7	26	11	8	8
CNOT6	5.4330795324238	5.48924393714798	52.696007462293274	-0.11349866566966613	-0.09588193809390087	-0.059102964108406535	0.8992123525441273	0.9340427250425101	0.9125381025295285	107	20	86	95	15	37	90	36	110
NAB1	5.67987905017929	5.734791117819508	63.541755686246006	-0.04494391318337341	-0.09624392082362701	-0.049168155997328544	0.9660550088161255	0.9376383263348647	0.9260355921603297	132	20	108	58	37	47	99	57	102
RAC1	7.4903057782080795	7.528444701265717	224.7152436080894	0.0057434723612299	-0.09630548373906926	-0.053984843827979606	0.9944582059820777	0.9339461251622921	0.9193689466149916	304	117	361	218	119	178	369	168	385
POLK	5.829552492294136	5.877003786886746	70.21622902577735	-0.0459911455862795	-0.09630905243907358	-0.0487575402830995	0.9637775457474789	0.9355686085339059	0.9282599421802119	96	35	97	127	27	44	100	54	160
TAF5L	4.1977275083492325	4.2801322573090195	22.312150122446937	-0.061515069877818795	-0.09633847759585738	-0.035948722645751885	0.9595361577466892	0.9510699381132809	0.9464005727062267	35	13	32	34	7	21	34	15	37
ORMDL1	4.527943038232207	4.680626449840508	30.337928666678078	0.19851407072320812	-0.0963473546515001	-0.030143068377790454	0.8719503775518658	0.960883985627394	0.9529928495428821	31	26	33	47	8	20	65	16	54
NPRL3	4.629138160002274	4.909672383820924	34.02157469340694	-0.06308907399357035	-0.096356198169684	-0.022794700885028326	0.9703679388377001	0.9627006811603203	0.964089821503094	106	10	44	78	2	23	63	33	52
SEMA3C	6.2782799288976365	6.3930244442599635	101.33978438293728	0.06298317113491218	-0.0964154119807289	-0.03699835497790421	0.9609186834872648	0.9510699381132809	0.9395433167889787	257	30	93	86	76	48	210	85	177
ATF2	5.6778565650059996	5.727736602750115	62.991411577842584	-0.06644313442328327	-0.096918045880256945	-0.05298524531591979	0.9450610932981991	0.9344966270210511	0.9216815845112479	104	18	119	80	35	46	122	48	97
AXL	5.824011569668465	5.986714900306199	74.35201870719331	-0.06666308429180567	-0.09697179683612019	-0.03036428960781593	0.960649792532227	0.952882750124219	0.9536000690985099	283	13	122	103	16	44	143	62	138
WASF2	7.828040939136005	7.846434616631257	279.712233343989	-0.06080506353840794	-0.0970560843790817	-0.06807225251854201	0.9365282522412948	0.9245567310114746	0.8960091945043985	420	127	488	335	130	216	462	225	459
THAP7-AS1	0.45270696950276196	1.5570106455578494	2.5816686308623304	0.5674200684136489	-0.09709493938209723	-0.012640263867488804	0.8533812033767542	0.9883119216324043	0.945485975531199	0	5	2	1	0	3	2	0	5
UBE3C	6.419744244976624	6.449892928195187	104.84527708500889	-0.08548660351483123	-0.09713013348647276	-0.06727266533707159	0.9142474004991765	0.9259801595315192	0.89683470305366	202	30	136	187	54	79	175	82	183
RP11-425L10.1	1.9329024419533836	2.4577789780318287	5.79086856111538	0.26290565265296434	-0.09713453316164468	-0.011807081747622416	0.9202543118141148	0.9820134963715785	0.9698920793267953	4	2	1	9	7	7	11	3	3
HOPX	6.83097481532817	6.998282694223731	154.1448904332907	0.19168430218031915	-0.09716715150165316	-0.028591636491782195	0.8893904854482091	0.9578442381237279	0.9535871419525299	183	78	79	466	49	114	311	83	300
CLIC5	5.710359443433487	5.942716798258866	72.46076532218527	0.14037236379305107	-0.09721414392769324	-0.022913058594788063	0.9250669103689465	0.9625422083035141	0.9633151636852262	133	25	256	52	9	49	139	55	130
TRABD2B	0.5521422977185889	1.61256952264753	1.9679954722030049	-0.7779129829393737	-0.09730470357712866	-0.003615686077365643	0.7721667800113928	0.9841533740902287	0.9879549314661256	2	1	7	2	0	3	7	0	0
LINC00472	4.181820061833573	4.404880792717936	23.523085047757117	-0.05970362932213	-0.0973607937639393	-0.02912838776523873	0.9694856740384475	0.9609384791781609	0.9536000690985099	41	9	62	36	3	10	52	19	46
CD163	10.347415029780967	10.582796067879316	1883.4033043702664	0.315811856194605	-0.09737406715361982	-0.018032617262367094	0.8225333827515846	0.9666882648881202	0.9536000690985099	1553	1537	940	1386	1303	1810	2349	1392	3311
HSDL1	3.7181374660610924	3.874651879997751	16.37639974811509	-0.1907444312931891	-0.09737563529543736	-0.030019172939089026	0.8899487385714183	0.9623100139226118	0.9531260760545283	35	9	16	30	4	13	15	18	29
DIMT1	4.367071957624211	4.450368011541888	25.149828147676452	-0.06803189716487017	-0.09742556802130624	-0.03930803782223411	0.9541615212582784	0.9482331889770677	0.9393830561058423	38	13	48	33	8	24	41	16	41
SMC3	7.005520442520405	7.0359728325429876	158.82871735866246	-0.035633152042326775	-0.0974540855771578	-0.05837060352634302	0.9683684438415202	0.9272989264730475	0.9136383839589144	233	59	263	194	93	116	290	103	301
RP11-574K11.32	1.4276074337322455	2.010354983090001	3.0305286124478714	-0.03983905595959441	-0.09753772162253653	-0.009672818894130278	0.9848265404607502	0.9772005738787767	0.9745313910140881	5	0	10	4	1	3	6	3	3
VAMP4	4.980364136541486	5.133534960713211	41.58361008924585	-0.0742478961115871	-0.0975625051978086	-0.0315990560296407	0.9604091259658883	0.9569421194171839	0.9497936966837623	52	14	80	41	28	12	76	50	65
CCDC50	7.0005048551828954	7.042614924046678	158.8073777833953	-0.06491768086017005	-0.09765501366601158	-0.058058501360465364	0.9417666415188458	0.9308182484247541	0.9138879058245813	261	50	378	194	63	125	240	120	303
NF2	5.39122482539256	5.597011226384639	56.243384260209	-0.051117290609845586	-0.09781035084437348	-0.02367880582312903	0.9728078389259802	0.9582465648619365	0.9633151636852262	220	12	52	114	9	50	73	46	109
NAAA	3.0167697893184173	3.2683606026155	10.710643439036588	0.19602894233533136	-0.09799286674252718	-0.017317798522249274	0.9048413825455798	0.9698635939640553	0.9676840724684187	15	11	14	8	2	7	14	7	24
TPST1	4.88502828611319	5.004227188441378	37.2898699272224	-0.13988063450749247	-0.09804387968993261	-0.03615939513890629	0.9110783838423313	0.9508844722480031	0.942605995066842	92	9	32	76	18	29	37	36	77
A2M	12.079856487041928	12.10074797613919	5364.330731983582	-0.09136318760476761	-0.09848160126334786	-0.0703621747240668	0.9008104445848358	0.9389599175889878	0.8937378786115057	10823	2698	6075	7223	2289	4492	7614	4898	7998
FAM73A	5.232053951042566	5.31295623712154	46.455382316184114	-0.09355062921666828	-0.09870415065000329	-0.04758905860322354	0.9278686828418502	0.9399718714326818	0.9288306406048517	77	12	64	104	21	25	78	41	94
C15orf52	4.72793719105653	5.041224846817686	37.33553584259063	-0.10500164078997946	-0.09878456279294504	-0.019704793906519552	0.9518119376793094	0.9631155875480776	0.9678262726848877	114	9	70	74	2	42	62	17	71
CYB561A3	3.4916813443745482	3.65552812245582	13.730182610753259	-0.04819017182981948	-0.09880985538082819	-0.022970641095601013	0.9742336718269524	0.9618555734780786	0.9643094067245427	27	6	22	14	7	5	29	9	31
CEP19	1.2570822150671683	2.0070922103259283	3.007773922135328	-0.172310933845657	-0.0988217182091337	-0.008171753163881183	0.9518119376793094	0.9812430304949653	0.9770055250536412	13	1	4	1	1	0	5	3	9
FAM229A	0.8883128635082709	1.9992703131506573	2.8656766724831866	-0.20785886700172104	-0.09882974201147143	-7.56445342620851e-4	0.9551941218891277	0.983788888214182	0.9975715120107395	1	0	12	7	0	4	0	2	9
CCND1	7.93890586685496	7.999368914289723	310.3574924829336	-0.016075124504107727	-0.09884310209281433	-0.049306739715387814	0.9868965004973064	0.937801394115827	0.9255204058773251	597	158	273	678	87	225	465	220	667
SOS1	6.792400843415151	6.832922014587334	137.57208754611906	-0.060802971168099136	-0.0989132745267595	-0.055164629175325317	0.9475200744659905	0.9291038431973939	0.918730633997449	230	50	233	159	77	88	272	78	292
LRP3	1.6461364067579398	2.448779046654532	4.423683561976624	0.31348372708707695	-0.09894621576002242	-0.004117828994966062	0.8967797527901685	0.9793615306197581	0.9891493114962703	27	0	4	5	0	5	7	5	5
ZCCHC24	6.115109073040575	6.158147404288334	85.2501795685773	-0.09143588869208197	-0.09899675433845465	-0.060085914302439175	0.9183158556187604	0.927967461659056	0.9091748063502283	231	30	134	92	33	61	142	72	145
TMEM206	2.4547548028784036	2.8636770847450723	6.718149198749863	-0.2086383384619442	-0.09911889216508998	-0.015999401359637427	0.9116103628506081	0.9706483582608	0.9690748784766555	15	1	18	9	2	4	6	4	24
EPHB3	2.057803747048517	2.6686210527630867	5.499066489338688	0.09320633517156932	-0.09916355222835217	-0.010334427428008377	0.9694856740384475	0.9757307941239319	0.976306764906472	26	0	5	10	1	5	5	5	14
RNF26	3.2567770997912704	3.8077551951699413	14.690377777180457	0.20205268277575575	-0.09919188831019736	-0.013519094124253858	0.9284757037837222	0.9716435360355306	0.9733805757310142	39	5	11	47	0	6	28	17	25
DUOX1	6.67247386308469	6.792009412038953	133.4189777621483	-0.03046353654589194	-0.09931155837001136	-0.0378474970685568	0.9793261546232648	0.9483812167914761	0.9403950139043933	267	79	171	248	20	128	222	61	269
SMC5	7.219076064183223	7.231979878592501	181.51676952930114	-0.10995392933951845	-0.09938210544972963	-0.08530498077583275	0.8683474710429541	0.9144130460037493	0.8538763544722202	346	67	304	280	71	130	294	150	322
FAM134A	5.383914775582928	5.428245308928479	51.07064521622669	-0.03832267514882339	-0.09938642117113221	-0.04842333039659504	0.9702585026520735	0.9326457277865292	0.9291175227533468	97	21	53	84	26	40	81	32	105
RPL22L1	4.311341650226737	4.4675404650768	26.28910348053971	0.2604991485716717	-0.09944745386582685	-0.029282867952011585	0.8377680497041381	0.9624341309069288	0.9516701865371174	35	13	21	24	23	11	56	18	49
VAT1	7.1256640534438205	7.209096235439033	179.72433495277895	0.06999066985938353	-0.09948119910895607	-0.04132618505947761	0.9479498688056633	0.94319355294123	0.9319651623789457	366	49	197	161	147	132	308	140	303
NUP62	5.581870054448308	5.636013637878139	58.95088837119399	-0.1607632260839061	-0.09972142533460139	-0.05647105746130924	0.8513073828109746	0.9339461251622921	0.9158637289158371	120	26	93	91	18	63	101	35	84
LIN7C	5.3162427435470905	5.369822429944855	48.908554327329675	-0.025441637371486314	-0.09978619136996673	-0.04678100795920673	0.9793261546232648	0.9356879341963596	0.9305433037224827	62	17	78	82	27	33	97	35	82
NDNF	6.7425975538059975	6.800152764315526	134.71332161281342	0.012556093894601944	-0.0998544808017202	-0.04932773804485048	0.9891216163848251	0.936527387052878	0.9250733878518931	270	56	241	95	71	99	217	88	282
PHKB	6.710368922965293	6.750344021191618	130.52322595442695	0.002771517295187077	-0.09999972342003438	-0.05240132569523514	0.9967280114842546	0.9301470290081177	0.922253258975163	207	71	153	153	69	86	225	84	278
TRIM14	5.211683523362209	5.322052353167708	47.04203211163681	0.027424387115200562	-0.10013920179650584	-0.036532367315107804	0.9809843343958794	0.9477197185657726	0.9425422835110697	50	22	58	120	15	40	95	24	82
LLGL1	3.374961900228518	3.641140700529055	13.265949311773102	-0.05280154970327917	-0.10015376762580404	-0.029062500888632874	0.974886291616848	0.9648463090169993	0.9531645823410382	36	7	17	23	1	9	28	11	19
AP001469.9	0.8747021055089125	1.882489382791909	2.41580970282894	-0.6959970805997175	-0.1003988428146819	-0.006900006106340264	0.7688106112299363	0.9832858396558679	0.9784548194338857	5	0	8	3	1	0	12	0	4
GTDC1	4.355666695809951	4.462803802492816	25.184039010848565	-0.0035650838485090466	-0.10059316333130908	-0.03356546262492248	0.9971456554005563	0.9497331126779323	0.9517502344615333	34	9	51	33	13	15	52	13	55
N4BP2L1	4.3447151210600135	4.591689281738799	28.307368999850393	0.3352624303324569	-0.10059773253328771	-0.022588999337466446	0.8399727208333602	0.9672802985043434	0.9577329037524854	15	17	83	18	10	29	46	21	33
PXK	5.609759079820056	5.723564093394676	63.779353723193125	0.007172733306814528	-0.10061099430714512	-0.036387797564637024	0.9947512452025965	0.9510699381132809	0.9402161352551133	69	23	82	78	51	32	101	77	83
ST13	7.894132774841039	7.929693479080445	296.74588081628093	-0.017207641387667085	-0.10062506233170923	-0.058422305830125996	0.9822715645945997	0.9282206885824512	0.9125381025295285	446	107	352	398	204	230	481	220	532
BCORL1	5.450244268222766	5.553504370126717	55.46685890717898	-0.05094386492264688	-0.10079250293862055	-0.04038787856497721	0.9670259612516203	0.9443136085010502	0.9367064041524751	101	13	134	50	29	33	81	56	101
CAPRIN1	8.023326307238614	8.04803249781466	322.4352599992075	-0.04979315821113394	-0.10106406685495632	-0.06444593186444036	0.9524667277420935	0.924924573756551	0.9002910527442815	537	156	351	433	175	278	470	252	540
PYCR2	4.345447003077579	4.545346967590578	25.93006031392535	-0.08190324510617716	-0.10108230381042821	-0.032143143292281656	0.9538637598971333	0.9553250640778268	0.9514816764914721	75	4	28	65	7	19	43	19	55
CA5B	3.462564317483491	3.7499176614411334	14.331414607948922	0.019949275109468725	-0.1011704651722238	-0.02628153321631532	0.9891216163848251	0.9651842158072013	0.9554152535311652	21	1	41	20	7	9	25	14	24
FOXJ3	6.456453122219318	6.4823510350253075	107.7914593244343	-0.0686198674299666	-0.1013025683228869	-0.06284791295711598	0.9334029961635654	0.9217982229885938	0.9053278120679411	224	43	147	122	57	78	189	90	167
PTCD2	3.3830374681801825	3.6176320015814394	13.73661790766587	0.274253870775221	-0.10138257647345508	-0.020593673304188174	0.8705067409236645	0.9689634837999129	0.9630613816816311	12	9	8	30	7	6	24	8	34
PBRM1	7.168534215963409	7.206958643951718	179.0737606172545	-0.02673199944931223	-0.10138877708892387	-0.058183072448854976	0.9750576362076869	0.9275088659544839	0.9133290622698196	300	54	240	231	123	135	318	130	306
APBB3	3.8680867651632296	4.093616874997451	18.46791774297383	-0.14582427451407518	-0.10141144938334057	-0.0320821873436929	0.9172890309291559	0.9601656319631126	0.9472586556417883	49	3	48	23	4	17	27	16	31
YIPF4	5.585230679106089	5.650191067275982	59.96399403450965	0.021574721617026338	-0.10154335156239312	-0.043457857708349895	0.9829728531131571	0.937801394115827	0.9337266584357948	66	31	83	102	28	36	131	37	108
ERP44	6.444425201576633	6.535527782225486	112.80097271177188	0.10942245724176312	-0.10163580247796111	-0.04117605991354667	0.9192367907473221	0.9442663320573459	0.9340189917492392	114	45	140	125	92	109	180	68	184
NCDN	3.998903036452961	4.221178029008215	20.219071767994482	-0.07630819489114055	-0.10175026304778723	-0.031319146888590395	0.9587863673614452	0.9574760412483233	0.9524826155617057	45	4	28	57	4	12	39	15	43
RP11-69E11.4	1.3505337427844628	1.997034481704781	2.9037599094657964	0.047228634662054604	-0.10178941623460369	-0.009008755098291582	0.9821901549992452	0.976888516075223	0.9767165991518493	8	1	2	9	0	3	6	1	6
CDCA4	2.133996401477391	2.537813456242684	5.084423516956278	-0.07210754779003459	-0.10181013624195165	-0.01574191979369568	0.9715500454324676	0.9705943714952326	0.9686570569325841	19	1	7	5	2	2	10	4	12
NEDD1	4.207002996081261	4.345934556478046	22.83525383783319	-0.10524091966879362	-0.10196335375865122	-0.033833035138160154	0.9332479966552638	0.9515590574149706	0.9497936966837623	54	6	33	32	12	14	39	10	63
PREB	5.2360996043077215	5.304009017210131	46.13177896927009	-0.158087290838133	-0.10202957469259422	-0.0584379139154932	0.8628930861907211	0.9340427250425101	0.9118083753169566	118	13	59	83	17	32	72	44	77
AAMDC	2.254059182151735	2.8642307518862533	7.511599656451431	-0.23779450696877863	-0.10214392014281949	-0.015480929746633114	0.9297244579293119	0.9780041025140902	0.9643094067245427	11	1	10	5	9	0	17	6	17
WASL	6.503391801471244	6.538126565624005	111.92424102147173	-0.09573706035103746	-0.10214672501378215	-0.05930228866268158	0.9106392722548784	0.9259801595315192	0.9123463157039866	183	45	170	156	57	56	214	99	198
PABPN1	6.627805013565056	6.665102436558352	122.4626653573829	-0.13346535991047095	-0.1021866751712914	-0.0599279457935623	0.8713304934503949	0.9268853251903066	0.9091748063502283	257	42	171	153	66	94	137	122	218
CCDC28B	1.0063048356352933	1.814890477079534	2.2149336129491597	0.04582712617712736	-0.10238264135866072	-0.005237369678590864	0.9837865577271391	0.978857713016192	0.9853562788423971	7	0	2	8	0	1	7	2	3
KAT6A	8.243084695245763	8.346449573450403	394.075930238217	0.007477437611836039	-0.10243203310588392	-0.03014316329718904	0.9944582059820777	0.9449583362073399	0.9386674941410103	708	61	1085	478	173	294	602	369	615
NOL6	4.457080926519266	4.676682113544053	28.826434758191862	-0.025183685887777	-0.10243629512468835	-0.03057549488128809	0.9858798922138041	0.9563200890667214	0.9531566610575084	96	12	31	52	3	18	60	19	57
ZBTB47	5.063210620726	5.430983531860997	49.71520913363687	-0.0919446259813684	-0.10285572787054581	-0.01232408653305344	0.9609186834872648	0.9673547663409826	0.9767165991518493	239	4	83	44	10	29	72	69	61
KIAA1958	4.021295781646858	4.2106002627268255	20.555762999146594	-0.07524652561254054	-0.10290143403922901	-0.030334639340410127	0.9607265394492617	0.957147192052081	0.9531260760545283	26	8	34	54	4	22	39	10	32
EBAG9	4.180992073577218	4.366372169259961	23.983314358716328	0.14617165500745546	-0.10292145103007451	-0.02843721900673215	0.9235843366268969	0.9616337290874385	0.9531260760545283	22	10	31	32	19	12	59	8	52
BLOC1S4	0.913584602293019	1.6169268988609422	2.231348527574499	-0.19475335632684596	-0.1029512876800166	-0.008627263906628345	0.9404702829559531	0.9825428817672771	0.9734054743194142	5	2	1	2	1	2	3	0	6
SETD3	6.0556945809896465	6.091616397133242	81.77495915632032	-0.07000823942615525	-0.10300852200374187	-0.0594411828914915	0.9380810221111495	0.9259801595315192	0.911343984988295	204	36	105	88	35	71	129	60	135
C11orf88	0.07356843747240872	1.4856740577173697	1.8741126497931262	-0.5391411107637706	-0.10302062537895552	0.0010290723382374602	0.8798440536421726	0.9853159302320419	0.9954346072877023	0	1	8	1	0	6	0	0	1
PCNXL3	5.225277264106394	5.4147198696563	49.19429687824022	-0.10147502364440687	-0.10304411382623929	-0.029978829810760842	0.9397001400955929	0.952079292717119	0.9536000690985099	176	11	68	92	7	44	95	30	84
DIS3	5.868032229174833	5.92881610102508	72.38130314066782	-0.06373460444666688	-0.1030768186322877	-0.05528122952954586	0.9486580385081717	0.9316537292727466	0.9176648254625462	122	17	94	152	39	50	131	55	129
THRA	5.811645974767438	5.935732245375496	72.23026024402493	-0.207404450987555	-0.10326490427477807	-0.038021100180039576	0.8458030772842072	0.9442663320573459	0.9397567310326864	197	12	149	103	24	54	97	84	97
TMEM243	3.5553007186832892	3.6871897762971675	14.04298246966526	-0.09337943076389373	-0.10347201356147961	-0.028492809968828848	0.9458066890886209	0.9553250640778268	0.9554325747701619	22	6	21	24	6	7	32	11	22
USP45	4.378073807731796	4.511531613283143	25.849159544306694	-0.13022208049534573	-0.10367696797687137	-0.03992105269103319	0.9140024580591843	0.949166647934536	0.9368393186054466	46	12	44	50	5	17	61	19	35
RECK	4.916554708150771	5.046367075301071	37.98188079980224	-0.17117769715687506	-0.1037856381439902	-0.042264547056201494	0.8775246732908459	0.9442663320573459	0.9335399620554875	89	7	80	54	15	20	88	33	55
PNO1	3.2125461929640418	3.5310043366302426	12.275755184324629	0.03796506976977331	-0.10381629759606717	-0.019393820404244335	0.982830273600026	0.9690504602939048	0.9643094067245427	19	7	8	36	2	7	35	8	14
PPCDC	2.3810415042572877	3.012603209374918	7.539569509719413	0.21253264236514083	-0.10382209704660658	-0.011281134086173723	0.927903412505233	0.9749870728212646	0.97391421093174	17	2	29	5	0	3	9	7	23
VBP1	3.946580138261683	4.070035654755976	19.83349062015006	0.14427372435839894	-0.103856809617361	-0.025789536842038937	0.9178416757833916	0.9606617301245716	0.9564431167024898	32	11	14	18	15	16	30	17	26
CHPT1	4.64083532580517	4.716656765044141	30.701746538988317	-0.058315287888126725	-0.10388108594594286	-0.04125192476845281	0.9618197814615319	0.9418286167681842	0.9346494807129945	37	16	57	45	11	29	52	22	42
TBKBP1	3.8047978847750827	4.15758494926456	19.094460802436732	-0.17680470074966018	-0.1041398930937636	-0.019227484083264072	0.9186748753594276	0.9651842158072013	0.9667288364744205	73	3	36	25	3	21	32	5	46
DNAJC13	7.075800635681114	7.101847948867408	166.01251925224298	-0.08006080710137671	-0.10417970093091884	-0.06513578129890404	0.9192367907473221	0.9187926829508635	0.8982134903842931	360	62	206	221	86	107	313	107	337
SMG7	6.637011620240732	6.692894659988165	124.27378063690547	-0.10439579400649109	-0.10456031007690977	-0.05843865413317613	0.9083909795186058	0.9286246751298977	0.9125381025295285	270	26	178	201	69	115	227	83	179
TMEM147-AS1	1.8968355275994182	2.4883590617083198	5.11245054179931	-2.1678071251748059e-4	-0.10457918703372268	-0.01055439127481066	0.9997701150203735	0.9766420351872755	0.9737617169716046	9	3	3	16	0	3	3	7	11
TSPYL1	5.9626194597508615	6.059483118480335	79.96303446392972	-0.035801938463355595	-0.10466128108843435	-0.04336590172385448	0.974886291616848	0.9410976131550991	0.9318952023088002	109	49	153	121	15	63	118	76	116
CHSY3	1.3974012214685456	1.9637340950958402	2.894342793965714	-0.031077670973594155	-0.10467260482887436	-0.009943657090608151	0.9879624467360112	0.9754271024644868	0.9737617169716046	12	1	2	3	1	1	7	2	6
NTN4	4.932173391547821	5.13774046286525	40.30331200138242	-0.09234944510926896	-0.10487758758343763	-0.03026138604635898	0.9485955287153283	0.952308222919174	0.9535871419525299	88	4	55	111	14	37	56	24	91
NFKB1	5.999309278767499	6.034273081674929	78.59400711996031	-0.0709890658902076	-0.10488263995212113	-0.05935614599659218	0.9342545210278749	0.92446763703739665	0.9091522470592152	136	26	129	94	46	59	123	68	127
SLC26A2	6.0857966797219945	6.164080851396829	86.6193136874122	0.06365387089472467	-0.10509156306657101	-0.04487165022592443	0.9538637598971333	0.9389599175889878	0.9301356051790989	98	61	111	125	31	47	158	63	177
PUF60	5.65431270477957	5.716849213463976	62.06564488400426	-0.1955790037063456	-0.10510236210678468	-0.061418788154056346	0.8189027553106637	0.9296006474820618	0.9053976841651847	155	18	88	114	20	57	85	56	92
FASTKD2	4.230753518229221	4.400000742132714	23.805434096117935	-0.027441056536966546	-0.10512395778408602	-0.03357706661093121	0.9829728531131571	0.952882750124219	0.9468313554262363	49	4	22	54	14	12	49	20	42
AFG3L2	5.555098121316077	5.670440131802552	59.78006225730004	-0.07665957937430125	-0.10512625933622324	-0.04405727342188703	0.9486580385081717	0.941245795084571	0.9317450430917572	175	24	72	111	10	46	113	38	111
CNIH1	5.445079546223909	5.507055553053931	54.35222042229285	0.023064015019887647	-0.10520647757072035	-0.04458932110331074	0.9817293406045456	0.9366654141304672	0.9317124519621982	58	21	68	97	34	47	90	40	82
GCFC2	3.834093220442384	4.048042523026702	18.051415230047123	-0.14456287842339313	-0.10522065959847322	-0.03580866022927313	0.9192367907473221	0.9563820969059229	0.9402161352551133	39	7	40	29	2	14	21	16	39
ZBED1	4.9925405024563885	5.083754044028191	39.98827453237421	0.02232326752947814	-0.10557933074201033	-0.03983007835645385	0.9829952172156012	0.9416853858405758	0.9386674941410103	60	26	46	69	12	23	84	24	78
BCL10	4.21219483672422	4.312500908498585	23.098777859973065	0.0741868215767583	-0.10560380085830096	-0.03037964083007284	0.9538637598971333	0.9510699381132809	0.9536000690985099	36	8	21	33	18	15	34	18	46
GPR108	4.738626633491409	4.865842739752221	33.158675792084615	-0.14591579847636674	-0.10561086180659093	-0.047078670638496314	0.894910892755155	0.9423426723172196	0.9267390445787431	61	7	72	68	9	26	64	25	53
SH3BP2	6.729219835209376	6.862114388606471	139.29525432328032	-0.017657535615626108	-0.10569810742309346	-0.03554688402021763	0.9879826019353197	0.9463807725560526	0.9444877209668847	339	45	384	143	22	114	220	122	211
DFFA	5.287463501215019	5.411812783190101	49.712337772721725	-0.1123240621738652	-0.10576397098121498	-0.04428849501030168	0.9215144452591293	0.9423426723172196	0.9312541251264059	121	7	60	105	24	34	75	48	86
ZDHHC6	4.9012678972397	4.957868972105691	36.39153568558005	-0.07552763705124464	-0.10582384158530145	-0.04708540044214477	0.9411846664442034	0.9339461251622921	0.9301356051790989	55	16	58	56	16	33	65	19	65
ZMYM2	7.000496664908115	7.031147850475131	157.78319695755116	-0.12511860700846147	-0.10584032501083764	-0.06822713015901603	0.8714468486837282	0.9191465219753696	0.8960091945043985	241	56	264	276	69	94	225	155	296
FCF1	5.171932787368408	5.2563180283075734	45.26478039143729	-0.032962740456375185	-0.10587168342504258	-0.041701967463683105	0.9772015078650703	0.9403050938723729	0.9342726321759968	69	24	44	86	19	20	93	41	74
PAN2	5.112385192022028	5.363344057785822	47.14766744866274	-0.07877960787694438	-0.10622012912362895	-0.023414173482622078	0.9594436872775726	0.9557135978310496	0.9633151636852262	185	5	78	78	8	35	71	39	97
LPIN1	5.712908026517317	5.841027434200507	67.63624802249682	-0.07061496276292255	-0.10656107163750345	-0.04351056413249226	0.9544475871900182	0.9420764610045208	0.9325792998648097	126	8	109	142	36	41	120	61	117
MAZ	4.080212880845183	4.2290762593506495	20.975790753136778	-0.13316006214994933	-0.10666246464716232	-0.03574515884289931	0.9202543118141148	0.9518930948312976	0.9407664994402275	62	7	17	39	7	13	30	23	35
C6	1.0443962169383423	1.7751598559792694	2.344475982832845	0.22707398514757313	-0.10667382860062784	-0.006628833013097522	0.9244091399435195	0.9784298892858461	0.9810259065561023	3	0	10	1	1	2	5	2	3
E4F1	3.580222508285411	4.003414051393099	16.915069239567377	-0.25870575573026355	-0.10672728279602636	-0.015751421483768898	0.8891572252716733	0.9679573216720626	0.9713537731139807	57	1	36	28	3	8	43	20	15
ELK3	6.401222198342667	6.443222962424332	105.15448576124754	-0.014779270639587496	-0.10680400039070062	-0.05541681277586535	0.9872324980863797	0.9265181936539593	0.9176648254625462	221	43	96	133	64	86	166	81	172
RAPH1	5.917572161059449	5.9982970115934595	75.46935327726291	-0.11358641470536067	-0.10711441465704932	-0.054356551769815055	0.9079707046450686	0.932501480668807	0.9184747055536462	160	16	172	112	27	48	131	54	161
SIKE1	5.090524643434824	5.161224295329604	42.31849681568851	0.014924665130738467	-0.10713120370439681	-0.04233686646363129	0.9879624467360112	0.9366654141304672	0.9343972204145333	62	14	50	67	29	32	77	23	84
ASB13	2.2290240914247113	2.682610911538534	5.8667895259555785	0.04733678845852579	-0.10728754090919079	-0.019213299386670397	0.9805556910333387	0.9704107073590645	0.9635586694482576	14	3	13	8	0	5	12	3	11
COQ10B	5.0299925529760685	5.1182268467916	41.59805514835609	0.13230426404020246	-0.10732627968068079	-0.0379534985016585	0.9079707046450686	0.94319355294123	0.939156668442713	44	19	55	46	31	36	70	22	76
LINC00702	2.443696259327906	3.015010600435159	7.474228780613888	0.07221628239826652	-0.10740908613769366	-0.011055669993911249	0.9750576362076869	0.9716435360355306	0.9744149143952304	38	1	13	4	1	4	23	6	8
PRSS48	0.43788614558301714	1.5828622777702301	1.5793389072238682	-0.2500613202662625	-0.10746267384212432	-0.004326834420559378	0.9314808309841816	0.9832861194165563	NA	1	0	6	5	0	0	7	0	4
APOE	7.155971861080318	7.475287635671301	218.70757594698006	0.4785844139895034	-0.10761549311017099	-0.024544607724515152	0.7666191877488683	0.9666882648881202	0.9536000690985099	141	193	59	309	121	230	200	191	331
LAMTOR1	5.823209677769225	5.897336248896809	71.24564265458878	0.018693273011311556	-0.10784480543483867	-0.046546515688039546	0.9868965004973064	0.9356879341963596	0.9288306406048517	170	31	50	110	36	42	132	47	150
ERBB2	5.43960264218546	5.644661931139658	58.45332414413597	-0.16499721495161393	-0.10791313877914213	-0.02481175211482786	0.906229577789013	0.952882750124219	0.9598810762868878	154	15	62	165	8	58	75	60	71
CD84	5.65653524998166	5.885550957187786	72.84172274558894	0.5679437307824058	-0.10800413651988346	-0.033440889015472666	0.6170001771560901	0.9624341309069288	0.9340189917492392	71	69	52	33	43	55	106	53	129
CTA-276F8.1	1.1866304301819797	1.8095842886701652	2.4544451327431718	-0.02250138471219791	-0.10802971957845972	-0.008286954216230148	0.9908644325169705	0.9757307941239319	0.9769836562960285	5	0	2	8	1	3	4	2	3
YWHAH	7.3308648963972916	7.363639970996154	199.64418405700408	-0.0542174271668822	-0.108073553760761	-0.06405782394401399	0.9518119376793094	0.9197570808220944	0.9005032301476613	286	74	389	225	108	145	349	164	314
SNX3	6.96964745555443	7.077061589590233	164.76355349168216	0.16381621763244192	-0.10810401884343308	-0.0415743188264425	0.8857336066309957	0.94319355294123	0.9317124519621982	171	95	112	232	114	102	253	142	309
PDE5A	6.0777541192758555	6.183283874524675	86.42627537782997	-0.040509909068989255	-0.10814917063581064	-0.0421466571752976	0.9738732078405852	0.9399070946424302	0.9333158763513345	272	29	161	65	28	44	161	70	175
AGPAT1	4.906416744178151	5.031225636689871	38.74825303312532	0.07307652298122601	-0.1082034914348223	-0.03661623641936856	0.9564142617256932	0.9478776243483564	0.9397567310326864	88	28	27	55	10	35	67	23	63
CEP57L1	3.884133417032766	4.0491058063309175	18.788387542874364	0.025560204463622706	-0.10844418399312264	-0.028703327177272867	0.9844728397944864	0.9557135978310496	0.9538799388043429	29	14	22	31	4	8	38	15	35
DUS1L	5.000922653440423	5.2632173703227565	43.80174871250353	-0.08998896450653818	-0.10850021265983406	-0.022882285130411014	0.9536789034468117	0.9553250640778268	0.9638996538160672	168	5	75	76	6	36	73	36	76
ZEB2	9.212302685984367	9.238044704048514	736.862702631034	-0.059649965280793804	-0.1085877770046266	-0.0700660622213917	0.9407713506005618	0.9217982229885938	0.8917340519749972	1196	363	1196	721	366	589	1087	589	1287
RAB15	4.341347258033911	4.563187359308894	26.56019667451627	-0.08501603925049155	-0.10874978550318981	-0.03726335438758746	0.9556684481898012	0.952079292717119	0.939156668442713	64	11	54	44	2	22	53	18	42
TMEM222	3.247505323570312	3.5343814158650497	11.946630539272423	-0.019799511208040892	-0.10878806352025641	-0.0286642914530793	0.9891216163848251	0.9624341309069288	0.9531260760545283	28	1	13	32	5	9	19	9	25
CEP41	3.064755004399406	3.517174214830795	12.303251511243518	0.26916248432746215	-0.10882973863053064	-0.021256153763854244	0.8957209199047668	0.9694314605694809	0.9612236485160057	22	10	12	26	0	6	21	9	28
NRIP2	2.5027538904262787	2.8191459937665635	6.954357434914527	-0.3048175414274352	-0.10887476961046481	-0.01656362487207241	0.8647328396156565	0.9694314605694809	0.9676840724684187	11	4	10	12	2	5	4	4	23
FAM160A2	4.278494389267485	4.409322874594714	24.496292288685837	0.055823152227260905	-0.10898283947724782	-0.03303862362398994	0.9670259612516203	0.9500663945667804	0.9497936966837623	30	17	40	37	6	13	49	16	49
LIG3	4.655854247532654	4.7519164377713485	30.638528104230428	-0.1493086970393294	-0.10904674579517279	-0.05529519108884665	0.8806941306852538	0.9359473553030336	0.9161734596535227	69	8	59	50	10	22	50	21	66
C5orf15	5.161711898854947	5.242310558867732	45.69851595197053	0.10027182119222908	-0.1091649211998591	-0.03947528729681918	0.9311360638397481	0.9418286167681842	0.9348982157126556	50	27	56	47	29	43	56	33	78
PPDPF	7.068023981219684	7.15176569018457	172.86302867393456	0.010970539834430675	-0.10924351102461403	-0.04564445449275751	0.9910369959561215	0.9376870028388866	0.9285342225043953	346	115	121	267	57	142	268	159	227
RPS24	8.202540887353008	8.287890381465864	382.41669260228247	0.07308041063002778	-0.10928811569045276	-0.046030411147974536	0.9481011101223521	0.9389599175889878	0.9267390445787431	471	251	310	435	226	339	526	303	624
CXADR	3.680707595470908	3.945325680584783	17.235959935804747	0.07442623767857412	-0.10945460347606627	-0.024416867213413584	0.9693024264564695	0.9642697379344922	0.9556523003408786	24	5	11	38	13	4	33	12	45
CLIC6	3.6745961076831115	4.06322676849281	19.777633875746954	0.34663925903388826	-0.1095541871411261	-0.018786222095299503	0.8702495146401862	0.9704107073590645	0.9587471181050604	8	16	50	8	7	12	14	28	28
FOXN3	7.048486689193065	7.103149798228374	166.98284800735743	0.023532942766118177	-0.10957790806639404	-0.05325599007686605	0.9803566770428075	0.9284470820979013	0.9190140361235049	191	82	305	162	93	107	278	137	304
TMPPE	3.696054248572151	3.8397644804016564	16.21466351682424	-0.1234005300854327	-0.10968806441893979	-0.028451963879443834	0.9327416546100806	0.9563200890667214	0.9535871419525299	36	10	14	21	6	18	15	10	32
EIF2AK1	6.766756148254684	6.804608068150879	135.78518750634413	0.009785121084764222	-0.10979123427400529	-0.05726270907306771	0.9899447175864193	0.9238151386967933	0.9142209467346737	181	79	169	168	69	101	218	102	243
ANKRD12	7.826504768291341	7.881821206891219	285.95093856722514	-0.029477573834089468	-0.10989423078986878	-0.056617257935997194	0.9756858224447573	0.9279735054452265	0.9162159818943016	411	84	696	298	146	204	520	226	461
SSR2	5.899603501717948	5.94197163282072	73.95033765106413	-0.10526591957360136	-0.11016660882273283	-0.05558998249587294	0.9106392722548784	0.9259801595315192	0.9165262428678891	133	38	108	83	33	65	79	63	137
ZBTB3	2.105677808903167	2.6015707110862336	5.57625315484283	-0.017803360441468623	-0.11025688052531649	-0.015557749379247253	0.9933841628300187	0.9716435360355306	0.9676840724684187	17	0	5	9	4	3	5	6	14
TPT1-AS1	4.201062254614297	4.529640711442748	25.360671486445764	0.00568544510255289	-0.11033587240543548	-0.021378963383707823	0.9963822827192085	0.9606617301245716	0.9643094067245427	38	2	65	70	4	19	46	21	45
SNAPC3	5.754341949997847	5.865918830678943	69.46760777524979	0.0390194460230208	-0.11047822778077228	-0.04224331931922229	0.9737135889193759	0.9403050938723729	0.9332831248281744	84	12	93	147	49	52	118	50	126
TYK2	5.877209891805433	6.131985944177388	82.24178531809396	-0.04864395674712611	-0.11052647976401427	-0.021952111859209287	0.9750576362076869	0.9553250640778268	0.9643094067245427	285	9	193	122	11	59	124	82	136
THG1L	2.8052281711933484	3.0820099401801353	8.201476712869503	-0.1453005978747826	-0.11053726818608638	-0.02749532306795009	0.9261017043214868	0.962618130749946	0.9531526328367007	23	2	13	15	2	4	14	7	19
THBS3	3.9512042390293067	4.140447717345067	19.342203474622142	-0.2545531778429989	-0.11061391880092838	-0.03585127204692653	0.8361241925647407	0.952079292717119	0.9393830561058423	59	5	27	33	5	9	26	24	36
LARP4B	6.870997503122757	6.8931577238611235	143.51463013730176	-0.10347278293726049	-0.11067654696318759	-0.07362001857526487	0.8918871960588046	0.910572538042572	0.883202132040544	216	59	221	236	65	91	246	130	233
PJA1	4.62496192133109	4.7852869972872805	31.372367409482788	-0.16832847236431922	-0.11075898821519693	-0.03528219173687239	0.8956573178117431	0.9473354328311226	0.9425422835110697	99	8	29	67	8	22	50	34	44
SAR1B	5.790633929285472	5.834925243405322	68.24457520869913	-0.0815902772960498	-0.11078154634503112	-0.05646474594272626	0.931418895372323	0.924924573756551	0.9157439728885076	91	32	95	127	28	63	123	46	95
DTX2	3.5022583589151792	4.010850675002502	17.05896673810969	0.06912836818836283	-0.110834384048372	-0.01946838402120963	0.9752824726769657	0.9674887506130301	0.9662144860543778	39	4	42	37	0	9	22	18	40
ZNF626	3.108375341483691	3.551173086046547	12.030006027210735	-0.2637319578267812	-0.11095039164689147	-0.018780082180138945	0.900268647046682	0.9689634837999129	0.9643094067245427	20	2	14	36	5	1	26	9	34
GTPBP2	6.043183095463618	6.134120641431976	83.01106102574968	-0.15417752058377576	-0.11117480861421535	-0.052380863563814196	0.8739387671889522	0.932501480668807	0.9203748523086784	215	19	132	174	21	57	147	77	126
RIN1	2.248384272752372	2.6336886209626313	5.524736312822801	-0.11325838612307583	-0.11119835380239095	-0.017764975617978032	0.9532895354309985	0.9689634837999129	0.96590098225541	18	2	6	10	1	3	9	3	16
TMBIM4	3.808797594417246	3.941286926660554	17.498877038831615	-0.0673998169377583	-0.11121159948089328	-0.029698393561822314	0.9639458408797247	0.9538001136090958	0.9531260760545283	20	5	25	27	13	16	32	14	18
ITPK1-AS1	1.6660247151288423	2.174205857876164	3.740375882663654	-0.08906275841790061	-0.11122181496798249	-0.013668187668882097	0.9693024264564695	0.9725893532610117	0.9697755449341859	6	2	8	7	0	5	4	2	7
USP7	7.001617710003615	7.022619964943006	156.76613577564538	-0.14079634172431613	-0.11133172133951365	-0.08454711730578911	0.8385955313504133	0.9069404075961534	0.8623917802502326	286	58	273	259	57	136	254	127	226
RBFA	2.7471912292054497	3.2501868089471553	9.627181203412924	0.16008835497371188	-0.11154838400717752	-0.0169944570198054	0.9447607817223719	0.9694314605694809	0.9668215478341702	39	5	7	14	0	6	12	11	18
ACTR1A	6.0254996703882675	6.053787158762534	79.42175212830094	-0.09947469039667028	-0.11155308363686874	-0.06802812503503354	0.9020254022634416	0.911679841732049	0.8963543915261633	160	30	122	103	38	55	159	55	132
POGK	6.068124720301627	6.12939478151191	83.5833014713875	-0.15233450321258757	-0.11157399847608873	-0.05814899559613971	0.8653098485695996	0.9268853251903066	0.9122402108944846	137	21	153	136	43	49	132	91	125
TCTN1	3.957623999964615	4.158310577128676	19.48812043987342	-0.1888329863292352	-0.1117493373227485	-0.034346257261931204	0.8893904854482091	0.9518930948312976	0.943498892490641	53	6	27	37	5	6	39	16	46
NANS	4.752387010739104	4.849413425526388	33.31835028822782	-0.20890503962198187	-0.11193346002069822	-0.04739609971608866	0.8390704702634506	0.9376383263348647	0.9252721776821415	83	13	40	59	10	37	38	20	65
DUSP18	2.601068177140898	3.1506264680074665	8.566808663213799	-0.13888676822846865	-0.1122010418894719	-0.014393748320941927	0.9525282948284696	0.9694677152553092	0.9713537731139807	32	0	15	14	2	4	9	14	14
LRIG1	4.776144678218316	4.872158399573335	34.19174628736146	-0.06526476763172365	-0.11225245366575022	-0.04522339507456827	0.9574599791733434	0.9389599175889878	0.9291175227533468	46	19	71	49	8	30	55	27	50
ERP29	6.6736867735556125	6.749583644555454	130.8692226283087	0.07801311558986353	-0.11248945012067328	-0.04769827211667772	0.9450610932981991	0.934945572287354	0.9250697573241924	182	77	89	205	73	96	217	112	196
TEKT3	-0.022991487207239817	1.2143139283101214	0.9512357214901135	-0.4485969361072575	-0.11270992614185273	-0.002059546502058229	0.8717625093010773	0.983788888214182	NA	1	0	5	1	0	1	0	0	5
RGS22	3.05926865129904	3.486610684327805	11.745133180267	-0.03581245645931404	-0.11275838750820105	-0.012457711164639187	0.98654429966306	0.9694314605694809	0.9734054743194142	21	3	45	5	2	14	13	13	11
ZNF197	4.387897600344047	4.544576276498713	26.13525429222494	-0.1559383772572632	-0.11277566142636612	-0.039066349496244775	0.8998120223553532	0.9442663320573459	0.9374628657910937	55	8	58	40	7	17	65	11	51
OSBP	6.519570850905997	6.548814256103796	112.89395094327334	-0.07716078390901134	-0.11298123304340012	-0.06589833511305922	0.9270608140149131	0.9128855101651617	0.8965703603503968	198	48	205	120	53	99	192	76	181
SF3A1	7.170137632794286	7.197866898903366	177.220086150632	-0.12773615712876188	-0.11308134799623049	-0.07760012032070321	0.8637216003202239	0.9110548185888679	0.8745896821013649	296	51	315	303	82	165	263	134	277
URGCP	4.666712009554293	4.79970873088909	31.78060895504268	-0.14076755371980124	-0.11311294909301677	-0.04331394552309788	0.904782933399346	0.940569422764111	0.9312541251264059	96	12	41	51	7	29	53	15	68
OTUD3	4.12746728225941	4.397795669086368	23.261964182055074	-0.07995172651082945	-0.11329866759082377	-0.02415428857778352	0.9609186834872648	0.9563820969059229	0.9584797540207837	34	5	38	77	3	26	37	16	34
SMCHD1	7.9253544318622104	7.988721734301722	307.1904764998792	-0.041795103418869585	-0.11330285957134884	-0.05496463689661819	0.9688145620005073	0.9275378553205483	0.9175268263266231	402	65	692	561	142	221	569	228	518
MAFB	6.672526070163658	6.887073333439187	145.59955730327084	0.38813997478186507	-0.11342862820748742	-0.033107327311957035	0.7239093222716229	0.9563200890667214	0.9386674941410103	134	154	105	110	54	124	210	121	209
MTR	6.9398001836692496	6.956071922064896	149.74400787268488	-0.13016671190068102	-0.11347320550202254	-0.08966141855696877	0.846819863449208	0.9000836611911156	0.8466493288002447	295	61	222	247	55	115	216	127	263
KIAA0355	5.65643809089816	5.764156948355093	63.710720533678256	-0.12709300491682712	-0.11359290988381965	-0.05001281377507298	0.9046907568805701	0.9344966270210511	0.9228221445645821	116	11	139	131	21	54	120	42	105
PRRC2A	8.063779188487308	8.177790286882212	349.18153836497993	-0.008008092122302024	-0.11371922461420697	-0.040688246516409024	0.9943376737963333	0.9399718714326818	0.9348982157126556	1045	59	614	719	73	276	553	281	594
MRFAP1L1	6.333052387831088	6.3745699094650705	100.24996532417512	-0.010683594827109703	-0.11374422105849515	-0.0575482921417653	0.9893144559265595	0.9197570808220944	0.9133290622698196	210	49	106	106	55	64	175	79	179
DOCK5	7.075345834078292	7.107409815294949	166.04819663400355	-0.11993528548470292	-0.1138467440433249	-0.07578939358843713	0.8749859399631531	0.9117630760307328	0.8800642136442481	297	61	332	266	53	104	261	137	333
VEGFB	5.837504986169149	5.917440769958676	72.10906081317377	-0.07312414585925871	-0.11390154702132253	-0.049834804062902666	0.9481011101223521	0.9317885442501714	0.9224217031481322	194	19	104	66	42	44	124	71	108
TXLNA	6.843908806056438	6.873415497984364	141.35401344748348	-0.09698152539910282	-0.11400818460072679	-0.07513167439677815	0.9020946095592692	0.910572538042572	0.8817554176373799	348	66	182	202	44	112	222	106	252
GOLGA2P5	3.2520952890696226	3.7669758859340434	14.177830878945898	0.15523062673792823	-0.11403348395784224	-0.01787077907113657	0.9458519762892126	0.96891057390971	0.9669476265041161	19	4	31	43	0	12	34	10	17
AC007566.10	1.041143956875475	1.91779918664706	2.6362536824970375	-0.0014213343956862613	-0.11403715581224703	-0.003338827953286065	0.9992366359130913	0.9780041025140902	0.9896752025877641	5	0	12	2	0	1	5	5	2
PAPD7	5.075087138346723	5.135180043612979	40.96746492144674	-0.15081108597209808	-0.11407160103303657	-0.06325257283694796	0.868230676992095	0.924924573756551	0.9003238606855627	97	13	74	51	16	31	57	34	79
TMEM218	3.1324503034176105	3.323640376482414	10.390990127081666	-0.10896582366806694	-0.1140968018342882	-0.027357923525672328	0.942242514561226	0.9563200890667214	0.9542650423262105	16	3	16	21	5	5	24	8	17
REXO1	4.525190834003892	5.031006917023913	36.85155074322207	-0.0885151277945155	-0.11414038084559087	-0.008915106240515731	0.9681584301332289	0.9661989793224279	0.9820882682818044	158	4	55	71	1	30	41	47	52
PDCD7	4.639266043207189	4.736987025454203	30.499376447566185	-0.1907681372592209	-0.11429721052959665	-0.05293787886578842	0.8499513336707404	0.9356879341963596	0.9175268263266231	90	9	46	41	10	22	43	30	52
GS1-124K5.12	1.766691660683344	2.5613593056724113	5.025838875211331	-0.4991351783805324	-0.11435168686559789	-0.008714607335314985	0.8445469114796249	0.9754468380449135	0.9784548194338857	12	1	10	13	0	0	5	8	14
RPP14	4.548095607852164	4.61198892672163	28.359515187402742	-0.17445782751089575	-0.11443609467842948	-0.05181725413744711	0.8618801173937165	0.9339672821499726	0.9194400809643214	50	11	36	50	13	27	43	24	36
GNL3	5.890280856383393	5.942998575526597	73.04566051412246	-0.11852967689266296	-0.11448936492872148	-0.061489988521913244	0.8968407244464695	0.9194472460614066	0.9073917987263611	167	25	81	141	29	50	159	49	115
PHRF1	6.478971092965823	6.640759437215287	118.44210227745869	-0.05778760935315678	-0.11454957040184942	-0.033697846636533156	0.966539144232272	0.94319355294123	0.9472586556417883	396	19	231	203	20	102	177	87	221
SQLE	4.972765554086169	5.322558156889086	48.836265561551436	0.6125786360318989	-0.11459157703324614	-0.028956269876591275	0.6011894928401745	0.9667358576471984	0.9385460635097773	43	9	36	30	69	42	97	20	80
DTX3	3.6199274603161715	3.78002846448338	14.93703756688618	-0.09331027496398736	-0.11463164124137792	-0.03587772015015312	0.9461761842416303	0.9510699381132809	0.941562698713425	35	8	21	23	3	9	23	11	34
VOPP1	4.284979712060037	4.386572852662104	23.60723053692279	-0.09940421906458778	-0.11484723566665203	-0.04329538442368414	0.9311360638397481	0.937801394115827	0.9326494597109062	43	8	46	33	10	12	49	16	48
SYAP1	6.443778096340089	6.46702357655347	106.02263534073253	-0.13388736880814425	-0.11490510176999608	-0.08682097147919073	0.8495220642342624	0.9013023965601582	0.8563235680626612	211	40	182	164	38	73	169	89	191
WSB1	8.934596264980406	8.96762798727879	609.9398446558208	-0.05898959389546687	-0.11504675387402476	-0.06873831827328425	0.9450610932981991	0.9187926829508635	0.8940384808970565	790	342	981	990	197	488	909	474	1080
TNFSF13B	4.606297449850566	4.769177509345803	32.663854566900305	0.3008172391911649	-0.11507788466836995	-0.03485696006580661	0.8216941635885744	0.9528161203779176	0.9364891680350909	45	25	46	15	17	22	69	17	55
EIF2AK3	4.528001699536144	4.764389320298716	30.512832793109013	-0.025898926075707037	-0.11511978544716102	-0.02783666781823266	0.9850405905400663	0.952079292717119	0.9542262888859203	51	6	104	39	6	15	60	25	63
COL9A2	1.94353392507064	2.4277041171091485	4.525769029669661	-0.3104450480426534	-0.11515085237558902	-0.014155761060851556	0.8705067409236645	0.9694314605694809	0.9698920793267953	8	1	11	9	1	3	16	2	4
CLEC1A	2.9911754498164815	3.323343091462277	10.246148596665108	0.08825881400194328	-0.11515381915189163	-0.019233248883627492	0.963574269876284	0.9654504940063501	0.9639009601650979	9	2	38	12	3	11	14	8	16
ATXN2	7.0048580238475715	7.028332639226475	157.17237728575915	-0.14034237554233128	-0.11515791704921029	-0.08745680515581529	0.8390704702634506	0.903137203720876	0.8538918732331106	336	49	244	264	64	101	257	141	272
CASC3	7.438450879789203	7.493900854215681	217.35910099978128	-0.08227596635100949	-0.11516293353109067	-0.061722022579762816	0.9284866917842749	0.923720168266615	0.9053976841651847	546	47	461	262	87	168	366	169	363
R3HDM1	5.634487184811817	5.675890236296676	60.43366761993773	-0.1569736933282287	-0.11527411938893714	-0.0768292105728871	0.8418877971718608	0.9137301081622051	0.8772025463304627	143	22	94	93	20	53	91	44	106
INPP5E	2.880749543003862	3.5271561458679184	11.454825392220215	-0.004107486445053928	-0.11533547134127135	-0.009538685384821426	0.9983994569869349	0.9694314605694809	0.980099149019811	50	0	19	20	1	14	8	9	26
ADHFE1	3.0805616101318707	3.2410516231846973	10.210192186911184	-0.12235053007509593	-0.11556214007240116	-0.025332356528487598	0.9378005275917717	0.9592102078934643	0.9554325747701619	17	6	9	18	4	9	17	9	11
RASL11A	1.2938335765834328	2.2277679560728454	3.383659748443164	-0.17201668808160359	-0.11558634085429645	-0.007138026283257863	0.9538637598971333	0.976888516075223	0.9806325343188307	6	0	12	8	0	0	9	2	11
UEVLD	4.856761667165228	4.9450955308232425	35.99471689944145	-0.027360164397377082	-0.11561095291243703	-0.04348671253241766	0.9803566770428075	0.9356879341963596	0.9318952023088002	59	18	72	37	14	25	74	17	73
ZNF137P	1.2803812172619706	1.9707058757041709	2.8103212572529364	0.10399360416802525	-0.11569441614579522	-0.009400511265522124	0.9665389732312887	0.975304431554863	0.9739919583268747	5	1	11	2	0	2	7	1	6
CA1	4.075157056151524	4.553020370012955	27.460068256906254	0.5441996354443676	-0.11582248468777374	-0.022399181502793287	0.748470803105875	0.9689634837999129	0.9536000690985099	37	27	10	65	1	17	42	14	70
PTOV1	5.107508251681615	5.368628696817979	47.52600547240715	-0.1780243658837594	-0.11590858389397442	-0.02286223678836704	0.902851687412679	0.9524603474357354	0.9633151636852262	126	5	132	70	9	58	58	26	90
TOMM7	5.416834939650306	5.5286342454056605	56.049545567366216	0.17591096967992365	-0.11596103551571194	-0.039937591433363465	0.8806941306852538	0.94319355294123	0.9318952023088002	54	29	71	48	44	55	70	36	98
PDE8A	5.530849738529337	5.606511656632571	58.05792741468169	0.03763192712286449	-0.11598829976173264	-0.04755339964462478	0.9737135889193759	0.9309927961768297	0.9260355921603297	58	18	84	108	38	42	106	40	101
RABEP1	6.942736714758842	6.9615578441961565	150.65115805950373	-0.09464391803433647	-0.116049782944084	-0.07737220046603788	0.8991874809570017	0.9012416688216563	0.8751450642379576	270	60	235	193	76	116	287	98	252
MAPKAPK5	5.406331553556978	5.540639908859399	53.996256385726085	-0.13921698488695988	-0.11617276554850098	-0.045819227590394335	0.9014743014196166	0.9367485484285561	0.9290342623174783	115	9	113	114	15	32	113	39	101
TXNL1	5.507645136910192	5.577369272436041	57.07768251849654	0.042285294124309224	-0.11624722055068319	-0.04777971834129255	0.9703679388377001	0.9297336009947675	0.925964341959187	83	21	98	53	39	35	102	39	114
TNRC6B	7.808846779140524	7.833134344001055	275.9780906995117	-0.11675447095399044	-0.1162556239414069	-0.0810683286402346	0.871005021703512	0.9064281670499837	0.8685746727206346	500	97	562	401	101	171	516	218	487
TBL1X	4.756134517117839	4.850342060735859	33.13377388139003	-0.15780933397618493	-0.11629461674442644	-0.06045669223132297	0.8736801671542586	0.9309927961768297	0.9053976841651847	68	13	62	58	7	28	52	25	58
MASTL	3.744205951422845	3.871712579661141	16.101554121970658	-0.0693357007119689	-0.11636386603686392	-0.03448382383264561	0.9598252557105642	0.946168271403568	0.945485975531199	27	7	33	20	6	9	26	11	38
UBN1	6.494505269583388	6.547611534098854	112.08536722968324	-0.1639133466391053	-0.1164526305791013	-0.06534678268471152	0.8435000947445646	0.9188772377087091	0.8983179827990982	240	28	174	185	54	60	158	114	218
E2F4	5.435774910437835	5.614253711829772	56.81193544945233	-0.12992374866649814	-0.11649119550749537	-0.034800641328668835	0.9186748753594276	0.94319355294123	0.945060177872805	191	11	96	104	9	52	101	32	107
SH2B1	4.961283177583811	5.139918188544879	40.46069675859783	-0.1396330312775926	-0.11663029935275852	-0.03825362121898625	0.9130320688945632	0.94319355294123	0.9386674941410103	124	13	73	64	5	37	61	22	89
SUZ12	5.580003889269919	5.63541576613502	59.33025877717986	-0.010481040078841954	-0.11677400766694555	-0.05325071470837501	0.9899645027618791	0.924924573756551	0.9195829450854532	85	18	89	81	41	41	103	42	110
TNFRSF1A	6.714762987801887	6.744086719854874	129.41946256437322	-0.07179265185291765	-0.11683911212432395	-0.07039114106148953	0.9284757037837222	0.908537735129671	0.8916570967904949	219	71	188	191	44	95	229	84	245
RP11-214O1.3	-0.00783379851539609	1.5236187540220114	1.473244056479142	0.04137841051851621	-0.11691187862362469	-0.002788841095968358	0.9891216163848251	0.9841435831989402	NA	0	0	10	1	0	0	9	0	1
LAGE3	0.6748250673634226	1.8623602760019065	2.5562400667279825	-0.2832456610060911	-0.11696839636740389	-0.006899317916414165	0.9351624741254985	0.9831936850559436	0.9742713974640309	5	0	0	9	2	1	13	0	1
MTMR4	5.094817928927687	5.242428074450392	43.57317228817221	-0.17653975653052395	-0.1170573393608508	-0.04450052291912939	0.8741792818542874	0.9382105109277813	0.9304934757570945	125	7	94	66	11	36	68	38	71
SYBU	3.186422109656055	3.476261860933146	12.324084760294609	-0.15545484415238256	-0.11721748848721335	-0.020126301660534324	0.9425871430181659	0.9666882648881202	0.95987691373916	11	6	9	29	7	9	5	11	33
CAD	4.973454765510673	5.229107698415176	43.22818332493842	-0.03781509289279198	-0.11727693172639846	-0.02420264173408645	0.9798961398274989	0.952308222919174	0.958593077262133	186	14	43	64	4	43	69	33	63
ACP5	5.081989360527026	5.404564933359332	52.37559481451856	0.6394766960054835	-0.11736505799828298	-0.030107680727434045	0.6378044179192054	0.9651842158072013	0.9340189917492392	39	31	21	33	57	48	42	37	108
RAP1GAP	2.623634513279136	3.1197684729868675	8.745903417193258	-0.21941836091522876	-0.11758609846661572	-0.017129502237228898	0.9202543118141148	0.9694314605694809	0.9662144860543778	17	4	18	17	0	15	12	4	8
GJA1	6.738648272030782	6.806766830743177	135.88350107436253	0.0438635882348372	-0.11777486147649521	-0.05241929558950115	0.9666765694743494	0.9272989264730475	0.9188099617939006	220	52	132	156	105	84	249	93	266
EDEM2	4.276652072616524	4.407375290794219	24.178191397351547	-0.13866927787438968	-0.11793983728467775	-0.037946141684180736	0.9124248300611403	0.94319355294123	0.939156668442713	50	8	27	41	13	22	55	8	40
ANKRD16	1.3583150404778885	1.9959481082225876	3.3286399917880223	-0.44759213108178264	-0.11796288299581786	-0.010008216564074775	0.8488429639110189	0.9760469136304754	0.9733805757310142	5	2	8	2	1	0	4	6	5
NADK2	4.225414566139319	4.346765870786151	23.212328812824676	-0.07321384265558747	-0.11809659305181834	-0.03605054283620149	0.9559029612344547	0.9420764610045208	0.942605995066842	40	13	30	38	8	16	55	9	43
IFT88	4.2066424185095315	4.346046468892347	22.997315743011498	-0.1314522157852782	-0.11814755848752927	-0.044785787084565376	0.9153797485189272	0.94319355294123	0.927023197753606	39	11	52	33	4	21	32	19	37
PIP4K2C	4.832238218850422	4.920370551515195	35.98612647605416	0.11764922571455867	-0.11824835868967461	-0.03988236915411203	0.9201119489958905	0.9377300482186025	0.9348042644933231	63	18	26	47	24	24	67	22	67
STK26	3.9041091391536096	4.043932454887989	18.50220657116777	-0.03993094793244515	-0.11827036864335316	-0.03448598056433266	0.976915438649307	0.9476443257316053	0.942605995066842	27	5	19	42	11	18	26	10	37
RBMS3	6.643834719127279	6.700465574459468	125.49383568900264	-0.06130357715055901	-0.11830705047464697	-0.057845056394754395	0.952607756129213	0.9227822937467729	0.9117167420893406	216	63	265	116	44	78	226	115	189
IL17RA	6.3124226365169775	6.382787434059535	100.25413471862137	-0.018211055029270378	-0.11831353785632545	-0.05345790534036883	0.9853171302143675	0.9265181936539593	0.9176648254625462	152	52	238	101	28	80	168	72	171
RP11-273B20.1	0.48521123618541495	1.5505899952043392	1.665141959722345	0.11618833537081286	-0.11832833381442243	-0.005317509102950292	0.971445846993402	0.9812801588050893	NA	9	0	0	2	1	0	6	1	3
ODF2	5.424593185732876	5.572501207429507	55.239931411817764	-0.13073068508753638	-0.11844221948074724	-0.04249508609058887	0.9116902543648312	0.9377285569750939	0.9325792998648097	141	13	89	132	9	38	86	43	117
APTX	4.3948474619642734	4.537807014267595	26.56046634170247	-0.08578831618996807	-0.11846842210106588	-0.036773736151942786	0.9518119376793094	0.94319355294123	0.940043413217492	44	10	28	56	13	8	55	20	60
POLD2	3.8136420472545165	4.197033948902026	20.116635379160947	-0.4113724145932594	-0.11848180498185638	-0.0195828695266445	0.8189027553106637	0.9630118641335342	0.9643094067245427	76	5	19	31	6	2	43	27	31
PPP3CB	5.414374568262882	5.506175745181145	54.344500469072486	0.051835962156001544	-0.11851259413025751	-0.04505183181373739	0.9636236484983334	0.9355322888121942	0.9288306406048517	74	15	73	67	45	37	114	35	86
CAST	8.613900739962965	8.62818610171365	481.2462602582418	-0.1087466478338755	-0.11859122325906056	-0.08996150508749669	0.8702267160200925	0.9003019598344226	0.8456525502292028	813	227	790	756	164	372	755	400	780
SLK	8.218057836203544	8.238321206638668	366.7542923645306	-0.10537525305204799	-0.11865108788425514	-0.08314960824733732	0.8807596148094121	0.9030664416673957	0.8675852007964426	666	116	559	529	203	263	602	235	774
EIF4A2	8.502073526702175	8.553945181547707	456.8826853917531	-0.03157730785376085	-0.11868397465913423	-0.06061714966786775	0.9736835993152615	0.9236441846407933	0.9079322030895691	585	120	593	890	298	325	782	364	771
SMG1	8.130319600871399	8.221922030299405	360.3893657297816	-0.038311582957766946	-0.11873646498404289	-0.04819456990332044	0.9736835993152615	0.9326457277865292	0.9252721776821415	923	56	735	688	103	283	548	277	664
ENSA	7.033297132162441	7.055473276369587	160.89425647072443	-0.0805199940663446	-0.11892781889593529	-0.07516129427329728	0.9172890309291559	0.9012633838372233	0.8814452527966951	245	64	266	217	84	110	300	109	296
BAG1	5.982579225863646	6.0282287877476755	78.32351140937605	-0.03377575999989133	-0.11905672535567806	-0.05992165228979145	0.9719678570377854	0.9175323397734214	0.9091522470592152	127	25	130	88	51	59	125	55	148
FCER1G	6.252426391299019	6.734232265348941	131.51057538256828	1.1187648360563223	-0.11920194374337413	-0.02417119098647516	0.5108521261403257	0.9692915414439401	0.9468313554262363	17	130	94	82	89	114	217	65	246
RN7SL4P	7.858143105090434	8.05917792599356	327.60032986743875	0.1746733280836339	-0.11932877749800551	-0.03345458903429256	0.9020946095592692	0.9518930948312976	0.9393830561058423	277	286	214	335	171	352	413	290	345
KAL1	3.541509970683632	3.8336451042151025	15.547053711322294	0.014252472268354707	-0.11938794523381079	-0.02297229143596867	0.9940038247750821	0.9616337290874385	0.9574996704976148	55	6	6	24	6	15	39	6	19
KIAA2026	6.400514534619579	6.451836734331941	104.85514842828849	-0.08203876680963113	-0.11962818721321059	-0.06325043710808118	0.9284757037837222	0.9163350183702135	0.9015788625447279	172	44	239	133	33	75	182	65	217
ELF5	1.1984961512435033	2.020803711588283	3.9340074893387067	0.7397280850123915	-0.11979118569953343	-0.014655573026430327	0.7906146695530651	0.9825428817672771	0.9535871419525299	1	5	0	6	2	2	11	1	4
MSH6	5.901607379338396	5.938757962181445	73.27973933238508	-0.07716899846621494	-0.11992948618286045	-0.06537314238293693	0.9311360638397481	0.910572538042572	0.8990284919839596	151	27	78	121	38	57	121	46	144
CLTC	8.83629076724114	8.869229208016316	570.4106412726228	-0.04815022667860582	-0.11995451517571738	-0.07038652488499231	0.9566338996035352	0.9153063028424225	0.8906837709957213	1081	268	529	733	331	405	955	415	1065
D2HGDH	3.8386649524716483	4.159170699850365	19.08403327920134	-0.06481247016019763	-0.1201293718889644	-0.02661969747652473	0.9701655976840561	0.9553515342753461	0.9556523003408786	80	2	28	31	3	16	33	14	36
EPB41L5	5.272650201291285	5.40079241250202	48.99019505488373	-0.16097415375827354	-0.12029750793970087	-0.04810261594261666	0.8839676154589076	0.9340427250425101	0.9250697573241924	120	16	81	100	9	24	107	38	90
VARS2	4.180535394415752	4.442511744067388	23.878481300476036	-0.14951282183667547	-0.12030816863091756	-0.029266736922275785	0.921582629537102	0.9518930948312976	0.9531260760545283	86	7	36	35	4	12	61	9	56
ARPC5L	5.401114161166192	5.458524798830006	51.98818600487441	-0.09164568715767077	-0.12035810057238262	-0.057622121835404286	0.9261017043214868	0.9194472460614066	0.9125381025295285	103	23	54	100	20	46	93	28	93
PLXNB1	5.803558230175095	5.948595374476775	72.64791015433951	-0.15950947510022978	-0.12042549545442725	-0.039738778049035015	0.8937116551559763	0.9376383263348647	0.9359310547230778	230	19	112	139	11	59	90	70	126
UBE2M	4.576438636979585	4.650334219224704	28.846078968987445	-0.18797832320346658	-0.12098492667731567	-0.06163093297940188	0.8424174501317969	0.9272989264730475	0.9010979006241374	56	8	42	54	13	26	43	24	43
TTC39A	2.9301300705010878	3.3251198478269774	10.37187392622494	0.07652982665153374	-0.12130847235823183	-0.020492792079979186	0.9716170213093717	0.9655649325768827	0.9598810762868878	23	7	6	25	1	7	19	3	28
SNRNP48	4.530960545637583	4.652260541761989	29.022443816167705	-0.04781352775108328	-0.12131548584424719	-0.04226127109660905	0.971445846993402	0.9389599175889878	0.9317124519621982	34	6	45	61	18	28	49	19	43
ACAA1	4.542104195546673	4.764073853821548	30.486485220100093	-0.14921187274925293	-0.12147305113778004	-0.03221598816112822	0.9119817027828723	0.9463807725560526	0.9485146812507521	54	5	64	80	6	32	52	14	59
ALDH1A2	3.385919031685295	3.758135874631956	14.659299875613106	0.1753540311349688	-0.12155017860099611	-0.022485323825828418	0.9283854752633034	0.9645718109557145	0.9556523003408786	13	2	43	13	11	4	36	8	34
IGF2BP2	5.831713314400037	5.910028536130924	71.49703951964173	-0.1708633584304609	-0.12163686823525638	-0.05296712265681802	0.8653098485695996	0.9261246371438294	0.9179209607784091	120	19	163	92	33	58	69	62	153
PABPC5	1.3060840557182434	1.9301716957424737	3.4020959258478003	0.08149708351145349	-0.12169054897640064	-0.010221263460581985	0.9746919565231607	0.976888516075223	0.9716482005591922	4	0	2	4	5	4	6	2	2
SENP2	5.185551941992093	5.294543286514746	45.429836047848795	-0.18352259609140914	-0.1217113394901229	-0.05270000731242998	0.8557425963281641	0.9284470820979013	0.9184747055536462	99	13	91	81	12	21	100	36	83
ZNF496	5.3159358667074414	5.442601719519818	50.68220691357834	-0.16743621319990593	-0.12174026106165357	-0.04642285461004458	0.8792414497967831	0.9344966270210511	0.9267390445787431	112	16	70	128	9	39	72	50	80
ZBTB11	5.568099145961803	5.621961925322363	58.44232037421292	-0.20530166178109982	-0.12176513751948267	-0.06382876485458885	0.8080566418349936	0.9185817484141763	0.8990724501254461	93	20	102	100	25	42	78	65	81
ZNF319	2.7462320617927256	2.981288291633154	7.955268992978859	-0.06849846890662134	-0.12197528201233603	-0.023241032211383756	0.9694856740384475	0.9605862287663232	0.9574765724828498	24	3	7	9	4	7	12	4	17
RNF43	2.934584677449151	3.2008963105056116	9.360751280304308	0.021992234127857824	-0.12200869716381162	-0.02387891514627611	0.9890666422701642	0.9606617301245716	0.955464150585707	14	3	7	30	3	7	17	8	14
MRPL27	3.420254059955828	3.6520176894469536	14.246977472811004	0.06817202721521003	-0.12204237746885217	-0.02465579514397423	0.971445846993402	0.9607929618065986	0.9547029791809081	13	10	17	18	8	3	34	10	27
ALDH1A1	6.282489195673443	6.383830062859054	100.73783737479398	0.01277990412408091	-0.1222421768209003	-0.0453088663733004	0.9908644325169705	0.9340427250425101	0.9266998088611388	263	36	149	56	60	69	141	103	154
ZNF140	3.2678577856150093	3.552941664235851	12.550053305234279	0.04504642108029983	-0.12227109185366343	-0.022897402112621458	0.9805694916602772	0.9609384791781609	0.9573071355104991	33	4	4	31	5	10	23	12	14
MCTP1	5.742841341545004	5.862620231863185	70.18046063932725	0.1464401384800519	-0.12228636863541506	-0.042946768058587305	0.9005568516252966	0.9388122680060872	0.9286201346363069	65	22	101	81	62	37	117	53	148
ATG7	4.819421229651121	4.990702952011803	36.355495138616995	-0.1361044450922147	-0.12234787515003612	-0.04343673308923724	0.913717904762077	0.9389599175889878	0.9305046974700882	85	4	83	54	15	28	48	26	84
SMNDC1	4.797109633026953	4.8664699996442895	34.10872131074519	-0.034137110577159985	-0.12235605987164275	-0.04539534528606095	0.9750576362076869	0.927168715359262	0.9305433037224827	51	14	45	55	19	19	73	21	64
AKIRIN2	5.342181858004277	5.381554021299586	49.552190822503796	-0.09925738152619845	-0.12236663659851109	-0.060926995700756215	0.9126515078356069	0.9148076996599438	0.9078938256741854	94	20	62	68	27	34	87	44	71
PSENEN	2.3980599837514953	2.7307422342078653	6.78308848758496	-0.5413362191626404	-0.12244146133552644	-0.01685903139235684	0.7706500219920943	0.9689634837999129	0.9643094067245427	10	3	9	9	4	9	14	4	2
HELZ	7.662891561862034	7.674228246678664	247.6057186791311	-0.12452223490359687	-0.12266793420873438	-0.09796681560010612	0.8454495805038708	0.8893145862041103	0.822180141137307	444	87	399	371	119	209	396	185	399
RAB29	4.180153920524582	4.409182274089586	25.22262550422581	0.1846660919858834	-0.1227717418120506	-0.029230616304650243	0.903904412446744	0.9567452708983617	0.9444880736743143	24	24	46	19	5	26	47	14	28
CNOT7	5.26108174335036	5.319510660214368	47.773560550571126	0.006355344819422343	-0.12290294062067589	-0.048256265315440014	0.9946572323378168	0.9259801595315192	0.9250697573241924	65	27	53	69	25	39	95	29	69
ARMC9	4.371267603857687	4.445881573236072	25.42591434050447	-0.037885038346220964	-0.12292464301268645	-0.040387256472452504	0.9743448555325483	0.9356879341963596	0.9355170020326924	44	11	27	34	16	15	35	24	47
C3orf17	4.999558831120441	5.112268498138157	41.245993508359795	0.10072697838975328	-0.12309217978297352	-0.040718324540454175	0.9345315070394818	0.9389599175889878	0.9318952023088002	49	14	36	68	34	31	88	26	56
KLF2	5.521469509003338	5.662353976881314	60.32210954506843	0.14664545783867602	-0.12314202675413743	-0.037517419981603635	0.9158836637483241	0.9407867330697061	0.9361958772592234	42	18	165	66	35	53	95	42	100
FEZ2	5.850885293636422	5.879126205738269	70.26485508269519	-0.10595030624508588	-0.12316498864305628	-0.07422715775375299	0.8965188559548405	0.9001254673279692	0.8818718760586814	156	27	90	96	34	51	124	54	115
CHD2	8.366173665461165	8.41254094341257	413.2878495463671	-0.0774380071985098	-0.12322427701582253	-0.06689711494809539	0.9311360638397481	0.9160889744876067	0.8965703603503968	648	92	890	649	206	361	631	283	736
SON	9.204771003983552	9.217315171050883	724.0973097574847	-0.11869989223825357	-0.12340153906145429	-0.09762263919441339	0.8513539266901367	0.8985221977081349	0.8260810220589447	1325	231	1311	1042	340	517	1232	599	1169
RBMXL1	4.1700277391130545	4.300372218716422	22.21512734953982	-0.1406364459767253	-0.1234038590740274	-0.03827946717343822	0.9106468971748992	0.9403050938723729	0.9385289064652935	38	10	31	42	8	10	60	14	34
CAP2	2.0220082358421165	2.5994229989695117	5.09019453540634	-0.06128784458925322	-0.12344058096399538	-0.016327431887475957	0.9775037631971595	0.9694314605694809	0.9662144860543778	16	0	11	10	1	2	15	4	8
FXR2	4.639914023150689	4.783297705382338	31.58833128935513	-0.3111807410910977	-0.12360310657165334	-0.03992240429070287	0.7712818126821384	0.939006455856378	0.9335399620554875	92	10	37	59	8	41	42	22	37
EPB41L4A-AS1	3.12032611790141	3.3196125095564324	11.304415343010286	0.18086976104375355	-0.12367082132970905	-0.020970121819494893	0.9106392722548784	0.9618425117588082	0.9605292290577817	15	4	10	9	12	8	21	8	15
AP5S1	2.640787551314062	3.077930892410632	8.26357542640822	0.022375269234042216	-0.1238627902864612	-0.025163902122286936	0.9900990242160921	0.9648463090169993	0.9536000690985099	18	4	17	15	0	5	10	7	21
RALGAPA1	5.916444521623849	5.994247489955691	75.54196371212406	-0.1269059731628863	-0.12395978095574343	-0.06289668649775718	0.8957209199047668	0.9194756652330859	0.9005513727060684	148	14	156	117	36	47	138	65	126
VAPB	5.835763443374007	5.888791871264331	70.52904799768811	-0.1258516296976956	-0.1239716875080222	-0.06776330496076881	0.887006877837734	0.9138977610112158	0.8956873555791792	141	18	86	133	38	66	112	49	110
UTP23	4.195213618061323	4.280928965207223	22.249601304760038	-0.06335322190744785	-0.12401549235544501	-0.03998936348918453	0.9597716576647674	0.9356879341963596	0.9374104255484316	34	10	28	38	11	19	44	11	37
CPSF7	6.1983385285310675	6.229113722560258	90.22521828155661	-0.08252980768182015	-0.1241640762609886	-0.07032955745881335	0.923322075634245	0.9030664416673957	0.8908655968975306	133	41	170	110	40	74	141	71	143
CPEB2	4.83862720473644	4.983666292639631	36.472880566925156	-0.10202821458436598	-0.12436886570016399	-0.05264514320734122	0.932114153767693	0.9355322888121942	0.9176648254625462	73	4	64	67	20	30	63	26	62
PCDHGA12	3.55786523709128	3.840714163912818	14.996667463716406	-0.10497878545312442	-0.12447572332830886	-0.032068999196601146	0.9482534982267312	0.952079292717119	0.94377520239794	56	3	21	27	2	12	23	11	32
SIRT7	4.087758898660405	4.2950116785803045	21.49764850893304	-0.19057255451212957	-0.12471025570473848	-0.04176386564062574	0.8811089004546026	0.94319355294123	0.9305433037224827	56	3	46	37	6	22	35	11	42
SLC35G2	2.9997262019857844	3.3452633941742964	10.513214755532797	-0.2726360690402323	-0.12473953046502767	-0.02130348889049236	0.8806941306852538	0.9627006811603203	0.9581370445387981	17	3	30	10	4	13	26	2	12
BSG	7.187454166917464	7.237639718320882	182.8403757186941	-0.04141548509223821	-0.12476398668632771	-0.06227667779698901	0.9690556676269976	0.9156033016002988	0.9023930701605356	423	80	137	295	89	154	304	109	342
FGFR1OP2	6.442796301485817	6.520903574637706	110.31210630857015	0.0016136203650808734	-0.12482222071679593	-0.05259223564597982	0.9986875587016207	0.9254764971496622	0.9182462788076368	101	34	230	182	61	70	214	71	214
DBF4	3.4152866011808487	3.763671581941516	15.388890193235568	-0.208217324293871	-0.12485280951469505	-0.02496049479664296	0.9192367907473221	0.9633862383248709	0.9531260760545283	23	6	13	20	13	15	37	1	26
ZNF431	5.097659738456441	5.313077275111562	45.82669838174289	-0.035665746588882316	-0.12494212582917776	-0.03161142389620602	0.9793261546232648	0.94319355294123	0.9497936966837623	107	14	49	139	5	39	75	29	91
USP20	3.8289190452128725	4.063707969776916	18.108265151839262	-0.3112867834396559	-0.12502882731847637	-0.035537809927439976	0.8063513477108756	0.9497331126779323	0.9385289064652935	49	3	37	32	4	11	25	24	25
MMS19	4.585733901850605	4.988450316862644	35.55545824771264	-0.02353438485593198	-0.12506714996775942	-0.020655231329782517	0.9890666422701642	0.9551748494009638	0.9643094067245427	109	1	90	60	7	24	85	22	61
CNN3	8.060239229836318	8.091043169794656	331.1606904374044	-0.11816642998291092	-0.12508067573643322	-0.0805031296078464	0.8764510271178894	0.90374550952807	0.874014829866114	609	165	588	463	97	226	477	316	551
SLC25A11	3.70273410967555	3.886223159035447	16.400598393825927	-0.23075977243286858	-0.12512634018349228	-0.03622130751228711	0.8627678670846357	0.9497331126779323	0.9358918015704486	38	9	19	29	3	9	24	21	21
NARS	7.423631636430392	7.48290738323291	218.0319795267258	0.016324387681207676	-0.1251341214157351	-0.057725540208192205	0.9868965004973064	0.9198518394719012	0.9091748063502283	321	108	180	297	144	192	348	141	371
ADNP	6.641921854615843	6.704115773115761	125.13839743722512	-0.13403748427565595	-0.12520040908382035	-0.062119510429406534	0.8847782260488655	0.9174673366751995	0.9026639315719626	266	30	259	148	61	91	270	94	161
MORF4L2	6.939616107258486	6.95843883481535	150.1014007148563	-0.12067388215434177	-0.1252088320201996	-0.08752012412749594	0.8641683591879955	0.8921002741543435	0.8533147177366593	287	64	195	259	60	127	248	94	273
ALOX15B	4.886646732192985	5.18588918365448	43.85879864117849	0.4497322085193638	-0.1254675642089806	-0.029205276467635103	0.7966196984019392	0.9591240540019295	0.9411229476913678	56	36	9	86	17	46	58	17	90
KIF24	2.3615498493113365	2.7406630535723813	7.072819676273604	-0.2610372109705472	-0.12554377334680752	-0.016078621388716456	0.9029427269985397	0.9694314605694809	0.9643094067245427	11	5	9	4	4	11	6	1	13
RP11-494K3.2	0.48905860764204073	1.7053551633810107	1.8682896054033657	-1.0599294278782763	-0.12557788221183253	-0.003048949719827396	0.6723052422849369	0.9799760885459634	0.9890071060317914	7	0	5	3	0	0	11	1	0
UST	3.3749959736685713	3.6463742865482742	13.611264608479933	0.03891623970985828	-0.12560342738291716	-0.025921854764097065	0.9804415793327534	0.9569421194171839	0.9537286742749558	21	10	13	30	2	6	35	7	25
USP19	5.241500188185981	5.311196681439806	46.271169680414715	-0.166337171043439	-0.1257697769421788	-0.06776662849391844	0.8517324781612389	0.9163350183702135	0.8942798795774203	113	14	62	91	15	33	67	37	94
UNC13B	6.602002491171447	6.674611177032692	121.92892313013539	-0.15216179629912358	-0.12583109072269552	-0.06201112499749196	0.8681195857003394	0.918469021241864	0.9031966951650284	337	27	209	206	39	76	169	103	266
NIPSNAP1	4.093870433357402	4.3622942910532885	23.911443151008566	0.13767228252312647	-0.125895010074835	-0.028805253556078846	0.9332479966552638	0.9557135978310496	0.9468313554262363	51	21	14	38	3	24	43	9	41
CTNNA1	8.361001481478205	8.370339116811941	402.50778217774365	-0.12614808019422788	-0.12592694621253425	-0.10056508216137011	0.838028062343012	0.8875652251361624	0.8148602253833696	759	156	586	563	199	318	594	341	652
ZFP1	3.9601412562894636	4.082794274523402	18.914052929736396	-0.10957903065428443	-0.12597137759735672	-0.04059065937227153	0.9313768278754895	0.9391176302469664	0.9333158763513345	36	7	40	20	8	10	26	16	44
PPP1R12C	6.318823883994766	6.538691590740786	110.50570608979055	-0.13239993227191177	-0.1260922168556595	-0.02693913588335669	0.9295464790112582	0.9463807725560526	0.9553585204071964	438	24	201	142	14	122	158	97	114
RAB5A	6.215441649734923	6.2495988703142364	91.66978655281368	-0.05573145320053393	-0.12609583560500773	-0.06741607723440142	0.9518119376793094	0.90374550952807	0.8960091945043985	133	34	149	114	56	72	137	70	162
VRK3	4.00751353465465	4.23530740486609	20.687688007922826	-0.24936740367519936	-0.12611032360037794	-0.03970899731822339	0.8500612677293636	0.9463807725560526	0.932180559106963	49	2	39	43	7	16	23	23	36
TMEM236	1.4274090432997593	2.071699645216107	3.396632418889135	-0.011727227861692575	-0.12619631024144132	-0.011878524477671763	0.9958902808060274	0.9726633814030329	0.9712644985039991	3	3	6	7	0	1	8	1	9
SH3PXD2B	7.54554808649243	7.587519717952503	234.21513718225455	-0.03190659350254963	-0.1263219406434168	-0.06586247675285635	0.9730005120648219	0.9116422714111992	0.8965703603503968	281	145	324	326	98	190	386	180	359
C19orf48	2.0835072471882716	2.7495010745511363	5.964038892381763	-0.08955127394173056	-0.12648976193158226	-0.010385348652332066	0.9730860234982202	0.9694677152553092	0.9747263244974468	24	1	5	15	0	8	15	3	4
ZNF143	4.88261829959741	5.035907894276191	38.633509595015774	0.07658762838514747	-0.1265482450333278	-0.03781241150805292	0.9579696312626734	0.9413190092888238	0.9343972204145333	64	8	85	25	29	36	54	24	72
USP34	7.946011015364877	7.976960611359665	304.9508013541491	-0.12128054429941683	-0.1267506691106753	-0.08174283427017788	0.8718057980557231	0.9003543176553098	0.8684129324426857	622	80	579	443	140	197	536	203	636
HDAC5	5.463806409459169	5.6882104569267815	59.87214139273779	-0.0464447088024564	-0.1267936845442731	-0.029860698500994425	0.9743194742715866	0.94319355294123	0.9531566610575084	142	7	191	76	12	46	109	44	105
REST	6.60141188417572	6.62179528061525	118.48793080935096	-0.12172413671092032	-0.12684794904119057	-0.08746662626241955	0.8653098485695996	0.8893145862041103	0.8538442947140982	193	49	196	196	47	99	198	78	207
BAG5	5.863066377166683	5.903649416984416	71.11497604828172	-0.13403329883408038	-0.12708376178448313	-0.07185382524500286	0.869321798580829	0.9012156417869821	0.8850958495318515	136	24	125	106	31	50	121	41	157
ZNF148	6.2735716766896585	6.325683131342184	95.61511785886559	-0.1376846195732637	-0.1272537552856437	-0.07215217102522664	0.8705067409236645	0.9074077489399293	0.8857558110558345	168	24	184	171	41	59	146	73	210
ZGRF1	3.3263184470022984	3.7712440309338713	14.561923990343026	-0.3935397692464169	-0.12740137000789403	-0.02081808008631515	0.8434832904512589	0.962825638663186	0.9587471181050604	46	2	24	14	8	16	20	1	42
SNX1	7.099622201874327	7.121925559694976	168.76962227596155	-0.08162452300780493	-0.1275261823793819	-0.07829526826772966	0.9164172226469335	0.8957207748908863	0.8732263882724483	257	80	260	222	82	107	309	123	310
NDOR1	3.0470635121431418	3.6101140259575795	12.101030945752013	0.19512061827853588	-0.12758385725079027	-0.014291281901529921	0.9270869726430274	0.9651842158072013	0.9716818668690317	42	1	8	41	1	5	28	8	29
PPP1R32	0.968923984015018	1.7634785423518127	2.1993698892578384	-0.124957375337615	-0.12764243702547423	-0.005332266834300041	0.9609186834872648	0.97294797137151	0.9850579232401889	5	0	8	3	0	4	4	1	2
RAB11FIP1	7.361828688264096	7.460162956262717	212.21394308547664	-0.06134281125464518	-0.1277120234704299	-0.050118093644603415	0.9598252557105642	0.9272989264730475	0.9210245866628158	575	91	235	439	38	159	390	110	449
RXRA	5.969440741729525	6.025904394891405	77.38660401492747	-0.14938031697757095	-0.1277159387811563	-0.07366647303241422	0.8612054539197321	0.9095631829434323	0.8818267173732456	211	18	119	110	34	63	123	62	125
RP1-18D14.7	1.8408499563403584	2.5470074344226696	5.236214509369013	0.19067203133604085	-0.1277250751626623	-0.010538493122966331	0.9462462994418578	0.9716435360355306	0.9733805757310142	14	0	16	1	3	2	4	7	13
ERLIN2	5.0684596151106645	5.198970398853295	43.09670938795652	-0.09091079444127047	-0.1277737934817858	-0.04116838085710479	0.9451121246746822	0.936527089690645	0.9318952023088002	77	9	36	106	25	42	73	34	50
SCAND2P	2.643266458172405	3.206228258413596	8.881300668355985	0.2047717402049041	-0.12783622879242873	-0.017186991943538017	0.9263469372196261	0.9669204485667338	0.9662144860543778	11	2	31	18	0	4	21	8	15
ALDOA	8.603933164842351	8.627576255895866	481.75204927771813	-0.11789513861098402	-0.12785501327311102	-0.08225892733567564	0.8704485319491417	0.898679310979836	0.8675852007964426	950	249	556	746	182	446	744	369	681
RSF1	7.718463780531314	7.757635022354162	262.749798200557	-0.06647683350963321	-0.12789743480038024	-0.07049406822927844	0.9401465798347134	0.9071298415889608	0.8903218201085588	367	93	544	289	145	179	411	227	453
MTPAP	4.622697228627529	4.701321643180711	30.52186374641416	0.012558540998111644	-0.12795191158669353	-0.04227524217633882	0.9899447175864193	0.9290773510456858	0.9333158763513345	46	13	34	44	20	15	57	23	59
FRA10AC1	5.289049795905263	5.385305411403596	49.651701910899284	0.031012798733147745	-0.12798765803208148	-0.046252278719313915	0.9790592571874301	0.9297637378022332	0.9253943741251425	51	15	59	102	34	35	102	36	70
SRD5A1	2.779008968045916	3.0893532620168562	9.801430821073659	0.21321530146556011	-0.12807819453007932	-0.018830002277630785	0.9201119489958905	0.9689634837999129	0.9576308623749693	8	9	3	15	5	12	10	7	10
ARHGAP6	5.0278588697443345	5.190224653773036	42.4289121111298	0.008177856828823141	-0.12807952192211317	-0.03665881106011015	0.9946572323378168	0.9391176302469664	0.9386674941410103	64	9	135	36	18	30	56	34	92
AC133528.2	1.1047453641635123	1.9999353720123767	3.2929403984881147	0.040171709286013726	-0.12818437052409393	-0.004356448735068641	0.9891216163848251	0.976888516075223	0.9868737701382997	10	2	0	8	0	5	1	4	3
C7orf73	4.433245309137516	4.652568007976255	30.221368601559814	0.36576313448155184	-0.12825607908973904	-0.03537948255380586	0.8067958684014713	0.9536386964891259	0.9304934757570945	17	21	32	33	22	10	72	20	52
L2HGDH	2.8805505492321903	3.2271870771212328	10.049276519503339	0.20060708440007888	-0.12829352241758019	-0.02035983097323386	0.9277191730820443	0.9648463090169993	0.957942567883498	26	7	2	17	3	5	12	11	19
SRSF3	6.708761130161531	6.7381758976646164	128.36212244479321	-0.13091493828294334	-0.12832272987583904	-0.08449322294852062	0.860825015646155	0.8959185841361513	0.8627955310400574	232	40	261	177	56	111	209	90	211
SNAI1	2.727749951206718	2.956065181009646	7.672470041477719	-0.16722425289365248	-0.128377292777394	-0.02999741924841722	0.9119817027828723	0.9551748494009638	0.9431438212579121	15	3	10	17	2	8	11	5	13
SNX4	4.561657784399765	4.694339112524277	30.374936445175575	0.0687613149889933	-0.12838982779607205	-0.03909881734198156	0.9609186834872648	0.9394896179697125	0.9335740703242513	66	22	21	44	9	18	43	21	71
VAMP7	4.975300965655812	5.164936093032628	43.94082397367162	0.4592509810130998	-0.12850244019727422	-0.03885256051568534	0.6840330898754624	0.9510699381132809	0.9250697573241924	46	40	24	36	26	31	81	27	70
MRPL35	4.318988554843064	4.431643242076753	24.81366537440153	-0.04751518449090648	-0.12877779113764803	-0.04175926182317804	0.9724850317853508	0.9367485484285561	0.9305433037224827	74	11	20	29	11	24	38	15	42
C1orf56	0.8789207555310258	1.902576170627335	2.8023374913197645	0.13394672128334076	-0.12878197418427018	-0.009926250850414787	0.9701004082334174	0.9790945553159184	0.9688194482498146	5	0	0	8	3	1	10	0	5
FUBP1	6.974993959652905	7.017944271730453	155.98387067923085	-0.09595125604620963	-0.12884186972500483	-0.07337305985067973	0.9116103628506081	0.90374550952807	0.883202132040544	222	42	253	343	71	121	249	119	272
TRIM13	5.652486987087388	5.718271355957316	63.24496841223862	-0.001588093904260233	-0.12887955390451789	-0.0526539556087376	0.9986875587016207	0.9217982229885938	0.9176648254625462	67	25	93	92	42	61	102	37	101
RHOG	5.19909577221842	5.3404293171084944	49.24239826246003	0.2931722492170802	-0.12908813753073906	-0.04170662470577844	0.799110679337179	0.9418286167681842	0.9250697573241924	54	40	63	29	26	28	79	39	91
GLYR1	6.730241906136421	6.760242473741684	130.50218893611736	-0.1828080999527892	-0.12909562519376547	-0.08402162448610205	0.7962390619141277	0.8966385015200506	0.8653325192997697	237	49	201	239	49	103	191	128	176
HNRNPL	6.822045300064217	6.845472687808946	139.10465383076632	-0.12318600606603072	-0.12942951805908076	-0.0796553622139559	0.868230676992095	0.8940638359476484	0.869824610739031	231	63	207	195	65	133	196	85	255
ZADH2	5.033038544482863	5.116443994138982	40.06317943659111	-0.15089241756074223	-0.1294458123156726	-0.0626883214922295	0.8741254120465184	0.9180474347766503	0.9010979006241374	79	12	68	81	13	24	77	26	84
CACNA2D1	4.411593847633399	4.497006180801097	26.475338920228303	0.007341077598126798	-0.12974144848630736	-0.041017775375404554	0.9946701574201924	0.9340427250425101	0.9333053024253218	43	12	41	22	17	16	46	24	39
ATR	5.479734829796528	5.562917252248286	55.470853078701296	-0.18136960125275078	-0.12989787304387537	-0.06039268305320076	0.8488863168232571	0.9186854715407108	0.905495130000169	129	21	80	105	15	27	124	45	90
C11orf65	1.9830022587753724	2.599027773875372	5.4254830727945205	0.1625372140435571	-0.12991701907269734	-0.012532267818973628	0.9485955287153283	0.9694314605694809	0.9713537731139807	4	2	21	8	0	3	13	6	5
SMYD2	3.995723672898309	4.116408172316569	19.523272031378873	-0.1591555353220415	-0.12991816753549865	-0.04377303456411344	0.8998120223553532	0.937801394115827	0.9272200934546724	46	6	18	35	10	12	25	21	34
TCEAL3	5.860965227781755	5.917927138871862	72.86907818878792	-0.14385483758819237	-0.13004091875762375	-0.05753187256123787	0.8817273213280623	0.9175323397734214	0.9091748063502283	134	33	100	76	41	55	106	79	82
RAB9A	4.618109774651834	4.73074938174552	31.706106870179163	0.10927979127473589	-0.13004540746602572	-0.03899955755417997	0.931418895372323	0.9389849100642369	0.9325792998648097	37	13	42	28	27	23	61	25	38
SHPRH	6.506321771952541	6.555139028066499	112.79916832811769	-0.11028272002771669	-0.13013055859750972	-0.07332703082011759	0.8986376091740274	0.903809822629978	0.883202132040544	232	26	195	156	63	79	169	80	240
ST3GAL1	6.830335406599693	6.859316051338452	139.7631291455321	-0.17481596957767595	-0.13029292445990334	-0.08747045123096986	0.8033770526773575	0.8946619128925066	0.8546743018546742	301	48	196	254	53	139	198	100	216
TRIM11	4.35261530872467	4.484426780774657	25.149402792347175	-0.09336536772418	-0.13034243232824919	-0.0469923221792986	0.9400625118772696	0.9339892165875248	0.924187086355821	35	7	44	63	8	15	44	20	50
OSBPL11	4.833849891255231	4.977535321225575	37.02564570846597	-0.03733694522913132	-0.1303826745291443	-0.041637567591991234	0.976915438649307	0.9373084303897	0.9305433037224827	60	25	72	39	8	35	71	14	66
TOM1	5.8481920969164944	5.963920912701716	73.64162555904687	-0.12311189211179834	-0.13053549611245593	-0.0472880145762627	0.9119724329674201	0.9272989264730475	0.9248037152793055	148	17	210	92	20	59	92	59	151
MTA2	6.186208764721652	6.251127946955911	90.44685032740021	-0.17233332120289233	-0.1305793506261928	-0.07234147626715055	0.8385203224357354	0.9098897333253224	0.8846930971402672	207	21	172	165	29	83	153	60	145
AHCYL1	7.026001089127028	7.04900108655673	160.61504206611787	-0.08289264937466014	-0.13058374584222066	-0.07892923961087306	0.9161215867701918	0.8940638359476484	0.8707079436255769	239	78	247	202	80	115	262	136	254
HCFC1	6.849798329270099	6.951151605370784	148.06442144253526	-0.09476382410929	-0.1305952476245492	-0.05041918008720328	0.9315470165924856	0.9259801595315192	0.920432722097685	477	41	180	299	31	123	289	100	219
ARL11	2.8466247661996174	3.1314475376791053	9.512898959760097	0.1720783450437189	-0.1306400643886263	-0.020965969006541914	0.9244091399435195	0.9627006811603203	0.9577329037524854	11	9	18	6	2	4	15	8	19
MSANTD2	3.8845662868465562	4.040734607856527	18.643437901171456	-0.19696228394544643	-0.13067802341613913	-0.03594265843999813	0.8842688689802329	0.9448304579927724	0.9361707373977339	27	10	43	20	5	13	25	23	21
RPLP1	8.527894772189898	8.647893135014979	491.12495521960835	0.062017385103436844	-0.13083569816109153	-0.04612966116027965	0.9625897240653697	0.934933862991153	0.92411422532470755	898	290	315	408	332	467	748	402	594
CTD-2555O16.4	0.7202642603431856	1.7323739021000981	1.999181952251452	-0.4968966213518571	-0.1308427452541877	-0.004560302506956057	0.8462722950072022	0.9763553233506523	0.9854742123054304	3	0	6	6	0	2	9	0	1
NUP37	2.7626518959686504	3.072696273850696	8.813168029183084	-0.3640037349003357	-0.1311014281553099	-0.021028124105945397	0.8280859160544253	0.9627006811603203	0.9576308623749693	17	3	7	17	5	15	10	2	12
ZNF836	3.056286357491572	3.350378088703157	10.476344800776785	-0.04291078658450278	-0.13120211360763487	-0.028781543725477803	0.9793261546232648	0.9552129261281452	0.9496085338539705	19	1	27	12	6	5	23	9	17
FTH1P20	2.5104925233977418	2.88956567408854	8.307414835856347	0.009790085563402547	-0.13122034224609921	-0.018893974535531596	0.9959559525559848	0.9694314605694809	0.9556523003408786	8	7	5	7	6	1	16	10	10
ANK3	5.517256675344238	5.599530254658007	57.258262067929195	-0.12658157953319968	-0.1315766181911683	-0.06067158942135296	0.9004172085668242	0.9185817484141763	0.9053278120679411	100	28	111	91	13	29	99	51	109
ZNF430	4.7066183441630605	4.795598636928647	31.949415492535767	-0.11384002019901036	-0.13170705937164517	-0.05549113095914385	0.9168482636472058	0.9245814440535411	0.9125381025295285	49	10	43	79	12	27	53	23	53
IRF3	4.862755712663152	5.095167285741553	38.997455288148636	-0.25722479256615627	-0.13179882259267403	-0.030730724020162012	0.8418877971718608	0.9420764610045208	0.9525823572308634	90	5	71	98	9	50	64	16	61
SLC25A5	5.959417150535598	5.999669599147832	76.9469289855996	-0.0467205929155337	-0.1318208939664921	-0.0653241811423396	0.9609186834872648	0.9037168777174162	0.8981906222288359	128	28	92	106	51	52	125	63	132
ULK2	3.838032825969803	4.027421336413697	17.767680990204532	-0.2791474677552329	-0.13188153240377007	-0.04313524266207546	0.8225333827515846	0.9418286167681842	0.925964341959187	41	3	40	27	6	14	33	18	19
POLR2C	4.931329084651914	5.008848635627397	37.13840842630853	-0.15688686102482802	-0.1318886890126362	-0.06981283042570456	0.8653098485695996	0.9152370940143697	0.8903218201085588	75	9	62	72	15	28	64	25	71
PLBD1	5.140723561645201	5.286879950544198	47.47712895013968	0.319483327177799	-0.13204126597354826	-0.04136947542286008	0.7813111202945084	0.9417888277080226	0.9250697573241924	37	28	54	39	39	40	81	25	81
CFAP36	5.60808102937586	5.651985743047279	59.81295778976644	-0.08949259535050838	-0.13209978405463796	-0.06570410736938075	0.9219136036681455	0.9030664416673957	0.8982134903842931	119	24	97	67	30	33	107	45	119
FLCN	5.577351186837125	5.702687448356594	61.36085268256592	-0.12535494493154223	-0.1322849871542055	-0.054845120226087514	0.9119724329674201	0.9268853251903066	0.9140651517857072	133	7	105	110	33	47	96	55	95
CTB-75G16.1	1.2435753284137334	1.9889484782995348	3.411211424698676	-0.3006821388815256	-0.1323624703322536	-0.011520439475988931	0.9105162945967505	0.9757443564000229	0.9680089563956624	6	4	3	4	0	0	9	4	3
ATP9B	5.255905873306344	5.332283938105277	47.067894705050485	-0.21842411347543086	-0.13267750027706382	-0.06745341188099041	0.8036614678890691	0.9155545978368739	0.892593848209018	85	13	91	90	16	32	71	49	70
LRPPRC	6.481836882844757	6.53718733151556	111.62330229152559	-0.07372917517261043	-0.13276077788891372	-0.06416017280359766	0.942242514561226	0.9090462926013818	0.8986579370429812	250	47	92	217	46	93	201	62	204
TIMM17A	4.42078167903233	4.576883190246339	27.78045196683694	0.09587350211288741	-0.13292151688056555	-0.03747664355678078	0.9484350908677717	0.9407224523683179	0.9342726321759968	54	7	16	50	22	15	48	24	49
ZMPSTE24	5.559194895363534	5.6601939762801186	60.74404411194978	-0.024980876582798423	-0.13312065872612805	-0.04866767916123912	0.9823936324131659	0.927967461659056	0.920432722097685	86	29	59	87	40	21	127	53	107
OCRL	5.189276903357625	5.264305505905412	45.9609585770892	0.014723801824260469	-0.13321051090746167	-0.04905886071267386	0.9889082025980228	0.924924573756551	0.9221191776683965	70	24	43	64	28	23	65	39	100
NACC2	5.4838205253997705	5.581619283172012	56.00986826353571	-0.16499497648380398	-0.13330546441799596	-0.05809818531551594	0.8680996834014895	0.9193461511580209	0.9086905661318517	185	13	79	87	17	48	81	42	103
MARK2	5.521589600046078	5.593032485575196	56.75384758492014	-0.15747443670502065	-0.13341816710886842	-0.07199378196751263	0.8616742767756576	0.9108918815786662	0.8850396543174198	131	23	88	104	13	35	99	48	101
AASS	4.638857323105405	4.810626839859783	32.15026212647596	-0.11389597524250296	-0.13359599514414436	-0.042981256994597816	0.9313768278754895	0.936527387052878	0.9291175227533468	97	4	57	33	17	31	43	21	62
ARHGAP24	4.780040158065128	4.992746774705083	35.99432500309487	-0.17573428534995933	-0.13371463421384125	-0.03755526518010071	0.8937116551559763	0.937801394115827	0.9377253202463368	102	5	82	60	8	29	82	17	64
TIMP3	5.271713611173903	5.443265710009934	51.0890838271376	-0.10077353823189299	-0.13372868853150202	-0.033758724712694754	0.9450610932981991	0.9389599175889878	0.9425422835110697	91	14	164	37	16	54	58	46	70
FKBP9	6.102749535104648	6.168146324325598	86.43228486574176	-0.04194475391271932	-0.13378918798538667	-0.05891784715749062	0.9703679388377001	0.9149346591106772	0.9080392471029368	221	41	91	85	43	43	159	66	174
CERK	5.104095556155627	5.248226065736282	43.69337352752027	-0.16158263576172988	-0.1338418915504963	-0.05024646770349958	0.8849560036668157	0.9272989264730475	0.9203748523086784	108	7	99	72	13	31	70	27	102
CTNS	3.707151973324157	3.8279243313043647	15.731087347247419	-0.05572518126965225	-0.13388883650946948	-0.039059512760385405	0.9687748966430841	0.9382494956517831	0.9342726321759968	28	5	15	32	9	12	26	11	28
TCP11L2	5.251832749725858	5.383059880929312	49.181126661644974	0.09422952380866262	-0.1340741465545467	-0.04234710494192256	0.949972418643587	0.9339461251622921	0.9296286104341838	33	21	123	81	18	32	100	34	82
USP30	2.840901625007886	3.0180743834894046	8.622288180362258	-0.06216374690237105	-0.13408758309124474	-0.02094120974022741	0.9712960424832618	0.9539945631957694	0.9633151636852262	13	5	10	10	5	4	11	8	18
UBE2D2	5.613116487896464	5.681533688973215	61.85248087085914	-0.028400092831068126	-0.1341846186670003	-0.054529113466873586	0.9776516745152013	0.9191465219753696	0.9138879058245813	90	43	79	76	23	37	90	62	99
FAM168A	6.202462310246425	6.22975528846808	90.24660706997223	-0.09555762178551958	-0.13427753239887327	-0.07863691926258352	0.904782933399346	0.8893145862041103	0.8721384994591608	181	47	126	114	35	62	157	70	152
PIGG	5.431635052761414	5.551288677177051	54.584190809507724	-0.14903507639396593	-0.13431619400093614	-0.05829155533409023	0.88832018048612	0.9231234087560559	0.9087336912504926	133	8	101	105	20	38	95	36	114
EHD4	5.702763966137111	5.7729699918667245	65.28782457381524	-0.040647897947399966	-0.13433548574696666	-0.055795280368509524	0.9721204775455538	0.9175323397734214	0.9125381025295285	70	29	84	141	30	36	113	61	107
C7orf43	3.0482272611504517	3.4079992687550837	10.603508595064968	-0.16541248904079203	-0.13434230333187797	-0.027518822815064816	0.9248033268289518	0.9552129261281452	0.9509337229881978	35	1	24	15	2	11	11	8	23
ANXA5	8.54037939980838	8.5832395018177845	468.0537473443947	-0.039539668067327526	-0.13438538003256065	-0.07045347586141326	0.966539144232272	0.906154713904846	0.8881036470976825	780	211	430	606	309	367	763	358	754
MGST3	5.159104387398846	5.229726538372051	44.1568133896136	-0.08261484827761656	-0.13441747661126363	-0.058289336686918825	0.9358760873487632	0.915897503870838	0.9091748063502283	65	12	67	77	27	35	89	26	70
RRN3P1	3.273866381129231	3.5548345245854183	12.226360771481993	-0.07089478277122142	-0.1344443716921896	-0.03373928758440501	0.9672439082078749	0.9510699381132809	0.9393830561058423	25	1	31	16	6	10	27	7	19
MAP1S	4.4884255614106445	4.623118919415262	27.938546434123985	-0.17872105172168307	-0.13451852205688888	-0.0539652291197355	0.8736801671542586	0.9289418951547361	0.9133044356504902	80	11	45	42	5	26	40	18	54
NXPE3	4.922470023560874	4.986759242698099	37.108667774025754	-0.077005490597687	-0.13456054389135058	-0.054948795685849615	0.942242514561226	0.9155128897735216	0.9162159818943016	56	16	68	50	17	28	62	19	81
AKR7A2	3.185080030169277	3.483052591660005	11.807778385204411	-0.12789487624720666	-0.1345950539517862	-0.028268956308885686	0.9431037643071172	0.9549488291994997	0.9479644990082824	41	1	11	16	7	13	13	10	18
RNU4-7P	1.0881899016537606	1.987658888362346	4.324009352364701	0.48749608900357905	-0.13476629454675146	-0.013072088593556267	0.8573289440933576	0.9820134963715785	0.9535871419525299	2	8	1	2	0	7	3	2	2
DNALI1	3.8444519136399986	3.9961230645355954	18.458254138036025	-0.1638525779602456	-0.1349179355486826	-0.032599271630574383	0.9126515078356069	0.9463807725560526	0.9414930833836774	20	13	26	28	6	16	13	19	32
PAM16	1.7902251062465366	2.4095429896636564	4.248116090026783	-0.11104831036186981	-0.13501142069280891	-0.015229643476392612	0.9625897240653697	0.9689330238742195	0.9664446189136249	10	0	12	8	1	1	12	3	9
ARF1	7.8742769802681725	7.891799941400128	288.81321913096235	-0.10480346042014124	-0.13505970151510302	-0.09103647269336279	0.8810658832480799	0.882273368429115	0.845746337223315	447	147	459	390	121	241	476	205	466
PSMD7	6.1713410043705945	6.207374511134213	88.8612430372302	-0.07406976965596576	-0.1351028379984284	-0.07207358213513414	0.9311360638397481	0.8966385015200506	0.8834302812569623	164	29	122	113	57	65	136	66	167
UBA2	7.029200436738836	7.055319686921121	160.95101753171645	-0.08791120349062431	-0.1353128483241915	-0.08244892651360232	0.9097950059302277	0.887898718386699	0.8675852007964426	270	55	249	209	97	119	272	108	301
TAL1	4.061576828691117	4.340642362354968	22.061227394447233	-0.0971860375485652	-0.13551798315907543	-0.033734004046261	0.9518397899383714	0.9443677856889887	0.9421659493214946	50	2	60	34	7	14	44	10	55
ICT1	3.1322987651227807	3.4715817045102124	11.40480885836931	-0.18045917146690943	-0.1357066822506271	-0.02560684070384359	0.9208901334987624	0.9553250640778268	0.9535871419525299	41	1	11	20	5	9	9	10	29
BCL2L12	1.472962584717532	2.0204624936928406	3.2976160724474517	-0.5689399118844531	-0.1357713296748925	-0.011313108254614849	0.7567676061676067	0.9694314605694809	0.9713537731139807	7	1	4	7	1	7	2	1	4
APH1B	4.186808005808172	4.3061788861500165	23.212779675104198	0.06996215608138512	-0.13601130044729426	-0.03587893871495911	0.9625311219864356	0.9394896179697125	0.9385289064652935	21	15	32	31	12	12	27	21	51
SLFN12	3.7850619836708637	3.9934885549566244	17.28003187813914	-0.08884000673284352	-0.13628532430735582	-0.03732977014538612	0.9538637598971333	0.9428012341856321	0.9340189917492392	65	3	16	26	7	13	30	14	29
ANP32B	8.228358404872749	8.327495464322658	393.06454315026076	0.08065920987874144	-0.1363592838195333	-0.051906676407973563	0.9429865734983722	0.9268853251903066	0.9161734596535227	519	189	353	347	325	329	611	303	600
KIAA0430	6.986067111313297	7.0147486202832106	156.15554446495094	-0.11853088802240877	-0.13662121007836273	-0.08345734940969993	0.8766187150196408	0.8878889749023552	0.8663933936657007	247	54	284	216	81	96	304	122	255
AP5Z1	4.560612670123565	4.8381967042332885	31.903994027329357	-0.1485768680062571	-0.13663648121362154	-0.030437056464432594	0.9202074808483661	0.94319355294123	0.9498517250046166	106	4	70	52	5	14	61	26	72
PPFIA1	6.837740107037991	6.877768643858053	141.44821702130227	-0.15769037412207151	-0.13664562841784247	-0.08266099308576032	0.8370409170200295	0.8957207748908863	0.8675852007964426	360	37	218	204	64	136	214	91	236
LUM	8.94865398602293	9.12623989064588	683.6123865294205	0.21429643872477405	-0.1366708820323224	-0.03869181368716892	0.871005021703512	0.9404960874414472	0.9305433037224827	1062	242	297	733	677	460	1087	544	1244
KCTD5	3.9151409750369814	4.012790670634947	18.44492052488868	-0.012139704402773843	-0.13676066420211755	-0.03729336582945464	0.991145270556634	0.9356879341963596	0.9393830561058423	32	12	18	28	7	14	32	12	31
VSTM4	4.765512155333884	4.86641602977711	33.94978198745333	-0.22258648514087093	-0.13693071616105282	-0.05297502911191579	0.8278137605347318	0.9259801595315192	0.9157439728885076	79	16	52	43	11	14	52	40	56
FYTTD1	6.842073177051287	6.873998032484274	141.8026654699002	-0.07211567509480189	-0.136940258725725	-0.0762783558641259	0.932645872476291	0.8937273631597688	0.8774082431012596	190	58	254	185	76	96	259	95	263
SNORD60	1.8141829077649747	2.3357474486017487	5.716279574353926	0.006820139285508992	-0.13696151242132473	-0.014195268335965891	0.9977365581586944	0.9749870728212646	0.9580445327476645	3	6	2	4	4	8	2	5	4
RHBDD1	4.514387161312623	4.626681304866594	28.83537607132608	0.03145765272074682	-0.13699481436660357	-0.042731335874566435	0.9798961398274989	0.9324224116763279	0.9296286104341838	48	18	21	58	10	23	56	17	45
SNX14	5.62259903104055	5.6787251641773455	61.38032278750753	-0.046324247639087955	-0.1370883031523903	-0.05850631514093342	0.9646075814548764	0.9101561890455091	0.9091748063502283	95	35	72	90	28	50	116	29	114
ZBTB1	5.885958768152521	5.937653977997626	72.82099767013375	-0.13702259299800545	-0.13732699604815243	-0.07245406573743762	0.8744833215803937	0.898679310979836	0.8846508040643731	144	23	148	91	32	41	117	55	160
MAP4	8.598285908521701	8.636751936369249	482.58902081013196	-0.1223233820889098	-0.1373977444549168	-0.08015064217144925	0.8767799340676976	0.898679310979836	0.8688154394719426	1191	135	975	721	147	369	723	422	767
ACTR5	2.1605934680616143	2.7868304396815105	6.226570237027141	-0.11749071964664966	-0.13740030895091715	-0.011981864473404687	0.9625897240653697	0.9682158202470258	0.9733805757310142	25	0	6	15	1	10	10	4	5
LAMB1	9.11603041694201	9.13179937324528	681.8218118278027	-0.13361256442588187	-0.1375763637708017	-0.10238832959799765	0.8352994976788144	0.8834460107298054	0.8130377653704476	1422	230	937	1341	257	553	1019	546	1121
ATP6V0A2	5.306070257839124	5.355914593351412	48.049095029184294	-0.1524467070134016	-0.137606398753164	-0.0777205880255907	0.8564090454113055	0.8986746564569925	0.8738374813936527	94	16	65	97	19	33	82	39	82
RAB2B	4.867333558376439	4.942797048576269	36.51368106347404	0.015417636217525616	-0.1378156155387069	-0.04745743228517841	0.9886623480270258	0.9238151386967933	0.9243814811930465	53	19	53	36	22	22	80	25	53
CCT6A	6.645822335372748	6.692173323825125	124.10914970286052	-0.10248143461937306	-0.13790175515507705	-0.07460624800829949	0.9083909795186058	0.897318156089011	0.8817554176373799	258	38	128	273	55	96	214	80	230
CNNM4	3.874091459882807	4.216516186171848	19.968466567775405	-0.13307483622837504	-0.13794248949940593	-0.026488460097580744	0.9380810221111495	0.9502866614460861	0.9536000690985099	48	4	29	60	2	18	49	7	34
VPS35	6.664616310586946	6.752274748876245	131.48579751390207	0.06240188355888053	-0.13795458457242213	-0.05307536973651564	0.9578234353109053	0.9233767979854586	0.9133290622698196	137	69	152	139	96	127	220	81	186
TPM2	7.929529543307805	8.04765194804281	320.06987262136846	-0.03206049647915909	-0.13797049976871667	-0.04702452254644824	0.9789589580464586	0.9272989264730475	0.9229943679089885	1145	92	624	237	90	196	612	296	441
CARS	6.0427189556192875	6.136002259017637	83.44941006779858	-0.1235656320743234	-0.13799380325388544	-0.06441216085091846	0.9046907568805701	0.9152370940143697	0.8981906222288359	170	12	145	166	40	67	133	64	142
CD86	3.9467679598573624	4.440505141085466	26.578196923770278	0.88130504410092525	-0.13810113680713332	-0.026294926950298284	0.6120518695834111	0.9668729891213806	0.9342726321759968	5	35	22	34	4	27	29	12	52
SUV420H1	5.65210806809812	5.690047067793769	61.26115901558258	-0.16225964750412125	-0.1381072982396704	-0.07843015133767328	0.8385955313504133	0.8937273631597688	0.8728531792101011	129	23	98	86	26	48	79	42	134
MAGI1	5.836453803021878	6.003112611522301	75.38677514383333	-0.10040878078682988	-0.13829258311655832	-0.03946694206353237	0.9382117596574251	0.9323019213069879	0.9340189917492392	204	15	213	87	14	55	102	65	149
LEMD2	5.229284701211242	5.3337384384906406	46.8243210071412	-0.1725028332667642	-0.1382953996802225	-0.06423533269843495	0.863044119510527	0.9172471026368797	0.8975568765432042	123	8	80	79	19	33	68	35	101
SLC41A3	3.4805668604001823	3.596613708495472	13.430889574816625	-0.06290259061132007	-0.13847211063150522	-0.032773659405064645	0.9652593598920362	0.9403050938723729	0.945485975531199	23	6	13	21	8	9	17	11	27
AC091053.2	1.2391636767200342	1.9256036098897855	3.7022137212311876	0.21216497633376608	-0.13853882715334198	-0.01107637874916873	0.9484350908677717	0.9766108737625604	0.9662144860543778	3	3	0	5	3	6	2	2	3
BBC3	3.6180659790587755	3.901986841810976	16.3499714932895	-0.28487182682368833	-0.13879333611842287	-0.03367365036164694	0.8513073828109746	0.9497331126779323	0.9386674941410103	38	1	24	32	9	12	19	22	19
CAPN15	4.828769258972517	5.139560117624003	40.146533115222105	-0.14182149081347464	-0.13884088569270378	-0.024479714637632263	0.9311360638397481	0.9458583865250207	0.9576095469425928	163	9	62	64	3	47	67	18	68
HSPB1	7.888387809498905	7.9983223916184025	308.57786508916695	-0.06763336851684196	-0.13894547274462585	-0.04872708679556215	0.9566338996035352	0.9259801595315192	0.9221191776683965	867	49	364	747	104	262	438	283	434
ARRB2	6.3560364561822364	6.441461700505503	104.21939198906101	-0.041108174468945	-0.13896500613921775	-0.054809847932334	0.9716170213093717	0.9175323397734214	0.9127295667800565	162	32	290	91	45	92	158	77	168
RP11-134G8.5	1.122574772184984	2.00200337488548	3.5508227219671915	-0.6670503709972999	-0.1390255523139478	-0.00975233356161761	0.8202560431404292	0.9766420351872755	0.9708766053470026	3	4	3	7	0	5	9	1	0
ELOVL6	3.7047604303462474	3.9426351095616945	16.778200554040225	0.06416388909153994	-0.1390392353236137	-0.02997826469366955	0.9713496719571357	0.9473354328311226	0.9465981138544396	28	5	10	52	7	12	39	8	29
SH3BP4	5.624770684755488	5.673546752894864	60.70445338525029	-0.16299513244392574	-0.1390421338943608	-0.07012348730299466	0.8530234495861427	0.9000836611911156	0.8883748484628486	150	23	72	84	28	43	70	55	121
ZNF106	8.00468788707735	8.039955767421121	318.8864051661811	-0.12038926681549064	-0.13905245501374958	-0.08472071345085319	0.8772848521481506	0.8946224226187954	0.8626496178521886	803	75	497	451	158	236	511	268	510
ARHGEF6	5.785675036647978	5.990171812598734	75.19442945685017	0.12106569726772262	-0.13905422084821306	-0.03237692998025803	0.9327416546100806	0.9403050938723729	0.9445063854565047	89	20	293	57	20	61	118	60	124
TESPA1	2.131120997941213	2.4907874344838015	5.758563854785727	0.23838873574903716	-0.13912397396293932	-0.015358649822403545	0.9155284496820831	0.9681176193005872	0.9649062757470586	2	2	8	7	6	4	10	5	6
COL16A1	6.483951324275947	6.6804706839708805	122.14120966654387	-0.00341801360032068	-0.13928781675230884	-0.03497282315896459	0.9977430651638047	0.9372747180344394	0.9407664994402275	479	12	120	227	44	88	171	111	219
TMBIM1	7.182215583330268	7.209450329568224	179.2205187513611	-0.08806530025902685	-0.13938923679600945	-0.0820982607149571	0.9124158818315085	0.8851297098611334	0.8663933936657007	231	67	268	311	98	130	296	140	302
ZNF146	6.448956366152924	6.505473460781761	108.67490085300658	-0.12128136952686235	-0.13940376186363512	-0.07742733732059007	0.890025178056423	0.898679310979836	0.8741242980766979	215	22	160	218	55	84	173	79	198
POLI	4.594070064546544	4.655869681058492	29.37765789408339	-0.04963163035623549	-0.1394819982908194	-0.050584987840283806	0.9643570496383921	0.9161894689093903	0.9218891621691637	45	12	44	40	17	17	53	22	54
VAMP3	6.12594153089473	6.243649801219921	92.4406950195745	0.17566543445237065	-0.1397817836311286	-0.04912940408315309	0.8768520981906806	0.9291038431973939	0.9161734596535227	99	61	83	89	64	49	186	71	149
TOP3B	1.263405917836649	2.0112766694503375	2.7934902796707366	0.03517791489549421	-0.13980213100494734	-0.00975602868619256	0.9876285162765708	0.9694314605694809	0.9736729512888752	5	0	10	6	0	2	3	2	9
MPZL2	6.156351951750172	6.3154518614092705	95.87289265149447	0.17916214877534045	-0.13986017262042888	-0.04149109773546812	0.900268647046682	0.9359473553030336	0.9274837605130556	72	52	70	256	43	49	173	63	215
NME1-NME2	4.369042010699013	4.559773653105273	26.92018162595733	0.06884887711106004	-0.1398709598213753	-0.0347014536202867	0.966539144232272	0.9403430216047522	0.9386674941410103	110	12	18	25	8	19	41	21	52
EMC1	5.916975025395297	5.993694944432748	75.54714705213797	-0.1786056114335657	-0.1400998503888012	-0.06398946069186066	0.848989444357535	0.9097150690948622	0.8981906222288359	199	25	87	158	21	74	95	52	139
ALG10B	3.2404367723115053	3.4499810676476845	11.86743787534469	-0.10217843032117155	-0.14027438164976602	-0.026394498377222575	0.9518119376793094	0.9497331126779323	0.9536000690985099	24	7	13	13	6	5	34	5	19
RAB3IL1	3.7157549751587897	3.92280512763873	16.66161810139602	-0.184164126172309	-0.14034457267878708	-0.034179488289076916	0.9046907568805701	0.94319355294123	0.9386674941410103	50	4	26	14	9	8	42	15	18
XRN2	6.732611270601881	6.765035031580923	131.51619979405723	-0.07833798079762068	-0.14045234628179024	-0.07764105421078243	0.9270608140149131	0.8888002079493043	0.874014829866114	239	57	217	131	70	81	226	103	241
FAM98B	4.502432069145905	4.605505952958344	27.85733026560588	-0.0720802513479168	-0.14046919116616358	-0.05035355315531084	0.9540256579230052	0.924924573756551	0.9195829450854532	35	12	46	61	9	19	59	17	47
MRPL52	4.585744556587599	4.6700386259616185	29.672582198849806	-0.11799136838036313	-0.1405338608028269	-0.05034556433795819	0.9172890309291559	0.923720168266615	0.9195600484054433	44	10	37	53	18	30	35	17	59
GRK4	0.8277656100377518	1.7519521310596633	2.3944305850624006	0.018613256887939106	-0.14065469283003504	-0.00798568614217466	0.9945774371603834	0.9753378093971652	0.9736729512888752	11	2	1	1	0	0	6	3	3
FAM134C	5.675559205045711	5.736463315043156	63.57030430170522	-0.04246627077641608	-0.14072764166143248	-0.06322587275444526	0.9692248336447739	0.9056901629972731	0.8990724501254461	75	35	104	117	20	44	106	45	120
PSMC1P1	1.4366972799310809	2.0146204909750134	3.446021551109379	0.012629936447183522	-0.14076279422103352	-0.013024922599203443	0.9955565288888286	0.9698635939640553	0.9662144860543778	8	1	2	2	4	1	7	1	9
ERVK3-1	4.18497117206391	4.344178735202972	22.90674082272006	-0.0883446383366097	-0.1407789606136842	-0.039361965331159675	0.9544117261521783	0.9366654141304672	0.9318952023088002	21	7	56	45	8	19	24	20	46
DMXL1	6.605459736685298	6.643983214119767	121.14595732621872	-0.03531691457275459	-0.14088777361533264	-0.07133992478406348	0.9704636668110606	0.8957728902730008	0.8861891251141646	232	57	119	150	72	89	199	81	228
COL4A4	4.5637035177116205	4.66260542165237	29.46916173031186	0.009810369942025554	-0.14103253903178103	-0.04708917148857686	0.9935818414762618	0.9261246371438294	0.9230762861821	74	16	21	43	12	19	52	20	56
XPO5	5.126424077227944	5.233106985542944	43.54738503269572	-0.15536598540642838	-0.14114149305300525	-0.06127328597081641	0.8806941306852538	0.9163350183702135	0.9002839283667524	119	15	57	89	9	32	69	31	88
SEC11A	6.059506548363347	6.221608390071699	91.16974531925491	0.3020758042533853	-0.14114435652773683	-0.043210319175048355	0.7844575297014238	0.9375736782240619	0.9224217031481322	71	37	82	92	93	74	151	62	142
MFSD6	5.991892841128216	6.0395180653415945	78.93545427388054	-0.05805848422507948	-0.14121095861868638	-0.06641490113712806	0.9535874416924836	0.8986746564569925	0.8960091945043985	113	41	143	94	34	53	146	45	160
TARBP1	4.289282599811078	4.396782539509195	24.01769101245764	-0.10749944227772684	-0.14122580685545583	-0.050463419462451496	0.9284757037837222	0.9269211655271384	0.9186683594805184	52	12	23	48	7	22	41	14	40
SLC43A3	5.216292829764093	5.263060503154276	45.280824485329845	-0.1702603659189973	-0.14131010645054587	-0.07457388226621797	0.8435487437499666	0.8986746564569925	0.8793042853591857	85	16	85	56	21	37	67	40	66
RHOF	1.5721344076207715	2.1232245778672514	3.3525808754720328	-0.05717611674464069	-0.14141712412663276	-0.01537689720461292	0.9782080867195136	0.9666882648881202	0.9643094067245427	6	0	6	10	1	2	5	4	6
ZSCAN26	3.4250575938335297	3.6131099725033957	13.031584553806026	-0.09351001949573758	-0.14153960831417672	-0.03363695534837992	0.9518119376793094	0.9414706304237538	0.9422571033814326	17	4	24	26	6	6	21	8	35
BCL7B	5.4257931807588005	5.5118668708817005	53.74107246556636	-0.09186808921734795	-0.14168956653397718	-0.05751491581715941	0.9332479966552638	0.9144431744506969	0.9086905661318517	170	22	66	58	19	31	115	36	95
FAM160B1	5.607976574023336	5.643369453556368	59.57050169172328	-0.1007563705821237	-0.14175003730408364	-0.0723869005880217	0.9079707046450686	0.8907435387710491	0.8851663028803193	116	28	87	74	27	36	113	45	102
TARDBP	6.840011937525826	6.8604250693702165	139.79395786551004	-0.1551095365554705	-0.14177932870045348	-0.10577033563695384	0.8146966446696865	0.8659529067632354	0.808053620510456	267	47	249	226	56	108	209	101	267
RP3-395M20.8	2.3719072911782444	2.861140462421956	6.64874589461001	0.00724952677966939	-0.1418623481815642	-0.017952535956852523	0.9963822827192085	0.9620731872256176	0.9633831758155287	27	1	4	16	1	3	12	8	11
ZNF362	4.648038710549871	4.799208677448988	32.90365929078151	-0.044029719471973754	-0.14189049640929222	-0.04100160834869139	0.974886291616848	0.936527387052878	0.928696973187964	66	24	52	24	9	14	48	38	53
ACTR1B	4.300693893066613	4.648781977507669	28.17245045485714	-0.24299920463064367	-0.14189605052058976	-0.025798887742929093	0.8877389077646103	0.9464679222401989	0.9554325747701619	75	8	55	60	1	30	29	29	38
CCDC149	4.937842011149076	5.074297724149175	39.03754272647023	-0.15277122638856183	-0.14198303045386512	-0.050662996340836666	0.8981324003409825	0.9261246371438294	0.9176648254625462	84	6	94	44	19	31	47	35	73
FBXW5	4.71505625341431	5.046177024567504	37.51708667661132	0.014229590343660238	-0.14215391089307025	-0.022388619297602833	0.992754747928811	0.9473354328311226	0.9598810762868878	185	9	33	56	3	28	57	35	64
VPS54	5.772185032914223	5.857251102097438	68.54217613944313	-0.1521554634262516	-0.14221263607903292	-0.05998744097697933	0.8806941306852538	0.9117630760307328	0.904879253993889	103	22	160	108	25	32	157	51	117
CELSR1	5.5762099277186445	5.7185140520487705	62.12768803668231	-0.21377620044401585	-0.14239147803222313	-0.04379551325365414	0.8513216929122652	0.9272989264730475	0.9275441129565887	139	25	70	152	12	78	98	29	86
ARPC5	7.01870024179153	7.1601330114813795	175.38021026298355	0.20188215754479183	-0.14243943441039433	-0.045656051583374706	0.8653098485695996	0.9329883482449572	0.9203748523086784	174	142	202	113	96	145	261	143	253
SAP30	4.542624789991217	4.675625126751126	30.344754889519905	0.140999738987466	-0.14252449977208906	-0.04102465181864156	0.9119724329674201	0.9356879341963596	0.9288306406048517	29	25	45	36	10	24	46	15	64
MED8	4.232099005667683	4.375173374362446	23.134771760115942	-0.16418195802845523	-0.14256959528311017	-0.054847015156175107	0.8872838571132154	0.9272496832532259	0.9118083753169566	46	4	43	45	10	18	34	14	53
CTD-2006C1.2	2.8939074243981953	3.2818528897655534	9.854805916741745	-0.1642527310725408	-0.1425849832125008	-0.020663020855894974	0.9349491864257029	0.9579240369697223	0.9577329037524854	10	2	13	32	4	10	8	3	31
PTK6	1.4662915400838659	2.169924258692497	3.51371079431344	-0.3571511367006318	-0.14275270523371608	-0.013256713013892873	0.8819194354922394	0.9694314605694809	0.9688177065484819	6	0	6	9	2	3	10	0	7
CLDN4	3.8241969811835523	4.206513007068473	20.349988491887775	0.26259585627645987	-0.1428100287165661	-0.022086951533624742	0.8903737736519628	0.9542782611460969	0.9576095469425928	42	9	7	72	2	14	43	15	31
SLC18B1	2.8605278118102557	3.0144027340572577	8.647632634391579	-0.06281761945097243	-0.142965869703319	-0.02416005962774036	0.9701860949575665	0.9497331126779323	0.9561473237906982	12	4	11	10	6	7	11	7	14
ICE2	5.220873314781923	5.281639307119407	45.78117417915049	-0.09183210698791891	-0.14296712900590489	-0.06465914060227058	0.9275587423084937	0.90374550952807	0.8969504942365031	74	19	50	104	18	33	78	36	75
BRSK2	0.9422491776382977	1.7641172798883453	2.511648089358205	0.026274979641370304	-0.14296766524609078	-0.008486670518072467	0.9913558528226142	0.973104692270229	0.9733805757310142	2	2	1	9	0	3	1	1	7
BMPR1A	4.524588437308819	4.67232165379199	29.541900755081805	-0.15322621229423106	-0.14298646599962744	-0.04326346571514743	0.9116102378362725	0.9326457277865292	0.9272200934546724	40	14	39	57	13	7	55	28	62
SLC4A4	4.196545948979935	4.345226044355318	23.67691921571043	0.05562088849273034	-0.14299072129633097	-0.03772238076079285	0.9721188710889643	0.9379594361824253	0.9326494597109062	57	16	31	13	9	20	27	15	51
APOB	1.4917639606594513	2.333110379121684	4.774016090886431	-0.6962444564877912	-0.14302717321554165	-0.009984419594769235	0.8244143530801595	0.974080016377513	0.9713537731139807	16	4	1	4	1	2	11	7	0
RBM33	7.643098666266547	7.672696724017001	246.7323392871761	-0.14044838078445032	-0.14304853996141328	-0.0937651916442704	0.8474796116590387	0.8814448230800828	0.845746337223315	399	77	518	418	94	187	360	211	413
SLC23A2	5.424206136137248	5.486238046472308	53.5791398403427	-0.03832896675021481	-0.14307077679142094	-0.058127147729936095	0.9716170213093717	0.9090462926013818	0.9090693412478233	80	33	64	80	22	28	81	42	117
ZNF236	5.042082580329601	5.236056913328825	43.21068715313733	-0.18408896768598393	-0.14311590693715645	-0.0410949257908881	0.8839676154589076	0.9309927961768297	0.9317124519621982	127	10	94	71	6	42	72	21	86
WDR48	5.164722107161486	5.2919514741348666	46.27555646806763	0.07771774618859043	-0.1431625366855043	-0.04590901613247474	0.9556628826333727	0.9272989264730475	0.9230762861821	38	11	68	101	32	29	83	36	80
LAMA3	6.067570716554532	6.181370879513724	86.22597887664304	-0.11683823288588735	-0.14332288899315485	-0.05361008311857881	0.9192367907473221	0.9188772377087091	0.9140735969524474	256	38	150	99	17	41	177	57	184
COG7	3.964386988143582	4.192639622390346	19.94944309274783	-0.21443784222156473	-0.14351072661687034	-0.038451529745516286	0.8767325416055676	0.9389599175889878	0.9326494597109062	67	6	28	35	3	19	23	11	49
ZBTB7A	6.688671447038262	6.720726334032477	127.95780865852058	-0.09317494820304612	-0.14352187742809563	-0.07722754163843806	0.9114084694011949	0.8877439261967613	0.874014829866114	211	72	170	154	59	102	190	112	184
MTURN	5.576520753280772	5.681931441327683	60.82339035757749	-0.11405741874137099	-0.14357078250452665	-0.052252509102635986	0.9223213199811239	0.9193461511580209	0.9157439728885076	71	15	107	120	35	29	136	54	84
ESR1	3.0293368741583198	3.3491673272499494	10.434922981895202	-0.0701190326910865	-0.1435727707576718	-0.024917384877888093	0.9716925530259144	0.952882750124219	0.9535871419525299	9	3	31	21	2	10	22	8	10
TMEM230	5.558279154609059	5.623006433313113	59.2273809426502	0.010147892156699258	-0.14376512421258641	-0.05721965079979331	0.991145270556634	0.9110548185888679	0.9091522470592152	88	37	56	89	28	37	122	41	92
TBC1D5	6.500851521536048	6.525145813608124	111.14514111602222	-0.11665945167449682	-0.1438334652608974	-0.08675532852598346	0.8768520981906806	0.8755806144332187	0.856233033817826	205	42	137	165	63	96	165	82	181
HEATR3	4.688662450625772	4.779642487207248	32.63728542876329	-4.5150260376789083e-4	-0.14396032402613773	-0.046678635886891466	0.999399259823772	0.9261246371438294	0.9227397156897748	60	22	32	35	15	16	49	32	57
RP11-234A1.1	2.455274505954658	2.8850364049480692	8.057270279760774	-0.017775491247372485	-0.1439629900749573	-0.017790429150747508	0.993599593776993	0.9674887506130301	0.9576308623749693	7	1	13	5	10	5	14	10	4
BRWD3	6.4357401865217	6.506938177611771	109.05497418928441	-0.07189044774590711	-0.14401436576093032	-0.06363902982704694	0.9450610932981991	0.9056901629972731	0.8981906222288359	148	47	282	144	30	80	189	86	173
PPP6R3	7.241030087838079	7.26215830893804	185.71721410690876	-0.15238075485405617	-0.14408564283182945	-0.09752119393825227	0.8225333827515846	0.8701400368075108	0.8320836486937347	305	65	334	279	88	173	283	130	287
SAAL1	2.5686706095425835	2.92381673958026	7.367599685139445	-0.09392068609455005	-0.14409111988492285	-0.021081900824132044	0.9635685756075205	0.957147192052081	0.9574765724828498	11	3	6	23	2	4	7	5	23
NKG7	3.786268559761318	4.082825955595297	20.28898743643579	0.4370247879510856	-0.14411750836730147	-0.02954312248600653	0.7874032748343474	0.9563200890667214	0.9343972204145333	11	21	34	11	7	21	24	8	40
FAM127B	4.720658068968032	4.827336818315766	32.780325984681674	-0.2005810352157136	-0.14413811174896915	-0.0550373545504808	0.8513216929122652	0.9194472460614066	0.9127393597509347	76	11	38	60	14	34	59	12	59
MARCH5	4.472301916149797	4.660929084931423	29.743904564404172	0.2130616915301058	-0.1441714173215801	-0.03693776940406507	0.8874961736546325	0.9403741524811274	0.9318952023088002	18	23	44	58	7	16	54	25	49
LAPTM5	8.287610948854324	8.621087269242501	484.63006346778803	0.4539209425317641	-0.14417873975942755	-0.0291710224327024	0.7675954213599022	0.952308222919174	0.9403950139043933	180	517	463	313	217	556	612	305	680
GTF3C6	4.869545401243585	4.9682837901931345	37.76487870922241	0.0542317969753475	-0.14420796740927316	-0.045012132946046696	0.966907218194639	0.9282206885824512	0.9224665133083078	54	24	33	39	24	39	42	24	64
TSR3	3.992883218149653	4.284066501833298	21.36209841903442	-0.2932155870386824	-0.14425763859793297	-0.026829355965446038	0.8418877971718608	0.9449583362073399	0.9535871419525299	88	4	28	34	3	25	25	20	26
MCOLN2	2.0285233625637584	2.545421072086702	5.108169600521824	-0.4813658122950885	-0.14430477412625783	-0.015633546786067237	0.809945760078833	0.9642068498375385	0.9657962526460218	19	1	7	8	1	6	14	3	2
AC093620.5	0.31843252004675326	1.4707608125488476	1.3665860863284365	-0.8724168960347547	-0.14435606430414874	-0.003723608025322415	0.7130014617984894	0.9759901615467945	NA	5	0	3	3	0	1	0	0	8
WDR77	3.1184688739815662	3.4167632577047677	11.19266976259339	-0.31356723570388817	-0.14435874083515132	-0.031187104581290887	0.8450052500122769	0.9510699381132809	0.9393830561058423	33	5	15	19	1	10	10	14	15
MAN1B1	5.696554807704367	5.75331863951533	64.88017793523802	-0.012909723339042393	-0.1444284893263183	-0.06148646407917371	0.9890941790357342	0.9052123004689664	0.9002839283667524	150	36	62	65	32	51	94	49	113
NALCN	1.4758645005005009	2.2272095123289417	3.5482089796088863	-0.40078797714579745	-0.14449704610540728	-0.012721924812476852	0.8676017968646912	0.9694314605694809	0.9700436799852299	10	0	9	6	1	0	11	3	7
STRN4	6.257779178060456	6.318905426841025	95.16533847001311	-0.16049963400042644	-0.14464176328008746	-0.0745145139947585	0.8517324781612389	0.8973335443102615	0.8795657601287598	294	31	146	130	27	75	148	80	150
MT2A	7.993726003318608	8.128648396950062	341.9321255888624	0.11396242260179211	-0.1447792639684707	-0.046688354601859924	0.9270267730957525	0.9284470820979013	0.9203748523086784	465	281	201	588	104	248	538	301	510
IQSEC1	6.727080993414179	6.808711361583516	134.3601135706123	-0.09363528658434331	-0.1448469119519082	-0.06089006531508415	0.9274617277733391	0.908537735129671	0.8983921608642218	299	50	333	162	28	103	215	90	262
NACC1	5.4004989839535735	5.625981874481182	57.845372853511876	0.05854422172276479	-0.14487611550848328	-0.03217221084607037	0.9724850317853508	0.9388004669514554	0.9428970542930873	209	22	29	128	9	54	94	34	104
PANK2	5.293233876061842	5.3563122320784196	47.8742008478975	-0.1742217924766566	-0.1450512537034651	-0.0787982809763004	0.8378782704367188	0.896937280929029	0.8705737835235504	101	13	79	85	20	27	84	38	94
CTDSPL2	5.795373654452969	5.842335323075196	68.15540712678265	-0.1615277440477843	-0.14508658196860605	-0.08407641084103291	0.8418877971718608	0.8894606404084603	0.8642457776448121	122	18	125	108	34	48	94	59	127
ITGA1	8.342897981711214	8.414405385259712	415.1674122559723	-0.01694675915392413	-0.1450883650585801	-0.06235686286817063	0.9869146553025121	0.9110548185888679	0.8988162042217834	450	190	1043	397	180	279	625	318	825
GAS6	5.951148453286442	6.079647114442389	80.0394099408563	-0.21593410330939264	-0.1451038075675799	-0.048230737597845214	0.8435621934573018	0.9221145731696847	0.921841539152785	252	14	161	99	26	68	121	81	92
FUT11	5.197080412219602	5.272878462521713	45.43269960027426	-0.12877278075181683	-0.14510848674702942	-0.062602026997696	0.9013217027504244	0.9095631829434323	0.8982134903842931	66	19	110	60	14	37	67	39	70
EXTL2	3.174507753537132	3.4115650724338393	11.15517821361577	-0.11089672977450235	-0.14526277165759513	-0.032638851329205965	0.9475200744659905	0.9460782370995231	0.9393830561058423	35	6	11	16	2	8	13	8	27
THAP4	4.308492527178926	4.564903534010717	26.357471768777412	-0.11670062339125772	-0.14528000933504248	-0.03761835850670711	0.9397001400955929	0.9379594361824253	0.9341681600186184	91	2	31	52	10	15	46	25	47
LBHD1	1.4201365236472647	1.9822968039464541	3.827728410553828	-0.1933816997630149	-0.14532572394890103	-0.011885745637244037	0.9451121246746822	0.9716435360355306	0.9662144860543778	2	2	2	5	4	2	1	6	5
SP4	2.929690108041313	3.5151816444732855	11.331138792548607	0.2624227643308772	-0.1453625860106874	-0.01826108469519798	0.9016045003129086	0.9606617301245716	0.9643094067245427	21	0	46	14	2	9	21	6	26
PIKFYVE	6.587740274824425	6.630310454954161	119.63979782846816	-0.06809190022060949	-0.14574850519741905	-0.07500586778692613	0.9373716656827403	0.8914997710526271	0.8795657601287598	203	38	155	164	82	80	189	84	243
CEBPZ	5.804742625427762	5.879381057413163	70.25791147341914	-0.058021861427845906	-0.14579254037902897	-0.06148799206723622	0.9587863673614452	0.9084489685310503	0.9002839283667524	83	19	102	141	44	41	121	62	118
RUFY3	6.216337877230544	6.25371878925674	91.23205117894157	-0.14301264403431266	-0.14581315196299846	-0.0814652973775759	0.8561587722151845	0.880784638407951	0.8670701194223464	155	36	136	173	36	68	168	49	182
HM13	6.887749484122466	6.906377985044686	144.80756260869146	-0.1425005583930062	-0.146255824604248	-0.10068957524153811	0.8353689460624312	0.8629411878827756	0.822180141137307	261	56	186	264	66	123	223	107	234
GTPBP4	5.846900489692241	5.9052007423711945	71.1045383714748	-0.16403055409736436	-0.14626891607256107	-0.074361519092098885	0.8499513336707404	0.8964493151628725	0.8795657601287598	141	24	87	162	25	68	104	44	127
PRRG4	4.64584622973316	4.7533333800591295	31.80969065635639	0.049649909972646386	-0.1463903431629025	-0.04569669264508043	0.9701860949575665	0.9265181936539593	0.924187086355821	34	23	41	54	10	23	43	20	70
SEPT10	6.254545979576841	6.338438651543767	97.60346235381856	0.010022222476338456	-0.146551143716967	-0.05779617498014899	0.9925787247217815	0.913008089347044	0.9053976841651847	156	48	197	66	50	50	180	73	192
DUS2	2.683167335332547	3.017758760586999	7.759044815522557	-0.09381393410747949	-0.14655225589249585	-0.02829520306583008	0.9596948832023744	0.9514667528335516	0.9465981138544396	26	3	9	14	1	4	16	5	17
ZBTB4	7.302652556280079	7.3166677032226435	192.94812809779967	-0.15312031735836323	-0.14658121711974292	-0.110314391438083	0.8084256609726654	0.8595804223033191	0.7940832930270884	399	79	313	257	80	137	294	166	322
TSPAN12	4.429511398838431	4.586397703152066	27.21254802600071	-0.04195979435012255	-0.14658998735187526	-0.04375494090890246	0.9756858224447573	0.9291038431973939	0.925964341959187	55	9	78	22	8	21	46	16	56
RPL23	8.543998995884062	8.658838671012179	495.1850235328358	0.10546281827162682	-0.1466745846249516	-0.05179545840863048	0.9277444486333374	0.9259801595315192	0.9133290622698196	551	302	433	420	373	366	749	409	810
BCKDHB	3.3307588541870623	3.5898160573988793	12.737469411615479	-0.11898167760366454	-0.14669958146768067	-0.02977258800648847	0.9466215141025249	0.9463807725560526	0.9456036921202888	31	5	9	28	5	5	37	6	22
PI3	1.5736490266779188	2.7558681417021833	7.05068007304984	1.0730928173686698	-0.1467181252806357	-0.0061718083292304745	0.7289635079824993	0.9766420351872755	0.979321985129846	0	0	27	1	7	7	4	11	4
UBL3	5.586505765321163	5.673492268166495	61.95366169178156	0.05455435320592979	-0.1467342987457422	-0.05225807433346818	0.9639458408797247	0.9194756652330859	0.9127393597509347	81	36	54	72	42	42	98	60	79
RAMP1	2.1778295396631018	2.6947784496779166	6.084170754926596	-0.024171328010300093	-0.14691387299051178	-0.01970617668013795	0.9901338703555177	0.9638194865488164	0.9576095469425928	21	4	7	7	0	2	13	7	8
AUP1	5.738452647989202	5.849701730821623	67.72053288310354	-0.14124988697584165	-0.14701560344229397	-0.05872828270261738	0.894910892755155	0.9137431482545284	0.9056764072541403	226	12	95	113	23	50	124	47	120
RHNO1	3.0208879684372865	3.255387673136072	10.70790858664133	0.18440140315911333	-0.1473196356027019	-0.02370277605516946	0.9192367907473221	0.9544880082060485	0.9536000690985099	8	9	8	18	5	10	19	4	17
GORASP1	4.7406054695529765	4.833150855195829	32.78669136200163	-0.2545071551084474	-0.14732269080597457	-0.06786221003972555	0.7810154282616085	0.9117630760307328	0.8882257136138102	87	8	49	53	13	33	41	25	54
GMCL1	4.0371423448437715	4.162444174011461	20.592096039748018	-0.11489851412054847	-0.14740478744039023	-0.04163220393616233	0.9332479966552638	0.9340427250425101	0.9286201346363069	52	13	19	23	7	20	37	14	23
CRYBG3	7.099418788938372	7.154468578084189	171.37951208296332	-0.13030650071239339	-0.14756146439464599	-0.08117852360238935	0.8807596148094121	0.8946711431035768	0.8684129324426857	374	32	313	293	80	127	263	136	305
CHTOP	5.650160262032769	5.7149329265818585	62.70937801428846	-0.04331245175590266	-0.1476693513600706	-0.0643979861882814	0.969036080857853	0.902558092385319	0.8965703603503968	77	36	126	87	19	47	104	45	108
MTRR	4.963365230009685	5.09544693166683	40.749583031578055	0.1962606285202559	-0.14781370361700488	-0.04458543897571336	0.883656174967346	0.9294677151196654	0.9224217031481322	29	27	41	84	18	23	68	29	82
SPIN1	5.585506043425238	5.639470544708099	59.46411141827081	-0.130391342280665	-0.14794629042151664	-0.06803496674655161	0.8915387395849371	0.8986746564569925	0.8916570967904949	82	20	85	104	35	43	105	54	74
ZNF165	1.5718028366227368	2.060488302692583	3.6434915223471886	-0.3681335432999055	-0.1479697349643794	-0.013526538473160543	0.8663834600941771	0.9680998497684401	0.9662144860543778	7	2	2	6	2	1	8	5	2
RHOT2	4.871384814938902	5.1340289249753415	39.87911347286305	-0.13207739784663466	-0.1480753401762854	-0.031318525997361644	0.9284757037837222	0.9372747180344394	0.9471565357461936	132	5	103	51	6	34	81	27	59
RNF6	6.353610709193152	6.417092552067578	102.86331679350127	-0.12993373294963256	-0.1482147282075699	-0.0668755312342495	0.893583525643632	0.9000836611911156	0.8933288353000806	181	36	114	170	63	43	169	94	210
SMG1P7	2.2617110096935256	2.7009887441379976	6.422964096398309	-0.11859585728682387	-0.14825686552046233	-0.018698564110252367	0.9596117257863107	0.9627006811603203	0.9581370445387981	10	5	15	4	1	8	9	1	13
ATXN3	6.21535549661102	6.311273973889728	95.32646678170309	-0.03340255285387002	-0.14837592445833778	-0.055324500294975036	0.9775037631971595	0.9154766981857996	0.9091748063502283	112	38	235	94	47	69	203	43	180
MXI1	5.486309068837889	5.6297644755391305	58.278884414156664	-0.10633421539950097	-0.1484794546174795	-0.0442527831940161	0.9347605050918435	0.9261246371438294	0.925964341959187	64	12	168	92	24	40	64	59	112
TADA2A	3.961667647758869	4.112914862616429	20.225184940944942	-0.06844618237195536	-0.14849220703768903	-0.03662116991506169	0.9625897240653697	0.9389599175889878	0.9335008087968414	30	17	21	28	5	23	28	13	24
SUPV3L1	3.837141912202403	4.058769342714786	17.92738340517751	-0.2010667151468446	-0.14851021182677018	-0.04099267787860638	0.8819807475118535	0.936527387052878	0.9296286104341838	38	4	33	40	5	13	35	6	45
PTPRD	4.497047456730084	4.739891882478628	30.103674822765967	-0.24693539700815298	-0.1486024414085289	-0.03311364554788622	0.8553523940253909	0.9375747859368719	0.9423891776635357	118	4	44	41	9	14	39	38	54
BACE2	5.068027687493197	5.173639951451951	42.25745548713011	-0.16146581929352002	-0.14872489121981347	-0.05207587322438501	0.890025178056423	0.9185891732271712	0.9151286737885488	87	15	35	103	16	28	65	46	55
IKBIP	4.363457943417547	4.540406471588138	27.852210405515443	0.15216532437415212	-0.1487861801584957	-0.037589663856843494	0.9217503022057102	0.940569422764111	0.9291175227533468	47	20	33	13	16	31	37	11	49
RP11-7F17.8	1.2253145365336	1.993936786019935	2.938425877139321	-0.22656118950132423	-0.14879623879756357	-0.011686874387284657	0.9311360638397481	0.9694314605694809	0.9698920793267953	6	0	2	9	2	2	7	0	8
PPP6C	5.404353336479137	5.483154917293245	53.84629971325271	0.06907126499855054	-0.14884506362418842	-0.054147256756377424	0.9518119376793094	0.9154766981857996	0.9123463157039866	67	23	57	69	42	44	91	30	96
RPS12	7.430731328804642	7.529813233481028	226.17116342700126	0.08269680767412542	-0.1488532503628415	-0.05489997264826724	0.9424655975237697	0.9187926829508635	0.9086905661318517	298	132	212	185	166	201	341	168	331
UBXN8	2.9261158741329223	3.0963162857207824	9.351560570736714	-0.07906423203856672	-0.1488960262475625	-0.024852909286344902	0.9639458408797247	0.9497331126779323	0.9536000690985099	10	6	13	11	5	10	9	6	16
ZBTB46	3.2997574677102017	3.7558442992897225	13.850540954022826	-0.10767601557938085	-0.14891701230358714	-0.022556612688969815	0.9587863673614452	0.952079292717119	0.9576308623749693	53	1	25	27	1	11	15	15	27
GATA2	4.8084742095834105	5.086625714174022	38.68118316827642	-0.06448488262121657	-0.14901826353080624	-0.028597840654361908	0.9694856740384475	0.9403050938723729	0.952904338038573	90	8	134	37	5	23	48	34	93
ACTG1	10.455199170440942	10.47978191351517	1742.9446888958262	-0.11825065525466914	-0.1490872015121572	-0.09286395809541113	0.8698899821415252	0.8929640845617672	0.8397791043967899	4141	869	2563	1838	646	1477	2643	1343	2709
TPM1	7.7316837974490085	7.7840025653154274	266.53748831343574	-0.11350108529948652	-0.14909664593968674	-0.07654192744392467	0.8992123525441273	0.8957207748908863	0.874405825822574	721	99	535	309	68	201	468	206	410
FKRP	3.2654261040917576	3.6056615500171616	12.432444876266434	-0.1320652247481696	-0.14916679893156748	-0.028243641202288935	0.940494615325603	0.9480236978522263	0.9479644990082824	51	2	17	15	4	8	32	4	26
SEC62	8.201730678664303	8.24060439390109	368.66004934795905	-0.05619412178854542	-0.14933336658848823	-0.07898629222549507	0.9518119376793094	0.8893145862041103	0.8688154394719426	427	164	571	461	230	275	600	266	649
BCHE	2.1935567849636617	2.9312251696992893	7.814713815973076	0.3121223971232142	-0.14939692014150133	-0.017869276847476	0.9083909795186058	0.9694314605694809	0.9540181257655085	20	0	9	2	10	1	12	5	24
RP11-734K2.4	2.506800741389747	2.9787534531074082	7.7200166934938705	-0.114750925944177	-0.1494376101752916	-0.017693979269425803	0.9609186834872648	0.9616337290874385	0.9630613816816311	6	3	12	26	1	2	16	11	8
STX16-NPEPL1	0.6679294042376169	1.5473137056280142	1.7109389129784904	-0.1205463484872047	-0.1494465257708563	-0.008738510966432947	0.9660550088161255	0.9716435360355306	0.9733605809181269	1	0	6	3	1	0	4	1	5
OPA1	6.558910742450448	6.591487814784003	116.24359370556424	-0.11159059459934773	-0.14947977901878584	-0.08293765082125792	0.8920563770463583	0.8758839794273634	0.8669923947364023	237	54	126	182	53	66	198	86	237
STX7	6.318531879844271	6.455516161524146	107.34844956016076	0.24459668372572999	-0.14963832929877355	-0.04870765266663098	0.8326953152154374	0.9278785766671992	0.9141331981230552	82	77	100	111	72	72	207	73	168
CEP120	5.458958931447343	5.50044827947005	54.14613558613993	-0.06719820098096882	-0.14971111585848204	-0.06649600169489957	0.9450610932981991	0.8940638359476484	0.8960091945043985	80	25	76	71	31	36	73	44	107
MORF4L1	7.634095169550783	7.664801393419169	246.67660759402347	-0.11263094397342951	-0.14978452197885656	-0.08586487068104913	0.8850988095768361	0.8784196038945966	0.8591359818010826	380	93	410	292	148	218	411	178	348
R3HCC1L	4.813622160121425	4.956513679052916	36.2576141629597	-0.04558092484192074	-0.14980688564595854	-0.047822105209745114	0.9724850317853508	0.9261246371438294	0.920432722097685	54	7	67	47	27	29	71	14	73
CACNB2	3.6747493727885217	4.003868352350576	16.97090105639094	-0.2380421226327542	-0.14989193501825984	-0.030063345522005264	0.8845566924960788	0.9443677856889887	0.9454198808135493	64	3	26	26	4	4	44	13	34
ZNF699	3.7223642705034163	3.858874261622776	16.02777490502408	-0.08268621286814823	-0.1499140249970947	-0.04441042720151894	0.9536789034468117	0.9323461491542324	0.9250697573241924	19	4	31	29	9	14	23	11	29
RP11-421F16.3	2.7907362761909176	3.1361852497106293	8.848190335578508	-0.10799095846058632	-0.15001887940916342	-0.02380160070371926	0.9578234353109053	0.9531081073622246	0.9536000690985099	13	3	7	28	3	10	17	2	16
PGRMC1	5.543188010468859	5.6074309447443715	58.6086615668093	0.02125268972071103	-0.15017051156654415	-0.058754852468290854	0.9827569044605411	0.9052123004689664	0.9053976841651847	76	36	66	82	30	33	115	39	107
FHL1	6.655864395846962	6.786207809127271	132.2783074880993	-0.1381021710553511	-0.15023538469017925	-0.047980024329259456	0.9105162945967505	0.9227822937467729	0.9203748523086784	273	40	380	117	40	59	269	137	179
RNF180	3.5177235223635437	3.6911250619859732	14.501647211177856	-0.10446383990855264	-0.15028466584487882	-0.03346990837735167	0.9451121246746822	0.9412623281767191	0.9393830561058423	24	11	20	17	4	6	31	14	18
SMIM10	3.1487639564481196	3.4132738108800065	11.210385414687229	-0.24386705315714494	-0.15057175100015613	-0.031318207808282345	0.8806941306852538	0.9460782370995231	0.9425422835110697	20	6	21	16	3	2	23	10	24
HNRNPCP2	3.7784339458415945	3.978509554575972	18.001419375842055	0.19976480321220855	-0.15067727102179324	-0.032259852481291255	0.901867363389906	0.94319355294123	0.939156668442713	12	5	19	39	15	11	23	14	39
DNAJC19	3.2869250234474143	3.432894891957343	11.763090110129122	-0.08883659841353968	-0.15071942506035205	-0.031718087027465564	0.952661993543734	0.9382494956517831	0.9465981138544396	20	7	14	17	5	5	19	10	24
ADRB1	4.179498042345182	4.584622624780368	26.59742191726528	0.12436150691614882	-0.15073542253204852	-0.020583400498469163	0.9507919816805657	0.9501885689353051	0.9619847615907524	74	6	96	14	2	17	36	24	58
SWI5	2.2608930535022846	2.8753680210218513	6.667467216425554	0.310087078334414	-0.15088214851996748	-0.015931913402770986	0.8878745198805229	0.9631155875480776	0.9662144860543778	17	0	3	26	2	4	14	5	13
UHRF1BP1L	5.958957772899469	6.018066124110775	77.70709296052246	-0.04235714342692848	-0.1509228632050601	-0.06713903203923638	0.9690556676269976	0.8971692925238671	0.8924290009999184	113	28	159	77	46	47	139	58	142
OXA1L	5.6914001207522125	5.7281527272279815	63.583496870542646	-0.16613805286053857	-0.1509554195751314	-0.07614716192466589	0.8418877971718608	0.8867688161152202	0.8744811704040932	109	29	91	84	32	61	89	52	82
NCKAP1	7.782365263732358	7.808088126589854	271.7183557135852	-0.13195257877862623	-0.151044152172282	-0.09728497783773456	0.8516384157857386	0.86849174978891	0.8320836486937347	454	80	439	431	153	174	482	220	452
LSM5	4.252335561139994	4.4079401050788505	25.166503463416067	0.1795997359628007	-0.1511587747492222	-0.03804814246260366	0.9065325101140963	0.9377085398447472	0.9296286104341838	46	15	11	31	17	14	47	22	34
AMBRA1	5.130627867782404	5.237924953885513	43.79429027830371	-0.2394856052933334	-0.15119683668720613	-0.06432492016846854	0.8063513477108756	0.910572538042572	0.8960091945043985	115	15	72	79	9	41	83	30	56
DAAM1	6.707635873751936	6.753269179610182	130.0073284717574	-0.10612662029316747	-0.15128697004341962	-0.07917291460707428	0.9031446197560775	0.8851297098611334	0.8688154394719426	218	38	268	149	73	88	185	104	257
NNMT	6.907365996063008	6.938592051228843	147.7839007115395	-0.16283052544732798	-0.1513034797277273	-0.09460756947999296	0.823662021228272	0.8696566592974848	0.8395262046126465	324	56	175	288	55	101	217	136	245
TRMU	3.814577397866169	4.205254849041588	19.922419546931046	-0.2385517876124546	-0.15135557503371355	-0.026119288971014714	0.8954225351705349	0.9473354328311226	0.9535871419525299	63	5	43	33	1	7	44	24	25
SCYL1	5.542657180739409	5.648588312530198	58.74393476098482	-0.22675542879801475	-0.15142290196718156	-0.06296366388595903	0.8130559009617842	0.9095854885606464	0.8975568765432042	176	16	99	99	13	42	97	57	82
CYB561D2	1.3960274630961986	1.9427306100103752	2.79222077213898	-0.12637629641637566	-0.15152209043889367	-0.015230869525294977	0.9530035082584388	0.9633862383248709	0.9636079018384941	6	0	6	6	1	3	5	2	4
RTF1	6.423115877296154	6.44658668044162	104.74029101338421	-0.1605756923571057	-0.15156700863281303	-0.10080198738415952	0.8193173752111729	0.8604343424393927	0.8225765292356411	192	39	192	147	45	80	143	82	198
NIPBL	8.11995191827594	8.142129963577757	342.72341404896065	-0.14137384097826575	-0.15160975453868225	-0.09894461173239844	0.8361241925647407	0.8648230723625427	0.822180141137307	557	128	691	491	143	213	584	244	689
RBM15B	5.215566606600679	5.351808151735031	47.4797836329344	-0.17734164754341847	-0.15179259141032558	-0.050360092992799005	0.8806941306852538	0.919003520728366	0.9176648254625462	135	16	49	102	12	43	75	19	109
CLK1	8.014205168265168	8.115936765902141	336.88746043305446	0.012527747554739652	-0.15186950749689687	-0.05499852298892913	0.9899645027618791	0.9161968081079027	0.9091748063502283	490	72	860	285	216	275	497	242	604
RP11-530C5.2	1.2739166538076896	1.9056992384908535	3.4165914020450607	0.1040001284032967	-0.1520840694989485	-0.012801099232793968	0.9716170213093717	0.9712555164272456	0.9630613816816311	1	4	6	2	1	1	7	4	2
CDC42SE2	6.000552332276042	6.143271836926654	86.11029778868256	0.1802350314415935	-0.15210998605907214	-0.047317210514736835	0.8887668143217292	0.9275378553205483	0.9164934345036558	64	67	139	74	40	81	153	44	130
TMEM184B	6.222907499857037	6.317390321691716	94.9263500621212	-0.15737402634889897	-0.1528446532261911	-0.065244347483547	0.8766187150196408	0.90374550952807	0.8960091945043985	243	37	156	176	16	90	143	57	171
PPL	6.562967339129181	6.659902345814441	121.36101221719923	-0.09922659146617734	-0.15290778594905458	-0.056434748207092815	0.9294286995000146	0.9110410763790072	0.908571565676647	440	48	114	166	32	102	154	108	195
PEAR1	4.7517156773259925	5.031661598131783	36.963267390927896	-0.08643258690635082	-0.15292993314502057	-0.03246780413281746	0.9581349618545911	0.9366654141304672	0.9425462279422665	153	3	64	47	10	25	83	22	66
MAP3K14-AS1	1.0373021633800505	1.830496444081434	2.281055603739028	0.008464803700322184	-0.15300727131275385	-0.008640348564803706	0.9963822827192085	0.9691505869605532	0.9744149143952304	3	0	6	8	0	1	7	2	3
ZNF569	1.8742990615639692	2.4999811581067704	4.678213696876861	-0.09452735654282308	-0.15301804107952308	-0.01683432955842024	0.9694856740384475	0.9631155875480776	0.9633831758155287	16	1	6	12	0	1	8	5	12
RBM4B	3.761021281387325	3.9034322661013365	16.594626671742805	-0.03599468588495294	-0.15302124516015378	-0.04113667527318654	0.9785793211318176	0.9309927961768297	0.9304934757570945	26	9	17	38	5	10	28	11	35
GRK5	5.771828018518625	5.878213836981157	69.61748111127184	-0.07053047883436368	-0.1530657778673307	-0.05529683335552421	0.9531523239619665	0.9128217746972749	0.9091748063502283	106	25	206	77	19	48	136	52	108
TACSTD2	5.8995912190198645	6.03287199294499	79.3293432582468	0.061138049633763465	-0.15310112408133694	-0.04909181949394105	0.9609186834872648	0.924924573756551	0.9161734596535227	108	68	76	126	17	74	131	53	107
QSOX1	7.231220152075762	7.290658372442063	189.17775855184394	-0.10909118912909169	-0.15320963808283092	-0.07192910733300502	0.9083909795186058	0.8957207748908863	0.8819951743299097	584	82	190	278	57	174	281	117	338
MDN1	7.296579790433532	7.463992973894255	211.68688158440207	-0.022137296061299702	-0.15321412891458955	-0.04311884041894212	0.9873159807829491	0.9267581744940253	0.9272200934546724	617	19	371	458	65	158	411	139	353
ANKRD28	5.988271013289262	6.1037416142467	82.27123898467129	-0.016606386210033047	-0.1534315285670243	-0.05275533414506455	0.9886623480270258	0.9175323397734214	0.9125381025295285	101	25	78	192	53	37	155	52	192
PRKAR2A	6.120890991665578	6.1595373832659055	85.76049705747234	-0.09818747944859574	-0.1534972156827512	-0.07958920247510921	0.9106392722548784	0.8763340608707022	0.8688154394719426	195	33	95	116	47	55	145	57	175
WDR20	4.6710416510459485	4.762678407031152	31.40825924365704	-0.24515198785850792	-0.1535034045487051	-0.06111599435667359	0.8017355427488563	0.9115774473127348	0.8988162042217834	70	13	54	41	11	35	57	15	42
UQCRB	6.954990648688593	7.125199382452797	171.40384601037132	0.26519695700556767	-0.15354891480853194	-0.044548210161355	0.8275084145508288	0.9324224116763279	0.9190140361235049	144	115	153	120	137	161	244	111	274
SLC35A5	4.20107946573451	4.380775575397344	24.397581422042666	0.1380753139945153	-0.15387600913838584	-0.03844045925963115	0.9202605760489889	0.9375747859368719	0.9296286104341838	31	7	22	33	24	17	51	9	47
ISG20L2	4.515591737033143	4.615631642890049	28.125981499255733	-0.10395095093595236	-0.15388036967885688	-0.05794390603176526	0.9284573824305354	0.9152370940143697	0.9053976841651847	55	13	28	65	8	22	46	20	49
TCF7	4.03544290564293	4.192557450968779	20.224417187506937	-0.19827982706484115	-0.15399239479625737	-0.050823153910791286	0.8721169590983593	0.9269838500430158	0.9149725734052895	32	4	46	38	8	16	43	15	25
TM2D1	5.305520456456953	5.3614679734113535	48.7325192652083	-0.08220195899234249	-0.15407391199053805	-0.06752135810437734	0.9335994526410326	0.8957728902730008	0.8923920131406133	69	17	64	88	29	28	79	41	90
CUL4A	6.587780118251121	6.619086565537764	117.95988499036706	-0.15375454765901628	-0.15418725961355786	-0.10286469250845465	0.8301064900865726	0.8628855727713315	0.8181527638449151	243	32	172	210	58	82	192	91	212
DNASE1L1	3.887594053879297	4.025923542203322	18.331745948430363	-0.0441517705440432	-0.1541989256808597	-0.04120733914208905	0.9737135889193759	0.9284470820979013	0.9312541251264059	32	12	31	22	5	10	35	10	40
PLA2G12A	5.245752814322592	5.339168974326267	48.669942748512675	0.11403490423440023	-0.1542550769511784	-0.05251662680854009	0.9208901334987624	0.9175323397734214	0.9125381025295285	70	23	36	67	37	35	79	28	97
CDK6	5.391801298238882	5.467002008127851	52.158805505675616	-0.13994759213540034	-0.15439710316233554	-0.07586408925986958	0.8819534004286729	0.8971692925238671	0.8745896821013649	122	27	76	83	11	39	78	39	98
ZNF451	6.4754710944319696	6.523732915112756	109.96622620791436	-0.17748743304490303	-0.15445091435232217	-0.08884426415828402	0.8201958989052877	0.8778854088450786	0.8519627133684591	207	29	213	203	42	95	163	66	219
ARRDC1	4.235873950543109	4.369910890309898	23.122339627520557	-0.2724070697396419	-0.15446605822215526	-0.06022217455636029	0.7930354596497399	0.9197570808220944	0.8981906222288359	49	5	40	48	8	23	26	17	44
DENND4C	7.215866859380305	7.237672659262261	182.60242634416923	-0.1339866124506367	-0.15452574751317805	-0.10048330087431069	0.849448261942394	0.8595804223033191	0.8229887812790483	313	68	352	228	87	140	268	130	350
AP1G1	6.7324479459897	6.759692993722796	130.31037895352276	-0.1578573544293613	-0.1545596366449205	-0.09797699578347302	0.823662021228272	0.8604343424393927	0.8320836486937347	225	48	221	220	55	93	244	74	253
EPHA2	4.616050147880088	4.995679426778815	36.05841859618171	0.010356309507303735	-0.15462717072039048	-0.019562412325626367	0.9954029128432803	0.9463807725560526	0.9643094067245427	144	6	19	100	4	40	42	23	70
SETD1A	5.174229633535942	5.4329033956809765	49.63698666228654	-0.18566448543634226	-0.1546967166990757	-0.0323163601068558	0.9007281088350468	0.9355322888121942	0.942605995066842	184	8	103	68	8	46	86	17	115
REC8	3.319786140785337	3.698302521708534	13.46738653188575	-0.19130980951512658	-0.15481672308382188	-0.02653085644679127	0.9156293012219644	0.9479106660749343	0.9530071473935521	51	3	28	16	1	17	14	8	26
MAML1	5.765549293319447	5.8983702798722275	70.06705863208067	-0.14417472071635049	-0.15491046480177598	-0.051680368330672084	0.9005568516252966	0.9160889744876067	0.9165262428678891	107	14	152	181	17	57	122	57	100
HDGF	7.275101966870808	7.309355506913858	191.54615561804326	-0.1865009753091998	-0.15496794248975124	-0.09385526732490103	0.79256528296079	0.8696566592974848	0.840609835894429	445	56	255	342	85	186	316	130	260
AGPS	5.992540844578863	6.041937547027788	79.59308746291421	-0.02411276875173259	-0.1550913029982105	-0.0679616491880956	0.9793261546232648	0.8924061698015532	0.8916570967904949	122	41	83	106	48	64	121	46	158
BRAT1	3.595589337836862	3.9428433250436274	16.221127618904344	-0.17037153859825652	-0.15510095867228724	-0.02983041292346523	0.9186748753594276	0.94319355294123	0.945485975531199	52	2	43	21	2	10	23	19	27
HMCES	4.210292511331061	4.311538169508472	22.82864122068212	-0.13052462612895036	-0.15513577610774387	-0.049617186908414546	0.9153797485189272	0.9231234087560559	0.9176648254625462	29	9	45	30	12	12	31	25	38
EVC2	3.757655603779534	4.127071941272909	18.64031657165504	-0.07269267979732369	-0.1553324806812192	-0.025167212487687326	0.9693024264564695	0.9449583362073399	0.9537887098592912	85	2	35	18	3	10	31	20	33
CCDC65	1.5991934664562952	2.0824903737508422	3.6147761333788746	-0.42354817971561254	-0.15540410556859216	-0.014592613684532562	0.8434422496988312	0.9644067489930956	0.9643094067245427	4	2	8	5	1	4	1	3	8
BTBD7	5.65481724497417	5.697641176238819	61.494450506276955	-0.17777688667224817	-0.15546733523855097	-0.09436472029109466	0.8189027553106637	0.8726140747839953	0.8395262046126465	129	17	106	90	30	52	101	44	97
RP5-1041C10.3	1.0185418352623046	1.8362581486370995	2.6341952993097095	-0.2954410775816706	-0.15546803281263938	-0.0057267841993447225	0.9114084694011949	0.9694314605694809	0.9818419969794773	6	1	1	9	0	1	2	6	2
CBR4	4.362411544128639	4.463987682013772	25.231742203221497	-0.14843531272161134	-0.15561116839448713	-0.05349214419668955	0.8992123525441273	0.9174429125907992	0.9129044325650923	41	10	31	53	11	12	54	22	37
MARCH6	7.480357591768992	7.525237624565918	223.9509003360788	-0.05521130189672031	-0.1556329918126173	-0.07753048674128488	0.9538637598971333	0.8850888419469889	0.8705681413702945	257	87	375	285	146	156	376	176	369
AGT	1.5229993864041476	2.2867917217731213	4.323067546356166	-0.1772195556042566	-0.15566674573483608	-0.01462679548300005	0.9518119376793094	0.9694314605694809	0.9612663223591361	5	0	3	10	5	0	13	3	7
FBXL7	4.068815920690759	4.244103852819144	21.588403791259246	-0.359547463830692	-0.15566906161040298	-0.037917853157379784	0.7878414920462233	0.9356879341963596	0.9307831193222684	41	9	52	19	7	22	14	23	33
LYPLAL1	3.4733012737466837	3.708507736987674	14.918421972236995	0.0031493235634885647	-0.15567759275742757	-0.030298754874402523	0.9983994569869349	0.9463807725560526	0.9403950139043933	21	10	10	21	9	13	21	3	38
ETV5	4.4182674166986065	4.52895324379634	27.449614021143983	0.12918460904699675	-0.15577080850167796	-0.04321528266961504	0.9172890309291559	0.9272093023859522	0.9250697573241924	31	22	29	34	12	19	54	16	43
SLC46A3	3.188661253720549	3.460625830264867	12.57991949476038	0.15880243765632907	-0.15589542180818605	-0.027800968412279067	0.9332479966552638	0.952079292717119	0.9411229476913678	10	11	12	14	7	8	18	3	35
FGF7	7.60791974436186	7.651252811182796	244.60997337557728	-0.1317710430571785	-0.15596371470014755	-0.07945728413116417	0.8739387671889522	0.8832406024957993	0.8685746727206346	383	107	284	347	149	141	396	251	350
EIF4G1	8.874848205440838	8.912323696383206	584.9188803345276	-0.1316541702511214	-0.15616516679352674	-0.08876706838829901	0.8653098485695996	0.8812961406253081	0.8519627133684591	1701	180	787	1009	184	508	831	425	1006
ARPC1A	6.204250114402511	6.301980847565715	95.83089316333685	0.043776812671397915	-0.1562642540669108	-0.05596735888219253	0.9716170213093717	0.9137513292806211	0.9053976841651847	159	43	68	117	74	92	165	50	147
IVD	4.859965022639426	5.053083834895968	38.951426882995285	-0.13194313323507612	-0.15649851758972816	-0.038055682213296096	0.9311360638397481	0.9339359069807139	0.9312541251264059	76	22	25	96	9	18	70	48	42
CFTR	2.734476114579691	3.009756588689648	8.828832732644328	0.2220049364368185	-0.15650084897914363	-0.021970954400170405	0.9065325101140963	0.9553250640778268	0.9542650423262105	6	4	11	8	9	6	16	3	18
SNORD67	2.1283571458702095	2.6566972289722086	7.539560541710165	0.7373263847046334	-0.1565663053979966	-0.020058673762585317	0.7244710334039994	0.9694677152553092	0.9393830561058423	2	11	5	2	3	6	8	7	7
TMEM126B	3.4792833468556372	3.654783397994698	14.174596086983177	0.12050215124693457	-0.15657700971217356	-0.030837215587351217	0.9406453255348316	0.9403741524811274	0.9428970542930873	18	7	9	26	10	8	21	8	34
UBE2Q2	5.677572534617338	5.714504816548631	62.79004750627837	-0.12162290556197518	-0.1568356959855454	-0.079025872703074	0.8893904854482091	0.8763340608707022	0.8688154394719426	124	29	98	68	30	50	115	45	88
GRIK4	1.0576556187294481	2.0289810048797094	3.0195213495301387	0.27436152018075877	-0.15694247741462203	-0.005236297605739685	0.9265729609122983	0.9702404651042484	0.9839896088291417	20	1	1	1	0	3	1	3	8
PRDM11	3.2117594689353886	3.8561939888633145	14.860134055378168	0.3000359447484488	-0.1570522149260846	-0.016740285168462158	0.8937116551559763	0.9563200890667214	0.9662144860543778	40	2	58	13	0	12	33	7	29
ZNF770	5.408213765168453	5.500244197635827	53.00668443435409	-0.2574590510753034	-0.1572481229440799	-0.06471181274962537	0.783261832021977	0.9013023965601582	0.8959750026079437	98	16	94	111	17	34	126	42	59
RP11-691H4.4	-0.020653441033696887	1.364572292037246	1.1545243340717912	0.14508573509675254	-0.15732577181997895	-0.004061608401898681	0.9652593598920362	0.9769513998550332	NA	1	0	8	0	0	0	2	0	6
TMEM154	4.288479470263449	4.574862076126645	27.462873956625973	0.14530595232939236	-0.15736998659754414	-0.03416974973282198	0.9434471135179905	0.94319355294123	0.9317450430917572	13	16	58	49	10	12	79	8	53
GLT1D1	2.6783922192723573	3.022860502901729	8.689764340538513	0.31558140034370347	-0.15745710594348222	-0.022804055857844216	0.8766187150196408	0.9563200890667214	0.9531260760545283	7	6	20	3	5	4	17	4	19
RTN3	6.653006262541885	6.760182946375119	132.41801861144597	0.09694634388579507	-0.15746508853490915	-0.05558113721527321	0.9332479966552638	0.9163350183702135	0.9041462134433244	155	79	133	116	97	70	215	122	223
PPM1B	5.946243728024067	5.991202294282313	76.57993761925266	-0.05387561226783716	-0.15767434354338855	-0.07239347198966303	0.9581349618545911	0.8829112577897558	0.8817554176373799	93	35	133	95	43	65	112	50	138
ORMDL2	2.7841430991269585	2.966057297262198	8.530752058090822	0.03605366124714813	-0.15772688214950087	-0.02284630356160486	0.9824610792025568	0.9493313384472444	0.955464150585707	7	5	10	11	6	8	11	6	12
NRF1	3.719622564120748	4.080743471965908	18.03845722707052	-0.22648724407676865	-0.1578855477254419	-0.027366929549450043	0.8930359256166149	0.94319355294123	0.9529928495428821	58	3	24	46	2	23	29	6	33
DYRK2	4.841919654121838	4.951516205314086	36.22585920888284	-0.15376557095238003	-0.15830203297438347	-0.05415832748971221	0.8967797527901685	0.9144941440563934	0.9119440396593885	56	13	62	49	21	33	75	11	65
SLC9A1	6.065396769198608	6.104412526995705	82.60982157655684	-0.12476844080503227	-0.15847324468980786	-0.08114710738687732	0.887006877837734	0.8723008537612673	0.8675852007964426	169	37	82	138	39	58	105	68	164
HIF1AN	5.9766740393153395	6.021606516782025	77.29111812354876	-0.16444777776565458	-0.15855897045452905	-0.08982343256120581	0.837822875149438	0.870622984598771	0.8491803925209966	155	29	98	167	26	59	137	58	119
WDFY3	7.600377721756178	7.639404855291766	240.68271268688832	-0.14848401032066222	-0.15858825055090414	-0.09479339452493436	0.8456061938346638	0.8696566592974848	0.8395262046126465	535	61	511	353	91	162	390	190	436
BAP1	5.543304766093775	5.703788676550683	60.81193632513603	-0.21021286339742684	-0.1585929755937289	-0.04988500159576321	0.8539978737795764	0.9180474347766503	0.9184747055536462	177	8	108	119	18	63	93	31	113
CSNK2A1	6.1150939316423	6.193516285332275	88.44932578604667	0.03330482103373929	-0.15860952008887796	-0.0610151971918372	0.9769137199231172	0.9030664416673957	0.8981906222288359	110	41	69	166	57	53	138	74	161
SDR39U1	2.125842363792338	2.7076135876210787	6.040493566425182	-0.40256020261304376	-0.15861563232716053	-0.017629922907295117	0.8638400680793069	0.9624341309069288	0.960850331101857	16	3	10	11	0	3	2	7	18
POU6F1	3.689370229264202	4.016402888496017	17.212577201441732	-0.1162816539375741	-0.1586384658676597	-0.030963063285433388	0.9468085102894485	0.9414706304237538	0.9425422835110697	42	2	55	19	4	7	26	17	40
FRK	4.099705874157705	4.252213364432941	22.517021881628168	0.16334685337399768	-0.15868446400030942	-0.03842584253350791	0.9119724329674201	0.9359473553030336	0.9291175227533468	33	16	12	31	13	11	29	19	48
NXPH3	1.3373658230611774	2.131284618459362	3.5876303159057614	-0.5841508979847555	-0.15877057173148665	-0.010741947610071717	0.8127319944821235	0.9694314605694809	0.9713537731139807	4	2	9	7	0	0	9	6	2
C17orf85	6.6334876404102445	6.6709070967922255	122.34274341881347	-0.1508848235578717	-0.15880877917298492	-0.09456964407375833	0.8418877971718608	0.8635841636279804	0.8395262046126465	239	34	223	176	62	76	213	82	251
PPIAP22	3.4744591187260974	3.6271755402052346	14.332018539490447	0.1468273958692026	-0.15917835485977574	-0.03047085771891205	0.9272663744734615	0.9414706304237538	0.9422982923937597	12	9	11	22	10	12	17	11	23
MICALL2	5.357642529663454	5.740684687574435	62.182227951523494	-0.0929124515185236	-0.1592512556018855	-0.023303752705062665	0.963574269876284	0.9415587472138082	0.9577329037524854	227	13	98	134	2	48	77	70	89
SNORD38A	1.827833657518923	2.662254165919197	7.7816510117406885	0.8280914354645573	-0.1594337271699443	-0.017499252462759143	0.7930354596497399	0.9746756667300422	0.9403950139043933	0	10	4	3	5	10	8	6	2
PPP2CA	6.371986849266621	6.398816503751561	101.64188166516078	-0.10513519223797745	-0.1594772270213362	-0.08988432380236817	0.8961802249353171	0.8595804223033191	0.8491803925209966	144	42	151	163	54	77	163	67	190
RP11-245C17.2	1.4326770203414534	2.3331212659103895	4.709179231025432	0.07110669844379852	-0.15954901825944412	-0.01695278779893717	0.9832235244918888	0.9712555164272456	0.9497936966837623	12	3	0	4	4	0	12	1	13
DESI1	5.425129991329153	5.56187882486209	55.9034656073891	-0.07717154488720772	-0.15965163691112363	-0.04941384802348753	0.9559029612344547	0.9187926829508635	0.9175235013617401	103	29	43	137	16	52	87	21	123
PARD3B	5.524017716105716	5.6726211168969	59.74103903354574	-0.08441141494896878	-0.15972171101393434	-0.04964312820582299	0.9503045917858444	0.9175323397734214	0.9176648254625462	191	10	137	50	22	44	101	45	105
SLMO2	4.853868171612142	4.991456147909084	38.508006980933914	0.2800741933210464	-0.159957835670063	-0.04660843264475853	0.8188551042191335	0.9275378553205483	0.9157439399077831	46	28	21	48	25	26	59	25	73
HNRNPA1P48	2.581406488695248	3.018438795034251	9.511330336847797	0.6521926261389067	-0.16043531865373964	-0.024293679427194393	0.7428982425413342	0.9648463090169993	0.9342726321759968	12	10	2	3	7	5	20	6	11
ELK1	4.9915766169531155	5.0698624078961085	39.33554105837832	-0.1697121427085173	-0.16049815279899854	-0.06332919923888283	0.8708323090505552	0.9003019598344226	0.8959750026079437	66	15	42	92	16	33	44	34	71
MIPEP	3.7084212968203567	3.827555368803575	15.795957452334505	-0.15718581463350084	-0.16073973604197883	-0.04766441283379116	0.9046907568805701	0.9265181936539593	0.9176648254625462	40	6	14	24	8	14	26	12	21
USP6NL	4.785006883187161	4.908163259907374	34.602558726204165	-0.1373317598339923	-0.16086747647153438	-0.06327902954827506	0.902851687412679	0.9101561890455091	0.8965425066724835	71	17	68	54	6	19	67	25	66
IPO13	4.078487615032821	4.3049665905606185	21.915608691156883	-0.16494444305108724	-0.1608697366103478	-0.054981914474712595	0.9083909795186058	0.9294677151196654	0.9176648254625462	63	9	30	44	2	22	34	13	38
CTC-425O23.5	4.482314295665852	4.627545588321303	28.71608659603572	-0.023789333450223042	-0.16140433360287534	-0.04824865627294718	0.9849136474790604	0.9248864585607641	0.9176648254625462	31	5	51	48	22	19	40	27	48
BAIAP2L1	4.957952426816362	5.129617236869118	40.7331789049427	-0.03545098989258834	-0.1614433247053726	-0.0409728547886166	0.9803680567300239	0.9261246371438294	0.9288306406048517	31	10	70	117	17	27	46	42	76
LRRC49	2.8387868685536874	3.1018734863454864	8.679439841041203	-0.19955922080725458	-0.1615028649936732	-0.036781724685641976	0.9015680775891408	0.94319355294123	0.9288306406048517	25	1	12	12	5	8	10	8	14
UBA1	7.240210976750046	7.277189381302247	186.9751513301948	-0.1910247219601223	-0.1615546352142336	-0.09914620110887991	0.787456763094258	0.8629411878827756	0.8295102865260382	460	62	310	318	57	179	276	122	305
HES4	0.8546385226598213	1.9687944641193504	2.9199536284376597	-0.39086272074856054	-0.1618861082490939	-4.2556591581065527e-4	0.9097950059302277	0.9716435360355306	0.9984187120500922	1	0	7	12	0	5	0	4	3
CELF2	7.061883606717033	7.140422291127778	172.1943139264511	0.017178709214988878	-0.16203932716796657	-0.06454641716020999	0.9866190187344207	0.9000836611911156	0.8917324166918562	233	130	215	164	73	150	290	104	275
RP11-495P10.1	0.5507685393462418	1.565071225677356	1.5926588087030742	-0.07360857896745925	-0.16204952584128746	-0.00622925352784744	0.9784745396619763	0.9702089365802277	NA	1	0	5	6	0	1	6	0	3
ARHGEF40	5.486065755713516	5.664024823553492	58.834310052733024	-0.15860539054646317	-0.16206382807058517	-0.04717051759462271	0.8992123525441273	0.9187926829508635	0.921339995530078	183	10	134	91	11	37	96	40	134
COQ7	3.0477131205916117	3.2693636057501623	10.013652531168551	-0.1800041907238281	-0.1621618578445278	-0.034711272430143145	0.9083909795186058	0.9389599175889878	0.9341681600186184	28	5	15	10	3	4	22	9	15
SLC52A2	1.8485767267018114	2.8291103446661867	6.108271605720339	0.7440127261994971	-0.1622341487014241	-0.006566759766488869	0.7517851337458245	0.9684850612046874	0.9818970279963006	37	0	1	14	0	5	8	4	17
PHACTR2	7.2956465242798325	7.334033618393371	195.585734036987	-0.11215503319353617	-0.1622386702744577	-0.08730255351769935	0.8968407244464695	0.86849174978891	0.8536584882893615	386	87	390	175	83	152	265	152	359
NAPRT	2.5288255015651506	3.402801320956515	10.012290352716152	0.28637727200870344	-0.1624595531765865	-0.011148695844548442	0.9168482636472058	0.962618130749946	0.973390205675963	44	0	27	12	0	9	24	2	23
TRIOBP	4.517639460818295	4.675383467148538	29.26362470149733	-0.14873580657084667	-0.1626767777511326	-0.05232809598522642	0.9075065606204193	0.9194472460614066	0.9123463157039866	66	15	63	33	5	13	53	28	51
GRAMD1A	6.100175605049188	6.173851561262336	85.58182835849972	-0.16707670052204507	-0.16280928322432292	-0.079016290439843	0.8509089544884512	0.8845426965007086	0.8688154394719426	154	25	186	172	22	67	154	56	147
PCDHGB2	1.7368009313667976	2.501104761912427	4.68214892113345	0.46440816932559614	-0.1629493470961871	-0.011241770418083007	0.841984156488665	0.9648463090169993	0.9724706828065754	27	1	8	1	0	3	9	4	9
PLEKHH1	2.2559308934015436	2.615663174878165	5.663023391347337	-0.2630614468798184	-0.16300901032613593	-0.025343316132890755	0.8806941306852538	0.9517717889993285	0.9455317672294075	10	2	8	15	1	3	6	8	9
AP3M2	4.910753369960559	5.013004155836231	37.416792551340315	-0.13524834671801575	-0.16305262596074024	-0.062320855941485835	0.9032267209135716	0.9031842589169743	0.8965703603503968	79	10	91	37	16	33	57	22	72
RABGAP1	6.68402127622174	6.728220831805468	128.55252524258086	-0.05849044548873563	-0.1631629247448732	-0.07892307099688219	0.9518119376793094	0.8754925399727548	0.8688154394719426	192	73	195	135	64	75	223	91	253
ARNTL2	4.627047449289489	4.711916445514095	30.49441817685113	-0.11691108011144065	-0.16319802034876063	-0.060158191125137477	0.9142474004991765	0.9037383956658409	0.9002839283667524	52	17	56	37	10	27	57	15	50
RB1	6.523147589961314	6.559454571211671	114.17457145212046	-0.07799955870271673	-0.16341935560507512	-0.08271252982217704	0.9284757037837222	0.8653971724960212	0.8659433888332517	192	51	165	121	69	89	166	74	225
SBSPON	3.0081629137977015	3.3273505162847634	11.24113446624385	-0.0971444096021037	-0.16349288813485832	-0.026241287794381153	0.9612037008506569	0.9518195668741737	0.9451612413317974	20	11	16	9	1	8	14	14	10
IARS	6.8322443573314064	6.947925497755726	148.0217931521741	-0.07986403622954902	-0.16364732813373145	-0.05791395878263814	0.9485955287153283	0.9076807124696487	0.903974071212703	410	23	148	308	76	95	304	86	280
MCOLN1	4.116760036792775	4.32889386618286	22.517052527934407	-0.13298789138799635	-0.16368530605520498	-0.03920578312072858	0.931418895372323	0.9312173395740104	0.9296286104341838	60	4	57	15	10	24	25	15	42
STX18-AS1	1.6165107352274795	2.1589612444618624	3.5654177154118725	-0.12431068345670007	-0.16379231390850987	-0.017726489742591806	0.9562540971656781	0.9607448421717801	0.9584797540207837	7	2	7	7	0	3	8	1	7
PLOD1	6.118546461464543	6.361246397757244	97.3860747648811	0.07427657096575321	-0.16386154869220332	-0.03251757417587362	0.9660550088161255	0.9339461251622921	0.9411229476913678	282	23	46	319	19	68	144	94	154
PRKRIP1	4.058211579663969	4.28043424826142	21.21463120158306	-0.18264564212876178	-0.16405473018137856	-0.04820038256052347	0.890025178056423	0.9272093023859522	0.9176648254625462	52	3	57	32	5	14	34	19	39
PSMC4	5.674330970523334	5.744735454173559	63.97609249070581	-0.2074060998072913	-0.16437212958142935	-0.06931594039845772	0.8207216369041276	0.8939743974773303	0.8848057106561686	134	20	69	111	36	74	78	36	104
GTF2H1	5.625508980080469	5.661450767943016	60.527871079583235	-0.10288199603128138	-0.1644280693130458	-0.08082919503440582	0.9048413825455798	0.8653971724960212	0.8684129324426857	107	24	84	78	36	50	94	38	109
C20orf27	2.98963544899503	3.4139598395023403	11.051518499789761	-0.02983137272313031	-0.164461862777859	-0.023986195376889716	0.9879441916679771	0.9510699381132809	0.9531260760545283	46	6	7	14	1	3	18	13	21
PLCB3	5.460353177675012	5.617732192079573	57.21142868400724	-0.18028726351248764	-0.16449005644914427	-0.04910392023425248	0.8767325416055676	0.9156033016002988	0.918395820391519	221	10	84	87	14	47	86	50	88
DDX39B	7.103296953477464	7.147359074946455	170.66951583842027	-0.17434468711529738	-0.1645353435833009	-0.09249245239813168	0.8221690564550137	0.8659529067632354	0.8431081471546825	279	47	345	338	63	140	245	145	261
GABARAP	3.710779880222987	3.856010866787288	16.445797622499423	0.050600077909577414	-0.16455114007280275	-0.037665628799738636	0.9724850317853508	0.9309927961768297	0.933288940835852	25	5	26	14	14	9	28	12	31
DOCK11	6.6729249687973224	6.7483950071602266	130.05740072897962	-0.01791026908534849	-0.16490655335605453	-0.06717280143102013	0.98654429966306	0.8957728902730008	0.8888172416607453	190	42	265	108	89	100	210	79	251
INPP5F	5.108496160105522	5.271318751246764	44.64967644498555	-0.1490787623204497	-0.1649324795239949	-0.05058310513241275	0.9065325101140963	0.9166904409105051	0.9157439728885076	95	8	120	52	18	18	92	32	96
FAM208A	6.8761967691753085	6.903488310835377	144.54300762631726	-0.155147537776499	-0.1651169074669279	-0.10202861365090547	0.8280859160544253	0.8513456472734569	0.8208414666073652	243	47	249	208	79	114	265	104	206
PACSIN2	6.740753962380665	6.767242104063036	131.1273678131518	-0.15604236591472537	-0.1652274820644273	-0.10978763377383706	0.8224883216654891	0.8469791459907552	0.8007302388434657	254	61	206	220	41	92	213	92	249
ATP1A1	8.744783485969426	8.773448265798923	533.2819851212508	-0.12025146879875205	-0.165392438174188	-0.09722712953916914	0.8718057980557231	0.8628855727713315	0.8320986218970442	745	288	667	954	218	457	850	348	892
HNRNPA0	6.166327188122582	6.216254980669014	89.82489426621966	-0.11861234985936263	-0.1654409909602102	-0.07749069958825035	0.899484311913979	0.8793000429673347	0.8708542921105485	201	52	102	98	37	79	135	74	116
RP4-756G23.5	1.0092095483910966	1.767028867407419	2.115201717532585	0.020516143208483592	-0.16566117634671954	-0.009801482782325937	0.9917476324945045	0.9648463090169993	0.9733805757310142	4	0	4	8	0	1	4	2	5
DNAJB2	5.295064362742454	5.486400999843184	51.879178526621935	-0.23031627297898313	-0.1657475094107663	-0.04611916451475446	0.8495220642342624	0.9190925017972235	0.9224217031481322	145	6	89	117	14	29	69	55	99
RP11-946L16.2	0.5885283496512561	1.6561422940143438	2.7516929287392267	0.9474634070046722	-0.16635774138538634	-0.010918620993886902	0.7340691085929502	0.976888516075223	0.9569240299247764	0	0	0	5	5	3	2	2	3
TMEM129	3.3262672933970863	3.625154825029606	12.650394804550587	-0.18085383170890326	-0.1663867390696721	-0.03963514979054774	0.9079707046450686	0.9367485484285561	0.9260614025876684	46	2	21	22	2	9	18	12	24
RP11-468E2.11	1.0859850360457663	2.0140984893511384	3.3366868128948597	-1.5000538680093796	-0.1665425821180555	-0.0058793551690086866	0.48469044005712036	0.9697901172202916	0.9810859374050279	6	1	7	5	1	0	0	9	4
NBEA	4.603232499417577	4.745208787334331	31.07990039580259	-0.1932424072358017	-0.16655697265502253	-0.04710079227451479	0.8853829033727397	0.9194472460614066	0.9184747055536462	38	12	79	37	13	17	71	30	29
PREX2	5.496046607523199	5.634655200663567	58.115103167721	-0.10232816974769969	-0.1667454088218022	-0.05415892067959168	0.9332479966552638	0.9101561890455091	0.9091748063502283	143	11	162	55	20	44	106	37	105
RDX	7.649727058086638	7.681048614606213	249.40386801179775	-0.11069818297350223	-0.16678604958762067	-0.09365565141203636	0.8874961736546325	0.8599520275559733	0.8393822002722211	351	95	410	321	153	158	391	203	455
ZNRD1-AS1	3.705224341597573	3.908490509372807	16.400902219018473	-0.07584296319456968	-0.16681722192030785	-0.03894806628713771	0.9631087087633291	0.9309927961768297	0.9304934757570945	32	6	13	41	7	10	38	6	34
STRN	6.8397141313683045	6.868876983690304	141.25761008384794	-0.12710641417528934	-0.16687754618525	-0.09480358193406925	0.8698899821415252	0.8524313481250507	0.8395262046126465	206	61	247	194	70	104	268	82	250
HNRNPF	7.617081653407254	7.63506633351265	241.48694076794118	-0.14658735529085473	-0.1669936643466319	-0.10900722754552658	0.8253330308605868	0.8439017822713015	0.800943801914904	401	113	376	323	114	199	351	152	469
C11orf24	4.794615112384886	4.948445835413623	35.70443581667106	-0.12761216344105447	-0.1671841381632448	-0.0622940093146022	0.917597590143594	0.9128622194199179	0.896365705796129	79	19	59	64	4	29	62	24	59
NRSN2-AS1	1.446645173544752	2.1445519521637144	3.7726967108361635	0.03953174721296777	-0.1672188381172219	-0.012390885037971538	0.9877071666212035	0.9669204485667338	0.9669476265041161	14	3	1	5	0	2	2	5	8
POC1B	4.220002433885614	4.411538401960376	24.13147962841481	-0.009463989310956784	-0.16723798502665302	-0.041513468322434834	0.9946572323378168	0.9275378553205483	0.9250697573241924	26	8	67	26	12	9	60	15	44
COL4A2	10.198959170908573	10.243357981396546	1477.288715989793	-0.10624971668717967	-0.16730314318039186	-0.08815396064642995	0.900268647046682	0.8850888419469889	0.8538763544722202	4591	653	1939	1721	439	1082	2082	1112	2856
CTD-2619J13.14	2.924210941585195	3.1675938626348654	8.951356152574437	-0.15043612772478518	-0.16744042261332934	-0.03911330014819791	0.9202543118141148	0.9366654141304672	0.9260355921603297	23	3	10	21	2	7	16	6	16
GLRX3	4.401730510489878	4.552113572586812	27.12051844427602	-0.011145535614309284	-0.16762710655867308	-0.04612922765156464	0.9933841628300187	0.9227822937467729	0.9203748523086784	38	9	26	54	19	16	51	10	67
SNHG6	4.973430519328543	5.073457849889154	40.00120199283747	-9.967661802970074e-4	-0.16768203092804246	-0.05533340348831917	0.9992111213366963	0.908537735129671	0.9079322030895691	56	16	54	46	30	28	81	16	79
RPL11	8.195299305412412	8.271991157908898	378.1377737416534	6.543074501544285e-4	-0.16783044778801512	-0.06783521812038903	0.9992111213366963	0.8969629627246445	0.8846930971402672	495	205	373	377	274	319	576	285	567
ADAM12	4.185869437683652	4.439253008891583	25.082123618844676	0.20049074014626508	-0.16811371112113707	-0.03401660982397194	0.9192367907473221	0.9377285569750939	0.9333158763513345	82	12	6	34	12	25	30	14	49
DNAJC30	1.6542107685676863	2.510825197431419	5.410027780596569	0.6524525450213117	-0.16829023436674173	-0.010474058904687548	0.8201958989052877	0.9694314605694809	0.9713537731139807	7	4	0	20	0	4	8	7	4
NQO2	4.77842287636271	4.886698551236213	34.20919898057461	-0.18742268654199465	-0.1683371072224222	-0.05982901091604267	0.8705889750309069	0.9046593054057386	0.898277361960192	84	13	30	76	11	26	65	29	41
ZMIZ1	7.666185172104533	7.688080717084643	249.81695809385116	-0.17254148296146923	-0.1683786925386859	-0.11664055821507012	0.7900057043809675	0.8439742979160828	0.7851174534591957	589	104	425	337	82	194	380	205	390
TLE3	6.753584882998803	6.803251640400375	134.03214850304667	-0.15548496904204703	-0.1684549366721791	-0.09016568258876252	0.8484026400710292	0.864399023905011	0.8473701059263952	245	38	327	187	49	107	219	99	216
WASH7P	2.353156415009857	3.1701983567234917	8.235577864152484	-0.22951205986836126	-0.16849542497007253	-0.014941390485123664	0.9332479966552638	0.961123920141504	0.9662144860543778	40	0	9	15	2	1	20	2	30
PTPLA	2.3421123492346214	2.868219599135614	7.182689372416026	0.20140578826775077	-0.16851083356869365	-0.02217363255738091	0.9284866917842749	0.9567452708983617	0.9535871419525299	25	6	5	8	0	3	12	5	17
USP46	3.82709647724108	3.964397348053718	17.08758723651124	-0.12538246556248336	-0.16863722652140006	-0.05280122242972296	0.9198049687316785	0.9182730895615616	0.9117167420893406	28	5	24	41	7	11	32	11	33
RPL26	8.258626554025595	8.341468806297128	397.07340509427377	0.012426458771823502	-0.16875582554499946	-0.06607602174638896	0.9891216163848251	0.8986746564569925	0.8876564028626779	509	248	391	373	261	346	584	286	621
USP24	7.020758864126323	7.051955413517686	159.62783117764562	-0.17672913857502143	-0.1687690930443577	-0.10916567963142582	0.7966196984019392	0.8472037882162304	0.8043066077935225	313	50	312	259	61	105	295	103	303
RPS6KC1	5.2750021555552165	5.379937506720848	48.46358064560286	-0.18263683460277524	-0.1688342690974138	-0.06748185972083826	0.8576153635576316	0.896937280929029	0.8874417211158403	154	13	93	55	14	32	82	41	82
LRRC20	2.0115235093044355	2.9778122112024463	7.295160128849459	0.8496642193035001	-0.16884396004629829	-0.009265517178429054	0.761451182305987	0.9667358576471984	0.9739534981267718	25	2	0	27	0	8	13	2	16
AC074117.10	2.291586693845358	2.6995155476948773	6.153111365645494	-0.003562894426084859	-0.16892148933415738	-0.022155355636916906	0.9983994569869349	0.952308222919174	0.9535871419525299	12	1	3	17	4	2	10	6	13
ZSCAN29	5.036424127634016	5.185739171944119	42.37730148166678	-0.2877007842124281	-0.16895789897593663	-0.054680333853224634	0.8085990915460284	0.9128855101651617	0.9084947399407287	78	17	71	76	15	9	86	34	98
TRUB2	3.4545094869938824	3.633251052718725	13.191013573947645	-0.15380219588575816	-0.16897525191326418	-0.04310658818720861	0.9114084694011949	0.9269733800055876	0.9250697573241924	32	4	15	25	6	8	27	6	29
SDHAP3	2.0606907644743124	2.4679906729357626	4.802733016465239	-0.1939487029659169	-0.16900817362338522	-0.02423849210809366	0.9172890309291559	0.9510699381132809	0.9468313554262363	14	1	5	12	1	6	6	3	8
WDPCP	4.049421102880334	4.178947256357222	20.396212720784447	-0.16292872594135724	-0.16907466627269466	-0.05247101485148556	0.9004172085668242	0.9185817484141763	0.9091748063502283	53	9	17	38	7	12	26	20	39
ZFAND2B	3.6506798325342453	4.115309437579838	18.55271067522992	0.055634908720326885	-0.16919972429650168	-0.03602104224004086	0.9784745396619763	0.9414706304237538	0.9333158763513345	57	0	43	27	7	14	37	11	35
RPRD1A	6.00431304484623	6.0850162294743795	80.49529730834918	-0.14551009351721228	-0.16936980784896943	-0.0765215660689949	0.8789404867669562	0.8829112577897558	0.8724513878022292	143	17	195	120	35	49	150	57	151
DNASE2	3.7044906387761487	3.9253326744396007	17.943774667438216	0.1041751067751048	-0.1693811339358886	-0.03316657259808406	0.9538637598971333	0.9418286167681842	0.9312541251264059	34	8	13	10	17	8	23	22	24
MAP4K3	5.443593211590086	5.500969071645123	53.312232548545566	-0.19239358744926097	-0.16938949537628917	-0.08640985372726491	0.8193173752111729	0.86849174978891	0.8552130297398722	123	19	98	70	20	45	85	28	108
SNRNP27	5.751993409968888	5.821558594179064	68.27229802266451	0.02966774987684132	-0.16941939926242477	-0.06607823857464601	0.9782080867195136	0.8940638359476484	0.8912411434294247	131	39	53	81	40	48	108	43	134
CASC4	7.214423147277878	7.245692193825884	183.96012708519828	-0.12984833179790636	-0.16945190976979485	-0.09507178083758881	0.867811504809202	0.8543370493326008	0.8380016109466345	278	79	336	222	94	148	337	103	318
TNNI2	0.7834888111045338	1.7398991326555886	2.153970271138715	-0.5123183941026996	-0.1694707958672521	-0.008238028625672092	0.8435487437499666	0.9694314605694809	0.9733805757310142	6	0	7	1	1	2	9	0	1
SSB	6.49701242122891	6.5386410316166295	112.55862290681964	-0.0775421749348144	-0.16952316528463712	-0.08220307074621687	0.9330837711290981	0.8648973426488779	0.8657643044832347	190	56	106	173	63	78	206	87	164
[truncated: 6,378 more rows]
