# Supplementary material for: Genome-wide bioinformatic analyses predict key host and viral factors in SARS-CoV-2 pathogenesis
Source: Commun Biol. 2021 May 17;4:590. doi: 10.1038/s42003-021-02095-0 (PMC8128904; doi:10.1038/s42003-021-02095-0)
Supplement: Supplementary file 5 — Supplementary Data 3 [file 42003_2021_2095_MOESM5_ESM.zip › GSE150316_ValidationDataset/WithoutThreeOutliers/case5/des_Case/unfiltered/controlVscase5_genes.edgeR_unfiltered.tsv]

gene_id	LimmaV_AveExpr	edgeR_logCPM	DESeq2_baseMean	LimmaV_FC	edgeR_FC	DESeq2_FC	LimmaV_padj	edgeR_padj	DESeq2_padj	NegControl1	NegControl2	NegControl3	NegControl4	NegControl5	case5-lung1	case5-lung3	case5-lung4	case5-lung5
FDCSP	0.8249888944108605	4.155256901418934	19.97629628987965	4.068474407001439	8.73219477507136	0.048350232860138245	0.2682119767316261	0.09919991066185264	0.02791317905895749	0	0	0	0	0	4	51	116	1
ORF1a	1.4521801567165633	3.7840288809960096	14.01577296900424	5.9354982613025555	8.268770028432867	9.008717777744097	0.001106606182463057	0.0029008616312539465	3.1796378124804747e-9	0	0	0	0	0	20	66	20	72
ORF1b	1.216745239706368	3.4291115404092363	10.348582658427624	5.482990339371703	7.8462600407851815	8.458432544876558	0.0030113250670389434	0.009373132357654848	5.572068804323515e-7	0	0	0	0	0	14	64	9	52
IGHV3-64	1.0988101789374587	3.16764060862102	9.070753448193559	4.946802466724067	7.602725316348922	8.1473513774553	0.010326723517890116	0.024562973680806354	3.841381664196591e-6	0	0	0	0	0	33	17	12	30
CYTL1	0.5494077548672107	2.710676258596162	6.355868747598078	3.7713132927269384	7.077249696638854	7.297512910100528	0.08902531240796303	0.09468417923391849	0.0014450783098328944	0	0	0	0	0	1	16	34	8
S	0.8065960288104229	2.6904758009126066	5.692058275082276	4.48952254967706	6.970452240251572	7.309326958635814	0.021438582072828855	0.04183879634313166	1.3542441492729696e-4	0	0	0	0	0	3	20	16	30
DSG3	0.4814465212053419	2.533063916942183	5.345373928399362	3.484056901618501	6.83216021819724	6.96674235833705	0.17314350732170566	0.09886980851331269	0.003145367628491327	0	0	0	0	0	23	1	5	24
IGHV1-46	2.80765113910199	5.525376064686458	53.56833210851986	6.403328126572681	6.291543790480461	6.210964475894351	0.005765672895388346	0.002282593738116899	1.8086848642359873e-11	0	0	1	7	0	194	87	92	134
IGHV4-34	3.5417562589766405	6.498109695639491	106.13312857136475	7.0716012746094785	6.194510517318638	5.963848203036736	0.002889403576301512	0.002282593738116899	6.417199532648389e-5	0	0	3	15	0	329	326	89	444
N	0.5160753833646237	2.1293177842779114	3.2014926831314363	3.8541846338080825	6.176819605017592	6.202082704803427	0.028387148575410564	0.0690447469081279	0.004315411158238499	0	0	0	0	0	3	17	5	17
IGKV1D-17	0.4487730432659621	2.063189292845232	3.2574659198148157	3.5641271203863005	6.145572375664058	6.10981376665447	0.06140262443392394	0.0851947853773803	0.007731826426303628	0	0	0	0	0	11	5	3	17
AC244250.2	-0.11721336571334537	1.8333628838564284	3.0134639382397936	2.0018348954369083	5.936062186138883	0.030525974697458397	0.4815737908140057	0.20907925194468674	0.39297099637984967	0	0	0	0	0	16	0	5	2
PRB4	0.8797118710120833	4.229341631335788	20.817206607988414	2.3352143826940255	5.818796094859723	0.028951329695434777	0.6135363035894101	0.10872700054444329	0.2709426260436541	0	0	2	2	0	0	82	110	0
RP11-488L18.8	0.33427745287373106	1.826909713333094	2.4994552595667745	3.334164099129673	5.775587641443361	5.538662186196948	0.06140262443392394	0.09033236462957998	0.019603349017360636	0	0	0	0	0	2	10	8	8
FGFBP1	0.2482723144050094	1.7391120258493311	2.392267884033605	3.0808700111425438	5.6732535080233735	5.317176851859175	0.07925483888629473	0.10860265257888313	0.032498972348952104	0	0	0	0	0	10	6	2	6
MIR205HG	1.8753160479838134	4.039431320948669	18.375846721889676	3.9893747103058526	5.6388742003690755	5.473690062651661	0.1445171294637629	0.02632566836073967	2.070590141657152e-5	1	0	1	2	0	73	5	39	39
AKR1B10	-0.028380211395149915	1.673172122219019	2.3466022660018426	2.406789966002208	5.606066146256969	0.10518576477496588	0.26625603770134887	0.17713336156068513	0.08502766514994096	0	0	0	0	0	13	1	1	6
NSFP1	0.16978373957862147	1.7590263444094698	2.0110989658415033	3.129827577715514	5.56739692837376	0.14060102039785208	0.08137112270014567	0.1089978362731267	0.05837631672992967	0	0	0	0	0	2	12	1	14
CD79B	-0.00971969613803086	1.741372364557532	1.9862426300373803	2.727687762640945	5.545915639309871	0.0984278586082579	0.1983104911685456	0.1614768440373476	0.11378789139195566	0	0	0	0	0	0	19	3	6
SLC22A16	0.2093898176209029	1.702923574897936	2.084182716647617	3.106106694752045	5.543207449610574	0.1565957369751697	0.07816416883350213	0.10828656485050778	0.04631350641505107	0	0	0	0	0	1	10	6	8
IGLV3-10	2.6866384968725017	5.332982934519648	46.307686022993806	6.505625460694951	5.4231943988447995	4.7386242587914875	0.002889403576301512	0.009373132357654848	0.020654626446410636	0	0	0	13	0	146	114	67	146
B3GNT3	0.15593633352153868	1.6580505952976246	1.838333812055693	3.0499108771470542	5.418384127347398	0.13821385397555833	0.07925483888629473	0.1089978362731267	0.06861969401384956	0	0	0	0	0	3	9	1	12
IGLV2-23	3.529753746346434	5.960278310174341	72.58233168829558	5.916007489003657	5.322820130790233	5.037854028434497	0.014231573709493768	0.005206689055486889	1.0791208510665936e-4	0	0	14	7	1	253	138	58	321
ORF6	0.08567225653387137	1.5144512484126356	1.7145566314087237	2.7764801106173453	5.235429453574833	0.12147551253471098	0.11503365008129687	0.1279098375017301	0.09694702539407511	0	0	0	0	0	1	7	6	5
AC007969.5	-0.17382139917300019	1.4657309855936471	1.7151059566245639	2.0491894874938157	5.1833035782928745	0.07870193980179509	0.41444663826703954	0.21080742405374675	0.19161993514303768	0	0	0	0	0	7	0	2	8
TNFRSF17	-0.19388498202209142	1.4564668623765216	1.2980031900044517	2.34929792699745	5.009416664911621	0.06921474040399851	0.25091707426761783	0.191992050241388	NA	0	0	0	0	0	0	7	1	12
S100A2	1.7609991745899953	4.129833917004603	19.415966429881674	3.8982002882770352	4.990843618150574	4.249299082872499	0.2115409349909673	0.0690447469081279	0.03408227764851899	1	0	0	6	0	91	3	16	67
PRB3	0.22424562614335916	2.663210143072503	6.063785269507649	1.9497449321141018	4.839187805279623	0.020183259580958287	0.5854717629345694	0.18031053987053144	0.5445646890334146	0	0	0	2	0	0	23	32	0
CLCA2	1.1194948321774607	3.150455242991364	8.869164775712136	3.271030725544977	4.824838152397062	4.235181409357198	0.2721116569200552	0.09637256790103607	0.0061527495416122775	0	0	0	2	1	32	1	6	53
RP11-689B22.2	-0.26654163251527446	1.2618242639297461	1.1962803304027914	1.9992415906806231	4.718632231615174	0.06390065656120404	0.3307796150189907	0.2337251835260356	NA	0	0	0	0	0	0	6	5	2
METTL24	-0.26654163251527446	1.2603479208860222	1.1895516153021153	2.0037836812180374	4.712185000431196	0.0637639576295209	0.33041307011038484	0.2337251835260356	NA	0	0	0	0	0	5	6	0	2
RP11-764K9.2	-0.27577004804055877	1.2766610953677953	0.9999878845170465	2.1313683517112905	4.652419981718695	0.057816378588470205	0.27499664190037487	0.2143286265558704	NA	0	0	0	0	0	1	7	0	7
EBF3	0.17713028296897362	1.9649569471218749	3.1186230684476444	2.276690040297794	4.580448778659178	0.11326615817490718	0.34079916165899926	0.17058073165909945	0.09246744554981176	0	0	0	1	0	0	11	16	2
RFESD	-0.305424129299381	1.2392585992097698	0.9465405851364507	2.048325275673274	4.574121137635942	0.05500350263259684	0.2984665913652345	0.2267093581514874	NA	0	0	0	0	0	0	8	1	5
HIST1H2AM	-0.29870903442582836	1.2358678904324432	0.9361131019308695	2.0719071286932382	4.563195459594175	0.05507111728675058	0.2858676188832889	0.22195821596758994	NA	0	0	0	0	0	1	6	0	7
LTF	5.497228184499192	7.503908361784691	216.44584091612762	3.74413685396375	4.548774866194088	4.044458274887112	0.10063524586854106	0.03551106911358366	9.361886882880708e-4	21	11	10	53	8	72	766	1015	86
TCL1A	-0.1723197540091689	1.21180771922091	0.9563180389237256	2.276092546612842	4.534676225146267	0.07166820132394336	0.18195644777188405	0.17692859119197077	NA	0	0	0	0	0	1	6	1	5
SERPINB13	0.11169031859935936	1.9223194260479368	2.896294688666693	2.156397859811286	4.482291664038992	0.10291744060258932	0.39086024743249254	0.17713336156068513	0.12093402006151298	0	0	1	0	0	14	1	0	14
PF4	1.7630442573786291	3.49348511929385	10.725118517057034	4.294282267508001	4.45487895568134	4.213994175301539	0.028387148575410564	0.03014658960132532	1.9069575137828452e-4	4	0	2	0	0	7	46	10	85
SMPDL3B	0.6196171594638339	2.059221355719491	3.1691179281886224	3.3909577301945477	4.4476278233511355	3.8059059277231895	0.07109585263895103	0.10341646925659814	0.023490496969758735	0	1	0	0	0	5	9	3	20
SERPINB5	0.18261113989825906	1.8231671930362918	2.8609817772785062	2.034813155884087	4.406425800116517	0.11416157219282037	0.4567489291903818	0.1765141797383526	0.10527134875936385	0	0	0	1	0	8	0	10	5
LAG3	1.8825068769675064	3.462679113291624	11.649346962689847	4.2581742748022124	4.37758261581644	3.9727099197107636	0.028387148575410564	0.05902061517796078	3.462649948251138e-4	0	3	1	1	0	36	25	12	40
IGLV3-25	2.95837530336664	4.978031248488132	35.69475007840925	5.172602939308752	4.367123952980403	4.224614201400716	0.014231573709493768	0.02112520381793545	1.3876623394043874e-6	0	0	12	9	0	113	111	42	95
TMEM40	0.9158110193193019	2.319011777435673	4.137205277058032	3.263754200671037	4.346573181421097	3.9213898791508246	0.06140262443392394	0.06990223554816538	0.012295207288906712	1	0	1	0	0	14	17	2	12
MMP10	0.11657100670676951	1.708684558345958	2.5265337458997403	1.8303792751250052	4.263633439164399	0.10460038054282868	0.5025962332123358	0.18758121962229557	0.13762891702045654	1	0	0	0	0	8	4	8	0
SNORA2A	0.8948463472434026	2.2150345468422916	3.921813311900073	3.0995411234240873	4.238767965005678	3.78774043856849	0.06249097711235614	0.07657451319596388	0.015738350143973442	1	0	0	1	0	15	9	4	10
AADAC	0.3168855893542677	1.7557553817628575	2.480608908230029	2.557559681873557	4.2325742890820885	0.14099232703600348	0.17314350732170566	0.1407407183619401	0.0898393615351872	0	0	0	1	0	12	5	1	5
RP11-1020A11.1	-0.5245336430583147	1.093423932730815	0.6799182579843324	1.596503742931608	4.203766596823476	0.0325119512855332	0.45309063117156106	0.29054316489494564	NA	0	0	0	0	0	0	6	0	5
IGLV4-69	1.1045535474554766	2.5573037075088814	5.323121115830286	3.7538034144263697	4.1763991190492344	3.8167878144076126	0.03194990800461558	0.0785807267403041	0.005240575306796507	0	0	0	3	0	15	14	9	15
CECR7	0.4057187436724633	1.7527251247141418	2.2523652991293144	2.7975180565059428	4.156687633242383	0.1701585000355545	0.11290734000982168	0.11360731584926007	0.08074097125530759	0	0	1	0	0	2	13	6	4
IGHV4-59	1.3517254714784173	2.7984019680585	6.592235796305485	3.6276356979982807	4.12503760460151	3.7849245198276917	0.04006315871662782	0.0690447469081279	0.0032216030966455834	0	0	3	1	0	24	17	6	18
APLNR	0.8531661867156151	2.1916954327486926	3.4522159841166347	3.141610355014518	4.118975670992918	3.6199297035860747	0.06140262443392394	0.07657451319596388	0.021841509442382657	1	0	1	0	0	4	25	5	8
RP11-693J15.5	0.25906602854808686	1.7829707213057975	2.0365179456690194	2.664948083285867	4.114584002351669	0.12519998586144296	0.16075323945375697	0.1373170784323819	0.13266636246553523	0	0	1	0	0	1	18	1	9
IGLV3-27	0.812390034507537	2.100862615276836	3.5543994004786494	2.9206673434113855	4.04177971728161	3.4882218151547053	0.07925483888629473	0.09886980851331269	0.028008947344150364	0	0	1	1	0	14	7	4	8
FCRL1	0.5836421319845344	2.1921860535965387	3.216616886943311	2.697888219872175	4.027108742096753	3.147890897495067	0.17246211560600067	0.129730905650973	0.07164881794740115	0	0	1	1	0	2	35	1	7
KRT5	3.5311611491633417	5.786086330862153	65.29147682049167	4.304899812317485	4.026634037806442	0.08414127619279042	0.16990002634964188	0.09869677696148159	0.14962864966215986	0	9	8	24	0	308	21	62	132
DSC3	1.0602411497653201	2.7008200526484303	6.201644108425978	2.701943627076562	4.018335047292605	3.460433158231702	0.2869277945584616	0.12218523168434797	0.024074142634821112	0	0	2	2	0	25	1	7	24
HIST1H3J	0.12094805540677911	1.7036607213499526	2.581186399592338	2.048050612815946	4.004489181178568	0.09298318373235397	0.3915069154547592	0.24361700362347696	0.14960168990014525	0	0	0	0	1	13	5	1	1
CD3D	0.819595717213089	2.0399130230275846	3.3415027526965737	2.880219867641686	3.9903489079192913	3.4505889018600118	0.07469856301080982	0.0897070587179129	0.02815474425613589	1	0	1	0	0	10	6	7	8
IGHV3-66	0.7523330846818804	2.0684967682740707	3.427794646093076	3.135804761736754	3.989391584957363	3.4201055894693884	0.07455338760325327	0.10860265257888313	0.030588316056125497	0	0	2	0	0	9	8	8	7
CD79A	0.6899404606858951	2.1320941552785704	3.1918519195062336	2.8621897496466344	3.97584475595525	3.2629708080555675	0.12454685851580985	0.11229997867605715	0.051188981480848626	0	0	1	1	0	6	26	1	7
KRT14	0.7302719750628941	2.124588022329232	3.8226482127738266	2.701463470954079	3.9718107252665997	3.164793277354776	0.1935295099746853	0.1431717536117507	0.04163528039679321	1	1	0	0	0	14	2	5	12
SERPINB3	2.4238593074901877	5.226267550462469	43.060247749414934	3.4627681370756296	3.9523525539356106	0.04888480388384415	0.4815737908140057	0.15409143730885744	0.28447336058611333	0	0	29	5	0	185	1	24	196
RNU1-3	0.3765474924443037	1.6165043279625706	1.9149831538773687	2.729861460565181	3.9155084809002996	0.16079215974050237	0.08955192256026036	0.11712933195025312	0.10670313723183714	0	0	0	1	0	3	9	4	5
IGHV5-51	2.349213036823698	4.218489964111716	20.447649378553898	4.223989088408988	3.9127214589339068	3.194032785677166	0.06182542669982875	0.0707492114691737	0.05235781479572981	0	0	5	11	0	85	32	11	67
RP13-977J11.2	0.13960857066389826	1.5910914026336394	1.7977115196630857	2.2837405038052707	3.8969493697466353	0.10243496481664414	0.25091707426761783	0.17506068138730405	0.19679169425385282	1	0	0	0	0	6	5	0	10
CTSG	1.8761348322736953	3.250886791422141	9.44619329379009	3.984220424164331	3.8871424015095632	3.6043859251702974	0.021438582072828855	0.0690447469081279	4.1704623984449313e-4	2	0	1	0	3	15	45	11	33
HIST1H3G	2.348652630313274	3.670170288391936	13.403545759457627	4.072733080907317	3.8688813379491447	3.653693652017966	0.021438582072828855	0.03476637520336468	2.8618113845243514e-5	1	2	0	5	1	31	44	16	47
ACKR1	2.778521316544173	4.355618766985619	23.040487468112726	4.683270714836294	3.8540688715030784	3.058328663815632	0.021438582072828855	0.07050930223477288	0.004263626102063076	0	1	3	1	8	29	73	59	57
IGLV7-43	0.35871808442283193	1.5800096247908793	1.8374857610130229	2.6915515948010222	3.849466071182008	0.1540956646337289	0.09138900276657251	0.12218523168434797	0.11829002071818615	0	0	0	1	0	3	5	4	8
BTLA	0.3708219034842946	1.6677607526502718	2.1765525727997717	2.750386699959796	3.8307176790979613	0.13944075540718745	0.13879509132175843	0.1709003459664679	0.10670313723183714	0	0	0	0	1	5	10	2	5
SPRR1B	0.44084788247202317	1.9989074021144646	3.5135803875809195	1.931884313682932	3.822097601896772	0.12184904696497145	0.5038614365842933	0.22311002601529845	0.10595865802069841	1	0	0	0	1	11	0	9	7
BPIFB1	2.4089374307743165	4.623700594255827	27.98919207804537	4.7081167093030984	3.8105709230697613	0.06722098825867924	0.09797881812228773	0.11148126932324771	0.2141457658134288	0	0	22	0	1	54	73	94	15
IGLV3-19	3.228721698384536	5.2777931596855945	44.29462817704791	5.038001900103481	3.8096093933171598	2.6599134944514407	0.03186850926565535	0.0634618646962939	0.10116252097464708	0	0	13	26	0	145	119	34	153
ACTC1	-0.20912041050643257	1.5632096213466438	1.7221236993281537	1.3934608323658064	3.789724661531633	0.06052655269730415	0.6367091240924615	0.2750691365090176	0.36789779316078164	0	0	1	0	0	5	15	0	0
DEPDC7	0.22961179914789037	1.5145451311328209	1.7179669743744543	2.4120012488880027	3.7341024846300206	0.11809914311441982	0.16991732546431393	0.16716718958881052	0.17442157926429228	0	0	1	0	0	1	4	6	7
HIST1H4A	0.11433683187915002	1.5402396832259482	1.616685372305641	2.282981466738025	3.723271807660207	0.09521468700837374	0.25025186998532617	0.18875458598056166	NA	0	0	1	0	0	4	9	0	7
IGKV2-24	-0.305424129299381	1.426642764771525	1.8699484049124147	0.8591727278381427	3.7036481569685624	0.058061194945872155	0.8070566684750778	0.33490690537845885	0.36738184828525094	0	0	0	1	0	8	0	5	0
TMEM156	0.7282492422431618	2.023375627797812	2.9778532851349135	2.997541783262315	3.6501418831246113	2.8154781355260865	0.08955192256026036	0.1412269340422486	0.05789201569408808	0	0	1	0	1	4	17	2	12
HCAR1	0.16638724838654212	1.4491010687904335	1.608380889572992	2.237729668994848	3.617066006557186	0.10522503150142588	0.2098590863362717	0.18775227715132337	NA	0	0	1	0	0	1	6	6	3
MMP7	2.507903960096235	4.14749955529216	20.07435779653646	3.9871071853751614	3.588054092589722	0.09777829304937383	0.07109585263895103	0.11551210329664505	0.20867202539587726	2	0	0	4	8	23	51	70	22
FAM129C	0.9316470037406663	2.1740338557087506	3.3227954262652903	2.618726577828514	3.5752598040936063	2.9137389573045267	0.1007302938218811	0.10528812448234175	0.051527952860981274	1	0	1	1	0	4	28	3	6
IGLC3	3.5987438324725853	5.735471951783524	61.91972994954091	5.030110998927752	3.534135989258836	0.07086941118680026	0.046446039479578684	0.0897070587179129	0.2216212540897317	0	0	33	34	0	218	116	58	192
TCN1	1.2118621772121378	2.516929806401354	5.354567062185451	3.029959179035278	3.486049178419272	2.6914146231995626	0.13181037097735843	0.15842242524801883	0.03817495287860319	0	1	0	2	1	19	16	2	12
CENPI	0.46190097123465784	1.8727437321349403	2.6029412944735664	2.410646160970007	3.4465098380809405	0.12533819815519426	0.26222767416089915	0.21894302119356826	0.14577679361627	1	1	0	0	0	6	11	0	12
SNORD127	0.6274454494290521	1.8249489198052677	2.659961202922497	2.6320286576365914	3.3910750074839897	0.16771995060814815	0.1510806036371103	0.18689066177990799	0.10341103340981155	0	0	0	1	1	8	9	2	6
FOLR2	1.7932352951835429	2.9885957124105893	7.818608900054369	3.5524869405997817	3.3883626647896743	3.0616592820529753	0.042253458376845805	0.09244322466339738	0.0030512867039345364	0	2	4	1	0	14	25	14	23
IGLV9-49	0.634880022390992	2.072580863377842	2.968811945041616	2.501432686126312	3.373153316280046	0.15288660064396994	0.24041213435306208	0.1881479812012565	0.13266636246553523	0	0	1	2	0	6	17	0	14
MZB1	2.6082794013173176	4.3155784378008	21.853269308242126	4.3891849920738375	3.371773905692313	2.231745682381953	0.03194990800461558	0.09033236462957998	0.11829002071818615	0	0	5	20	0	67	52	27	62
APOBEC3B	0.6023721010767901	1.7501586725407	2.147801077082093	2.6155609524014705	3.3667946024808684	0.18651047276828656	0.08929339483907021	0.13774061860574283	0.11766117439773643	0	0	1	1	0	4	9	2	10
HIST2H2BC	-0.036498373860674664	1.343110629955398	1.3252523935329226	1.8603037631218078	3.3603035330108795	0.07311613368877894	0.35029715539885714	0.2582667726189296	NA	0	0	1	0	0	5	6	0	3
LY6G6E	0.22149363668236566	1.6969496966030662	2.2655987800658424	1.904101794227135	3.3551691529545757	0.09358196533089934	0.4726675735826244	0.2651585399600082	0.2523113210000387	0	0	2	0	0	6	0	5	10
RP11-202G18.1	-0.036498373860674706	1.3384605291587581	1.3106313608539617	1.868338455624456	3.3473046991156665	0.07289234426513294	0.34592417730937175	0.2582667726189296	NA	0	0	0	1	0	5	3	0	6
AC233755.1	0.9431018362922333	2.248590523231627	3.9209113250856116	3.266973658184679	3.3465993724940035	2.675000585926976	0.06549653145239814	0.16426797415702815	0.05566089478824438	0	0	0	4	0	6	9	10	14
IGHJ2	-0.12931718477480808	1.3354856497105163	1.3025480430693077	1.6341707914163421	3.3375461018891306	0.06481700206952175	0.46053163011200465	0.2841780833786971	NA	0	0	1	0	0	5	1	0	8
TWIST1	0.34756231809418325	1.9145574483005445	3.089989218173897	1.1437397227022412	3.329693928939517	0.1024843717589214	0.6575716536359126	0.2789643537274168	0.21193178924808678	1	0	1	1	0	0	5	18	1
HIST1H2BF	2.7850406453440573	3.983083442075451	16.744222555872653	3.523174132965316	3.3227961897402922	3.113127896834277	0.021438582072828855	0.03014658960132532	3.6765561468995305e-5	8	0	10	1	1	39	63	18	55
IGHV3-23	3.684709297661186	5.489746673777726	51.76225594188884	4.7186555798411955	3.3203207258233043	0.11186188891669124	0.04006315871662782	0.0785807267403041	0.12960263587811782	0	0	30	32	1	151	140	61	145
IGHD	1.8146657377956374	3.530404805590651	12.097695319954036	3.683627433490337	3.300757552027343	2.758095337807716	0.08902531240796303	0.16271055029469642	0.03840923512272214	0	0	1	13	0	10	38	47	12
IGLV1-47	2.137928135811545	3.7793907196408876	14.219139766892498	4.017123484496322	3.29010583462937	2.8783317226220015	0.06140262443392394	0.11551210329664505	0.015738350143973442	0	0	3	14	0	43	43	6	58
HIST1H3C	2.461021618101273	3.8032979905308175	14.617452634571439	3.8574763185758854	3.259944224434277	3.002256201123701	0.028387148575410564	0.0690447469081279	7.163721283797735e-4	15	1	0	3	0	27	42	25	56
KIF2C	2.157595436442328	3.304681874294395	10.157351400723126	3.505689292932343	3.2583332827924933	2.9038375028246777	0.046446039479578684	0.0897070587179129	0.0028477388242662124	1	1	0	6	2	26	28	11	32
RPL24P4	0.9156036804812026	1.9953550739958414	3.3267421529088113	2.4416217947289662	3.2510278416095515	2.407631410781998	0.16689962944241052	0.17058073165909945	0.07213757569245273	1	1	1	0	0	6	9	9	4
CBR3	0.9588440569527404	2.1451309840708723	3.4422850074026337	2.2875902035666287	3.231447985038	2.445372921118446	0.17651033135756256	0.14585516677340135	0.08502766514994096	2	0	1	1	0	1	18	11	6
IGLV3-21	2.2858950252075867	3.6457115725285267	13.013106098448834	3.988393390795653	3.209399091791539	2.7931908782967163	0.03477488531607575	0.10341646925659814	0.005526587652068717	0	0	1	10	3	28	40	13	53
IGHG1	7.308092157541667	10.07042870564689	1293.5314995006693	5.9745340482159754	3.2059687499404363	0.055742209564619005	0.07115232223420102	0.2733682480792573	0.3956664828594646	2	7	539	1455	0	3730	3100	1296	4205
IGLV3-1	0.8385951994003573	2.137784729218179	3.62729050130494	2.982359046164648	3.202536019400215	2.287343504686227	0.0919298331340252	0.20063585977262402	0.10223105108083892	0	0	0	4	0	12	7	5	9
IGHV3-74	0.9477462389117496	2.3448963517518058	4.368654135785895	2.619258349793524	3.193967711257485	2.2194175724580427	0.1858452854732468	0.20907925194468674	0.1101667471212484	0	0	4	1	0	18	15	1	7
FCRL2	1.0407870712588656	2.5068136695686016	4.573493155645693	2.5385663204776505	3.192182854408558	1.9896719616396406	0.2243720750636989	0.20829653011826754	0.11336578016112049	0	1	3	1	0	2	46	2	8
IGHV1-18	2.7957240866317834	4.420281817612768	23.68960663905554	4.216073724350093	3.1742300304272613	0.11760392285037467	0.04563955958207707	0.09464965949204104	0.1386954742675908	0	0	14	17	0	60	60	44	53
IGHG4	2.1407261923111007	3.612419537988516	12.339879812204614	3.809186018817305	3.166861934561648	2.7932423286683674	0.061304971592373726	0.10828656485050778	0.010528824498240854	0	0	5	11	0	24	72	13	24
HIST1H2BO	2.23926108950001	3.4357499927115325	10.921756635240957	3.5123573545083673	3.145867979329372	2.8742916612933387	0.0331180141024926	0.07657451319596388	8.29885352674388e-4	5	1	0	8	0	23	35	14	40
GGT6	0.9031629966476407	1.9472619195573198	3.097649671166095	2.484752155426059	3.1219260991444693	2.2155333828483283	0.15548007777369638	0.17692859119197077	0.0856406008175399	0	0	1	1	1	5	9	8	5
PMS2P4	1.2206220779735526	2.409051957030684	4.530652877695053	2.821295978599794	3.120104545131506	2.5274148063230775	0.07925483888629473	0.14248688581168725	0.051564342833729356	4	0	0	2	0	15	13	3	14
IGLV3-9	0.4029893053948485	1.5669877767991423	1.8710337428087158	2.426446057419633	3.083469619375166	0.12358494490601178	0.15552025696317734	0.22855757389974546	0.22186526648687138	0	0	0	2	0	5	5	3	5
GREB1	2.045705809294632	3.164631422500992	8.986523663315177	2.843666351156526	3.0832322668859855	2.579761521323875	0.09504816831559855	0.11442850538172294	0.015738350143973442	2	0	1	4	3	5	44	24	14
MFAP5	2.201872370699161	3.1973027995054593	8.90569100512403	2.5310530714500357	3.0826673128419704	2.681239063896671	0.11503365008129687	0.07657451319596388	0.008942310240910101	4	1	2	3	1	4	59	18	15
DERL3	1.10202835930523	2.262882424681448	4.090641655183941	2.676968446464523	3.0824015965649934	2.3671039303264596	0.12871749053238757	0.17504870047983376	0.07258859335523925	0	0	2	3	0	13	5	6	13
IGHM	5.573300496427697	7.278208594520348	184.66734054597043	4.931939184891151	3.0732868505185493	0.1171330861469248	0.07455338760325327	0.11442850538172294	0.1601718404620798	0	6	159	98	6	503	527	201	521
PDGFRL	1.3242955526173776	2.5102471620896156	5.367525665546457	2.9939194074152753	3.0411942146790505	1.9801997844606392	0.1320179063747896	0.20990604980073427	0.08483289271848005	0	1	0	2	2	3	19	15	11
MS4A1	1.9136699663399397	3.587707134384614	11.660930245128695	3.0643627932558273	3.0366574842307967	2.229177431229093	0.20051117292092613	0.19738002149455802	NA	0	0	12	3	1	6	122	7	11
RP11-354E23.3	-0.12260208990125548	1.302657512783516	1.2177542807567852	1.7986385885804452	2.996633785203946	0.05065832614695238	0.40991981373261843	0.3519214046624092	NA	0	0	0	0	1	0	7	1	6
CLEC1B	1.5143584021533703	2.5041517073343544	4.699169944098733	2.693730082138565	2.9947667271524256	2.513442462709087	0.07109585263895103	0.10528812448234175	0.028008947344150364	1	0	2	2	1	4	19	5	27
PLA2G2A	5.2428333140357894	6.305177831860111	93.35894824000763	3.4328165946444504	2.988075503004742	2.5669981327386626	0.03186850926565535	0.0690447469081279	0.0015786213690252887	11	8	9	49	24	59	385	261	174
RPS2P46	1.0429862991593302	2.2839291405953466	4.304460322354311	2.1376127003092096	2.9764882295992523	0.17354251858464564	0.377526521081899	0.2344430425912038	0.12570810481544192	0	1	3	1	0	9	18	9	1
C2orf40	0.8669753351474594	2.379514679393369	4.4157590721113555	2.4210680287010753	2.9711891859148394	0.13100759502199794	0.30222729548391825	0.2651585399600082	0.18525000429265276	0	0	1	5	0	0	13	17	13
RETN	1.2083993424014525	2.326046248953792	4.284423186791567	2.773907028024361	2.9378787870074397	2.0879645700342193	0.13405322883904888	0.191992050241388	0.08074097125530759	3	1	0	0	1	7	24	4	8
DEPDC1B	0.9013109106976837	2.2052453003715593	3.6238349691085183	3.128228623663508	2.9376006317264087	0.17739046612034573	0.0774135950904301	0.23276980621844715	0.1386954742675908	0	0	0	5	0	9	11	3	15
ITGA2B	3.8247791763935055	4.887733026759689	33.1147867575784	3.2141411847546304	2.9371969617206375	2.7460218482391463	0.028387148575410564	0.03014658960132532	1.9967207667536877e-5	22	0	19	4	5	36	82	60	171
AC159540.1	0.846753353620472	1.9264392554453307	2.8286807569982755	2.437163674590014	2.9360478228107922	1.9150868127304355	0.12454685851580985	0.18776261376415254	0.13384355281080915	3	0	0	1	0	4	5	8	10
IGLC2	4.271367109725675	6.436528388440988	101.91822271212186	5.131663021013935	2.9212669098240203	0.05881226567345783	0.061304971592373726	0.19248183624726262	0.4016812362844112	0	1	26	143	0	326	225	90	289
HIST1H2AH	1.839011573357404	3.0263717145446134	7.693231099917743	3.3664166966551274	2.9175285206889945	2.4899219248988333	0.04563955958207707	0.12330656818444222	0.0191949814929274	10	0	0	1	1	14	28	9	30
PLEK2	0.8660933552113883	1.9821754240623362	2.9828226834309413	2.4176090142383546	2.915866197172997	0.18649585334248547	0.17314350732170566	0.20907925194468674	0.13846387564856566	0	0	2	2	0	7	3	5	14
HLA-U	2.0602700877705824	3.0188318714844704	8.190710964639985	2.879680994463512	2.902516676913073	2.4957108063650386	0.08623935381092798	0.11360731584926007	0.011536302439992187	3	2	0	4	1	18	12	13	30
IGHV4-28	0.3708219034842946	1.4667295267400542	1.6940304277291456	1.9296555661030292	2.895874305033955	0.10922045049884924	0.27077727158803	0.2512740271075242	0.2785910921738992	0	0	1	1	0	5	5	3	2
DNM1P46	0.34808660130557556	1.6785312018872638	2.174069117488903	1.4586248317828316	2.8673080211204716	0.09427550145333917	0.5775719292432289	0.30781058025119057	0.3131494942367871	2	0	1	0	0	3	0	7	10
CCL19	2.8701483291032326	3.626354484991553	13.056378151599686	2.711553446655122	2.8614549061188224	2.6562025556748052	0.028387148575410564	0.03014658960132532	1.0796057617003501e-4	3	2	6	6	1	23	39	25	33
IGHV3-30	3.276438601363566	4.849878031232132	32.33331524799306	4.175690621148608	2.857345771989298	0.10870044716502623	0.061304971592373726	0.12218523168434797	0.20560469083141372	0	0	16	35	1	89	88	30	104
RNVU1-18	2.232198832005671	3.2530437875193314	10.29629205053832	3.1331353646732483	2.8436153076059454	1.9049933888322315	0.07469856301080982	0.17071573329253995	0.06024086990033771	1	2	1	1	5	19	13	19	34
RPL39P3	0.6810104849935916	1.7927347696486866	2.417202374342008	2.4682781263257656	2.8419054906149483	0.1525496960338239	0.15552025696317734	0.24356876843416234	0.17274947213201627	2	1	0	0	0	2	8	4	11
PRKAG2-AS1	-0.09043468799070153	1.4005592874785937	1.7354833359360302	1.0794614022199875	2.83252301832351	0.06079108779629161	0.7177310772540838	0.4216520894536503	0.46137949352921853	0	0	0	2	0	5	1	6	0
HAVCR1	0.329222401841906	1.4301072171347857	1.5202627554476682	1.8995277827954242	2.825918710393003	0.10191736812477953	0.24157381160720862	0.2512740271075242	NA	1	0	1	0	0	1	4	5	5
SNORA80B	0.6345395029873441	1.7702429563506221	2.6375624718668353	2.2422492779508607	2.823645521016183	0.12575175826933999	0.24315255062667676	0.2834062883116941	0.21106276015164652	0	0	0	2	1	9	5	3	4
HIST1H2BH	2.7515591085832005	3.904183960420419	16.096435503487214	2.92516934956319	2.8125154739062084	2.462369423059324	0.07109585263895103	0.10828656485050778	0.011887909841002709	5	0	2	18	1	55	38	14	35
LINC00278	0.813182884117946	1.9330938647467215	3.065057278735364	2.378355428038478	2.809955942223551	0.15924684189857985	0.20463329594133337	0.25750501183770497	0.16156609252843007	3	1	0	0	0	6	3	7	10
RNU1-28P	2.2817964801278436	3.2219440813820595	9.67233325499743	3.229388064145462	2.805383765053718	2.3747002090251796	0.06782592388157528	0.12218523168434797	0.011169641442371394	0	3	3	3	2	15	24	15	35
C12orf75	2.2270079371623384	3.0836983291526736	8.394416330711577	2.4386667066339442	2.7976731947480045	2.4572422544514105	0.07816416883350213	0.0785807267403041	0.006201621287153262	4	1	4	4	0	19	30	14	13
KIAA0125	2.244282275979501	3.433292073384159	10.836270508716368	3.338585425338384	2.7971767834651704	2.3363895931926564	0.05005384516184003	0.12927783770572573	0.025224894585146335	1	0	1	14	1	22	50	12	25
HIST1H3F	1.9002860855212578	2.8096572694150073	6.380870984659007	2.6439808641455667	2.785838983074959	2.3965109369148982	0.06149175714521898	0.09869677696148159	0.015290823257809208	4	0	4	1	1	13	21	5	28
AJAP1	1.1985468308041491	2.409688514754028	4.519795400312682	2.9209132642862468	2.781485519061782	1.8848538440737175	0.08929339483907021	0.22195821596758994	0.11875123431856763	0	0	6	1	0	13	9	4	18
IGKV1-39	0.9683514853743955	2.114735184708412	3.2620019382692567	2.499191452268334	2.777957923296159	0.18777114163569572	0.1617084386725539	0.22311002601529845	0.15055619790111247	0	0	3	2	0	6	4	4	21
CDC20	1.0908616209833886	2.1739118268762856	3.5101075671077897	2.7335418770894027	2.767596188354467	1.9586162594875682	0.07469856301080982	0.18775227715132337	0.11118358531269795	5	0	0	1	0	7	12	5	12
HIST1H2AL	2.5155124331515792	3.2771132548489805	9.896263508487626	2.5500211080098714	2.7610208881478173	2.4799226199779776	0.04563955958207707	0.06185163829166443	0.001789730454604192	4	1	2	7	1	21	27	17	24
HIST1H2BL	1.662723294595182	2.8066588986627097	6.577505818692979	2.924010837689284	2.7603259848007182	2.17589651975579	0.09504816831559855	0.17506068138730405	0.05546675031379744	9	0	0	1	1	15	9	10	28
RP11-750H9.7	0.24865127308974858	1.7216948958636324	1.9613896997950793	2.0685343804002723	2.7588607790416844	0.07415435574513106	0.3386421776808892	0.3498896992677664	0.4272291567486652	0	0	0	3	0	0	16	3	5
HIST1H4J	1.300425303705177	2.383524145560852	4.882366578282926	2.7223672459395125	2.758292245008462	1.72194766570944	0.1622745285744269	0.24356876843416234	0.11164750025713692	0	1	0	4	1	14	8	7	10
TNFRSF13B	1.4457844682851468	2.6884827185729403	5.42472628692987	3.0848296494925185	2.757788099662626	2.062171968353949	0.07925483888629473	0.18875458598056166	0.08471166177430824	0	0	6	3	0	5	34	5	20
S1PR4	0.7374776577684461	1.866826706881156	2.648219404002344	2.194747228092892	2.7544178095676686	0.1423655801458794	0.2260622967968934	0.25451506570403376	0.21252095019171777	1	0	3	0	0	6	2	5	12
CCNB1	3.0718109449883517	3.7939979591252935	14.710889546429346	2.691654395139208	2.7365496853256794	2.536894118839779	0.02473003029856117	0.03014658960132532	9.626927045941556e-5	12	2	3	4	2	19	41	27	56
PMS2P1	2.1749237041493594	3.074575125636936	8.632817551671415	2.750942818343507	2.7354279419821417	2.3053266653756466	0.06610745257696195	0.1279098375017301	0.015290823257809208	3	4	2	2	0	15	31	14	16
TNS4	2.0866789248074427	3.3623399897738233	10.599559912386905	2.8275809415137605	2.7195391682683643	2.173761776613124	0.139131029091019	0.18031053987053144	0.05737453597113544	1	0	3	14	0	32	9	18	30
HIST1H4L	0.6773615039694517	2.2472716943326043	3.68469301599557	2.6583820695040257	2.719241725189954	0.09489433651397909	0.2603304544581305	0.3388131222760467	0.3218543757755942	0	0	0	6	0	10	17	0	13
CTD-2553L13.9	0.8586587822494486	1.8762653177025654	2.592945977015669	2.458072838491765	2.7109839023315576	0.18919444559753262	0.11503365008129687	0.21519075722813388	0.16307761439751792	0	0	2	2	0	4	8	5	9
IGHG3	4.293852191113202	5.983062128896589	73.3684132906548	4.619055692298718	2.6986615716008338	0.0896184266639894	0.06069295928857911	0.1653919433242841	0.2915154417304589	0	1	37	98	1	136	297	99	188
IGHGP	1.6627525966697958	2.8924018979844925	7.124068416978106	2.8829984764861685	2.6901159856685664	2.0325855168997045	0.12871749053238757	0.2093201213174572	0.08164923894570293	0	0	6	6	0	23	9	8	23
IGHV3-33	2.736197212581517	4.168052807651802	19.65468021784265	3.5417271850145995	2.678626902885364	2.1464378522135523	0.08929339483907021	0.17506068138730405	0.05235781479572981	0	1	24	9	0	65	31	17	60
KRT4	0.2774305939295387	2.0268256681571533	3.521156691055666	0.6666235056500872	2.66465185324584	0.07258265713674075	0.8488863168232571	0.44311614533567906	0.3928025102984596	5	0	1	0	0	21	0	1	2
GZMA	1.5052738497285993	2.777967771229077	6.972629147966778	3.0454534401285898	2.663055709941389	0.16714446381953998	0.15548007777369638	0.2801667932932227	0.16362351029513122	0	3	6	0	0	13	7	17	17
PPBP	1.9163935497555813	3.2077912133811046	8.821537528563383	3.5070117043440194	2.6622967946141043	1.9736536711869401	0.06140262443392394	0.191992050241388	0.07967466740562554	1	0	13	0	1	7	30	14	45
RP11-3P17.5	0.6567626659157755	1.8010373852922366	2.6672615873233196	2.4194468611190696	2.6608125012254646	0.10619247274140688	0.19186419585049996	0.33054345192150314	0.25535288466826433	1	2	0	0	0	2	5	5	12
VIT	1.366688617509102	2.230125448044162	3.9390795065257316	2.1882246932747718	2.636237080492943	1.8987737509861196	0.13389684860047021	0.17337203121460934	0.08938576251424524	1	0	2	2	1	3	12	11	10
DEFA4	0.6463641762246944	1.7113249541048483	2.121543623972844	2.0783451691440122	2.630440301686252	0.12643242487604442	0.21979898844583687	0.2603226028277458	0.24978932924128044	1	0	0	1	1	3	7	1	12
CD27	0.6251074032555093	2.002761895979861	2.917719395868895	1.9577989807672544	2.6304041866438497	0.10220050868643928	0.37225167372566426	0.338844819955162	0.3195766740460411	1	0	0	4	0	9	16	0	5
HAP1	-0.06365601026805769	1.3558992242910637	1.395777257977798	1.4342114174590372	2.6165140041716186	0.05630237490973131	0.5339696772917577	0.4231734322742686	NA	0	0	0	2	0	6	1	0	6
AC142472.6	0.7604166441537157	1.8594666355702014	2.942759572612002	1.813762324173353	2.6116859831138814	0.12063965736638554	0.35593237008384837	0.32314357290596235	0.24864305927772526	0	0	2	1	1	2	5	12	3
HIST1H2BB	2.2031711596908883	3.1668554402730846	9.048023110470522	3.0685507648000376	2.6019926256521853	2.126467322142779	0.07455338760325327	0.15137830675987338	0.024273998466410266	9	2	1	0	2	17	28	9	32
RNU5A-8P	0.0467897597497648	1.490892772500455	2.1375306466072495	1.2168386183230122	2.598084352072428	0.048321147300251714	0.7006980364233261	0.48373878589993546	0.48328704497771374	0	1	0	0	1	8	5	1	0
HIST1H2BI	2.217583591652974	3.291754772193032	9.85794046658035	2.967135798503881	2.596722122479689	2.144577391735964	0.08778270554532884	0.15894854134418435	0.025224894585146335	6	2	0	9	0	23	40	9	21
KLRC1	0.26177920105844427	1.3477974952646952	1.2268531645880063	1.8170818042549475	2.5835491212319823	0.08615899822974882	0.24315255062667676	0.2750691365090176	NA	1	0	1	0	0	1	5	2	6
POU2AF1	2.663864165743595	3.941968926008323	16.324866981958106	3.508809984534203	2.578773420150002	2.109762065452311	0.07469856301080982	0.16518084144967626	0.03858835417937424	0	1	10	19	0	40	59	17	37
AC009303.2	0.10744116875334433	1.4467370429868316	1.4786102047777634	1.638795508778478	2.5746753542584977	0.06092748717808061	0.45008020632640733	0.38872172995644805	NA	1	1	0	0	0	0	6	1	10
EEF1A1P11	1.0172385805309594	2.177976942594558	4.205625340740336	2.570452484465195	2.5746351360333075	0.11680028535706957	0.19259520162869462	0.3498896992677664	0.25548134036300846	2	3	0	0	0	10	4	6	12
B3GALT4	1.0874337707754145	2.071701606115045	3.066170475474653	2.047683506899335	2.553093309913762	0.18457093153824383	0.1935295099746853	0.22095487042595346	0.1731936089849422	1	0	1	2	1	2	7	3	23
RIMS4	0.20390896069161743	1.5824144325955454	1.8222968452304626	1.3357569431328387	2.550395813822802	0.07103885255433565	0.5860739851895038	0.39898427262850455	0.46284757136202465	0	0	1	2	0	0	11	6	1
RNVU1-6	0.8603641116198304	2.024179969418328	3.7096110156176394	2.5793617646715563	2.54165803173821	0.09605113464600354	0.1975734995270766	0.38078908960383157	0.3118576594635263	0	3	0	1	0	7	4	7	9
CDCA8	2.1838315206698025	2.9191782656013667	7.4848003370695695	2.2709705867434726	2.5390901477375984	2.1215577549269815	0.08929339483907021	0.10718649999459252	0.020782278114697125	7	1	1	3	1	16	18	14	15
RBP4	1.2702208255708287	2.3102727064200854	4.262945403174209	1.701915430428042	2.5357132217268457	0.1916761662573955	0.3274835708506699	0.24910467013595822	0.1689727006774968	3	0	3	2	0	2	13	17	4
TMSB4XP4	0.08567225653387142	1.3752134072140756	1.6127308637437947	1.421236963825076	2.5215930011801486	0.061278538184652516	0.5315869206182705	0.4308915623809882	NA	1	1	0	0	0	6	2	0	5
RTP4	1.1005267141413988	2.1141289172457487	3.5132099967409838	2.251688602653379	2.5162241343291476	0.18872372326680326	0.1858452854732468	0.25690902257765613	0.17042665420070427	4	1	1	0	0	10	12	2	8
IGJ	5.2433108788782885	7.139832180831851	167.4269385501742	4.923145103116651	2.5062195016217714	0.05730109251235707	0.07869963447811129	0.2522133145030485	0.49592188716487395	0	0	244	99	11	382	423	194	536
PRR4	2.8306739481620826	4.218239761713196	20.332484980998686	1.6153527543944493	2.5054271853939154	1.8284562230419283	0.5174011294522637	0.2344430425912038	0.0946188222781007	8	0	11	21	1	3	82	79	9
ADH1A	1.0896915468175918	2.0671246024978953	3.6535616814036196	2.2706331299857414	2.4936046191769203	0.1582981600813695	0.20957118602487695	0.29577134880044664	0.19341488610874583	0	0	1	2	2	5	6	10	7
RAMP3	4.208153959338317	4.842659644128868	32.38775881963056	2.4651749063909545	2.4933170378177434	2.326367620232023	0.014231573709493768	0.009373132357654848	2.4559630671891313e-6	24	3	24	9	3	49	79	60	111
P2RY6	0.41936949342641144	1.5624586683469273	1.6189040348151824	1.5360563255298958	2.491052714627876	0.09378444551671734	0.3988182203400505	0.3049856228074963	NA	1	0	1	1	0	3	10	0	6
HIST1H4F	1.2080691116601383	2.230930430651713	4.1914928169549555	2.5688232381324307	2.48915434961715	0.17242847462201763	0.17810437437123994	0.28662483768867264	0.1822417841395744	0	1	4	0	1	11	7	5	11
IGLL5	2.010922598522129	3.2731805688482356	9.599066028396066	3.1686631630119306	2.4779068408731173	1.8258687034661425	0.08902531240796303	0.22457707405975436	0.0898393615351872	0	0	11	8	0	28	24	8	28
UBASH3A	1.3156570161348784	2.3434363767051067	4.746715166147739	2.35231528451626	2.467183334980523	0.17363566904478211	0.22396559361983254	0.2922332699328656	0.18254659419692323	0	2	4	1	0	13	11	7	5
HIST1H1B	3.6858876358012265	4.640356796011511	28.159863073459746	2.913169252302326	2.453398445203672	2.0131197317278495	0.07469856301080982	0.11551210329664505	0.022627690590071553	39	6	1	7	2	76	76	21	78
IGHA1	6.5637490378478445	8.741612068288102	514.5529793761219	5.243881855110166	2.4512584744878088	0.04548023625270624	0.13866348914978258	0.3384371155582625	0.5857493233982216	0	0	444	596	60	1384	925	661	1314
HIST3H2BB	1.0660077865495026	2.1863170886050565	3.705744037948377	2.577137763559083	2.444468843362512	0.15823687363854766	0.13866348914978258	0.2922332699328656	0.2216212540897317	0	0	1	6	0	11	9	4	9
RNU1-27P	1.1903584923720936	2.3027362681737666	4.379005055588838	2.9221155189249792	2.4414296401706714	0.15154988355784937	0.11521411425912045	0.3328591170854138	0.22113020140049713	0	0	3	0	3	7	14	5	13
RP11-611E13.2	0.9592588908570077	2.033120356643833	3.125112390191251	2.424448709954572	2.43786397816823	0.1533890296301879	0.14968273573988172	0.2868889614945856	0.23250499380096612	1	0	0	5	0	7	5	5	12
KIFC1	2.830415106533434	3.5917243757007324	12.41785054092467	2.477306248013478	2.432802062257972	2.1137563304737643	0.06069295928857911	0.08414323953567794	0.007521832636216837	16	1	2	6	1	25	28	15	50
BSCL2	1.4008750976078392	2.3955051384843036	4.5946465717171	2.395687608057147	2.4308505005643406	1.4333121521137255	0.12454685851580985	0.24792294270785414	0.14761228438471904	1	0	1	7	0	11	9	9	10
TBX18	0.3745630172498098	1.6928248648490498	2.2300496792405946	1.9453661112583795	2.4075050025904483	0.0774472307191963	0.3677030135869899	0.4216520894536503	0.4443697384430687	0	0	4	0	0	2	1	8	8
RN7SKP230	0.2847181874437139	1.5684244208364013	2.086300725577696	1.398048759265434	2.4061007569295736	0.06964128811345438	0.622742100417046	0.44881277225285116	0.45502312368230463	0	0	0	2	1	4	0	5	7
EIF4EP2	0.08567225653387131	1.2988203632050679	1.1025140555041253	1.8545019830976917	2.399876784788214	0.06285881589597492	0.2901367612764642	0.3779224680683247	NA	0	0	0	2	0	1	5	1	6
SLC28A3	0.29267795123134244	1.7023985915478745	2.1647834694507595	1.9061567698580235	2.3963040695597013	0.06671651243180658	0.3976081660701653	0.4419553252908469	0.4949941302039907	0	0	4	0	0	0	8	8	4
RP1-278E11.3	0.10744116875334436	1.471660117247933	1.6931826594307995	1.7125243961202579	2.3926968467117327	0.04480979192556477	0.4773562964231861	0.4741412172883504	0.5603511380045615	0	1	0	0	1	1	6	0	10
TMED1	0.6505828262468079	1.6387326805208544	2.3528107900498716	1.9901204650533406	2.388562716826867	0.0985494386901655	0.30002074488142605	0.3650426489573905	0.32130274722275237	1	1	0	0	1	3	3	5	7
NUF2	0.8613360795402778	2.0232534172869236	2.971729231761977	2.3241089025884443	2.3870759600377096	0.12635267595138927	0.18781246083702868	0.3299036664085623	0.2960734303847669	1	0	0	5	0	8	11	1	10
FGF10	1.9235130349228535	2.741053598858859	6.44054290493984	2.022180315116951	2.3846005167811595	1.6175576419967874	0.20093756471902935	0.1975820162436335	0.09556512253435627	5	1	2	1	2	2	15	19	20
SCARNA20	1.038472237545847	2.26080883466779	4.877927668598061	2.720488990168751	2.3818009634893547	0.07752711525535903	0.22453612215248972	0.4460016375923105	0.465011153054052	0	3	0	0	2	12	5	7	8
COL17A1	2.1048080078711178	3.5671911058751764	12.540682052246837	3.73326726869486	2.379736295293243	0.06012935863505205	0.08902531240796303	0.3009855332022043	0.51575889208798	0	3	0	20	0	27	16	20	44
CTD-2349P21.12	0.4473182453148519	1.5138606136081443	1.5826829467338825	1.933946408448978	2.367588721859096	0.09390857521660008	0.24168786951423882	0.3299036664085623	NA	0	0	2	1	0	3	7	1	6
ALPK2	0.7807249590335307	1.7753943493173752	2.2777520479954707	2.0472232587519583	2.3492430585273754	0.12826600481307338	0.2138493674169186	0.2966914376702449	0.2915154417304589	1	0	2	0	1	2	11	2	9
ZWILCH	2.990196377053865	3.602758080645462	12.581696607200978	2.354663924605899	2.3490507845368946	2.100904992162902	0.04006315871662782	0.0690447469081279	0.0018559901515987657	13	2	5	3	2	19	44	14	45
IGHA2	4.339671696598994	6.051267494281717	77.57128524135913	4.311633057392184	2.34131522856395	0.06193039599538392	0.08902531240796303	0.2535477950413869	0.4881056737189136	0	0	101	75	3	197	193	108	151
RP11-573G6.4	0.7762615769806935	1.7715508259101176	2.2621325929157177	2.0395005442092278	2.3408371323851718	0.12734825488172247	0.2164057813193452	0.30045912068916364	0.2958147115843452	1	0	0	2	1	2	8	2	12
IGLV1-51	1.518702996589537	2.680808051446184	5.638885054675651	2.8824424600971907	2.3384121413433157	0.2144419663643715	0.10391402324347315	0.2757758514356627	0.17093382477168495	0	0	9	3	0	13	15	4	24
IGHV1-24	2.5135746778151087	4.1865198412542215	20.02500646734189	3.886902781106556	2.338103443887296	0.06082349020691562	0.07925483888629473	0.321739830067568	NA	0	1	1	41	0	65	33	23	39
IGKV1-16	1.2634973999044696	2.381948822025147	4.290040029554941	2.6522911063393733	2.332632783235836	0.17855436858373133	0.13263204434344364	0.2922332699328656	0.21378448059173674	0	0	7	2	0	9	20	4	9
ALDH3A1	1.0413942668674003	2.28888535833652	4.577325050328233	1.2211851623709398	2.317524288775595	0.10674134576791379	0.7050388191284923	0.4105386272831809	0.3393188991461579	4	0	2	0	2	11	0	11	10
IGHV3-7	1.1207486956683863	2.066991247742972	3.33390108066018	2.345067256398746	2.317319405696301	0.17671221070997534	0.17008229352204138	0.2877541131415999	0.21378448059173674	0	0	4	1	1	7	7	4	12
HIST1H2AJ	2.3924854161664655	3.4919338879203154	11.29632027606124	2.984367624796241	2.313044828783329	1.8004324281668849	0.08580847786077903	0.191992050241388	0.06368633969498702	18	0	0	8	1	23	44	11	31
ADAMTSL1	1.9326577099226598	2.8130660367610902	6.247302803776882	2.118026212034531	2.3121189970839398	1.678935438255836	0.1589912813093708	0.17864165672720095	0.08935860632852519	8	0	2	3	1	3	37	10	16
SIGLEC7	1.4361021071142313	2.2877461900508433	3.928333098607622	2.1817507137405774	2.302485568726385	1.4716279785599575	0.09797881812228773	0.2091795475302472	0.1386954742675908	5	0	3	1	0	7	10	6	15
SPINK5	2.265437835035199	3.253538139876639	9.612712316669795	2.6065440476760493	2.3017050212816206	1.7073554362844439	0.08902531240796303	0.20016105506815404	0.0856406008175399	19	0	2	1	1	20	20	19	22
PSMB10	2.613209075285833	3.415005687443391	10.77123614135678	2.1733941969234225	2.2922724971338226	1.9063299374971534	0.11503365008129687	0.12199104906133759	0.023115964487319243	13	1	5	6	0	25	16	12	46
RNVU1-17	0.951477593163582	1.9472588226565153	3.3970411428249503	1.906710339721929	2.285683626832897	0.11228569177078208	0.34079916165899926	0.3882999663909114	0.3131494942367871	0	2	1	2	0	6	3	9	5
CYSLTR1	0.679384236789184	1.8299076728874588	2.306922804852947	1.5462882852612063	2.284438376531329	0.10376590323469075	0.43541835871274776	0.35661030616014705	0.3816659529429467	1	0	1	3	0	0	14	5	6
RP4-535B20.1	0.6008651621388944	1.615379476979633	2.0217027612150846	1.8766942455899622	2.283767444268792	0.10372131938639217	0.26222767416089915	0.354086551996334	0.3726286720171252	1	0	3	0	0	4	3	5	5
HIST1H4D	1.6554563529038888	2.671497864655233	5.619124612926565	2.522734225994776	2.2833986156581805	1.3947758419924707	0.15086664367765187	0.2560743205675419	0.1386954742675908	4	1	0	7	0	11	15	3	28
ZDHHC19	0.1798941350399769	1.3216625379985638	1.3084394703741367	1.7313285226126316	2.2709057836815325	0.0630452249390505	0.3558060402943242	0.4208723851121294	NA	0	0	1	0	1	1	6	1	5
CPXM2	3.571573680807195	4.175804985698444	19.862096868601586	2.1260358181443606	2.2675543314004685	1.9835446266768517	0.07469856301080982	0.0707492114691737	0.003960443953072766	18	5	8	7	2	14	80	44	41
APOD	7.317865813378291	8.028106436934864	314.00860189811254	2.2045443334578163	2.2668968822579556	1.917153731209935	0.06149175714521898	0.09195929823751081	0.009128867467298496	235	22	92	112	111	214	708	1022	516
FAM26F	0.3789400659498195	1.590489849610172	2.3138982159283015	1.3043199769818143	2.26672779342487	0.06277674453626304	0.6606992096726971	0.4823513624485448	0.47810168142135534	0	1	1	0	1	5	0	4	7
FAIM3	1.904393752549023	3.19525826625057	8.655662711313576	3.3641472419172627	2.2551277551354123	0.178209074617792	0.07925483888629473	0.29300264218072525	0.21378448059173674	0	0	17	1	1	10	46	7	29
HIST1H2BN	3.4810417823110997	4.055429513109928	17.931287085656983	2.154991525789303	2.242434015163431	2.0080882299696623	0.043185235223245674	0.05104090145271045	0.0010342356569522505	11	2	8	16	2	39	54	16	55
HIST1H2AE	3.2991434136880438	3.872990873743015	15.925696092870881	2.2471050126368124	2.2395165451813175	2.0140492372934564	0.043185235223245674	0.07595337328849376	0.0015647531888075548	8	1	8	7	6	31	37	19	52
RPL39L	-0.04071702388278806	1.4069072623868673	1.5292658623911364	0.6907008540056467	2.238722883199579	0.04925652767737331	0.8216145842224684	0.5132445427874098	NA	1	0	0	2	0	7	0	0	6
GLB1L	1.5757935328955783	2.3280864912849037	4.227885942465814	1.8988847805050777	2.2366195684823396	1.1942243172822673	0.1975734995270766	0.21501935498887811	0.1515803202128775	3	1	2	1	1	2	21	7	11
CD72	3.3652556161774494	4.098027412162582	18.415058046868992	2.46468889957889	2.235592709915187	1.8739764429769696	0.06549653145239814	0.10828656485050778	0.019007089842758996	8	2	3	25	2	37	43	15	80
LINC00493	2.3804856040745865	3.2765305585060203	9.526663538310338	2.580626100765699	2.234477134618914	1.7433456688152527	0.07455338760325327	0.17692859119197077	0.05527895491271456	6	0	1	14	1	10	28	19	33
FAM183A	0.2028331214252465	1.5385059933607925	2.376362410959323	0.7720293593815593	2.228034261350773	0.05196986752278495	0.8275084145508288	0.538723416837865	0.5385751767798245	0	1	1	0	1	7	1	5	0
HIST1H2AI	1.8236472414500626	2.58059099046112	5.659883894174638	2.2579829082007787	2.2196194949646695	1.553785749676362	0.10692025785794594	0.2344430425912038	0.09117681851399659	3	3	1	3	0	7	17	10	14
ADAM28	2.5978042585368692	3.7415513655585753	13.712874442928298	3.0792100510046208	2.2153863399709395	1.6470088869190662	0.06782592388157528	0.21702551834655467	0.08867696799092946	1	0	11	21	0	16	48	25	42
TF	0.014389364413035424	1.4567235564480123	1.2757370530159873	1.1050099930658908	2.213838153758901	0.04688732104682239	0.6420968652960931	0.47716063186128654	NA	1	0	2	0	0	0	12	0	5
FAT2	2.6288207096233083	3.4066280903413806	11.155518363660931	1.97986719799734	2.2099752031462656	1.7405955029888136	0.1827301620307661	0.17058073165909945	0.04535842603069122	4	2	11	7	0	28	13	20	25
HIST1H2AG	3.6978663742094744	4.528916599430365	26.557485984815358	2.826089646169825	2.207148256125123	1.4032751122130918	0.07869963447811129	0.18031053987053144	0.09129750472201197	7	5	1	17	12	67	64	18	70
HSH2D	2.4979325484216868	3.4073462263196075	10.384367506103645	2.4839100125634355	2.204038845385265	1.7991244730967202	0.07415542652560798	0.1620356466928522	0.032498972348952104	7	0	5	14	0	14	46	14	29
ACAN	2.814255568652602	3.7244632633846555	13.813989861979284	2.1722842807065232	2.199571465549347	1.4501041114715758	0.22655723048975962	0.21045056493894687	0.10670313723183714	18	4	1	6	1	6	86	24	18
CCDC150	1.4837379309353018	2.4975638785770267	4.6719392623038996	1.977455278000109	2.197555417025628	0.19526228034843526	0.2546518853934279	0.2780758255508433	0.2186585154509512	8	0	1	3	0	7	4	6	31
DDX12P	1.5373170138384915	2.4544299015320705	4.695838426976957	2.104380061623738	2.1908846523444314	0.22042070228913307	0.18195644777188405	0.2655866485028754	0.19275204846945423	8	0	1	1	1	2	15	12	15
PLCH2	1.953732350103583	2.7375824680768446	6.4631974281137445	1.737779834492531	2.1908704807219355	1.4207115336017913	0.2685274245575393	0.23120166935497927	0.12311705290990745	3	1	7	3	0	16	6	13	14
TICRR	2.0492697435954232	3.017909319004823	7.875439524382264	2.6903094965576018	2.190150845736244	1.4903715913698963	0.11503365008129687	0.25439343867466097	0.10678028852947051	4	0	0	11	2	10	28	15	17
HIST1H3B	3.2106184340361463	4.180193656273784	19.698718329882684	2.968280670671024	2.1890657845107504	1.7422512474506988	0.09514809544711893	0.17071573329253995	0.042935245215379926	19	3	0	23	1	39	49	22	69
SNORA13	1.9847075881457543	2.6894433584186337	6.425399417802875	1.708841865456785	2.188388043364695	1.2497452261408415	0.26179451706568907	0.2344430425912038	0.13374170259175458	4	1	1	4	2	21	10	6	10
RPH3A	0.9043561867677348	1.945462743311689	2.6465859514295156	2.259577466159761	2.1880059379649257	0.13045461282844126	0.17472751567625866	0.3430051603895248	0.329854263660322	0	0	4	2	0	2	12	4	10
TMEM126A	0.993968023147655	2.0375766842273033	3.336306507376644	1.7677636717497272	2.17721737281322	0.11314931292909351	0.3892624349330431	0.3912454712418954	0.3543238648818173	2	0	0	2	2	8	2	2	17
CXCL13	0.9634431270857327	2.0989634117671314	3.4106234405641374	2.5317401820075056	2.1692634983561305	0.10751878074804777	0.19277385568581754	0.4105386272831809	0.37265748806732835	0	2	0	4	0	4	16	2	11
IGKV1-5	3.83267587890622	5.364082697280159	47.20136201749209	3.9772034393222775	2.167662082306886	0.0664434517978508	0.08753518405945637	0.2651585399600082	0.4943395592249759	0	0	76	40	2	104	136	65	98
C16orf54	1.724980939012707	2.757328144380588	6.543756036795142	2.3407464321591123	2.1664154972366134	0.18536222164582647	0.23030955951694213	0.3317501184812417	0.21665409887358555	0	2	4	7	0	3	12	21	17
CRISPLD1	0.6475808761758656	1.8026720350882952	2.1500583520609386	2.087670342517854	2.1659592806343824	0.09410372609755824	0.24315255062667676	0.3824761833517163	0.44153911093862075	0	0	4	1	0	2	11	1	11
BUB1B	3.0959238969523035	3.9544614411194354	16.421358236117015	2.5739172831263977	2.1531077194122767	1.7268299845381267	0.07816416883350213	0.15412722422360803	0.04411690980199419	16	1	1	22	1	35	40	16	60
FABP4	3.611292371790443	4.465057565603903	24.551751648813582	2.8006130546666004	2.1515491652050587	1.4799515105287504	0.07109585263895103	0.17692859119197077	0.08241392496435845	7	1	26	2	11	21	121	31	63
IGHV3-21	1.5460596907449562	2.6348472460267023	5.472117808603947	2.7025797894361063	2.151186466212341	0.19927976922126714	0.1320179063747896	0.321191267270105	0.21378448059173674	0	0	4	9	0	11	10	7	23
IGLV4-60	0.6274454494290522	1.8846668220229081	2.7220237996835417	2.3145850135892285	2.147996373928909	0.08350342999720989	0.2356577863369187	0.45382911998847925	0.4588503706397259	0	0	6	0	0	9	8	2	4
MYBL2	2.261735104432731	3.212283295311735	9.339111748390033	2.756468840444985	2.145632873423493	1.531689476026533	0.10577653984583497	0.24873824153510946	0.08502766514994096	6	3	0	11	0	18	25	10	30
PIK3CG	3.4846345418391524	4.147978769332533	19.912694290895747	2.5322612713462234	2.1441913888698965	1.6943742373490367	0.043185235223245674	0.129730905650973	0.025224894585146335	5	10	13	6	1	33	58	25	53
RP11-96H19.1	0.2550641061848916	1.5988161977009745	1.807499096004921	1.860590805654026	2.142566186166385	0.058464559173825904	0.39086024743249254	0.48439536113120174	0.5799960782122301	0	0	4	0	0	0	8	5	5
SP140	4.084327939252402	4.635647754274342	27.73928958955303	2.282597810317004	2.142222593683462	1.9359307810879869	0.03169706041072131	0.0477773400327331	4.564429753977372e-4	9	5	22	24	2	40	102	36	78
RPL15P3	1.2328399739505533	2.0692171635303405	3.4274532873784977	1.7942514746727178	2.141452315255274	0.16221051391787938	0.2591438612995854	0.3090583518079218	0.26132756217542313	1	0	1	4	1	3	5	10	10
RNU1-98P	0.9464678276604112	1.8505727876629974	3.119931251501197	1.4696149472158324	2.1411347341415055	0.10474301206816944	0.4466780954826894	0.40680587533210205	0.3553699085690703	1	2	1	1	0	9	3	5	3
SNORD116-2	2.840381144361201	3.5372430749715917	13.240115480971507	2.005916796755094	2.1281536882782386	0.2978299237870552	0.2097486228266876	0.24792294270785414	0.14285852631493012	3	5	3	4	5	32	18	23	15
ITM2C	4.030725886161812	4.554530492395049	26.42072768749394	1.9302261470711781	2.118893581372015	1.8958932216304565	0.06370688248153067	0.04739015079854759	8.920275493623275e-4	17	2	20	19	4	60	45	38	73
HIST1H2BJ	4.083238521931231	4.940242826777041	34.814189306700335	2.5878372518648516	2.117725441756091	1.7659840890256575	0.06782592388157528	0.12502362862489821	0.020463400057385353	19	0	7	46	9	71	111	36	90
OLFM4	2.9299268706737527	4.036489486068984	16.97474575832713	1.2642221866949563	2.1167001477419922	0.19692756028550973	0.6036899791810213	0.2834062883116941	0.22186526648687138	11	4	8	11	3	1	122	2	78
C1orf106	1.385383590700839	2.4731735452871106	4.752523451972799	1.7323279526976785	2.112981907684789	0.14851050857565537	0.3497092154293954	0.35195221074018895	0.2853849348980142	4	0	1	7	0	16	6	1	20
CTD-2319I12.4	0.8517631191236429	1.8581155152858388	2.6576889155222854	1.9845156577001577	2.105029517430108	0.11401299484811792	0.25963566211510913	0.38874385603894596	0.3715819132069844	0	0	2	4	0	3	6	8	5
ALOX12	1.2268161816974312	2.370584726666678	4.037474441284936	2.390623483619885	2.1037896691846014	0.1400392424805389	0.199462225880311	0.3639002532130231	0.3195766740460411	0	0	4	6	0	6	9	2	27
LINC01232	0.07254432856517568	1.3421588143443326	1.208133636396701	1.5624967124447058	2.093167965622957	0.051167280035981325	0.43181017564635893	0.4810667819417583	NA	3	0	0	0	0	3	5	0	5
PHYHIP	1.4091250389591015	2.305149541103847	4.0143628470430555	2.149207077203718	2.0922698989079644	0.20292134575826984	0.14029876980050668	0.2900843469022214	0.22803683124108984	2	0	1	7	0	5	15	8	9
GBAP1	0.30850983248291913	1.6606907795641774	1.882712235512245	1.708941098983167	2.0884401178164147	0.0636975547450486	0.4351911526685736	0.4810667819417583	0.5585162989049974	5	0	0	0	0	4	1	1	14
TMSB4XP8	1.3911982658452808	2.3530880096953855	4.822870613992838	2.5062121447892314	2.082781545635135	0.1319903534301757	0.18792290482909396	0.3978451791211032	0.31697337143196463	4	3	0	0	1	5	8	9	16
PRTN3	1.5281006339751388	2.621668706875312	5.800898905422559	2.6235771900317513	2.0697880137711304	0.1196774293761849	0.1666945997752969	0.40536348217341683	0.3664898698970893	4	0	0	1	5	9	22	2	20
HSD17B14	1.6931823515362254	2.5224964138310706	5.710378029352078	2.070841466388653	2.06878492773871	0.16776534396581053	0.25025186998532617	0.35163939184078824	0.24642978530679696	4	3	2	0	1	5	8	16	12
FAM72B	-0.17231975400916896	1.1870989822044542	0.827112696965524	1.0125162826945469	2.0682422586230746	0.036368293702846645	0.6564480501323764	0.5078118992687082	NA	0	0	1	1	0	0	5	0	6
GPR174	0.4700535474935711	1.6826811870821825	2.2677912105096674	1.9800904143659657	2.0679814576083935	0.07347137138121632	0.3315628811736773	0.4877012914231291	0.5063468721887736	0	0	5	0	0	5	2	6	4
CA11	2.045640972616095	2.686834225333002	6.036090740334387	2.053276111258381	2.0677611123355435	1.4031075423381731	0.15552025696317734	0.2093201213174572	0.10595865802069841	1	1	4	4	2	9	11	7	27
TMEM117	1.1805474339555198	2.089385425838877	3.564200069837985	1.308517165222502	2.066798925144943	0.1316343744670135	0.4623737847494409	0.3670434479776744	0.3309735515129436	4	0	2	1	1	1	6	14	6
RNU1-4	1.3620883881966568	2.2672271687040753	4.592176496438985	2.0977819797679986	2.065006909321514	0.11758539513483524	0.30864601956298005	0.4091830391649834	0.3532584861293512	0	1	2	1	3	8	3	8	14
RP11-358B23.7	0.5081502225706847	1.6548459916406593	2.0397591834396076	1.350537702224851	2.0640769129914607	0.07976075150463732	0.5219969537123427	0.44929882674240035	0.49175104596543284	3	0	2	0	0	1	1	7	9
NBPF25P	0.995702661737662	1.9991198117652393	3.0216803666699024	1.9911199369340733	2.05690746860931	0.12463664475672886	0.24629244371600498	0.3787454479354591	0.3573494591280619	6	0	2	0	0	4	4	8	10
LNX1	0.8412724966911866	1.8724779058334227	2.9280130370216555	1.5938592720143154	2.051523437669952	0.09817375773608457	0.4215477954221055	0.44525361578356587	0.4163052357320234	1	0	0	4	1	2	3	11	5
ORC1	1.0752496815825863	1.9672001478592325	3.062695386646516	1.7585114498946663	2.0507702243054164	0.12314581259781845	0.3384557489802239	0.3717251756286574	0.3473889693375329	3	1	0	1	1	2	16	5	4
RP11-29H23.5	0.1798941350399769	1.3412660798301037	1.3258137445595235	0.8665531507749151	2.045464825672654	0.061158167172713516	0.6953412260865981	0.47716063186128654	NA	1	0	1	1	0	0	1	5	6
RP11-144G6.12	0.491822459713044	1.5437765951139504	1.742479502631963	1.7606073746517794	2.042974767156287	0.08150818183995875	0.3163920848513169	0.4308358482456019	0.4966381943329046	0	0	3	1	0	5	4	1	6
IRF4	3.2924510697469156	4.042409388934464	17.658563064055922	2.4819185289108425	2.040013134794018	1.541923239517087	0.08596297198556846	0.17357089884248197	0.06486298587397635	2	2	9	27	2	36	61	12	53
PTTG1	2.1426166134786917	2.9670479341631575	7.563736083840922	2.4070205013425268	2.0398015751576324	1.2187177298398921	0.1666945997752969	0.2651585399600082	0.13266636246553523	7	3	0	5	1	4	27	11	30
LINC01089	1.4431501047808135	2.286948704769137	4.219504500991289	2.05407793896917	2.0375682100252672	0.20896344152607302	0.2115409349909673	0.3270452695249294	0.22372972720020273	5	1	0	4	0	8	8	8	10
SKAP1	1.2626568536278653	2.748418438297679	5.693263046366455	2.3647550597425226	2.0358218980180096	0.09674139516932202	0.3542282181492219	0.442436646937315	0.4331122283464682	0	0	12	3	0	9	24	0	30
PDGFD	2.3257332647643842	3.2704928637336677	9.208088546719853	2.1631295976839695	2.0339312915693313	1.0932530507379465	0.17953944029996322	0.25781091567632863	0.16300561845922307	4	0	3	16	1	4	56	14	20
KIF11	3.583367330809723	4.109950842531019	19.179995060462097	2.158317947499533	2.031838885467316	1.6894753607038515	0.06250972495125243	0.10860265257888313	0.015290823257809208	14	8	6	7	3	35	54	13	68
IGKV4-1	2.783051655423086	4.239749957112007	20.244833397251266	3.5513378745711233	2.0249675870422097	0.05707924901959418	0.09845784905118252	0.33054345192150314	0.5603511380045615	0	0	19	36	0	42	81	19	42
HIST1H3D	2.907893004831663	3.638589774866326	13.032460961775177	2.145076946753186	2.023445220130848	1.5363215130566472	0.11290734000982168	0.17357089884248197	0.06815475061570452	25	1	7	2	1	28	36	19	25
EIF1AY	2.6090850946972943	3.8846627121637516	16.007293181991972	3.6343049862873524	2.0201018882158692	0.06052958326114265	0.08596297198556846	0.3548090748456155	0.5989714455211292	24	1	0	0	9	23	51	13	60
RNU1-1	2.2712208492178574	2.9686942949496364	8.086250986546528	2.4282244534785957	2.0181652902325387	0.25721867654977665	0.1060227254915927	0.2757056477759642	0.16925174117228023	1	2	2	3	5	13	25	7	22
RP5-882C2.2	0.6823712694726226	1.6658436869999353	2.4754984716953117	1.7267121413012532	2.016924499643581	0.08027982745784379	0.42255775004419227	0.475555610237309	0.46207803703156214	0	1	2	0	1	6	6	3	2
CTB-193M12.4	0.5062643249480497	1.6644579162486537	1.9695262628184709	1.4940615931753483	2.0146215583743485	0.07722307684964654	0.46264803329634574	0.4605818067488544	0.51575889208798	2	0	0	3	0	6	6	0	7
ABCA10	3.893043005461491	4.532612518785035	25.92245118591017	1.8726386985501955	2.0121178204255177	1.6519851724878525	0.13370715454597862	0.11712933195025312	0.023822741344114533	32	1	16	9	7	14	74	70	59
TIMM10	3.0192423948523874	3.68699124449854	13.475412059834474	2.0224745709660734	2.009791680035656	1.6734174968698545	0.09231507906356656	0.12502362862489821	0.01586500231245518	16	2	7	11	0	17	37	28	33
DLGAP5	2.6908751420776302	3.2933770501623716	10.000813670469078	1.9425848526863998	2.0062419052881113	1.5502284215503792	0.11994968157774726	0.15894854134418435	0.05280376038604035	8	1	2	11	2	24	24	9	27
WDR72	0.16755732255233874	1.3327870288469883	1.1500134753199243	1.3197217739792078	2.0057186903792155	0.057055296678115174	0.48427657325447954	0.46601137156623845	NA	2	0	0	1	0	2	6	0	5
HENMT1	1.264318397596622	2.1715237238231917	4.000958454173728	1.560856877279723	2.005455064486533	0.12321559221424117	0.3957284276722342	0.405804348941877	0.3543238648818173	1	0	4	1	2	2	4	14	9
HJURP	2.6626690507905213	3.465810218886666	11.185965482137215	2.4104732747605158	2.004402539955268	1.5379751551021743	0.08902531240796303	0.19317422324577052	0.06024086990033771	16	2	1	11	0	16	31	16	39
CXCL14	3.07993149664942	4.164864274168931	19.624335355823728	2.538670275416623	2.0004220801885535	0.21953987175030545	0.14334587502310372	0.3041828439204948	0.19470851973107794	3	1	3	43	1	15	47	62	29
ZNF691	2.171751107208642	2.742656592901899	6.538856533213009	1.9732056445661628	1.9983772500585988	1.3991475862441167	0.14334587502310372	0.21094847210639828	0.09246744554981176	4	2	1	4	2	8	13	11	22
PRRX2	0.6505828262468079	1.7891815603613235	2.549944427472576	1.7049783029125887	1.9951715380028292	0.08289516278170198	0.3921407922029662	0.4810667819417583	0.4786238286980078	0	0	5	1	0	2	3	10	4
EXOC3L1	1.606506136855022	2.6860176215499356	5.836157793152837	1.7746902280531762	1.990552269290031	0.15099005336102417	0.3307796150189907	0.3695728015426561	0.30065466281751274	12	0	1	4	0	21	7	2	19
IGLV2-11	1.5911559628761693	2.665706331499552	5.809216691562901	2.4878178807047666	1.9897985262743583	0.16410426503938302	0.18195644777188405	0.3754262873984949	0.2785910921738992	0	0	10	5	0	13	15	10	9
HIST2H2AB	3.4654549817952036	4.007503648733917	17.483378805243014	1.777052156128903	1.989595399065331	1.6910204266163682	0.09504816831559855	0.0897070587179129	0.009791593350874725	16	2	13	14	1	38	33	28	40
TP63	1.6804433679033235	2.435038983311022	4.911319189771669	1.432979148814686	1.9838018141860363	0.20518006566815863	0.37225167372566426	0.3023640083926614	0.2314492685882322	4	0	5	2	1	15	4	6	12
MRAP2	0.7633213569095192	1.8126695537064312	2.5965129678230863	1.3851460060764855	1.983246050679838	0.0845469458818846	0.5416569076966622	0.46217961027911314	0.47109760845792376	2	1	1	0	1	0	13	5	5
PBX4	1.1694715600886918	2.002934921049785	2.9526534101647433	1.7025288039764603	1.9827214239053024	0.1529936857726896	0.24814214706526733	0.33054345192150314	0.3243818546573663	4	0	3	1	0	5	4	5	13
SERPINB4	0.5970572074869597	2.1569412374384624	4.174063043230715	1.1563182790401791	1.9798354103893356	0.05514304652072828	0.7394724186087037	0.5826700994947125	0.6038875338241159	0	2	6	0	0	18	0	2	6
GS1-124K5.3	0.7659385489071743	1.8144020239051557	2.409495845509434	2.072933259107768	1.9769301240033292	0.09718309207767674	0.2326494406705695	0.4336251669731537	0.4508523837997635	0	0	1	5	0	6	5	2	9
MKI67	7.081112514166336	7.70951459309732	251.31126831385004	2.5377103635938183	1.9755562057464426	1.5809565931874094	0.08778270554532884	0.12490133880072718	0.02970373059434542	349	47	13	169	47	487	565	295	766
SLAMF1	1.417605665002437	2.2892162770237983	4.354529714209742	1.9296927352121593	1.9695396978778987	0.14276710027818587	0.3153331330360588	0.3799358880995753	0.32155918675619805	0	1	5	2	1	13	11	2	8
ZBP1	2.110122436510551	2.9846050729328604	7.681002664814828	1.9713516962664657	1.9692857302732067	1.055009400400736	0.19186419585049996	0.2801667932932227	0.16540873812772763	4	0	4	13	0	16	16	16	12
IGLV2-14	2.437582056062461	3.8044379512166384	14.364562053992247	3.219160777123535	1.9654013233359007	0.06246508508864264	0.1365178878269481	0.3548090748456155	0.5494710948149654	0	0	21	19	0	33	40	7	55
AC092835.2	1.7065856164278446	2.5064869560676315	4.840080143574206	1.854516395524763	1.9650262940644472	0.2829713180176998	0.17953944029996322	0.27298484210051227	0.2012702378440345	8	0	3	3	0	10	8	6	20
ICAM2	2.7376887382944366	3.3687851658509103	10.523823349754018	2.13783674398393	1.9633921551969407	1.5272015937246122	0.09983222514578315	0.166383424076991	0.04846157995319804	13	1	10	1	2	18	29	14	30
ZNF572	0.8949240870358999	1.706544649934567	2.400516563584357	1.376512838022733	1.960246110469084	0.10966670920698103	0.4335133759212697	0.38665964696917793	0.3968630774279639	1	1	1	2	0	4	7	5	2
HIST1H2BE	2.032280746036008	2.9543694812044285	7.631175626285603	2.7338144448095867	1.9571962064325366	0.20387336112397267	0.12818103911454598	0.3390552824225532	0.23046949757014534	1	2	0	13	1	13	22	10	19
FRZB	2.3899830761075713	3.2092431435028197	8.785675233504397	1.5324500692693586	1.9523445148761212	0.3001726036008945	0.35841708344831485	0.2560743205675419	0.1824070765372323	12	1	7	3	1	2	61	12	15
SNORD14A	0.7857229859321533	1.9059503107320253	2.7956564656600427	2.0294826927157072	1.9499226333988502	0.09071858925719492	0.3003652343719112	0.4728990951783508	0.46766738808884817	6	0	0	0	1	8	7	1	8
ARHGAP11B	3.3819831340824935	4.1870866848731145	19.535667722682486	2.3371183195834173	1.9493469937047123	1.5671742363216998	0.08137112270014567	0.16877550110947603	0.042935245215379926	32	2	4	20	0	34	51	22	71
PLVAP	5.1658410433510085	5.67472537441313	60.02886191910904	1.9742689979685222	1.9446780660672986	1.641013066598873	0.0774135950904301	0.0897070587179129	0.011169641442371394	45	7	13	60	17	77	154	139	89
CASP6	2.6648037900575985	3.2007586387887654	9.295572715433572	2.00163292766112	1.9437230211813195	1.5249487598985734	0.09731244658565344	0.16518084144967626	0.04804323216024549	10	2	2	4	3	8	32	14	29
SUSD5	2.9531120428725073	3.8853007472227006	15.14730631325938	2.2765327743955894	1.9435282023048683	0.2959734312214761	0.17741293353359888	0.2651585399600082	0.17601170472570832	3	1	29	7	1	5	90	20	41
CEP128	4.946295197041987	5.404340967147637	48.707653728012914	1.9410267586639534	1.9433382628334788	1.7694526287535501	0.027305555854935642	0.03014658960132532	6.417199532648389e-5	61	8	38	25	3	71	142	63	159
CCR7	1.3901151573395516	2.527192403601109	4.7534584686785495	2.383543080750612	1.9419078425169967	0.1335156688402081	0.2135270872504735	0.4059578306160433	0.3575886494424279	0	0	8	5	0	7	29	3	9
ACOT1	0.3925908157037676	1.5136197399186786	1.4750545168543892	1.6226671141971927	1.9409345951721282	0.06855539216411163	0.34608024543413907	0.4546474217744533	NA	1	0	0	3	0	1	5	1	10
AURKB	1.7565857500007984	2.4870364165086185	4.980431440933681	1.579687620073433	1.9403923639229157	0.20933281317719574	0.32121265488311007	0.28662483768867264	0.23547458997482681	6	1	1	3	1	12	7	2	23
ELANE	2.464327036819555	3.3673806114410367	10.457908389580972	2.192031928721559	1.9374225914938854	0.18212443896119793	0.224872620388173	0.32902790986020614	0.2695721337964949	3	5	1	12	1	11	65	3	24
C12orf73	0.4262651565522172	1.6751700973527728	1.8091172176082462	1.595779550058502	1.936183509559935	0.06492635608444373	0.4400681247177499	0.4877012914231291	0.589024867046637	1	0	0	4	0	2	10	0	9
CADM3-AS1	1.2405667443120065	2.103871638889341	3.2508412710935013	1.7872060028963095	1.933895574043882	0.154446923899106	0.21994968980547927	0.3498896992677664	0.32896100115457727	3	0	1	5	0	2	10	8	10
VAMP5	3.6696050862480916	4.186307225157616	20.684046465105048	2.2094818093552955	1.930476447366993	1.480523998205508	0.07109585263895103	0.14248688581168725	0.03858835417937424	18	7	4	5	7	37	57	25	45
RNVU1-10	2.5204540789456136	3.365058911597551	11.897504597053015	1.8157728019341992	1.9220088919199985	0.13566208265001112	0.30827134498190717	0.38928034006497253	0.3587810172601156	3	9	3	3	1	31	11	19	11
C6orf57	1.824707341870109	2.527510855754021	5.357427863966375	1.828057475799855	1.9197194017567352	0.286277604383969	0.2098590863362717	0.29127583187043943	0.18895301940691753	7	2	3	1	0	9	8	10	15
RP11-95D17.1	0.8603641116198303	1.7368458494947883	2.1737380858861637	1.5318548628498299	1.9185585734615258	0.10688863071678555	0.3343544033991109	0.3779224680683247	0.4284011623003347	1	1	1	2	0	1	9	2	10
AL353644.6	1.3825895155477566	2.4315195927675126	4.714697447972985	1.5280396019646574	1.9149663115994742	0.12556757321408757	0.4685299838697256	0.4231734322742686	0.3715819132069844	3	0	9	1	0	5	16	14	2
FUT2	1.1984961512435033	2.1274998293267418	3.9508307010650556	1.5935152043920786	1.9148177274863383	0.10677011131740809	0.4821363630747616	0.4546474217744533	0.4163052357320234	0	1	1	5	1	6	7	11	2
BANK1	3.077250292969657	3.7485667806620144	13.657249641236882	1.6791206005706232	1.9144957526886488	1.3820225505268833	0.2381106701209301	0.17692859119197077	0.08502766514994096	16	1	9	8	3	14	84	4	41
LINC00891	0.5686977602283405	1.6462548291660468	1.8508728346140937	1.7951602162703275	1.9132578028426264	0.07962057223856579	0.298310757777747	0.45500253831049997	0.532479594208118	1	0	0	4	0	1	10	3	5
COL24A1	2.618193262131327	3.4944942918874675	11.162533903627935	2.3220793974536247	1.912810530462917	1.2066120068642294	0.11290734000982168	0.24792294270785414	0.14285852631493012	26	0	6	2	1	13	23	15	57
KRT15	2.826759537361498	3.5571760318489476	12.653407698827161	1.4014817290689174	1.911026057139218	1.2620509683570489	0.4231848556764897	0.24792294270785414	0.11647978914878113	12	0	8	8	4	21	7	32	31
SGOL1	0.5737075257315114	1.478979495459208	1.5183121972933458	1.4433155928636692	1.9042603903159043	0.08556721566441686	0.3298688290859446	0.391248019587365	NA	1	0	1	2	0	3	6	1	5
SAMD10	0.9029824283953877	1.824523085934834	2.734371561450676	1.7516057587011051	1.902896229703565	0.10225609985832187	0.35590771211475725	0.44944395354744804	0.43513747765731353	0	0	1	4	1	6	6	5	3
IGHG2	4.231936384670419	5.5548561013541775	54.19635859666369	3.35098383642046	1.9004580058687104	0.07615967307998887	0.11848037246846987	0.3299036664085623	0.5063468721887736	1	0	56	96	4	133	111	50	155
RARRES3	4.59477837549053	5.258493081520892	44.28500375945268	2.2965269834844255	1.8954092529225164	1.4730901328463846	0.0667667685772824	0.14248688581168725	0.04417477402747819	19	14	13	62	1	70	80	65	155
SHCBP1	3.119586774138214	3.7611753006953883	14.27976524752864	2.1994512635099195	1.8951894629267856	1.4640102816676817	0.10760546955209471	0.17137685080792667	0.053255908885317914	20	2	1	14	2	17	48	23	37
ITGB4	4.6721861047480875	5.252754129352333	43.557687318645094	1.9081855567829056	1.8940181811173329	1.6521627801832277	0.06782592388157528	0.0897070587179129	0.008415084710324245	31	2	36	56	3	57	89	86	132
UTY	4.016030093214065	5.517326209122764	53.2357708216161	4.31484911229609	1.8935257409981172	0.04906548917358408	0.08902531240796303	0.37748285433487033	0.6675445884444151	117	9	0	0	15	68	154	62	195
DET1	1.502970406548746	2.2301770740181097	3.8909740210167287	1.6616745627802003	1.8870711752299778	0.19437387162365186	0.25091707426761783	0.3202397653347061	0.26937603481041955	4	1	4	1	0	3	13	9	8
GINS1	0.8937540128701034	1.8085472229939346	2.670401772953074	1.7188541920799754	1.8823798566098187	0.1021402039491547	0.349321910053091	0.45133457692142714	0.4378100877203421	1	1	0	4	0	6	7	4	3
RNU1-2	0.4794856472254059	1.6026227348878208	2.377851620407549	1.5611172330663563	1.8823083526839126	0.0578671955475142	0.5107067977170003	0.5603248428170787	0.5757365641713014	0	2	0	2	0	6	5	3	1
FAM110D	0.8920486834997216	2.0852655750054647	3.216822121479148	1.7308832558730025	1.882196537608135	0.08600954713320316	0.45092566483494406	0.48945635153736095	0.5059170359299375	1	0	6	0	1	7	8	0	16
HIST1H2BM	2.691508678410507	3.5867653397350465	12.548831116408554	2.2394070794104923	1.8812510841929946	0.906825022814017	0.1616821956373569	0.2834062883116941	0.16989870689924114	10	0	1	22	2	34	26	12	28
GSDMC	1.3548122139126135	2.0069165205072914	3.392969320669708	1.4891896021768205	1.8812214108787557	0.14703841355249003	0.3408110287778755	0.34975101337838765	0.32788373029976964	1	1	2	2	1	4	4	8	9
RBP7	2.000161878929101	2.948169538076064	7.102099842282793	2.0115899796369985	1.8765907720645119	0.19091455553337144	0.24629244371600498	0.3430051603895248	0.2695721337964949	5	0	13	1	1	2	34	14	18
SNORA71D	2.8299614283643275	3.7049583827033223	15.121395583344178	2.345302592241651	1.8725340853078307	0.138013295949131	0.18960256766680378	0.3882999663909114	0.37247873394957615	2	3	1	7	11	41	18	17	22
PRIM1	2.315828934961973	3.225138758682156	9.171444462455668	1.9204252663926349	1.8643946337689046	0.22777785158476732	0.26860484996091066	0.321191267270105	0.22992927987620715	19	2	4	2	0	2	31	22	28
HIST1H3H	2.0332701751030586	3.0236669180490963	7.814213774120002	2.492541453333705	1.8634281676151518	0.20424178866699622	0.16075323945375697	0.35726432184667734	0.2507417698595447	6	1	0	15	0	18	18	7	24
CYP26B1	2.657832338788365	3.243257646672964	9.411957606324188	2.031375919888546	1.8622045840819261	1.3455108978302002	0.09138900276657251	0.18875458598056166	0.08502766514994096	4	2	3	14	1	9	32	14	30
CTH	1.75731866841862	2.5844253004798277	5.75251694497149	1.8266892968613262	1.861205810248956	0.15674813914638688	0.2685446906176605	0.3912454712418954	0.3128497277803237	3	0	1	4	4	2	16	15	12
IFI27L2	3.1670442963411154	3.6786941555330195	13.063023529802212	1.824696046590972	1.8604337569394875	1.5440456046838267	0.07816416883350213	0.10528812448234175	0.019441455532127117	14	1	11	9	2	16	42	11	58
CILP	2.3746836113651453	3.095775775136577	8.496669181453083	1.8925072347955219	1.860068356939782	0.2762619876570006	0.23549714128992175	0.2841780833786971	0.19898863655298032	10	1	1	4	4	3	39	15	19
RP11-462G2.1	0.3336422883022918	1.797332896736431	2.1007238241854598	1.9021771431508354	1.8597705092118755	0.05015268783573044	0.40766276839266236	0.5578266486791906	0.6691161715620239	0	0	0	6	0	2	15	0	7
BUB1	2.9486995882328073	3.7470188836830784	13.760255112771075	2.1423679173827597	1.8579579764557637	1.1114786108457972	0.18467781282799742	0.24792294270785414	0.14761228438471904	19	2	1	17	1	21	69	6	38
SNORA50	1.253694672280702	2.051208588687089	3.7211845449843097	1.6898683523566105	1.8535813261530905	0.11463619803742742	0.32530365455141536	0.4461795369038596	0.3997699103152741	1	0	1	2	3	6	4	8	7
SCAMP5	1.0345851585217685	1.7765447549884827	2.5956832459120767	1.335737827674833	1.8532556073123205	0.11814393341209471	0.4081830643033762	0.38874385603894596	0.4007229092914452	2	1	2	1	0	4	6	6	3
LINC01572	1.2629332320566535	2.1502052608629207	3.4669820923243706	1.6180082394770754	1.85142321951377	0.12498944612276096	0.3393322385518106	0.40383687910015165	0.3956664828594646	2	2	3	1	0	3	10	1	21
APOBEC3D	2.4559167940170163	3.088376673611894	8.457458313703391	1.7239604256551075	1.851394735530597	1.2856659335680793	0.17810437437123994	0.22694885387398192	0.09923453050229629	9	2	4	8	0	21	20	8	19
RP11-443P15.2	1.3867990475709142	2.294147555183057	3.901749323476376	2.002255089390257	1.845629805053754	0.15838775676830205	0.24478745001756458	0.38078908960383157	0.3352093262627748	6	0	0	4	1	2	17	6	13
RAD51	1.108924022431036	1.962427198915604	3.1560227405762356	1.955525460150517	1.8444512584573316	0.12328746988290015	0.2482417847626736	0.43948103210358747	0.39056345715271007	4	2	0	1	0	4	9	5	7
HIST1H3I	2.4186669999816766	3.1000118674805206	8.751143240621001	1.8514803204427428	1.844110570933293	1.0483244101552993	0.18947164420856616	0.2789643537274168	0.14282502913334683	6	0	3	6	5	19	30	7	14
XPNPEP2	2.589584081016706	3.3945065144166993	10.792212140837433	2.1474736364192175	1.8410387831411699	0.9592012680110157	0.17245889612512894	0.2834062883116941	0.16246434758527983	9	0	1	14	4	7	36	24	24
LAX1	2.174360774558696	3.1797643334381998	8.882085145033264	2.3156301015764744	1.833296523153858	0.2042850439205793	0.1711209254530185	0.3565744660779606	0.2529495264934436	1	0	12	13	0	24	18	8	23
TBCC	3.3685349820089283	3.776342138757843	14.786203243158182	1.8777387067020537	1.8296862934006735	1.563013761958363	0.07415542652560798	0.10828656485050778	0.014976472670332037	7	3	8	11	5	19	54	18	35
IGHV3-15	2.0916463937213416	3.036001442473632	7.871375036000649	2.3286226122024813	1.8293834505155455	0.22554492450015753	0.14968273573988172	0.3498896992677664	0.23872492868157613	1	0	14	8	0	16	17	12	20
ANKRD36BP2	2.9063680963710037	3.6831777021752408	13.24715266241749	2.4066709181381514	1.8289358698949598	1.1319098535508114	0.12280360651553601	0.24873824153510946	0.141953265373721	1	1	16	18	1	16	28	20	55
SERPINI1	1.3195132025791811	2.145286249689089	3.2902806295710194	1.8034920527396445	1.8257859618936723	0.1609276034645019	0.19460487757712	0.354086551996334	0.33987749784733123	4	0	1	5	0	4	15	4	9
KB-226F1.2	0.47611965585722804	1.7742217979771262	2.0814066733639445	2.1595818666968025	1.8230756326818283	0.061163638659341456	0.26934618334565474	0.5292207541150311	0.6175831121536631	0	0	0	6	0	1	6	2	14
TREM2	0.9580888166912112	1.8050088774933548	3.0419362172823896	1.686946529510031	1.8205983407643207	0.08271628249777918	0.4070480067131336	0.5004246197085089	0.4949941302039907	0	2	1	1	1	6	3	5	5
KIAA1324	2.2794029065984187	2.8795541877709896	7.292808290564403	1.4795083018841013	1.8168277712709273	0.3245680282746157	0.2827366797900402	0.2655866485028754	0.18907063046801134	4	1	10	3	1	9	10	20	14
CKS1B	1.4911149741495557	2.4443070412780963	4.724929117562438	1.9917120980189646	1.8160381856931687	0.14146720780792532	0.27154144010309766	0.4216520894536503	0.36177034499928146	4	0	8	0	1	13	11	2	14
TRAPPC2B	1.279250850663627	1.995510409808119	3.256717367628305	1.7190771942735072	1.8148460454447224	0.1439588431984589	0.2482417847626736	0.38818579574150164	0.34556876044101936	1	2	2	2	0	6	8	3	9
SOX2	0.6461604920181441	1.6515842540737071	2.522295793501658	1.7474957933626372	1.8106782613411023	0.05988403228347878	0.4042242195033273	0.5467723304769986	0.5799960782122301	1	2	0	0	1	6	5	1	5
THRB-IT1	0.5644791102062271	1.6245991673921276	2.0466670906698634	1.707752535953733	1.8071119041847152	0.06279643103329144	0.41708640244804057	0.5205529203002852	0.5883896427361621	0	1	0	2	1	1	7	1	10
HIST1H4K	0.40261034671010937	1.5313031326353939	1.591233572556004	1.9475044809228448	1.8058902606547376	0.06434726512333314	0.2573911980452704	0.5055968852646964	NA	5	0	0	0	0	2	6	2	6
SFRP4	4.2268471037042	4.955418007203484	35.622169215164256	1.40504089186229	1.8047163042588132	0.9212545937341592	0.4045713858864011	0.25732860726582063	0.16300561845922307	24	9	9	47	4	8	126	106	38
NCAPH	2.1490502188233114	2.7526889379338195	6.687886345710682	1.9384260040384507	1.7977466343916477	0.2733588736151215	0.17048788870881937	0.30566104065362065	0.19700954788657116	5	4	1	3	1	10	12	7	25
IGHV3-53	1.1795363766236877	2.22951155290295	3.904865154989296	2.0402269626363263	1.792684794244712	0.10805952274553006	0.28149521503520675	0.4808032502751099	0.4443697384430687	0	0	3	8	0	12	8	4	6
SMOC2	3.8339865869753633	4.638096555035288	27.782557516876388	1.6279868590520088	1.786555892082471	0.8556525365066268	0.33372188318028956	0.2651585399600082	0.17084802060396048	22	5	45	8	1	6	109	72	48
CPNE5	1.191930068185457	2.1605890811556314	3.361925371345587	1.7034897404443607	1.7856119695801334	0.1154790610543909	0.3224241098457924	0.43948103210358747	0.43982271429384256	1	0	2	7	0	3	20	5	4
VILL	2.8541809484004346	3.518842196770524	11.532866504270142	1.9353821920642915	1.7856046201845266	1.3532336314204705	0.10577653984583497	0.18775227715132337	0.061763387562046176	18	0	6	12	1	17	36	16	33
ASB16	1.8985468806417853	2.584997192220291	5.628233410969421	1.3981402604580273	1.7845643834760276	0.21872130208131885	0.35590771211475725	0.33568000751125915	0.25642602483697435	7	1	2	6	0	13	8	11	8
CHI3L1	6.363824287118386	6.781260681101126	131.75661199063262	1.7762647119540276	1.7842853935283438	1.47783583194336	0.06549653145239814	0.0897070587179129	0.014142929224393877	65	23	78	81	49	113	293	341	231
PLGRKT	2.2445405276397263	3.039632302706792	8.174110900107092	2.224037318907625	1.7838755981371048	0.23068068662689434	0.21749888516405977	0.3498896992677664	0.23872492868157613	5	3	0	11	1	10	11	11	38
NUGGC	2.12981720492557	2.9789902964932535	7.331195130551593	2.171784947729787	1.7831950975357487	0.23251645330687418	0.17371647060415904	0.3366157653829861	0.24811082171445317	1	1	12	7	0	13	21	4	31
SLIT1	-0.03649837386067476	1.287598932534948	1.0403554798810577	1.4230024214987438	1.7786890417674006	0.036439238501197575	0.4992633151975653	0.5804578913897773	NA	0	0	0	3	0	0	5	1	6
CEP55	2.7737967365663843	3.5928072099224138	13.202295712392045	2.5789829498363743	1.7731459760332973	0.17526056696097325	0.17125576459040184	0.3646493132142252	0.32039610557445386	8	5	0	5	7	20	47	6	39
HIST1H4B	2.6479447059775985	3.2479738791360746	9.849038453217405	1.8899336832683353	1.772500405360276	1.2696813186269837	0.13837777469235993	0.2512740271075242	0.08502766514994096	5	0	5	9	5	14	21	17	25
SEPT1	2.910750981137672	3.5666570099637296	12.414136618262855	2.3298661634436866	1.7713095599443007	1.0890431148422948	0.11808104063201649	0.2525557641574646	0.13384355281080915	1	4	17	8	1	17	38	14	38
SCARA5	5.080784522563718	5.624482859075651	57.129573023285225	1.6089865869817186	1.7640975994819068	1.394370837083386	0.17314350732170566	0.13786509043070688	0.04541601091513775	106	4	26	33	11	27	211	130	115
EXO1	1.9702868025308409	2.6047967234650877	5.318401771741684	1.7607460613958374	1.7626035600832781	0.2926596855840356	0.19195835526763078	0.2730944149259519	0.22001056114452888	8	1	1	4	1	5	15	5	26
KRT17	4.481555057184628	5.30643629906368	46.26367961472158	1.1018572547388423	1.7608864264925503	0.2850184553152739	0.5592632190249757	0.3049856228074963	0.2012702378440345	34	2	15	67	12	170	19	28	95
ABCG2	1.6717503040888515	2.381715268649421	4.702936107653458	1.2539484808149095	1.7604686978074968	0.16681693394463848	0.45309063117156106	0.3754262873984949	0.32711471745851484	4	0	6	2	1	8	9	12	4
SNX18P3	0.7363075836026495	1.6430303637217976	2.0723087428345086	1.0554503109101578	1.7542931427100996	0.0857243871385788	0.5835938111895932	0.47696125893462554	0.5226588291626537	3	0	1	2	0	3	1	6	6
YWHAQP5	1.2593281284993358	1.996397833575646	2.973227136600472	1.6051536077901756	1.752832419754525	0.1429333023299841	0.26222767416089915	0.37607668143168854	0.3795012503641678	2	0	4	1	1	2	9	5	11
MIR100HG	1.0804631312923076	1.9172941167007067	2.5700333886919804	1.595458990641356	1.7514449351059262	0.12102683018160604	0.2631309006725587	0.4016679270180075	0.44073903545338156	3	0	4	1	0	4	12	2	7
CENPA	0.44731824531485204	1.5809145682989516	2.076435826934211	0.8161670642374631	1.7499350575803703	0.061421547339339876	0.7793231757996935	0.570203449569795	0.595032732498563	3	1	0	1	0	6	0	2	7
EME1	0.8677066295224798	1.8667445273443508	2.716666526942795	1.5236296123784894	1.7440640788005228	0.08978648352348402	0.4425044101139192	0.5049027011622386	0.5059187549872142	3	0	0	5	0	6	6	6	2
CD2	2.7444818525701398	3.8713566454542643	15.597426616754044	2.795616300449503	1.7429881705146135	0.152144323173886	0.1279605613993137	0.41293620456494234	0.33812111174812265	1	0	40	3	2	35	22	19	48
RNVU1-7	4.4034611198224916	4.9622870957835445	37.05990011930292	2.341734688866886	1.7406797243759156	0.5211528959461693	0.07469856301080982	0.2376045551194475	0.18254659419692323	6	20	18	13	10	70	59	54	78
ENTPD3-AS1	0.6544225175841821	1.6133472422649524	2.0869815724975904	1.4148939827296838	1.7406512574920898	0.07654577212292282	0.46053163011200465	0.5135621041224415	0.5484942921191934	1	0	0	3	1	6	6	1	3
KIF15	2.342934564143835	2.9761364673871125	7.409545546850365	1.8693080246048195	1.7356984412037824	0.7899909273861271	0.1803186359493119	0.2653056895583239	0.18094246738933267	11	2	1	6	1	8	23	5	35
PIK3R6	1.687325590699695	2.6101385547805713	5.4349390148117	2.282071390256945	1.7343374085879393	0.15690592692906857	0.19186419585049996	0.4227305619095275	0.35257134855828764	12	2	0	2	0	5	23	7	14
NFYC-AS1	1.0295753930185976	1.913383122238848	3.1327376339093256	1.6999715447787616	1.7222952944561585	0.08385514240720228	0.3315628811736773	0.5080239301481271	0.5315597062551793	1	3	1	1	0	1	7	6	10
RAB39A	0.6329981502560598	1.6679287476693978	1.9839785913257584	1.5757228190102317	1.7222608035594507	0.07138085558773795	0.4193092335766767	0.510244658658547	0.5831890463029038	0	1	3	1	0	1	7	1	11
CKS2	2.9854732580166035	3.502177936466056	11.889833802648859	1.7915729239622389	1.7221489165871169	1.1977943199620857	0.15688239599740386	0.21042827625523725	0.09740569114282026	11	3	2	14	2	25	30	9	33
NIPSNAP3B	0.9870939114401378	1.8630922447725893	2.6869341742335213	1.5926000039082293	1.720338112942138	0.09178214001488721	0.4167446471574661	0.4773819091334418	0.508510382478257	0	1	2	2	1	1	14	3	6
SLPI	5.6714302180739775	6.254442427534196	91.29460528192841	1.584044330064358	1.7189740772822326	1.0190271214329003	0.26762552139380863	0.2291852819660131	0.13846387564856566	22	30	75	58	21	60	221	277	70
CD200R1	0.9754353946820201	1.8675237659042707	2.7962202434378196	1.8283738761364232	1.7182263654687744	0.09765975450314911	0.3197950934904866	0.4918451336197859	0.4884162317752217	0	0	5	1	1	4	6	6	5
MYOC	1.706867704283863	2.766239044750277	6.585547221415237	1.6037658113826014	1.7177000256974073	0.1188684143502793	0.45092566483494406	0.4810667819417583	0.42360262966723844	9	0	10	0	1	4	8	25	8
RP11-362F19.1	0.4608251319682867	1.4158297952803203	1.3071329419602649	1.2445211216159038	1.7168494406616341	0.06741235284481066	0.42255775004419227	0.4689685957148857	NA	1	0	1	2	0	1	7	1	5
NPY1R	1.0652277028079664	2.2204018538965795	4.261439149535034	2.0855892014767803	1.7138700226060126	0.068404668780622	0.3386421776808892	0.5709951848714253	0.6024419372572377	5	0	0	0	4	2	15	10	4
RAMP2	4.639229750337304	5.062855944109281	38.80428246876663	1.692973890427542	1.7128130497003657	1.3582244078002494	0.12807865954946288	0.12070470900327195	0.034444042597150774	14	6	42	27	11	47	50	88	101
ATL1	3.0347216155267196	3.5024923512993236	12.018651272217522	1.494447781086843	1.709547627859665	1.2358415472942106	0.19186419585049996	0.18252285881916674	0.08241392496435845	13	3	5	12	1	17	20	26	26
IGFBP6	3.3162148974342585	3.934294297240367	16.135081630723867	1.78354801025981	1.7069289614503114	1.329237521968315	0.1604651175805009	0.18775227715132337	0.04846157995319804	20	0	10	16	4	12	65	27	39
ZNF77	1.6314280869228137	2.5660633435344353	4.9010095236883515	1.6227513370068174	1.7055978032142858	0.15281612572990477	0.3414272873902546	0.4074585840232699	0.37204613629030686	10	0	2	5	0	10	14	1	23
HIST1H2BG	4.000016907236593	4.488223243939828	24.929903947713054	1.8108243097618442	1.700765769866285	1.3487483176266435	0.07925483888629473	0.13655933987858312	0.042255033056639	12	2	16	40	4	50	58	25	71
CCDC167	1.9770478474053137	2.6499046034050338	5.695049302422588	1.58293114991088	1.69355348704891	0.2420397023608589	0.24630737110907508	0.3317501184812417	0.26224102432655105	10	0	5	2	1	5	12	14	15
KCNN4	1.7895202547828912	2.7513722798348708	6.304767705578674	1.1014111160512188	1.6921014508767354	0.13805143372477133	0.6367091240924615	0.44929882674240035	0.3862056268459175	4	0	6	10	0	19	18	7	2
NBPF26	3.8707488377628017	4.546360105307366	25.68781790688005	1.8833955123356216	1.6896229972595733	1.2510519218708165	0.13012632684218278	0.19313114694062786	0.08935860632852519	35	1	41	10	1	37	44	39	98
LRMP	3.0388496371535796	3.6781345749975483	13.689720709194338	1.9447804266020543	1.687415471492685	1.1641257939540048	0.14334587502310372	0.25690902257765613	0.09913944953823348	13	6	14	4	0	26	37	11	38
NAPSB	0.8207657913788856	1.734996997281613	2.2650589081392902	1.0745685029115704	1.68728338478367	0.08846020960871182	0.5935752856005125	0.4918785844456044	0.526450297837408	2	1	2	1	0	5	8	0	7
AC009961.3	0.7864042063953021	1.7117375000760258	2.2524103914523974	1.4009812170033358	1.6871075013947727	0.08444777965503929	0.45724384144774843	0.5017509813083684	0.5377332012976538	3	1	2	0	0	1	3	5	10
GALNT15	5.392728550631148	5.940634875311508	72.74545048695305	2.0844538572115425	1.6859653562453545	1.042017820996272	0.07415542652560798	0.20063585977262402	0.12648620553554069	51	6	15	50	43	49	253	139	150
PDCD1	0.6288139140273349	1.7209193602962174	2.4563233286921844	1.7235826743567044	1.6838355395399962	0.06657830719127925	0.4245773122819921	0.5783696345826066	0.5935835867380918	0	0	0	5	1	7	2	3	5
SELP	3.5415501906452893	4.15946675338294	19.773561923387902	2.1826755721322604	1.6835471610219186	0.8464333994427458	0.08580847786077903	0.2560743205675419	0.16300561845922307	17	1	3	13	13	16	65	21	74
DEFA3	1.6579843186834708	3.305397057505019	9.634806892124859	2.484581365183876	1.6813795564275316	0.0286656696968384	0.43142922353617424	0.5710433739388511	0.7965329942378404	0	1	0	20	4	7	66	0	26
SNORA35	2.2994065266259796	3.2602786201352383	10.564642171583573	1.6226508383518237	1.6795973990501079	0.11901977006407626	0.5321332590717573	0.48025119805601035	0.4403899476892687	0	5	10	8	1	29	15	16	4
LTB	0.8883528552628607	1.7218461086881323	2.288953753573209	1.6197102793903122	1.6781417591144858	0.0976414970174081	0.3307796150189907	0.47652983741706034	0.49592188716487395	2	1	3	0	0	3	8	3	5
IGKC	4.68723299335068	6.281230424454706	91.24151325330715	3.954730806113972	1.6780028510211265	0.04344934942804578	0.15552025696317734	0.4556772539627947	0.7000479982767479	0	0	128	170	7	181	233	118	178
CD1D	2.1819728609953946	2.7740189686503194	6.5147966046042045	1.7697194630962627	1.6685196070918844	0.2865395784024831	0.2164057813193452	0.30983759241441616	0.22983757158296497	1	1	8	7	1	10	12	11	18
HIST1H4E	3.644641009682496	4.15039168985421	19.925807081442652	2.1093626563335177	1.6668585033315062	1.0627346500988166	0.08137112270014567	0.22205922057194608	0.11692333747430599	9	3	22	3	10	30	45	23	61
AC007383.3	-0.19909843173181277	1.1894225880757	1.1951112954177232	1.023601063089556	1.6654617884791794	0.017504817611479758	0.7142520006610898	0.6652658529408835	NA	0	1	0	0	1	0	5	0	5
RP11-1348G14.4	0.3976005812069385	1.4906552892289275	1.698244749554386	1.0686251053366032	1.665428700551714	0.05994121793196819	0.6271708350586654	0.5710433739388511	0.6360272381142361	2	0	3	0	0	1	5	6	1
CBLC	0.718817142511327	1.9244362047842725	3.116839961069079	1.6261638713309219	1.6641144437549216	0.06463752491546469	0.5232825320007319	0.6024697752107013	0.6028706736726146	0	0	0	7	1	7	5	7	1
AC017060.1	1.9045948811186812	2.5623187183992018	5.194925950724825	1.5093769948735258	1.664031147207428	0.23523498498575332	0.26222767416089915	0.339804434687731	0.2741816517075691	5	0	3	7	1	3	14	12	15
P2RX5	0.18261113989825906	1.4017178661170033	1.2311365401658856	1.1886361278777118	1.6630556486028139	0.04540916683722658	0.565875496135658	0.574129979203613	NA	1	0	0	3	0	1	8	0	5
RP11-712B9.2	0.8652700057770777	1.7838826637186131	2.5323863595432075	1.3556169340441342	1.6623184429329418	0.08613015719841079	0.4766078364139989	0.5169360739109629	0.5377332012976538	4	0	2	0	1	1	5	8	5
TMEM102	1.0804631312923076	1.8183636388801887	2.6434580757098143	1.2760378984529295	1.6612896408758782	0.107698589022447	0.42050459843453813	0.4489817992807849	0.46895119763329324	2	1	1	3	0	2	4	7	7
RP11-473M20.9	1.8259221799147185	2.6325667025858994	5.6412913913089735	1.5308565480160752	1.6612425690007118	0.1741346041176817	0.3307796150189907	0.4054514819741402	0.3393188991461579	9	0	8	2	0	9	7	14	12
RP11-355O1.11	0.916692999255373	1.8678757102092423	2.543189292824324	1.1140280395753483	1.6578281064684002	0.08925447238873128	0.5977841493702681	0.5016693359167825	0.5384570739124908	1	1	2	3	0	0	13	4	7
SNORA5A	3.0804694965259256	3.7269819592784854	15.237343451908794	2.206135207254971	1.6566756543354197	0.17473036401234707	0.18257635459326563	0.3717251756286574	0.33941876914786084	1	8	7	6	6	33	32	16	22
BAALC	3.055527621996074	3.52516896089672	12.576246147408595	1.4040023913618955	1.6562323445109246	0.8528475764570611	0.32760263514403415	0.2560743205675419	0.16190951149936608	5	3	13	6	4	20	10	25	33
STX1B	0.8207657913788856	1.599211341216883	1.909539460920724	1.3664121603812656	1.6526727495944027	0.0902103755489075	0.359031163553166	0.44714954625868447	0.526450297837408	1	0	1	2	1	2	5	2	8
IGHV1-2	0.4406031504412992	1.7514194036792892	2.423121366396593	1.6959416042197106	1.6510083404296285	0.05485231436355783	0.47319647300947304	0.616516989541056	0.6484648368896142	0	0	0	7	0	8	5	3	1
KIF4A	1.5256121061352794	2.5553531669096445	5.147200600538104	2.2047107029147845	1.6509334137264557	0.11110156898187991	0.2546518853934279	0.49116333001964274	0.46893819224115185	13	2	0	1	0	6	7	5	29
RP11-400K9.4	0.7834022563243599	2.0312169453974223	3.0610418040639233	2.1702101958583513	1.650397878370704	0.07027605010605852	0.2837824282756392	0.574129979203613	0.5858605635973726	11	0	0	0	0	4	11	7	3
ACPP	1.8972505160651365	2.729468080140611	5.7611924644698265	1.5389478939808396	1.647935387694264	0.16120772538190736	0.35132302263447884	0.4002384413328258	0.37033805324675423	10	2	4	2	0	4	15	2	39
BLK	0.2600259083562949	2.1418740414485202	2.989205885303491	0.8096597738654278	1.6468158603416376	0.016780327587239508	0.8135720418677077	0.6590028023479203	NA	0	0	9	1	0	0	33	0	2
CH507-9B2.3	0.40703268093877326	1.5896205861345618	1.6967812428111755	1.8440274248385857	1.646429977991679	0.05699859511341826	0.31931608084386887	0.5682185354427082	0.6654659361839802	6	0	0	0	0	2	3	2	10
SNORD3C	4.341660090423107	4.750707687167838	31.28838400058247	1.9791320820268636	1.646242152931	1.1999841637564026	0.047740369088313514	0.15894854134418435	0.06102102709932845	22	17	9	18	5	49	75	33	89
HSPA7	3.260294952594703	3.8636329276048436	15.278786330619145	1.7532512560489526	1.64548444305429	1.2569220323305386	0.14270537190510366	0.191992050241388	0.05445395018139935	23	0	16	11	2	21	34	24	49
DMRTA1	0.19622189789761743	1.4751282619969075	1.4950151995638448	0.8741844666260788	1.6434772058771452	0.040348488102466246	0.7358534412970402	0.6060850844894576	NA	1	1	0	2	0	0	7	0	9
RP11-22B23.1	1.9104866265579232	2.5834593145174503	5.111319488238111	1.7008018582604625	1.643192606507261	0.24322589639284034	0.19071359026600584	0.3317501184812417	0.27809928106546417	10	0	2	4	1	6	15	5	22
FNDC1	0.6288139140273349	1.5359160371860037	1.9254675110277732	1.2898909729895616	1.642273765488435	0.07299977263710232	0.4950603848020241	0.5292207541150311	0.5755796528363858	3	0	1	0	1	2	2	5	5
RP11-82L18.2	0.6197186790675994	1.9349029650351401	3.0860428232902133	0.9186186059169046	1.6418800158922713	0.05328868665525984	0.7882930106283079	0.616516989541056	0.6754075848616636	6	1	0	0	1	9	0	1	13
DSP	6.9627492501986925	7.388332603320839	200.31553426798146	1.6835671298889614	1.6365571501935006	1.330923889446138	0.07941034340163186	0.12218523168434797	0.029279849191008393	155	35	126	322	13	384	302	241	630
RFC5	2.3881235025707093	2.9459101205747396	7.4170354419287	1.7268349719769305	1.633783658188877	1.0605228933974955	0.16001747194491836	0.2757758514356627	0.13242121748895339	6	3	5	7	0	8	22	9	25
CCL5	4.562345968961892	5.140125743072653	41.37415386297507	2.049030835897582	1.6327075797266009	0.66259510067629	0.1604651175805009	0.2593547362505658	0.1848446436888274	7	12	64	12	9	96	51	53	88
AURKA	2.085033977631007	2.7166869935596063	6.093611550655518	1.569274600209747	1.6320570282864169	0.2221922989770546	0.3035795758517805	0.3498896992677664	0.27966287425131514	7	2	1	6	1	11	22	2	18
CAPN13	2.357193393381917	3.0241228665979056	8.100903943248394	1.9601226309322393	1.6314304674598774	0.32949978010277536	0.15996322656288686	0.3498896992677664	0.21936289971420617	14	4	3	2	0	12	22	9	23
RPL7P7	0.9180069365216829	1.8173231652831587	2.6418847330378368	1.8433435749149525	1.6309335599154335	0.08371744734614836	0.3153331330360588	0.5227678010196534	0.5484942921191934	0	2	3	1	0	3	7	2	10
NUSAP1	4.307791491670121	4.788215781997003	32.029247440398	2.1242117244128513	1.6292992097976382	0.9351292424287128	0.08322853383180448	0.21094847210639828	0.1386954742675908	27	9	4	16	16	36	57	38	133
IGHV3-49	0.5636855469568914	2.034143331443275	3.341706442459251	0.6448170240780781	1.6287591310674545	0.05468059593365548	0.860610461700581	0.6397690862212979	0.6470952713564394	0	0	3	7	0	15	6	1	0
IGHV4-39	2.2810985531989263	3.407496184560074	10.714346826672797	2.793638148186232	1.6268194986440803	0.13312091750816626	0.16001747194491836	0.46836070909428396	0.40671588942062825	0	0	5	28	1	23	20	12	31
RP11-395L14.11	1.3187802841613596	2.3304304227766415	4.14180196494757	1.330309720190539	1.6266092300088089	0.10106763016614533	0.5911974455578703	0.5077994208352216	0.5067960444935199	6	1	0	4	1	7	9	0	23
RP11-282O18.3	1.6531415191908705	2.3423859262862052	4.387073186111364	1.42298539675827	1.6262673152390759	0.15740106263970702	0.3315628811736773	0.4033346665903624	0.3755809866848476	9	0	2	2	1	5	10	11	7
P2RY14	2.3438571478610553	3.21219757097259	9.085763942649459	1.847431706569193	1.6254312557187263	0.15484292700874883	0.3001679790267776	0.4216520894536503	0.3833775290673984	4	5	3	12	0	7	33	2	48
HYLS1	0.5415401238209575	1.6446442100960987	2.2535312879392193	0.7654509647196315	1.624981792502579	0.05429825805310091	0.7708112485470883	0.6024697752107013	0.6691161715620239	1	0	1	1	2	0	1	6	10
SC22CB-1E7.1	1.2484519133513556	2.0294215948759944	3.6270956585837624	1.392983886643973	1.6243151544977052	0.0963764229084297	0.5071244130018294	0.5142573335068203	0.5013620511549709	3	2	0	2	1	7	10	5	2
LINC01239	1.100526714141399	2.0378580458701174	3.209569112965555	1.7787177461167676	1.6239569370238012	0.0973604634802803	0.3318758840378965	0.5110445495611061	0.5138474221764053	8	1	0	1	0	3	4	7	12
RP11-146F11.1	1.1260828925243236	2.1697852655314014	3.8542625141124525	0.6876687131328879	1.623833433516451	0.08878777992290228	0.798550229220891	0.5462810042151404	0.5226588291626537	9	0	2	2	0	12	3	8	1
TSTD1	2.144539745369869	2.669862952854027	5.878293297363439	1.4048366837179085	1.623795064249214	0.2671037182294724	0.28835667175460744	0.29993850582823034	0.246440162383195	5	2	5	3	1	9	9	4	29
PIGB	2.8760043874313035	3.299529516709019	10.232798311210095	1.6046499966064942	1.6227846816733957	1.182797780354366	0.14334587502310372	0.20907925194468674	0.08271651145769708	10	4	4	9	1	14	28	15	23
RGL4	1.3357205989839698	2.384588596025536	4.282158617202452	1.0926633227713973	1.6223932532649308	0.10720815446003157	0.6345884992455391	0.5033411762622091	0.48327892034039843	8	0	5	2	0	13	13	0	11
FAM71F2	0.329222401841906	1.4679342822941237	1.4808654667327776	1.2405865347980762	1.6214701444957451	0.05371974688471298	0.5416764435793286	0.5743652926522095	NA	4	0	0	1	0	4	5	0	5
LY86	0.7311539549989653	1.8245879917163876	2.456237683134506	1.2038637320472465	1.6214197678271018	0.06966232330887179	0.608424126383969	0.5646424319918397	0.6093641088199758	2	0	4	0	1	5	13	0	4
PLK1	2.3712050741821815	3.171734274468179	9.002593097373486	1.476804734307167	1.6182929157699493	0.16771245545634936	0.448241751767401	0.40109635208226263	0.3532584861293512	16	1	1	6	3	22	30	1	22
NOSTRIN	4.871212252530914	5.332321178420305	46.7351962805667	1.8458474597346315	1.6181629931158323	1.271228226801255	0.07415542652560798	0.1389834093361184	0.03954436680030777	21	2	46	39	20	42	117	83	137
GOLGA8R	1.922105532254815	2.6290322498577137	5.489816625535063	1.5403621884169882	1.6178917035943063	0.2371422667209416	0.25963566211510913	0.3639002532130231	0.28730349764662816	8	0	6	5	0	7	14	12	11
TPX2	4.210598651157777	4.805307378276874	32.431628811470006	2.325083229966928	1.6109156587964806	0.7474625517037672	0.14861714580071683	0.25293483125008553	0.17442157926429228	39	13	1	21	8	47	62	44	97
RP11-466P24.2	0.0549596525744276	1.4757443223875621	1.4739068460816214	1.071826680627189	1.610184574453709	0.030875832800690006	0.695596897462685	0.6442083316922288	NA	0	0	0	3	1	0	5	0	11
ZNF503-AS1	1.0035878307770112	1.9647456130705174	3.056337022366071	1.1872803513338794	1.6083045076645484	0.08391206866411198	0.6171337114696842	0.538723416837865	0.5582034078634791	4	1	2	0	1	7	12	0	6
CHMP4C	1.7187909550930727	2.232007356482528	4.125516459007669	1.2893213284442437	1.6082688485587928	0.17818476908877862	0.33917069861451216	0.3519214046624092	0.33747672601167533	3	1	2	4	1	6	6	8	10
NRK	2.351386869818276	2.892827048155147	7.411408469155853	1.7272704636364629	1.606127625559343	0.31068049925408314	0.2115409349909673	0.3334630080895649	0.22113020140049713	8	1	1	5	4	10	12	10	26
MCM10	2.323176380152269	2.8238886182816616	6.713562838433275	1.602614418504344	1.6037866972880839	0.5963719416183255	0.18564912537603603	0.27298484210051227	0.19898863655298032	11	1	2	4	2	11	19	6	20
TXLNGY	3.8172082371405	5.2150829372043	43.546769956680606	4.015273295019138	1.602989445469974	0.0391035357026364	0.10778994383887365	0.4819543439804553	0.7594358379936026	75	7	0	0	26	57	107	51	135
DKK2	3.0682351727683033	3.617246657612319	12.800928860317175	1.6290200475557064	1.6024366496609044	0.36528096606063637	0.24680920964839995	0.2800840218748006	0.2154906610596185	18	4	4	5	4	13	29	5	74
TUBB1	3.3596276130719986	4.148562328896637	18.596970144705278	1.983046262624424	1.5976243688776133	0.7612234350328133	0.17327554979744955	0.285669878307876	0.19259395254751702	34	0	27	5	2	19	47	15	99
CXorf36	4.315827221194782	4.781204755030917	31.251516528079264	1.6318498793637655	1.597003015062386	1.2844922915433024	0.11382403487760866	0.1407407183619401	0.03125026872562986	40	1	29	15	11	34	59	60	91
CDT1	1.0063048356352933	1.8147610333236226	2.346858121346532	1.2730970756270987	1.5918292625478583	0.0987226760599102	0.4215813157098453	0.4627879718230371	0.5234440493861126	3	1	1	2	0	2	8	1	12
NBR2	2.196984813768346	3.0975647094606993	8.617971300419205	1.937396622798023	1.5911310459724346	0.16277855611047648	0.3386421776808892	0.4489817992807849	0.36253889349764823	15	0	0	9	3	17	25	13	8
BEX5	1.6310934611472854	2.3965139145593364	4.510120856353681	1.5535243530326295	1.5892641107663443	0.14339895497393093	0.32489546103309613	0.4419553252908469	0.4137008505006193	4	1	8	1	0	2	12	11	12
CYP51A1	1.8998415238992268	2.822365835169209	6.482931904027761	2.269666740030974	1.587882715646981	0.14867706546345677	0.199462225880311	0.4546474217744533	0.4007229092914452	17	0	3	0	2	6	26	9	16
BLNK	2.4113647507343887	3.040733988241534	7.875733437782129	1.488210498896765	1.5877808097215127	0.25554099157311455	0.3300441971757814	0.33544254967260195	0.2672042846126998	9	2	2	10	1	2	32	13	24
HTRA3	4.605205867815001	4.981919879244511	36.39438756993611	1.3617366290997992	1.5877676678406947	1.2497500535552808	0.1622745285744269	0.12281319054084983	0.04153025220631877	50	6	17	31	8	28	69	93	77
TTTY15	2.891439604163291	4.016472169674887	18.254462384224063	3.2704765370139097	1.5874449304208917	0.04849104635391423	0.15262036501645646	0.4810667819417583	0.7289250778663672	29	6	0	0	9	31	43	14	55
TRIM29	1.5994957282347049	2.485768832461475	5.4863714067180425	0.6775501427342557	1.5843728501124597	0.09916559368421395	0.7926133516088064	0.5292207541150311	0.5063468721887736	4	3	4	3	0	19	1	3	12
SYT2	0.3976005812069385	1.4797745570733336	1.6335868735833023	0.7863376194128427	1.5825843087569462	0.05682562166698019	0.7244710334039994	0.5920179520396074	NA	1	0	1	3	0	0	5	6	2
SKA1	0.6958781561260574	1.953097421802033	2.4657095422404756	1.3315888932148752	1.582471032345872	0.0627957281301552	0.565452945569578	0.579287759764426	0.6520715527030053	4	0	0	5	0	2	7	0	19
SLC29A3	1.7147453997090125	2.465697320313656	5.421894741310663	2.095293576045811	1.5803610182481578	0.1158194146340514	0.2598630858966114	0.5004246197085089	0.45941309754768406	0	4	3	3	1	10	14	4	11
C9orf139	1.626415266642149	2.3175840651768924	4.284342612520298	1.3354655774103752	1.5799600642383198	0.13986976363442652	0.42090076608044674	0.4301474104701675	0.4160645107507704	3	1	1	6	1	10	13	1	11
SPC25	1.2121469009974515	2.058393110862128	3.1538163737560785	1.7381432727465795	1.5791639381904685	0.11530457530465953	0.30864601956298005	0.48373878589993546	0.4770228800168554	6	1	0	3	0	2	11	5	10
NPIPB11	1.930519211705038	3.048217044978312	7.476440831975641	1.2618179386459385	1.5769949326791408	0.13216715966597195	0.622742100417046	0.47696125893462554	0.43621320878822023	7	0	12	8	0	0	25	13	36
FAM13C	3.6734767758088283	4.1057882932961585	18.693006227288087	1.5510090772610412	1.5743885387408083	1.1410354016640494	0.15683314245414173	0.17504870047983376	0.08502766514994096	37	3	8	11	3	21	30	30	73
C19orf38	2.4086008986633853	2.9238172226656056	7.427051332973757	1.3804372998764023	1.5742274853740488	0.31898324224432656	0.27095081167218055	0.2942819290911705	0.23767490669270913	7	1	11	3	1	17	12	9	17
MUC20	3.2940512322311175	3.699375963231417	14.015498313159465	1.693160559387763	1.5716535430410477	1.132796284472506	0.11994968157774726	0.2091795475302472	0.08506295720737117	8	6	6	15	2	14	28	20	52
GIMAP7	6.0232833650738	6.345816277875285	96.80102937804762	1.695428503989732	1.5715762933667747	1.3022385644288763	0.06549653145239814	0.0897070587179129	0.015738350143973442	65	20	116	35	29	168	156	111	318
ASPM	3.9065383578613964	4.51511015803641	25.519016836784402	2.1772421621936098	1.5694953836918968	0.8365447035438247	0.1666945997752969	0.25750501183770497	0.16989870689924114	31	7	1	34	4	26	98	30	64
RLTPR	1.2618645651053648	2.310759078902477	4.128582726396591	1.8776651109924867	1.5685015492636487	0.09524823115859485	0.32020523182767735	0.538723416837865	0.5259429703014196	4	0	10	0	0	12	11	3	6
SCN3A	0.8425347035983586	1.746122623131902	2.020118570908861	1.3695807709591556	1.5673433467415259	0.08406835185373315	0.37417930132818267	0.49192190762591753	0.5790285823984694	2	0	4	1	0	1	8	2	10
FCRL5	2.9097375601415956	4.15760594491156	18.961655239214608	2.995471842762006	1.5669126448888782	0.058705573438135636	0.17778694409356696	0.46616152859407994	0.6434246106230347	0	1	26	38	0	31	84	16	33
LCK	2.222106237704688	3.4924554787768463	11.444786418943048	3.4278041918764743	1.5661053360685155	0.09830101557459722	0.11290734000982168	0.5227678010196534	0.5212442247137813	0	1	32	0	2	12	31	15	41
CDON	2.3164249989751755	2.887969860117564	7.240881072375737	1.5242895636640619	1.565806922320763	0.2428614504089737	0.30360426655006184	0.34975101337838765	0.2773299981384296	12	2	6	1	1	8	23	14	10
NCAPG2	4.1551840306337695	4.491738915496618	25.18052361724599	1.5370528577491511	1.565651880233919	1.2909035373382487	0.07925483888629473	0.10319364356830091	0.019441455532127117	39	4	18	12	6	43	54	25	82
CEACAM5	2.4235534532064644	3.1157906850534127	9.304783860732975	2.0798310110530482	1.565640677892075	0.13755224469830146	0.199462225880311	0.44881277225285116	0.42524611142124014	1	1	3	6	8	14	11	11	32
ZFY	2.3271615880495555	3.353437571391609	10.818298833137431	2.951148379836615	1.5654801359467931	0.11448808816608483	0.1604651175805009	0.4937000039580365	0.4849424012707262	21	2	0	0	6	13	28	14	30
C8orf37	1.3278529679377165	2.103218820226002	3.204515745604673	1.240758509680801	1.563542941074325	0.12025651879109202	0.44375975662024697	0.44929882674240035	0.470818500220014	3	1	2	4	0	1	7	4	19
EPHA3	2.4547632089981124	3.258183523407172	10.169008737364875	1.2074756555967376	1.5616387193768029	0.1465901670433564	0.5001592673983472	0.45655575066335613	0.4016812362844112	13	0	5	4	6	3	22	33	11
SMIM4	2.167802216148251	2.7768495805834084	6.800549897753452	1.972977668282717	1.5611469578943584	0.18305241015942444	0.18792290482909396	0.4059578306160433	0.3298614191699068	1	4	2	8	1	9	20	7	17
LRRC56	0.6985951609843396	1.6089997418438027	1.8729871235027136	1.103454750892549	1.5583061664890487	0.07351114104508495	0.5323308305581834	0.5265814227586373	0.6030486999368737	1	0	2	3	0	1	2	5	8
CLEC11A	2.721679279071061	3.250507834491316	9.579914076139287	1.58272824033864	1.55827849251036	0.48969612822309383	0.20724640180923787	0.2780758255508433	0.21324501027802434	21	1	3	5	2	16	15	13	32
TXNDC5	4.655855778482555	4.9603422248354985	35.7488615729444	1.4099408303216894	1.5573096215324553	1.3270362304623955	0.07925483888629473	0.0707492114691737	0.007689202912365572	47	5	24	29	8	66	65	49	87
CCNB2	2.5280750195483543	3.07985811487797	8.426279812202653	1.8060072298360716	1.5561457480918408	0.3189314623788727	0.17048788870881937	0.3299036664085623	0.23207672276459923	14	4	3	2	1	10	24	7	31
RAD54L	1.0305417829778436	1.8369445499224364	2.6717355117878756	1.5537585768742144	1.552995118705993	0.09840355733556876	0.3610813712697074	0.511323811570842	0.5245140216631362	5	1	0	2	0	5	5	4	6
CYB5RL	1.3748411937680152	2.2193974246479873	3.7263971476806304	1.4760536458681341	1.5498912561466904	0.11704435354951849	0.3558060402943242	0.48584391964993057	0.47663469185988044	5	0	1	7	0	10	5	3	12
PIN4	2.467283080034201	3.0784869596784756	8.201342297409841	1.8889134264085834	1.5498094835573635	0.273305928330212	0.17327554979744955	0.34074428381764693	0.26147580260308995	6	2	1	15	1	7	26	11	27
THYN1	3.2481885349402644	3.82460246610197	14.720676484274945	1.7032269770028023	1.5491402760779533	1.1561937845447479	0.14437925150756048	0.2163825198125594	0.06572628774699965	18	0	18	14	2	20	42	18	46
EBF1	5.099505798305437	5.396986812536015	49.308640806856864	1.499676278833843	1.5487695684491878	1.3008365793287502	0.07469856301080982	0.0897070587179129	0.012295207288906712	54	10	34	26	16	40	120	104	109
COX16	1.635148038024074	2.3153732427809284	3.9092443676356585	1.3764313034262778	1.5482445628755241	0.16799212228199448	0.32121265488311007	0.38872172995644805	0.38550481112692087	5	0	3	4	1	4	17	2	15
PI16	0.969999823281389	1.9762541038306376	3.0078722282937003	0.9626277668587815	1.5479478240117719	0.08005956580088781	0.6538858867565085	0.5669597847432961	0.5745516455562087	3	0	6	1	0	1	8	11	2
ANKRD36B	4.4514984117722936	5.1607143252309315	40.43073175404057	1.6986834321637794	1.5466494599668712	1.0267448611572896	0.1827301620307661	0.24361700362347696	0.13904240550051866	87	1	30	41	1	41	78	77	134
NDC80	2.834291273297164	3.2792985426244448	9.801723818815763	1.395348139439124	1.5460259040816964	0.9551624510591706	0.21749888516405977	0.2337251835260356	0.14384327061142557	10	2	6	12	1	18	15	10	36
DUSP8P5	1.1889231908268683	2.0268305760982637	2.9739359458655903	1.516051408431983	1.5412704429691098	0.10690426990813258	0.3343544033991109	0.4918785844456044	0.5119326770318039	1	0	5	4	0	2	12	6	6
RP1-267D11.6	0.7995321343639978	1.6946599081661955	2.6300051898218086	1.4265461662419845	1.5370598254041388	0.05914639334881162	0.5061658158042782	0.6001909934073115	0.6559365719098059	0	2	1	1	1	1	7	6	3
RASD2	1.3485141263119818	2.2041792182360673	3.3983400993123722	1.4769434290408445	1.5359743788415592	0.11746030943698321	0.3408110287778755	0.475555610237309	0.4905224900946731	2	0	4	6	0	4	7	2	21
DNM1	3.062604255903439	3.75741661047792	14.107852581038793	1.780780552220205	1.5340365934516043	0.3673368080877313	0.2138493674169186	0.33054345192150314	0.2289554683518121	34	0	6	6	4	14	21	22	63
HEMGN	3.2677684874561663	3.7071805773440754	13.366479820905326	1.533828839591676	1.533645572615314	1.1503077501511554	0.12167821863184647	0.17058073165909945	0.06608123134002454	17	1	12	14	2	13	47	14	47
ZNF831	2.061684295875559	3.1058169104857294	8.176453066618443	1.732307956488931	1.5332073287132817	0.12373065498609834	0.3921998605882362	0.49734836400830174	0.45692075902287344	4	0	22	3	0	11	40	12	5
CIT	4.336237411688091	4.698879083903758	29.800133474595107	1.8000234561087554	1.5329271619888245	1.1409659841500697	0.07566722645283333	0.15894854134418435	0.06163022430362368	40	12	8	14	7	38	65	32	107
MGST2	2.7075520016699715	3.1625130261871215	9.012454005743836	1.6586473221485185	1.5318778669749702	0.8662752865779002	0.1663770577999264	0.2651585399600082	0.16300561845922307	3	1	7	12	3	13	22	11	26
ETFB	4.229662342784962	4.573277575472146	27.036897250970082	1.5938008645186184	1.5315882231523512	1.2034903255861134	0.08929339483907021	0.1279098375017301	0.04090765218033839	46	5	10	14	8	45	61	35	64
MAP4K1	2.536258899610265	3.5013809826550792	11.725358906837204	2.6771921650012853	1.5306892173891595	0.13261440923790838	0.1780046109189838	0.475555610237309	0.44203454327409547	0	1	28	3	3	23	35	8	29
BRF2	1.1564857610911579	1.991698222380517	2.7086747750998748	1.3174240920937514	1.5302685080821408	0.10757686527642626	0.3903741655290418	0.47652983741706034	0.5212442247137813	5	0	2	3	0	4	8	1	14
HSP90B2P	0.9149876698849911	1.7452208024232483	2.330913880895493	1.5008393402308298	1.5265126741692152	0.08900631896839607	0.37875429299051566	0.5227678010196534	0.5569511605853554	4	1	2	0	0	4	8	2	5
BTBD8	0.7555400592160935	1.7637672546069971	2.498802566192459	0.8042449745542962	1.525454318767432	0.0674976615996648	0.7340580853740806	0.5956145529447114	0.6263354073921173	1	0	1	4	1	9	3	0	6
PCDHB16	1.5509827412862776	2.3174798991335583	4.342660737878102	1.9579150756005157	1.5246510458075635	0.12283698409011988	0.28207677155272826	0.48901233345217665	0.46284757136202465	0	1	8	2	1	8	9	4	13
CARD11	3.2459759654548206	3.974751627395115	16.43049572950877	1.7421792220067007	1.5226493315091456	0.2565173147613644	0.22850504359400156	0.3430051603895248	0.2749595487664847	12	1	37	7	1	29	69	6	43
RP11-421E14.2	1.7364094427564984	2.399829094350149	4.86718874875943	1.5953442545181264	1.5164852991948747	0.14349015143241595	0.27499664190037487	0.475555610237309	0.40918875588056025	3	0	2	3	4	9	15	3	10
HIST1H2BK	4.933939671031032	5.291296269729982	45.114245924353796	1.5907837981423032	1.504337502493371	1.2634641995468696	0.06782592388157528	0.10528812448234175	0.014120048424189232	44	12	26	62	3	61	118	53	136
PLEKHG5	3.723279393599298	4.065554309114866	18.253795214959954	1.414210044228895	1.5039482211190254	1.1847764286639395	0.11290734000982168	0.1279098375017301	0.03539360144199904	23	2	20	11	4	30	42	24	45
IFI27L1	1.8603924515335488	2.432755868682298	4.971013732853726	0.8507512794855353	1.5037667212077996	0.1474656406459611	0.6345884992455391	0.4250126887568116	0.4163052357320234	6	1	4	3	1	5	13	13	3
DNM1P47	0.9149876698849911	1.8212384302647957	2.584964306168572	1.357474005994026	1.5037029997089786	0.0807966373419806	0.4792976766179933	0.5578639063971391	0.5862612525603551	5	1	0	2	0	7	4	1	8
STAT4	3.479101763577567	4.394508801284005	22.993873573381286	2.494895474290728	1.5034910212461587	0.18591558269251113	0.15328136771800366	0.40383687910015165	0.34188153302909424	2	4	52	19	0	34	44	23	94
SNRPD2	4.416523203544693	4.757833824244738	30.514113627347825	1.5136467192222747	1.501161670618445	1.2382699692118728	0.07566722645283333	0.10639865990634861	0.019441455532127117	29	3	18	43	7	50	73	32	90
RP5-1092A3.4	1.0748707228978471	2.003017024774652	2.84823367324731	1.4902564512005985	1.5011349352006835	0.08962300322969137	0.3701157820020847	0.5292207541150311	0.5660327938187951	2	0	7	1	0	6	6	1	13
GZMK	0.03595459242595792	1.4568301255047553	1.6425387668915752	1.0296799928734133	1.499589349301582	0.03562882581929611	0.7244246968140818	0.6918798749334921	NA	0	0	5	0	0	6	0	1	5
RNU1-32P	1.1525356774680615	2.4020741177225506	5.840950369400725	0.8221323256879369	1.4994320211437873	0.04526743618803022	0.8260598140820902	0.6826863431487108	0.751232459596389	2	4	0	1	3	18	0	6	5
AC090286.2	0.9700466704941102	2.0836258739463864	3.365604398260682	1.2937779170713424	1.4979631064467045	0.07424375898948332	0.5511484742576501	0.6024697752107013	0.5965891367009137	6	0	0	6	0	1	4	13	6
FANCL	3.0993043309211052	3.4753086262280957	11.725511936631868	1.3049375023207035	1.4957094474307318	0.9542214983413558	0.2368961134655044	0.2206276954938356	0.13384355281080915	18	2	6	8	3	18	16	19	34
FANCD2	3.5290793836213137	3.908798644241821	16.645195261072292	1.6862143860790795	1.4953777980213792	0.9527302616966813	0.13181037097735843	0.23661735934967054	0.1270910695208483	9	7	6	15	5	27	48	10	48
RNASE2	2.795135203702522	3.498975642561751	12.5785748940199	2.369737038385437	1.4948946888004448	0.12044949740764373	0.15034300262417138	0.4725968769243671	0.5009202231771039	1	3	5	4	11	18	38	7	34
FBXO32	5.984614701284921	6.408224710102391	101.54171968561782	1.8721532740534748	1.49486605408728	0.9371213914338438	0.07816416883350213	0.20829653011826754	0.13266636246553523	29	12	73	78	57	101	270	194	184
ATAD5	3.5064244282843493	3.8954715878543924	15.95855570660753	1.428528757392101	1.494480094522995	1.077272345035301	0.1555853405520947	0.17713336156068513	0.08502766514994096	25	2	7	17	3	16	35	30	44
CLSPN	3.926879562684981	4.434337863612403	24.238105593035282	1.9277664797568512	1.494405516748021	0.7484893269054198	0.1365178878269481	0.2601889613519098	0.1829730449721708	56	5	3	10	6	36	57	30	67
RN7SL38P	1.8032491628693088	2.7407860014961236	6.820415809084372	0.8607458945283567	1.494401626843455	0.09247507518416571	0.7388097777375052	0.5682185354427082	0.5448519603111077	2	2	1	13	1	25	8	5	2
CASC5	4.072479825851018	4.500959434047092	25.76537125902021	1.9002054592098867	1.494201322302462	0.9335034862308303	0.1268084215781943	0.22713926828469352	0.13242121748895339	29	10	3	21	7	37	64	21	87
AZGP1	2.882868925642383	3.603894160153573	12.898730519006191	1.4430222305553435	1.494096311390656	0.16775551464153746	0.44834483453960305	0.4231734322742686	0.3804238399537868	12	2	1	20	4	5	52	30	12
SPATA24	0.3976005812069385	1.5342236336120092	1.7116128409370543	1.005993367031404	1.493347924697218	0.05240518124615201	0.6564480501323764	0.6185253607004065	0.6906174004319432	4	0	0	2	0	0	3	6	5
AL353644.10	1.3848827978424865	2.36407077938041	5.394296659651071	1.216143340507707	1.4896658836619294	0.06623759521296667	0.6664579626033378	0.6213137953714961	0.6484648368896142	0	3	1	5	2	15	2	8	3
CADM3	2.647562688692239	3.344464456044249	11.235576268966632	2.4118793159514187	1.4885997165328388	0.12308114705012632	0.1604651175805009	0.475555610237309	0.485905414274169	1	5	1	8	7	10	33	15	25
GLYCTK	1.9710159234953741	2.5882751431826043	5.142477729870206	1.5117989379579928	1.4865081398769213	0.22870289591442847	0.2367348610495506	0.3696261518388472	0.32582031497472547	7	1	3	7	0	5	19	5	18
TMEM143	1.4331377486070196	2.4990126437119233	4.829101910142564	1.107140494802995	1.4841512115438416	0.09283986598217969	0.6733845207948738	0.5577322870624489	0.5484942921191934	14	0	4	1	0	9	21	7	1
KDM5D	4.360046946146941	6.06034976904139	78.32028549308468	4.4449330436075885	1.4833755118094496	0.032960341820542506	0.11290734000982168	0.5636638210716906	0.7838034505829027	267	6	0	0	23	88	224	100	234
THEMIS	2.599250941881434	3.33033203799003	10.433574741790265	1.9528244690973449	1.4820902192443082	0.18521602038022958	0.2164057813193452	0.4302325951681592	0.3553699085690703	2	4	20	5	0	15	14	16	34
RPA3	2.6003080439842123	3.021458263461355	8.11995510635117	1.5487494495407397	1.4816087496745292	0.7069362028520872	0.19256507460503466	0.2868889614945856	0.18528719227452292	8	2	2	8	3	12	22	7	24
FAM212A	0.5751105933234836	1.6124116972363136	2.014259306909251	0.7175457717505015	1.4798096417533444	0.061446537081237235	0.7522719452923475	0.6090386092596408	0.6524675246726785	5	0	1	1	0	1	4	8	1
NUBP1	3.265728243753361	3.6851842192910094	13.960911324245167	1.7885112390502629	1.4794656243460005	0.87364357587046	0.15262036501645646	0.2651585399600082	0.14761228438471904	13	5	12	2	5	15	33	15	50
HIST1H4I	1.6517616975970613	2.512542663484823	4.493753207264816	1.4678419565769327	1.4785419560365702	0.1356826789525925	0.35231877782032034	0.4718566317325672	0.46349650716987206	4	0	6	7	0	3	19	2	23
FAM98C	2.258930662515594	2.762493175752376	6.529710763491567	1.499294916540953	1.4768250884213707	0.22320579181006098	0.2703931976278622	0.3653137729881507	0.3120399741569575	2	1	10	4	2	11	19	8	11
GFI1	1.4825316359397493	2.3921135358735284	4.274103600286752	1.9133936117774084	1.4752525295681849	0.10256961095845106	0.26179451706568907	0.5216788892364493	0.5385751767798245	1	1	11	1	0	2	15	5	18
CLU	8.96981928140314	9.232718648965552	727.6263855601592	1.3860899000634734	1.4740747900303348	1.2621249447728482	0.06149175714521898	0.0897070587179129	0.007404670776625565	656	128	491	621	245	729	1525	1602	1307
HDAC9	3.194381848641407	3.5531084858821442	12.100701673383623	1.4259832602784377	1.4729969909770204	1.0840471278901598	0.12807865954946288	0.17504870047983376	0.07957023799082986	13	2	14	9	2	17	31	12	41
IDO1	3.0598849353412874	4.039604227276532	18.840011324484994	2.7641442869125354	1.4726180854932018	0.10866107531732465	0.18422939071911823	0.5077994208352216	0.5287171759388752	2	10	31	0	3	38	30	24	34
CLSTN2	2.937279055228318	3.6601521132849846	13.175481348515717	1.412913341651414	1.471621860697576	0.19843416742692033	0.35841708344831485	0.3935288729309833	0.33879244302013967	20	1	23	3	1	5	33	37	25
CD28	2.2732435820375896	2.8608347353452253	7.1803647070243946	1.6062401779255728	1.4714117020252906	0.1805456999977058	0.30029479002512516	0.4179461511828041	0.3628603505441853	1	1	12	5	2	16	13	8	14
CLEC12A	3.492616277353182	3.898074673565034	16.350473903815026	1.7631568693031867	1.4703041639421157	0.8106714716554749	0.14334587502310372	0.25690902257765613	0.16300561845922307	5	4	19	8	7	16	31	19	68
IGLV1-40	1.8990024727242205	2.872834525776356	6.879289931440107	2.287562163910702	1.469346475750033	0.11867275687678285	0.2356577863369187	0.5227678010196534	0.48150229566237657	0	0	5	17	1	15	19	6	14
FTH1P23	1.8523643854333607	2.7243059585488463	6.644231436537113	1.5214355098787526	1.4692083374270974	0.09822214240855272	0.48717120164288247	0.5452730187890443	0.5448519603111077	6	4	0	6	1	1	10	18	18
CTB-133G6.1	0.9675209164230458	1.9200844769026095	2.6080870930714317	1.6861013876645554	1.4684497804457521	0.0838503728328214	0.32958338496294803	0.5541173269013485	0.5898056775821968	7	0	3	0	0	5	10	2	6
PTGER3	0.864070622391656	1.7940114967779488	2.644721727046917	1.7299772405661313	1.4672460971228098	0.06339941110027003	0.34355361680522034	0.6024697752107013	0.6675445884444151	1	0	0	2	3	2	10	2	7
LAT	1.0790893729199604	1.8421512292094397	2.760953785481082	1.2656064207304074	1.4667500046213509	0.08841624320297727	0.47311709374399824	0.5373440373001119	0.5634229017294817	1	1	1	5	0	4	6	6	3
RGMA	1.4698541877551783	2.2106964312377277	3.508450102545181	1.3931485719144694	1.4663755992894474	0.13743216202044753	0.3232183061324235	0.4603288022804314	0.46284757136202465	4	0	4	5	0	2	12	6	12
TMEM19	3.7433250729106353	4.036616777319883	17.84146513397522	1.4136331211470283	1.4663708506698931	1.2007653139366705	0.08580847786077903	0.11360731584926007	0.022627690590071553	17	4	17	16	3	22	54	23	44
LILRA6	3.9584196107409886	4.290385122777448	21.96984677272857	1.4956878959786648	1.466344050058817	1.182431565863819	0.08955192256026036	0.15412722422360803	0.03151021856125486	22	2	18	13	10	34	44	28	60
NDUFAF1	3.014179185466476	3.408751931706324	11.401176287141295	1.6135497417981974	1.4652159752404503	0.6822831445680345	0.17371647060415904	0.2865552854286748	0.18084355701153548	10	5	7	3	4	16	21	10	42
SRL	0.46466482330566106	1.4897911287356758	1.8197616707648727	0.5045697578269782	1.4641569479438632	0.05349755146768331	0.8474796116590387	0.6210008890844932	0.6851646253614461	2	1	1	1	0	6	1	0	6
SNX29P2	1.4391415837957344	2.0892080326381883	3.340727230970181	1.221985739055295	1.4617061418222579	0.12920935714014511	0.398684737087433	0.4581511379268141	0.4701250927727704	5	1	3	2	0	7	11	2	7
CTSW	0.7226568338487013	1.9254301034641996	2.366582951299084	0.9692687953184189	1.460060583574063	0.05978109019832473	0.6776124600829238	0.6049362248383824	0.6856572604823475	2	0	6	1	0	0	7	1	19
NEK8	1.1824117801598661	1.9935830073827356	2.892281766656304	1.387802602792116	1.456359744686922	0.10019505194231884	0.3572311620447272	0.5142573335068203	0.5487123802040799	7	0	3	1	0	2	7	7	8
HTR7P1	1.5324314861359825	2.1403028946704192	3.9300911256140183	1.166525716722836	1.4557030848023658	0.11196478920622653	0.47908281967065797	0.49445832081247854	0.4931570953696023	3	2	1	3	1	10	5	2	10
RP11-486O12.2	1.6213453958458042	2.1443643964276156	3.7779405987192094	1.0961137231257367	1.4544157010611378	0.13779141724724397	0.43956511839560863	0.43074516205437663	0.4461660643337026	4	1	3	2	1	3	6	9	9
VEGFC	4.3902554667174725	4.812048780729617	31.754018708496336	1.6091818727225227	1.45323774478014	1.0580014526237465	0.10959483088194101	0.18031053987053144	0.0856406008175399	17	7	53	27	2	31	81	54	85
IGHV3-13	0.17328291151234784	1.578988582241017	1.820060006663251	1.2531472585966117	1.4507951392324177	0.03706238082284706	0.6652432667357224	0.6894142749567811	0.7614886052828913	0	0	6	0	0	4	0	2	9
FKBP1B	1.423388783710132	2.0882655662759224	3.4813037621661302	1.0461724357719078	1.4502673452071078	0.1155738489139522	0.5041600585839201	0.4912833685060714	0.5009202231771039	3	1	4	3	0	2	7	10	6
ABI3	3.9473597445521396	4.385492753280928	23.35947776559848	1.6999675126649163	1.450046589719574	0.8853537684646842	0.13513702933623503	0.2376045551194475	0.15011066788769306	19	3	42	5	6	34	46	34	63
CDKN3	2.2529325143261696	2.8853817141605562	7.329454635823747	1.5317967500966738	1.449581952207605	0.15980972166620575	0.3442450348910285	0.44820384994411544	0.4025047468909556	6	4	1	8	1	2	20	14	22
MANEA-AS1	1.0401147433944786	1.8636572340249988	2.6202964839838865	1.336980156620168	1.447650991272361	0.0853552220339896	0.4407913814022731	0.538723416837865	0.5863593682900579	1	1	1	5	0	1	5	5	11
NBPF11	3.8470593567573457	4.174764073105089	19.619681892351153	1.4102661699111778	1.4459337593252428	1.1619660038137742	0.08929339483907021	0.12218523168434797	0.026280966531748204	20	2	20	21	4	21	53	28	58
PARK2	1.6122090516388043	2.294195606153072	4.112477214481751	1.045584709333836	1.4445261113956531	0.12974300065718428	0.5226318471652427	0.47652983741706034	0.47109760845792376	6	1	4	3	0	2	15	10	5
CPT1C	1.627954171605155	2.318263487632422	4.290662517986099	1.479428991669361	1.4439299888600923	0.130900383219313	0.34282513487781907	0.48406875654749065	0.4674713846814467	9	0	2	1	2	6	15	6	6
TNFRSF4	0.934039577246182	1.7420245792239761	2.3894842652445885	1.1758291255785072	1.4430391991347895	0.07901141178221822	0.5041600585839201	0.5526565763259336	0.5996625588592949	1	1	1	4	0	6	7	1	4
DEPDC1	1.5697151004411187	2.207841628501745	4.172505412418921	1.5418242878595096	1.4419012907940343	0.11093244141062727	0.3307796150189907	0.5055304150097492	0.4977192265591401	4	3	1	1	1	7	11	2	11
SCYL3	3.5379691242874367	3.8330552708674186	15.604232921410349	1.317179547566136	1.439695246367818	1.0798259252883604	0.1666945997752969	0.17433521883759587	0.06608123134002454	14	3	10	15	5	24	25	23	42
LRRC27	3.1589977012376815	3.612641148991322	12.963240638103498	1.2519120051607222	1.4386124231759625	0.5153057676474069	0.307302867889775	0.28137248137878124	0.22155484537060624	28	2	7	7	2	17	16	27	33
RP11-796E2.4	0.673318128425527	1.6346543136212695	1.9163803736282106	1.3706500191863351	1.438575495814272	0.06640564418903933	0.443601902877631	0.588672859772356	0.6556204324316924	4	0	3	0	0	1	5	5	5
ADAM33	4.213358058999099	4.767218276002387	30.62506561360353	1.3800387659493838	1.4380787012922762	0.8473660127615755	0.24737794237655067	0.2582667726189296	0.16989870689924114	74	1	23	19	4	31	66	71	55
SNORA71C	1.6029732590055474	2.5346624339716826	6.084775688734062	2.4699580835668917	1.4377378501885743	0.06589638159827906	0.22453612215248972	0.614305439156831	0.6803103192859121	3	3	0	0	5	10	14	5	11
SERPINA5	0.35871808442283193	1.5360370276730053	2.023272907220918	0.8384812130269277	1.4357832229647487	0.03971117253732639	0.7718102314203786	0.6805411430917715	0.7492350722994884	3	1	0	0	1	0	8	5	1
TAPBPL	3.6578934481083536	4.027502167343069	17.4126533919604	1.388013685954368	1.435598931764343	1.091099618181493	0.12138997508648457	0.15621184651764408	0.05365281897351425	24	2	16	19	2	18	45	26	54
RP11-81H14.2	0.5076673925400218	1.7384791476677082	2.47382499802303	1.387900712448274	1.4338062611402065	0.04805959219094394	0.5887034799713743	0.6775162398461393	0.7142980224738417	0	1	0	6	0	8	1	1	7
FRRS1	1.8584197149436028	2.5088131110253413	5.489297052694644	1.4783803759850744	1.4325576876009416	0.1392071183187693	0.3442450348910285	0.5004246197085089	0.4403899476892687	6	0	1	4	4	7	7	11	12
JAKMIP1	0.7176470683455304	1.808700035047611	2.2755051617679176	1.8321662523606603	1.4320179331237592	0.06202537045091894	0.33006722311497466	0.609904727377064	0.6772077451532389	0	0	7	1	0	4	6	1	10
SNORD116-6	3.255384713575337	3.6791943735652106	14.6681400269898	1.2193596934752382	1.431393638513615	0.2304037208673547	0.3958705175041279	0.3650426489573905	0.30739861961189546	7	6	10	6	6	31	23	22	13
RP11-565F19.2	0.0856722565338714	1.4136135338660354	1.8944418047989386	0.3257440647600722	1.431196155040801	0.028224400792572726	0.9284757037837222	0.7198564934500872	0.7926070828659821	1	2	0	1	0	0	5	6	0
RP11-423H2.1	0.5924278620946676	1.6942368974047106	2.3307738303843095	1.1949990502465286	1.4311111179451834	0.040742335442114246	0.6367091240924615	0.6520750430749316	0.7735652304554416	0	2	1	1	1	1	7	0	12
TEC	3.704283060166767	4.048287211738753	17.983126452536776	1.4716467038890508	1.430110774736055	1.053422822013204	0.1321713613953126	0.18031053987053144	0.08168877078903647	16	5	9	24	3	27	44	13	65
SLC9A9	4.268231510772609	4.600149003472563	27.11493238365296	1.3777629525888315	1.4284807609249555	1.1606228118803872	0.09797881812228773	0.11712933195025312	0.022307363157880948	40	2	23	23	7	27	72	44	72
SMAGP	3.44254874454483	3.893008577177068	16.167062011443733	1.5922739516149231	1.4272056286737222	0.7995970588418476	0.1732386774793799	0.27298484210051227	0.1694490092045493	6	1	13	24	6	19	30	29	42
C1GALT1C1	3.3575534322573786	3.7072382810575473	14.244236812502445	1.645900322601713	1.4252225030068333	0.932066502520541	0.12807865954946288	0.2532441699310302	0.1270910695208483	14	5	4	9	6	14	44	15	41
ABCA9	5.159186998888467	5.611011380124646	57.04181112043201	1.453973301301634	1.425174984183358	0.9643913036094623	0.17246211560600067	0.20961302602008497	0.11745781027373582	84	2	52	30	23	37	160	116	125
ZNF396	1.398493555841845	2.1374360578363962	3.9904575381647005	1.1164457018078457	1.423907800862792	0.08134081295015574	0.5901004882734228	0.5689519305059483	0.594773806926284	1	2	2	2	2	1	3	9	15
FBLN7	1.460344348230846	2.36304548559745	4.926069514131956	1.60080957411309	1.4231879771094045	0.08053172583859095	0.4749163984099362	0.6024697752107013	0.5970594932520803	0	1	9	1	2	4	5	15	6
HP	2.8905356336414694	3.4767792741469945	12.348073705818802	1.6704248239523583	1.4228273967544292	0.15788126972276192	0.26179451706568907	0.44526093956606916	0.4163052357320234	3	1	9	6	10	25	34	11	14
ELP5	3.323915842403962	3.8327993008565535	15.151651723584822	1.4254532604929036	1.421838920992599	0.6196970953132185	0.23321362912009483	0.2838762317736828	0.21378448059173674	36	2	6	13	1	25	37	24	26
C1orf112	1.9979957619326343	2.7406597361413176	6.2051306202712615	1.9637111981180932	1.4207650967605239	0.1464454152637631	0.26179451706568907	0.4810667819417583	0.4443697384430687	15	1	3	0	2	5	20	9	17
RP11-535M15.1	0.2983689371976621	1.4917051363990568	1.6200854362091426	0.8341602576434679	1.4205805165554233	0.045961032457295284	0.7652072617567482	0.6615878778325271	NA	5	0	1	0	0	3	0	3	7
NLRC4	3.6759387949710907	3.998524213603922	17.636210537823988	1.4959960504343779	1.4200137375706168	1.0448858136665757	0.12449058814423923	0.19738002149455802	0.0826621968831346	13	8	13	13	3	22	34	16	71
MPO	4.69279676230685	5.486216601080758	52.56389808100102	2.4815769378317767	1.4172663661716327	0.13555151573871885	0.1666945997752969	0.44929882674240035	0.4906188887780948	23	8	2	49	39	37	211	23	209
SAA2	1.974771694520157	3.0081208672632607	8.189429411904142	0.18879318037959755	1.4162288973920076	0.09209502063112311	0.9579696312626734	0.5850956995112451	0.5603511380045615	11	0	10	3	3	2	19	30	1
TOP2A	5.412784325202363	6.089645341769155	80.93928763690836	2.588121946742842	1.4157412876269664	0.21957141659162424	0.19259520162869462	0.35163939184078824	0.33987749784733123	101	33	1	75	19	106	228	81	228
CRACR2B	2.776406708682145	3.3456849854924515	10.156129846531968	1.6010353477075419	1.415434501276494	0.2993279014403633	0.21749888516405977	0.34756698136918657	0.2802583044996142	19	1	2	15	1	16	32	12	21
CCSER1	2.0545355699262227	2.7823208201628034	6.585311851585107	1.066242359044263	1.4143684854036105	0.13731622237068453	0.5371007864796811	0.4918785844456044	0.45517390096506805	5	0	4	13	1	6	12	20	6
KIF14	2.576195981017433	3.1786436194607828	9.076307694250225	1.6508506135842551	1.4139555853525299	0.30004752603286267	0.228263247777934	0.38874385603894596	0.2741816517075691	13	0	2	11	4	16	25	8	22
KIAA1524	2.316354300103007	2.878370905688464	7.581385332752796	1.8321621877378353	1.4138716191778098	0.16160930673986423	0.19071359026600584	0.4582551446328259	0.3956664828594646	5	6	1	5	1	9	20	7	21
PTRHD1	1.0092612787502346	1.881356176566017	2.7883065653291257	1.4087219948517817	1.4136018246781423	0.07821508880711694	0.46334880342652135	0.588672859772356	0.612219105946478	3	0	0	3	2	1	11	5	5
LCN2	5.242142707184584	5.51346102155396	53.90025320691177	1.4845368723999544	1.4125193247262646	1.0981038239344376	0.07816416883350213	0.12218523168434797	0.04099971979033616	49	19	33	30	17	38	150	102	114
PCDHB13	1.9520443372989507	2.49775759284404	5.387783967822202	1.426234871113909	1.4101242421174571	0.14482533112372212	0.332134022596184	0.4690726842369261	0.430787022704244	2	3	6	2	1	3	11	11	14
TSTD3	1.3728782699918096	2.0757175629904236	3.1495489009482425	1.3067663896575397	1.4101036901613997	0.1159476100383612	0.3752106700449277	0.4863045145896529	0.5178336142177089	5	0	1	4	1	4	14	2	8
TIGIT	0.8784301676990266	1.9050590205593179	2.9849184246249463	0.6602032710928364	1.408604439542615	0.05976301403667177	0.8353689460624312	0.6352430731300456	0.6853402840231068	1	2	4	1	0	3	0	5	14
VMAC	2.0747430158758275	2.706319563401407	5.639743233392998	1.3775922848702293	1.4059309975573278	0.21105256988175072	0.30864601956298005	0.40102833361476115	0.36177034499928146	8	1	6	6	0	3	20	6	24
IGKV3-15	2.0472772221034865	3.0159428859945083	7.6769410729265966	2.3655629511490637	1.4055895435199939	0.1209288019496622	0.21749888516405977	0.5258006073049905	0.4934519672385452	0	0	7	19	1	14	23	7	18
AIM2	1.4879272717377903	2.6182158469482797	5.402230435999081	1.7902215522665157	1.4042146479035138	0.07192822035501835	0.44332704382841054	0.6084630560195373	0.660987561499713	0	3	3	10	0	2	37	2	10
SNORA65	2.998373769572254	3.583152465030909	14.077461381583158	1.5304578017119368	1.4034922175869893	0.12016216915835681	0.33006722311497466	0.4937000039580365	0.5127432323841925	5	9	4	4	6	36	16	13	17
ECSCR	5.422187371372618	5.708762237284673	61.441011276061786	1.4799757504964184	1.4024264893808551	1.120422841111925	0.07925483888629473	0.11551210329664505	0.03184879066382965	77	9	65	23	22	57	133	107	171
EAF2	2.465886446342653	3.0545310869254694	7.922863401747675	1.5384397634415354	1.4011825197025602	0.3093666018760861	0.21403430156515257	0.36779910247677355	0.2830762062301325	6	0	14	8	1	13	19	9	23
KBTBD3	1.8125814497405166	2.4478603785893234	4.869208534583595	1.1844901219396353	1.4001619986251546	0.14101151088542513	0.43319642917013723	0.47716063186128654	0.4598053121145396	6	0	8	2	1	6	7	12	9
CRIP1	3.764681379034496	4.192212946797713	20.23097817488368	1.1439490162700465	1.3986853576457003	0.9035931711351252	0.3116537922975673	0.23661735934967054	0.13838720080991285	29	4	18	21	1	42	29	30	38
PKP2	1.869422476626347	2.5629211299143297	5.95609530720989	1.2994339046002061	1.3982506290023997	0.11451395520355678	0.46655891860255433	0.538723416837865	0.5032225685321144	5	4	6	1	0	9	8	13	6
CCDC152	2.1369170784797133	2.764307155565303	6.906207918847962	1.6627907436722191	1.397758430502912	0.1523973482942343	0.35841708344831485	0.4936600690686765	0.4233565505173385	8	3	0	6	2	8	10	14	14
FAM222A	0.8301978911107204	1.8002084495279562	2.4540936507076085	0.9854005361541117	1.39721343181536	0.062293460820051556	0.6541083822407218	0.6085099875706644	0.6853402840231068	3	2	1	1	0	2	12	0	8
RP11-156P1.3	3.3940036040512864	3.906972207673583	16.415493088154612	1.5217282000452153	1.3965980982808721	0.316452201480455	0.27296283944480276	0.34055964219789203	0.26651195296641705	31	2	16	2	5	17	28	36	35
C17orf75	2.494466516704027	2.9398412512865235	7.486371313962783	1.4095285485635638	1.3965353606651225	0.3311833167317247	0.24315255062667676	0.3388131222760467	0.26651195296641705	11	2	2	9	1	11	17	10	19
SNORA40	2.3004919868738667	2.9516305634109834	8.346711592709456	1.326585178744636	1.3958940621770055	0.11384090245286063	0.5061658158042782	0.5227678010196534	0.5114104135244393	1	2	3	9	5	20	15	10	5
IFITM1	5.852720724690617	6.289370503552149	93.86976350351127	1.9208652229787695	1.3941717673294958	0.4927272326354094	0.11382403487760866	0.27534523298473307	0.22518912475569247	25	41	26	124	23	158	163	143	173
BOC	3.6623397755762803	4.188676728028635	20.2316411421381	1.036458374275906	1.3940029120741306	0.34804777795718717	0.43570237208325524	0.33054345192150314	0.2527622118750718	40	1	17	11	5	16	34	58	27
GATSL3	0.6679294042376169	1.6635801922101134	2.046777939107822	1.4073182376960407	1.3919666143558593	0.06179860624224379	0.4686745755521813	0.616516989541056	0.6773112809052335	0	0	3	4	0	6	4	1	5
PHYHD1	1.9337386979040239	2.77307321859055	6.121142672903854	1.7633379702915313	1.3917172024370492	0.1361238233210144	0.23774130323884968	0.4996551933349193	0.4680737696181244	20	0	4	2	0	7	13	12	17
PQLC2L	1.1275845376881548	1.9275246961754933	3.236799450298538	1.152674041383712	1.3916793145920285	0.07395745316654859	0.5321332590717573	0.6033127770401407	0.6263354073921173	2	0	1	2	3	1	5	9	6
ZNF596	1.4162025974104648	2.1535474847099163	3.2791792774786126	1.32286275623298	1.3915056884863515	0.12261022215984041	0.34505185721531983	0.4873209814921281	0.5144941848430448	6	0	4	3	0	2	12	5	11
SNCG	2.903116181406018	3.2899575984152514	9.98389942436777	1.2369813503180154	1.3911153769873827	0.7202170996938947	0.25025186998532617	0.2702423564944093	0.1886232858379981	10	1	11	8	3	8	19	20	29
ZNF830	3.87104801026271	4.2149872256939585	20.397151755207645	1.2886651351490093	1.3909351901289646	1.0148608868885884	0.17778694409356696	0.17692859119197077	0.0826621968831346	25	2	13	26	5	23	32	34	68
CTD-2574D22.3	1.2007533274316256	2.0630409345160747	3.6211773681414603	1.071508911514505	1.3904567057000787	0.07583935313665105	0.6847359896470406	0.6071606138874841	0.6203485088540913	0	1	5	3	1	4	9	9	1
TMEM14A	2.1270754425571528	2.8107100433714978	6.410570747967264	1.5562363071053387	1.3897508788991073	0.1487729588155956	0.31814619346716305	0.45382911998847925	0.4505517347442922	17	1	1	4	1	3	14	11	27
TMEM147	3.6606015081302488	4.02257601775197	17.92806151933871	1.2527693257670511	1.3896613631200956	0.8522700805530283	0.24779399467778432	0.2337251835260356	0.15039987783953715	33	4	15	7	3	28	37	31	29
SFRP1	2.602121124274911	3.4183630897834556	11.52733382405002	1.9269774715463206	1.3875385889054144	0.10751239821876847	0.3637240138370043	0.5241844761273463	0.5533723457099029	8	4	0	9	7	3	53	17	18
ETV7	0.984867494413855	1.9689872851964991	2.8555642763678732	0.7596242760402211	1.3874477286103089	0.07233701594522754	0.7514072596419195	0.6027558386337455	0.6469074937850259	6	1	1	2	0	6	3	0	16
PBK	1.1811495732526942	1.947194027525073	3.144314409508543	1.44571368466751	1.3865026395980515	0.08293569729718327	0.448241751767401	0.5749410405566265	0.5957249657766089	3	2	0	2	1	1	7	5	11
HMMR	2.6567365002924976	3.298664353584068	10.377654042227986	2.124255719376045	1.385689046033831	0.19265386222467662	0.22850504359400156	0.45103709904307887	0.3654434255350158	7	3	0	13	5	13	29	10	28
MSLN	4.03599258101981	4.382406150105496	22.837562147102943	1.3487640909372889	1.3847188568844249	1.054293983441411	0.13879509132175843	0.15829456342438303	0.06024086990033771	28	2	29	18	5	27	47	23	96
METTL7B	1.7332911800079756	2.4496478206249095	4.911461640398236	1.8248413736688325	1.3822433780661858	0.1220062530269546	0.3343544033991109	0.5227678010196534	0.49540991381610366	0	1	4	7	2	8	10	3	18
RP1-122P22.2	2.860417710287295	3.3099652720123363	10.524522659341983	1.554874544509215	1.3817974481081263	0.31002782215306435	0.19762023654248043	0.3650426489573905	0.26030854447367935	9	1	9	3	7	17	19	10	32
ADAMTS6	2.410367781743001	2.8748956873773155	6.864788996138013	1.3713145190944827	1.3789805485616977	0.29538589203849064	0.22850504359400156	0.33568000751125915	0.296636102017594	13	1	7	3	1	7	18	10	21
GSTT2B	0.39338193118482506	1.4393403176494004	1.3039609582113079	0.8205981542892123	1.3787502822116924	0.04819583244915917	0.6831641405735367	0.6110238305253399	NA	1	0	2	2	0	1	7	0	6
STIL	2.2455180107615846	2.892935709557914	7.098138100295986	1.3214855340164813	1.3785963621568467	0.14057943501745415	0.46351079431384645	0.475555610237309	0.46284757136202465	2	3	5	8	2	1	22	7	34
FAM65C	4.072433859275244	4.647807849649149	27.85709144201079	1.6530243324884375	1.3783783988468212	0.9750598222855001	0.18195644777188405	0.25690902257765613	0.10372350695143877	48	0	15	31	9	31	72	30	101
GNRH1	0.8475444691015295	1.687744383993603	2.0856382220746523	1.3964749911610044	1.3775501229865375	0.07511628258427862	0.41689626480607156	0.5710433739388511	0.6390823903256544	4	0	0	2	1	2	8	2	6
NDUFB6	2.486569706482015	3.0987247655723076	8.152078820281131	1.5907281495042878	1.377074481375295	0.2676283019167691	0.23412397272279112	0.3900377305515809	0.3131494942367871	12	2	3	13	0	9	32	7	23
HIST1H2BC	5.737083007198333	5.984943829646648	74.66469681787414	1.3503232674735777	1.3762031492522078	1.1515451200807103	0.07455338760325327	0.0897070587179129	0.015290823257809208	66	15	49	106	15	135	182	76	161
ACYP2	2.5211296818980844	2.990125687488982	8.315015571508923	0.9844094295913745	1.3726821372476832	0.18407671417313168	0.483209224438567	0.4260731336372852	0.37265748806732835	7	4	5	7	1	6	12	23	12
LBP	0.7481091408857025	1.750741729997432	2.134247364048894	0.9993209005228805	1.3724220949472477	0.0647689260559478	0.631896798682718	0.6101879984250969	0.6773112809052335	2	0	1	5	0	0	8	5	6
MYL6B	2.556315968836308	3.2438045091424383	9.872826114885573	1.8696271673606708	1.3719945861523322	0.1795306020289645	0.21749888516405977	0.473941536314256	0.3898794392034314	12	0	1	9	7	17	25	8	24
PET100	2.5819083664331446	3.092949313067604	8.546693903564128	1.785583022773849	1.3700761638951222	0.2290652877838118	0.22758092097433527	0.3978451791211032	0.329854263660322	1	2	12	7	3	9	21	9	30
ELP6	2.224006223253308	3.0626033279899656	7.781434632285431	1.7117114378081435	1.3696873110762149	0.1294089282171637	0.30222729548391825	0.5005505648679309	0.492547408649905	24	2	3	2	0	6	44	6	15
C8orf76	2.0179508293226793	2.6656339569795295	5.748360550868333	1.2069387707212733	1.3694167815656637	0.15715102977514356	0.44504360658523395	0.46780792040284186	0.44010151283698995	7	1	3	10	0	11	21	6	6
COX4I2	2.229845966067608	2.7781574599864416	6.348475485973945	1.4399226767741875	1.367367286709392	0.1824391384865011	0.31804808009561314	0.4216520894536503	0.39260957263017326	2	2	9	6	1	3	16	8	28
SLC25A18	0.5469288480088675	1.5329086959624278	1.6791738583730866	1.5382714179297972	1.3646966930092927	0.05642404794601953	0.36583126824660694	0.6191474590511103	NA	1	0	0	5	0	3	4	2	5
RAB7B	2.0354512596428176	2.6366537036755098	5.835534097373034	1.2509577466113169	1.364600651944986	0.1640877216087083	0.38943998217124726	0.475555610237309	0.4212435529826156	9	0	3	4	3	14	12	3	14
MELK	1.9656556807845633	2.630695759189588	5.907382170324568	1.809938110347438	1.3635385467559022	0.14352872816887596	0.3041163114982055	0.5078118992687082	0.4520412294355375	5	3	0	8	1	7	10	7	21
PRKY	2.7621451616874286	4.058602501636713	17.910301440207267	3.327097468864064	1.3615472852149093	0.04293067090356162	0.14968273573988172	0.5765472130725208	0.7491973217288099	66	2	0	0	4	18	38	26	63
ZNF174	1.9302544538821793	2.5293399057557444	4.995680833078142	1.362256412827349	1.3611260979274151	0.17076012755580727	0.30830606767886665	0.4460016375923105	0.4237064166477274	4	0	4	9	1	8	9	5	19
IQGAP3	2.7375100636677567	3.4094287258110314	10.312387459202013	1.62829003116132	1.3608300976719383	0.2749570597866674	0.2260622967968934	0.38269723832736574	0.31357561848131105	19	0	5	17	1	13	32	7	41
IGKV2-28	0.9432679927714662	1.8533943407021667	2.5281593962683715	1.7021838377281369	1.3605736176885594	0.0767552603417706	0.33881300225673966	0.6024697752107013	0.6325007357327997	0	0	5	4	0	4	6	4	6
NDUFA8	3.606691042301317	3.97536960273844	16.81067008207242	1.3234038264866372	1.3604914092374192	0.9397544506458523	0.1589912813093708	0.1975820162436335	0.10735422074860877	30	2	11	19	2	24	41	22	44
PLXDC1	2.54659167170496	3.062198950357236	8.169095897391273	1.4548217088609137	1.3566298415585207	0.22992912494858045	0.23774130323884968	0.3787454479354591	0.3415638120085904	7	1	17	3	1	10	16	14	22
SNHG4	0.3114968651663577	1.5420925045521077	1.7110200299882012	1.6395437835177178	1.3566197678688994	0.04214049736590084	0.43747490871254713	0.6851625731245374	0.7534989010031448	0	0	0	6	0	1	7	4	2
ERMN	0.35309636680874634	1.541812117738252	1.709674286968066	1.717816384041374	1.3553852881550723	0.04406662485092574	0.3988182203400505	0.6818218777465291	0.7476025780839624	0	0	0	6	0	2	7	3	2
LIPE	1.3286426219926342	2.103684554687139	3.2425338667297345	1.2654432089876275	1.3542780233991307	0.09594132364413155	0.4543311896154105	0.538723416837865	0.5792563052165792	1	1	5	4	0	3	18	2	6
NOV	3.007431896587765	3.5422509473309325	12.128882489572815	1.428330796217649	1.353088792632702	0.1956016798687134	0.32121265488311007	0.40383687910015165	0.3795012503641678	7	5	19	4	2	6	65	12	21
RP11-333E1.1	1.2039770081727887	1.981110411306284	3.2395927603733576	1.6716221202647443	1.351082760502121	0.08905557164921657	0.36454095586653407	0.593910791041469	0.5857493233982216	0	2	3	4	0	4	6	5	8
AP006621.5	1.0105234856574066	1.9003409932453934	2.800727923328783	1.7641264379701382	1.349969305584775	0.07255427563653423	0.34535192239002305	0.6090386092596408	0.65183891443112	0	0	1	5	2	2	8	3	10
PCP4L1	0.8398176987400764	1.692369417150139	2.326305196260241	0.923485079281522	1.3485606005917086	0.06593719881971208	0.6489855536363581	0.6110238305253399	0.6675445884444151	1	1	1	4	0	7	2	1	6
MSH3	4.282395121968736	4.531803633970266	26.120210364804375	1.3942065975066438	1.3481232661447877	1.1290117015539047	0.07469856301080982	0.11712933195025312	0.0191949814929274	24	4	18	27	10	35	65	28	75
PSRC1	2.361883196399902	3.1363147867377577	8.737644057543733	1.8402750768467089	1.3475651489711338	0.1519148288926945	0.32530365455141536	0.4937000039580365	0.44478721272696037	17	1	0	14	1	13	13	16	21
NCF1C	0.9754353946820201	1.9203562904604863	2.8327153272590744	1.5891098170195166	1.346068546559595	0.07348370287720823	0.41689626480607156	0.6175898200532209	0.639669936153244	0	0	6	4	0	5	4	6	5
RARG	3.711252203264676	4.100992923993482	18.529737457635758	1.3551072409760965	1.3458373869162494	0.9292429681989219	0.1622745285744269	0.21218775855299704	0.10979643141098579	36	1	12	18	4	25	46	25	48
ATP8B4	4.020537377644662	4.435242998804397	23.792775229807955	1.3937323976595515	1.3443940364227385	0.9562241394304418	0.17741293353359888	0.21702551834655467	0.09913944953823348	23	6	27	29	1	35	74	15	75
LOC100421166	2.2414947167851382	2.8119462444895182	6.624335705465785	1.3997744063378976	1.3425592732552094	0.20701460275365124	0.3035795758517805	0.44582674623224405	0.36177034499928146	7	0	6	4	4	5	29	7	14
PCDH17	6.9569168318599335	7.209184448707783	177.5081040768047	1.509517910933787	1.3425352066619827	1.0670242244431247	0.07469856301080982	0.11551210329664505	0.034444042597150774	78	37	240	131	57	234	328	212	592
TMEM44-AS1	0.9490042642664401	1.871962011088485	2.746486484836134	0.8666200320331771	1.3411696149035992	0.07036897442253219	0.67182864763404615	0.6210008890844932	0.6473571055719682	3	0	6	1	0	2	3	10	3
IGKV3-20	3.447148725330444	4.75148830171966	29.84604358026217	3.2430810223293833	1.340173566432643	0.04499770111793885	0.15996322656288686	0.5418976984133297	0.7339343163321657	0	0	32	82	2	49	73	30	86
CCDC136	2.5060388301531833	3.0958845756290603	8.563466480012101	1.1541586050142232	1.339807044461951	0.16994427529841544	0.44375975662024697	0.44585304716218355	0.4177383664829811	16	1	12	2	1	8	14	23	13
GGH	2.0334174441968282	2.8580166052791873	7.084645187216003	2.050316973242036	1.3397631157466385	0.1254077706921109	0.2608202293889629	0.5462746476898261	0.5025705429196399	12	0	0	5	5	5	18	11	21
SNORA71A	3.0765257795897702	3.651618701460295	14.675826527247596	1.5859639225490354	1.3386507345159493	0.12077949638946872	0.28835667175460744	0.5048744295070686	0.5253865292334264	5	3	4	6	13	31	19	19	17
MAPK4	2.1137744199504036	2.8243918342857555	6.572446947566275	1.1781130846137928	1.3371549834033256	0.11934822490663015	0.5296830731452449	0.5087651554438766	0.5253865292334264	2	3	8	6	1	1	37	5	17
TMEM254	2.433389269133173	2.8307730434487786	7.208122876950796	1.4199706877126268	1.3356262412937585	0.22203072161139512	0.26179451706568907	0.40600822407298814	0.3274921063952977	3	2	4	6	4	11	13	7	21
CCL28	1.967384677576956	2.617427906137592	5.6248676475341615	1.1993606791781575	1.3338872634270702	0.14056815107239579	0.4335133759212697	0.49826710160189924	0.470964021915119	3	1	7	9	0	4	11	15	10
SUV39H1	1.4353336658094007	2.225819877043937	3.6895452410927465	1.17543637717164	1.3336142491301106	0.0971894044595686	0.5147778322932199	0.5461838369252773	0.5799960782122301	9	1	3	1	0	4	3	4	21
GTSE1	2.0126800074562055	2.614519453213481	5.4056280525198	1.410426141107422	1.3327062370259672	0.1755613185569042	0.28580564264312863	0.4489817992807849	0.42686056048358456	11	0	2	7	1	9	13	6	15
TTK	1.1899165290883367	2.173825390639612	3.6392250420337025	1.193506822733096	1.3312318410311792	0.06857175181526373	0.6345512464440052	0.6169607593130167	0.6803103192859121	6	2	0	2	1	3	12	0	18
INCENP	5.0697565523756065	5.4172535680092615	49.37598766122121	1.2603906310866142	1.3286447708740263	0.9815099648437361	0.16075323945375697	0.17472032101479515	0.08502766514994096	109	4	42	36	8	79	90	70	121
AC233755.2	0.29127488363937026	1.533441940260419	1.6824290664117283	1.5772984042112845	1.3282231725602591	0.040584053934499216	0.47311709374399824	0.6943308645114623	NA	0	0	0	6	0	2	1	3	8
C6orf223	0.6303958293225318	2.1166015188472946	3.1571752000341773	1.6272962050198976	1.3271105409413102	0.04007485429700528	0.550173432330997	0.7021395300750907	0.7766079191637316	0	1	0	10	0	2	23	0	6
EPHB6	2.001744684841115	2.8783852944482216	6.804360626856228	1.9089591818426515	1.326030574377308	0.112765110894912	0.23567522061540744	0.5412682257338871	0.5338695380060087	25	0	2	1	1	6	17	14	16
DHRSX	3.1164375760442593	3.675909566913568	13.199254163046025	1.4795554516969545	1.3259368390278092	0.6183827861902258	0.2298794963514967	0.3430051603895248	0.22034595252532452	13	0	13	23	2	18	25	19	41
IGF2	6.342122767891146	6.727285825348951	127.11964028377126	1.321642688566164	1.325783012337503	0.5994660400360734	0.21564845662204152	0.26400860680366406	0.21378448059173674	79	61	132	70	19	62	398	278	181
ACRBP	2.00453817756867	2.616237394311407	5.352732373340988	1.351906609452807	1.3240432630014776	0.17425520446517798	0.33153230808031187	0.4603288022804314	0.4250461491680542	7	2	7	3	0	3	19	5	21
HAAO	2.4135989255620083	2.9117500366023212	7.124099425234984	1.4770523489529241	1.3233109004995218	0.21325346521811858	0.23453795693318172	0.394696013983498	0.37033805324675423	17	2	3	3	1	8	19	7	25
MGP	8.804065295941129	9.01134775133645	624.4191764679048	1.312354894034796	1.3202475532791573	1.1111965916916189	0.06140262443392394	0.09195929823751081	0.010471681800539935	527	162	503	431	222	575	1957	1028	1092
IRX5	1.4842207609659646	2.1967436440738872	3.5534686017676274	1.3135704885543724	1.3199743832637083	0.11754567542492522	0.3497092154293954	0.5227678010196534	0.5385101056471333	4	0	3	7	0	3	10	7	9
CCDC77	3.061246936670205	3.6253776363224848	12.812279312951855	1.5333908998530421	1.3199566614254432	0.43076367202100174	0.2326494406705695	0.3653137729881507	0.25422635987689846	27	0	5	13	4	21	27	13	39
ACE2	1.7262444246068422	2.7915823534861035	7.041889128925978	2.482557922081249	1.3196509617689485	0.057020391999808157	0.1970904857903717	0.649408742338276	0.7397452078332132	2	0	0	4	9	3	23	6	24
COX14	2.6953294864726343	3.2883753226027803	9.629515769781689	1.366702969192143	1.3196041337628561	0.3004669169251288	0.30029479002512516	0.38977486742350415	0.3086780467110552	12	1	10	15	0	8	28	19	20
TPD52L1	3.291832225062207	3.8364248296129038	15.63772749346584	1.560469439545261	1.3195704365488492	0.22670441455244608	0.3300441971757814	0.4052980225252993	0.34175410406591844	20	3	1	25	4	21	33	30	22
MAP1LC3B2	1.805139403164377	2.3153889928944453	4.616014196569268	1.4419498603277725	1.3192552593831908	0.13062398136530637	0.332134022596184	0.5016693359167825	0.4732575509309424	1	1	3	4	3	6	11	6	9
MMRN2	5.230350068729547	5.557982210280257	54.68370868459422	1.395761979031987	1.318392090102184	0.9576966198654564	0.11503365008129687	0.17686524451181954	0.09117681851399659	37	6	103	44	10	66	102	82	164
SNHG9	1.0278700636482159	1.8831679247253346	3.2621542226014046	1.4106008212908852	1.3180499479049814	0.05601984152237494	0.5014705689465738	0.6590028023479203	0.70860562391703	1	1	2	0	3	8	6	1	5
BMF	3.777797673594388	4.04900723893092	18.521635309588646	1.331373936979593	1.3159519771491046	0.9147672120576845	0.1666945997752969	0.21218775855299704	0.10670313723183714	10	4	18	17	7	29	34	25	42
PGBD4	1.510895567342685	2.1060874171385024	3.2792078180163604	1.1841032126397568	1.3144956833420531	0.12733355515989622	0.36399775639045756	0.4805655626168925	0.5145375131848302	5	0	3	3	1	4	8	3	13
MED18	2.5937314385728767	3.094547057457424	8.312366466341862	1.3729042244580405	1.3142910065382418	0.4321809236895024	0.2546518853934279	0.3653137729881507	0.25962902708530694	11	2	7	11	0	10	20	12	23
SLC25A12	4.431361605641116	4.716179830616965	30.33155923932664	1.4147845198929534	1.3134877824083597	0.9072916853726669	0.1555853405520947	0.19248183624726262	0.10670313723183714	43	8	9	24	11	48	77	37	53
PPFIBP2	4.237118496157524	4.518481360464877	25.66887778612547	1.4184207478619157	1.3105866109144826	0.9766763246613415	0.09504816831559855	0.166383424076991	0.07437418449084489	19	6	41	16	5	27	65	32	79
MT1F	1.6620907888920424	2.317092142983735	4.742762413954932	1.421008789213985	1.3092446693129884	0.10198963643717598	0.45620390055566007	0.5743652926522095	0.5537594770890287	6	2	0	3	2	4	7	11	8
FAM124B	1.1715766128360592	1.9044824391773194	2.682648807003347	1.3007462640596097	1.3075040868943664	0.08815252649783088	0.4099474353161025	0.5564939234310934	0.6075510681752186	1	1	5	2	0	2	6	3	12
CPVL	4.896703852440652	5.353086001533283	49.00968101567162	2.108790499500116	1.3072647219336264	0.20105576236081657	0.07455338760325327	0.3717251756286574	0.40399905119851937	13	33	30	14	15	75	86	46	144
FAM111B	2.4087473002541686	3.0609171619100213	8.09810833279423	1.487717959338518	1.3060568528009528	0.14238972808974093	0.359031163553166	0.48373878589993546	0.47692910697256924	19	3	1	5	1	9	41	5	13
PDK2	2.8240067060631024	3.2785809643363297	9.891749519621966	0.995641890434707	1.3048754986711462	0.25059433723568264	0.47232891893199064	0.3695728015426561	0.33747672601167533	19	2	6	9	1	11	29	20	10
NKAPP1	1.3587978705085513	2.0592241515725442	3.1147579656626476	1.1467813992574472	1.3043281450025879	0.1032579832240321	0.46655891860255433	0.5296519358947931	0.5683516837907298	2	0	3	5	1	5	9	1	12
PROM2	2.629924899461606	3.4112201283359527	11.192040795960237	0.91051432136721	1.3028864976654997	0.1307179988896033	0.6421743776094788	0.5292207541150311	0.485870801615095	8	0	6	23	3	37	7	7	20
SNORA79	4.513510462503274	5.100832708895867	41.64119564682584	1.8855425458579056	1.3028630940094226	0.13125433508416862	0.19195369790972602	0.4782805665900749	0.5325388668559141	11	25	11	15	20	92	72	47	36
CCNE2	2.0949782166131294	2.609076867905507	6.025500634020081	1.3378547783695596	1.3022618721983263	0.13616174953336826	0.3589962834435635	0.5016693359167825	0.46895119763329324	3	4	2	6	1	11	18	4	9
EIF3J-AS1	2.6562758082986644	3.053636118886945	8.263945596290455	1.0853196676305301	1.3022327134215022	0.2845915304866944	0.3558796474101269	0.3498896992677664	0.31357561848131105	15	1	6	6	2	13	11	13	22
ITGB1P1	1.0465904000113722	1.8058462475814885	2.9560290714886492	0.8489214788556051	1.3011559899528362	0.06195102827801559	0.7123641106586356	0.6295935378156812	0.6853402840231068	1	2	2	1	1	2	1	7	8
SFRP2	5.507934501661857	6.646975023182884	121.39549554529977	3.131934347321887	1.3007042208798871	0.04725832275545182	0.0774135950904301	0.6085099875706644	0.7663107049203572	62	9	5	13	131	55	309	260	237
UBE2C	1.800787572576715	2.5649504777816023	5.3199182231818085	1.8242478683093168	1.2985734219313911	0.10867515696827869	0.3224241098457924	0.5578639063971391	0.5531167660244329	3	1	0	11	2	3	12	7	22
TRAIP	0.5831396254633462	1.6111832923138076	2.007059069397087	1.5074808286496624	1.2977566166164782	0.05260608101505573	0.46334880342652135	0.6709073504827122	0.7199968147239532	6	0	0	0	1	3	2	3	7
FGFR3	2.7120964423319016	3.617422480558027	12.719628352283953	1.1568786988321036	1.2973982999877132	0.1280554500970398	0.612638944902906	0.5292207541150311	0.4899970019265163	31	1	3	19	0	31	5	14	40
AZU1	1.7882865293528185	2.887613437331914	7.079095747722492	1.4131222676512198	1.2959081260729588	0.06682288739224301	0.623644150083091	0.6312125474323933	0.6988669673024428	3	2	0	11	4	5	38	0	21
MED27	1.6998959849836381	2.4407642939865326	4.414039943765342	1.4525490202221838	1.2956587663086487	0.12740851865908456	0.30915256500700233	0.5227678010196534	0.5226588291626537	5	0	10	3	0	5	18	5	10
APOL4	2.179080810998595	2.822183467542909	6.648942711675639	1.0673037075654332	1.2939761008820252	0.153847171223186	0.49865211841247736	0.4918785844456044	0.46284757136202465	12	0	7	4	2	2	15	17	16
TPBG	3.1796347969165963	3.785589839339315	14.828093085205378	1.724918504061052	1.2937881243028708	0.19088005828829835	0.26222767416089915	0.4419553252908469	0.39319552150518655	14	2	1	33	3	22	25	25	32
AC005884.1	0.4608251319682868	1.5730718435124291	1.689868902868666	1.0549045012796532	1.293390650444329	0.047393911251233274	0.6344584095520603	0.67190233368464225	NA	5	0	0	2	0	0	7	4	4
IFT43	2.7926832149244163	3.32251991604252	10.11019470654789	1.2846731388783483	1.292753476720146	0.3449659336028767	0.3197950934904866	0.3811017398664618	0.2869503615478555	15	2	14	8	0	20	23	11	20
IGHV4-31	1.1175034514464244	2.1693777688545404	3.357359836503121	1.7965687941743855	1.2920965329546472	0.07146462899981257	0.37031134754350403	0.6294951687517121	0.6696428661801437	0	0	8	5	0	6	9	1	14
HYAL2	5.972026742666216	6.229451945182509	89.42512955243414	1.3239013317008343	1.2898846037553264	0.9596264315360279	0.13389684860047021	0.15137830675987338	0.07115782530967296	49	32	88	95	16	122	114	142	248
HSD3B7	0.15311545731733306	1.3944611899814494	1.570008192824871	0.8286460476630807	1.289839846065963	0.03433980545785046	0.7611459735705013	0.7214384591423267	NA	4	0	0	0	1	0	1	5	5
FAM78A	3.5271196189765295	4.146026283279167	19.231010327735465	1.758170729169643	1.2898297244318666	0.1998998732520203	0.17327554979744955	0.4231734322742686	0.3816659529429467	10	3	52	6	1	35	51	19	39
DSN1	3.142511676539233	3.507701884738042	12.199332366994799	1.2599221165562915	1.289785620153595	0.37666786222828025	0.2840822680109486	0.34153195277133125	0.25819991301186884	17	6	6	7	2	16	44	13	17
C4A	3.468879293948084	3.9737762488655797	17.08359909734516	1.3855506994930822	1.288828213050425	0.2823658658337694	0.2858676188832889	0.3691991152926265	0.31273935409639836	34	5	20	4	1	13	42	36	33
MFAP3L	2.382964392686045	2.903417155665189	7.122395940036413	1.5582806479939009	1.2881651142417618	0.18023840748040149	0.23495849382071693	0.4427956498333402	0.4163052357320234	3	2	3	15	1	8	17	7	26
KIF18B	2.0420624831704464	2.685164582097736	6.118738022735072	1.3713587645019079	1.2870256475644584	0.14065820727635456	0.3835791981382653	0.5224246299904381	0.4770228800168554	10	0	1	7	3	14	10	5	14
PFDN4	3.0619341281952	3.4878676677624636	12.338724746080851	1.381420694074244	1.2866745271074638	0.2482924985136471	0.24834227874634782	0.405804348941877	0.3239502035846712	13	1	5	7	9	21	19	16	26
TPM3P7	0.75671013338189	1.5760120418674544	1.7980321294790154	0.9233558363050226	1.2854212963089795	0.0626808985039442	0.5965231122534299	0.593910791041469	0.69130903956162	2	1	1	2	0	1	9	1	5
MBOAT1	2.320568672639988	3.0552332185411117	7.785747133700426	1.5769078342995395	1.2851008016895593	0.1864119464123384	0.26711353984473285	0.4810667819417583	0.4200954407699296	7	0	16	9	0	14	17	7	25
LINC00926	2.1483559467847617	2.8009136934446377	6.252964071716026	1.4600963418851087	1.2846928630854892	0.15756772912659037	0.29550214759976356	0.4810667819417583	0.46284757136202465	4	0	14	5	1	7	27	6	13
TCHH	1.6343401432489513	2.2623789893971464	4.033397341001365	1.3153113500918896	1.2842937422200331	0.12374831119428299	0.37350263837791103	0.5227678010196534	0.5226588291626537	7	0	1	4	2	3	12	7	9
GBP1P1	1.8123416449974392	2.4290587904543974	4.616376672801204	1.1921210125815067	1.283421505815863	0.12158029928313889	0.44027432658713667	0.5033411762622091	0.5321104916727163	11	1	2	2	1	8	8	2	20
TATDN3	3.3006320871482444	3.738870377463061	14.51017817236753	1.3952588729441424	1.2832555623855424	0.3236388175072159	0.26670253409407635	0.3632835831456539	0.2830762062301325	5	5	16	21	1	24	25	22	28
ORC5	2.6899280111102843	3.159584361293002	9.18259287872581	1.5260151554916548	1.282915602806974	0.22806342475357563	0.28004402164374115	0.4227305619095275	0.3479902975601137	13	4	1	9	2	8	29	13	19
PEX7	1.2184188734077943	2.071791547008938	3.220847999114182	0.6913620658597912	1.2827131545344483	0.08360650268782698	0.7615671728901283	0.604496861785939	0.6297433352461324	6	0	3	2	1	0	6	8	12
SLC25A14	0.9621090762808384	1.9374990941446304	2.6172955970037997	1.5114414046856177	1.2811485843557069	0.07047290624302752	0.4167446471574661	0.6218476057054033	0.6754075848616636	6	0	0	5	0	1	9	5	8
CIITA	6.230566775469019	6.528016929015314	110.12599503881049	1.4565038659429033	1.2799463790260688	0.9212263048804837	0.07925483888629473	0.17692859119197077	0.08909481267954043	86	46	141	81	8	149	260	142	255
SNORA5C	2.0252549179437827	2.683635116242096	7.105184941276582	1.2341035250519286	1.2790767332888773	0.07941953759097266	0.5491019265868534	0.6110238305253399	0.6427791304648335	2	5	1	4	3	15	9	10	4
SPTLC3	2.8932830830091776	3.252922781461168	9.764439737249248	1.308773166323045	1.2781691736591685	0.5573811393129322	0.2164057813193452	0.3270452695249294	0.2232027178846255	8	4	12	7	1	13	20	10	32
ITGA11	2.7660919604352663	3.324596359922775	10.142180793256783	1.1000209815812074	1.2773529148366876	0.15519445681112864	0.48469044005712036	0.4651178930498549	0.46284757136202465	16	2	6	4	5	3	59	9	17
MRPS21	4.4370553371884265	4.701790817418675	29.806128474558456	1.2490100159992823	1.277240186835386	0.9207822835982672	0.15774402412545044	0.17692859119197077	0.08935860632852519	25	5	18	41	10	55	54	33	67
IKZF3	5.261052625557417	5.736930138043855	62.26500813012447	1.8501811504878187	1.277211461586643	0.3064269880189975	0.1604651175805009	0.34957880510586337	0.29901415536705495	12	11	147	38	11	90	202	57	133
HLA-DRB1	7.815387021136477	8.287046686371944	379.6488498288265	1.8530614192878714	1.2771288804819176	0.2576712326260963	0.09790462747961219	0.3653137729881507	0.33812111174812265	129	260	316	135	46	608	543	489	1009
FAM45A	3.3366555856103597	3.6902036488615138	13.992122866160823	1.3797710220038188	1.2767778445229647	0.4162956596234592	0.22908738940756962	0.3299036664085623	0.24978932924128044	10	3	19	5	6	21	21	13	50
PDSS1	1.4826127966879317	2.2278908544197775	4.189656628020619	0.8255145796196547	1.276378044176696	0.0830759355719551	0.7215943029387805	0.6066808237277967	0.6263354073921173	2	2	2	3	2	8	15	0	8
ZNF718	3.673364869175536	4.0171748283155315	17.148522275067165	1.2586165579517459	1.275986845176459	0.8608009938344922	0.17327554979744955	0.21639161633208	0.12844434519018946	24	3	21	16	2	14	60	17	56
ZWINT	2.027332501591331	3.136989382816449	8.680147688537586	2.4613881112536666	1.2748016665258022	0.08394180512398618	0.2293375536922471	0.6135666629625317	0.6211505345067694	31	3	0	1	0	11	11	12	33
ABCA12	1.1326941160519526	1.8744269837614387	3.130730820270621	1.2073388979056465	1.2741702347330877	0.06913886338700777	0.5507252272812426	0.6312125474323933	0.6675445884444151	2	1	0	3	2	8	4	2	5
TYMS	3.2294555110136476	3.755746837483381	14.696589746944733	1.8438133026562757	1.2728567368687584	0.22117633666522926	0.2007596250966167	0.4227305619095275	0.36292655988040023	13	7	1	23	2	18	37	16	40
MT-TN	1.2781353038298031	2.007507063056246	3.64927591867544	1.4747967612805446	1.2718456814717076	0.072811185523284	0.45135107241620215	0.6312125474323933	0.6524675246726785	4	1	0	1	3	6	7	5	4
S100A13	4.843140581356564	5.064154688887624	38.8694051264021	1.3581784298544608	1.2715927166402556	1.0394307099435534	0.07455338760325327	0.12218523168434797	0.026899787796728504	39	7	38	22	17	45	84	54	103
SLC16A13	1.6796754648827905	2.2898785229084453	3.994045854749142	1.116600975678916	1.2714191184558004	0.12957187162228956	0.4328043724589567	0.5045440774530653	0.5188120228804425	5	0	3	6	1	8	12	2	10
ZNF786	1.7615605309012579	2.463296324372384	4.619959955938054	1.3600098964845184	1.268894276306092	0.13054440242241275	0.33420010084175333	0.5227678010196534	0.5226588291626537	12	0	3	5	0	6	12	8	10
SCARNA23	1.1933455250555323	2.2362037734575524	5.078212554372949	1.7515305750961194	1.2687006600863537	0.04098264373984109	0.49354746984361536	0.7199309920071746	0.7938785310974447	0	3	2	0	4	12	3	6	4
HIST1H4H	3.564334774758573	3.885019361888654	16.273383986100246	1.350954096223723	1.2670341077550316	0.7676528667637218	0.1687550713225422	0.2780758255508433	0.16072831056707937	19	2	8	13	9	26	42	14	38
KIAA1755	2.1171855281094496	2.8093716121099246	6.465853322644066	1.7220062826493199	1.2652820444854107	0.13458801032442105	0.2546518853934279	0.5227678010196534	0.5046675226858913	2	0	3	14	3	6	23	5	21
KRT19	7.671340252593532	7.9736312390546855	302.29914556637567	1.4388976632222124	1.264833901108626	0.8523083789161792	0.143410892755592	0.21080742405374675	0.1270910695208483	539	65	84	445	45	493	562	299	889
GSTZ1	1.5254727153012895	2.1316559745588823	3.604024164569359	0.9904451784845901	1.2643380073316262	0.10886186426518635	0.5327529197089865	0.5365214930898642	0.5603511380045615	5	1	2	5	0	5	9	7	4
PPAP2C	1.3448081538244538	2.0096314349943114	3.2308646120921356	1.0670522259488153	1.2625348768292344	0.09144578187599174	0.5084714183429085	0.5762203155577467	0.6024419372572377	2	1	6	2	0	3	5	8	6
SNORA58	3.5242433412338228	4.232726696875406	22.729093794557052	2.1576592912813815	1.2607417857310284	0.09021710257185186	0.2164704255418597	0.5689519305059483	0.65183891443112	2	15	10	4	12	39	35	34	23
CTB-55O6.8	0.9085748367898481	1.8132476516048444	2.289526306300625	1.4486496427902347	1.2605683983000182	0.06717582277248621	0.3697405194238129	0.616516989541056	0.6856572604823475	1	0	1	7	0	3	10	2	5
PCSK4	0.6729391697407879	1.7144875544195388	2.266136170834165	0.3928240801612529	1.259646502282393	0.05559138168070509	0.9014743014196166	0.6826863431487108	0.7018755440286769	6	0	1	2	0	4	0	6	5
TK1	2.7876360005455463	3.268533021013514	10.89019805781346	1.5957235049152314	1.2592726910342713	0.13057667380837218	0.2703931976278622	0.5087651554438766	0.5059170359299375	8	6	2	3	6	11	16	20	21
DENND6B	1.4970118241625612	2.1037151352226764	3.7716145696845733	0.9066258112811013	1.2588216628321902	0.09857616193222016	0.6038408012063865	0.5743652926522095	0.5785804671093749	5	2	2	3	0	7	4	7	5
AL139099.2	5.382915700754552	5.810439835515883	67.72425909064081	1.9297863157118285	1.2583803651597627	0.22215386718297347	0.08929339483907021	0.3653137729881507	0.38485542748115065	61	38	17	16	27	116	133	79	121
LINC00324	0.6489813682223496	1.6157519844004413	1.6918181658423617	0.7942144026399786	1.2571037302865136	0.05586465771376627	0.6927929107088601	0.6295935378156812	0.7296299126534624	2	0	3	2	0	2	6	0	9
RP11-848P1.2	1.1665668473328885	1.9182086573804409	2.9472861752600705	1.3251920556654702	1.2560026307908807	0.0770263656542187	0.49143466556007903	0.6090386092596408	0.6509123341525044	2	1	0	5	1	3	3	4	12
NOX4	1.6680147682845377	2.4999251142626138	4.799766521429894	1.0566403476116784	1.2557235823823596	0.10130995352174677	0.5766419838415254	0.5836338418544889	0.5817944422719233	7	0	10	3	0	3	19	11	4
HIST1H4C	4.132564923426617	4.440494055142822	24.21440062549614	1.3515202240854995	1.2553202967495432	0.9250137238054965	0.1268084215781943	0.20592846075182	0.08271651145769708	36	2	25	13	10	27	65	26	73
DPCD	1.7664550126256198	2.3829010997828886	4.393660819460239	1.1798957394433556	1.2550088759689833	0.12983685938109157	0.4103916037834842	0.5141815055617294	0.5226588291626537	7	0	2	7	1	9	13	3	9
TTLL1	1.0128162463022954	2.0230492488087424	3.6408316666591394	1.782060262007271	1.2543861132603038	0.044752207280672585	0.3729863754689582	0.6973084725691879	0.7766079191637316	2	0	1	0	5	1	6	6	12
ASH1L-AS1	0.9891459655420055	2.02491430899007	2.906115550456965	0.908355026567012	1.2520534611929497	0.06526626555430728	0.6953412260865981	0.6530417600935633	0.6886366296856622	4	0	1	7	0	0	5	7	13
HAUS8	1.8449219462891238	2.4902191304672114	5.415459815792679	1.3675460938417674	1.2506637035356971	0.10772252712593593	0.3731149212556393	0.5815300274980352	0.5544974207884954	5	0	3	2	5	11	14	3	9
AQP3	5.679728206436459	5.888525635391937	70.41934196483444	1.2638392015131377	1.250652443999323	0.9784697389812266	0.1128084962740145	0.12218523168434797	0.04360125916860714	74	23	60	40	22	103	91	90	217
TNFRSF13C	1.4796009185834955	2.764859398546075	5.930209265245657	1.9601811970244873	1.2493138643049098	0.06601724263904898	0.41386359934867456	0.6655452581285296	0.6848459512877023	0	0	6	18	0	1	30	11	9
ST6GALNAC1	2.312849660079871	3.0297221493044875	7.957198158493095	1.7716463454355724	1.2491612260747036	0.1381639533890957	0.26222767416089915	0.5248120356718462	0.5013620511549709	19	4	5	1	0	10	25	5	25
RP11-286N22.8	1.7734483250309112	2.4544020364390504	5.0822463604810135	0.889688613914433	1.2477976694637827	0.10285774150256256	0.634103801707997	0.5826106761485725	0.5703144479318697	3	2	4	8	0	15	4	3	11
CTD-3184A7.4	0.6505828262468079	1.642771600246849	1.9712257020272792	1.09277841040108	1.2467907049730695	0.05546395444125451	0.6134623432108388	0.6691308894094348	0.714941338795337	5	0	0	3	0	4	1	3	7
N6AMT2	1.1718096062622347	2.01297026276058	3.212275345224781	1.3921133587114103	1.2465865399124572	0.07265812059824307	0.4861227312758783	0.6268204050639156	0.6717293196200429	8	1	1	0	1	7	6	1	10
PRRT1	0.8747021055089125	1.69474475281806	2.0168817426248835	1.1928746681396485	1.2449513739056957	0.067998089705317	0.44513050143039634	0.6071229751171137	0.6858828507887362	2	0	5	1	0	2	8	3	4
ZNF702P	1.5465926410108668	2.2277592179462093	3.711204606029378	1.3836053424585684	1.244902632196305	0.10867655193513434	0.3448110521113449	0.5432019074156893	0.5702993243116199	4	0	8	1	1	5	9	3	14
LINC00888	1.588561983339039	2.1842385506190425	3.643540036080896	1.129230785890423	1.2448387727461372	0.1183211292692945	0.4193092335766767	0.5214300911067076	0.5494710948149654	7	0	4	2	1	7	10	3	8
PCDHB9	1.6130026148881398	2.4257474876002036	4.668192061478863	1.3439812240361269	1.2445747864484757	0.09005539018665107	0.4766078364139989	0.6031050580474556	0.611059746015987	1	0	12	3	1	10	16	4	4
CENPW	1.9624843128280656	2.801617290664335	7.59607929227898	2.0244183230370374	1.2443213154119466	0.06493420017035625	0.21749888516405977	0.6470065741311699	0.713955960589727	3	9	3	1	0	5	11	13	20
CD7	1.4780986753281202	2.162510057315427	3.57861465453644	1.3784594240482428	1.2442379743981997	0.10165906771257939	0.3558060402943242	0.5621866455009996	0.5861638387477769	3	1	8	1	0	3	8	6	11
FBXO27	0.331560448015449	1.538544050867182	1.61954378517126	0.9574689718034682	1.2430513421622855	0.0404786901632827	0.6885487581279321	0.7037222690688745	NA	6	0	0	1	0	0	8	4	2
ZFHX4	1.3986328388072204	2.4405174751500387	4.848511197724444	1.23607923375889	1.2400224631159573	0.07223268020939831	0.6244074821709394	0.6633145135762376	0.6618735849341298	16	0	0	3	1	5	10	14	2
SCARNA11	1.8654417031768258	3.0923519960868857	10.241516454446483	2.5744460248834957	1.2384159385516167	0.020040825200221168	0.2856067774698582	0.7198564934500872	0.8983921608642218	0	11	0	3	3	25	8	9	11
CRABP2	1.7374535725082418	2.375898535039345	4.821954550897472	1.46055725740419	1.2383748973573416	0.1063482213863359	0.4446632946824617	0.5825832408387601	0.5603511380045615	5	2	0	5	2	5	5	7	17
USP9Y	3.7753679315175335	5.351749304090276	47.92155466448346	4.018266482169998	1.2382554313551528	0.02583331208070672	0.1244135222671759	0.6440304540776083	0.8522126397959756	119	2	0	0	35	46	118	62	136
LOXL1	3.190810067380256	3.894584029853756	15.726282628289935	1.4218306791662354	1.2378781751590164	0.2084336865788453	0.33190973048494216	0.4546474217744533	0.3852611778502891	45	1	9	16	0	24	28	29	29
SNED1	6.342014406983169	6.552382812229237	111.36136606618338	1.165628836319696	1.2358085209241962	1.0139312841854244	0.08580847786077903	0.10341646925659814	0.021006643878490872	198	19	86	118	20	111	234	186	282
KIAA0101	1.3529263162899785	2.199503031866824	4.177785084251019	1.1021789072516066	1.2357673075615743	0.07021192248755137	0.6318238113921028	0.6529807972311226	0.6767305753049465	8	2	0	2	1	13	6	1	6
SLC4A11	0.7376185184532462	1.8067657830990749	2.3354909419255256	1.2628158418417728	1.2356718934077344	0.05435750049928647	0.5753666002376348	0.6826863431487108	0.7273018346848519	0	0	4	5	0	1	11	5	2
KCNN3	3.1046677786980252	3.4422210043225956	11.460529311465416	1.158343523808776	1.2349079487956807	0.38018840147008864	0.29156607319045325	0.34153195277133125	0.2706782849429955	7	2	14	11	4	8	25	23	26
AKAP2	2.839993661451547	3.5547269758914917	12.448563614329077	1.7409051312983277	1.2336594171518964	0.15823706263235485	0.2926219755493195	0.5073499485516288	0.46284757136202465	23	5	17	1	0	12	25	24	27
GATB	3.0816115898076673	3.5036189306284213	11.799458579101294	1.3731531515467637	1.231749771110553	0.2727992500701366	0.2565579945221221	0.3754262873984949	0.33594250923327046	28	3	3	9	2	12	23	18	36
PPWD1	5.377652783158467	5.628258333984725	57.68260681012997	1.1538839016430171	1.2297052702878866	0.983136989217777	0.12454685851580985	0.1279098375017301	0.03184879066382965	68	5	68	65	15	73	114	89	138
SNORD46	3.0659897583606526	3.5092290922060196	13.098342454636175	1.4266585396846079	1.2288341269479357	0.14001640757705838	0.30830606767886665	0.4975547975768857	0.49455330118170343	9	6	3	5	8	27	21	13	18
SPTBN2	3.4088103026071064	3.8051472491667395	14.983984671835644	0.9650502465810173	1.2287237920769443	0.44372911122059194	0.43499856322652036	0.33054345192150314	0.26147580260308995	20	3	16	18	1	25	15	23	41
MAPT	0.916692999255373	1.7848927968510442	2.32230410441292	1.396331692950166	1.2261109889909565	0.06604897626853867	0.3958705175041279	0.633547724724708	0.6901635626973399	1	0	7	1	0	3	7	4	4
RAB9B	0.9422491776382977	1.9669246880858235	2.6424807549380245	1.5246786340965792	1.2258982077559923	0.06374153327803013	0.42090076608044674	0.6530417600935633	0.7004612341277023	9	0	3	0	0	1	12	4	7
AGAP2	3.2251608940945347	3.609884404603252	13.19403765855434	0.9488107233490829	1.225749851880629	0.3009423673715162	0.43765417172752585	0.3691991152926265	0.3120399741569575	13	1	17	10	5	30	22	15	18
RAB6B	2.7796778749546176	3.2659766703677597	9.796978448745902	1.309228740265312	1.2251419317661933	0.19356017471918968	0.3072904227811844	0.44284710144332373	0.4146300505471227	7	2	4	22	1	12	15	18	24
RPS26	6.3753810351092834	6.6984080188655994	124.73935043948292	1.6553637789465694	1.224267470959316	0.581208748410847	0.11290734000982168	0.2602059461496895	0.22055789031704903	205	59	26	72	27	169	325	138	279
ZC3H12D	2.1875181110428215	2.8613120679673116	7.631657778777942	1.463782258548048	1.2229855515262824	0.10159452341952374	0.3462734230259383	0.5928961289265132	0.5858605635973726	5	7	5	3	0	3	15	16	17
MDK	4.3337160044825955	4.9549368524901185	35.87902871835835	2.1005884177688574	1.22293919011987	0.16316576394889265	0.24315255062667676	0.4556772539627947	0.4649312430251445	25	10	1	64	13	25	61	58	126
EPHA1	1.5639176675833875	2.207824896303742	3.9372720104209202	1.0950106102518087	1.2227181501919169	0.09950453433737048	0.5039223362521629	0.576569357038051	0.5898056775821968	2	1	8	3	0	8	7	6	5
TPRG1	3.033765268480483	3.3844487676042205	11.017247463894144	1.293354088598762	1.2218746971897336	0.32159283061958305	0.27359723665353136	0.3653137729881507	0.29793783531207363	19	3	3	8	4	15	18	13	34
RNU1-89P	2.0463080067064174	3.082992286414685	10.143309821085365	1.400615867753104	1.2208378344018824	0.04961549696387057	0.612656362599778	0.704019295569859	0.7766079191637316	2	7	4	0	6	24	5	15	4
DOK1	3.2605104994112635	3.617041706854336	12.815779261667583	1.1382854085263863	1.2189591422893427	0.599665355811837	0.26179451706568907	0.29162767920979327	0.2216552089733791	22	3	13	11	1	13	24	21	38
C20orf85	0.09524521695050639	1.6115063394210238	2.317115072082536	-0.27034971950035275	1.2175797143642062	0.030227184809273867	0.9448897502068574	0.7875610608418341	0.8045029495058893	1	1	5	0	0	11	0	0	1
GBP5	5.742159640463088	6.494251702089716	109.36389549401717	2.561420781967159	1.2163460319365123	0.06603358783554815	0.08322853383180448	0.538723416837865	0.7167543115246222	11	93	101	27	8	185	221	116	217
PLEKHF1	2.368600407277177	2.850387242437569	6.778765784507041	1.1228349517444793	1.2154315331415693	0.17578435910635065	0.3908402788698441	0.4461795369038596	0.45105105234261683	15	1	7	3	1	12	22	6	11
IGLV7-46	0.35449943440071846	1.7147503132620658	2.015516488088424	1.7023900918608919	1.2142806142676277	0.0347270532945392	0.4623737847494409	0.7314567281043665	0.7992716804223923	0	0	0	8	0	4	7	0	7
ANKRD35	2.511238133039555	3.080908796711633	8.447548859976468	1.0500881779714175	1.2142718970986357	0.14561360150914382	0.49354746984361536	0.499521869868871	0.48854562463668444	24	1	3	6	1	14	9	17	15
NDUFA12	5.108287562192476	5.321233236270004	47.107754707029144	1.345858387089419	1.2125652904831639	0.9187639933008349	0.0774135950904301	0.1614768440373476	0.06419797759436242	38	10	33	37	24	63	83	62	123
THSD7A	3.4385927517080987	3.7645111486435283	14.403831555583574	1.188705961575472	1.2123654921050881	0.6332594471823318	0.21309755086898446	0.27842146325544515	0.21106276015164652	14	2	11	24	3	13	33	24	38
GUSBP2	0.8883528552628607	1.8416728418727106	2.4846261927247335	1.4689405674481177	1.2117045322171027	0.06277268226759389	0.42830800218798815	0.665338301671614	0.7002156828694721	3	0	7	0	0	5	3	3	8
PTGS1	3.935448064966475	4.318824267889184	21.698224536813388	1.1468664476127246	1.2101926863191153	0.6499902058552834	0.25963566211510913	0.27534523298473307	0.21073200782956542	32	2	34	18	3	13	51	37	71
CPA3	2.2883959769553694	3.1067040408990927	9.31144351725139	2.146804377166145	1.2090585730766523	0.07681007314082515	0.25507823067469754	0.6210427313354281	0.6853402840231068	5	1	6	0	10	5	16	14	31
NUDT6	1.2060588484596315	2.0573695023283904	3.072970280596195	1.4528376242892413	1.2087704167759532	0.0790377954438796	0.43264652572802026	0.616834679063578	0.6680219486463105	6	1	5	0	0	2	7	3	15
PRSS22	0.7656594030830621	1.6837450660264275	2.0459335792709763	1.1444791766383335	1.208564463597271	0.057978513210267354	0.5339123590194277	0.6592637615524234	0.716775162280133	1	0	1	6	0	4	8	2	2
POC1A	1.5226204277194084	2.0946758089793485	3.7099519609158653	0.9003479611174159	1.206686118974776	0.09915486580849242	0.5894432545055603	0.5826424173788315	0.589024867046637	4	2	3	3	0	6	4	7	6
TPRKB	3.8391128310251963	4.10963798463731	19.691493611021492	1.3037495908915826	1.2061443584694906	0.6511213307164642	0.1622745285744269	0.28662483768867264	0.186115536007154	18	11	12	13	4	33	39	19	44
RPL23AP82	1.9348518929956895	2.533438338648106	5.060569502054381	1.2279413929070238	1.2057749263902264	0.13679169838909547	0.4013789753058658	0.5227678010196534	0.5168203617812828	7	0	2	8	2	7	8	4	22
ZMYM6NB	0.9490042642664402	1.9714226711875167	3.272862145808515	1.750457525553789	1.2055780774008258	0.05181839989842637	0.4184553821876978	0.7026028286270084	0.7431032039920866	7	0	0	0	3	6	3	3	10
DCDC1	1.4609104960152075	2.1286622663445307	3.57096906088594	0.9692100746480744	1.2038525300139735	0.09205739093066362	0.5848320251415731	0.5916551435621454	0.6169014413754149	3	1	7	2	0	4	11	7	3
AP4B1	3.1613337326372246	3.6270625364794755	12.517594843811478	1.2779625760527287	1.203466455087091	0.29311085959499866	0.27116120513194536	0.3670434479776744	0.33747672601167533	29	2	14	7	1	15	32	8	52
TSHZ2	5.097714443881032	5.378076027726141	48.77412873575325	1.3951385940684822	1.202637184378768	0.704205784640503	0.1666945997752969	0.2344430425912038	0.17274947213201627	86	13	38	13	17	42	115	83	109
PSD4	5.121950534559402	5.429117693929915	49.58561835506568	1.0954427537778677	1.2024089983949993	0.8627093408281113	0.19259520162869462	0.18889523410059744	0.10372350695143877	85	6	55	59	5	80	147	46	99
CENPK	3.405020092897627	3.70105086069908	14.016660029176677	1.2563703451206176	1.201863044429288	0.5883771736383497	0.2199802270298678	0.3102414227749746	0.21423561589938883	13	6	11	10	4	17	42	7	46
YAE1D1	2.384473870873015	2.9328266624761956	7.732607587365223	1.1877446024690501	1.2005414235922502	0.15799242308082356	0.42050459843453813	0.5227678010196534	0.46446220859779647	7	0	9	4	5	7	9	16	20
RP11-337C18.8	1.2513566261071591	2.0390283229156445	3.146155752251291	0.8184386721057622	1.199941577120915	0.07726413021570576	0.6842863968851728	0.616516989541056	0.6685398658766484	5	0	1	5	1	1	13	7	3
UBE2Q2P1	4.444898077615067	4.718262083524823	29.956928108315687	0.9371331457775415	1.199066486433046	0.7888983256862513	0.3218964178229658	0.2093201213174572	0.1386954742675908	44	4	32	28	7	40	35	54	74
OCIAD2	4.469483068421313	4.747337662556958	31.029157587788735	1.4693247966565803	1.1983663785133314	0.6763584853610012	0.13263204434344364	0.2560743205675419	0.1822417841395744	22	12	10	46	8	41	65	38	77
PARVG	4.66786596057036	4.87976610182073	33.47750851584271	1.1808685179371212	1.196881677934276	0.9582332402962254	0.09514809544711893	0.12043069719864452	0.03184879066382965	42	8	43	26	6	40	97	34	88
CATSPERG	1.285862074191256	2.0651409365585365	3.368213786425415	1.0712119285689614	1.1959022068719414	0.07615028275952239	0.5981929871044844	0.6312125474323933	0.6680219486463105	1	0	2	8	1	6	10	5	2
BDH2	3.8814157299056813	4.156285115742319	19.4027034569208	1.1487346199977386	1.1947369227499938	0.8040078575317448	0.1780046109189838	0.21261077162492906	0.12892197199907435	27	3	14	27	4	20	61	25	43
RPP25L	1.11494536691588	2.0659780766262776	3.856525613680672	1.1984920095811558	1.194431800919174	0.046216617263498065	0.6396852883578042	0.7070720822839826	0.7757646318165203	3	1	1	0	4	7	1	2	15
SRP19	2.1555616294903137	2.7098003361690726	5.706767063783386	1.2326945373709028	1.19382853741245	0.18276331206893867	0.32900942440191394	0.4720100753179011	0.45502312368230463	10	0	6	7	1	6	16	5	22
GTF2H2B	0.43638450041918586	1.630123395672262	1.694761744026957	1.2015171468592716	1.1934080233555424	0.040734628605167265	0.584922063288295	0.7016874621396942	0.7854477355411081	7	0	1	0	0	0	7	2	8
MON1A	2.299091861313801	2.802590466513591	6.679404516452406	1.0230605632422325	1.1928106168738482	0.14958983371703533	0.48793745112889286	0.49166086491424554	0.49267286270646665	12	1	2	10	1	9	15	13	8
FBXO41	1.6143165521544498	2.2627109872492555	4.112624174867759	0.8781478621636515	1.1925287912026294	0.09814449042753091	0.6367742650785773	0.5901215471104946	0.5999682475652983	3	2	5	4	0	7	17	3	3
PRC1	4.555758471607399	4.790999354161063	31.36957422649532	1.2489959124961594	1.1920925962124171	0.8858443394537937	0.12890005509624555	0.166383424076991	0.08161040616974354	53	7	15	34	8	36	89	28	95
GRB7	1.4142740874276478	2.2451004493757987	3.8273919994371504	0.6750630024605615	1.1912214999216988	0.08472837924489764	0.7764179693683162	0.6198731647636208	0.641721555633313	5	0	6	5	0	5	1	8	14
HIST1H2BD	5.797168333560304	6.002967080653114	75.98983304082154	1.1521894805164552	1.1904334556885245	0.9157506541848476	0.13405322883904888	0.1340798852831425	0.05716919575293937	81	18	44	109	19	126	155	99	133
LRIG3	3.972040449050168	4.372445718583659	23.032984036367612	0.9539893184779381	1.1901845605715877	0.32073841878470505	0.4166267723004046	0.35195221074018895	0.3126131805865501	51	3	13	21	5	11	42	56	53
ATP8B3	1.5102836152317702	2.1890123919341806	4.097578370385361	0.6796302810778657	1.190087576461152	0.08510301003031606	0.7481010786061378	0.6175898200532209	0.6338590309450756	7	2	3	2	0	10	2	6	6
PHLDB3	2.9894713131631914	3.4204812460488174	10.961772346577813	1.0625653049043673	1.189356461070776	0.2836205093035185	0.3610813712697074	0.3819657671358859	0.34139867374140054	11	1	16	15	1	19	23	16	18
DEF6	4.612370744878241	4.891109394080469	33.830443947318095	1.119292655174319	1.1878832134348087	0.8533572238800995	0.1785426652954894	0.1881479812012565	0.09309361777209375	48	8	47	27	3	49	64	46	82
NTF3	-0.06866577577122861	1.550162575996616	1.9861720401445009	-0.08680670151527684	1.1860568995002385	0.028242819411222586	0.9805556910333387	0.7995237269510452	0.8095314432029511	0	0	6	1	0	0	1	10	0
LYZ	7.464250748690414	7.964564827161147	301.8093219471989	1.9798637743462857	1.1834446567055372	0.2017932335982903	0.2098590863362717	0.43948103210358747	0.41897876147888746	28	83	565	122	110	331	707	471	610
EGF	2.0158063231050196	2.60601421512828	5.184614949957324	1.2319597838092098	1.1820862154895708	0.1522935753235625	0.35029715539885714	0.5005505648679309	0.5038064154483691	11	1	4	6	0	5	19	4	17
RP4-706A16.3	1.4048090238446391	1.9907032617603604	3.107903477771962	1.1962260889302727	1.1818365457168667	0.09235744646805936	0.44246270673843957	0.5691127779434252	0.6148051948838523	1	1	2	5	1	2	9	4	9
KRT8P3	0.7509845444218809	1.6131433015857022	2.114259510129826	1.0747739601241946	1.1814593474205783	0.05585396643229727	0.6003603679648817	0.6814948794816557	0.7240930482836991	2	1	0	4	0	5	2	2	5
PSMD10	3.42367259357943	3.72285702719954	13.892837292580419	1.1032802500760643	1.1813224705876797	0.6540681767784665	0.244737023198419	0.2672245998655208	0.19968771360260842	15	2	16	17	3	18	24	15	50
COQ5	3.650897203350267	4.090597713066776	18.270151488883226	1.319727317384358	1.1796176922939003	0.41283490655874344	0.22850504359400156	0.3498896992677664	0.2809073845537948	33	3	8	32	1	26	52	19	43
TMEM70	3.4013777723799192	3.8272433097629364	15.605574368977013	0.984198830650115	1.178639328794181	0.20331021824182155	0.49425209880351995	0.43948103210358747	0.4109029478866477	16	4	7	16	7	3	31	33	47
C1orf95	0.9942995941456897	1.7702006027530357	2.8427685473917985	1.2964589819002237	1.1782518693215638	0.05533889197795069	0.5443245999308494	0.6826863431487108	0.7291977896903962	0	2	3	1	1	2	3	6	6
TNIP3	1.3226965423611976	1.9516168579804174	3.0532067904515077	1.0629681208571586	1.177718573750161	0.08122195184994718	0.5256024836788828	0.5981983479055683	0.6509937196692137	3	1	2	1	2	1	11	3	9
ZNF2	2.1464646877874394	2.797754362995683	6.933554138066495	0.9223663380715728	1.1776560248381056	0.11051480523681619	0.6018153133378601	0.5901215471104946	0.5671591763877635	5	0	4	10	4	20	13	3	8
SNORD116-26	0.8534684484940246	1.881016684334321	3.5533792653086644	0.9757254011679763	1.1750470985516634	0.034388803761399515	0.7288567109786689	0.7507781739824118	0.8258713329071666	1	3	0	1	2	10	6	1	1
HIST1H1D	4.506365955800584	4.83101131428641	32.58315737340155	1.39688922502938	1.1741241079078537	0.6233880744115508	0.1689253674395475	0.2757056477759642	0.20867202539587726	14	3	40	41	14	52	74	29	83
SHISA4	1.6977923936624106	2.365247688195046	4.555636563003479	1.4497431021542166	1.173686014435934	0.1015638315272177	0.3456116969373048	0.6024697752107013	0.5919335598292025	4	0	1	5	4	4	16	3	13
AP1S1	3.3268691012573335	3.6522457267352597	13.942819740642541	1.4374016938724492	1.171866483300682	0.2793895775193377	0.20614990292056135	0.3978451791211032	0.32368931156418707	9	4	4	15	8	18	25	16	38
DTNB	3.984511419256229	4.264535449586077	22.010742367920955	1.4163978970433906	1.1716060504774564	0.5335336958967574	0.13866348914978258	0.3116268660752071	0.2235641390981371	12	4	20	14	14	27	44	29	52
RPL18AP3	2.3920475074250316	2.81301178593896	7.258537162626762	1.1714155976019216	1.1714019046364907	0.15157657252163717	0.3729726396088463	0.5135172219665275	0.47043054416186725	6	5	3	6	1	6	12	14	15
RBM20	1.1879336849133248	2.0383948865920316	3.1387156333140296	1.0337196291405337	1.1705118177717528	0.07239867225762323	0.6035930709742562	0.6529807972311226	0.6823765481084465	4	0	8	1	0	6	9	5	2
IFT52	3.295012974254114	3.599010880346693	13.01825194978024	1.0277403580317377	1.1698920605278782	0.4044774448804226	0.33917069861451216	0.3407205398818206	0.2741816517075691	17	2	15	7	5	23	33	14	19
BATF2	2.761859535432566	3.171857601377192	9.434380456183446	1.1797078902255023	1.1695172367595716	0.18787165573987702	0.37875429299051566	0.4674063132220923	0.4291207969473378	16	4	2	8	2	8	18	19	18
RNA5-8S5	3.200496359835993	3.6719173274848154	14.385540373298204	1.6020689586269397	1.1691960030077213	0.15410453652626438	0.2298794963514967	0.4957882005473158	0.48463304752318237	15	11	2	10	2	22	23	14	38
HIST4H4	3.1617254259916936	3.6193287802995346	14.361175959138828	1.38236077857381	1.1689644625876747	0.1224082166204954	0.31342223427560567	0.5292207541150311	0.5539890612603064	6	12	7	6	3	21	16	24	22
ZNF563	2.1537008703168934	2.77533566901191	6.161238175593001	1.4139805134933945	1.1689219190471474	0.14752212687263438	0.3035795758517805	0.5227678010196534	0.5107445540104133	10	0	2	13	1	7	14	8	20
MYO7A	4.135439833197758	4.4266676977653345	24.02760373957977	1.2412985124357205	1.1689056937547646	0.797319173095783	0.16124148288845855	0.24361700362347696	0.12567864770197534	41	2	14	23	10	30	56	26	69
SLC25A20	3.262329800618278	3.575955396027609	12.330325654509927	1.130601303038831	1.1686330796362814	0.5598523093077862	0.24260104135333257	0.2922332699328656	0.23441030539743937	22	3	11	10	2	16	39	9	34
KLK11	0.7145386713831765	1.6630727016624198	1.9481187693266402	1.4672161210341954	1.1683406253257222	0.0545174148025204	0.3986482131670953	0.679960373320501	0.7383526905859851	2	0	6	0	0	3	6	2	5
CD3E	2.696474860733354	3.4473798158046534	11.37553138791393	1.9479127013685336	1.168003689414835	0.10724884757025092	0.26222767416089915	0.5829080394735279	0.5817944422719233	1	2	33	3	2	21	15	12	32
TCEANC	1.4324733361349031	2.0942286447944163	3.4856496402420576	1.1108979073904288	1.1679829427041875	0.09072276146290188	0.4992633151975653	0.6049856275307374	0.6297433352461324	5	2	4	1	0	2	5	6	13
ITPA	3.044348340143271	3.5151726592908323	12.273688710757165	1.5029286437330296	1.1669682968878368	0.19957246387063135	0.30827134498190717	0.46836070909428396	0.4163052357320234	20	2	1	13	6	13	24	20	28
CFB	3.358386787458234	3.6236057941277164	13.452523969386137	1.0483976017695404	1.1667066309923373	0.45279375820722106	0.33041307011038484	0.33054345192150314	0.25167294801244483	16	5	11	8	4	16	16	20	41
MCM8	3.673837886306152	4.026126014159192	17.359971185100584	1.1416160487988094	1.1660834150532686	0.6255837405494133	0.2326494406705695	0.2801667932932227	0.21378448059173674	29	2	14	26	2	21	56	20	37
BRSK1	1.1746850097984132	1.9338877736652689	2.785499093894898	0.9712324823352234	1.1655686147623379	0.0738854250133448	0.5940277158937896	0.6182532693635565	0.6851646253614461	7	1	1	2	0	4	13	2	3
MRPL39	3.9955926152787753	4.234811881142146	20.892773693320873	1.1659796743716473	1.1652851303381033	0.8378631959791455	0.15996322656288686	0.21213829041081717	0.09844563967647434	25	3	15	24	8	30	47	19	60
PCDHGB9P	1.3009158915371763	1.9825664305072868	2.797684208469269	1.1367071874596875	1.1650429500815516	0.09251776124775095	0.41444663826703954	0.5847178980342977	0.6384917485165563	4	0	3	5	0	4	8	3	8
RP11-295G20.2	1.418379018206961	2.105541808323509	3.4983039991163443	1.1220759609264987	1.1638527472003792	0.08692112027838053	0.4945107671521557	0.6122459524971036	0.6399438958551085	3	0	2	3	3	4	13	1	10
AGBL3	2.2586026127311714	2.6801588907184075	5.904851572547253	1.053157425505236	1.1632976585675896	0.17648322692896706	0.40312847986389555	0.4627879718230371	0.45337946381249467	5	1	5	8	2	3	19	9	15
ARHGAP15	4.483947265072892	4.736679342659294	30.09753946448834	1.2705173606751952	1.1630304399391274	0.7723475296172607	0.13965133972313193	0.2091795475302472	0.13838720080991285	27	7	51	18	7	31	98	26	85
KANTR	1.3516641093828066	2.3118357152397127	3.730461700611488	0.7645680625370718	1.162775578971258	0.07962830383731345	0.7434691900467525	0.6378536002570138	0.6754624839316433	7	0	4	6	0	5	19	0	11
NOS3	5.11549551685583	5.422865581292325	49.633949714957545	1.1549385867391266	1.1614137380503993	0.6509603315837498	0.2368961134655044	0.25690902257765613	0.19995602436346707	30	8	60	84	9	32	93	92	150
GPRIN1	0.4257823265215545	1.5632375384834891	1.8622996943044647	1.17356094480459	1.1607427199374416	0.03972946223332232	0.6281589969567132	0.7276402808705268	0.7873022354246977	6	0	0	0	1	4	1	1	8
BLM	2.8891743569508583	3.332122142611299	10.572327355838615	1.394553177790868	1.1607411262390142	0.18506309046737696	0.3035795758517805	0.4747282021505966	0.4363536391612454	15	6	2	9	2	13	38	6	24
SNORA11	3.5777033271060352	4.109240704432243	20.560082899266117	1.1745689186494335	1.160737032218454	0.11301158538724364	0.48588299575747135	0.548134869002226	0.5875056272992695	5	15	14	11	5	45	27	27	13
BBS12	1.8114190556939715	2.3551992414734855	5.063144954500191	1.174624813235131	1.160730808698009	0.08889426701002541	0.5264585701233944	0.6110238305253399	0.6211505345067694	1	3	2	5	2	8	11	7	4
ANKRD36C	5.872074870724574	6.231703835210043	88.11967222257474	1.1669822707656994	1.1606908024362723	0.669128970787359	0.21309755086898446	0.2655866485028754	0.19628105438056312	187	8	119	86	6	97	178	129	247
LAMTOR2	3.7555573999410643	4.001258246092173	17.395195810798388	1.0781520709611303	1.156646183936906	0.7631701896196468	0.19259520162869462	0.22457707405975436	0.13659371167595125	26	4	14	20	3	23	35	21	49
TDP1	3.047267155840014	3.553352925661698	11.767903892790029	1.2531665793457634	1.1566319602896902	0.23541175503040734	0.30222729548391825	0.4216520894536503	0.3941506168650541	15	1	24	9	1	17	35	6	40
STAG3L1	1.0353748125766862	2.085029948719211	3.0475874917059884	0.6367966797314173	1.1561502606561727	0.060257424368503114	0.8069275098081421	0.6838559131227662	0.7246793706689669	2	0	6	5	0	0	3	6	18
HMGB3	5.445000684866799	5.908555910613469	71.41950735043952	1.9581502303530651	1.1558639701516922	0.19730796253154337	0.17245889612512894	0.4227305619095275	0.4359879406356052	44	17	6	107	38	100	152	58	221
CLK4	5.661025395653348	5.820720587351187	66.56162010128136	1.181333194651221	1.1556327524151808	0.9892860080059599	0.06782592388157528	0.0897070587179129	0.009463994406034383	71	14	74	52	23	73	140	75	215
FUT3	0.869271928140273	1.95726199648918	2.5519555789321946	1.2889661594893562	1.1552665921419731	0.05334677782212156	0.50603736018857	0.6885879931872467	0.7495097443002897	1	0	1	9	0	2	4	1	18
BPIFA1	1.1284754660298393	3.1535032023877987	9.928502628544472	0.7482937769113532	1.1552621381240509	0.01172610774588741	0.8789073630404962	0.7920517444902964	0.9152729838001129	0	0	22	0	7	37	0	8	2
SLC16A9	1.1965383320410612	2.049892321006266	3.204705969222879	0.7697236053977213	1.1544233569446098	0.06967734373833469	0.7379647559361435	0.6633145135762376	0.6957553643249648	2	0	2	5	2	0	14	5	7
RP11-297D21.4	0.182611139898259	1.3990589483885059	1.3532344370420397	0.5755909290905695	1.153110986470745	0.027764015042779474	0.8359391674368573	0.7345652831816963	NA	3	1	1	0	0	0	5	0	8
ZNF527	1.9198596188226473	2.406507908592049	5.14107845759247	1.156392674771055	1.1523527628813335	0.10596270139051557	0.46235119201297026	0.5814647041005238	0.5726966663650612	2	1	4	3	4	8	5	6	14
SAA1	4.093598035728739	4.794368007542238	32.445890950778306	0.35444643776033774	1.1520840214722354	0.11536989669258936	0.8981324003409825	0.5709236233042589	0.5702993243116199	64	4	18	10	17	19	64	97	7
LRRC37A	1.2400761564800071	2.0903015249723893	3.2463526836440044	1.6289024364507523	1.1518004166841809	0.07406580081346743	0.3976081660701653	0.6518080137621928	0.6858315551640696	0	1	7	4	0	3	7	3	14
CENPE	4.080175224625165	4.820896270842057	32.763769261467075	2.3692157476853786	1.1517575107918265	0.13254219842221607	0.26222767416089915	0.5112189432894448	0.5469539502242082	48	18	0	36	5	40	94	32	74
BMX	1.6422946132625151	2.3518690352457554	4.681410036611298	1.5051997815796414	1.1513276028320962	0.08186783642290454	0.34744759651098445	0.636716509762193	0.6618735849341298	3	0	1	4	5	3	8	5	19
TLL1	2.713855176287073	3.139231375704365	8.683390316985998	1.148892769630058	1.1492931994443298	0.19728435414572748	0.38943998217124726	0.4489817992807849	0.4272291567486652	5	3	11	9	2	3	27	9	34
TNNT2	1.7302925058336471	2.614065752135253	5.767291845217041	0.8611135084528774	1.1490693234229536	0.077869910518176	0.6918889318464932	0.6648604257787434	0.6656532657355336	2	1	15	4	0	20	4	3	8
RP11-696N14.1	1.9068033282466221	2.4323661345780914	4.823222763502493	0.8961317857533632	1.1463692494627753	0.11397215096952219	0.5787968737560099	0.5495821841407799	0.5709725030425982	8	1	2	4	2	2	6	9	19
ELOVL7	2.9800605983842647	3.4416812311322156	10.75138040955192	1.2308412368143298	1.146069133030026	0.23353541637165182	0.3001679790267776	0.4208723851121294	0.3976789707745315	13	2	7	21	1	9	43	7	34
TRPV3	0.8856358504045785	1.6658073159661804	1.9571131297290083	1.1431775595554956	1.1444442168366347	0.0641190635556839	0.4574829098663182	0.6322871335403876	0.714264794407843	1	0	4	3	0	3	5	2	6
GPR114	0.7579326327216092	1.6651765624437547	1.95726059047814	1.1983678331951007	1.142005063618091	0.05461647325507421	0.483209224438567	0.6774820572875833	0.7418711906847836	1	0	6	1	0	1	4	4	7
ZNF382	2.2215348460717275	2.6604262258741556	5.791801337028832	0.9792652940504203	1.1403517400628116	0.1562326979183507	0.4511803514585034	0.4810667819417583	0.49592188716487395	5	1	9	6	1	5	8	10	20
PLCG2	5.247015717455954	5.555962983966729	54.40777507586864	1.153581039718269	1.1397646244427178	0.7661445054649829	0.19195835526763078	0.2337251835260356	0.13838720080991285	61	3	82	57	16	67	190	44	125
DHRS1	3.7620726136268923	4.070439255871356	18.61322791513035	0.8483688798136085	1.1395701389678314	0.46647937727023925	0.4202170951818842	0.32074665854869083	0.26132756217542313	27	5	19	19	2	39	28	22	31
CLEC14A	5.053035680458392	5.280198107689903	45.23910022544574	1.112034267049133	1.1381865242279436	0.8449359054052509	0.1546598854307006	0.17713336156068513	0.08164923894570293	62	5	36	44	19	73	78	46	123
IGLV1-44	2.100517137141914	3.378873803136168	10.28993739725141	2.2625093078209675	1.1372729403621813	0.03492751441851379	0.3462915429641699	0.6804714967968346	0.7940832930270884	0	0	14	30	0	20	7	10	40
ACSF2	4.006018851734764	4.542712288067094	26.019750581600945	1.4198568900039121	1.137217600574426	0.4810875841401166	0.27499664190037487	0.3868480893639093	0.25962902708530694	33	9	18	43	0	32	49	28	89
TRIM17	2.327795906763828	2.7898785723313058	6.584782032475299	0.9608118123448918	1.1364854403735742	0.14874056272023886	0.4876794500796302	0.5005505648679309	0.508510382478257	4	1	9	10	1	6	16	14	9
PRTFDC1	1.1493534499076279	2.150844624886117	3.2474854344660455	0.7178007537477574	1.13625146435887	0.061965488383058036	0.7708112485470883	0.6774148416578722	0.7296299126534624	9	1	3	1	0	3	6	0	22
ZNF711	1.473328063894472	2.2431543429135763	3.9978688829362112	1.3144296073411312	1.1350563171424075	0.07822571902332219	0.4580871712297258	0.6448445652642532	0.6750701445750394	1	0	11	2	1	4	9	9	5
FBXO6	1.4745612457691557	2.1582249148787636	3.910506107286068	1.5444679550562488	1.1345582764811537	0.08008812282775866	0.3958705175041279	0.6406747962380468	0.6675445884444151	3	3	0	4	1	3	11	3	12
CDH3	2.9761785179010345	3.8072521781691013	15.677911947980398	1.9605741944320374	1.1343254745175375	0.09354808596905653	0.3572311620447272	0.614305439156831	0.6360633601855408	6	3	0	32	8	36	15	13	35
BCL2L15	1.115535245958665	1.7610818232923804	2.6856358405200145	0.8689538594141502	1.1325065789636204	0.06501909237994623	0.6628940806925732	0.6470808366117923	0.7002156828694721	1	1	1	4	1	4	2	5	5
FIG4	4.383367851030402	4.615897985699194	27.821303342418297	1.0979780153222554	1.1321147971690326	0.828119008495538	0.1666945997752969	0.19738002149455802	0.08502766514994096	40	3	23	27	11	35	54	38	70
SLAMF6	2.8836299029966823	3.6233691517322355	12.680300347460438	1.9429188818155774	1.1307462425949222	0.11793944044378239	0.25537114715328624	0.5682185354427082	0.5660327938187951	1	1	36	10	2	20	24	9	46
DIAPH3	3.2788786125246987	3.8962920870951776	16.28784153929202	1.7918212538728717	1.1299969754811312	0.1392234710035198	0.2611410766367179	0.5227678010196534	0.5329820810580096	29	1	1	14	11	10	43	22	49
CPE	5.000748200897144	5.30649136184744	45.72685944983547	1.1978000420681327	1.1295960401135698	0.6136785772377849	0.199462225880311	0.26713224083322346	0.2114885614513855	41	4	75	32	18	28	148	67	107
SNORA33	3.5453591528696387	4.025187682740924	18.814225777587197	1.2416090067693057	1.1284919194826593	0.14281210926216825	0.448241751767401	0.5161931448740333	0.5188167332185589	14	7	2	25	8	42	24	22	21
POLN	1.5425918778271244	2.1546097477956314	3.460282259106284	1.0661937957940042	1.128361184480454	0.10310170029464595	0.46121877366076336	0.574129979203613	0.612219105946478	6	1	5	2	0	2	11	5	10
CCNF	2.7796408983609746	3.115886611254487	8.578713716879369	1.076503313143	1.126855453097063	0.2745828399488738	0.32958338496294803	0.3959341453869743	0.35275540940372074	12	3	7	7	2	5	30	9	25
C6orf25	2.7991952212273663	3.343784104049044	10.642139849551011	1.3542617104353456	1.126685130216273	0.1319428102067162	0.3601308855565626	0.5362825020784759	0.5448519603111077	8	1	3	13	8	15	24	3	41
PRDX4	4.124635381952479	4.380410701672664	23.341112588210237	1.121061045726638	1.1265560038993878	0.658303332023655	0.2098590863362717	0.2568890293349878	0.18528719227452292	45	4	19	13	8	38	46	20	65
WDFY4	5.281222142589188	5.577945229121648	55.33538208185562	1.1896752817969183	1.126178845526566	0.6039229085805762	0.2221767120689207	0.2602059461496895	0.21665409887358555	107	8	80	21	13	61	214	44	119
RINL	2.6448721450183266	3.037423602217957	8.067265243748649	1.056661570890626	1.1251016957822328	0.1952385936568701	0.40472996098509545	0.45213799173351166	0.4371933347535467	5	2	9	11	2	4	15	13	30
NDUFA3	3.262801560623366	3.653055501595907	13.023955785971783	1.1085028708970952	1.1250015069823105	0.35174642481259666	0.3001679790267776	0.3672502560096563	0.32155918675619805	15	2	22	14	1	21	39	11	27
GZMB	3.312421686074379	3.8815226684121455	16.975191188084743	1.5635459318492013	1.1234060873970624	0.11530264618121824	0.2721116569200552	0.5554734614503122	0.5876113947577883	11	14	18	3	1	32	20	15	41
CPXM1	3.202577716404088	4.0224516887337876	18.529250166219832	2.405844002080477	1.1230590181952582	0.08856598596116812	0.2098590863362717	0.6066808237277967	0.6743447091902796	28	2	0	6	17	18	39	22	52
CORO1A	5.1433583155483324	5.381034240262157	48.325284716575545	1.0316322131608109	1.122438017308138	0.7713087819921897	0.2019117538550629	0.19345207103774079	0.12648620553554069	51	11	74	47	7	82	139	40	86
GKN2	1.3674265412048816	2.254702766070117	4.04820719896069	1.427062622625959	1.1210641037665392	0.059853240511613524	0.5148840661738701	0.6819935246590195	0.7415360171322914	8	2	1	0	2	2	18	1	13
SNORA34	3.5572788819750407	3.969072275803894	18.490145117472196	1.2951311630681213	1.1208708289769365	0.13300752333518528	0.3448110521113449	0.5204033428652208	0.5478209672477665	9	9	6	10	11	38	32	19	18
GHDC	3.250375103131597	3.666651793015385	13.060113621814574	1.1298182883232897	1.1206614151091554	0.3884341489608378	0.28164887214467654	0.3653137729881507	0.3109483827185587	25	1	15	16	1	16	30	18	34
CALML4	1.5176914176078637	2.2217677163118994	3.72106890997503	1.1591992940526628	1.1198495807942603	0.09357116343188275	0.44648085639143037	0.6132241457478778	0.639669936153244	4	0	3	9	0	7	6	5	9
DCTN3	3.731063139039695	4.024926766834454	17.72502314207012	1.114050340989945	1.1189778310803948	0.5812521129390963	0.23495849382071693	0.29054316489494564	0.22221651427330352	34	5	20	10	2	24	44	21	39
KCNA3	2.9201858315189653	3.6212825588277697	12.856727096159409	1.491685903549171	1.118779788011761	0.13719032768637004	0.3205123684098781	0.5552988131001636	0.5259429703014196	6	0	37	8	2	19	22	23	22
LENG9	0.6154478880587002	1.7257196486719935	2.086303491882533	0.3813954389082583	1.1179457678372307	0.04512971028740881	0.8957209199047668	0.7217604046972078	0.7720160260703397	3	0	5	1	0	5	11	0	1
TRAC	3.2468916647162596	3.8725388701132655	16.429248954324425	1.867264226706895	1.117941125036974	0.10422077390162965	0.29156607319045325	0.5786464699269821	0.6211505345067694	2	6	28	3	8	27	20	9	62
ARHGAP11A	4.224199961151779	4.522840173782099	25.555975043446438	1.129737795494639	1.117436287255438	0.6280621155476847	0.228263247777934	0.2702423564944093	0.20735557843293148	49	7	15	30	3	35	73	16	77
LINC00342	4.1161734578726055	4.475045684932805	24.6800481389726	1.0480917911543721	1.117162743693523	0.5332862548356129	0.28580564264312863	0.31063103408241877	0.2456713939234549	30	3	44	26	2	36	44	37	54
TRIM59	1.0558188155366561	1.9059186000219874	2.6585195563899906	1.2871222062127945	1.116826708183221	0.06517549633031858	0.44375975662024697	0.6732861799936126	0.7112283132094385	1	0	2	8	0	2	5	6	7
GIMAP4	6.768698536842354	7.015863136760396	155.34400386714648	1.3626034865048942	1.1167732699940967	0.6437508682440812	0.1320179063747896	0.24792294270785414	0.19110920231757514	87	43	295	72	42	202	286	206	386
CCDC12	4.559787964096092	4.848848809690168	33.30037690893772	1.0338740331320373	1.1143993951864353	0.5815105078297516	0.27499664190037487	0.2838762317736828	0.2186585154509512	39	3	21	43	15	44	54	59	57
TMEM169	0.7366865422873886	1.5556805113420484	1.6825395895184367	1.0007079591119228	1.1129173075246264	0.05515318550926316	0.5352596218744048	0.6592637615524234	NA	1	0	3	3	0	3	5	1	5
AC133644.2	1.7718961619874523	2.344984766114458	4.356130860928094	0.905965869661029	1.1128617459414762	0.10904569384371009	0.550173432330997	0.5771470792830796	0.5987862970654576	9	1	4	4	0	10	6	4	10
DNM3OS	3.342770575437811	3.681779939337709	13.633816802573325	1.211927265821562	1.1113750857869826	0.47261731403536467	0.23423484448762907	0.3667874906638432	0.2601522205826599	20	1	8	14	7	11	34	17	42
CABP4	0.8584782139971956	1.693873832577342	1.9398517709207475	1.0616671347689928	1.1106625784927084	0.059721898983935554	0.5041600585839201	0.6530417600935633	0.7363168138774022	6	0	2	1	0	1	6	3	7
AC245100.1	1.1933455250555323	1.9494271443567435	2.847436835839835	0.9993772480355191	1.1104640742611833	0.07335480421044749	0.5561233495776332	0.6530417600935633	0.6897445345358844	3	0	2	7	0	6	3	4	7
ZNF519	2.0992774276760366	2.6593151711934575	5.778736382523535	0.9518175821568583	1.1090814034091288	0.1141618157016448	0.5611314730082194	0.5587175602126072	0.5863593682900579	15	1	2	5	1	11	5	5	21
CD226	4.208592548260674	4.63524396311516	27.896870818919183	1.492500818759675	1.10762206678431	0.21594118046300043	0.22170675132279297	0.4216520894536503	0.4215721489273001	22	9	62	7	4	31	66	17	112
MT1G	0.3854967621454758	1.5343533383072396	1.4713252997991335	0.8910086878764033	1.1073898863648342	0.036293085697849364	0.698642074973852	0.7218083670551564	NA	4	0	0	3	0	0	8	1	6
ING4	3.4048386635942376	3.7507649225520288	14.403090548111585	1.1319574678491338	1.1072597720940296	0.40527994808970463	0.27685953659847184	0.3653137729881507	0.2915154417304589	27	5	16	8	1	15	30	22	36
SNORD116-8	3.863605796553626	4.1853001503031315	21.436935816947305	1.1787465983126424	1.106752814500093	0.18798417673720044	0.3307796150189907	0.4489817992807849	0.4478696292696558	14	10	13	9	11	32	35	35	23
AIFM3	0.984867494413855	1.8948340579754566	2.7099628550668386	0.8040472793345819	1.1056196537676115	0.05780145912461956	0.7292621135691808	0.6930050287784961	0.7402548708854915	1	1	6	2	0	6	5	0	10
CAMK1	1.5497205343791056	2.5711893887814794	5.171475304344155	1.6180560540461337	1.105593882793284	0.07384215790030131	0.45008020632640733	0.6826863431487108	0.6851646253614461	13	0	11	0	0	9	4	8	16
KBTBD4	1.802841064558287	2.3765445584639457	4.487864237400856	1.0291261514818348	1.105307903964284	0.11062486240808857	0.483209224438567	0.5829080394735279	0.5954453805011551	5	1	3	9	0	5	7	9	10
BIN2	6.187494689067916	6.415760866440493	101.13828999524915	1.2542753026359335	1.1036408454268931	0.7291638797730507	0.11503365008129687	0.2100742568695942	0.14384327061142557	86	20	207	58	22	111	238	105	314
FAM69A	2.689708184259085	3.055030062945287	8.179640609802826	1.0772920493211031	1.1026742347547822	0.22495541565001148	0.3307796150189907	0.4308915623809882	0.41593981656881507	10	2	14	5	1	10	21	11	17
KIFAP3	4.296586238231907	4.536382744142868	25.803238802366575	1.0902066982126963	1.102127430579185	0.7470275096433581	0.17314350732170566	0.21080742405374675	0.13266636246553523	47	4	18	31	6	30	64	24	82
TMEM135	4.133280601306659	4.413635258283323	23.84593795981911	1.1991068138149406	1.1007667816145645	0.7014596896039034	0.17327554979744955	0.2780758255508433	0.16190951149936608	25	2	20	27	12	23	50	25	85
C3orf36	0.819595717213089	1.6025316005345753	1.8442458872407326	0.8363199461000096	1.0997832575090971	0.05667570652024644	0.631896798682718	0.6493151905908272	0.745409824283778	3	1	1	2	0	1	6	1	8
TRO	2.1519613189465487	2.931166883564687	6.837397202861719	1.42750622045356	1.0990671724809251	0.11851601209336188	0.34679467529511954	0.5916551435621454	0.5820187168121244	23	0	5	6	0	5	26	10	15
PPAP2A	4.504084574015543	4.817912246395196	32.14428201851132	0.9746665431819143	1.0989867308251737	0.5006750563736466	0.3205123684098781	0.3009855332022043	0.2530376453292725	67	9	31	23	3	24	70	65	62
DOC2B	2.9730472186748433	3.61639051668074	12.119031763165413	1.3705160347945815	1.0984923512541533	0.19652436170021256	0.33041307011038484	0.49116333001964274	0.45502312368230463	30	1	11	16	0	9	41	10	46
TRIM16L	1.6401578035272448	2.4583820168141597	4.520845122301619	1.281887234694345	1.0979161309363323	0.08384447077240502	0.4815737908140057	0.6363821601334624	0.6757670183735913	5	1	1	12	0	1	15	6	17
PTPN22	3.424248954415608	3.9943561469815307	17.726222379337827	2.091776605203523	1.0969317612598533	0.12689531205106305	0.22396559361983254	0.538723416837865	0.5660493420933679	1	7	34	7	6	16	55	18	43
STAC3	2.522209990032036	2.868542573624747	7.204007578494069	0.9610119678152114	1.0965753932469047	0.19651782506798554	0.4223488162149148	0.4639232393544961	0.44073903545338156	10	3	7	5	1	11	10	8	21
DBP	1.5382323671202107	2.232994619878039	4.216742445033732	1.613141977383215	1.0963967738348874	0.07590208193870669	0.42050459843453813	0.6631612364760976	0.6853402840231068	0	2	2	6	2	6	10	2	12
RP11-98I9.4	1.169417032756719	1.9610780144745146	2.744149529305595	1.309263122962391	1.0959823842417964	0.07203274910095493	0.3953933747929279	0.6547296126991069	0.7002872227053406	3	0	1	8	0	3	6	4	9
TPSB2	1.593611202312502	2.689788346711479	5.7472321885557625	2.3556753264359447	1.0958244064596443	0.06411926639022832	0.26179451706568907	0.693154201339961	0.7201807346692608	24	1	0	0	1	8	13	4	21
UQCC2	4.205372252468051	4.446754128318574	24.563913343010462	1.0252371518018326	1.095687654898046	0.6457797307064729	0.24629244371600498	0.2560743205675419	0.18528719227452292	33	4	14	37	7	35	48	35	48
C18orf21	1.9461316206624104	2.6032058780863827	5.670654847823088	1.1881717650207348	1.0955024141496856	0.10321389746671226	0.4815737908140057	0.6142371753800551	0.6093377735984128	8	0	1	9	3	13	9	3	14
CHCHD1	2.5844631111572345	3.0411595010179164	7.902766888021173	1.2144290389471912	1.09372658747077	0.1758805771103466	0.3159007914570828	0.4810667819417583	0.47692910697256924	5	1	8	17	1	12	17	7	24
PGBD2	2.5453772936822237	3.045292864106737	7.896169635417144	1.2856478694930666	1.0932973978825469	0.16463324093402212	0.3224241098457924	0.499521869868871	0.4992016968369784	16	1	2	14	1	11	21	8	20
CHEK1	2.6966632940815782	3.389850811785528	10.643486222673776	1.6918912445774	1.0928223793630076	0.136458117601673	0.3015071977876136	0.5682185354427082	0.5445646890334146	18	4	1	20	0	12	20	11	39
SCN2A	0.5627737808358454	1.618008700019374	2.264473654817651	0.36389998477472374	1.0910716905630689	0.04264992591037793	0.907995371761901	0.7596300477677845	0.771726796577789	5	1	2	0	0	2	1	8	1
TWF2	3.7294535171606036	4.264848189728107	21.116092218501475	1.5848004661861395	1.0895553557240591	0.1830004659422938	0.25025186998532617	0.4773819091334418	0.46284757136202465	57	7	22	3	1	23	57	24	55
RP11-620J15.3	1.454242248354376	2.125956079091215	3.393950775295419	0.7394988234621965	1.0891737526995986	0.08558829640330323	0.6791955679240441	0.616516989541056	0.6712345180961726	6	0	3	4	1	7	13	1	5
FAM157A	1.4165738759759525	2.2623184833306	3.820944640272044	1.501223815771424	1.0884333868727039	0.0762469125699022	0.42907423626967983	0.6648606683413231	0.69016654379300435	6	0	9	0	1	3	6	5	17
TROAP	1.3384551418353479	2.217675818054663	3.5732774456081855	1.033264936808867	1.0880815872405087	0.06747006224923405	0.608424126383969	0.6715616515586653	0.7167614859941613	12	1	1	2	0	4	3	2	22
PHF7	1.956974927396576	2.445713081140558	4.77339183296445	0.8887187125221194	1.0866475906212225	0.11585257798207133	0.5443245999308494	0.5526565763259336	0.5820187168121244	5	2	3	6	1	4	23	3	8
RPS3AP26	0.7593874306727193	1.8877556922093925	3.081798284170894	1.6603466004452585	1.0864759514018503	0.026935775035867894	0.438490392973476	0.7660971905374535	0.8774082431012596	1	0	0	1	5	1	10	1	11
WWOX	3.563268455693956	3.967918065499626	16.49520017667642	1.0736757283975271	1.086360752826198	0.3715983894915593	0.3176206840362012	0.3670434479776744	0.32155918675619805	35	1	18	19	2	22	29	17	59
POLQ	2.8039936456142818	3.4480107453049	11.283085698401251	1.8295187503261765	1.0833310154628701	0.13751651117250752	0.3388752924290033	0.5634695128543816	0.5464931633839709	21	4	0	14	3	10	38	8	34
ZNF821	1.1839134253236974	1.9827977128386922	2.775820169860014	1.275313406476623	1.0826378791773492	0.0715757891557133	0.43075457719569177	0.6590028023479203	0.70480011204284565	1	0	5	6	0	4	10	2	7
RP5-1171I10.5	3.7302339330794494	3.9598718455226165	17.0375006620403	1.092109164915595	1.0793636054098341	0.611443932698166	0.21754019248663145	0.2834062883116941	0.20454448261085978	21	4	21	10	6	23	50	14	38
BCL11B	2.3185309621264176	3.1356003653637905	9.113608549454776	2.116441973903605	1.0792941239908975	0.08345488058949914	0.30864601956298005	0.6571495791671371	0.6753694617468841	0	2	24	2	3	15	15	12	17
ACKR3	3.400142678841105	3.7712887442444067	14.406234771791297	1.1887759180842659	1.0788089670117893	0.3184954596239234	0.27617822632109257	0.394696013983498	0.33987749784733123	10	4	18	24	1	15	49	16	29
CTHRC1	3.6360377543630964	4.051948044819744	18.325075944597803	1.5568177556635734	1.0786471111018332	0.21830365433475793	0.2469741010036878	0.45139937736769875	0.42135241523570266	23	3	2	28	9	20	46	19	50
PSME1	7.273317471503034	7.40675053389937	204.1126973802088	1.0876216552902482	1.0779177649379494	0.9133052890833947	0.06549653145239814	0.09869677696148159	0.009531923653278977	322	66	178	171	41	258	417	256	495
GOLGA6L4	1.1663684569004023	2.2166069068383796	3.7785216155074015	1.2498083371818631	1.0770342618384718	0.05922807393551055	0.5753666002376348	0.7187890532036298	0.7280402000900671	8	0	9	0	0	12	7	2	4
HMGN3-AS1	1.3254603944322008	1.9930344667142808	2.899361952459424	0.9258991485039844	1.0765964484114607	0.08244617421308786	0.560911556901434	0.616516989541056	0.682711245886513	6	1	3	2	0	4	9	1	10
NAA38	3.2230387833359746	3.507235550954052	12.41986815742021	1.0027408833417433	1.0752359759752814	0.2541364930702825	0.37207157899324345	0.4231734322742686	0.3715819132069844	17	3	5	11	6	14	21	22	22
TRAM2-AS1	1.2781353038298031	1.8381014227158257	2.8226377499505766	0.9384994840520606	1.074543847712117	0.07302918916965197	0.5835938111895932	0.6271323886567249	0.6901635626973399	1	1	4	2	1	3	6	5	4
ISM1	3.0454391210118286	3.629148824935084	13.790524234346384	0.9232201385546498	1.073881554664195	0.10633486822979522	0.6087777489126615	0.5951364215785171	0.6131660439875818	5	9	14	14	1	5	36	34	11
HIST2H2BF	4.774770880525249	5.064760675487783	38.3420116612745	1.1631040404091206	1.0738655752603903	0.5663651044756973	0.19767757364040617	0.28191387030996656	0.22666549176508613	52	10	19	72	4	57	84	37	99
CTD-2020K17.1	2.6764051118560666	3.3639584283761814	10.245522643263648	1.0916193468333262	1.0737239669711534	0.1346725483986353	0.48793745112889286	0.5682185354427082	0.5484942921191934	14	0	23	8	1	25	24	4	21
RNASE3	0.7446063143204273	1.799788157269816	3.0288455917987	1.8043678285996079	1.0734974743469425	0.024637819733047708	0.4231848556764897	0.7720622153742976	0.8889112299153412	0	4	1	0	1	2	9	1	8
ZNF879	1.681236931152659	2.310771085792942	3.947007743619735	1.085881354450863	1.0731936550419245	0.1028285713988047	0.46002611448808567	0.593910791041469	0.6323265689066129	7	0	7	2	1	5	13	2	13
CTC-510F12.3	0.5469288480088675	1.7569396750908732	2.553559331377746	-0.2606464056666108	1.0720081240900174	0.037931926356302895	0.9405192851797736	0.7806196864320792	0.7965336638813968	1	0	5	2	1	0	0	10	5
CTD-3092A11.1	2.8346435836429085	3.3578126175061658	10.352330022496728	1.1613170655550589	1.0719678987176366	0.15784146123991113	0.4042242195033273	0.5126388678146047	0.510091560817102	22	1	19	3	1	16	14	15	27
STYXL1	2.2859689896564652	2.8498487477864023	7.114477843331073	1.215327096620722	1.0712397035761738	0.12522181255917322	0.42665985928483985	0.5915240602769526	0.5634229017294817	3	3	6	14	0	13	11	9	13
RNU5F-1	3.091248025937656	3.832103741866453	17.066856351922695	1.7082740995071304	1.0707520456462236	0.06588379881185852	0.35231877782032034	0.6709073504827122	0.7514565846475296	10	10	1	4	12	42	16	8	31
ATP5G1	3.462573645062732	3.8084444577485814	15.332907235588262	1.208377312220153	1.069820711550988	0.22413194153925872	0.3001679790267776	0.4410033867299168	0.41593981656881507	34	3	7	6	7	13	39	25	29
RP11-108M9.4	0.5818256881970362	1.7023540060436748	2.6133715729091658	1.342471546478679	1.0696887349402617	0.0254698750814838	0.5835938111895932	0.7811768556182441	0.8778469978684937	0	0	1	1	4	0	7	4	6
COX7A1	1.5377242412951153	2.5144730989778195	4.880647856292105	1.663088013047454	1.069451168418755	0.07400145474709902	0.40729036973945515	0.6871503652118948	0.6901635626973399	12	0	11	0	0	8	14	7	6
LLNLR-246C6.1	1.1744813255918627	1.9790832733612134	2.7919773972899655	0.9766221002172666	1.0685960559175551	0.0653016284390232	0.6038188116948732	0.6668453343355006	0.7296299126534624	1	1	4	5	0	2	6	1	16
ACACB	5.35988035975393	5.7498257563765724	62.27587935308395	1.0993425428176253	1.068553820906441	0.3788844389712728	0.28164887214467654	0.3519214046624092	0.3086780467110552	170	3	67	52	9	53	190	89	133
POLE2	0.9014807832315563	1.8047545986131346	2.711114791872733	0.8539353538736498	1.068211826480048	0.049885338117469445	0.734937932380901	0.7269672288117567	0.7648280598351258	3	0	0	4	2	2	8	6	1
APOBEC3F	2.6378116001401235	3.0691414327459623	8.524863374512982	0.7511376639542976	1.067608671229002	0.14770214726772277	0.6171337114696842	0.5227678010196534	0.5257437616401459	13	2	4	14	1	13	11	17	11
ATP6V0E2	2.176998970711752	2.843159391081586	6.985936704683335	1.044197758384059	1.0673028048921425	0.1031152536473913	0.550173432330997	0.6174199496775084	0.613968984816027	8	2	2	16	0	7	7	17	13
HSPB11	3.826523237450976	4.121282921915569	19.158189242036364	1.0588466339074187	1.0671063566300523	0.46894929068627456	0.27095081167218055	0.3390552824225532	0.2672600896073682	27	6	11	30	2	19	37	31	47
RMDN2	2.631113606211608	3.25539309370086	9.052364387921294	1.3092954332263933	1.065689374432515	0.16162733967855253	0.34535192239002305	0.5248120356718462	0.516341845426872	22	1	14	6	0	7	35	8	27
MITD1	4.988793187390943	5.162641115919241	41.19373731480314	1.0233220177573499	1.065570720471303	0.8204993990173793	0.12871749053238757	0.1373170784323819	0.05445395018139935	73	8	38	39	10	46	90	45	126
RPL23A	8.330288028880803	8.484071044372252	434.0823625054057	1.1488605029345886	1.0653629525412698	0.811301956438461	0.0774135950904301	0.15412722422360803	0.061763387562046176	491	124	319	274	195	582	852	575	910
ATP5J2	4.651352186073631	4.899404156727357	34.97000518153166	1.2522124068907277	1.0647213978608132	0.4123246271128525	0.1858452854732468	0.32536912382045946	0.2809073845537948	24	8	16	44	19	52	52	44	80
SNORA12	5.079196786634194	5.609444259882295	59.53548296892211	2.0127401880735545	1.0640349585400093	0.11035230427463834	0.12454685851580985	0.5578266486791906	0.6375940923848121	18	31	20	14	41	88	97	89	76
DHRS9	1.1532008213642537	1.9217531556751797	3.147959646730708	1.4038568779215785	1.0636441553791434	0.056528609679282034	0.5061658158042782	0.7026380648455756	0.7476486010533432	0	2	1	5	1	3	3	4	11
YEATS4	2.25099886769087	2.8793610305066943	6.690536728387352	1.1474361955149295	1.0628327546160938	0.12604147827559387	0.45778868032699715	0.5783696345826066	0.5763324129583839	8	0	4	12	3	4	27	3	25
NDUFA4L2	4.081236557073942	4.305683667576398	22.039973919766023	1.0139765143184165	1.062145619098001	0.5933692608709952	0.26222767416089915	0.2708867454497204	0.21227917179978611	23	5	17	30	7	27	32	21	84
RP11-3P17.3	3.119094526642769	3.422844397290972	11.624071399724365	1.0814140846700282	1.0617080512381978	0.20465818132330943	0.36913254646106247	0.4639068683193849	0.4272291567486652	9	4	11	6	6	9	14	17	41
ANLN	4.114604431129889	4.57835790084375	27.034263183898037	1.602184020242483	1.061151929583778	0.1826203207451308	0.29532856042533684	0.4737775568617894	0.470818500220014	62	6	2	25	10	37	53	20	92
BLVRB	4.849179677869803	5.053193129012909	38.563057379575625	1.2381158575523912	1.0602317483850778	0.6723121866079704	0.15328136771800366	0.23718700521611372	0.16300561845922307	52	11	15	40	16	43	81	35	128
FUT10	3.5933702493003135	3.920740685778035	16.399897549539318	1.0050161511070324	1.0596331827309482	0.43419269968032687	0.3224241098457924	0.3653137729881507	0.2830762062301325	20	5	17	23	1	29	34	15	36
NCAPG	2.76736318771841	3.2525260098511346	10.018950590114388	1.301315742687104	1.0593929482112447	0.13265269330091087	0.4210584946726773	0.5573089107375405	0.5533723457099029	11	3	1	13	5	16	34	5	16
SUGP1	4.0654797327594885	4.428912971147492	23.907904083922922	0.815010619320048	1.0583316616195526	0.319543076722897	0.4624124401375937	0.37592947559708734	0.3415638120085904	52	2	25	24	4	21	52	51	35
DDX43	0.5096608161401291	2.006633159034113	2.591267531433238	1.7010633681365974	1.057902899063792	0.032391579545648266	0.4889613339344453	0.7745575851077162	0.8271085340107323	14	0	0	0	0	2	12	0	12
DHTKD1	4.836710257625449	5.017502097544597	37.206388988297	1.087843222459197	1.057841318680324	0.7840208388570709	0.14520254026608886	0.17713336156068513	0.0898393615351872	48	8	27	41	14	30	88	37	135
NAA60	3.1022679247072626	3.4618313036617763	11.218615446215443	1.0204302410406676	1.0575612838298265	0.28310558468711633	0.3307796150189907	0.4016679270180075	0.3790974881096825	23	2	14	9	1	12	30	16	24
ESPL1	1.482996811684031	2.3130187659590975	4.440970525412001	1.1871617675717094	1.0567916286038752	0.06733043003244674	0.5981929871044844	0.6959656191813401	0.7107969084289505	14	1	0	2	1	11	3	5	8
DAK	3.488988488273315	3.7590461868583422	14.761377005799202	1.1124219773436717	1.0554941837560725	0.34574097168110157	0.28859749409409924	0.37607668143168854	0.32253829900521336	27	4	5	14	5	19	28	19	35
GPR75-ASB3	3.604190556146878	3.9338780503278743	16.326326451973873	1.0055528992950225	1.0548884797525642	0.4405321160433931	0.3228251937035657	0.354086551996334	0.28447336058611333	30	1	16	17	5	16	54	21	30
PIR	4.402214860194355	4.715102773567455	30.523033573359758	1.2106120538559288	1.0536668063668921	0.29534318006970656	0.199462225880311	0.3809831682843732	0.3532584861293512	32	3	28	16	21	26	55	54	67
SELK	4.503677373662499	4.724966009690193	30.703911167552903	1.091142135279551	1.0535226278503544	0.5765969469034591	0.1983104911685456	0.28137248137878124	0.21227917179978611	27	5	23	31	17	47	63	38	51
FOXP2	3.094172016189463	3.430560300990275	11.407121407288141	0.9691666223450667	1.0528934878282374	0.23741983441670392	0.3963705737522344	0.4461795369038596	0.40399905119851937	9	1	11	16	5	22	21	11	21
ABCD1	3.271668427801793	3.7501790123274645	14.377500490630013	1.2098977677480145	1.052529372980476	0.3045105348556651	0.34592417730937175	0.4747282021505966	0.3543238648818173	25	6	16	11	0	12	29	23	39
SNRNP35	3.6151793173425695	3.951998814785904	17.288319004547372	1.0296702544788392	1.051251601396944	0.31738692219836917	0.33917069861451216	0.4216520894536503	0.33747672601167533	25	9	16	12	1	22	28	28	33
GOLGA6L5P	3.3724580994141533	3.740097274230777	13.973714256950007	0.9710795517351383	1.049382981053146	0.3181731217019147	0.35231877782032034	0.38872172995644805	0.35605382700108223	29	1	16	15	2	18	35	20	26
CD209	2.8731579254034347	3.33270183022169	11.116897518296728	1.407740464845285	1.0468321901568505	0.11333127999102816	0.34526771082704893	0.5822896308268112	0.6000282156788344	5	7	13	2	4	6	30	19	18
ZNF737	3.239180921630002	3.5694189214440666	12.287729133069845	0.9827462277413858	1.0467397932058031	0.3420620307059604	0.3374029740613963	0.3811017398664618	0.3393188991461579	21	3	12	15	1	12	37	17	24
FCGR2B	3.2016746419802504	3.6323183354768678	13.671905185977085	1.4858274231528392	1.0463883846168063	0.15884938660758402	0.2293375536922471	0.5227678010196534	0.5081419278205852	5	10	17	9	1	13	40	15	28
HPSE	3.2230682501465333	3.6300456412924467	13.642586659328169	1.657284042894836	1.0463828468514382	0.1495877068377486	0.25555266159489815	0.5227678010196534	0.5275574978688522	2	6	14	10	7	13	32	10	46
RPL3P4	3.943772080154516	4.174206216710629	20.67347779424771	1.171785616361426	1.0455414242926422	0.4016393100295424	0.2098590863362717	0.3572987662241697	0.2809073845537948	15	5	12	21	12	28	36	27	43
GLDC	0.6921823278891964	1.6380399972621338	1.9045768729661268	1.3396276137220782	1.0455215265019273	0.04777394793915763	0.4836498835697214	0.7201411705106492	0.7766079191637316	0	0	3	5	0	2	3	3	7
ASCC1	4.906161379207435	5.103600025284898	39.406701136100196	0.971460426567067	1.0452585146636844	0.7600424373253708	0.1732386774793799	0.17713336156068513	0.0899993363890631	64	9	46	40	6	57	96	33	103
CD6	1.949129527494437	2.9052728926489575	6.785465803126908	2.0514133717928162	1.0452296038554232	0.07372357785059219	0.24041213435306208	0.6814948794816557	0.7031977076598702	1	1	25	2	0	6	25	5	21
UBL7	3.7510978318493327	4.031886311833231	18.298453331298525	1.0034860832975778	1.0451758855277224	0.3526042877935588	0.3307796150189907	0.3787454479354591	0.31841741982486915	13	2	20	21	9	28	27	26	36
NCAPD2	5.300173579112786	5.493547473913248	52.23987014400986	0.9857334962788767	1.0445250877657364	0.7579305992625215	0.16280856551346465	0.17506068138730405	0.0936876665243396	104	9	45	58	10	72	112	50	147
BTK	4.296808882690273	4.562596051292483	26.484618116435286	1.1126143666566501	1.0442556142931891	0.5612055423756581	0.2135270872504735	0.29300264218072525	0.22460440713577023	29	3	35	21	12	26	64	18	103
CETN3	2.827130152383184	3.2758890174202304	9.519975980076717	0.9076288620493853	1.043437723214945	0.18169859073171196	0.49691337623418724	0.4873209814921281	0.48463304752318237	11	1	15	11	2	3	21	15	37
PIGV	2.0691878856245767	2.8230797842789133	6.753519958638725	0.5730323173521029	1.0427659383062522	0.09034175830332886	0.8225333827515846	0.6547296126991069	0.6547192578848932	8	1	4	16	0	10	16	14	2
LXN	4.624646183857178	4.811462868062043	32.383912173917125	1.0910923855449024	1.0401485750152115	0.6815459401767999	0.17407735747511427	0.2344430425912038	0.15173144239455633	46	12	20	27	10	22	90	46	76
LHPP	2.566381980568953	2.9204145366491012	7.717718512819753	1.1051332109560368	1.0389080545930174	0.17549103469483635	0.349321910053091	0.5209870238243387	0.46766738808884817	6	5	7	6	1	6	20	11	16
LENG8-AS1	2.628029008588761	3.1713345830214954	8.694201615893379	1.085837217168535	1.0387384033091256	0.17961177934954986	0.41661019971755514	0.5227678010196534	0.49592188716487395	15	0	13	11	1	7	18	16	23
EYA2	2.081060634589516	2.5544751233395537	5.634116878779069	0.7577402545839983	1.0383708981782134	0.10277289777747538	0.6676966838195022	0.6027931752155082	0.6234448683437943	3	1	10	4	2	9	4	10	11
ZNF169	2.228579717038277	2.955419697082644	7.939461097332774	1.865659781321737	1.0373990297528963	0.08507131120534679	0.26670253409407635	0.6616689413931683	0.6818835886393849	1	6	3	15	0	8	21	9	17
AQPEP	0.6276438398615383	1.525641400865718	1.6324348779595603	1.0024786832586352	1.0362508086043396	0.045551977579697915	0.569579395297724	0.7105374656218351	NA	1	0	5	1	0	1	6	3	3
LIMD2	2.870088829967944	3.4772425055139666	11.427413165062347	0.8772969395334321	1.0362498081880889	0.14320559667688174	0.623644150083091	0.5647496693016031	0.5457195310559202	20	4	13	11	0	22	12	4	48
CDC45	1.8421316596534152	2.3417268616266145	4.407303268102774	0.966445869783032	1.0359585560729823	0.11725598105522182	0.4876794500796302	0.5916551435621454	0.5946809724543588	6	2	4	5	0	7	12	4	8
FAM76B	4.61304692350744	4.827244178315342	32.3120123280294	1.1010379838672848	1.035511676388909	0.6445523468739758	0.17246211560600067	0.24356876843416234	0.17426465297574545	31	9	56	24	6	35	98	33	73
GFRA1	3.1143421676149483	3.8034067173883708	15.059038480478778	1.7655942604612176	1.0347904728822002	0.11687674770170685	0.27499664190037487	0.5960283799371441	0.6000282156788344	3	8	30	13	0	8	40	21	44
CDK1	3.2979625953493428	3.7203456430940376	14.714437085582608	1.4659107133467817	1.034371585112055	0.14167981931068407	0.2984665913652345	0.5296519358947931	0.5484942921191934	20	9	2	9	5	8	29	20	48
FAM153B	0.655733452434779	1.700403227686915	1.8646344201406244	1.1514337343177512	1.034257596064873	0.04371273911256695	0.5621803448307251	0.7230025889931708	0.7965336638813968	4	0	0	5	0	1	5	1	11
RCSD1	5.219424990452003	5.530670005613274	53.95370373814431	1.2235094588580064	1.0330527162456453	0.34089205665650985	0.2098590863362717	0.35408653314171223	0.33470900673683207	55	16	117	23	6	86	127	45	123
GSTM2	3.340267938729762	3.914955722355053	16.212134851388	1.0057398454759379	1.0327935700833673	0.18327990255668364	0.5061658158042782	0.5227678010196534	0.4735267142597869	35	3	25	11	0	19	24	34	27
C4B	3.2665582962578057	3.8011826756952183	14.988637160640419	1.0658974447391418	1.0324977235045758	0.1389372131286866	0.47830830804352065	0.5461838369252773	0.5498133632848842	39	1	13	4	6	6	26	34	37
STYK1	0.5197712116014845	1.5236139216787195	1.621556152842742	1.3834516768240346	1.0319008842520774	0.04105415631298704	0.44246270673843957	0.7374684702741099	NA	1	0	0	6	0	2	5	2	4
SNRPG	4.459323042975333	4.720055003880132	29.928873859071786	1.118738990927294	1.0311567376630415	0.6995039756167891	0.1747105530204599	0.27298484210051227	0.13838720080991285	33	2	35	31	14	35	75	31	77
AC002480.3	0.43788614558301714	1.5026769844239485	1.6330705105953356	0.8903783715798379	1.0278822207121265	0.038283189131596757	0.7003479919459659	0.7588234441767959	NA	2	0	5	0	0	4	6	1	1
MFSD5	2.6117807118994283	3.1416730454948145	8.556739409075107	0.9539282837280046	1.0275803593199964	0.16474454909967454	0.5054345917747255	0.5359402265288854	0.5178336142177089	15	0	11	10	2	16	28	5	14
GCNT3	1.134029604736551	2.135823305634667	3.150086415607545	1.613445119240618	1.027111295752933	0.05857502757229262	0.38943998217124726	0.7112069243876342	0.7517626263134801	5	0	0	10	0	2	9	3	14
SETDB1	5.030263637281878	5.278087531212248	44.73236928821108	0.9405203029658127	1.0268724855893983	0.6104468655712212	0.25460775913001404	0.2560743205675419	0.20133143796951847	104	5	40	44	9	63	89	60	92
SNORA55	3.239217403164709	3.855792888328733	17.488566775245417	1.2701785068833413	1.0268117550578522	0.07218614499875384	0.46121877366076336	0.6651754496820255	0.7363168138774022	8	11	3	6	11	45	19	12	15
KIF22	3.561433689105554	3.971005326397864	17.156445855278157	1.261641525500289	1.0262582296371439	0.180548183177956	0.3160985127974878	0.48663888899514607	0.48476679102594195	36	9	5	13	2	18	67	11	35
HLA-H	5.272359484445151	5.46980982773657	52.54920925351596	1.1767839017508352	1.026214013346918	0.5794638389566673	0.14968273573988172	0.25690902257765613	0.20855136009287037	42	25	66	30	12	75	92	64	114
SNHG11	2.388425764349119	2.822069085941242	7.514414613417859	0.5364063745504277	1.0257707333181898	0.10248316338425532	0.7764179693683162	0.6110238305253399	0.6210620320119745	9	4	3	6	2	17	7	10	6
CLUHP3	2.7405064728327164	3.1306775420029136	8.520337725432762	0.979410008043834	1.0254826058563067	0.20242006979163277	0.37864445929030816	0.46567145898269546	0.46766738808884817	17	1	7	12	1	12	16	10	24
RNA5-8SP2	1.4246920384414772	2.782364774690117	8.393700015111056	2.0001832802659183	1.024778396921845	0.012229151473222274	0.4876794500796302	0.8093467939454587	0.9386674941410103	0	9	0	1	4	19	2	10	6
HN1	4.394289461414025	4.627767699809197	28.203682103310793	1.1647322513078173	1.0238858020326043	0.5132996514048043	0.1858452854732468	0.3009855332022043	0.24405351070346362	21	11	19	47	5	39	56	26	79
IPO5P1	1.1973243314644302	2.34185229072289	4.200356124152153	1.0628373958358048	1.0223626377491577	0.04973514020364779	0.7166169183545954	0.7482335966230015	0.7762566894231676	0	1	7	9	0	9	18	0	5
PLCB2	5.633619447520246	5.926940002388768	71.23249884375717	1.0679559040039013	1.0223013986651228	0.45566983291255725	0.24737794237655067	0.3193367961287347	0.2780448329075196	171	12	104	39	7	106	160	76	155
RP11-686D22.10	0.45153689533696534	1.5203454545621624	1.7233133256323083	1.1712894846980313	1.0214550646580178	0.03821016267419974	0.5981929871044844	0.7660971905374535	0.8044520471315929	0	0	6	1	0	3	1	3	5
HIST1H2AD	2.886376065430648	3.2627175691079824	9.497233118917633	1.0483415925088349	1.0210985477276016	0.21490465434326958	0.3417143325857513	0.4573038305741436	0.4505517347442922	11	2	8	18	1	11	18	9	35
C9orf64	2.8811990748625043	3.658866107570946	12.868237084891987	1.7736133033446617	1.0210489978830772	0.11568799992175487	0.29156607319045325	0.6052991357954874	0.5971067862797477	42	0	1	16	3	16	41	11	32
AIF1L	4.034856132913397	4.3498469282818455	22.315659149268356	1.0767859790064263	1.0202907672718522	0.3991062240405118	0.26222767416089915	0.35195221074018895	0.3120399741569575	31	2	41	15	6	18	48	25	83
ALKBH3	2.153866444370599	3.000407160957164	7.011439718809841	1.1276026104872992	1.0192131914367537	0.1022224369107069	0.538977170668769	0.6283624414292736	0.6471313276692818	13	0	10	12	0	2	21	5	38
P2RY10	0.7738905548934661	1.973462984898577	2.7465853453824596	1.301103805659522	1.0191198850717422	0.03788057421950957	0.6132255015899555	0.7639617505149362	0.8259350696207491	0	1	9	1	0	2	9	0	14
DTX1	0.20283312142524645	1.4816694953568808	1.7195373329155745	0.8868235043457714	1.0180024863806054	0.025837195697749015	0.7590833980138773	0.8001805963602658	0.8654450058561733	0	0	5	0	1	0	7	4	1
STMN1	5.392281954373382	5.571387093612075	56.06644251886301	1.140774104910906	1.0177105084176068	0.654346288516119	0.15262036501645646	0.22665351787806742	0.1621277918977586	89	18	36	34	22	76	139	37	159
CALHM2	3.8932723781279597	4.107645415643525	19.0634769437749	0.8405816313993094	1.0170763774338243	0.5049679379460593	0.349321910053091	0.29162767920979327	0.24978932924128044	28	4	22	17	5	29	49	22	28
INPP5D	6.044766926243227	6.350891167750273	96.30129575859885	1.225744435522364	1.0168952898778527	0.3646518192451135	0.1858452854732468	0.35165445121506944	0.3243818546573663	111	9	234	47	21	112	252	102	237
H19	3.952077906794127	4.283549092500698	21.56814921610199	1.0307506414052263	1.0164217467550458	0.26157576622513895	0.3729863754689582	0.41667047636636173	0.3956664828594646	38	7	8	32	3	17	77	30	32
PYCARD	3.036226606990405	3.3126319093974606	10.333745081277707	0.8185900102182618	1.0154662148835774	0.24170521464392028	0.45092566483494406	0.42464595785141046	0.4163052357320234	18	3	9	9	2	12	23	17	16
RTN2	0.810646447511917	1.814554323135935	2.635883479600071	0.9413270989787055	1.0154575028583426	0.04664229487828302	0.7055074334694399	0.7564510947679176	0.7762566894231676	9	0	1	0	1	3	1	7	5
NHS	2.5678171010369106	3.0673629439247367	8.240569986488971	0.8927630999617092	1.0146347251682628	0.1291401530338298	0.5524649253446685	0.5646424319918397	0.5789120759071499	17	2	12	3	1	3	20	18	17
ACCS	4.41575483789776	4.87500559772656	33.2072494597509	1.15857137348986	1.014454914608637	0.18792137684400353	0.35590771211475725	0.4810667819417583	0.46766738808884817	111	6	11	28	3	31	45	59	95
SFR1	2.3295355966275406	2.7347729688484437	6.447848679462756	1.1006533170451862	1.0142659835614518	0.13477914827710233	0.4202170951818842	0.5578639063971391	0.5569511605853554	12	2	4	2	3	4	18	9	15
RP11-635N19.2	0.979659338478198	1.866781386738362	2.42288173362462	1.174933506888284	1.0138537954836517	0.055752081513966885	0.49354746984361536	0.7070720822839826	0.7599685913747071	2	0	1	8	0	1	9	4	6
CAPN8	4.517263366287217	4.813884817744983	31.69345529688568	1.0213478705294619	1.013671236451237	0.3963152275132145	0.3046779378673596	0.3390552824225532	0.3120399741569575	67	7	16	46	4	35	50	33	121
SLC37A1	3.5705248299902754	4.20435207289545	19.767560053840796	1.2321849511744305	1.0132667152129569	0.22014106692050364	0.39086024743249254	0.5048531965479263	0.43982271429384256	39	1	28	29	0	25	35	30	50
MMP28	2.46695251911866	3.1020419294694452	8.740682410718556	0.8453387465035217	1.0131742469652703	0.10794767884317193	0.6842863968851728	0.6213137953714961	0.619545244148588	17	4	3	11	0	12	4	14	27
AKIP1	2.804603178653885	3.247794518589222	9.80996431866903	1.1521103556276724	1.0131733482186114	0.1412330096053241	0.4245773122819921	0.5470916041074484	0.5496347008030057	11	4	2	17	2	17	16	5	32
LPAR3	0.9580888166912112	1.794048012263628	2.8864138354195044	0.6286027353746079	1.0129618096405268	0.0474633440498522	0.8078688107597326	0.7496841983941865	0.7765744897814142	1	2	5	1	0	5	1	6	3
CARF	3.5225788283295416	3.8232114904236023	15.305738924206306	0.9840359371734518	1.0125451734969166	0.28905133918716236	0.35019629285541176	0.41152148273776223	0.37162782923968196	21	5	8	25	2	24	41	15	25
UBE2T	0.6204381571559863	1.8075998495032113	2.5850892822926497	0.006852595158495262	1.0119806077782538	0.03273385947701845	0.9983994569869349	0.7837339847854407	0.8430320202615493	3	1	0	4	1	0	0	5	14
FTCDNL1	0.9878292313028608	1.9264119689760333	2.7800501628051975	0.942472314446444	1.0117003314683637	0.048813404198110234	0.6842863968851728	0.7291401949230377	0.7887037145257524	1	0	1	6	2	3	9	0	11
GFI1B	0.7109319734719778	1.6664590223035656	1.8862735522998362	1.1911494258773458	1.0110355132893059	0.04700664309756474	0.5254186045939296	0.722647256418926	0.7866887361567213	5	0	4	0	0	3	4	1	8
TRAF3IP3	4.5312077272844205	4.972256481946338	36.281086646334174	1.4148761950935693	1.010642405007286	0.16549551850398214	0.27116120513194536	0.5033411762622091	0.5081169099620602	18	10	96	10	6	62	79	42	51
RP11-849H4.2	2.281505607603628	2.65453903015427	5.77687467417368	0.9295446175274055	1.0095623790810022	0.15387494982031433	0.43570237208325524	0.5139989448338668	0.5345198182174029	10	1	6	4	2	4	14	8	17
CHIT1	0.7633213569095191	1.7688205326228417	2.20636659902467	0.3468913939324785	1.0084158012243796	0.04239329237562178	0.9004172085668242	0.7372089000025447	0.8078181770264004	2	0	1	5	1	1	16	1	1
GATSL2	1.659534142241202	2.688734721251562	5.5970251367521495	1.8279539990587446	1.0081499103699507	0.06537930970138539	0.36562207769638555	0.7089580664140714	0.7311888701530729	24	1	3	0	0	2	19	9	15
SLFN12L	3.2357996621010936	3.85862173577115	15.150102457218967	1.3205982101823277	1.0079283454001244	0.13274893860388726	0.3393322385518106	0.5689519305059483	0.5644176905730354	9	1	44	13	1	29	36	7	41
FCGRT	6.287013026257625	6.436100830508998	103.30546006456514	0.971743916877042	1.0073749866772563	0.7492830252411165	0.15385360032625073	0.16426797415702815	0.08492731591320438	188	31	75	97	23	161	175	114	238
SNORD116-1	3.9580853594553593	4.3106144613417605	23.678796053965243	1.2823213723595916	1.0070924362296507	0.13548513693196024	0.30864601956298005	0.5260278936934373	0.5709725030425982	13	13	8	14	13	39	40	31	25
S100P	2.4195852252750925	3.0189439923771966	8.091307734210647	0.995894462973357	1.0061734767899109	0.11751772039716074	0.5490751512301436	0.614305439156831	0.5987862970654576	8	0	5	12	5	17	17	2	21
CCDC106	2.1711538510578845	2.73084534584824	6.362236110451044	0.843255342708884	1.0058133292002835	0.10948828098197175	0.6209053074245964	0.6143501206145473	0.6211505345067694	14	2	8	3	0	11	7	11	10
TRIM68	2.9966919238598377	3.4021910763751353	11.108540724090295	0.7533836588035036	1.005805635443301	0.15924686025310275	0.6271708350586654	0.5227678010196534	0.5217418589902638	13	1	6	20	4	16	27	18	9
DCLRE1C	4.361941296254058	4.686413806834531	28.629992740229603	1.012206860312523	1.0052170326081606	0.5012154770644882	0.26179451706568907	0.33054345192150314	0.26132756217542313	41	2	50	34	4	36	63	31	81
MDM1	3.7153679256029504	3.9930375379322056	17.093547834718187	0.9610976546560417	1.0023707534822344	0.4376057445620818	0.30706672265819324	0.35101565132772145	0.2915154417304589	29	5	18	18	2	20	59	12	40
ACBD4	2.985004794487782	3.321105435262059	10.217514069373108	1.0584921833236147	1.0019481166286042	0.23560173686010172	0.3307796150189907	0.4603288022804314	0.4270127069384261	15	1	5	16	4	14	23	10	26
MYRIP	1.030745467184394	1.8143586774836036	2.656856328795666	0.748816522059396	1.0014422377768621	0.0523820924774929	0.729561713493231	0.7178767348773003	0.7695790684205884	1	0	4	2	2	1	10	5	2
TSPAN32	1.2032897640376548	1.917540910042736	2.6440964266008162	0.9449400495454687	1.0011852715360305	0.06891305613566588	0.5524649253446685	0.6775205881471028	0.7296299126534624	3	0	6	3	0	3	9	4	4
AGA	2.693894757918879	3.047321948931895	8.158429342318719	0.8719959835604202	1.0004239163479414	0.18207722151037678	0.45092566483494406	0.4873209814921281	0.49592188716487395	13	2	12	6	1	15	17	7	17
ABCA6	6.650780850562416	6.957602948283999	148.47484833369876	1.058325974110472	0.9996027173762723	0.3118438060948313	0.30647139857473277	0.37529861045293833	0.3594668990397544	278	10	172	86	67	76	409	245	339
CENPF	5.648871851170618	5.89174045618019	70.89918888781966	1.378349539708118	0.9995212312129511	0.34561192368342436	0.15996322656288686	0.3390552824225532	0.33747672601167533	88	36	18	65	22	85	135	67	215
RNASE1	7.513804531919011	7.762889621918372	263.1446585263485	1.3484850861665547	0.998808901113623	0.35250702577591914	0.1666945997752969	0.3492810009359281	0.3352093262627748	113	119	115	353	93	382	483	281	621
NFAM1	4.650007500486182	4.945865009221342	36.00539546389336	1.1287258033894056	0.9974580687908942	0.30827055557792576	0.24315255062667676	0.38255273294085324	0.35605382700108223	27	19	52	27	3	49	57	51	73
TMEM106C	4.1347060147928945	4.332887284252273	22.469580266112608	0.9274469278455238	0.9971936386595284	0.599929709440805	0.2578242774351955	0.2702423564944093	0.19559184992001244	29	5	25	22	7	14	55	34	60
WNT5B	1.4229968533217625	2.544792192767204	4.541028170334408	1.3706714090166807	0.9967778438701852	0.057740803724634485	0.5041600585839201	0.7198564934500872	0.7565959913498134	21	0	1	3	0	1	12	3	28
IL2RB	2.958707760922052	3.6080956738629393	12.851932122679324	1.7943300551052772	0.9965567905430679	0.10373369091904558	0.2573911980452704	0.6143501206145473	0.6384917485165563	6	3	39	1	2	19	26	13	32
SPOCK1	3.1667243050898466	3.692566893276412	14.343342882486075	1.150950836239112	0.995380637799523	0.10955272462470153	0.4806896390113059	0.6033127770401407	0.6263354073921173	32	3	2	7	8	7	22	34	26
DPEP2	2.4972826102509735	3.1621998810739953	8.610275716490563	1.402705218472706	0.9947862189646907	0.1164475674601213	0.32121265488311007	0.6085099875706644	0.6075624575988855	7	0	26	5	1	14	23	7	20
AGAP10	1.7970810618048894	2.5915832338566624	5.0628434448409845	0.9512981234791557	0.9933209721607376	0.08645263477031542	0.60736011385123	0.6685815535090773	0.6854132430613369	11	0	4	10	0	2	22	9	7
NPR1	4.984295565063398	5.298031095402145	45.42435495946042	0.9756483324430225	0.9917350435952019	0.4898884340170456	0.3072904227811844	0.3388131222760467	0.26147580260308995	52	2	55	72	14	47	93	75	91
PLXNB3	0.8266897707713808	1.750697788578924	2.237513088963642	1.3238800824719188	0.9912428762021286	0.04993906619291705	0.47389316430611006	0.737313908036059	0.7757585834730579	3	0	7	0	0	4	5	3	4
COX7A2	4.653733358592072	4.816027413309354	32.64963685689337	1.049699062157204	0.9910440803753205	0.6442988031169021	0.17953944029996322	0.24224836099588218	0.16156609252843007	25	9	39	29	13	42	78	39	59
RNF113A	3.044044910067248	3.639999995223288	12.664596770971166	1.240942823558117	0.9909411691925732	0.17919095007176664	0.35841708344831485	0.5365214930898642	0.5048084572665748	33	1	19	10	0	13	30	19	31
DRG1	4.287508449782368	4.503540412836156	25.363496297075073	0.9815779580275817	0.990367394625615	0.5847917175785622	0.23141203893819057	0.27298484210051227	0.20855136009287037	46	4	24	21	9	32	69	17	73
PSME2	6.199239899240935	6.341210949592213	97.11573616194669	1.0584095163206197	0.9882775854182778	0.7280011550710802	0.10387957460140851	0.17686524451181954	0.0898393615351872	135	42	69	77	24	132	200	116	195
CBWD1	4.5112915249633465	4.667850985321036	28.906687759776716	0.9716454014298946	0.9881261594557048	0.7058988576680165	0.17246211560600067	0.19738002149455802	0.11378789139195566	46	8	28	24	8	34	59	29	86
HINT2	1.878813123177452	2.5465015370497226	5.620684826268152	1.3236130054771043	0.9878205674484486	0.07908444159619724	0.5174011294522637	0.6847853139664336	0.6970875989541266	9	1	0	5	4	9	18	4	6
ENPP5	1.8930378472420164	2.8199465459313817	6.078819426086043	1.2448972352268246	0.9871156083755339	0.07941865454220014	0.5202287496639502	0.6826863431487108	0.7002872227053406	9	0	3	18	0	1	21	8	23
TMEM128	1.677423752062075	2.304144701134466	4.4254431124539275	1.3654754121974824	0.9869948019888949	0.08212416092787062	0.40312847986389555	0.679960373320501	0.6879744198874688	1	3	8	3	0	5	11	5	9
WSCD1	1.807121088159936	2.4026634597348844	4.607316401502065	1.1216142889426843	0.986919219030823	0.09597216185746647	0.4668953749912035	0.6465642765499797	0.6618735849341298	3	0	3	8	3	6	14	2	13
EML6	2.0383021870270794	2.5161374961843688	5.1780790449003256	0.907662649390181	0.9867667426671725	0.1224220703211716	0.5226941123205775	0.6014350180955192	0.5999848483200251	7	2	7	5	0	6	13	8	8
COX6B1	5.568971738497864	5.709934411328059	62.10565495318519	1.103328013938172	0.9861309301508161	0.7271116118164871	0.1018140602453733	0.18252285881916674	0.09328749662809803	84	19	44	43	27	80	121	63	165
KIAA0513	4.945849606467361	5.181159228124379	41.38414563576101	0.9263409455121476	0.9850950307201634	0.6362240928004604	0.21749888516405977	0.24792294270785414	0.16713871821042134	76	5	50	54	6	47	98	47	110
FARS2	2.6555842523694073	3.2420498163654248	9.243644207126327	1.163174131904078	0.9833617627878793	0.1447174729050765	0.4064638334902726	0.574129979203613	0.5603511380045615	23	0	5	16	1	12	21	14	18
TYSND1	2.207966438890076	2.8890951217740337	6.673129899367584	1.2403683710389453	0.9825175330088582	0.12408089893239681	0.39895552526479156	0.6142371753800551	0.6033261305814084	13	0	6	14	0	9	21	7	14
ZNF521	4.421907097142363	4.7866472831785165	31.80328085755962	1.0825299038959133	0.9822883680443596	0.22105233830400903	0.31814619346716305	0.4489817992807849	0.4443697384430687	67	2	19	19	18	25	60	60	63
NEK2	0.9093659522709056	1.8709380899414783	3.1181133436489104	1.3956827539468972	0.9818459230861492	0.03886278110468129	0.5772679928316796	0.7801557157627844	0.8187960384381241	0	2	0	6	1	7	2	2	7
HOTAIRM1	2.7872118861448434	3.0417907768321246	8.401432542332758	0.9307038999886356	0.9812406598597585	0.21912908532541908	0.38491895975814855	0.4688420366586888	0.43350584070921067	10	3	8	6	3	10	14	9	25
DTD1	3.7781353023147797	4.133568215044709	18.907494680013624	1.0618692976566948	0.9805628455391796	0.3134269943333187	0.318353304109061	0.418790740736736	0.3698049748051242	36	1	25	13	7	14	45	18	73
DNM3	4.080334098100955	4.394074823098748	23.05423257638755	0.9183777091050732	0.9803587892499738	0.3134885732169635	0.36778374393599667	0.3787454479354591	0.3698049748051242	48	4	34	16	3	19	36	29	91
GEMIN6	2.9328385916626765	3.2011491566844192	9.25930647764389	0.9442879496811122	0.9801059491767663	0.26201323171168295	0.33719126774127606	0.4268982636146622	0.40399905119851937	15	2	7	10	3	8	23	11	26
CTA-390C10.10	1.6452563501515212	2.38144945402172	4.678788403700791	1.0169904404815795	0.9799882897669129	0.07160383992667148	0.6633962388597571	0.6986766930722874	0.7180942026902191	9	1	8	0	1	10	11	5	3
CD38	4.383463026235157	4.845488272624907	34.07257909344156	1.6950806143112829	0.9799720656289193	0.11697333082060617	0.19440691521775402	0.5583220588952127	0.6334050154973604	7	27	18	39	5	55	60	21	92
FASTKD1	3.6921506931597285	3.9979637692583427	17.264014128666552	1.0369310510226144	0.9790364939388126	0.24925030799834952	0.34086221179391885	0.42654387016680695	0.4193340757390973	37	6	13	10	4	17	50	8	63
GBA	4.051712365860169	4.261314327474307	21.43712316472961	1.0464719041809525	0.9790293946288675	0.4637964406097007	0.2412593869497581	0.33054345192150314	0.26937603481041955	20	7	14	33	6	26	67	18	43
FUOM	1.504284343815056	2.1264334611361164	3.9342211471045405	0.7663165159296138	0.9785616443473057	0.06917869204044856	0.685508626475484	0.6990307702830703	0.7215847500652398	4	3	4	2	0	3	3	9	8
F5	4.302406777773887	4.712390272535076	29.924340996576916	1.5147419537322881	0.9784333810492047	0.15448109874826	0.22453612215248972	0.5055304150097492	0.5494710948149654	10	4	52	16	19	23	89	18	107
RPL3P7	0.3881684814751037	1.483544927246498	1.6364735099130425	1.3809737987666955	0.9757303960490006	0.030196218945031387	0.5234554408298586	0.7811768556182441	NA	0	1	0	5	0	1	6	1	5
CYYR1	4.017666365621306	4.299032632103044	22.076298165541992	1.1452713527257143	0.9755626086888147	0.2608086450565719	0.2817527066546007	0.4216520894536503	0.4029240436093449	23	5	31	9	11	11	72	26	57
ADM2	1.0278700636482156	1.8380930897184646	2.4424366411991696	1.2001310305142412	0.9751296672597048	0.05712561933208437	0.45653339662147796	0.7119491943168824	0.7595068182659116	2	0	1	8	0	3	5	4	6
VRK1	2.50225662938513	2.863983788873248	7.518838063467639	1.216994740442303	0.9745132061052257	0.13224262711122042	0.34505185721531983	0.5831319227371629	0.5603511380045615	4	5	9	3	2	7	15	9	19
C3	9.603990402609899	9.789004420033734	1075.240928303614	0.99997681768806	0.9743471397868593	0.5506657454807563	0.1858452854732468	0.28331898177724674	0.22614412433647513	1144	517	638	978	285	1012	2160	1945	1714
CTD-2017F17.2	2.160877907659791	2.7435137319249177	6.271389034367233	0.8020866796127722	0.9735721959428798	0.10549559074090344	0.6344584095520603	0.6268204050639156	0.6427277838752145	15	1	4	9	0	10	8	12	9
CKMT2-AS1	2.4210417125408132	3.1488782971961014	8.854578444395912	1.8190340928153803	0.9732058717277475	0.09257497393442425	0.28207677155272826	0.6611447787124312	0.6772077451532389	1	4	6	23	0	9	25	9	22
GPM6A	0.6934855826205417	1.7044723201241827	2.1032260857026905	0.8582135697306338	0.9723125572855069	0.04096777458061383	0.7239093222716229	0.7585450903154516	0.8143290691543736	6	1	2	0	0	0	9	3	5
CLP1	3.0173505388783215	3.363805712574167	10.295816591392766	0.9687296052239411	0.9718801388111661	0.23772611215565004	0.3500404945302132	0.44929882674240035	0.4443428256007568	18	2	9	16	1	12	31	10	24
PPT2-EGFL8	0.6827502281573617	1.508941544467147	1.5463583135789432	0.8976106983790687	0.9717107403614885	0.045746337920374386	0.5906645716175052	0.7096049124604503	NA	1	0	3	3	0	1	5	2	5
CKAP2	4.626992546900513	4.831941241371235	33.04254159152398	1.2263469600127035	0.9716947942886421	0.46694005770121483	0.1666945997752969	0.3213023710555266	0.26267983405488843	39	9	12	37	17	35	75	33	91
CD96	3.1702313494838954	3.6819437933000794	13.711605775931721	1.5509125795777634	0.9715481127420308	0.11743240268727952	0.2753366076827874	0.5928961289265132	0.611695491506619	4	3	37	4	4	22	31	9	35
SCARNA6	5.355969707512292	5.518320286187477	53.69156865665825	1.0758974075720016	0.9714558652772871	0.67442575178609665	0.13233954614851548	0.21080742405374675	0.13266636246553523	50	20	81	41	11	50	137	57	148
ERCC8	3.195129579822246	3.503531204143275	11.810753026875703	0.9405706011687676	0.9713627595061048	0.2728918331120071	0.35841708344831485	0.43948103210358747	0.4027960712160902	23	4	11	11	1	12	31	16	24
FSIP2	2.0354267834909012	2.5846225816924053	5.264265673711918	0.9403548510856014	0.9713181284555563	0.11285430937243002	0.5300352330742362	0.6112273888110772	0.6290964068185503	6	2	6	8	0	5	8	4	25
EFCC1	1.6865314204411435	2.171800983953372	3.8179500547644283	0.6720380560059229	0.9711721787038933	0.08578909480403493	0.6927929107088601	0.6269528700133814	0.6867981836301809	7	1	4	2	1	6	3	5	11
IGKV3-11	2.604648959828262	3.965109207040225	16.436126283697096	2.6083238272329066	0.9710909537412267	0.026299561877142223	0.26792974068067105	0.7225910178615323	0.8514514825474546	0	0	44	33	0	37	30	10	37
CNPY4	3.384912008807291	3.6988787928212004	13.732815219547044	0.920253421274772	0.9709419405564806	0.24008187272455225	0.38947181490994687	0.4433181931781346	0.43308940509936544	31	4	10	12	2	23	30	8	38
SULT1C4	2.6459589788598805	3.2115132121740553	9.392310567831963	1.0203952007090353	0.9700775257777394	0.12296191747850742	0.5021473770280976	0.6085099875706644	0.5965551101527876	6	0	21	9	3	8	15	21	16
CCDC61	2.0920449612012226	2.573317944956906	5.087084573404516	0.8172704184138748	0.9694046960913306	0.11837146608702741	0.550173432330997	0.5727804911197687	0.6176199590500658	8	1	5	7	1	3	21	3	16
SIRT5	2.2442080055887805	3.0304932267231055	7.566866990937908	1.3070144680150426	0.9684806386758114	0.10099649841501869	0.43541835871274776	0.6560663284526135	0.654965329614262	5	0	15	16	0	5	11	13	29
LIG1	5.073406276950003	5.310094720499675	46.29515811377244	1.0204451784144926	0.9679595315258497	0.47261186803545835	0.23355520012059308	0.3107017819271729	0.2672042846126998	99	18	28	43	5	62	92	58	96
HPGD	4.596996388168935	5.270015304892839	44.72993401416933	2.1858992661522167	0.9675026110363325	0.09924674619168698	0.2007596250966167	0.616516989541056	0.6691161715620239	11	10	125	3	16	31	97	45	171
NFS1	2.895260991999649	3.4242741521565274	10.950093671449762	1.2797411400597456	0.9670838853328184	0.16880772572196973	0.3500404945302132	0.5634016701372285	0.5245140216631362	23	4	4	17	0	10	29	14	27
CTD-2026D20.3	2.51890945698723	3.127980519841588	8.439441738607739	0.8537351450657847	0.9659003357634343	0.12364153426612422	0.6003603679648817	0.6066808237277967	0.6022894896058174	15	0	9	15	1	5	10	19	25
GNG7	1.6019690571318468	2.1902335567428386	4.006617249155165	0.8035969831982104	0.9649264697420863	0.07686032363086479	0.6486680125596598	0.6827921668853911	0.7055160912850098	4	2	7	2	0	4	5	9	6
CTD-2201E18.3	1.6004277044005626	2.2849682714143724	3.7931750202899392	0.9490955640181542	0.9649010199465575	0.07932667615234962	0.5593285885518369	0.6616689413931683	0.7118536068635859	11	0	2	4	1	2	7	4	19
MRPL2	2.7384118931444896	3.1797007343290304	9.22740355533767	0.6617569110474872	0.9637921078446866	0.13781110069357813	0.67182864763404615	0.5709951848714253	0.5690333863806974	10	1	10	11	4	21	20	2	20
THUMPD3-AS1	3.573815909413755	3.829598413868518	15.187618732032577	0.9701319350789375	0.9631169004371	0.4072161241938638	0.2879867773510055	0.3754262873984949	0.31058129946333074	18	5	16	21	2	19	38	11	45
C11orf1	1.8829466798455312	2.5535101113728493	4.982388077009512	1.0972611744009926	0.9625687317388599	0.10108566875377892	0.4623737847494409	0.6491496733760335	0.6675445884444151	7	0	6	11	0	9	13	4	11
BCL11A	2.1209920213451445	2.8941728709266474	7.2321667199118584	1.2615557069871557	0.9622839547464158	0.07051338865289379	0.49865211841247736	0.6958024699290889	0.7387529739891826	4	0	13	2	6	2	35	7	12
CTD-2192J16.15	1.4577503686937157	2.232458406555406	4.429106571137584	1.2810550029897618	0.9621037757818838	0.052157874374146235	0.5523421852537114	0.7388041502136289	0.7835919504160926	6	4	0	2	1	1	12	8	7
PROM1	1.0992645072342269	2.535858349316185	5.655312667823776	0.9901857409622088	0.9614610466415756	0.03447547253144566	0.8082751340444281	0.8093467939454587	0.8345628352741054	0	2	17	0	1	4	11	16	0
EEF1A1P6	1.0965872099433978	1.8346503878681415	2.5528855198342573	0.7616145503622116	0.96137689428423	0.05744266716938208	0.695761412709904	0.7070720822839826	0.761756492367618	7	0	1	2	1	2	2	5	9
C9orf142	2.5575960111071288	2.917165741026991	7.185665942081706	0.8483280185985016	0.960910797515219	0.16806096997236736	0.45135107241620215	0.5048531965479263	0.5377319079461151	13	1	9	8	1	9	16	10	15
RAB30-AS1	3.4712069826686918	3.78687361534386	15.697258133981034	1.2202858263206655	0.9600180002787655	0.15761160172061456	0.3552084644375473	0.5276824335753267	0.5312082193336909	4	6	13	17	8	16	27	27	25
HMCN2	2.927068061460348	3.3223911979696163	9.988470972451266	1.0307895914746752	0.9585292864900197	0.17785694036193822	0.3711019499783311	0.5045440774530653	0.5178336142177089	25	2	5	13	1	9	22	14	28
AARSD1	2.4074529247365306	2.80075793467185	6.4960240488295655	0.8761445273437201	0.9583544399580308	0.1440699583419467	0.4710445905012027	0.538723416837865	0.5702993243116199	8	1	6	12	1	6	18	10	12
TTF2	4.78333782676653	4.989767621813249	36.27801044132117	0.888055044123212	0.9573145473596464	0.5542916155108366	0.2603304544581305	0.2651585399600082	0.2194921952423835	63	7	27	55	7	30	83	56	85
CCNA2	2.81462172819715	3.3190608305925395	10.787517013158054	1.3983171229398603	0.9572858150920088	0.09078673367975067	0.3508585530442199	0.6292859215807532	0.6894374553664244	9	9	2	8	3	8	28	4	42
AL355075.1	3.0120534442306255	3.3828947513883016	11.914347340873261	1.3235052340501106	0.957109634594514	0.1085419444446757	0.3307796150189907	0.6071606138874841	0.6337266209402789	4	5	8	5	9	19	21	12	18
REEP4	3.3592955006974634	3.684053896813682	13.340480120714933	0.9716357490108075	0.9570225509270385	0.30602531741429667	0.3315628811736773	0.4231734322742686	0.3830226776575446	18	3	19	18	1	13	28	15	44
HLA-DPB1	6.723761917240974	7.133590727330942	170.7053323849141	1.7243398658531992	0.9569630236300112	0.14592472300251932	0.1448709613166832	0.5227678010196534	0.5718852709559505	46	129	167	58	39	227	277	182	451
CTSF	2.75456491554113	3.177893648905308	9.333907916754736	1.3622098342037585	0.9563473104055246	0.12802922333247369	0.34526771082704893	0.5836338418544889	0.588940126578917	2	2	16	7	5	7	18	11	31
CROT	3.5002420186436853	3.789042096999989	14.717080961502822	0.9306200457907274	0.956319085265848	0.3654690534169414	0.3315628811736773	0.4013923274387337	0.33812111174812265	23	1	14	20	5	18	29	18	38
PCDH12	4.555282881463821	4.907097942365033	33.910975209393435	1.1079037535367111	0.9562027881721582	0.28829647028686156	0.26222767416089915	0.4149807078544363	0.38797266507337236	27	2	78	37	7	43	68	39	90
ACTR3B	1.8315001765361587	2.4190453752484946	4.508304448487513	1.059717104093156	0.9556357044033774	0.0953815738213718	0.46862564916433375	0.6373849458292833	0.6803103192859121	12	1	6	2	0	7	12	4	10
RP11-141B14.1	1.3066532191017337	2.0593196710897956	3.0935950569841517	1.2424429410975064	0.9552126709158648	0.06362550013947818	0.4571758002953922	0.6987529271161482	0.7517626263134801	1	0	2	9	1	3	11	2	9
MB21D2	1.7122342588974162	2.1987265756450647	3.6966699850548013	0.7558474197366729	0.9551678970860267	0.09281402334370316	0.604872018897346	0.6090386092596408	0.6801069118692835	6	1	4	3	1	2	7	4	16
F10	2.035859560350856	2.690059134184582	5.775209047263396	1.0543201961192634	0.955063252667991	0.09126129051087468	0.5321332590717573	0.6590028023479203	0.6847681524026217	7	0	2	14	2	5	26	6	7
MT-TD	1.1156791090591782	1.8890045665078055	3.355824578554778	0.9972951741072822	0.9546492378583691	0.04422590081270631	0.6367091240924615	0.7682399590660373	0.7996347641312299	1	0	1	3	4	5	3	6	3
AC009299.5	0.0037871905154040664	1.395322258300932	1.4478888237700762	0.8688785636466898	0.9545937731678816	0.023245476373750556	0.7708112485470883	0.8272534009771417	NA	0	0	6	0	0	1	0	4	5
WDR62	1.9366382619448343	2.4019204471633055	4.776775607851348	0.6300704304779238	0.9542014656514487	0.09197870002034711	0.7016756532880135	0.6246255593296631	0.6804222731136889	11	1	4	3	1	6	5	10	8
APOBEC3G	3.7130161866318154	4.035210030869526	17.83795766044682	0.9124964634745901	0.9541775991915035	0.32173096926513567	0.3734825884091122	0.4227305619095275	0.36685074890747865	23	5	20	28	1	30	34	17	40
LRRC28	2.5104237320108576	2.871892493029738	7.304729934559532	0.7310437188270901	0.9537821150019985	0.12968252142124173	0.623434705601634	0.5686141600651975	0.589024867046637	14	2	8	3	2	12	15	10	8
SMG1P6	1.035755232687565	1.9118665653345666	2.594406903928036	0.6557633169320594	0.9535406014208028	0.05340135432556872	0.7623560180037565	0.7305085479066861	0.7762566894231676	2	0	4	6	0	1	12	5	2
NDUFB10	5.381912109382538	5.542855108821041	54.48297366206488	0.906744455338928	0.9522290838511848	0.6377297501048712	0.2065228476285501	0.21218775855299704	0.1515803202128775	105	12	49	46	16	82	124	37	145
IL17RD	1.3534091463206412	1.9729638258785995	2.9159710240003514	0.9675811303383604	0.952165086551306	0.07304779687467891	0.5279626351477056	0.6732861799936126	0.7272005707454101	2	1	3	6	0	2	7	4	9
SLC15A2	3.5348813875470184	3.82100654397467	15.542181638881337	1.1496252946894738	0.9516844099528237	0.2146404814368928	0.2827366797900402	0.47716063186128654	0.4508523837997635	13	9	17	9	4	14	49	8	47
ORC6	1.7306710879276166	2.486789791595336	5.103778072560793	1.1127069223631845	0.9514379824122197	0.07062687784087332	0.6267384360059024	0.7077465759143171	0.730297396866354	9	2	0	8	1	11	14	1	9
HAPLN3	2.0960899310990286	2.4518263749806914	5.155997508277685	0.8987113987387488	0.9506590121342721	0.1166415727189055	0.5061658158042782	0.5964854266564679	0.6032845768718338	6	2	2	6	2	6	11	7	9
BRCA2	3.937384555408315	4.262489751063204	21.569605401867715	1.3274256991973192	0.9503981409768746	0.19615173845441292	0.2840822680109486	0.4789322239701754	0.4815039140026881	37	9	4	20	8	19	61	14	70
HIST1H1C	6.3820209399821435	6.549494671620781	111.79954953612436	1.0306387636889864	0.9491039502433289	0.6553323316250099	0.12999094449349985	0.22846788450668362	0.1346916909567926	152	13	90	126	55	140	248	119	263
LINC00899	1.3855765482311952	2.211526147985655	3.765018202764538	1.2077698847712248	0.948756455371277	0.06436348754819494	0.5687579098219174	0.7218083670551564	0.7443613023349414	9	0	0	7	1	6	3	5	12
LTBP1	7.038518887743328	7.191558235823806	175.65710954519813	1.0581101790057403	0.948546925068663	0.6295829881522694	0.13600399715227213	0.22322515748501176	0.1551153435653107	207	36	238	95	79	141	433	222	461
ABCB7	4.199544570286298	4.363809755528013	23.083333938122216	0.9089967533192188	0.9484470727925236	0.5959955998966686	0.22448921338033814	0.25690902257765613	0.18129992408149598	26	6	30	24	6	26	44	28	62
HIGD2A	2.4926553575749333	3.0185338884253383	8.803666270128025	1.1457922352849088	0.9482361130093553	0.08870506039597133	0.49865211841247736	0.6648604257787434	0.6851646253614461	12	7	7	1	1	16	14	10	10
KIF23	3.0156157202396927	3.5474659444540304	12.311506953417156	1.4095147650167945	0.9482055789355143	0.11440092731749035	0.3384557489802239	0.6033127770401407	0.634247606763567	24	1	2	10	9	9	37	7	44
CDC26	2.9059915849421967	3.3815820221710804	10.44639557228884	1.154755529372416	0.9481774530481469	0.1963125405671822	0.35545134873020245	0.5365214930898642	0.4931570953696023	10	0	20	13	3	12	29	11	25
CDC42EP5	1.888700619377467	2.4426136235381755	4.94349560513571	0.8413337356003983	0.948167632119822	0.08070196389756033	0.6575716536359126	0.6655452581285296	0.7024169962772563	9	2	4	1	2	3	4	6	23
CTD-3157E16.1	0.6729391697407878	1.6675178773315664	1.9631984172261934	0.67562919986273	0.9478189248566078	0.04194703577470563	0.7668132313285148	0.7660971905374535	0.8058605167006789	2	0	1	6	0	0	6	5	4
CDA	0.9488604011659268	1.8639774199445966	2.3251513334558536	1.0341787322540132	0.9463785068056789	0.049597126577051585	0.575789601067548	0.7300403374019186	0.7933304023126113	1	0	7	3	0	2	5	1	13
CCDC28A	4.146257541428681	4.39156893569688	24.67270654193943	1.2682254735187373	0.9453379905048952	0.2023166972933373	0.21909086701875966	0.4662842991548768	0.46766738808884817	12	11	15	19	14	32	34	30	58
SPATA20	4.253384551281075	4.7011469024043135	28.76108687657062	1.097756278203401	0.9441441074889039	0.1951477015083603	0.33153230808031187	0.48663888899514607	0.4808045116919485	99	3	22	23	2	26	55	36	99
RP4-717I23.3	4.603197261307972	4.843153778969364	32.193666062001256	0.90230622260354	0.9440483138336089	0.5165748105249228	0.2682119767316261	0.29054316489494564	0.246440162383195	47	5	38	51	5	36	97	23	91
WAS	5.050919104515262	5.27917138178165	45.62800138189435	1.0274800525187442	0.9434614267269823	0.3797773968249364	0.2412593869497581	0.34975101337838765	0.3227302271464562	41	21	72	31	6	64	69	58	102
RALGPS2	3.8834364851468366	4.275924252697922	21.131853107186988	1.0855248736717464	0.943209538218312	0.18282263215637826	0.38136093211947814	0.4975547975768857	0.5063468721887736	11	2	45	25	6	21	89	17	33
PSMG3	2.4470005654168294	2.847675709260538	6.766778376978233	0.8652756131103433	0.9431522589148985	0.13740029148986518	0.47830830804352065	0.5470916041074484	0.5898056775821968	17	1	6	6	1	11	12	7	17
RP11-327J17.9	0.4918224597130441	1.7264656321445842	2.1167860859719037	0.4640826677715468	0.9430686504248128	0.03399255844403764	0.8915387395849371	0.8001805963602658	0.8296513101703756	4	0	0	6	0	1	0	5	10
PDCD1LG2	3.3208814521518826	3.678845352252777	13.903448305587734	1.0335222514243974	0.9426296717505805	0.18924168895078164	0.3697405194238129	0.5142573335068203	0.492547408649905	31	7	8	9	1	22	28	14	27
AC009403.2	1.3364939521884938	2.1231062159809215	3.6852102209903643	0.7404895331515838	0.9426105222732956	0.05826631832822829	0.7337368037418693	0.7379066282766561	0.7550866498454681	3	1	1	10	0	4	4	10	3
ANGPTL7	0.9350512527340824	1.8590625870351536	2.9309827789065026	-0.06646843726246027	0.942242353422137	0.04185200170609285	0.9836876572269609	0.7783230365729945	0.8088213814245547	1	1	5	2	1	1	8	8	0
FKBP7	3.3620351581625894	3.713698249426466	14.212459297885948	0.9339085442258113	0.9409626801439199	0.17181556069444617	0.448241751767401	0.5187799157048563	0.5209045353236541	32	6	6	12	2	27	22	9	37
DCAF4	2.3628171607922717	2.815796959783102	6.573148437877019	0.9081172071166994	0.9407667904463592	0.12150075537026281	0.4964581731362216	0.5836338418544889	0.619545244148588	16	1	3	9	1	5	12	12	17
INHBB	2.244095446763728	2.7685507984529187	6.698120799927957	0.7338112338132498	0.9406104765355066	0.09364739952148297	0.7001733999292286	0.6518080137621928	0.6773112809052335	7	2	2	10	3	1	17	14	13
ATPIF1	6.420488011943642	6.56063147211889	113.24273787785798	1.0190398358812263	0.9395146910061625	0.6444981050176178	0.139131029091019	0.21042827625523725	0.13846387564856566	142	28	66	120	53	143	188	143	270
CYP2R1	2.7697398253403596	3.1331175695458895	8.716894003454268	0.970924015605901	0.9391884502541873	0.1645826868857894	0.4330404244888066	0.5260278936934373	0.5347036157282454	6	3	12	13	1	9	13	9	33
LINC01290	0.8374251252345607	1.820282469467017	2.2562438694159868	1.2926777169523627	0.9386966875242876	0.04581180790927195	0.49865211841247736	0.754692935865701	0.800943801914904	4	0	7	0	0	3	9	1	6
MYO18A	7.11571848550298	7.310356777355112	189.71952000714347	0.9429621966123025	0.9384992845432589	0.564236782688207	0.21749888516405977	0.27298484210051227	0.21300341383286067	380	26	260	231	25	236	349	239	455
SNRNP25	2.7790976798316063	3.2496546972700013	9.847560440161217	1.1381414097370566	0.9380325664508056	0.12425349146218312	0.47570294220604714	0.6014350180955192	0.6024419372572377	22	3	1	13	2	18	16	10	19
HCP5	4.593647100621592	4.87915786283819	34.1745858420443	1.2044179445362146	0.9367696530517201	0.28063547433097447	0.19071359026600584	0.4173099210945234	0.39540537384742885	40	20	46	16	3	40	78	33	86
TTLL7	3.6231185723747243	4.027902410479983	17.28997042217292	0.9291984652443516	0.9367298003068922	0.18696794406455156	0.45371252814105123	0.495797119992627	0.5063468721887736	42	3	25	10	2	7	41	24	63
NLGN4Y	0.9024449933506672	2.001921605131201	3.032964109903709	1.6237191993696134	0.9363212717784385	0.039406463428479116	0.4674308913781405	0.7837339847854407	0.8260939869926901	11	0	0	0	2	2	14	3	4
RP11-212P7.2	2.403727968357312	2.78287465818613	6.647805347827509	0.8053496220669877	0.9358723961130997	0.13560318364366566	0.5412306841662151	0.5743652926522095	0.5799960782122301	11	3	5	6	1	12	14	3	17
SLC14A1	1.3657459588082796	2.216507454764471	3.5220915819190104	0.7463735013204366	0.9355170747937519	0.06258323162883328	0.7153381441585146	0.7187890532036298	0.7552318845434286	4	0	9	4	0	1	17	6	4
MTRNR2L12	4.700618347899007	5.176353662431438	44.07356100308223	1.1940952788270196	0.9351475019943375	0.09821152836596184	0.36335189255617195	0.6090386092596408	0.6879744198874688	29	38	21	16	10	92	55	50	36
IPP	2.879515555392976	3.267384477931734	10.293049791968423	1.3322050307559763	0.9340848422324243	0.14433096952412547	0.35729439843788097	0.5825832408387601	0.5576720558578679	14	5	1	11	4	10	22	12	25
KIAA1161	2.985454590416198	3.509413322280189	11.67280966143474	1.2044389817494183	0.9336327059055395	0.1640794070649107	0.36913254646106247	0.5717583299769147	0.5421236443586187	18	3	6	26	0	13	25	16	28
LINC01484	0.7458805440192844	1.9206791079253607	2.654418090870138	1.5520887242226027	0.9323442031418071	0.039062938772450685	0.4733527733517386	0.7920517444902964	0.8150159589081305	0	0	1	11	0	6	3	1	10
ABCB1	1.62679177755861	2.404416123553604	4.606474790583646	0.8927569526985198	0.9322072842062354	0.06559154370832039	0.6695621743977215	0.717655712012108	0.7478740237781524	5	0	11	1	2	1	15	10	6
FGL2	6.428942587836124	6.967689934050418	152.1058820946039	1.9610133486143873	0.9321204497922507	0.10717760111119606	0.12184420452877039	0.6060850844894576	0.6691161715620239	40	133	169	36	17	163	383	179	292
SNORD89	5.530062670460677	5.833068445008948	69.05615602393262	1.2150557101633865	0.9313342904452546	0.1703420557200395	0.2721116569200552	0.4841079328142917	0.5376053590643599	29	36	48	45	33	126	104	83	80
MRPS7	4.159176628498533	4.388260370245607	23.663166729172254	0.9075955983642677	0.930948763357412	0.35774910712901026	0.3224241098457924	0.3769669991236743	0.3378258123365646	41	10	16	23	4	39	45	15	64
ZNF354C	3.1678668362440887	3.5050930816780426	11.85483112539126	0.8090086721248583	0.9309448347338063	0.19896543610012504	0.47868004116137514	0.4944318439505745	0.4909218126310915	14	3	20	13	1	11	19	22	26
PARP3	3.769214173375	4.094704923263378	18.934501486003878	1.1396220736975595	0.9308283785025114	0.21877878860358016	0.29773273155404406	0.4810667819417583	0.4588420038563108	25	2	7	27	11	26	51	12	46
MCM6	4.986292309461246	5.119877951604568	40.543194252499596	0.9194560224905852	0.9297414584240592	0.6628372916418548	0.17327554979744955	0.2091795475302472	0.12112782736778147	48	10	43	37	16	61	84	36	91
MS4A3	1.4941364206263827	2.2577352190547852	4.2801539278618925	1.3230964690925793	0.92852328403353	0.05581533363439718	0.534132776361711	0.7377120608324241	0.7766079191637316	2	1	0	8	3	2	16	6	5
RP11-325F22.2	3.4226992726190355	3.957302237109615	16.30837179759036	1.2525324769792283	0.9284727551735762	0.20232543368851968	0.34079916165899926	0.5352197139004747	0.4881056737189136	16	3	23	34	0	16	40	16	53
UBBP4	2.2479422452288835	2.8119119780267265	7.009235287895371	0.08742971306105643	0.9274242218177884	0.08504592332502205	0.9735341907482095	0.6775162398461393	0.6901635626973399	13	2	5	8	1	20	2	6	11
LRRC37A4P	2.6088063817206937	3.4758721887233737	11.244249181848637	1.9822878703909836	0.9273178427133482	0.09046884839258638	0.3224241098457924	0.6826863431487108	0.6856572604823475	21	0	0	26	4	10	32	12	31
TMEM88	0.8475444691015295	1.861696117676149	2.2435912489672027	0.5971400569001243	0.927196668601247	0.04479501287040468	0.7998092410401275	0.754692935865701	0.8088213814245547	8	0	2	2	0	2	13	0	6
ASTN2	1.2687032040979682	1.8970311842805316	2.8122492587876655	0.7974706424514316	0.9265632628279722	0.06390278274765765	0.6450644372623127	0.6973084725691879	0.7517626263134801	6	0	4	1	1	4	4	5	5
CP	4.845409949913967	5.2214341297867986	44.05427915441482	0.9725973566473698	0.9265207988857997	0.16013109054959618	0.415847337034986	0.515343663806844	0.547211097287163	23	25	45	59	4	27	75	99	65
COX7B	4.733888681493769	4.927477027343033	35.81607132381601	1.2381831515325223	0.926477693416976	0.3428149670890717	0.15688239599740386	0.3632835831456539	0.33987749784733123	33	14	15	33	19	43	70	33	97
LEF1	3.124724260540756	3.6335809554439664	13.13357803691151	1.0749241305043948	0.9259759308320662	0.16140887226438344	0.44431853143113403	0.5802696819988548	0.5442060489033302	11	0	24	13	6	8	25	25	31
ZNF92	2.939963280190005	3.229791481273537	9.975193307394651	0.9628928938967037	0.9251836576232654	0.15977369347931766	0.44648085639143037	0.5391692227867315	0.5325388668559141	6	3	6	14	5	11	27	13	13
RP11-186N15.3	1.3360625683298322	2.0270170729026216	3.188783962834625	1.168324101521831	0.9249215613554495	0.06394285524145583	0.4815737908140057	0.7100297782674347	0.7521010197524537	2	2	1	7	0	3	9	2	10
SUPT3H	2.3214506525760585	2.892539140362122	7.525397945897585	1.0029683400686584	0.9242720062361711	0.09622355363058263	0.5562779470241065	0.67190233368464225	0.6735425198851963	3	4	13	8	0	16	13	7	9
RAC2	4.927167033270885	5.253106038919001	44.85732357004277	1.428461853470659	0.9240088130914816	0.18261179653272017	0.21403430156515257	0.4810667819417583	0.5138474221764053	13	7	76	30	27	61	109	44	84
MANSC1	3.9395672641484776	4.184494963732226	20.75679895382847	1.087744623150879	0.9233163629414024	0.22837312787236497	0.29156607319045325	0.4603288022804314	0.44380757180980696	17	10	9	27	7	13	45	34	45
CUTC	3.639382314651433	3.8491145178114876	15.779743098548861	0.9072592227759105	0.9228826843998587	0.3346305145586608	0.32530365455141536	0.4001022003901981	0.3531481306382565	28	6	12	12	4	13	41	22	32
LINC00632	0.6193818142955001	1.5937380278401079	1.8938216886238668	0.7694895824428136	0.9226999024768336	0.03830927078743776	0.7477517834705797	0.7768617027601576	0.8274732241904248	5	0	2	0	1	4	5	0	5
GTF2H4	0.1675573225523387	1.3301925628997922	1.2235384211591462	0.42064945982175184	0.9226221458424081	0.021453460693746627	0.8814298109254808	0.7985929069808648	NA	2	0	2	0	1	0	5	0	6
CDK7	3.2561400061780312	3.8235025438702617	15.306954687701717	1.3481229512077346	0.9225058100254578	0.1338341905246761	0.3374664496897028	0.6037927526914167	0.5935835867380918	27	0	8	11	12	8	40	15	54
ATG12P2	-0.2393839961078914	1.2169552191517576	1.0084324595455885	0.44016567641687776	0.9224967185770956	0.01787618611013478	0.8937116551559763	0.8371884722855345	NA	5	0	0	0	0	3	0	0	5
SNORD116-14	1.6435685587742355	2.474435723391566	5.763695541761202	1.8623449415527507	0.9219799498771166	0.04617363800102564	0.3224241098457924	0.7704992799578769	0.8136455268214667	3	7	0	5	0	6	9	7	12
CENPH	1.3783602861005477	2.1267071028225732	3.701320504183469	0.5555377196486869	0.9209805028971487	0.053974027040611335	0.8255956408103567	0.7345772433423772	0.7852904573031266	4	2	1	3	2	4	6	0	18
FANCF	2.288569778950825	2.8093893837439685	6.6930423198527524	0.8839244434029536	0.9203371057002465	0.11289972230700272	0.575789601067548	0.6332897332062957	0.6391760222084006	9	0	4	12	3	12	7	6	20
DCLK1	4.160424691506877	4.4349616599938795	24.20984592577434	1.0924939644234417	0.9200067038052034	0.2538544889463962	0.28843366842271523	0.4268982636146622	0.4292325886786482	61	8	9	21	5	19	68	29	59
RP5-940J5.6	1.1306929346505088	1.9702922445863986	2.729195018702473	0.4633464274101553	0.9193730977740723	0.05541750603846428	0.8470200484358152	0.7276669957645447	0.783378264644703	3	1	4	4	0	2	13	0	9
RN7SL752P	3.6954517878048776	4.2524556369036635	22.99620058056662	1.337291852444815	0.9192457558451076	0.0750351068628624	0.3966951321317009	0.6734360713036294	0.7477139690826097	6	22	8	18	4	45	37	24	17
SULF1	5.953003578435245	6.182832033796451	86.25350238146612	0.9312578928937821	0.919241524530485	0.3151903576157706	0.35388140086876385	0.3653137729881507	0.37231537331905107	174	26	37	82	28	37	257	135	185
DIO2	2.509920024757119	3.1222154775740556	8.668333849539993	1.0200195236901974	0.9183584449686906	0.09096291079850218	0.5499410883662158	0.6631612364760976	0.6853402840231068	31	2	5	2	1	6	21	19	10
MYO7B	1.7139818806379774	2.6064223512283995	5.2520813242228925	1.2687554621531238	0.9173612846801925	0.06257147023867098	0.5818575884587837	0.7227206363758757	0.7599685913747071	18	1	0	5	1	7	9	1	26
RRM2	4.651959832144478	5.276565801563899	46.56276062261956	2.246425581924261	0.9166521776332709	0.08376310307642612	0.20766411797760603	0.6277289666768268	0.7318604291885193	42	38	1	33	13	49	113	42	111
SCAPER	6.281822344773032	6.432423304834571	102.46177222617833	0.8834531873271627	0.9165739029932858	0.6695259458946528	0.17371647060415904	0.2040104198503938	0.09837200456265911	154	12	135	121	31	130	216	117	231
RP11-574K11.29	1.4586645825830398	2.202965346306967	4.326773441643702	1.7318334526618155	0.9164998422237026	0.04699152223409713	0.3988182203400505	0.7564510947679176	0.8088213814245547	0	2	1	4	4	3	10	3	13
PECR	2.0640567558424903	2.443359324414908	5.045122737690408	0.7712583282452614	0.9164197944202319	0.10606615603274856	0.5937778892919623	0.614305439156831	0.643364575983964	6	2	5	3	2	3	7	8	16
SLC7A6OS	2.3572193770021848	3.0109145238534976	7.5260049793286585	1.1144644814466016	0.9162286757047616	0.12516970752030607	0.4582995744141848	0.6342122644630442	0.6214285329270098	14	0	13	11	0	9	14	12	18
HLA-DRB6	3.5718636366595264	4.0087397774718605	18.641967565229056	1.3030259059576068	0.9157861939515433	0.106781486400107	0.3779559782959823	0.6127734103398196	0.6616699897456364	4	12	29	9	4	37	25	17	29
PRR11	2.734354208254022	3.4047915095729024	11.667201171831321	1.4880691085476467	0.9155817419015578	0.0797633126256654	0.4904365368310972	0.6879846021148741	0.7212316485789884	13	4	0	14	7	25	19	4	25
CRB3	1.1120030981112543	2.117754385420742	3.0545712672300964	0.5092215607954481	0.915212041222685	0.04774963227763332	0.8496178495176001	0.751684066256961	0.8069039563537581	9	0	1	4	1	1	14	0	14
RFC4	3.0611221480135664	3.4913531695155564	11.437841264943968	1.1462351878896129	0.9148076823449207	0.1522286841103675	0.349321910053091	0.5470444811147193	0.5647847958686864	34	3	4	12	1	11	33	12	29
ANKRD36	5.96195425114298	6.292351369285844	92.15724081298765	0.9302914874751848	0.9145219741599636	0.26171201979965675	0.35029715539885714	0.4313483964315619	0.4163052357320234	250	7	81	132	10	104	194	138	174
HADH	3.793742408730741	4.228076998420124	21.30028733385278	1.2821883495424726	0.9142902946790623	0.13898906696363036	0.2790216126499754	0.562709334551334	0.5890886442765404	36	16	12	11	1	26	41	13	72
RP11-124N14.3	2.0128323419969822	2.5400000313114113	5.083557306957532	0.8658383657047957	0.9140997582816291	0.1030868007898389	0.550173432330997	0.6329096649405848	0.6754075848616636	11	0	4	8	1	6	13	8	8
CBWD5	3.504878290004439	3.7848300799930246	14.887375283472794	0.8841535698030438	0.9137867985853968	0.22088138399566004	0.42208569997653844	0.475555610237309	0.46284757136202465	24	5	7	22	3	24	42	10	26
TSPAN2	2.810384563232229	3.1605917052237054	9.084138869141846	0.7239151644291381	0.9129906504477592	0.14335031655593475	0.5839206560304896	0.5577322870624489	0.5757365641713014	7	2	12	14	2	6	12	19	22
ITGA6	7.51371515493175	7.726466780531755	254.75337162388539	1.127726066298738	0.912602249699834	0.3761959855409772	0.17371647060415904	0.35195221074018895	0.33503891107194195	189	62	612	157	51	255	543	315	649
RPS4Y1	4.7525330857002785	6.523047936865335	110.74810654987617	4.4249090548725425	0.912569381642558	0.016779430979116366	0.14765061960810502	0.782350638958177	0.9125381025295285	277	8	0	0	97	131	239	122	249
MS4A14	3.2437607295438187	3.9906640398859192	16.514416821847448	1.5302617631899744	0.9123182852735494	0.11450678714262649	0.2953272657490758	0.6276337641833831	0.6309435085241698	17	0	54	10	1	14	36	18	61
HIST1H1E	6.44594515020174	6.610106779894889	116.3139111947698	0.9568821142248954	0.9121370150993922	0.566134539206754	0.19279588826511332	0.2535477950413869	0.19898863655298032	247	19	66	148	36	155	280	115	244
MYOM1	3.064622535689434	3.443700720745909	11.114539116147935	0.9136993614643154	0.9120510714467389	0.171752343844875	0.43570237208325524	0.5227678010196534	0.5411526321194821	24	1	19	6	2	15	23	15	22
TESK2	2.592203674760177	3.0866283541381256	8.377527447264228	0.9657601730289533	0.9113047818406985	0.14048329422393951	0.4964581731362216	0.6058471747579628	0.5863593682900579	10	3	15	8	0	5	21	15	17
MAD2L1BP	2.3458404114247355	2.718226649533937	6.477866098436603	0.7646204156799545	0.9111967290190276	0.1144626315438602	0.5972069016050702	0.6085099875706644	0.6297433352461324	5	3	10	5	1	12	14	6	8
POLD4	3.6135681087087947	3.8789993104430445	15.984011291583997	0.6200556161912453	0.9106981273873225	0.23640748382038318	0.5650191821570586	0.4461795369038596	0.45178108265512124	26	3	19	19	3	32	22	16	30
FBXO2	1.4765517446356349	2.114892849191962	3.4284377031734237	0.9188734924427483	0.910626154045594	0.06920524300401944	0.575789601067548	0.6959670385653326	0.7434223764789243	11	0	2	2	1	4	8	6	5
TRIM45	0.7593874306727193	1.773652354037583	2.303757300957769	0.7098500463736894	0.9082041128334916	0.03944119808212228	0.7881691972819029	0.7818331664447691	0.8295102865260382	5	1	0	4	0	0	3	4	11
FMO5	3.714794464321596	3.9474471395009423	16.919725930188157	0.7993495852726457	0.9072263736975867	0.33517870948694933	0.394797233453762	0.4059578306160433	0.3609842534572895	27	6	16	20	2	22	28	23	37
CCDC81	0.7000968061481708	1.6093646158244541	1.876127472815435	0.4604234275563214	0.9071684189636808	0.042505345410950114	0.8479639410303418	0.7681335619759925	0.8065593356263834	5	0	1	3	0	1	6	5	1
MZT2A	2.1409320563577867	2.5189450593992975	5.280893756659935	0.6933126959545283	0.9070237761453784	0.11244749235371448	0.6142607267616389	0.6049362248383824	0.640770754021619	8	2	5	5	1	3	12	10	10
C9orf9	1.727055082817161	2.2410637607895634	4.159481464517416	0.989097607835015	0.9067679670128478	0.08949149257208582	0.4987413671120006	0.679960373320501	0.6856946312685449	4	3	5	3	0	5	7	4	12
RP11-218M22.1	2.193123049362842	2.6844535116535244	5.998982241808283	0.9864122859763039	0.9061904102425113	0.09720474984477881	0.5491019265868534	0.6390950423439669	0.6804222731136889	12	2	7	1	2	5	25	5	9
RPL14P1	2.3258533826523706	2.9941078312592504	8.217490022463046	1.2884531234188061	0.9061484370221509	0.0821145815037507	0.4710445905012027	0.6960603147595026	0.710224928086136	12	6	1	11	0	5	10	15	23
TBC1D7	3.3264230003582056	3.5593016546655587	13.072850525948045	1.0064119704319154	0.9060407269827896	0.2075182933918659	0.3343544033991109	0.501740908106965	0.460561388209841	12	4	7	12	8	19	29	12	23
AC009120.3	1.9734529657807482	2.6879642896487836	5.640536710108795	1.090306101747501	0.9053934565822982	0.09047078096182438	0.4998827053804691	0.6833117315898157	0.6931362601333612	8	0	5	15	0	6	7	9	19
BTN3A3	5.363464339895299	5.581607120895703	55.84691563087538	0.9052814369526673	0.9047746513414124	0.39958283390327465	0.29680006622387445	0.33568000751125915	0.32012556774337503	97	10	104	31	11	65	88	75	147
KRT18	6.95509122319797	7.145930893963454	169.75343806514346	1.074838650091628	0.9045095243182419	0.43000522494438975	0.2098590863362717	0.3193367961287347	0.29598782217014236	333	61	64	224	32	169	422	143	517
SLC26A6	4.293446183982416	4.583844861949158	27.0287322763205	0.6753782102244079	0.9035886555069644	0.24687809417368142	0.5835938111895932	0.4419553252908469	0.43845989384094886	53	3	19	38	8	34	23	39	82
AC006128.2	1.9690901034535648	2.6554655496048505	5.620537988985235	1.0258144145434058	0.9014144618135145	0.09041512556715656	0.5299917770749287	0.6871099316724086	0.6923149553005948	5	0	12	10	0	9	8	9	11
TTTY14	0.8730774350239298	2.0764616007566343	3.312186007906292	1.59826706028579	0.9013005311581679	0.03859173113218604	0.4889613339344453	0.8036238480189797	0.8201179886410337	15	1	0	0	0	9	5	1	7
RP11-641D5.1	3.0998053652504587	3.566862572129041	13.236030007451365	1.2800260495610156	0.899164246317761	0.1040626919741543	0.4416560987782587	0.6321396663746878	0.6680112831505417	25	4	8	1	8	12	22	24	21
FRG1B	3.217265648704166	3.6299526890573603	13.596372030945101	1.3166210416374382	0.8983536723774311	0.13361006773785403	0.2721116569200552	0.5954288908565957	0.5935835867380918	17	1	4	12	12	15	29	11	39
ZBTB7C	2.934172216524797	3.2861653543752403	9.859387452553712	0.9022021832062803	0.8980126095944297	0.17858091918948402	0.44648085639143037	0.5292207541150311	0.526450297837408	19	4	7	11	1	5	25	13	30
SNORD116-15	2.791190526899876	3.1939419285979573	10.50501040763072	0.7088654871491252	0.8976264769227348	0.08478655079219875	0.6952764691345644	0.6726561364485121	0.7018755440286769	7	5	5	5	7	17	12	17	7
SLC16A1-AS1	2.8996326677479765	3.443174645671029	10.960780071980787	1.156080401454231	0.8974240655712656	0.1446173402203794	0.39895552526479156	0.602101326962289	0.5820187168121244	16	2	7	27	0	12	28	15	22
SGOL2	3.495215131850235	3.8988836288909385	16.012592807680953	1.1014363703105874	0.8971431545247249	0.1696789237957325	0.36778374393599667	0.538723416837865	0.5420017915011728	31	8	7	20	1	14	41	9	61
LINC01133	0.2350005233358004	1.439281379359203	1.6325069579545455	0.9850736562932119	0.8968002535923798	0.024149098157181494	0.7108535076070418	0.8242183643983755	NA	0	0	0	5	1	0	2	4	5
ECM1	4.581752998418187	4.994987238137014	36.576262567094844	1.1418361720029646	0.8968000113271563	0.16698917494824983	0.349321910053091	0.5227678010196534	0.5411526321194821	108	2	13	28	16	47	49	41	113
CKAP2L	2.426947256862271	2.8453561442146285	6.877892818256612	1.0110877914801717	0.8965189855832111	0.11915739596566695	0.4727127753115748	0.6077286766424734	0.6271296288182149	13	3	2	7	2	5	23	4	21
CTLA4	1.6856909263431061	2.764251996330433	7.196103866129642	1.9068193632620216	0.8958001343137482	0.03746191790793241	0.44375975662024697	0.7943268575995722	0.8496599327665177	0	7	13	1	0	9	3	10	20
SNORA73B	8.368551879873902	8.649621271244916	489.6231161874059	1.1372635981823913	0.8954317124360033	0.20428361599430386	0.2623703730231681	0.4698061695069269	0.49267286270646665	277	259	232	345	228	869	779	559	691
DDX3Y	4.672844905495547	6.351479678817631	97.85352343587076	4.253376258416742	0.8950425488927976	0.017354712248476577	0.16139544442623444	0.7808187712769412	0.9123463157039866	270	11	0	0	77	79	243	109	263
GMFG	4.454813788250945	4.739400790777846	31.3807471452617	1.4481717659816802	0.8949740886542967	0.16247563336626092	0.1732386774793799	0.5006167438129991	0.5569511605853554	14	20	36	13	11	32	77	22	90
TCEB1	4.342940755799657	4.523667695575479	26.693149750586315	1.115964688922262	0.8945952111156871	0.3480171011623645	0.19986490166338539	0.38405271891950393	0.33812111174812265	26	12	12	29	11	34	60	25	57
SCARNA1	3.5895635084310826	4.012460715848282	19.171835379325607	1.452617805504719	0.8945099838496954	0.0896199518978914	0.2992445970572554	0.6382708242242398	0.710224928086136	6	13	5	15	10	35	36	14	26
NUP210	5.15990337533489	5.366373220745465	47.45825094162737	0.876311611543955	0.8945085887033356	0.5199045305774779	0.2469741010036878	0.2841972500759617	0.2314492685882322	60	9	76	67	6	54	127	43	120
SAMD3	2.155606915018968	2.851781881720993	6.748089299538569	1.3891338897338916	0.8941388568546896	0.08407475324443203	0.40638990597595337	0.6901282048372812	0.7097443933650205	8	2	19	1	0	7	10	8	24
PCOLCE2	2.490860942020119	2.923660507771686	8.224671837804747	1.1294471970025473	0.8941211118349439	0.08430383413873795	0.4656232440403425	0.6785989930756541	0.7016976332072116	7	4	2	4	6	4	20	14	12
MKS1	2.7422945755660644	3.0378915625116907	8.439130179614546	0.8236951946854892	0.8935928227085328	0.14919726284391782	0.49865211841247736	0.5634695128543816	0.5603511380045615	7	2	6	12	4	6	18	15	15
ANKRD18A	2.0583991630088763	2.8083913873249493	6.281192581590685	1.2297321060140372	0.8935604144241913	0.08899976916554697	0.44375975662024697	0.6910996875513861	0.695673375480693	12	0	3	17	0	11	10	6	18
TRANK1	6.382123737233984	6.527319808835484	109.5827868413605	0.89879744258083	0.8926970750086007	0.6329988473562228	0.17246211560600067	0.22095487042595346	0.12648620553554069	128	14	131	165	36	131	217	113	299
NDUFS5	6.385395673382919	6.551549592265989	112.69682876711566	1.1131857105444491	0.8926196370409645	0.4499423587510993	0.12454685851580985	0.29300264218072525	0.2756930240030604	160	25	73	69	68	129	227	121	286
C14orf142	1.9531934402674491	2.471526574927637	4.8264182642827205	0.5622134992777272	0.892034832586068	0.0912654679988949	0.7453066166323544	0.6530417600935633	0.6954307327752223	8	1	7	4	1	9	16	1	9
RPP40	0.22149363668236555	1.3857624828252484	1.4003097525912727	0.9441597638551807	0.8919874932342015	0.0242567345834148	0.7017170476270962	0.8102177254983218	NA	5	0	0	0	1	0	3	2	6
LINC00476	2.2234608111726084	2.6085809242495075	5.642381034195828	0.674396361995471	0.8919220594277775	0.11503581335679951	0.631896798682718	0.6049362248383824	0.6406680068015863	8	2	6	6	1	10	8	3	18
NOL12	2.961971868128842	3.3048246180874408	10.1966620079591	0.6924443065567781	0.8914224647089104	0.1565410799563682	0.612289216050821	0.5471133510131742	0.5601782485419271	16	1	7	15	4	17	28	10	11
TXNDC17	3.3754735702735816	3.6655562666532497	14.150409990277616	1.127148073492559	0.8914182262574559	0.16351747154371005	0.3437961653379249	0.5446800869250047	0.5376053590643599	13	4	4	17	9	18	20	15	38
TMEM79	1.566793071119566	2.0747866997945787	3.803222216080939	0.7317551858030584	0.8911977009695681	0.06513335046627323	0.6796361775411407	0.7099537954914089	0.7461183602788742	4	1	2	2	3	2	7	8	5
PCED1B	2.6297169878557547	3.200023189428209	9.447811866537698	1.1392794821607453	0.8908109897045448	0.10745154876783736	0.47313522744899805	0.6572150482659868	0.6616699897456364	12	5	18	3	0	7	12	16	28
HVCN1	3.0295671716124124	3.3814744877613916	11.66349801277238	1.3271938874636764	0.8906117419790168	0.11156034792016317	0.3343544033991109	0.6143501206145473	0.6426534758244964	3	6	10	7	7	17	19	8	30
GBP2	7.695447901617312	7.874364681248778	284.18389262186315	1.1331766452544063	0.8905731736897312	0.3951957580752227	0.166045688084773	0.3317501184812417	0.32130274722275237	205	132	431	133	79	319	611	335	636
PDE9A	2.1663967968141207	2.5779198220390747	5.491675851696757	0.7020327884151201	0.8905713736386209	0.10970838725925997	0.6309973861280268	0.6164829725971583	0.6524675246726785	6	2	5	8	1	2	13	10	13
CYBA	5.974150733949864	6.168102046339438	86.42149285228484	1.1079508251118966	0.8895284551007876	0.31984241599412555	0.1886335559563739	0.35895655118043396	0.3719479557873772	91	46	96	36	24	133	143	78	204
GMNN	3.310425635568566	3.542861601282767	12.196746572795911	0.8607241724019562	0.888945288969977	0.27121349683549556	0.3506528426107633	0.4394108396988366	0.4208562735027949	15	3	11	19	3	16	31	10	29
FUT8	4.883555407830424	5.014698330689653	37.3896485115368	0.9176870253613388	0.8884193641448827	0.6148829307692323	0.18195644777188405	0.2337251835260356	0.14761228438471904	50	10	29	44	14	35	73	40	117
ALG5	3.6430311989267317	3.835578808137885	15.724370214299626	0.895604110721863	0.8883011762660535	0.3014083195130307	0.3307796150189907	0.4216520894536503	0.38109557206564	14	5	12	24	5	18	30	21	33
PER2	3.927309042273773	4.2852414093921185	21.571116855016378	0.8987227749926228	0.8877783691918495	0.18508678714238838	0.4520808438990928	0.5090705447615909	0.5163955167678905	34	5	47	10	2	26	53	32	29
ROMO1	3.200262905807605	3.5658661403779113	12.932886884682363	1.0736020392876462	0.887646657712669	0.137349686286998	0.45724384144774843	0.5850956995112451	0.588940126578917	21	4	2	15	6	23	19	9	32
C19orf53	5.8998661999594795	6.016500045002614	76.6434382184835	0.8586918923192306	0.8874109759344344	0.6562807051113537	0.1666945997752969	0.17713336156068513	0.09131809984502902	116	22	61	105	18	98	165	88	156
LEPR	5.542759640131974	5.928614814303117	72.3330869707361	1.0310722589921886	0.8866719461944111	0.15630255095334933	0.40340713042523324	0.5343682581611304	0.5603511380045615	34	6	146	56	37	59	130	151	93
DBN1	6.416107938812333	6.5874157997262435	114.18944979895792	0.862383756259921	0.8863949838852377	0.5271198687078116	0.22850504359400156	0.2702423564944093	0.2235641390981371	276	21	115	123	18	133	221	149	256
OLFML2B	6.1087694194136795	6.341638748460602	97.62705244033585	1.2419344548526408	0.8863128748898422	0.24523531403843513	0.228263247777934	0.4189913416248327	0.44765599516591864	129	44	23	92	40	108	149	130	243
GXYLT2	3.747417700068483	3.963059613240026	17.364776466292124	0.9263396988890208	0.8860752556983966	0.3041595790263747	0.31020528166763106	0.4419553252908469	0.3744042885962388	18	3	16	17	10	13	33	26	44
CEP152	4.952350786926442	5.151490489290046	40.67060946544655	0.8781208591826178	0.8852462390076874	0.4936980164625208	0.2605520671183884	0.2922332699328656	0.2507417698595447	77	5	54	34	13	39	98	33	136
MTFMT	2.745553244037901	3.1517328209649214	8.802564546400271	0.7633177814585591	0.884906683396352	0.13331895937550642	0.6083185679209704	0.590376473313871	0.6024419372572377	10	2	6	15	3	2	21	12	32
PRDX5	5.859392185556307	5.961354546493572	74.09851710377399	0.9117264182877824	0.8845886991987352	0.6850953586059435	0.12871749053238757	0.17137685080792667	0.06932054727484849	88	25	85	61	24	99	155	75	162
TMEM177	1.0131607911936462	2.065748347084359	3.421331725275372	0.49308239989836233	0.883832469364728	0.04265692365564459	0.8752538532518279	0.7998438794636952	0.808053620510456	7	1	0	7	0	1	7	11	1
CDCA3	2.0038484693021203	2.50725540919871	4.9453372184916615	0.9112601260865091	0.8838018669523637	0.10689954225833247	0.5148840661738701	0.64379335546311	0.6697093313518965	10	2	5	5	0	5	17	4	11
LPXN	3.9715124544330953	4.2220295369912035	20.952608020181362	0.8920989129500392	0.8833511005886112	0.23581398111969515	0.3979927642754629	0.46055985301448127	0.45178108265512124	29	9	27	11	5	33	57	9	47
FAIM2	1.0983325310683691	1.88308023028238	2.897099861032378	1.2497134404447823	0.8829258425814894	0.04887364265405937	0.5138855931728304	0.7660971905374535	0.8007302388434657	4	0	0	3	3	2	5	3	10
SH2D2A	1.823401285754314	2.6830035458571473	5.579983522230173	1.5071904024450367	0.8828835418970846	0.06928590851875162	0.36107414741169	0.7276402808705268	0.7447191388592064	2	0	20	5	0	8	9	5	20
EYA4	2.482330403382977	3.085614833354843	8.514071880009356	0.8587906806141297	0.8827903144850247	0.09750599518987887	0.6310351916756421	0.6774820572875833	0.6842816342669977	8	0	15	6	5	2	24	17	15
UHRF1	2.996628305617836	3.7128982063883034	13.565454081356082	1.3878055962884193	0.882670415740578	0.09458841120297659	0.38658480393606237	0.6726561364485121	0.6801069118692835	57	1	2	12	1	26	29	12	24
FCN1	5.455272294408435	5.939941906749362	72.75350443083096	1.6807406391937108	0.8818956211523504	0.12097286240712805	0.25091707426761783	0.5966119667143378	0.6360633601855408	45	10	179	8	36	105	153	55	185
CSDC2	1.9629212955241189	2.6106771405376645	5.592780778595405	0.47587125895463317	0.8816019473585271	0.07862976184299461	0.8303476960072145	0.7022156938852863	0.7209267515007441	15	0	7	4	1	8	10	12	3
CBLN3	0.8638669381851055	1.768868919052933	2.165890418149563	1.2493002542523748	0.8809590433483044	0.0462494032772708	0.49386345559606804	0.7660971905374535	0.8068482928958322	6	0	5	0	0	3	5	2	7
SCN1B	3.0332810274876962	3.4815916877400968	11.242034960852616	0.907285292923908	0.8807847554238403	0.12797072722759073	0.5321332590717573	0.5900547042983819	0.6211505345067694	8	3	23	12	2	3	38	9	43
TACR1	1.1151094400612047	2.122635945971282	3.3684636266593264	1.0078560205152374	0.8807621925836365	0.04387733442119484	0.7003479919459659	0.782350638958177	0.822180141137307	4	0	0	8	2	0	12	4	11
RECQL5	4.099054000280443	4.3162572523331235	22.058463793316218	0.8605970791848796	0.8796709774157219	0.38636338664771797	0.30864601956298005	0.3691991152926265	0.3307252075708651	32	3	18	36	7	31	49	18	56
ATXN7L1	4.6128769188111	4.77199325801059	31.2516152639259	0.8612539229656299	0.8795183913143909	0.48683856739751186	0.26179451706568907	0.2834062883116941	0.24978932924128044	62	8	21	33	9	31	70	42	67
ZNF69	2.0451302712455113	2.4536119381523545	5.228520566692997	1.0328274294148532	0.879455730110922	0.0944966219098659	0.4782826276844014	0.662021411880912	0.6800701857534971	9	3	2	2	2	6	9	5	14
BTN3A1	5.6731554744293815	5.823521128599054	66.6097521439342	0.8568854004947339	0.8794013241948924	0.546270545466863	0.21749888516405977	0.2512740271075242	0.20398267793659616	77	15	119	61	15	92	116	67	173
FXYD3	3.339581262051646	3.678891820677061	14.496529679065654	1.1482606096826682	0.879182331666137	0.13207997245945055	0.3497092154293954	0.593910791041469	0.5982703130528864	6	11	13	14	2	18	18	18	35
C1orf87	0.6714375245769566	1.7096751327045867	2.203983486922613	1.087540977680272	0.8784936944231566	0.03858807135803312	0.6171337114696842	0.8029907843377873	0.819225468815386	2	0	8	0	0	2	2	6	4
SPN	5.317162843491822	5.4786643346447335	52.39266895315774	0.989405980898779	0.8782862897100151	0.4507606997335729	0.2079948815013589	0.2946001064458386	0.2756930240030604	47	17	88	34	16	73	110	39	139
CDCA7	1.4909404180853627	2.27877699813006	3.6261341573423236	0.7656397024541773	0.8780039140212675	0.06768386071698385	0.6809934506853376	0.7141538091624645	0.7578289740038611	8	0	5	6	0	4	18	1	8
CCDC66	5.143242137627528	5.306081508494189	45.52357720950297	0.8417559413581528	0.8764078428686558	0.570819267954609	0.21749888516405977	0.24792294270785414	0.17475353576092523	59	8	67	60	10	39	120	48	126
ARF5	4.196285044992661	4.556832944112097	26.54053957281185	0.8891673481170558	0.8759315465580442	0.2272732463964074	0.4335133759212697	0.4873209814921281	0.46513286129033943	59	10	22	28	1	47	49	19	62
ZFYVE19	2.9959772914623772	3.4934632845149345	11.390747271711039	0.9684975969378137	0.8758963336263598	0.12738564650903547	0.46334880342652135	0.6019002721705538	0.6190735755162426	39	1	7	11	1	20	28	10	20
PEX3	3.780076632603435	4.032194471904287	17.93720833179999	0.7145391379938426	0.8757781767433985	0.27184002236510546	0.4724000698766419	0.43948103210358747	0.4268853345512687	32	5	17	24	2	29	32	21	32
RNF128	2.294588422488954	2.844140861813596	6.911560586092937	1.0929024243270917	0.8755295807210378	0.08394409013089452	0.5337417775602508	0.6798972808638725	0.716690707213454	7	3	1	11	3	3	25	3	24
LSM6	3.9646160470300145	4.159807797103531	19.863230696057542	0.833535294928363	0.8754969089229397	0.3884420214914693	0.3228251937035657	0.3769669991236743	0.3246478454431111	22	3	22	26	8	30	40	18	44
ROM1	0.10861124291914094	1.3251971950545312	1.1325063999366682	0.5875734439151556	0.8754557148893934	0.024208744166311632	0.8212541551742507	0.8150950902508659	NA	5	0	1	0	0	0	1	2	7
SELL	5.293237713028983	5.679770360565004	59.97999351661554	1.342422423133678	0.8751791497098288	0.14525317426071332	0.348127583582377	0.5432019074156893	0.5901695805036133	12	11	106	68	28	35	238	39	161
RPH3AL	3.6569467528676936	4.193046183656768	19.595537145643878	1.1617367643227403	0.8747562054143824	0.18742287349553752	0.39753209573921133	0.5578266486791906	0.5226588291626537	50	4	14	31	0	22	55	17	52
CEP295	5.465201438671949	5.588756949485855	56.223895618423214	0.8257362109555815	0.873834192574138	0.6358454332160887	0.17737520333166357	0.18775227715132337	0.09999390032841854	99	11	56	65	16	60	113	64	152
HAUS1	3.1129770094258076	3.515400716795843	12.530564919371564	1.0275216646923737	0.8737268991844855	0.11547937054897844	0.46351079431384645	0.6153079640398773	0.6433022041818498	21	2	10	3	9	7	29	23	20
IFI35	3.9436280126069763	4.296102030223681	21.395486118524392	0.9028962570404413	0.8731044766703956	0.2130055902828211	0.3889521391457603	0.4877012914231291	0.485160743468724	34	2	16	48	3	34	52	17	46
CCR2	3.3484540390497983	4.428149236250209	24.38370346526711	2.537866483575779	0.8729007191964655	0.03548536307941597	0.2164057813193452	0.751684066256961	0.8445288149948025	1	9	86	2	1	45	38	26	40
ERCC6L	1.6840871165764897	2.1381707697532386	3.7422838299436174	0.9149381699583023	0.8728211405586859	0.08198574691903314	0.5415242200230778	0.67190233368464225	0.710224928086136	6	1	1	4	2	4	8	4	9
KBTBD12	0.7109319734719777	1.7208029257121693	2.243355259613701	0.784068746071071	0.8726492076902933	0.03618878163721491	0.7706500219920943	0.7991688127686074	0.8412276887493514	0	0	4	4	1	0	3	5	8
KIF20A	2.803738294442125	3.3348937630877535	10.579584570782693	1.072952371969543	0.872568111350639	0.08970509233415153	0.5352596218744048	0.6652658529408835	0.7025394596993796	27	5	2	5	3	17	16	3	39
TMPRSS4	1.942967113429308	2.905694070954613	7.616036355436987	0.020376509558789276	0.872451816610563	0.05273341334091283	0.9955565288888286	0.7771924194521711	0.7898568046131781	1	2	17	7	2	20	0	5	19
KCNJ11	0.3613898037524599	1.4681924538962032	1.6984842891006424	0.4511270427691255	0.8719061114749623	0.02917055739983747	0.8768751767414062	0.8169521689254055	0.8595499512805592	5	0	0	1	1	5	1	0	5
SAMD9L	6.565275395121322	6.768010903592649	129.73222206279928	0.9762568387723922	0.8718794307414851	0.42401606764634026	0.22453612215248972	0.34055964219789203	0.3020920904084984	153	38	125	256	12	146	284	132	343
DENND2C	3.50336874780331	3.9636486415663943	16.531688930784508	1.0721135795907917	0.8714135250998858	0.24730331747408113	0.3958705175041279	0.5292207541150311	0.4577926326914944	27	0	17	29	5	19	43	15	44
NDUFB3	3.573380628238469	3.851644669462369	16.220629542571075	1.0295860300066781	0.8710207853856393	0.16615763517702575	0.385758237398158	0.538723416837865	0.5433471826526205	16	6	5	21	8	10	38	27	29
SCARNA5	7.390511306109512	7.519299169090827	221.97970943763923	0.9906328266004077	0.8710018577670208	0.5391820249681453	0.1589912813093708	0.2549978172937762	0.20416667590594778	151	83	256	187	88	295	405	258	465
MVB12A	3.152008381047199	3.565038464920481	12.074325383162439	0.8305769216194265	0.8700450976767158	0.15201217298477634	0.5061658158042782	0.5577322870624489	0.5799960782122301	34	2	12	11	1	8	38	19	21
SAMM50	4.001094043711498	4.2404496396239955	20.688039927155355	0.8467437334481426	0.8698434594792834	0.31653680946202084	0.3384557489802239	0.39995592845216094	0.3898794392034314	45	3	15	28	5	27	54	18	47
CHST10	1.5817470756048593	2.309294096436281	4.244743582040422	0.8520885097989352	0.8694471052189687	0.06311401348628486	0.6772315670929219	0.7382388793842861	0.7594323750141696	5	0	1	12	1	6	9	8	3
CHAF1A	4.068454728800237	4.352326781156709	22.61388696977785	0.8956487836867192	0.8677567621882384	0.2308786491826607	0.37480350953130137	0.4611834744255393	0.46707782656279634	59	7	19	16	3	33	55	13	61
TARSL2	3.9910864124259877	4.232472752554945	20.715656505785827	0.8462074957096687	0.8673817134979466	0.3382346411464529	0.34079916165899926	0.4059578306160433	0.37033805324675423	39	2	29	16	7	22	42	27	50
PIGBOS1	3.142514568003991	3.469680815779212	11.896468229700066	0.7314205051603347	0.8673741546059681	0.1630469702611038	0.550173432330997	0.5622676783645211	0.5498133632848842	15	6	11	14	1	24	23	8	19
PPP1R35	1.449232482851205	2.041898616016044	3.0787848086204446	0.6536490642344689	0.8671914417654404	0.06922560337336854	0.6953412260865981	0.694118079965142	0.7534989010031448	5	0	4	4	1	3	13	3	4
SNORD3A	9.407565236992188	9.732303011620779	1037.8390259811101	1.2757940798703313	0.8671435290837366	0.16801776158930695	0.26179451706568907	0.5258006073049905	0.5566551670619486	505	623	315	832	456	1725	1855	1021	1831
IGKV1-27	1.2631036560582396	2.087739781553499	3.273915800182867	1.4259665200816882	0.8670922824622541	0.05480042026355663	0.47868004116137514	0.7596300477677845	0.7887037145257524	0	0	8	5	1	5	8	2	9
CFH	8.462828107406501	8.597186624904715	469.2282007007823	0.9395177785824255	0.86697561257578	0.5221580903414378	0.17407735747511427	0.2701548954857974	0.2187854120700504	924	144	302	310	177	397	985	695	1028
FAM83A	0.9961854917683246	2.0828604889676123	3.2374604737063173	1.586581258599157	0.8661912592166443	0.04283109984244758	0.4562136677156455	0.8003445014439485	0.8095314432029511	0	0	2	13	0	7	3	3	9
EXOC6	4.460520887913878	4.630253749192485	28.296647888206046	0.9211013505984881	0.8658626760805045	0.41753519855439414	0.2703931976278622	0.35163939184078824	0.30044082348495554	36	9	22	28	12	15	82	32	77
P2RY8	2.6228682412780855	3.2273922537518707	9.606219541044654	1.6821773771516124	0.8656248697423274	0.0826885461566213	0.31612585513797475	0.6838559131227662	0.7240930482836991	1	5	24	5	1	8	24	9	28
DDTL	1.0508090500334855	1.9042497015840036	2.7483809700499626	0.724118498863833	0.8655746491885102	0.048979479617471594	0.7337368037418693	0.7760841265302617	0.7940827245554943	4	0	8	1	0	3	5	7	2
CCM2L	2.020167102098295	2.5555789611158564	5.195314086928667	0.8366087156795606	0.8655612039487252	0.09475834037571045	0.5875012866890239	0.6710879086260247	0.695673375480693	6	1	6	11	0	6	14	8	7
PSPC1	5.647644151426738	5.964399705064087	72.94720941089852	0.8690750073506803	0.865370613846641	0.2899893251606983	0.38943998217124726	0.4308358482456019	0.4048749345649214	165	3	88	102	14	95	170	84	140
AC004453.8	1.944994522410298	2.41841663645514	5.359507697623494	0.9734341079814783	0.865352025427015	0.07156170861001881	0.5667477761881526	0.7111738855317763	0.7362631501626613	5	4	4	1	2	3	10	10	8
ZNF490	2.4929078474069937	2.9260238491786126	7.402426518030514	1.0435647524192837	0.8647975681805018	0.10804775070795963	0.438490392973476	0.6295935378156812	0.6675445884444151	4	2	5	19	1	8	13	11	17
GPR155	3.3580378085499842	3.8974439165732306	16.254333013419387	1.2870006559408345	0.8646447745419481	0.13624819278628958	0.37186702410259387	0.6143501206145473	0.6024419372572377	9	9	27	19	0	23	34	9	49
RP11-16E12.2	0.05889357881122747	1.269173245832347	1.0776611252618242	1.2390079479596727	0.8642783288546896	0.022024500743392704	0.5537001126521901	0.8242183643983755	NA	0	0	0	5	0	1	2	1	5
GOLGA8H	1.1178732921322079	1.910853589888596	2.5301818849571234	0.6933479942862527	0.8641951699650062	0.0514515064897708	0.7215943029387805	0.7359568743309701	0.8023135364741322	6	0	1	4	1	1	12	1	8
SCRN2	2.9928464141056543	3.3907590855975824	11.19590445447574	1.1850982823448464	0.8641397172695443	0.11888449028127579	0.4026473052239026	0.613278162405902	0.6390823903256544	29	5	6	2	3	12	23	15	22
NUBPL	3.150470170603561	3.46976557575028	11.696345926591434	0.9306915267932557	0.8640997262275406	0.15804379441443628	0.4656232440403425	0.5588722041044759	0.5583230611732287	14	4	5	16	5	4	33	14	35
PIF1	1.0602821975894934	2.057718627644481	2.9802058314034188	1.3058614146528487	0.8638287644261716	0.047590144880896426	0.5228296809623405	0.7811768556182441	0.8023135364741322	11	0	0	5	0	6	7	1	9
CYP4X1	2.463001276316111	3.2120181077082637	9.40501803465905	1.5544231013312548	0.8625605791713687	0.07498711083120264	0.37875429299051566	0.7112861125163116	0.7415360171322914	8	5	24	1	0	4	22	14	27
SH3BP5	5.175233162418995	5.57480747620043	55.65912920903477	1.0512716394632706	0.8623829216863815	0.2181724194990099	0.3558060402943242	0.4877012914231291	0.47611979871537624	78	1	99	42	25	81	103	52	137
SMOX	2.249275201094056	2.824518598997894	6.752427937050799	0.533702862859179	0.8619164363994922	0.09194171717250887	0.7706652352150525	0.6831021385528413	0.696149449774973	12	0	7	10	2	3	8	18	13
ZNF79	3.2753023380543453	3.682783963933658	13.395387822522386	0.7169229487185823	0.8612242391281446	0.15442413793655496	0.6085788716634273	0.5604474428838402	0.5755796528363858	27	2	24	11	1	20	13	16	41
GTF2B	4.203721370057016	4.410013434909711	24.100597905763827	0.9915866097461106	0.8611512319158547	0.2775912416659451	0.30002074488142605	0.427614209507683	0.4121638740603066	20	8	16	35	10	13	73	29	57
LRRC37A15P	1.8812793838169504	2.56196816346779	5.022956121722387	0.7671302817858567	0.8609031457940923	0.07743923706041232	0.6822335590482491	0.7000156593938655	0.7383526905859851	14	0	4	4	2	6	10	1	24
ABHD10	4.561724105050663	4.736945162756265	30.827764567840696	0.9736213977860605	0.8606713737338396	0.3682393640636482	0.2546518853934279	0.3653137729881507	0.3361910212919916	50	8	15	30	15	41	77	27	60
TMEM261	3.07601047692895	3.4638126470189485	11.811140541943862	1.0169409612071116	0.8606214634264208	0.13616225027304016	0.4281702858811596	0.6027558386337455	0.5965891367009137	17	1	4	15	8	20	22	7	29
TSTA3	3.747718092889809	4.120762494052369	18.985096935620913	0.8286930082163372	0.8604790669355328	0.17860788997269872	0.4836965777512043	0.5275702082816638	0.5360355691238858	53	1	16	15	6	16	42	34	32
CNTRL	6.325688560059661	6.468875984222895	105.19238486571001	0.8745792943766814	0.8602465745256492	0.5721299829910826	0.18620398323433976	0.24792294270785414	0.16919135025156168	155	30	173	98	15	117	262	109	238
HLA-F	6.210221315885108	6.373305376517825	98.80977071974226	0.9474346246477966	0.859535428376243	0.466918285113916	0.20584377363283202	0.29162767920979327	0.26267983405488843	181	38	132	56	15	115	197	115	230
STAG3L2	3.8720567651621933	4.201447459677691	20.535036433393852	0.861056899539486	0.8591914606226044	0.22189939627824465	0.4527721705618542	0.5055968852646964	0.47326840000630993	34	10	18	23	1	30	26	18	64
TXLNB	2.4710082187533873	3.0862029904991655	8.449188457942006	1.2799135942684796	0.8587876564011638	0.09387673564904572	0.43706024947381983	0.6856081711867643	0.6901635626973399	2	0	10	21	3	12	13	12	17
TGFBI	7.4076768259372665	7.533437089284042	223.93202934483892	0.9328208718089506	0.8580710684824799	0.5423810208858867	0.1548712623848961	0.2535477950413869	0.19509418782167046	361	102	161	186	52	318	416	216	513
DHRS7B	2.721156690506779	3.025988811220896	8.157457588853209	0.8479249323843487	0.8574844289618068	0.16620679767150953	0.45135107241620215	0.5609896884938218	0.5494710948149654	13	4	7	8	1	6	19	11	20
DRAP1	5.919724214882076	6.045269094642752	78.35158302411358	0.8326317064649785	0.8572153321936107	0.5619183784117748	0.2104060168518605	0.2337251835260356	0.1731003485432578	156	17	74	62	27	106	163	90	145
RNF135	4.137453744176761	4.284176836100149	22.221729857283687	0.9093036140127998	0.8571635760638061	0.4211624052974482	0.25963566211510913	0.3653137729881507	0.2915154417304589	22	9	19	23	8	20	51	30	44
ZNF436-AS1	0.5197712116014845	1.5314848579819527	1.4637444375609119	0.5258916222623413	0.8570758816143884	0.0331913300944005	0.816883864616034	0.7837339847854407	NA	5	0	1	2	0	0	6	1	7
RP11-444D3.1	2.101811461573741	2.8780373587704156	6.964302279013754	0.42501674429723524	0.8567066993606394	0.0791580180883473	0.8792414497967831	0.7214384591423267	0.7311888701530729	8	3	11	8	0	0	16	13	22
DENND1C	4.419346393137421	4.581898639614771	27.22128726788476	0.9327240237834087	0.8551816021647909	0.42945138949763684	0.25025186998532617	0.33979319226031146	0.2915154417304589	22	7	39	29	10	33	74	21	62
DICER1-AS1	1.6907500704632568	2.349896404873416	4.03928554054501	0.7609370215521088	0.8546193596906241	0.0758702411281879	0.6652432667357224	0.6972482892383577	0.7435542684530975	10	0	3	6	1	1	11	5	16
EEF1A1P3	0.9713606077604201	1.7786308145760943	2.300109883673695	0.667343991361741	0.8545056941197945	0.04810454247625907	0.7277871560216652	0.7653075549543791	0.8031349157981937	3	0	6	2	0	6	3	1	6
MAP1LC3A	2.330300109416604	2.736422745610607	6.295467956352236	0.8136929298479184	0.8544898644644415	0.10478739620567294	0.5754318315010122	0.6312125474323933	0.676521268016208	4	1	6	13	2	6	19	9	8
CUL7	4.868904456912237	5.121231424722275	39.80244593021825	0.8691481944762472	0.8541484079097194	0.29662432699860075	0.33403270398065205	0.40468884164937013	0.40487108337228195	106	5	24	53	8	54	85	42	88
SRBD1	4.8390215721398775	5.01089171283515	36.79569272543581	0.8201436238283432	0.853631923592529	0.47201383005527364	0.26839421401232627	0.28662483768867264	0.2620241120027084	79	9	37	37	7	40	79	31	117
SNRPC	5.32016453390985	5.444076091971092	51.29792965391501	0.9664535776770056	0.8532526659675927	0.552930930142309	0.16991732546431393	0.25690902257765613	0.18528719227452292	57	17	32	67	20	62	103	48	134
FES	5.105120030533802	5.365814966089318	47.408084459368155	0.8061701002678746	0.8528945156839605	0.34793792624526143	0.3558060402943242	0.38707010544406856	0.36315532500601944	105	8	51	69	4	66	92	45	123
TNFAIP8L1	3.909297700176886	4.2782190984255735	21.745551392426876	0.8706608411112151	0.85282620736289	0.17352236189136644	0.47311709374399824	0.5412682257338871	0.5421236443586187	18	1	45	19	9	36	31	28	37
NOP10	4.553758327291994	4.778842832178008	32.42397259733795	1.1764112947081755	0.8525288363101341	0.20010405176843396	0.19725466879683884	0.4779676493258358	0.5013620511549709	19	8	22	29	24	41	62	38	59
IGHV3-20	0.5286951855082238	1.9202330496118314	2.38461979699693	1.2783118440768844	0.8521944557431665	0.02685561334058132	0.625127151111815	0.8255669334264514	0.8745896821013649	0	0	1	11	0	1	8	0	14
COL28A1	0.9565871715273798	1.8405672490286176	2.551364903669791	0.47421530607347173	0.8521455499616639	0.04545849408455984	0.8385955313504133	0.7873413472273265	0.8055754870928665	3	0	7	2	0	1	5	8	2
LINC01011	0.8856358504045785	1.6936811885268903	2.1163447781428326	0.5613682375949203	0.8521351175747177	0.04558247288523588	0.7764179693683162	0.7711236345605585	0.808053620510456	3	0	5	2	0	1	4	6	3
CSRNP3	1.5588626165515624	2.0521280940756115	3.4331393279709457	0.7347158035610379	0.8521238291222246	0.06901009698122865	0.6628940806925732	0.6950723753994719	0.7517626263134801	7	1	1	4	1	5	5	5	6
EEF1A1P5	4.293782413436862	4.654551480657198	29.993102441130066	1.5025086056836081	0.8519291794111057	0.10231110043508265	0.199462225880311	0.6035849183477724	0.7000479982767479	16	17	15	11	20	13	76	39	73
APBB1IP	5.535487317906825	5.770449049082662	64.93353056591195	1.2248115313160037	0.8517983156224213	0.2284619096508322	0.1785426652954894	0.4419553252908469	0.470818500220014	32	38	97	49	11	68	169	59	152
NSDHL	2.6191159984834913	3.0515145367335132	7.766067653562374	0.8276282042287724	0.8512859616678933	0.12679924824435343	0.5296830731452449	0.5990212363008074	0.6355166208476878	13	1	6	14	2	5	25	4	30
FENDRR	4.992267430658189	5.515732943132958	52.33421541072867	1.0633491398052137	0.850781466374741	0.14048765334631663	0.3966553283993852	0.5810003661547547	0.588940126578917	66	2	152	46	4	47	86	56	200
WASF1	3.5265864382198453	3.913130129339068	17.122776769817122	1.1128264468222508	0.8506784994172885	0.11370482384617346	0.42255775004419227	0.6163961808862395	0.6576839215226195	37	4	7	4	11	17	26	30	28
FANCG	1.3476835573606323	2.146786287418215	3.4162011228847957	0.754190930688378	0.8499213515671408	0.05761071074475911	0.7143273639315295	0.7555287487156298	0.7766079191637316	12	0	4	2	0	5	2	6	10
PPP1R16B	3.695631016969422	4.131479860013548	18.85059435471277	1.1182982357041933	0.8498745344779082	0.14612539728278118	0.3307796150189907	0.574129979203613	0.5881486371000436	14	2	55	16	2	16	48	27	41
MAGOH	3.7299569525508205	3.985048561062953	17.615017019956735	1.0846641867736095	0.84982621867106245	0.19916152578428306	0.3224241098457924	0.5090705447615909	0.4992371880817989	23	6	6	20	9	10	49	18	50
DTL	2.1165523930316654	2.644759532876228	5.931735610119755	1.2185075011490687	0.8494979362784176	0.08072901835479143	0.45008020632640733	0.6910996875513861	0.7275885798177918	18	2	1	2	2	6	11	8	14
RFTN2	3.137513346294234	3.4758170824546237	11.714822419517166	0.861206040010835	0.8488468287916461	0.15863991045695675	0.47868004116137514	0.5675951842086713	0.5660327938187951	26	1	7	10	6	11	16	17	34
LENG1	3.5597901448660507	3.7557325179390197	14.95811413699408	0.7369582222828058	0.8479431304421781	0.22807051202920103	0.483209224438567	0.4779252057412897	0.46284757136202465	22	5	13	11	6	21	17	17	39
TYRO3P	1.1030400347931306	2.017409822432183	2.9417107060721546	1.3317547901242364	0.847001183737925	0.04961544329763934	0.4876794500796302	0.7811768556182441	0.8005600862198621	7	0	8	0	0	5	8	3	5
XRCC2	2.0598490778135696	2.508066121785371	5.021167666722283	0.6738376715372292	0.8457504857591104	0.09192760253685187	0.6613539141541003	0.6539168625091573	0.7025394596993796	6	1	4	10	1	7	18	4	6
FAM157C	2.427329892423285	3.1551565487827298	8.397856502401737	1.3455569071508213	0.8448473144325093	0.10106018985434982	0.36454095586653407	0.6851625731245374	0.6854132430613369	9	0	25	9	0	10	21	9	22
SCGB3A1	3.990813891709572	4.610592508522658	28.131826194435217	0.7969359668948781	0.8440803385181914	0.09331636663866309	0.6909504478871494	0.6774820572875833	0.6933602428454617	9	12	61	31	1	25	49	66	16
SOSTDC1	2.206515782161986	3.3549632603906274	9.929912210383456	2.1606555099654803	0.8438294209724281	0.057307835338105025	0.23495849382071693	0.7713848034850939	0.7746280800295589	5	0	44	1	0	10	15	12	37
SNORA74	1.5245063253420432	2.04448803722864	3.3632609207999096	0.7552737443051976	0.8428999008575931	0.06824870651835457	0.6576632251871491	0.7029415239433932	0.7513217129606513	2	1	4	3	2	4	9	1	10
APTR	2.3991170685724126	2.877060522646127	7.030479529946793	1.0580783371841012	0.8426564210153749	0.10054821404365952	0.5047712937051613	0.657527926597285	0.6856572604823475	13	2	1	12	2	4	13	9	25
DCAF13	4.639914532029166	4.857975926141989	33.26434280435667	0.8378421674997534	0.8421010940990824	0.3194190846260239	0.34833105870062364	0.40044284994554125	0.3830226776575446	51	4	20	56	13	44	72	41	56
HNMT	5.396170559248639	5.552713876536237	55.84273098296848	1.0699492745943875	0.8420118022015701	0.3650730006854509	0.1666945997752969	0.35163939184078824	0.338132398438664	79	18	34	34	31	53	106	69	140
PMM1	4.139017614040539	4.290984380145941	21.920608245245266	0.7712481465243642	0.8419871025810669	0.4235175194931356	0.3205123684098781	0.3390552824225532	0.2965945314751309	36	6	19	26	6	26	39	26	54
FKBP2	4.873310248034466	5.080178788072998	39.395059761704445	0.9611944101662044	0.8417406327097494	0.3260774320294542	0.2482417847626736	0.3935288729309833	0.37250949692624014	75	5	34	24	22	42	77	50	89
C1orf54	3.3746666832888947	3.614597875374342	13.56674630651506	1.0719685534584467	0.8414710254121173	0.1831015893788412	0.3224241098457924	0.5395138118791953	0.5138474221764053	15	5	5	13	8	12	25	15	38
CLEC3B	3.514248081688241	4.019717226043578	17.924721123174383	1.2880144565968275	0.8412799991832708	0.14973516989537705	0.33041307011038484	0.6110238305253399	0.5851429302616288	14	0	19	20	14	18	38	13	60
ITGAL	5.161049538672871	5.5930012052958205	56.189153937623146	1.3543635825162874	0.8410430033801067	0.13434091475365903	0.3224241098457924	0.5836338418544889	0.6110455843629833	64	7	154	9	17	74	160	36	130
NGFRAP1	5.924777489114579	6.056517116124706	79.59377611438458	0.9857305210891422	0.8408986735879208	0.4694182735926051	0.1666945997752969	0.2841972500759617	0.2523113210000387	68	26	58	88	39	69	186	109	157
TIMM8A	1.8837311612958039	2.4005599062740277	4.534123570232025	0.7475350197125598	0.840577617654752	0.09090178658670844	0.6279344729251063	0.6826863431487108	0.707631658228095	7	0	6	5	2	8	10	2	12
C11orf80	2.3072617541384637	2.7994600383425414	6.547961154123	0.835454778426114	0.8402738379367768	0.10634404675201133	0.5732553575667656	0.6592637615524234	0.6818835886393849	15	0	4	10	2	10	11	9	12
PYGB	6.105223897542357	6.2677180624988855	91.1963782085198	0.8591627607396735	0.8402363350377011	0.4445746937742717	0.244737023198419	0.29993850582823034	0.2809306505999973	236	18	64	99	20	103	192	113	196
BPI	1.7962204924886953	2.802677929674559	6.4749116525007615	0.7436316126667442	0.8400636249714174	0.0456719265611988	0.8201958989052877	0.7799557299582195	0.8321829461948869	11	3	0	10	2	0	35	3	16
NOVA1	1.5386062212311864	2.1687165990862356	3.918013857434079	-0.03784680340193857	0.8385927132863168	0.0574081191749633	0.9878015719965874	0.7486013523275344	0.7782948103543426	6	1	4	4	1	2	8	11	1
SEPSECS-AS1	1.0804631312923076	1.8537896078559586	2.606165131234263	0.7804981539008079	0.8383565048312929	0.046909862794847726	0.7071461967845554	0.7684098119658035	0.8118065461966644	1	0	7	2	1	4	10	2	2
HMG20A	5.215472158573504	5.326010906696772	47.09646836406321	0.8650859268950417	0.8382218194645439	0.5788078642936548	0.18620398323433976	0.2376045551194475	0.15305958869755532	57	13	38	57	19	56	83	53	117
PUS3	2.957594819428832	3.2772685429449107	9.835131211947948	0.7766635958495919	0.8381537951499183	0.16176834046980743	0.49597680604818223	0.5496063502410703	0.572323500400035	22	3	11	8	1	9	17	15	25
KRT18P4	1.1636914437967099	1.9196514062780017	2.7424748454207806	0.8587679852811715	0.8381121132241184	0.05299000380838706	0.6350355291542262	0.7639617505149362	0.7933304023126113	2	0	3	8	0	5	3	4	6
HNRNPA1L2	1.5765098946367142	2.174409833235684	3.672968501505296	1.015265421104473	0.8375735017666672	0.07036829482236238	0.5108521261403257	0.7141538091624645	0.7531963885075635	3	2	8	2	0	3	11	3	10
SYTL3	3.939857496692597	4.506586023638824	24.771967701709244	1.3872973297735967	0.8373410326238804	0.11088726937243049	0.31931608084386887	0.6312125474323933	0.6656532657355336	9	3	80	24	2	25	78	13	78
BRCA1	4.355779191751553	4.609888671348415	27.293531189001154	0.8887493409368874	0.8372186318275431	0.250675278557769	0.3307796150189907	0.4394108396988366	0.4570075272247466	81	5	20	23	5	34	64	26	66
ANAPC15	1.6084035447551475	2.3105940702374204	3.952977467899535	1.0112021342584745	0.837055548007366	0.06563173833473132	0.5561233495776332	0.7230160245270804	0.7682201040792965	7	0	10	1	1	3	6	4	18
MAPK10	3.0299023448955267	3.5525158493743962	12.701050283347582	1.050532226151072	0.8365321833350626	0.09252909925291411	0.575231272881533	0.6733848533706276	0.7015835365990403	27	4	14	1	5	27	25	4	25
SKA3	1.5656229969537692	2.281037429226027	4.468255719954305	1.3718901315587126	0.8365096522554667	0.05100250403148419	0.49354746984361536	0.7682307850333905	0.8068482928958322	3	4	0	6	1	4	8	2	17
COX5B	5.3630912365064125	5.573935809621836	56.68251549283452	1.0222071575716252	0.8363807657153628	0.2628116556340038	0.19797424743533698	0.4231734322742686	0.43624783928125527	71	8	37	47	40	74	99	69	110
ITPKA	0.22266371084816222	1.4216123882309737	1.5846006255675664	0.27587352384708735	0.8358346525898941	0.028229540851588228	0.9335994526410326	0.8426350059448179	NA	2	0	0	5	0	2	0	5	2
DAW1	1.5908372059908316	2.6180484621929607	5.218363775653056	1.8073424494073815	0.8349802920803702	0.05553041033658411	0.349321910053091	0.7787428581820899	0.7841926844876914	8	0	0	19	0	8	11	4	16
FAM83D	2.53861929926393	3.0883286051354117	8.640730818493065	1.1860951165844793	0.8347980184798203	0.10390225243022687	0.4406514899714337	0.6827921668853911	0.6804222731136889	15	0	2	12	6	7	15	13	22
PCSK5	5.582135738712137	5.713727367837479	61.80524303018131	0.794405906318006	0.833918017137472	0.5002538548466207	0.2546518853934279	0.2610524346711031	0.22629227944233835	129	17	48	62	16	61	114	90	135
RPL28	8.028141184421273	8.110100134643442	334.23301097652126	0.8401406219991818	0.8337647911588841	0.6587216465663356	0.11290734000982168	0.17506068138730405	0.051527952860981274	540	97	311	284	120	372	635	429	724
MPI	3.5415929285265375	3.907756174607968	16.07722406306725	0.8815959511162978	0.8332633063180652	0.15637448420943936	0.4782826276844014	0.5604474428838402	0.5778351526975484	39	3	6	28	2	22	38	20	25
NLRP2	1.8191926732681458	2.5750798683492953	5.047534621875252	1.2882555813004932	0.8325107101660048	0.07321930811127479	0.40751884985752307	0.7276402808705268	0.7496665354707156	8	0	16	2	0	6	12	6	13
TSPAN33	1.1077539482652392	1.8970254630479315	3.186387590973161	1.3233290963300743	0.8324969239922255	0.03696663466413866	0.5470517616968544	0.7944667941098976	0.851790870122376	0	3	4	1	1	4	9	1	6
PRDM8	1.0451873324193999	1.747921152040476	2.6126057806604956	1.1848107725805883	0.8318930360717086	0.04314204134886143	0.5636794430624823	0.7750137542352206	0.8239831433001847	0	2	2	3	1	2	6	2	7
RARRES1	5.526309162138175	5.683796593629682	60.915226414468194	0.9296417477967222	0.8318020577081764	0.3824369448448694	0.25628004865695786	0.34268002582251306	0.329854263660322	103	26	29	67	16	61	154	79	101
FAM159A	0.7871953218763595	1.6366964648300606	1.903533725622212	0.8684307831491597	0.8312368036130623	0.04105854984046501	0.6429473746808301	0.7811768556182441	0.8304570093066692	1	0	6	2	0	2	2	3	7
AL353644.4	2.0145643273594156	2.691939935948425	6.829142929106343	1.2152110131400546	0.8305274870508558	0.05518532774977499	0.6043668145162497	0.7682307850333905	0.7940832930270884	4	5	10	0	2	9	14	10	4
SERPINA3	6.991175607369548	7.243755858436852	182.19724102077265	0.440858539943875	0.8304478202867285	0.21394052242968833	0.7149907736077639	0.4773819091334418	0.49390806375111934	204	48	188	276	51	85	418	420	160
MEX3A	1.5054147104133997	2.2894744152122017	3.6808737819830566	1.0010229433984026	0.8301437025563123	0.06307896020185051	0.5499410883662158	0.7377120608324241	0.7766079191637316	4	0	4	11	0	2	16	3	10
ANAPC10	2.8727759455828354	3.509468220810902	11.361448549255485	1.2456969769208004	0.8299575260478809	0.1131107946811444	0.3963705737522344	0.6583406274750517	0.6675445884444151	28	1	26	5	0	13	23	13	33
ZNF415	2.5051675524093744	2.9217037449887533	6.978661165934287	0.7762713422385582	0.8298526168596151	0.1219904977569267	0.5415759488885844	0.6049362248383824	0.6567803063809337	15	1	10	7	1	5	13	7	29
C15orf40	3.5058283066913227	3.9077790562832897	15.72197553542382	0.9912940930025932	0.8291475630935873	0.15226599926872872	0.3908402788698441	0.5691127779434252	0.5883896427361621	21	2	10	41	2	10	35	19	54
LINC00961	2.096321217782066	2.755232757002798	5.9634313759893764	0.9763141998695463	0.8289708808168517	0.09444120562066177	0.5416764435793286	0.6948151543230823	0.7067899204470929	10	0	11	10	0	7	8	8	20
FBXO5	3.1272668577901324	3.384586133705739	10.871363912798424	0.8694864208936334	0.8289374833553302	0.19057055886509103	0.41756546260897875	0.5292207541150311	0.5143889323419507	12	5	10	12	3	9	34	6	32
C19orf33	2.7388801749059897	3.4018422001253272	11.239430423658295	1.6063920739462134	0.8288217827074572	0.07869665319365458	0.4400681247177499	0.7099203040650203	0.7406916413756928	29	3	0	7	6	6	31	17	21
THAP2	1.4725711926134604	2.09573025072098	3.188090255583432	0.8252529930367307	0.8283148967684544	0.06678456057412263	0.6016872320571437	0.7119491943168824	0.7671779796410051	5	0	2	7	1	2	12	3	8
PARP15	3.69361311645669	4.022660993503351	17.560911976948496	1.1448550932341464	0.8277452070279915	0.15685029077105206	0.3113783602824584	0.5470916041074484	0.5792563052165792	9	4	44	14	4	18	43	13	55
PSMB3	4.677685884563249	4.804198469331688	32.28592602219072	0.8775824917253886	0.8276349738460688	0.5099476116455972	0.2104060168518605	0.2868889614945856	0.2194921952423835	53	13	28	26	9	36	74	33	73
ODCP	1.268515496200447	2.0289121737281093	3.1395105345641174	0.4640436311158016	0.8269103240658083	0.055523897197515555	0.8475432024303861	0.7653075549543791	0.7940832930270884	5	2	3	3	0	0	8	4	12
NLRC5	6.38567188024448	6.627637303931801	117.19784701725952	0.9185431031733927	0.8264477270629664	0.27319195019339804	0.28641270486442705	0.4307524504589594	0.4299113287545356	149	17	285	112	14	122	249	150	262
HS1BP3	4.688503438197443	4.843573270763162	32.882766747439035	0.7694643737357489	0.8264113936379819	0.43316924752659536	0.3108476666004769	0.31708740151538267	0.2859904573890641	55	9	25	49	7	40	58	40	77
CLPP	3.785003338624403	4.163256240829502	19.538660136658308	0.698442615566291	0.8261305343234707	0.17340761598641205	0.5935168251229135	0.5447654352548769	0.5529062731924669	52	4	19	22	1	24	46	30	24
SLC38A9	4.158980859357263	4.38048703148447	23.80980045343342	0.9337577789152134	0.8259028137185713	0.23331388787094776	0.3384557489802239	0.47716063186128654	0.46354520389010073	15	12	27	32	4	35	55	22	39
LCNL1	0.5186011374356879	1.4843425249592692	1.7417887075065535	0.6773200345090589	0.8258087186748033	0.026032315683768018	0.7914339512652823	0.8072923054324338	0.8883567214606293	1	1	0	3	1	1	6	0	6
CAPN10-AS1	0.7633213569095192	1.5889201275771028	2.0829497560842234	0.5557056179983176	0.8257619289777121	0.03808278950780819	0.8174207842093769	0.7964626893202954	0.8344948966847678	1	1	1	5	0	5	1	2	4
CDC6	2.656260486233179	3.2260222345073735	9.346924155499636	1.1504074174118	0.8257525871094966	0.10494272338315817	0.44648085639143037	0.6732861799936126	0.6830799387312524	30	3	3	10	0	11	19	13	19
NBPF8P	4.467579652576623	4.790811211538488	30.90075377470449	0.8059863265370595	0.8242305328145508	0.2640950134780956	0.40831886292637765	0.46217961027911314	0.44765599516591864	71	2	45	38	4	32	75	39	68
RP11-705C15.2	3.387388055695822	3.7595649002018914	14.948539693499601	1.3006715521282974	0.8237413783110585	0.12034352964280934	0.28207677155272826	0.6140575519287775	0.6509937196692137	8	10	27	6	2	13	33	13	45
KL	2.23773982941541	2.7486651117466354	6.482918676918597	0.9522975725511614	0.8226505829416672	0.0808932177239488	0.5894432545055603	0.6960455816293015	0.7311888701530729	7	2	14	1	2	11	7	4	21
SNORD116-16	3.0239804631480287	3.5103640094353588	13.666807416031498	1.378684380319655	0.8224317753729126	0.059685618324425004	0.37480350953130137	0.7248319654134139	0.8007302388434657	5	11	4	4	8	21	20	16	14
AC067945.3	2.0653655885350366	2.4558050337986135	5.249166751660973	0.739067643578532	0.822341820289752	0.08651752848962038	0.6367091240924615	0.6838559131227662	0.7093188352622767	4	3	3	8	1	8	11	6	6
RP11-545I5.3	1.1386180954444478	1.9861692156205162	3.0638557546426073	0.9939393479104457	0.8221764825889037	0.04467921416341305	0.6443016005042999	0.7887981744827044	0.8204822043699418	1	1	10	1	0	5	10	3	2
MKKS	3.3747074431880932	3.592547266092836	12.730957305416837	0.7441684531383419	0.8219512022383817	0.2334315537508096	0.44375975662024697	0.4773819091334418	0.4700264216251225	17	3	14	16	4	17	22	9	41
HCG4P5	2.687246702389285	3.185528668158501	9.02985605795987	1.0401778925117229	0.8216238886292707	0.09953383770572882	0.4876794500796302	0.6599436938083281	0.6913898087886702	28	1	9	2	3	15	17	5	26
NEK3	3.920631419390569	4.10412175237324	18.96356045128533	0.8100330031402776	0.8215160814713641	0.31828044064626815	0.3351537317652368	0.4074585840232699	0.3898794392034314	30	4	29	13	6	23	40	20	44
BBS9	4.112295191179222	4.331540399104295	22.26024864257848	0.8231618747869904	0.821475913992017	0.2858761764668339	0.3462200199987213	0.4216520894536503	0.4270127069384261	46	4	35	14	5	26	50	24	52
CTA-339C12.1	0.4378861455830172	1.4614266275469165	1.4086838338701826	0.6741346339619435	0.820716968164747	0.029884805777805626	0.75656816333429	0.8045098896752936	NA	1	0	1	5	0	2	6	0	4
LINC00086	1.634663124659503	2.520461285888038	5.709762778836971	1.8367615783547344	0.8199656438543295	0.040714145985178564	0.349321910053091	0.8001805963602658	0.8479759527165578	2	0	0	8	7	3	11	8	14
RP11-366L20.2	1.1984961512435033	1.9447206997195217	3.0204644026169087	0.854229522450035	0.8197737404066857	0.04814857958672614	0.7111440582576556	0.7768617027601576	0.810986061163909	4	1	0	6	1	2	2	5	11
SCPEP1	6.0483856221825985	6.290563269916264	94.90470241815682	1.257895533746168	0.8197333591297388	0.1747830941719129	0.16931543112227956	0.4937000039580365	0.5599905503719202	71	63	38	71	35	95	173	137	177
FOXA1	2.7766664231367186	3.1703938725180847	9.785048524009836	1.24444071817357	0.8197203660272392	0.08529539540993629	0.3841077109647371	0.6817299972559009	0.7247143427458754	4	6	8	4	6	7	35	6	19
RNU1-11P	3.4569479078340075	4.048769300420513	20.23832079651254	1.8273273232023524	0.8195892122278762	0.05157033547362168	0.21564845662204152	0.737313908036059	0.8380016109466345	6	20	4	5	9	34	29	16	32
ATP13A4	5.2148002861855876	5.463753267455787	50.837689939934045	0.8563083704065173	0.8187093636505285	0.30707183788915865	0.3384557489802239	0.4179461511828041	0.40440663356150597	97	4	39	87	16	41	128	43	170
GOT1	4.046950919964204	4.265471970644339	21.503492228159473	1.0048886703649857	0.8186906114564401	0.24819550659114123	0.31342223427560567	0.46836070909428396	0.45502312368230463	35	6	8	29	9	21	57	16	60
WRAP53	2.10103788408578	2.739024464927497	6.164442975090469	1.154939201333315	0.8174121686086306	0.08138876440842802	0.49357884096258176	0.7132836922888367	0.7332434224993212	13	2	1	13	0	5	10	10	17
BAI1	1.1757952628581727	1.814266728641538	2.608982826607327	0.5683423048260667	0.8172621532696829	0.05194236328765239	0.7623560180037565	0.754692935865701	0.7997097372349302	3	1	2	5	0	2	3	6	5
SULT1A1	3.5731380550068406	4.079235866302402	17.888799298784473	0.9873139056501717	0.8171097984521397	0.18841247555354954	0.4652874778973531	0.5786464699269821	0.5433471826526205	39	0	24	27	3	19	33	19	59
SYNE3	5.91751995584702	6.074020398410986	79.2432167977087	0.8238761333800595	0.8170127966682591	0.4456282636570985	0.2533782114290432	0.29628194078005593	0.2785910921738992	184	15	107	59	17	70	206	87	194
SNORA7B	4.26397949039202	4.711302423645587	31.959809070139745	1.6538411498901031	0.8168987102929381	0.0750005434965127	0.2115409349909673	0.679640378823531	0.7720160260703397	8	23	15	11	19	48	51	36	41
SNORA23	5.601056060759155	5.927659172206868	73.96104594467442	1.3249343328867311	0.8167875079168638	0.12241114740308087	0.22218545846286783	0.5820570523792125	0.6675445884444151	36	36	31	47	49	136	138	56	104
GANC	5.312290638056682	5.4829208624474095	51.94023171617528	0.7936642509740677	0.8166905199962163	0.4815340206394773	0.27095081167218055	0.30566104065362065	0.243200841754765	98	15	67	57	6	52	110	57	141
PROCR	3.5208057483899866	3.7181818888433806	14.399771852287742	0.8863501473529818	0.8158735456964319	0.24171938693383438	0.34833105870062364	0.4918785844456044	0.4520412294355375	14	7	12	17	4	11	42	16	29
PALMD	5.714168001506658	5.8329075880774885	67.89992880828231	0.9238718708504297	0.8157107860291478	0.49121175750439827	0.17125576459040184	0.2789643537274168	0.22803683124108984	84	20	66	47	34	61	127	90	166
TMEM150B	1.6589933639228815	2.319796010584639	3.869962966624905	0.6472531512448562	0.8154197343017595	0.0712245570478455	0.7174056003765467	0.7123148329333102	0.761756492367618	6	0	6	6	1	1	11	3	18
SPAG16	3.2415367020452384	3.493407574032018	12.074090749178662	0.6491512422110884	0.8153232055570534	0.16245662892008675	0.5981929871044844	0.5470916041074484	0.5676407853832681	18	4	18	7	3	15	13	18	28
PXMP4	3.0773182476153895	3.5036923502602617	12.631037737762725	1.1507434067616402	0.8151549731779134	0.09822184541505148	0.38491895975814855	0.6675593969460634	0.6954307327752223	18	11	4	9	1	10	17	17	36
SNORA75	3.374252816547139	4.001016698823698	19.416335038690224	1.6439821813948687	0.8151304605894846	0.05524166270027306	0.4026883398011938	0.7407565034519572	0.8181527638449151	1	15	10	11	10	38	22	19	20
KIAA1841	3.7295830008306132	3.926992256670681	16.565636962003996	0.668919330823543	0.8148951608427073	0.2681671789937852	0.46351079431384645	0.4427956498333402	0.4435607999479846	26	3	21	18	5	16	38	25	28
CCS	3.641134125575521	4.055558672977085	17.63708630516995	0.8740680662632189	0.8146488053296285	0.16717131070731212	0.4529574548324617	0.5578639063971391	0.5678557342479414	53	1	20	18	2	24	31	17	52
SLC10A7	3.166760462734001	3.5388450367767668	12.042910199900707	0.6586505486460997	0.8144195827179118	0.1347722563115858	0.6281589969567132	0.5951364215785171	0.625882850992326	31	2	12	9	3	23	26	4	30
VDAC2	5.331880120623098	5.440277912448588	51.20825686188886	0.8851659906508093	0.8142177280959674	0.5614263545700968	0.1666945997752969	0.2560743205675419	0.16190951149936608	61	13	49	48	25	53	99	60	125
RBM12B-AS1	1.095417135777601	2.1912568504816554	3.1882630885076457	0.6410685731988571	0.8140292564570027	0.041438552205085764	0.8090534863948468	0.7946374231919751	0.8384561500602248	10	0	7	1	0	0	9	2	19
DNMT1	6.8351427757959415	7.000370783225893	152.6677659404292	0.834974780140555	0.8132861103557436	0.41700988826606045	0.2539108065458255	0.3380972300626377	0.30819616854943804	393	22	178	158	28	187	332	157	346
PRKCQ	2.761031366372901	3.288320194905739	9.9867209994842	1.1868214107646635	0.8132474281995097	0.11006229331119892	0.40751884985752307	0.67190233368464225	0.6765458418518253	6	4	25	8	0	10	20	14	22
MCM5	4.220062390460988	4.592337799631747	26.549592548762416	0.892303488913674	0.8129289305934118	0.176498397602901	0.43656733833976014	0.5292207541150311	0.5514164779253953	71	2	15	44	5	32	86	16	63
ZNF346	3.567044588142672	3.912490611788453	15.939769299682975	0.8303800442274852	0.8127904999704679	0.1648363233792439	0.4697929743547002	0.5456447433326477	0.5745674931857905	40	2	25	9	3	10	46	23	34
TMCO6	2.5530068565422614	2.9722598505772084	7.806351273228554	0.8490944118739074	0.8126691001195412	0.10248017751460527	0.5735003454367157	0.658604215116241	0.6868962631416569	20	1	2	9	3	10	14	12	12
WRB	3.576243694448331	3.8074944493712595	14.875251729649525	0.7833506510319993	0.8123206068590229	0.24522808819451636	0.3908402788698441	0.46556989148004685	0.46893819224115185	28	3	23	12	3	17	37	15	34
STX8	4.416784563374631	4.566714980531779	27.317157318520554	0.9649636686579955	0.8121186139528394	0.35873306078994954	0.2326494406705695	0.38665964696917793	0.34175410406591844	46	10	17	19	12	28	61	28	65
RMND1	2.665188571801937	3.0425686998949	8.33114069987005	1.0302511738751794	0.8113624130607631	0.1151151418914425	0.4245773122819921	0.6411304903329322	0.6606227691173877	5	1	5	16	5	6	21	11	18
THY1	4.3999489758946035	4.896580366270548	33.824959773721574	1.4071213021927846	0.8111367325103861	0.11379733093295105	0.3443323356808722	0.620335546777278	0.6685398658766484	112	3	4	30	14	25	73	38	108
PNPLA7	3.711021024069448	4.078593973388088	20.15652754266032	1.40974593855801	0.8108241199239774	0.08594112172467802	0.27095081167218055	0.6644615042455064	0.7383526905859851	8	11	11	7	15	20	23	28	46
GALNT7	4.325073021695891	4.471886275244772	25.445711771524955	0.9604409390316103	0.8102507652529292	0.37341631125498953	0.23423484448762907	0.3882999663909114	0.3324564714123441	27	9	15	33	11	25	54	27	64
E2F1	1.4085621604018392	2.208574992203648	3.6170781454314693	1.3304263110020869	0.8101765510317332	0.05740097246549799	0.4849788437690096	0.7660971905374535	0.7931690806824188	11	1	0	6	0	4	11	3	9
RBP1	2.5860510896738935	2.8892008986729807	7.334508429037415	0.6772967648680548	0.8100181609855427	0.12414554587013976	0.6108147859849798	0.6110238305253399	0.6384917485165563	8	2	10	6	3	11	9	5	24
TTC9C	3.307487414392391	3.6420664398147915	13.205407052315314	0.6371806481754733	0.8096156696280739	0.1606407697084097	0.6121263268595847	0.5675951842086713	0.5800156503795594	21	3	13	24	1	21	18	18	24
ZNF461	2.5151555641694263	2.9557714876169365	7.700459679440633	0.9447812751196049	0.80945560492988	0.09445185629860257	0.5068158905799963	0.6737959079471857	0.7016976332072116	6	1	19	3	3	14	12	6	17
APOO	2.2603079421015533	2.72895047573969	6.642384892456316	1.0898454849181283	0.8089255491533284	0.08072405400042129	0.5061658158042782	0.7044367922204394	0.7311888701530729	15	2	1	3	4	10	9	6	16
SRI	4.709541984430898	4.881985657328811	34.51687220185686	0.9432289382556229	0.808531368114755	0.3289815520289618	0.22337836323740107	0.40680587533210205	0.37156611376269905	35	20	40	27	6	40	68	40	71
KNSTRN	4.202763865315394	4.385017654227715	23.935773910628022	0.9678557220081268	0.8084827899984949	0.2642374632933303	0.2854039954415769	0.45482875925975186	0.4315246964399539	26	11	13	28	9	31	55	14	63
COMP	3.309436036040162	3.926657713106177	16.394872125456434	0.9482772094032442	0.8083006799696434	0.10443326711551741	0.569579395297724	0.6785989930756541	0.6811180506477408	55	0	13	8	6	12	35	34	21
ATP5I	4.794182690146947	4.964879423627647	37.022450246545446	1.0585202589722982	0.8081654194146699	0.24950409445994837	0.19838524470281177	0.4419553252908469	0.45010927416481983	34	13	21	31	23	50	71	37	71
ATAD3C	1.3899016451447204	2.16747633039425	3.271442637892638	0.8724655834552252	0.808150536558929	0.059046230767049915	0.6244074821709394	0.7517875675065145	0.7918398372389847	4	0	4	9	0	1	11	4	11
SH3BGRL2	5.188017565612591	5.300898705660249	46.16052751330738	0.7661668631527999	0.8076313176540945	0.51015903982058	0.25284733260530606	0.2610524346711031	0.2099212533260374	61	13	57	42	16	39	92	69	98
METTL13	3.644786890493866	4.058351387275487	17.67916447094694	0.8845815278306537	0.8072355511952628	0.15856246646000827	0.460342647310617	0.5731675419035738	0.5830421054113668	32	1	13	40	3	10	40	26	52
HMGN5	4.725376981146756	4.964731301136671	35.81736455512309	0.9547469281361286	0.8069417938979053	0.21678202202853955	0.3315628811736773	0.4690726842369261	0.49866034068315945	93	7	22	22	15	41	95	20	104
SS18L2	1.5765567418494353	2.264546402768875	4.256755418981302	0.9301785534275594	0.8067196631907266	0.056870967762806306	0.636752047787511	0.770995012647678	0.7887037145257524	1	2	4	10	0	10	6	3	6
PVRL1	3.451246994264752	3.878246204786388	16.245196098386707	0.8326486037091426	0.8064461777093996	0.10731013733197092	0.5941411694507734	0.6529300436554827	0.6773053784518037	13	5	5	42	3	31	14	19	30
NDUFS6	4.4120069131074695	4.677381452991633	29.267147334059082	0.8977304358021865	0.8064442207576319	0.25443265840710877	0.3417143325857513	0.47933711138964447	0.4524535894669126	49	2	18	39	16	40	56	31	61
ARHGEF35	1.4235296443949321	2.153414956410416	3.3979487494030773	0.9037443613111404	0.8063979263882904	0.05789522867410526	0.6244406279421454	0.7500901889861573	0.7933304023126113	11	1	1	4	0	5	10	1	10
UQCR10	4.578659161958541	4.767084057233862	31.554204785837168	0.8710763913680574	0.8063520456317583	0.2575723872583458	0.35941718233612463	0.43948103210358747	0.44650364139412063	51	12	13	40	10	49	73	26	52
MRPS24	0.9323049386561753	1.7397201988578925	1.9987128598834725	0.7959478055547524	0.8058463328833568	0.04506930844829043	0.6380991961235807	0.7650496784338919	0.8293026084013019	7	0	2	2	0	2	7	1	7
AC073410.1	1.0510537820642092	2.034270876257259	2.9576656520999	0.4977508347566828	0.8058257752111795	0.043375266650556084	0.848989444357535	0.8013375642793157	0.8260208166681603	4	0	9	2	0	0	4	7	11
RIPK3	2.387352307488458	2.870705767647599	7.226584164515379	0.7619265949688714	0.8057079793344523	0.10427057581735774	0.631896798682718	0.6856081711867643	0.6853402840231068	10	4	8	8	0	4	10	14	18
GTF2H5	2.614744077160856	3.1524469631826877	9.105453631103083	1.0259179594139307	0.8055113682426748	0.08342271548823947	0.5609020790455308	0.7011117197366233	0.7289250778663672	10	2	1	22	3	5	12	19	21
SCCPDH	4.173071763259881	4.335595744482939	22.919722802242152	0.9169118820148159	0.8048905276296587	0.36346720170327024	0.25025186998532617	0.41688782504116767	0.33987749784733123	31	5	17	22	13	24	58	21	52
TRPV4	0.5147614460983136	1.6581471911579369	2.3338139160037383	0.39715718302275965	0.8048269637961426	0.02908922795728922	0.9119724329674201	0.8450888346857885	0.8625890560689767	1	1	7	0	0	4	3	5	0
NPDC1	5.047677981328585	5.3249851252482525	46.01484825581388	0.6811784075964933	0.8045989057341766	0.25816444444833847	0.48872948172548064	0.45382911998847925	0.4524535894669126	79	4	77	65	7	45	62	68	131
SLAIN1	2.2745228491593634	2.9909819954413535	7.399869100764652	1.2985674754864456	0.8045961273500053	0.07260029868292099	0.46040191231691363	0.724318050558847	0.7595068182659116	2	0	20	8	3	4	29	4	23
ASB8	3.994483950967537	4.161634331371807	20.1610652634588	0.8084018596453849	0.8042545276705384	0.28650605338200363	0.3619792539917562	0.4419553252908469	0.4137008505006193	18	8	23	23	6	29	31	16	56
PDIA3P1	1.6986805250312602	2.400156317159584	4.7173513936169185	0.6972062380172414	0.8038424839911191	0.06041045605530266	0.747438563688655	0.7640562187695513	0.7786024280171525	10	2	1	8	0	11	3	3	12
GAR1	2.389756619598522	2.852149830596172	6.941331161923734	0.8382451124413423	0.8033354113109822	0.1155480227147288	0.5593285885518369	0.6721974964403635	0.6687598957011551	12	0	7	7	4	4	18	11	14
CEP85	3.60374748804868	4.057057870427837	17.547921429746488	0.8757996095544642	0.8032770502684562	0.16885694938784002	0.47868004116137514	0.574129979203613	0.5702993243116199	37	1	23	31	1	20	55	18	32
TAP1	5.776209244064943	6.022484849919912	76.44329383098528	0.777104211171728	0.8030185947666827	0.29108826667786364	0.40751884985752307	0.4307524504589594	0.4194407968669411	128	20	96	122	5	119	135	62	189
PCSK1	1.9205656294657454	2.549085584037204	5.793003049955303	1.3641013050727442	0.8028795843081395	0.061584962686267265	0.4950603848020241	0.7608897348515717	0.7792166579441278	11	4	3	0	2	3	12	9	12
SORD	1.7160271030220693	2.2464145372972846	3.861229341876305	0.9102144100483653	0.8026669292234884	0.07317176447121118	0.5577111301629197	0.7008666031427171	0.7547976426157259	6	1	1	8	1	3	11	3	12
SATB1	5.900100672998697	6.036728217210051	77.58120384003304	0.8076043832187316	0.8025338737898031	0.4495781720747727	0.24779399467778432	0.2898968952473715	0.2695721337964949	80	18	146	78	19	73	147	106	184
ALG6	2.4909500282045514	2.8074767194876395	6.766667638043906	0.7804744434094629	0.8018384048200545	0.12071636543064541	0.5279626351477056	0.6148249143446154	0.6524675246726785	8	2	4	12	2	5	14	10	16
TRIM21	4.99948806328089	5.106271957513787	40.07668007578569	0.7914635626425928	0.801609141661951	0.5273708415952598	0.22396559361983254	0.2549978172937762	0.1848446436888274	68	12	34	41	13	44	82	47	89
ING3	3.7637431540237385	4.130515829075511	19.029684047545455	0.9754845345454062	0.8006943282121595	0.16657545947991195	0.4042242195033273	0.5653183578403077	0.5707513356205147	31	1	34	10	9	16	68	14	43
KLF15	3.4481056334512243	3.857987686116131	15.382702438443626	0.5142053536690027	0.800379124492617	0.12856405267080742	0.7477517834705797	0.6085099875706644	0.6406680068015863	37	3	12	19	3	3	47	28	30
FGD3	4.787952076690248	4.969277552795934	36.24955860500373	0.6824545077169385	0.8003389213987656	0.2864036584179182	0.45008020632640733	0.40637921522604026	0.42360262966723844	49	11	61	27	8	33	79	61	51
CTSE	5.255070701386007	5.658946049116576	60.583204683601444	1.6737817616415958	0.8002865274243283	0.10447410257553322	0.2539108065458255	0.6127734103398196	0.7031977076598702	66	33	5	50	32	52	121	48	204
CHRNA10	0.31571551518847113	1.3955551991706237	1.3583744430927214	0.17639020423337184	0.8001305319312203	0.02854179822891261	0.955730923883876	0.8258538663927425	NA	5	0	1	1	0	3	0	1	6
CD36	6.6499853145445185	6.899655052066602	143.88473707250427	1.2574757449015743	0.8000124760222512	0.18484855672723705	0.2098590863362717	0.5004246197085089	0.5478063676409669	77	34	250	53	86	149	344	150	318
ADH5	6.342735632307626	6.44515726617824	104.14062107916507	0.896582475398927	0.7999802201209286	0.5426660573196852	0.1604651175805009	0.24539036706777445	0.1694490092045493	178	31	67	99	43	100	255	100	265
MRPS23	5.084499925733721	5.24310922302869	44.15255330543299	0.9231670041966862	0.7999076385836454	0.35593277162621995	0.2682119767316261	0.3639002532130231	0.3543238648818173	65	13	20	70	15	37	95	55	111
CCNE1	0.916692999255373	1.8844764369660936	3.4368766850085204	1.3112399383091877	0.7997442686700372	0.023955915604186608	0.5963333846493081	0.8363024917698397	0.9000559366116749	4	4	0	0	1	7	3	1	7
TBCCD1	3.4545048779512832	3.6989054637184338	13.611569929106135	0.7432754692532731	0.7994725276861492	0.2302020822416138	0.4231848556764897	0.4819449927017959	0.4934519672385452	23	2	15	21	3	13	28	17	36
ZMYM3	4.601078921796483	4.868543413996503	33.05850759613513	0.8058276408105811	0.7994628756079699	0.30723193021074113	0.38491895975814855	0.4419553252908469	0.410254732754917	73	9	36	42	2	31	75	41	80
SPRTN	3.575879815218535	3.8338822515075424	14.968067633421322	0.7789451844050602	0.799034172951321	0.2447617684035709	0.3976081660701653	0.47716063186128654	0.47663469185988044	26	2	22	19	3	14	42	14	39
JAGN1	2.9049249393984375	3.2094818602850443	9.483334373364167	0.8363737996601762	0.7986469625537381	0.1574416238827292	0.4665687670718908	0.5915240602769526	0.5792563052165792	14	5	12	7	1	8	29	10	18
AC062029.1	0.9867533920364897	1.7404839752957981	2.3647420868650952	0.44227528952685535	0.7984883879815907	0.041883510118471	0.8553523940253909	0.7811768556182441	0.8384989009230808	2	1	1	4	1	0	9	3	5
COL14A1	6.430508103088006	6.823086760734673	136.77344706558483	1.2886028082609164	0.7981720490016849	0.11657195282414305	0.2546518853934279	0.6085099875706644	0.675367668630662	170	15	102	39	122	79	338	218	252
NIT2	3.964878670513907	4.122670154432959	19.20683913154695	0.784490144308495	0.7981376044080443	0.3737393091331301	0.31814619346716305	0.3842519865122326	0.33987749784733123	28	6	19	24	5	22	46	15	51
CD101	0.7498144702560844	1.7453519669716524	2.3131177757254893	0.7321492316679992	0.7980286954888126	0.03427272992166264	0.7764179693683162	0.8170046874282885	0.8575222537331729	3	1	6	0	0	5	7	0	4
PSMB9	5.097993870477118	5.2472549134372475	44.99630975513093	1.0535169098665136	0.7976660662420068	0.32843158319494953	0.16461087630129506	0.38269723832736574	0.371834730596552	33	26	41	42	13	48	101	43	105
ORC3	4.372543074264572	4.609117717890837	27.818374332591155	0.9577064992788286	0.797291135221192	0.24434456051376185	0.2978357925147155	0.47738625975919036	0.46284757136202465	22	3	25	47	15	23	63	37	62
KCNRG	1.2886597379349372	2.1084410481933538	3.038039529804628	0.831315280236942	0.7972036873183133	0.053060188314127454	0.6504732585914996	0.7660971905374535	0.807604856696452	4	0	3	9	0	1	7	3	15
DGUOK	3.1927824624532306	3.5395690377362663	11.881152744986377	0.8134117436158999	0.7971986071458379	0.1506928887848936	0.48433880620775993	0.574129979203613	0.6027676792524475	27	2	7	20	2	7	27	17	34
MS4A4E	0.7053102558578922	1.637152471659687	1.9494295822450023	0.8151828756929073	0.7952545840231776	0.03450309786077519	0.7172666613765887	0.8036238480189797	0.8605970165741307	6	1	0	2	0	1	2	2	10
RNVU1-19	1.555957903795759	2.697782062563708	7.823505042073888	1.924285805388117	0.795204170529468	0.019904608374498787	0.4574829098663182	0.849361334573407	0.9250697573241924	2	7	0	0	6	17	5	7	5
AZIN2	2.073961003070023	2.4764721567014782	5.1762735016919255	0.5309952031202363	0.7950315123124284	0.08271636799817082	0.7535573827741309	0.6896017759886102	0.7311888701530729	5	1	4	9	2	9	4	6	12
AC012358.8	1.628643863508567	2.3017185707007055	4.03220603618276	0.48661130404853403	0.7944864953764754	0.06349256811074475	0.8176427608309653	0.7464832990672532	0.7774390539751624	5	1	6	7	0	8	4	1	16
PFDN6	3.912602531267277	4.09551561473046	19.53975916708941	0.9853173744813494	0.7941517125036563	0.22620573249583775	0.28207677155272826	0.5004246197085089	0.4683555084354758	18	6	21	11	12	23	34	20	47
BTN3A2	5.937689743581619	6.137580451123282	82.65447048280075	0.8077540262611489	0.7940473442680936	0.3412837087717255	0.3035795758517805	0.38078908960383157	0.37250949692624014	140	10	167	80	15	96	193	71	218
SMARCA2	7.838621849346476	7.939339069932719	295.6727607345576	0.7985779427371298	0.7935400421571615	0.5544206355120044	0.17406126779355388	0.24792294270785414	0.14761228438471904	492	70	472	299	57	344	561	331	701
RP13-104F24.3	2.230907541279068	2.8397751360288197	6.897742354556794	0.7669142732968424	0.7933748588885923	0.07867739321940649	0.6822335590482491	0.7233728712210286	0.7402548708854915	15	0	14	2	2	11	9	12	8
HLA-G	3.7115360583101844	3.989540136032631	17.656193897516967	0.8674980516148997	0.7930947426915405	0.17678727018064788	0.4193092335766767	0.5479871777427952	0.5529971428103627	39	9	15	10	2	26	29	16	42
ERMARD	3.7503701132143874	3.9363419183055615	16.688105825293647	0.785360862418157	0.7930213233615625	0.30121714106921793	0.3500404945302132	0.4435414548816269	0.41085312406885727	24	6	15	24	3	18	41	17	37
CDK5	1.054760292836035	2.1661737153629663	4.054066743631592	1.1210496293668601	0.7929666140443546	0.029621681020906246	0.7071327184444365	0.8355678157107452	0.876787669414775	11	2	0	0	2	10	7	0	7
CPT1A	7.021758432716554	7.107584205199021	165.91950627754295	0.8151962394215077	0.7926927278503119	0.587054596749781	0.15552025696317734	0.2091795475302472	0.10735422074860877	230	42	208	130	67	190	293	187	412
HIRIP3	4.470776649757679	4.82198477109242	31.844089004475936	0.9210979988223781	0.7918757240723968	0.18005692903123513	0.40766276839266236	0.5292207541150311	0.5498133632848842	76	7	60	16	2	41	59	29	91
RRN3P2	3.551306492185496	3.922108942683422	15.859088643764547	0.8729945741390065	0.7915288912045515	0.16542302214477572	0.4446632946824617	0.5591113853653058	0.5817944422719233	44	1	19	13	4	11	52	14	44
AC004967.7	0.7523330846818803	1.8034565547468073	2.135575157256844	0.798154804316474	0.7910284788451	0.034440935686057134	0.7287009639644382	0.8093467939454587	0.8620739739014666	1	0	2	8	0	2	8	0	9
RNU5D-1	0.9913125614622511	2.2360612549274883	5.115897909607093	1.19766286481206	0.790915098853521	0.01633182656428201	0.7082794445804811	0.861227011033769	0.932479750026581	0	5	0	3	3	14	6	0	4
RNF170	3.612666243244721	3.8257071261322726	15.46242229751717	0.8315903675439709	0.7908171492181743	0.22006941510585823	0.39952473898712565	0.5061876414739264	0.48682243331988756	17	7	13	20	4	9	30	17	54
PSMB8	5.578319612129924	5.703601688478929	61.62116279653993	0.8321400009242955	0.7899635602830135	0.4751712469006163	0.2115409349909673	0.29300264218072525	0.23872492868157613	92	28	59	58	13	78	124	45	173
DOLK	2.2492460729516988	2.763504588184009	6.526573458463618	0.8806578425110853	0.7897302567821689	0.09034598350320004	0.5726042822614917	0.7061113004372758	0.7175878149387065	7	3	4	14	0	5	13	12	11
LETM2	0.9946785528304288	1.7783249307171016	2.2728374718112407	0.8882491835421201	0.7892912937455451	0.04535571297690375	0.628599453926029	0.7837339847854407	0.8232140003175935	1	0	5	5	0	3	7	3	3
DHX35	3.4751147393243675	3.811502625360089	14.739279470613862	0.8619497176797097	0.7891233004595445	0.17415221278505227	0.42446959072046714	0.5494317814479327	0.5690333863806974	41	1	11	17	4	14	31	17	42
ZNF724P	2.5166701832265734	2.8891049600609016	7.622560525327317	0.5497738686376776	0.788829435317719	0.09309370609166798	0.729074887032527	0.6826863431487108	0.7052677026853887	12	4	4	7	2	3	11	17	14
LDOC1	3.5541164476046196	3.940065850795041	16.204544786134647	0.7711748056586902	0.7885625293853613	0.16597854700572665	0.5148840661738701	0.5689519305059483	0.5800156503795594	41	1	16	25	2	20	24	20	46
KRT6A	4.699085616926866	6.013986022932146	75.7445170040091	2.265160108288554	0.7884333450211808	0.029421944803937186	0.3744868052873046	0.8041952503952735	0.8685746727206346	20	9	1	336	6	172	36	47	207
DTYMK	2.2481104125792903	2.7237334741253165	6.239418329436219	0.8426083845377369	0.7883676869215299	0.10026225896876359	0.56875633088647	0.6880294812566069	0.700046074943391	14	3	5	6	0	10	10	5	16
SNUPN	3.766998566189716	4.029428903059396	17.778072624067295	0.7193467512712315	0.7877540618098469	0.20575269460738205	0.483209224438567	0.5113954808153688	0.5217418589902638	33	2	13	28	6	29	30	13	46
CNTN4	3.34106631100731	3.5519396893162773	12.867083400740356	0.854983359741448	0.7876050717172033	0.18143004230308585	0.41708640244804057	0.5516623822159288	0.5360355691238858	20	6	7	10	5	10	23	18	31
KIAA0753	4.26821730281557	4.7346150210999225	29.228860342280203	0.9315462599181664	0.7870921232596317	0.15862250471313918	0.4466895743665282	0.5746943352329665	0.5823783403831901	64	1	27	63	3	20	83	28	93
ZNF280C	3.112086618282627	3.5177128328044183	11.564794335136508	0.9547215122353896	0.7868364429910213	0.13506174317941633	0.41708640244804057	0.6066808237277967	0.6373008048986251	18	1	7	29	2	14	26	9	35
FCHO1	1.892616877577305	2.6912495796769043	5.629558903947348	1.1834986012649442	0.7859863239934722	0.0672632505842637	0.48717120164288247	0.7564510947679176	0.7682201040792965	11	0	17	2	0	4	9	10	17
CDKN2C	2.5323800134596506	3.075181289554762	8.738886430745621	1.283218032298866	0.785628515152328	0.07240305845075735	0.4103916037834842	0.7198564934500872	0.7636646832963732	18	1	2	3	8	10	25	4	21
SNHG8	4.275897782109706	4.458451475493973	25.27123772380643	0.8163309751663176	0.7855162879958405	0.25935732039804577	0.3400546480287306	0.46567145898269546	0.44478721272696037	34	5	20	23	15	40	42	19	59
FAM103A1	2.2105320843889835	2.729148508463973	6.172661848992811	1.1435272232061673	0.7849446303687314	0.08117538116871538	0.4982103648611396	0.704797787759028	0.7406916413756928	1	1	10	12	2	5	20	7	11
PPP1R16A	1.787156745180002	2.503635426413571	4.927444589593124	1.1362738805947004	0.7847626951853485	0.06321475884392634	0.5066222153540829	0.7569473121617931	0.7768874950632306	20	1	1	4	0	6	10	8	8
PPIC	4.515850634891917	4.745702287063637	31.282136617806596	1.0654661467062194	0.7846392161002401	0.18791990685592808	0.3105385697832291	0.5107821996943437	0.541170611064706	40	17	9	43	8	35	77	34	53
EXOC4	6.3138753345269265	6.4511164235145575	103.59891667408213	0.7443633919451766	0.7845205414558974	0.47735752362398315	0.2598630858966114	0.28531602660228383	0.2356666121219927	213	16	125	139	21	110	212	121	248
TRIM52	4.5853880696140354	4.8146243658230246	31.566961157534685	0.727974751139482	0.7844569847256593	0.32020289221599857	0.37875429299051566	0.41293620456494234	0.40399905119851937	65	4	40	45	5	39	77	26	80
FXYD6	4.116849552911136	4.366290656451617	23.230430599941432	0.8965930385513735	0.78411905579817	0.24344662784760535	0.3384557489802239	0.49734836400830174	0.46766738808884817	28	11	39	18	2	24	42	26	63
PTGFR	2.170061854405217	2.759438202677882	7.283825640877583	0.6062692847720074	0.784103530425468	0.05056010127801465	0.785553111238857	0.7768216189103488	0.8204442551256333	3	2	5	4	7	2	18	16	4
FTH1P11	2.5378281837828727	3.0128177729601364	8.8959573054291	1.1439905029070974	0.7839901481277012	0.067557712387326	0.43499856322652036	0.7345574942721127	0.771726796577789	5	1	7	3	10	7	15	15	13
ENDOV	2.3424744321190683	2.8761322333769974	7.03826056809275	0.8605379631493874	0.783862750849062	0.0913588088500636	0.5835938111895932	0.7022156938852863	0.719240506275801	10	2	4	17	0	7	12	13	12
GTPBP8	2.314976264245527	2.8137689726791795	7.2728559644988495	0.8839811632777751	0.7837076919366355	0.08515681238720932	0.5824185910965345	0.7230160245270804	0.7247143427458754	7	6	5	8	0	13	14	6	9
RP11-88I18.2	1.0991236465494265	1.9198745166761715	2.473962213601654	0.7399312301408545	0.7836201500649229	0.04707506286599786	0.6871294988743355	0.7768617027601576	0.8271085340107323	3	0	3	7	0	1	12	2	6
OLFML1	4.318278878059788	4.5706405461065875	27.52045681938553	1.0250881104518632	0.7834820371698056	0.167082277736939	0.32971207976333855	0.5365214930898642	0.5702993243116199	62	15	11	16	6	38	52	27	55
PTN	3.271324171918895	3.699641656382148	14.481880463601186	0.7093023610890692	0.7834446984417996	0.08977007748182199	0.7215943029387805	0.6838559131227662	0.7212316485789884	5	4	28	9	7	22	6	18	39
TBXA2R	1.2979658932527187	1.94674553716506	3.1192526440988315	0.6269946532301046	0.783437803615971	0.05113857269063845	0.7477517834705797	0.7773132928237406	0.8076877072364095	2	2	5	3	0	1	5	7	6
CARD8	6.783917017330973	6.959604859564893	148.82183438842262	0.8592072147142217	0.7832893004288334	0.35561685236630325	0.2753366076827874	0.3779550951683429	0.35878871259126033	259	13	239	123	58	170	308	169	326
RP1-152L7.5	1.611297285517758	2.3866171860061898	4.524409275384652	1.351325844530915	0.7830989221105444	0.05757406420337487	0.4982058610143829	0.7795216774946855	0.7963800737249831	12	0	0	5	3	4	16	4	8
COMMD1	3.5903482475445387	3.8040311209845763	15.59828804773576	0.8158685026130332	0.782998432397266	0.18037909040176175	0.46053163011200465	0.5418976984133297	0.5448593079282683	27	6	6	16	6	21	25	19	29
RNASEL	3.7374425858089797	4.078682722195135	18.152119017629587	0.8506856301130397	0.7826650821410841	0.18192483598572176	0.448241751767401	0.5470916041074484	0.5569511605853554	28	1	36	15	6	20	33	13	67
LMOD1	7.017725145676925	7.183145831838027	174.2688662809048	0.7690518338381735	0.7824871255753622	0.32364846437781825	0.3422576507212583	0.3842187330329873	0.3909624167305833	300	30	299	108	58	114	401	281	336
RP3-449O17.1	2.7074225049898817	3.304827951046307	9.927906798633895	1.1065728636668486	0.7824168024383288	0.09507799973130764	0.483209224438567	0.6986890439453998	0.705011812032908	4	0	23	18	2	17	18	11	17
PYROXD2	1.8710809587840074	2.387785927991307	4.537530028571457	0.8325049400006532	0.7801046761198023	0.07290527564964666	0.6135363035894101	0.7130620501594833	0.7601003409219081	11	1	1	7	1	3	10	8	9
NAT1	0.8588571726819346	1.7408132799468214	2.103925100581892	0.5515895849928035	0.7800717744502739	0.039987459518267966	0.8092860979364094	0.7973682589139387	0.840609835894429	5	0	5	1	0	3	1	2	10
GLCCI1	4.249314923961588	4.399430327295511	24.1151735877869	0.7090577145541255	0.7799522214586769	0.2904744203579945	0.4148587084630724	0.4227305619095275	0.4163052357320234	39	8	28	16	8	36	44	26	41
RBBP7	5.900337373016048	5.995705579503088	75.38202584942206	0.7344883330261057	0.7788742883486931	0.5537366701839647	0.2098590863362717	0.21702551834655467	0.1352403251858245	126	21	90	80	19	68	140	88	216
RAB3A	0.8331026038665239	1.625196027296545	2.055214627749899	0.795963726410165	0.7779253734978142	0.03594879359489003	0.7134999349155964	0.7920517444902964	0.8605626529080549	4	1	2	0	1	1	8	1	5
PPP1CA	5.557298743639507	5.662497494978693	59.67193431104247	0.7705608001413456	0.7774963736043715	0.5008796884316392	0.23440312438022243	0.2582667726189296	0.20515492187109372	96	18	44	82	17	61	115	76	134
BSPRY	2.526756354779158	3.2460863346969275	9.430213493090564	1.5165200745127039	0.7773877857242613	0.07883124433606056	0.4520808438990928	0.7300403374019186	0.7430098263259051	25	1	0	19	2	8	20	15	20
GALM	4.151976234212824	4.333185057688117	23.183721399087048	0.8685395716020667	0.7763427689408481	0.2274384579467318	0.330902376883785	0.49116333001964274	0.476831396345888	21	6	24	19	14	36	51	16	43
TMEM98	3.9614814434772203	4.274105661848229	21.44515253542754	0.8803845899081959	0.7761726265488161	0.16109864191616913	0.4562136677156455	0.5634695128543816	0.5851429302616288	50	6	7	36	3	20	40	33	45
ZNF546	3.0567281725708515	3.310414957166241	10.428238480905236	0.6063397967137303	0.7757349372661836	0.14614255663183215	0.6213080748561628	0.5836338418544889	0.6093641088199758	21	4	10	8	2	15	21	13	14
DTNBP1	3.7761871498884316	4.007563755679005	17.536210491680674	0.6943232112857124	0.7741392233003398	0.20109836082633295	0.47830830804352065	0.5033411762622091	0.5338430867193765	44	3	16	15	5	16	35	27	35
BBS7	3.7270939865772874	3.9130052779147255	16.34976591113272	0.727372108064288	0.7720957243793323	0.25068088448701437	0.42050459843453813	0.468296980594039	0.46656394783178046	27	4	23	13	5	17	48	16	30
SNORD17	7.6276993982664685	7.721795192759526	255.2389333032651	0.807617110032261	0.7716631228130856	0.5103187348482778	0.17651033135756256	0.2589200594497714	0.18895301940691753	249	65	324	243	116	341	499	276	480
CD3G	1.11494536691588	2.2203420366941944	4.077449093271863	1.9313999860479907	0.771661297064093	0.03045069747517633	0.40766276839266236	0.8355678157107452	0.8788974671922197	0	3	12	0	0	4	4	4	15
AFMID	4.548352530777099	4.759600033227559	31.091307100917838	0.8625426448642612	0.7716486836419305	0.22794544990463558	0.37480350953130137	0.47652983741706034	0.4895850614230913	21	13	49	40	5	34	42	33	98
TMEM150C	3.0604229879988147	3.3328800538140158	10.66690918067029	0.9272257311232035	0.7713103012480208	0.14906100517100643	0.40766276839266236	0.6033133923979385	0.5935835867380918	10	6	6	17	2	12	20	9	30
PLA2G15	3.0292974206880277	3.370401164153528	10.548592318532927	0.7315483021728366	0.7711434720796183	0.12885086422425115	0.5911053399471955	0.6140575519287775	0.6470952713564394	12	3	17	8	4	9	37	3	32
FANCI	4.278777064155323	4.525371891183837	26.50092919736967	0.8455656007337209	0.7705308028922027	0.16767905881328937	0.44648085639143037	0.5395138118791953	0.572323500400035	35	13	11	37	7	44	67	12	49
SNORA71B	3.19722471903913	3.5271651175981815	13.37352687030442	1.0748944162541416	0.770430362291517	0.08730655387823373	0.43499856322652036	0.6849654940598756	0.729879344149869	5	8	7	10	8	24	20	10	20
CTD-2521M24.9	1.0265268171622808	1.8688834045400755	3.0449557141299497	0.7838203162754677	0.7699739225143853	0.03518374226008903	0.7600183645708922	0.8201184871507373	0.8595499512805592	7	2	1	0	1	7	7	1	2
RP11-87H9.2	3.7805308065680956	4.086733326862464	18.009413475722937	0.7342064853236886	0.7698359091438762	0.1931628203059299	0.4876794500796302	0.5227678010196534	0.5492524309173201	37	2	24	23	4	14	58	10	59
PRAM1	3.896928845038239	4.196679302339656	19.9102892903996	0.7494548282109302	0.7695222066858444	0.18838695129080826	0.4749795415319174	0.5258006073049905	0.5529062731924669	51	4	28	16	2	28	35	16	58
RFX5	4.877922544108751	4.988328285083834	36.78131765418722	0.7659187928167424	0.7692506739539071	0.4583835028872194	0.2703931976278622	0.29626108064314044	0.2523113210000387	44	12	44	39	12	39	60	36	113
SLC25A10	0.8868059245703751	1.763409935502519	2.502505452017666	0.6377353843959735	0.7687952950990513	0.03869776243896681	0.8007209770463254	0.8201184871507373	0.8395262046126465	5	0	0	5	1	7	3	2	2
C14orf93	1.2162845114408019	1.9392448755014482	2.542691111754075	0.7768075021902545	0.7686751938291119	0.053109066469955356	0.631896798682718	0.7607537705912132	0.8131647513488137	7	0	3	4	0	2	7	2	10
LYPLA2	3.9481411984943073	4.273563022249473	22.12719223879617	1.0887331767392228	0.7685539614460138	0.13061912540530815	0.44648085639143037	0.6085099875706644	0.6427277838752145	46	7	3	23	10	29	32	28	44
RNF181	4.068341128488335	4.221924351232484	20.90211215379124	0.7706335694518205	0.7683638774275838	0.3027158131801721	0.3462734230259383	0.4231734322742686	0.41085312406885727	41	7	21	15	6	24	40	22	51
ATAD2	5.041705507824483	5.200494056527267	42.21518755258119	0.7448852253542133	0.7683376088882387	0.41590639065430784	0.3050747447236679	0.33979319226031146	0.3026902573735424	81	6	46	51	14	38	110	34	124
SCAND1	2.9762940065775156	3.3515380656901894	10.973331292577868	0.6335354254885802	0.7682376484042652	0.10144143900860732	0.7050388191284923	0.6724643615386872	0.6954307327752223	23	5	3	13	2	18	9	15	20
KNTC1	5.022601979462112	5.18890041827668	41.9268430111005	0.7510401858148055	0.7677946338470792	0.3855524686652952	0.32530365455141536	0.3590277564385411	0.33503891107194195	74	6	39	59	15	44	117	28	113
CCT3	6.850488561438035	6.958445557354831	149.0267383213405	0.773532858871769	0.7676267810799973	0.47617314807880806	0.23325782928873676	0.2757056477759642	0.2289554683518121	282	41	102	220	36	186	274	169	318
CD163L1	2.9711766162321154	3.512578798162413	11.496832417037824	0.8891405747545885	0.7671072174706921	0.11609624926759492	0.5754318315010122	0.67190233368464225	0.6804222731136889	16	0	21	12	5	4	45	10	31
SVILP1	1.145030928539591	1.8451521586756567	2.5253259163681236	0.7112989445017589	0.766043074925778	0.048183859995810305	0.701143819694235	0.7724844299936394	0.8229887812790483	7	1	1	3	0	1	8	4	5
RNF213	9.945808146802053	10.084844827586709	1314.9654423751283	0.8760573243539099	0.7655707804884814	0.37377842420578455	0.23549714128992175	0.3978451791211032	0.33987749784733123	2848	276	1159	2222	191	1639	2542	1400	2865
INO80E	5.0772285189512285	5.274337720233121	44.79215735981775	0.7094076989905875	0.7653862486129408	0.34535976267420787	0.3915069154547592	0.40383687910015165	0.3715819132069844	76	4	52	59	17	64	74	38	120
TBC1D10C	2.2717430960532115	2.83459881797824	6.734371019883555	0.8683530840569179	0.7652660218299627	0.07342635676184774	0.6171337114696842	0.7218083670551564	0.761756492367618	7	2	18	2	1	11	22	2	12
AMZ2P1	2.062920493349371	2.664060565332491	5.564367797821452	0.8907708781000739	0.7648967490158922	0.07906614101916837	0.577050097851949	0.7197504139084451	0.7534989010031448	15	1	10	3	0	3	11	9	17
RTTN	3.8905338078543203	4.1441819304142085	19.11999231249375	0.773047618316999	0.7644560645421359	0.22739259440389975	0.40255005554582296	0.4940157664978382	0.5048562432277198	23	3	27	36	3	24	42	16	51
ADAMTS5	3.2202748831514634	3.574586966439217	12.19151249275001	0.7140409216189137	0.7643092120473755	0.13293702192266682	0.5713478177286365	0.6024697752107013	0.6488256769952906	35	2	9	14	2	11	44	13	18
LYRM5	3.498078862567568	3.821560390102361	16.351273248691395	1.3434045596737991	0.7642578003220367	0.09824584629847574	0.26222767416089915	0.662021411880912	0.710224928086136	11	6	13	4	14	18	32	14	38
WDR18	3.0897584569639776	3.7610239107415846	14.121877771264769	1.1330525413559482	0.7641721567051314	0.09474552786248382	0.49677327470210936	0.704667191270159	0.70480011204284565	45	2	4	26	0	19	18	20	34
ZNF670	0.9270914889464538	1.7290615064961972	2.471334995529021	1.140287863730976	0.7636680388106872	0.037613567779378236	0.5935168251229135	0.8119860106134027	0.8514656655909617	0	0	5	2	2	2	5	4	4
CLDN1	3.692745362371691	3.9251804322989408	16.684677249043	0.862779315639888	0.763543173600573	0.21640304631218002	0.3621038720901336	0.5258006073049905	0.5046675226858913	19	2	12	27	9	17	31	19	43
PSTPIP2	4.903553329383748	5.081901205816893	39.52890087120624	0.8708618816971193	0.7634585953458977	0.2522955692593151	0.32530365455141536	0.4461795369038596	0.46284757136202465	28	18	59	41	9	24	88	58	90
NDUFS8	4.240096551888312	4.439116446976453	24.335678038599287	0.6765489300397596	0.7634159172951035	0.2540514010148333	0.45135107241620215	0.4546474217744533	0.4674713846814467	52	7	19	32	4	37	52	22	45
E2F8	0.8266897707713807	1.7241583157045421	2.2994265553473583	0.9028565543652102	0.7632685544424748	0.03263076651890174	0.6842863968851728	0.8129215762649115	0.8707079436255769	3	2	0	4	0	1	10	1	5
FAM63A	3.9546729634468747	4.297360845238722	21.539980725261298	0.7127048664766035	0.762949099393124	0.1791427999998355	0.5488111396463912	0.5552988131001636	0.5634229017294817	54	1	28	20	6	20	29	31	64
ACTL6A	4.72397788600772	4.866900984278685	33.478561270866884	0.8151266589599979	0.762533322041687	0.3878939369819362	0.271297627336132	0.3632835831456539	0.3283155965006868	59	7	26	36	15	31	74	28	103
RP11-1415C14.4	1.324930717188817	2.137147572090072	3.444312117859393	0.8366219611534902	0.7617748528192128	0.049610124048140185	0.6733845207948738	0.7964626893202954	0.8119668419962602	2	0	11	4	0	8	3	3	8
PIGL	3.5570554560456067	3.7951551202501097	15.030610743681825	0.81235516299135	0.7614797805546931	0.18789854754949825	0.43774625314909976	0.5419593672459215	0.5460893871678888	27	3	8	19	7	20	31	9	43
ZNF414	1.3867522003581931	2.157565484740745	3.8335012756356934	0.5339459440625718	0.7611460815456758	0.046723924379134946	0.8250468652858366	0.801284874500917	0.822180141137307	11	2	1	3	0	2	2	10	8
DBF4B	2.9104948613328308	3.3671875205418926	10.280190588661748	0.7900829588035083	0.7610554128462383	0.10991921747707298	0.5650139416467354	0.6539019585567876	0.6884137325932003	33	1	7	13	1	10	14	16	29
ARHGAP33	2.6286840709208	3.161937927736476	8.760809283126472	0.7284417332394483	0.7608243422092421	0.10581902491197243	0.6549495827496036	0.6851625731245374	0.6962977316311144	15	1	15	14	0	13	10	13	19
MYEOV2	2.203231264984062	2.6078564459575193	5.533371544492432	0.5173567785776666	0.7600324387298696	0.09030285705811608	0.7249590324322305	0.6800686036902397	0.7311888701530729	10	1	7	7	1	11	13	3	9
PLCL1	3.2789688508456565	3.556954638366961	12.775517672827245	0.8852117897328146	0.7592280115781685	0.13957018029799656	0.45135107241620215	0.61033056465119	0.6190735755162426	14	3	17	6	8	6	28	18	33
DHRS4	2.423104656275826	2.9241903289628395	7.260231777415815	0.38730175155801266	0.7589667190617461	0.08750910326948756	0.8434832904512589	0.7000156593938655	0.7339343163321657	13	1	6	12	2	1	19	15	14
RPS28	5.515471525735575	5.667216572284932	60.48064025013519	0.8583968296432588	0.7589140767761609	0.2848045658739297	0.30160824285548454	0.4097085579973268	0.4291207969473378	107	28	30	59	17	84	90	65	132
RP11-394B2.1	0.7374776577684461	1.5529098387351141	1.701866091528625	0.6894692583479699	0.7589032680140679	0.03758157930478471	0.7086406261578208	0.7982175976523205	0.8479759527165578	6	0	2	1	0	3	2	2	5
ABCA8	5.8343843292110575	6.273722529838752	91.97061055004545	0.927064113497245	0.7586648708827125	0.11155472172348932	0.49991447763052027	0.6363821601334624	0.6854132430613369	255	5	71	39	52	35	223	169	168
RASA4	0.8195035844717136	1.7566212852080694	2.358740023657595	0.7679734047581623	0.7585447442211282	0.03051755315518046	0.775752334072722	0.8205704293774773	0.8817554176373799	0	1	5	2	1	2	5	0	11
PDE1B	2.9683407113679054	3.2450080782983046	9.906079728372545	0.8099071156907874	0.7582883442513296	0.1277504159547411	0.5201568757825701	0.6158253829530678	0.6488256769952906	5	3	17	12	3	10	16	15	20
PRPF18	4.382756208913646	4.576988989174807	27.094178547031795	0.782954221668492	0.758283565515107	0.3126843481116423	0.3442450348910285	0.4467597863874172	0.40207334058892596	45	3	27	28	14	24	48	33	76
LSM3	5.044980556220886	5.331747202639585	48.701132347347595	1.4451815944109214	0.758051090527571	0.1125991744479188	0.16449546994071573	0.6024697752107013	0.696149449774973	22	32	19	35	26	43	98	62	95
EXO5	2.2906704802455966	3.029069504380279	7.580662573904821	1.3871065663148192	0.757161278286424	0.07432906929487561	0.4088489387659129	0.7416686151242962	0.7588058176906433	27	1	1	13	0	9	18	7	21
IDH3G	4.039903966280286	4.335174895348442	22.403017692158723	0.85341598912078	0.7568554032333663	0.1788014060764734	0.4245773122819921	0.5471887994844137	0.5643569829888604	53	10	22	16	2	12	62	25	62
ATF6B	6.20991279069707	6.288577958059161	92.87586669521863	0.7360180617863479	0.7552810627150061	0.5773194630984143	0.1711209254530185	0.19317422324577052	0.08081357448513832	152	28	105	106	23	95	196	94	241
NMRK1	4.2840182711133235	4.447748265749304	25.010645229113344	0.8673364015226821	0.754246415272535	0.26927150448084	0.3116537922975673	0.4662842991548768	0.44073903545338156	37	6	14	27	14	28	62	25	46
SPICE1	4.591742904775008	4.857150261491071	32.57161876089964	0.6526215127699988	0.7538867457568281	0.2186428202501757	0.5147832653319594	0.4937000039580365	0.5131434164882075	61	4	34	59	6	16	78	48	87
FDPS	5.584364807618813	5.727578257635092	62.82918766927491	0.8633263880800782	0.7535951331963306	0.3668142125378549	0.20724640180923787	0.3749693796999489	0.3415638120085904	82	10	61	57	38	76	148	59	124
AC093642.5	2.942254816871458	3.216273396289617	9.599075874289209	0.7395346700996918	0.7535712784236744	0.1437902915674879	0.5264585701233944	0.6090386092596408	0.6116844306537332	15	5	9	8	2	5	18	12	31
SLIRP	4.036827344609251	4.2020981166413405	21.298708321004376	0.8693063443808189	0.753112820901869	0.20734695618495858	0.34997095978695114	0.5179620719653051	0.5063468721887736	24	9	12	19	11	27	30	24	47
CCDC85A	1.329776409546663	2.352648572745905	4.223586234480727	1.3870362121045798	0.752277148799577	0.04462005966942121	0.5101492321270572	0.8200717921065755	0.8229887812790483	7	0	15	0	0	3	6	10	8
METTL18	1.6877936273483154	2.3823065495194573	4.244879374554555	0.5960878356103051	0.7521515855042715	0.06042349471462563	0.7658051743717681	0.7608897348515717	0.7992907922130057	8	2	7	3	0	2	19	1	13
AC009948.5	2.6819082650479467	3.200808249305668	9.154942495429804	0.9585688125909994	0.7520195208267709	0.10345737691714953	0.526124147175834	0.6949470567379407	0.7006171375961848	13	0	5	18	5	11	32	5	17
RP11-876N24.3	1.8506728310435656	2.4232947563037377	4.8303736682646266	0.6296857032164855	0.7518965467780604	0.07181756592826237	0.733789959497063	0.7527084094730989	0.7649729858834481	6	3	5	6	0	9	10	1	12
ARRB1	5.704343523636025	5.896125288171137	69.45022173555587	0.74282228345188	0.7516884103603712	0.31682249684818553	0.3384557489802239	0.40572375383643067	0.40440663356150597	119	11	134	78	10	65	189	62	177
POU2F2	3.846013133371621	4.422747641192693	24.545518000787915	1.2739022295936113	0.7512431670207199	0.09719737673491047	0.3892624349330431	0.6826863431487108	0.7186186800539307	16	17	43	19	0	37	52	13	59
TIAF1	2.2259665671627813	2.6849283441164378	6.200264428208327	0.5383323885112049	0.7512423414370729	0.07473802666278041	0.7735571590432365	0.7218083670551564	0.7583483401215513	3	2	11	9	1	5	13	13	5
SEPT6	5.899863731287755	6.037243992380559	77.42959807203691	0.7549121714881408	0.7506840321954735	0.3754138585630002	0.29156607319045325	0.34679449034597437	0.33987749784733123	85	18	150	82	18	86	225	67	148
TMEM179B	3.103956592839375	3.3108989427098874	10.582519162674629	0.8186086569437833	0.7501383086799314	0.16982652601424036	0.4308031754720209	0.5825832408387601	0.5603511380045615	12	3	12	7	6	11	19	11	27
HLA-DRA	8.04295498378547	8.54171903795689	455.42311223735425	1.6561203969162022	0.7497858203282772	0.0888595166685085	0.26222767416089915	0.6910996875513861	0.7415360171322914	72	374	455	133	135	616	666	515	959
KIAA0391	5.631251143488968	5.724093699902102	62.62109177855515	0.822624868490462	0.7490764007913672	0.502402670288418	0.18467781282799742	0.27298484210051227	0.19509418782167046	82	19	52	67	28	68	123	54	177
JUP	5.9693150497916845	6.110810730308421	81.66166006947445	0.7328572121802023	0.7490746535326078	0.37950926524960316	0.3129329490740034	0.35163939184078824	0.33747672601167533	115	13	72	151	26	104	130	78	225
GOLGA6L10	1.493687402268398	2.283075029177743	4.068302580846964	0.4336292592838649	0.748906380452358	0.050447692347283496	0.8705067409236645	0.795750504919917	0.8116522748187773	15	0	3	2	1	5	1	8	11
ANKMY2	3.9779335758204395	4.228601789788861	21.24042565562454	0.869233927874444	0.7487485433854152	0.19220700486322714	0.38323283391626894	0.5495821841407799	0.5421236443586187	19	12	32	20	2	24	32	25	53
NUDT1	1.8283164875495856	2.3918410049786334	4.506130344919118	0.8094882284250764	0.747975440322602	0.07227556256100084	0.6209053074245964	0.7413193139143052	0.7671779796410051	10	0	4	3	3	5	9	2	17
ZDHHC15	1.0686384580549573	1.7460044438658773	2.1956517630430565	0.6244828106443201	0.7477584268322868	0.04574856310217418	0.7221161375109479	0.7711236345605585	0.8345628352741054	2	0	4	3	1	1	5	2	9
FAM110A	1.7829797159735317	2.4813339869278277	5.592195246381525	0.7917448296199238	0.747695178257309	0.044665161658063335	0.7246927889812245	0.8036238480189797	0.8386575599756164	2	4	11	1	1	2	4	14	10
FYN	7.046057556538163	7.19948127816352	176.250366847728	0.8593613002718294	0.747675896278326	0.31114662889009725	0.26222767416089915	0.40044284994554125	0.40671588942062825	135	33	389	188	50	199	371	206	351
ARHGEF5	3.3157892441520547	3.964395771153272	16.148770366650275	1.1776931911826567	0.747501351910347	0.11291454304235403	0.4241140748909452	0.6826863431487108	0.6833267634009393	26	1	16	45	0	12	41	18	49
HSPA12B	4.309948753232791	4.6140545120029	27.16181135208707	0.7720789934549528	0.7474625000897255	0.20097718573377824	0.4406514899714337	0.5227678010196534	0.541170611064706	65	2	48	22	5	35	62	24	65
LST1	3.4758715540321674	3.981098838378485	17.96990850597976	1.2861054389815358	0.7469931519636183	0.07036819222077861	0.4130428596272585	0.7119491943168824	0.7885683395583599	14	15	25	3	3	21	36	5	63
GPX1P1	0.9188273612223655	1.9025011316803568	2.5793956081530514	1.037923195095769	0.7459611166973154	0.03873961503412283	0.6345884992455391	0.8240598592871918	0.8445288149948025	8	0	0	6	0	6	7	1	4
DLL1	2.5017982753554286	3.3041855917095084	9.770091610774475	0.8484878212651884	0.7458127914838718	0.07750904562984513	0.6735084325070051	0.7564510947679176	0.7422047437001839	35	0	13	8	0	20	9	13	16
KRT13	1.0263684184843844	1.889698170727582	2.714459597196996	0.2539544100639715	0.7447292112674471	0.04043290957189573	0.9260458137963045	0.8128530129479412	0.8445288149948025	8	1	2	2	0	7	3	0	8
EPSTI1	6.214596437964181	6.470254172310903	106.73282300375638	1.0274203201610492	0.7443655151698814	0.16321456503162377	0.2709822857312008	0.538723416837865	0.5928720172632281	99	68	56	167	12	151	165	111	224
TOMM5	3.5454140821666393	4.003941631373628	17.46183342677579	0.7755078073216705	0.7443063025866663	0.15519309341600207	0.5950531757467324	0.6312125474323933	0.6028706736726146	29	0	19	28	7	32	29	15	32
POLR2I	2.494764423747493	2.8734011218678175	7.597098107816398	0.6708581416730309	0.7442105474600146	0.08772393005744299	0.6706987936612899	0.7076987131231317	0.7289250778663672	11	5	3	9	1	14	8	7	14
COX18	2.942424862716072	3.2489374283725696	9.536643742446888	0.7870115986541275	0.7441217402322959	0.13077070951279077	0.5025962332123358	0.6118151387032269	0.6524675246726785	9	2	19	9	3	10	18	6	35
CCDC171	2.656213639020458	3.2204587272221255	8.955375275341309	0.9577005829436842	0.7440244358654488	0.10163968413954917	0.5041600585839201	0.6910996875513861	0.7107969084289505	30	0	8	11	1	10	24	11	17
CFD	4.61583144034411	4.789811713549537	32.037358391813925	0.8460755811057709	0.7438558242830848	0.23736626795082852	0.33583062996630164	0.46903370459275445	0.48128875080424555	34	7	56	18	15	36	63	41	58
CCDC23	2.429650791870529	2.795761051859103	6.6349127930743945	0.5508725767247891	0.7436638396233077	0.10075725695929272	0.7127635474391455	0.6737959079471857	0.7055424816859339	12	2	8	5	2	11	18	2	14
OTUB1	4.6590542467061455	4.786033199587232	31.81688814472801	0.6296546404368029	0.7435392896122506	0.34052288801577746	0.41444663826703954	0.3717251756286574	0.3715819132069844	53	10	32	34	9	49	48	30	70
GMPR	2.930329756512982	3.2727398074294123	9.716587119309214	0.8268984458253277	0.7434311101600167	0.12864699642204652	0.4885333401438064	0.6190644253331902	0.6667005384523894	24	3	5	14	1	11	19	10	26
TTC4	1.6201467423583031	2.2750615015295383	4.0179521661694	0.6763176564309137	0.7432490451535692	0.05909356930151584	0.7257558960517487	0.770995012647678	0.7996990514025112	6	2	2	8	0	6	6	1	16
ITGB2	7.140873368818805	7.349032865618143	197.9792376616048	1.0391390838243109	0.7431829083949624	0.18345060499002477	0.27095081167218055	0.5055304150097492	0.5634229017294817	92	109	196	146	82	294	324	137	517
EXOSC9	4.498187838616384	4.738139146062432	30.29013832919824	0.8036951294348823	0.7431301648567818	0.28841132465421027	0.3731149212556393	0.47738625975919036	0.4334085410307102	40	12	39	45	2	32	80	29	64
CLK2	5.039649049309241	5.368800812918638	47.45073601961268	0.6563644997847633	0.7429696821416926	0.19042498117679219	0.5456232256363848	0.5365214930898642	0.5458716035324966	99	4	77	72	4	60	75	66	96
LINC01560	0.5053293463664789	1.4964198406417188	1.9486898904679426	0.29064248118571967	0.7429385131154183	0.024760298287318423	0.9262442093824172	0.8456617524984885	0.8917324166918562	4	1	0	1	1	0	1	5	5
LYPD5	2.3161326223636567	3.0128584945344565	7.720641541014212	1.057225270087688	0.7427622814720415	0.0711852979358314	0.5182954868741063	0.7564510947679176	0.7649528235022717	9	0	26	3	1	16	13	6	14
KIF16B	5.567770724404017	5.692986812602113	60.94719836606484	0.7837028268782109	0.7427145720506939	0.3930592156448145	0.2682119767316261	0.3390552824225532	0.32012556774337503	118	12	75	40	25	68	112	65	153
ZNF846	3.3137635222760955	3.7946427068735322	14.208399727730624	0.8224030463267668	0.742523247682628	0.12319573295077346	0.538945104565236	0.6400064516723614	0.6740027303052615	43	1	17	17	1	7	37	20	40
USF1	5.260891251779484	5.40997362612174	49.345867832848704	0.6708429096651679	0.7425215299672825	0.36364652074191	0.35248517570776855	0.35799868848763633	0.3532584861293512	68	9	87	59	11	50	83	64	124
STAMBPL1	3.5702755435921802	3.90383358363085	16.09104256945322	0.5945261097263452	0.7420434824276283	0.15372490048251222	0.6469214713282022	0.593910791041469	0.6113494678840724	35	4	24	16	1	19	18	24	40
KIF2A	5.711293054404662	5.84970974906056	67.906974495007	0.7660460478502502	0.7419277604376284	0.3956417753276677	0.27499664190037487	0.35163939184078824	0.31855461376266286	109	10	99	56	29	51	161	81	169
RP11-80P20.3	0.5872144123849462	1.5007487602850342	1.727957262060974	1.0694655718963326	0.7414661801426213	0.028886214992649543	0.6135363035894101	0.8258538663927425	0.880997683738885	0	1	5	1	0	1	4	2	5
RPL26L1	3.2213663353642357	3.795649781737065	14.234856016914765	1.1564882311092974	0.7409087046912327	0.09965987512294527	0.4188800273987508	0.6856018170067109	0.707631658228095	42	1	4	31	1	11	39	17	36
PRPF39	4.629089038913279	4.9649998653589105	35.2693568797758	0.66117833064262	0.7404091812769135	0.19095658212954195	0.5402301342555381	0.5402417048446335	0.5490820854479646	68	3	56	58	3	37	61	54	73
RP11-588K22.2	2.9217981563820286	3.4083499784075135	10.753135164939565	1.053831573748761	0.7403281961784894	0.09637841092148036	0.48505236882058167	0.6849654940598756	0.7199968147239532	26	3	21	2	1	13	34	8	20
ARNT2	2.2010753395362705	3.0389001921449204	7.711679668311998	1.2985411644879945	0.7400710100514436	0.0623438570192035	0.4849788437690096	0.7773132928237406	0.7843738669396085	34	1	1	8	0	5	10	14	24
SLC29A2	1.7228830585804222	2.274706651921642	3.904673475107063	0.7123206819580162	0.7399091998839193	0.06776096519260935	0.6477567397192876	0.7345772433423772	0.7853036353315151	11	0	4	4	1	3	11	6	7
TTYH3	6.43080544140492	6.595395899875869	116.2506794652924	0.8951062355256221	0.7395985972917579	0.2605108775743307	0.2578242774351955	0.4325960329852993	0.46284757136202465	207	62	62	124	20	154	220	119	231
BIN3	4.1215287332374615	4.295322923378987	21.718721530559872	0.6792626269774539	0.739564302547154	0.29941166297869254	0.4004648116023053	0.43437522891480723	0.42602916951307374	36	6	26	29	4	28	50	16	54
RAD51C	3.09089758515153	3.4217780490495935	11.059603763394591	0.8233578265076591	0.7388202192796449	0.1331135547693487	0.483209224438567	0.6175898200532209	0.6524675246726785	16	1	6	24	4	15	24	11	22
JRKL	4.690945381226826	4.833081090754276	32.318343641042624	0.7019927261664605	0.7385994923339726	0.37896584619052065	0.3307796150189907	0.354086551996334	0.3378258123365646	50	7	38	45	9	29	72	26	105
OSBPL10	4.290045713186632	4.557853486545023	26.212234753290282	0.740229403450151	0.73830860873958	0.19201309066741962	0.45425357078090556	0.5227678010196534	0.5529062731924669	74	3	18	34	6	22	52	37	64
VPS45	4.88241310272112	5.097853403211276	39.48139503104673	0.7312359106867903	0.7382802290261279	0.2988278320567908	0.4004648116023053	0.4489817992807849	0.4250461491680542	78	14	52	41	3	47	78	45	84
STRIP1	4.736155005675598	4.917454350085572	34.56437129667237	0.7212113836517697	0.7382564741480551	0.2767585044235982	0.38323283391626894	0.4308915623809882	0.44652367020458994	83	5	27	38	12	31	78	46	71
BABAM1	3.745575992688954	3.9671491403293957	17.124336292238493	0.8214731653788029	0.7380264703492868	0.1881215693307455	0.42208569997653844	0.538723416837865	0.5501695438013244	34	7	10	17	5	17	44	9	53
SCEL	6.058207305320449	6.233010320189102	88.87131516701956	0.8012426725337075	0.7379018322117539	0.2757272070579891	0.3384557489802239	0.42654387016680695	0.4488859258034491	152	29	54	163	15	82	264	58	240
PARVB	4.716452505021468	4.88026570927611	33.71462132211986	0.7010434941312205	0.7376392548483637	0.2845103681022031	0.3966553283993852	0.41688782504116767	0.4405553206722536	76	8	45	23	8	43	58	36	80
GLUD2	0.7324678922652751	1.5851737689549785	1.8123354255047257	0.4488410461574464	0.7375760858507852	0.0333616938002992	0.8499513336707404	0.8095754194536944	0.8688154394719426	1	0	3	3	1	0	7	2	5
COMMD10	4.170610452873303	4.332240408001061	22.493978951736214	0.7279238435772172	0.737277334111683	0.2694277649420509	0.3862709239031251	0.4442691708362786	0.45502312368230463	49	6	19	21	7	23	64	21	44
METTL6	3.95023979409728	4.201341096941118	20.623745967351756	0.5725747249320451	0.7372554955308561	0.18013482273754655	0.608424126383969	0.5552988131001636	0.5634229017294817	35	2	19	25	10	18	40	37	28
C10orf32	3.193601243393539	3.528808200192796	12.676843613684555	0.9012613684267804	0.7370914928626267	0.12122468559766561	0.4577911966567476	0.6572472213826649	0.6685786540436964	24	9	7	9	1	14	19	16	28
SCNM1	3.4758286024046052	3.78618618148855	14.580018837813151	0.7249453305355532	0.7366839916907535	0.17157756264505342	0.5228296809623405	0.5806399067516871	0.5863593682900579	29	5	15	20	1	10	47	17	28
HIST2H2AC	4.231204357994746	4.371682540741116	23.297684043740365	0.7513139030837419	0.7365874671984218	0.3176100469307063	0.3384557489802239	0.4216520894536503	0.3987528984740006	43	7	18	25	8	26	61	19	51
HTRA1	5.145996443519969	5.400148968714711	50.266929089278676	1.0971465237669966	0.7363501394562136	0.14044243914747342	0.2717393649013236	0.5695174394675748	0.643364575983964	80	13	21	27	37	29	105	72	118
SCARNA3	2.2457894764664452	2.937271125977534	8.41283995055714	1.3077284423034246	0.7359463743899707	0.04849465419279458	0.5963333846493081	0.8001805963602658	0.8321829461948869	0	3	12	5	6	19	9	6	9
PAXIP1-AS2	2.3500246476534605	2.890761005572599	6.972613195302519	0.42236836630667984	0.7353616411856301	0.07594477497345029	0.837822875149438	0.7227206363758757	0.7649528235022717	14	1	4	10	3	1	32	8	11
RGS7BP	0.8022491392222799	1.9304432659812356	2.4834600481893725	0.9283369653199274	0.7351305906428134	0.03185269564203923	0.7149907736077639	0.8349116995846426	0.8688154394719426	7	0	7	0	0	0	10	3	8
LGI4	3.640502161891051	4.077813393361854	18.7279678149232	0.9969053259950043	0.7349947445097886	0.09310719937278146	0.5440040927337475	0.6827921668853911	0.7300881989366079	5	9	32	26	3	6	26	28	69
PDCD10	5.57775607755582	5.6918277052368955	61.428534008531784	0.8857592816131286	0.7349359916601136	0.37744130977550877	0.19719433228772545	0.35635353144718973	0.3307252075708651	54	18	64	60	33	73	148	48	136
SLC35F2	2.827488586709082	3.204170770475101	9.599623474507501	1.1741968254604427	0.7342982439112058	0.09651478468868542	0.43319642917013723	0.6871382274833102	0.7149737521570306	2	3	8	20	4	12	21	8	21
MRPL15	4.111698454763252	4.25339882587455	21.627411840300347	0.7669639309862392	0.73388567175032	0.2831764998537532	0.35147501499210626	0.4595377584637803	0.42952142996335646	33	6	14	25	10	23	41	26	46
ZSCAN21	2.386002611811462	2.992216680032598	8.114001213641181	0.6871522289950405	0.7331715671017373	0.06944978270326796	0.7350567548413391	0.7612663920315398	0.7762566894231676	18	5	9	3	0	5	21	16	6
FBLN1	8.21888881706489	8.360700223706207	397.7717402546006	0.6919585836457421	0.7330047316868749	0.3050162010886992	0.35316828579651427	0.41374356226589903	0.4163052357320234	718	67	382	371	191	296	776	691	648
AMOT	2.718052408617774	3.1449522553355296	8.477902831557735	0.7103629987388291	0.7329365026926072	0.10459728479106077	0.6036899791810213	0.6621832938100956	0.710224928086136	25	1	10	8	1	9	30	8	13
AC240274.1	3.1944811406178735	3.701976046102831	13.447182903028322	1.027970783655169	0.7328263872598064	0.0992779429536305	0.46002611448808567	0.6831162508185904	0.710224928086136	50	1	17	4	2	12	29	20	29
HIST1H1A	1.6670196844097929	2.2909639206736316	4.60512540559731	0.8645493025252682	0.7323853687737689	0.05298030983402294	0.6489186457309314	0.7927210582119054	0.8116522748187773	7	4	5	1	0	3	5	9	9
TRADD	2.951558792349105	3.3264581501922756	10.35254550029034	0.4604213195689428	0.7319151490412471	0.10779197517593796	0.7661781944218443	0.6652468409188202	0.695673375480693	11	2	17	18	1	17	12	16	14
CD24	5.260028905661841	5.686871781613729	60.3355637099653	1.543335977316025	0.7315510640078148	0.10294397070963007	0.2913223616750486	0.6648604257787434	0.7093188352622767	11	15	29	174	21	46	168	49	171
NFU1	4.191744992687284	4.4033161557102005	24.653336333326493	1.0912702527114269	0.7315234041200281	0.15395709942350527	0.2682119767316261	0.5709236233042589	0.6028706736726146	33	11	11	14	15	19	45	26	71
IGBP1	5.429845253062331	5.569548934156167	55.92546738094395	0.7768761246563534	0.7311594414723317	0.3799105746684221	0.26179451706568907	0.3768748592961583	0.3307252075708651	73	8	64	59	30	48	120	73	120
FDFT1	6.929470429518278	7.13321623047258	169.9440314767064	1.096551062498884	0.7311065169302847	0.18585394381410614	0.1666945997752969	0.5055968852646964	0.5634229017294817	165	35	121	102	137	182	391	153	396
GSTK1	6.346932046715695	6.422668641714731	102.85699754805799	0.7602231539401996	0.7310636579069819	0.5160563529667311	0.18296769314976435	0.24792294270785414	0.1597747524789296	153	35	93	95	40	121	184	116	224
LSP1	5.542470534745543	5.824438012238929	66.95551035096446	1.1403095262440819	0.7307984935678059	0.15083267279759902	0.26222767416089915	0.5695174394675748	0.6175831121536631	39	8	158	36	35	75	142	61	167
WDR91	4.338238301478355	4.752318544584174	29.99869534553452	0.7668133846407341	0.7307465685321186	0.16984293245079676	0.5228296809623405	0.5847217293508531	0.5810850043341012	66	3	47	47	1	33	62	40	62
ADCY7	4.680528120455208	4.984497359215464	35.79816731958303	0.6643528828374535	0.7299093727262682	0.20328178689086449	0.5108521261403257	0.5235451295314296	0.5377332012976538	80	4	58	47	3	52	67	36	77
PMS2	3.302717484296986	3.625634975846078	12.7263391848626	0.6911578413983964	0.7294287108118395	0.15131573466798742	0.5440040927337475	0.593910791041469	0.6287860790989697	31	1	17	13	3	11	37	16	23
EZH2	3.527957129427561	3.836101866247157	15.085244141389854	0.7287865656247619	0.7291482791490748	0.1481848864900723	0.5303338010077382	0.593910791041469	0.6279067094408932	32	3	9	27	3	21	36	7	43
CDC25B	7.140796616808912	7.236673153403927	181.47590493313913	0.7156986512231556	0.7289074156152013	0.4486510554609737	0.2573911980452704	0.29300264218072525	0.246440162383195	186	39	232	241	73	191	272	244	421
MCM4	4.524082447600822	4.814369573188555	32.434867603387254	0.890508996241181	0.7286477213967245	0.14299205419916544	0.4674308913781405	0.5870486739917815	0.6334050154973604	79	15	10	36	5	40	94	31	42
TMEM39B	2.0816070180398496	2.5391171498919687	5.194245839736129	0.5256778386033659	0.7284776486385482	0.07477398941322985	0.7623560180037565	0.714941354926945	0.7682201040792965	12	1	8	3	1	7	4	6	17
DHX8	5.503165821608609	5.658363129004833	58.888895310800514	0.7135121079681042	0.7282992709921585	0.3671102214283621	0.32530365455141536	0.37461461741500024	0.34955294478042176	79	15	79	102	8	54	136	68	137
LAMTOR4	4.214997708547163	4.387945699207385	24.12958853663197	0.8995994589622001	0.7280673022259472	0.21165710493965478	0.32760263514403415	0.5142573335068203	0.5138474221764053	36	7	24	11	14	30	43	23	55
C1orf131	3.899648109415032	4.035641261587844	18.21377509871553	0.6948834083749388	0.7280523928622953	0.29063605779999135	0.3890270079307695	0.44929882674240035	0.4270127069384261	27	6	19	19	6	16	35	23	44
ASMTL	3.699920028151531	3.9936413575229817	17.23781354567562	0.657613563412462	0.7280154569759459	0.15732017256750874	0.5524649253446685	0.5836338418544889	0.6069621984015606	30	4	13	35	2	30	31	13	36
KCTD1	3.060394561293412	3.3773684791823704	10.716825527355	0.7763941215236623	0.7279209281861279	0.12137482883154728	0.5152135292023533	0.6332897332062957	0.6773112809052335	10	3	8	25	2	7	24	17	22
ZNF7	3.6384815147855005	3.894766105547908	15.929450285184178	0.6762544450866319	0.7270131655412915	0.1777163915941036	0.5108521261403257	0.5517460171674073	0.5793209903711384	21	2	17	32	4	18	23	19	45
HLA-K	1.0586942190728348	1.8808121134729214	2.717065324292845	0.25703316955617067	0.7270114517370966	0.04245250082005336	0.9202543118141148	0.8202910604039645	0.8321829461948869	7	0	2	5	0	4	2	7	2
ARL4A	3.8749593746474633	4.083889209786636	18.740643035311376	0.7858869624166139	0.7266366849151393	0.1875701680591467	0.4328753504610792	0.5298004498891878	0.5575309049969804	13	5	23	35	5	16	34	27	43
BMS1P4	0.6934855826205417	1.708739737399682	2.0240670007878028	0.813229330654396	0.726296429185754	0.032971420764590975	0.7351071160469977	0.8346989952885433	0.8663933936657007	6	0	0	5	0	3	1	2	9
FABP5	4.295652156959205	4.574832467035657	28.19411116601435	1.1700661326691981	0.7261786128595283	0.11050330051632432	0.28431131070360355	0.6235515242329261	0.7002872227053406	36	11	11	12	21	41	63	17	53
SPP1	6.093073399571	6.36247183214803	97.35304639003655	0.8171462305244575	0.7259674734653203	0.17519953645871242	0.41386359934867456	0.5464555514282822	0.5707513356205147	116	21	71	263	11	157	153	80	224
SNAPC5	3.269091375240904	3.59958362586101	12.794329300134827	0.5617111775100125	0.7259192358968518	0.13274314969026835	0.6735084325070051	0.6192150893668061	0.6591152923089666	15	3	19	23	1	19	22	18	17
TOR1A	3.921155215207619	4.419596658265838	23.400627819961045	0.9991493032869952	0.725801881608378	0.1579386444453706	0.4726675735826244	0.6246255593296631	0.6063618596742935	48	0	18	45	8	17	64	24	64
PIH1D1	4.200498734745192	4.46214123455298	24.542264119758194	0.6035410106358698	0.7252184582414862	0.18171294138070357	0.5609378604147841	0.538723416837865	0.5690333863806974	37	3	49	24	6	15	54	43	46
CD27-AS1	3.1517619592081556	3.4399509698142463	11.332387158467911	0.5710925164609744	0.7252002374564321	0.12834641674984223	0.652830973167012	0.614305439156831	0.6685398658766484	26	2	7	16	3	19	15	12	23
PDZRN3	5.2265415096057035	5.591880101040409	55.701196494437745	0.7991073669117515	0.7236779898387768	0.15347991376101694	0.47265006858796127	0.5901215471104946	0.6028706736726146	195	3	51	61	8	67	118	68	105
SCUBE1	4.0008797629806425	4.420238053994546	23.827473387483625	0.8366809174687482	0.7233975357229395	0.11206779530627013	0.5635919279709385	0.6546036201033755	0.688568084213261	63	2	36	7	9	10	43	42	63
[truncated: 13,865 more rows]
