# Supplementary material for: Genome-wide bioinformatic analyses predict key host and viral factors in SARS-CoV-2 pathogenesis
Source: Commun Biol. 2021 May 17;4:590. doi: 10.1038/s42003-021-02095-0 (PMC8128904; doi:10.1038/s42003-021-02095-0)
Supplement: Supplementary file 5 — Supplementary Data 3 [file 42003_2021_2095_MOESM5_ESM.zip › GSE150316_ValidationDataset/WithoutThreeOutliers/case5/des_Case/unfiltered/controlVscase5_genes.DESeq2_unfiltered.tsv]

gene_id	LimmaV_AveExpr	edgeR_logCPM	DESeq2_baseMean	LimmaV_FC	edgeR_FC	DESeq2_FC	LimmaV_padj	edgeR_padj	DESeq2_padj	NegControl1	NegControl2	NegControl3	NegControl4	NegControl5	case5-lung1	case5-lung3	case5-lung4	case5-lung5
ORF1a	1.4521801567165633	3.7840288809960096	14.01577296900424	5.9354982613025555	8.268770028432867	9.008717777744097	0.001106606182463057	0.0029008616312539465	3.1796378124804747e-9	0	0	0	0	0	20	66	20	72
ORF1b	1.216745239706368	3.4291115404092363	10.348582658427624	5.482990339371703	7.8462600407851815	8.458432544876558	0.0030113250670389434	0.009373132357654848	5.572068804323515e-7	0	0	0	0	0	14	64	9	52
IGHV3-64	1.0988101789374587	3.16764060862102	9.070753448193559	4.946802466724067	7.602725316348922	8.1473513774553	0.010326723517890116	0.024562973680806354	3.841381664196591e-6	0	0	0	0	0	33	17	12	30
S	0.8065960288104229	2.6904758009126066	5.692058275082276	4.48952254967706	6.970452240251572	7.309326958635814	0.021438582072828855	0.04183879634313166	1.3542441492729696e-4	0	0	0	0	0	3	20	16	30
CYTL1	0.5494077548672107	2.710676258596162	6.355868747598078	3.7713132927269384	7.077249696638854	7.297512910100528	0.08902531240796303	0.09468417923391849	0.0014450783098328944	0	0	0	0	0	1	16	34	8
DSG3	0.4814465212053419	2.533063916942183	5.345373928399362	3.484056901618501	6.83216021819724	6.96674235833705	0.17314350732170566	0.09886980851331269	0.003145367628491327	0	0	0	0	0	23	1	5	24
IGHV1-46	2.80765113910199	5.525376064686458	53.56833210851986	6.403328126572681	6.291543790480461	6.210964475894351	0.005765672895388346	0.002282593738116899	1.8086848642359873e-11	0	0	1	7	0	194	87	92	134
N	0.5160753833646237	2.1293177842779114	3.2014926831314363	3.8541846338080825	6.176819605017592	6.202082704803427	0.028387148575410564	0.0690447469081279	0.004315411158238499	0	0	0	0	0	3	17	5	17
IGKV1D-17	0.4487730432659621	2.063189292845232	3.2574659198148157	3.5641271203863005	6.145572375664058	6.10981376665447	0.06140262443392394	0.0851947853773803	0.007731826426303628	0	0	0	0	0	11	5	3	17
IGHV4-34	3.5417562589766405	6.498109695639491	106.13312857136475	7.0716012746094785	6.194510517318638	5.963848203036736	0.002889403576301512	0.002282593738116899	6.417199532648389e-5	0	0	3	15	0	329	326	89	444
RP11-488L18.8	0.33427745287373106	1.826909713333094	2.4994552595667745	3.334164099129673	5.775587641443361	5.538662186196948	0.06140262443392394	0.09033236462957998	0.019603349017360636	0	0	0	0	0	2	10	8	8
MIR205HG	1.8753160479838134	4.039431320948669	18.375846721889676	3.9893747103058526	5.6388742003690755	5.473690062651661	0.1445171294637629	0.02632566836073967	2.070590141657152e-5	1	0	1	2	0	73	5	39	39
FGFBP1	0.2482723144050094	1.7391120258493311	2.392267884033605	3.0808700111425438	5.6732535080233735	5.317176851859175	0.07925483888629473	0.10860265257888313	0.032498972348952104	0	0	0	0	0	10	6	2	6
IGLV2-23	3.529753746346434	5.960278310174341	72.58233168829558	5.916007489003657	5.322820130790233	5.037854028434497	0.014231573709493768	0.005206689055486889	1.0791208510665936e-4	0	0	14	7	1	253	138	58	321
IGLV3-10	2.6866384968725017	5.332982934519648	46.307686022993806	6.505625460694951	5.4231943988447995	4.7386242587914875	0.002889403576301512	0.009373132357654848	0.020654626446410636	0	0	0	13	0	146	114	67	146
S100A2	1.7609991745899953	4.129833917004603	19.415966429881674	3.8982002882770352	4.990843618150574	4.249299082872499	0.2115409349909673	0.0690447469081279	0.03408227764851899	1	0	0	6	0	91	3	16	67
CLCA2	1.1194948321774607	3.150455242991364	8.869164775712136	3.271030725544977	4.824838152397062	4.235181409357198	0.2721116569200552	0.09637256790103607	0.0061527495416122775	0	0	0	2	1	32	1	6	53
IGLV3-25	2.95837530336664	4.978031248488132	35.69475007840925	5.172602939308752	4.367123952980403	4.224614201400716	0.014231573709493768	0.02112520381793545	1.3876623394043874e-6	0	0	12	9	0	113	111	42	95
PF4	1.7630442573786291	3.49348511929385	10.725118517057034	4.294282267508001	4.45487895568134	4.213994175301539	0.028387148575410564	0.03014658960132532	1.9069575137828452e-4	4	0	2	0	0	7	46	10	85
LTF	5.497228184499192	7.503908361784691	216.44584091612762	3.74413685396375	4.548774866194088	4.044458274887112	0.10063524586854106	0.03551106911358366	9.361886882880708e-4	21	11	10	53	8	72	766	1015	86
LAG3	1.8825068769675064	3.462679113291624	11.649346962689847	4.2581742748022124	4.37758261581644	3.9727099197107636	0.028387148575410564	0.05902061517796078	3.462649948251138e-4	0	3	1	1	0	36	25	12	40
TMEM40	0.9158110193193019	2.319011777435673	4.137205277058032	3.263754200671037	4.346573181421097	3.9213898791508246	0.06140262443392394	0.06990223554816538	0.012295207288906712	1	0	1	0	0	14	17	2	12
IGLV4-69	1.1045535474554766	2.5573037075088814	5.323121115830286	3.7538034144263697	4.1763991190492344	3.8167878144076126	0.03194990800461558	0.0785807267403041	0.005240575306796507	0	0	0	3	0	15	14	9	15
SMPDL3B	0.6196171594638339	2.059221355719491	3.1691179281886224	3.3909577301945477	4.4476278233511355	3.8059059277231895	0.07109585263895103	0.10341646925659814	0.023490496969758735	0	1	0	0	0	5	9	3	20
SNORA2A	0.8948463472434026	2.2150345468422916	3.921813311900073	3.0995411234240873	4.238767965005678	3.78774043856849	0.06249097711235614	0.07657451319596388	0.015738350143973442	1	0	0	1	0	15	9	4	10
IGHV4-59	1.3517254714784173	2.7984019680585	6.592235796305485	3.6276356979982807	4.12503760460151	3.7849245198276917	0.04006315871662782	0.0690447469081279	0.0032216030966455834	0	0	3	1	0	24	17	6	18
HIST1H3G	2.348652630313274	3.670170288391936	13.403545759457627	4.072733080907317	3.8688813379491447	3.653693652017966	0.021438582072828855	0.03476637520336468	2.8618113845243514e-5	1	2	0	5	1	31	44	16	47
APLNR	0.8531661867156151	2.1916954327486926	3.4522159841166347	3.141610355014518	4.118975670992918	3.6199297035860747	0.06140262443392394	0.07657451319596388	0.021841509442382657	1	0	1	0	0	4	25	5	8
CTSG	1.8761348322736953	3.250886791422141	9.44619329379009	3.984220424164331	3.8871424015095632	3.6043859251702974	0.021438582072828855	0.0690447469081279	4.1704623984449313e-4	2	0	1	0	3	15	45	11	33
IGLV3-27	0.812390034507537	2.100862615276836	3.5543994004786494	2.9206673434113855	4.04177971728161	3.4882218151547053	0.07925483888629473	0.09886980851331269	0.028008947344150364	0	0	1	1	0	14	7	4	8
DSC3	1.0602411497653201	2.7008200526484303	6.201644108425978	2.701943627076562	4.018335047292605	3.460433158231702	0.2869277945584616	0.12218523168434797	0.024074142634821112	0	0	2	2	0	25	1	7	24
CD3D	0.819595717213089	2.0399130230275846	3.3415027526965737	2.880219867641686	3.9903489079192913	3.4505889018600118	0.07469856301080982	0.0897070587179129	0.02815474425613589	1	0	1	0	0	10	6	7	8
IGHV3-66	0.7523330846818804	2.0684967682740707	3.427794646093076	3.135804761736754	3.989391584957363	3.4201055894693884	0.07455338760325327	0.10860265257888313	0.030588316056125497	0	0	2	0	0	9	8	8	7
CD79A	0.6899404606858951	2.1320941552785704	3.1918519195062336	2.8621897496466344	3.97584475595525	3.2629708080555675	0.12454685851580985	0.11229997867605715	0.051188981480848626	0	0	1	1	0	6	26	1	7
IGHV5-51	2.349213036823698	4.218489964111716	20.447649378553898	4.223989088408988	3.9127214589339068	3.194032785677166	0.06182542669982875	0.0707492114691737	0.05235781479572981	0	0	5	11	0	85	32	11	67
KRT14	0.7302719750628941	2.124588022329232	3.8226482127738266	2.701463470954079	3.9718107252665997	3.164793277354776	0.1935295099746853	0.1431717536117507	0.04163528039679321	1	1	0	0	0	14	2	5	12
FCRL1	0.5836421319845344	2.1921860535965387	3.216616886943311	2.697888219872175	4.027108742096753	3.147890897495067	0.17246211560600067	0.129730905650973	0.07164881794740115	0	0	1	1	0	2	35	1	7
HIST1H2BF	2.7850406453440573	3.983083442075451	16.744222555872653	3.523174132965316	3.3227961897402922	3.113127896834277	0.021438582072828855	0.03014658960132532	3.6765561468995305e-5	8	0	10	1	1	39	63	18	55
FOLR2	1.7932352951835429	2.9885957124105893	7.818608900054369	3.5524869405997817	3.3883626647896743	3.0616592820529753	0.042253458376845805	0.09244322466339738	0.0030512867039345364	0	2	4	1	0	14	25	14	23
ACKR1	2.778521316544173	4.355618766985619	23.040487468112726	4.683270714836294	3.8540688715030784	3.058328663815632	0.021438582072828855	0.07050930223477288	0.004263626102063076	0	1	3	1	8	29	73	59	57
HIST1H3C	2.461021618101273	3.8032979905308175	14.617452634571439	3.8574763185758854	3.259944224434277	3.002256201123701	0.028387148575410564	0.0690447469081279	7.163721283797735e-4	15	1	0	3	0	27	42	25	56
FAM129C	0.9316470037406663	2.1740338557087506	3.3227954262652903	2.618726577828514	3.5752598040936063	2.9137389573045267	0.1007302938218811	0.10528812448234175	0.051527952860981274	1	0	1	1	0	4	28	3	6
KIF2C	2.157595436442328	3.304681874294395	10.157351400723126	3.505689292932343	3.2583332827924933	2.9038375028246777	0.046446039479578684	0.0897070587179129	0.0028477388242662124	1	1	0	6	2	26	28	11	32
IGLV1-47	2.137928135811545	3.7793907196408876	14.219139766892498	4.017123484496322	3.29010583462937	2.8783317226220015	0.06140262443392394	0.11551210329664505	0.015738350143973442	0	0	3	14	0	43	43	6	58
HIST1H2BO	2.23926108950001	3.4357499927115325	10.921756635240957	3.5123573545083673	3.145867979329372	2.8742916612933387	0.0331180141024926	0.07657451319596388	8.29885352674388e-4	5	1	0	8	0	23	35	14	40
TMEM156	0.7282492422431618	2.023375627797812	2.9778532851349135	2.997541783262315	3.6501418831246113	2.8154781355260865	0.08955192256026036	0.1412269340422486	0.05789201569408808	0	0	1	0	1	4	17	2	12
IGHG4	2.1407261923111007	3.612419537988516	12.339879812204614	3.809186018817305	3.166861934561648	2.7932423286683674	0.061304971592373726	0.10828656485050778	0.010528824498240854	0	0	5	11	0	24	72	13	24
IGLV3-21	2.2858950252075867	3.6457115725285267	13.013106098448834	3.988393390795653	3.209399091791539	2.7931908782967163	0.03477488531607575	0.10341646925659814	0.005526587652068717	0	0	1	10	3	28	40	13	53
IGHD	1.8146657377956374	3.530404805590651	12.097695319954036	3.683627433490337	3.300757552027343	2.758095337807716	0.08902531240796303	0.16271055029469642	0.03840923512272214	0	0	1	13	0	10	38	47	12
ITGA2B	3.8247791763935055	4.887733026759689	33.1147867575784	3.2141411847546304	2.9371969617206375	2.7460218482391463	0.028387148575410564	0.03014658960132532	1.9967207667536877e-5	22	0	19	4	5	36	82	60	171
TCN1	1.2118621772121378	2.516929806401354	5.354567062185451	3.029959179035278	3.486049178419272	2.6914146231995626	0.13181037097735843	0.15842242524801883	0.03817495287860319	0	1	0	2	1	19	16	2	12
MFAP5	2.201872370699161	3.1973027995054593	8.90569100512403	2.5310530714500357	3.0826673128419704	2.681239063896671	0.11503365008129687	0.07657451319596388	0.008942310240910101	4	1	2	3	1	4	59	18	15
AC233755.1	0.9431018362922333	2.248590523231627	3.9209113250856116	3.266973658184679	3.3465993724940035	2.675000585926976	0.06549653145239814	0.16426797415702815	0.05566089478824438	0	0	0	4	0	6	9	10	14
IGLV3-19	3.228721698384536	5.2777931596855945	44.29462817704791	5.038001900103481	3.8096093933171598	2.6599134944514407	0.03186850926565535	0.0634618646962939	0.10116252097464708	0	0	13	26	0	145	119	34	153
CCL19	2.8701483291032326	3.626354484991553	13.056378151599686	2.711553446655122	2.8614549061188224	2.6562025556748052	0.028387148575410564	0.03014658960132532	1.0796057617003501e-4	3	2	6	6	1	23	39	25	33
GREB1	2.045705809294632	3.164631422500992	8.986523663315177	2.843666351156526	3.0832322668859855	2.579761521323875	0.09504816831559855	0.11442850538172294	0.015738350143973442	2	0	1	4	3	5	44	24	14
PLA2G2A	5.2428333140357894	6.305177831860111	93.35894824000763	3.4328165946444504	2.988075503004742	2.5669981327386626	0.03186850926565535	0.0690447469081279	0.0015786213690252887	11	8	9	49	24	59	385	261	174
CCNB1	3.0718109449883517	3.7939979591252935	14.710889546429346	2.691654395139208	2.7365496853256794	2.536894118839779	0.02473003029856117	0.03014658960132532	9.626927045941556e-5	12	2	3	4	2	19	41	27	56
PMS2P4	1.2206220779735526	2.409051957030684	4.530652877695053	2.821295978599794	3.120104545131506	2.5274148063230775	0.07925483888629473	0.14248688581168725	0.051564342833729356	4	0	0	2	0	15	13	3	14
CLEC1B	1.5143584021533703	2.5041517073343544	4.699169944098733	2.693730082138565	2.9947667271524256	2.513442462709087	0.07109585263895103	0.10528812448234175	0.028008947344150364	1	0	2	2	1	4	19	5	27
HLA-U	2.0602700877705824	3.0188318714844704	8.190710964639985	2.879680994463512	2.902516676913073	2.4957108063650386	0.08623935381092798	0.11360731584926007	0.011536302439992187	3	2	0	4	1	18	12	13	30
HIST1H2AH	1.839011573357404	3.0263717145446134	7.693231099917743	3.3664166966551274	2.9175285206889945	2.4899219248988333	0.04563955958207707	0.12330656818444222	0.0191949814929274	10	0	0	1	1	14	28	9	30
HIST1H2AL	2.5155124331515792	3.2771132548489805	9.896263508487626	2.5500211080098714	2.7610208881478173	2.4799226199779776	0.04563955958207707	0.06185163829166443	0.001789730454604192	4	1	2	7	1	21	27	17	24
HIST1H2BH	2.7515591085832005	3.904183960420419	16.096435503487214	2.92516934956319	2.8125154739062084	2.462369423059324	0.07109585263895103	0.10828656485050778	0.011887909841002709	5	0	2	18	1	55	38	14	35
C12orf75	2.2270079371623384	3.0836983291526736	8.394416330711577	2.4386667066339442	2.7976731947480045	2.4572422544514105	0.07816416883350213	0.0785807267403041	0.006201621287153262	4	1	4	4	0	19	30	14	13
CBR3	0.9588440569527404	2.1451309840708723	3.4422850074026337	2.2875902035666287	3.231447985038	2.445372921118446	0.17651033135756256	0.14585516677340135	0.08502766514994096	2	0	1	1	0	1	18	11	6
RPL24P4	0.9156036804812026	1.9953550739958414	3.3267421529088113	2.4416217947289662	3.2510278416095515	2.407631410781998	0.16689962944241052	0.17058073165909945	0.07213757569245273	1	1	1	0	0	6	9	9	4
HIST1H3F	1.9002860855212578	2.8096572694150073	6.380870984659007	2.6439808641455667	2.785838983074959	2.3965109369148982	0.06149175714521898	0.09869677696148159	0.015290823257809208	4	0	4	1	1	13	21	5	28
RNU1-28P	2.2817964801278436	3.2219440813820595	9.67233325499743	3.229388064145462	2.805383765053718	2.3747002090251796	0.06782592388157528	0.12218523168434797	0.011169641442371394	0	3	3	3	2	15	24	15	35
DERL3	1.10202835930523	2.262882424681448	4.090641655183941	2.676968446464523	3.0824015965649934	2.3671039303264596	0.12871749053238757	0.17504870047983376	0.07258859335523925	0	0	2	3	0	13	5	6	13
KIAA0125	2.244282275979501	3.433292073384159	10.836270508716368	3.338585425338384	2.7971767834651704	2.3363895931926564	0.05005384516184003	0.12927783770572573	0.025224894585146335	1	0	1	14	1	22	50	12	25
RAMP3	4.208153959338317	4.842659644128868	32.38775881963056	2.4651749063909545	2.4933170378177434	2.326367620232023	0.014231573709493768	0.009373132357654848	2.4559630671891313e-6	24	3	24	9	3	49	79	60	111
PMS2P1	2.1749237041493594	3.074575125636936	8.632817551671415	2.750942818343507	2.7354279419821417	2.3053266653756466	0.06610745257696195	0.1279098375017301	0.015290823257809208	3	4	2	2	0	15	31	14	16
IGLV3-1	0.8385951994003573	2.137784729218179	3.62729050130494	2.982359046164648	3.202536019400215	2.287343504686227	0.0919298331340252	0.20063585977262402	0.10223105108083892	0	0	0	4	0	12	7	5	9
MZB1	2.6082794013173176	4.3155784378008	21.853269308242126	4.3891849920738375	3.371773905692313	2.231745682381953	0.03194990800461558	0.09033236462957998	0.11829002071818615	0	0	5	20	0	67	52	27	62
MS4A1	1.9136699663399397	3.587707134384614	11.660930245128695	3.0643627932558273	3.0366574842307967	2.229177431229093	0.20051117292092613	0.19738002149455802	NA	0	0	12	3	1	6	122	7	11
IGHV3-74	0.9477462389117496	2.3448963517518058	4.368654135785895	2.619258349793524	3.193967711257485	2.2194175724580427	0.1858452854732468	0.20907925194468674	0.1101667471212484	0	0	4	1	0	18	15	1	7
GGT6	0.9031629966476407	1.9472619195573198	3.097649671166095	2.484752155426059	3.1219260991444693	2.2155333828483283	0.15548007777369638	0.17692859119197077	0.0856406008175399	0	0	1	1	1	5	9	8	5
HIST1H2BL	1.662723294595182	2.8066588986627097	6.577505818692979	2.924010837689284	2.7603259848007182	2.17589651975579	0.09504816831559855	0.17506068138730405	0.05546675031379744	9	0	0	1	1	15	9	10	28
TNS4	2.0866789248074427	3.3623399897738233	10.599559912386905	2.8275809415137605	2.7195391682683643	2.173761776613124	0.139131029091019	0.18031053987053144	0.05737453597113544	1	0	3	14	0	32	9	18	30
IGHV3-33	2.736197212581517	4.168052807651802	19.65468021784265	3.5417271850145995	2.678626902885364	2.1464378522135523	0.08929339483907021	0.17506068138730405	0.05235781479572981	0	1	24	9	0	65	31	17	60
HIST1H2BI	2.217583591652974	3.291754772193032	9.85794046658035	2.967135798503881	2.596722122479689	2.144577391735964	0.08778270554532884	0.15894854134418435	0.025224894585146335	6	2	0	9	0	23	40	9	21
HIST1H2BB	2.2031711596908883	3.1668554402730846	9.048023110470522	3.0685507648000376	2.6019926256521853	2.126467322142779	0.07455338760325327	0.15137830675987338	0.024273998466410266	9	2	1	0	2	17	28	9	32
CDCA8	2.1838315206698025	2.9191782656013667	7.4848003370695695	2.2709705867434726	2.5390901477375984	2.1215577549269815	0.08929339483907021	0.10718649999459252	0.020782278114697125	7	1	1	3	1	16	18	14	15
KIFC1	2.830415106533434	3.5917243757007324	12.41785054092467	2.477306248013478	2.432802062257972	2.1137563304737643	0.06069295928857911	0.08414323953567794	0.007521832636216837	16	1	2	6	1	25	28	15	50
POU2AF1	2.663864165743595	3.941968926008323	16.324866981958106	3.508809984534203	2.578773420150002	2.109762065452311	0.07469856301080982	0.16518084144967626	0.03858835417937424	0	1	10	19	0	40	59	17	37
ZWILCH	2.990196377053865	3.602758080645462	12.581696607200978	2.354663924605899	2.3490507845368946	2.100904992162902	0.04006315871662782	0.0690447469081279	0.0018559901515987657	13	2	5	3	2	19	44	14	45
RETN	1.2083993424014525	2.326046248953792	4.284423186791567	2.773907028024361	2.9378787870074397	2.0879645700342193	0.13405322883904888	0.191992050241388	0.08074097125530759	3	1	0	0	1	7	24	4	8
TNFRSF13B	1.4457844682851468	2.6884827185729403	5.42472628692987	3.0848296494925185	2.757788099662626	2.062171968353949	0.07925483888629473	0.18875458598056166	0.08471166177430824	0	0	6	3	0	5	34	5	20
IGHGP	1.6627525966697958	2.8924018979844925	7.124068416978106	2.8829984764861685	2.6901159856685664	2.0325855168997045	0.12871749053238757	0.2093201213174572	0.08164923894570293	0	0	6	6	0	23	9	8	23
HIST1H2AE	3.2991434136880438	3.872990873743015	15.925696092870881	2.2471050126368124	2.2395165451813175	2.0140492372934564	0.043185235223245674	0.07595337328849376	0.0015647531888075548	8	1	8	7	6	31	37	19	52
HIST1H1B	3.6858876358012265	4.640356796011511	28.159863073459746	2.913169252302326	2.453398445203672	2.0131197317278495	0.07469856301080982	0.11551210329664505	0.022627690590071553	39	6	1	7	2	76	76	21	78
HIST1H2BN	3.4810417823110997	4.055429513109928	17.931287085656983	2.154991525789303	2.242434015163431	2.0080882299696623	0.043185235223245674	0.05104090145271045	0.0010342356569522505	11	2	8	16	2	39	54	16	55
FCRL2	1.0407870712588656	2.5068136695686016	4.573493155645693	2.5385663204776505	3.192182854408558	1.9896719616396406	0.2243720750636989	0.20829653011826754	0.11336578016112049	0	1	3	1	0	2	46	2	8
CPXM2	3.571573680807195	4.175804985698444	19.862096868601586	2.1260358181443606	2.2675543314004685	1.9835446266768517	0.07469856301080982	0.0707492114691737	0.003960443953072766	18	5	8	7	2	14	80	44	41
PDGFRL	1.3242955526173776	2.5102471620896156	5.367525665546457	2.9939194074152753	3.0411942146790505	1.9801997844606392	0.1320179063747896	0.20990604980073427	0.08483289271848005	0	1	0	2	2	3	19	15	11
PPBP	1.9163935497555813	3.2077912133811046	8.821537528563383	3.5070117043440194	2.6622967946141043	1.9736536711869401	0.06140262443392394	0.191992050241388	0.07967466740562554	1	0	13	0	1	7	30	14	45
CDC20	1.0908616209833886	2.1739118268762856	3.5101075671077897	2.7335418770894027	2.767596188354467	1.9586162594875682	0.07469856301080982	0.18775227715132337	0.11118358531269795	5	0	0	1	0	7	12	5	12
SP140	4.084327939252402	4.635647754274342	27.73928958955303	2.282597810317004	2.142222593683462	1.9359307810879869	0.03169706041072131	0.0477773400327331	4.564429753977372e-4	9	5	22	24	2	40	102	36	78
APOD	7.317865813378291	8.028106436934864	314.00860189811254	2.2045443334578163	2.2668968822579556	1.917153731209935	0.06149175714521898	0.09195929823751081	0.009128867467298496	235	22	92	112	111	214	708	1022	516
AC159540.1	0.846753353620472	1.9264392554453307	2.8286807569982755	2.437163674590014	2.9360478228107922	1.9150868127304355	0.12454685851580985	0.18776261376415254	0.13384355281080915	3	0	0	1	0	4	5	8	10
PSMB10	2.613209075285833	3.415005687443391	10.77123614135678	2.1733941969234225	2.2922724971338226	1.9063299374971534	0.11503365008129687	0.12199104906133759	0.023115964487319243	13	1	5	6	0	25	16	12	46
RNVU1-18	2.232198832005671	3.2530437875193314	10.29629205053832	3.1331353646732483	2.8436153076059454	1.9049933888322315	0.07469856301080982	0.17071573329253995	0.06024086990033771	1	2	1	1	5	19	13	19	34
VIT	1.366688617509102	2.230125448044162	3.9390795065257316	2.1882246932747718	2.636237080492943	1.8987737509861196	0.13389684860047021	0.17337203121460934	0.08938576251424524	1	0	2	2	1	3	12	11	10
ITM2C	4.030725886161812	4.554530492395049	26.42072768749394	1.9302261470711781	2.118893581372015	1.8958932216304565	0.06370688248153067	0.04739015079854759	8.920275493623275e-4	17	2	20	19	4	60	45	38	73
AJAP1	1.1985468308041491	2.409688514754028	4.519795400312682	2.9209132642862468	2.781485519061782	1.8848538440737175	0.08929339483907021	0.22195821596758994	0.11875123431856763	0	0	6	1	0	13	9	4	18
CD72	3.3652556161774494	4.098027412162582	18.415058046868992	2.46468889957889	2.235592709915187	1.8739764429769696	0.06549653145239814	0.10828656485050778	0.019007089842758996	8	2	3	25	2	37	43	15	80
PRR4	2.8306739481620826	4.218239761713196	20.332484980998686	1.6153527543944493	2.5054271853939154	1.8284562230419283	0.5174011294522637	0.2344430425912038	0.0946188222781007	8	0	11	21	1	3	82	79	9
IGLL5	2.010922598522129	3.2731805688482356	9.599066028396066	3.1686631630119306	2.4779068408731173	1.8258687034661425	0.08902531240796303	0.22457707405975436	0.0898393615351872	0	0	11	8	0	28	24	8	28
HIST1H2AJ	2.3924854161664655	3.4919338879203154	11.29632027606124	2.984367624796241	2.313044828783329	1.8004324281668849	0.08580847786077903	0.191992050241388	0.06368633969498702	18	0	0	8	1	23	44	11	31
HSH2D	2.4979325484216868	3.4073462263196075	10.384367506103645	2.4839100125634355	2.204038845385265	1.7991244730967202	0.07415542652560798	0.1620356466928522	0.032498972348952104	7	0	5	14	0	14	46	14	29
CEP128	4.946295197041987	5.404340967147637	48.707653728012914	1.9410267586639534	1.9433382628334788	1.7694526287535501	0.027305555854935642	0.03014658960132532	6.417199532648389e-5	61	8	38	25	3	71	142	63	159
HIST1H2BJ	4.083238521931231	4.940242826777041	34.814189306700335	2.5878372518648516	2.117725441756091	1.7659840890256575	0.06782592388157528	0.12502362862489821	0.020463400057385353	19	0	7	46	9	71	111	36	90
LINC00493	2.3804856040745865	3.2765305585060203	9.526663538310338	2.580626100765699	2.234477134618914	1.7433456688152527	0.07455338760325327	0.17692859119197077	0.05527895491271456	6	0	1	14	1	10	28	19	33
HIST1H3B	3.2106184340361463	4.180193656273784	19.698718329882684	2.968280670671024	2.1890657845107504	1.7422512474506988	0.09514809544711893	0.17071573329253995	0.042935245215379926	19	3	0	23	1	39	49	22	69
FAT2	2.6288207096233083	3.4066280903413806	11.155518363660931	1.97986719799734	2.2099752031462656	1.7405955029888136	0.1827301620307661	0.17058073165909945	0.04535842603069122	4	2	11	7	0	28	13	20	25
BUB1B	3.0959238969523035	3.9544614411194354	16.421358236117015	2.5739172831263977	2.1531077194122767	1.7268299845381267	0.07816416883350213	0.15412722422360803	0.04411690980199419	16	1	1	22	1	35	40	16	60
HIST1H4J	1.300425303705177	2.383524145560852	4.882366578282926	2.7223672459395125	2.758292245008462	1.72194766570944	0.1622745285744269	0.24356876843416234	0.11164750025713692	0	1	0	4	1	14	8	7	10
SPINK5	2.265437835035199	3.253538139876639	9.612712316669795	2.6065440476760493	2.3017050212816206	1.7073554362844439	0.08902531240796303	0.20016105506815404	0.0856406008175399	19	0	2	1	1	20	20	19	22
PIK3CG	3.4846345418391524	4.147978769332533	19.912694290895747	2.5322612713462234	2.1441913888698965	1.6943742373490367	0.043185235223245674	0.129730905650973	0.025224894585146335	5	10	13	6	1	33	58	25	53
HIST2H2AB	3.4654549817952036	4.007503648733917	17.483378805243014	1.777052156128903	1.989595399065331	1.6910204266163682	0.09504816831559855	0.0897070587179129	0.009791593350874725	16	2	13	14	1	38	33	28	40
KIF11	3.583367330809723	4.109950842531019	19.179995060462097	2.158317947499533	2.031838885467316	1.6894753607038515	0.06250972495125243	0.10860265257888313	0.015290823257809208	14	8	6	7	3	35	54	13	68
ADAMTSL1	1.9326577099226598	2.8130660367610902	6.247302803776882	2.118026212034531	2.3121189970839398	1.678935438255836	0.1589912813093708	0.17864165672720095	0.08935860632852519	8	0	2	3	1	3	37	10	16
TIMM10	3.0192423948523874	3.68699124449854	13.475412059834474	2.0224745709660734	2.009791680035656	1.6734174968698545	0.09231507906356656	0.12502362862489821	0.01586500231245518	16	2	7	11	0	17	37	28	33
ITGB4	4.6721861047480875	5.252754129352333	43.557687318645094	1.9081855567829056	1.8940181811173329	1.6521627801832277	0.06782592388157528	0.0897070587179129	0.008415084710324245	31	2	36	56	3	57	89	86	132
ABCA10	3.893043005461491	4.532612518785035	25.92245118591017	1.8726386985501955	2.0121178204255177	1.6519851724878525	0.13370715454597862	0.11712933195025312	0.023822741344114533	32	1	16	9	7	14	74	70	59
ADAM28	2.5978042585368692	3.7415513655585753	13.712874442928298	3.0792100510046208	2.2153863399709395	1.6470088869190662	0.06782592388157528	0.21702551834655467	0.08867696799092946	1	0	11	21	0	16	48	25	42
PLVAP	5.1658410433510085	5.67472537441313	60.02886191910904	1.9742689979685222	1.9446780660672986	1.641013066598873	0.0774135950904301	0.0897070587179129	0.011169641442371394	45	7	13	60	17	77	154	139	89
FGF10	1.9235130349228535	2.741053598858859	6.44054290493984	2.022180315116951	2.3846005167811595	1.6175576419967874	0.20093756471902935	0.1975820162436335	0.09556512253435627	5	1	2	1	2	2	15	19	20
MKI67	7.081112514166336	7.70951459309732	251.31126831385004	2.5377103635938183	1.9755562057464426	1.5809565931874094	0.08778270554532884	0.12490133880072718	0.02970373059434542	349	47	13	169	47	487	565	295	766
ARHGAP11B	3.3819831340824935	4.1870866848731145	19.535667722682486	2.3371183195834173	1.9493469937047123	1.5671742363216998	0.08137112270014567	0.16877550110947603	0.042935245215379926	32	2	4	20	0	34	51	22	71
TBCC	3.3685349820089283	3.776342138757843	14.786203243158182	1.8777387067020537	1.8296862934006735	1.563013761958363	0.07415542652560798	0.10828656485050778	0.014976472670332037	7	3	8	11	5	19	54	18	35
HIST1H2AI	1.8236472414500626	2.58059099046112	5.659883894174638	2.2579829082007787	2.2196194949646695	1.553785749676362	0.10692025785794594	0.2344430425912038	0.09117681851399659	3	3	1	3	0	7	17	10	14
DLGAP5	2.6908751420776302	3.2933770501623716	10.000813670469078	1.9425848526863998	2.0062419052881113	1.5502284215503792	0.11994968157774726	0.15894854134418435	0.05280376038604035	8	1	2	11	2	24	24	9	27
IFI27L2	3.1670442963411154	3.6786941555330195	13.063023529802212	1.824696046590972	1.8604337569394875	1.5440456046838267	0.07816416883350213	0.10528812448234175	0.019441455532127117	14	1	11	9	2	16	42	11	58
IRF4	3.2924510697469156	4.042409388934464	17.658563064055922	2.4819185289108425	2.040013134794018	1.541923239517087	0.08596297198556846	0.17357089884248197	0.06486298587397635	2	2	9	27	2	36	61	12	53
HJURP	2.6626690507905213	3.465810218886666	11.185965482137215	2.4104732747605158	2.004402539955268	1.5379751551021743	0.08902531240796303	0.19317422324577052	0.06024086990033771	16	2	1	11	0	16	31	16	39
HIST1H3D	2.907893004831663	3.638589774866326	13.032460961775177	2.145076946753186	2.023445220130848	1.5363215130566472	0.11290734000982168	0.17357089884248197	0.06815475061570452	25	1	7	2	1	28	36	19	25
MYBL2	2.261735104432731	3.212283295311735	9.339111748390033	2.756468840444985	2.145632873423493	1.531689476026533	0.10577653984583497	0.24873824153510946	0.08502766514994096	6	3	0	11	0	18	25	10	30
ICAM2	2.7376887382944366	3.3687851658509103	10.523823349754018	2.13783674398393	1.9633921551969407	1.5272015937246122	0.09983222514578315	0.166383424076991	0.04846157995319804	13	1	10	1	2	18	29	14	30
CASP6	2.6648037900575985	3.2007586387887654	9.295572715433572	2.00163292766112	1.9437230211813195	1.5249487598985734	0.09731244658565344	0.16518084144967626	0.04804323216024549	10	2	2	4	3	8	32	14	29
TICRR	2.0492697435954232	3.017909319004823	7.875439524382264	2.6903094965576018	2.190150845736244	1.4903715913698963	0.11503365008129687	0.25439343867466097	0.10678028852947051	4	0	0	11	2	10	28	15	17
VAMP5	3.6696050862480916	4.186307225157616	20.684046465105048	2.2094818093552955	1.930476447366993	1.480523998205508	0.07109585263895103	0.14248688581168725	0.03858835417937424	18	7	4	5	7	37	57	25	45
FABP4	3.611292371790443	4.465057565603903	24.551751648813582	2.8006130546666004	2.1515491652050587	1.4799515105287504	0.07109585263895103	0.17692859119197077	0.08241392496435845	7	1	26	2	11	21	121	31	63
CHI3L1	6.363824287118386	6.781260681101126	131.75661199063262	1.7762647119540276	1.7842853935283438	1.47783583194336	0.06549653145239814	0.0897070587179129	0.014142929224393877	65	23	78	81	49	113	293	341	231
RARRES3	4.59477837549053	5.258493081520892	44.28500375945268	2.2965269834844255	1.8954092529225164	1.4730901328463846	0.0667667685772824	0.14248688581168725	0.04417477402747819	19	14	13	62	1	70	80	65	155
SIGLEC7	1.4361021071142313	2.2877461900508433	3.928333098607622	2.1817507137405774	2.302485568726385	1.4716279785599575	0.09797881812228773	0.2091795475302472	0.1386954742675908	5	0	3	1	0	7	10	6	15
SHCBP1	3.119586774138214	3.7611753006953883	14.27976524752864	2.1994512635099195	1.8951894629267856	1.4640102816676817	0.10760546955209471	0.17137685080792667	0.053255908885317914	20	2	1	14	2	17	48	23	37
ACAN	2.814255568652602	3.7244632633846555	13.813989861979284	2.1722842807065232	2.199571465549347	1.4501041114715758	0.22655723048975962	0.21045056493894687	0.10670313723183714	18	4	1	6	1	6	86	24	18
BSCL2	1.4008750976078392	2.3955051384843036	4.5946465717171	2.395687608057147	2.4308505005643406	1.4333121521137255	0.12454685851580985	0.24792294270785414	0.14761228438471904	1	0	1	7	0	11	9	9	10
PLCH2	1.953732350103583	2.7375824680768446	6.4631974281137445	1.737779834492531	2.1908704807219355	1.4207115336017913	0.2685274245575393	0.23120166935497927	0.12311705290990745	3	1	7	3	0	16	6	13	14
HIST1H2AG	3.6978663742094744	4.528916599430365	26.557485984815358	2.826089646169825	2.207148256125123	1.4032751122130918	0.07869963447811129	0.18031053987053144	0.09129750472201197	7	5	1	17	12	67	64	18	70
CA11	2.045640972616095	2.686834225333002	6.036090740334387	2.053276111258381	2.0677611123355435	1.4031075423381731	0.15552025696317734	0.2093201213174572	0.10595865802069841	1	1	4	4	2	9	11	7	27
ZNF691	2.171751107208642	2.742656592901899	6.538856533213009	1.9732056445661628	1.9983772500585988	1.3991475862441167	0.14334587502310372	0.21094847210639828	0.09246744554981176	4	2	1	4	2	8	13	11	22
HIST1H4D	1.6554563529038888	2.671497864655233	5.619124612926565	2.522734225994776	2.2833986156581805	1.3947758419924707	0.15086664367765187	0.2560743205675419	0.1386954742675908	4	1	0	7	0	11	15	3	28
SCARA5	5.080784522563718	5.624482859075651	57.129573023285225	1.6089865869817186	1.7640975994819068	1.394370837083386	0.17314350732170566	0.13786509043070688	0.04541601091513775	106	4	26	33	11	27	211	130	115
BANK1	3.077250292969657	3.7485667806620144	13.657249641236882	1.6791206005706232	1.9144957526886488	1.3820225505268833	0.2381106701209301	0.17692859119197077	0.08502766514994096	16	1	9	8	3	14	84	4	41
RAMP2	4.639229750337304	5.062855944109281	38.80428246876663	1.692973890427542	1.7128130497003657	1.3582244078002494	0.12807865954946288	0.12070470900327195	0.034444042597150774	14	6	42	27	11	47	50	88	101
VILL	2.8541809484004346	3.518842196770524	11.532866504270142	1.9353821920642915	1.7856046201845266	1.3532336314204705	0.10577653984583497	0.18775227715132337	0.061763387562046176	18	0	6	12	1	17	36	16	33
HIST1H2BG	4.000016907236593	4.488223243939828	24.929903947713054	1.8108243097618442	1.700765769866285	1.3487483176266435	0.07925483888629473	0.13655933987858312	0.042255033056639	12	2	16	40	4	50	58	25	71
CYP26B1	2.657832338788365	3.243257646672964	9.411957606324188	2.031375919888546	1.8622045840819261	1.3455108978302002	0.09138900276657251	0.18875458598056166	0.08502766514994096	4	2	3	14	1	9	32	14	30
DSP	6.9627492501986925	7.388332603320839	200.31553426798146	1.6835671298889614	1.6365571501935006	1.330923889446138	0.07941034340163186	0.12218523168434797	0.029279849191008393	155	35	126	322	13	384	302	241	630
IGFBP6	3.3162148974342585	3.934294297240367	16.135081630723867	1.78354801025981	1.7069289614503114	1.329237521968315	0.1604651175805009	0.18775227715132337	0.04846157995319804	20	0	10	16	4	12	65	27	39
TXNDC5	4.655855778482555	4.9603422248354985	35.7488615729444	1.4099408303216894	1.5573096215324553	1.3270362304623955	0.07925483888629473	0.0707492114691737	0.007689202912365572	47	5	24	29	8	66	65	49	87
GIMAP7	6.0232833650738	6.345816277875285	96.80102937804762	1.695428503989732	1.5715762933667747	1.3022385644288763	0.06549653145239814	0.0897070587179129	0.015738350143973442	65	20	116	35	29	168	156	111	318
EBF1	5.099505798305437	5.396986812536015	49.308640806856864	1.499676278833843	1.5487695684491878	1.3008365793287502	0.07469856301080982	0.0897070587179129	0.012295207288906712	54	10	34	26	16	40	120	104	109
NCAPG2	4.1551840306337695	4.491738915496618	25.18052361724599	1.5370528577491511	1.565651880233919	1.2909035373382487	0.07925483888629473	0.10319364356830091	0.019441455532127117	39	4	18	12	6	43	54	25	82
APOBEC3D	2.4559167940170163	3.088376673611894	8.457458313703391	1.7239604256551075	1.851394735530597	1.2856659335680793	0.17810437437123994	0.22694885387398192	0.09923453050229629	9	2	4	8	0	21	20	8	19
CXorf36	4.315827221194782	4.781204755030917	31.251516528079264	1.6318498793637655	1.597003015062386	1.2844922915433024	0.11382403487760866	0.1407407183619401	0.03125026872562986	40	1	29	15	11	34	59	60	91
NOSTRIN	4.871212252530914	5.332321178420305	46.7351962805667	1.8458474597346315	1.6181629931158323	1.271228226801255	0.07415542652560798	0.1389834093361184	0.03954436680030777	21	2	46	39	20	42	117	83	137
HIST1H4B	2.6479447059775985	3.2479738791360746	9.849038453217405	1.8899336832683353	1.772500405360276	1.2696813186269837	0.13837777469235993	0.2512740271075242	0.08502766514994096	5	0	5	9	5	14	21	17	25
HIST1H2BK	4.933939671031032	5.291296269729982	45.114245924353796	1.5907837981423032	1.504337502493371	1.2634641995468696	0.06782592388157528	0.10528812448234175	0.014120048424189232	44	12	26	62	3	61	118	53	136
CLU	8.96981928140314	9.232718648965552	727.6263855601592	1.3860899000634734	1.4740747900303348	1.2621249447728482	0.06149175714521898	0.0897070587179129	0.007404670776625565	656	128	491	621	245	729	1525	1602	1307
KRT15	2.826759537361498	3.5571760318489476	12.653407698827161	1.4014817290689174	1.911026057139218	1.2620509683570489	0.4231848556764897	0.24792294270785414	0.11647978914878113	12	0	8	8	4	21	7	32	31
HSPA7	3.260294952594703	3.8636329276048436	15.278786330619145	1.7532512560489526	1.64548444305429	1.2569220323305386	0.14270537190510366	0.191992050241388	0.05445395018139935	23	0	16	11	2	21	34	24	49
NBPF26	3.8707488377628017	4.546360105307366	25.68781790688005	1.8833955123356216	1.6896229972595733	1.2510519218708165	0.13012632684218278	0.19313114694062786	0.08935860632852519	35	1	41	10	1	37	44	39	98
HTRA3	4.605205867815001	4.981919879244511	36.39438756993611	1.3617366290997992	1.5877676678406947	1.2497500535552808	0.1622745285744269	0.12281319054084983	0.04153025220631877	50	6	17	31	8	28	69	93	77
SNORA13	1.9847075881457543	2.6894433584186337	6.425399417802875	1.708841865456785	2.188388043364695	1.2497452261408415	0.26179451706568907	0.2344430425912038	0.13374170259175458	4	1	1	4	2	21	10	6	10
SNRPD2	4.416523203544693	4.757833824244738	30.514113627347825	1.5136467192222747	1.501161670618445	1.2382699692118728	0.07566722645283333	0.10639865990634861	0.019441455532127117	29	3	18	43	7	50	73	32	90
ATL1	3.0347216155267196	3.5024923512993236	12.018651272217522	1.494447781086843	1.709547627859665	1.2358415472942106	0.19186419585049996	0.18252285881916674	0.08241392496435845	13	3	5	12	1	17	20	26	26
PTTG1	2.1426166134786917	2.9670479341631575	7.563736083840922	2.4070205013425268	2.0398015751576324	1.2187177298398921	0.1666945997752969	0.2651585399600082	0.13266636246553523	7	3	0	5	1	4	27	11	30
COL24A1	2.618193262131327	3.4944942918874675	11.162533903627935	2.3220793974536247	1.912810530462917	1.2066120068642294	0.11290734000982168	0.24792294270785414	0.14285852631493012	26	0	6	2	1	13	23	15	57
ETFB	4.229662342784962	4.573277575472146	27.036897250970082	1.5938008645186184	1.5315882231523512	1.2034903255861134	0.08929339483907021	0.1279098375017301	0.04090765218033839	46	5	10	14	8	45	61	35	64
TMEM19	3.7433250729106353	4.036616777319883	17.84146513397522	1.4136331211470283	1.4663708506698931	1.2007653139366705	0.08580847786077903	0.11360731584926007	0.022627690590071553	17	4	17	16	3	22	54	23	44
SNORD3C	4.341660090423107	4.750707687167838	31.28838400058247	1.9791320820268636	1.646242152931	1.1999841637564026	0.047740369088313514	0.15894854134418435	0.06102102709932845	22	17	9	18	5	49	75	33	89
CKS2	2.9854732580166035	3.502177936466056	11.889833802648859	1.7915729239622389	1.7221489165871169	1.1977943199620857	0.15688239599740386	0.21042827625523725	0.09740569114282026	11	3	2	14	2	25	30	9	33
GLB1L	1.5757935328955783	2.3280864912849037	4.227885942465814	1.8988847805050777	2.2366195684823396	1.1942243172822673	0.1975734995270766	0.21501935498887811	0.1515803202128775	3	1	2	1	1	2	21	7	11
PLEKHG5	3.723279393599298	4.065554309114866	18.253795214959954	1.414210044228895	1.5039482211190254	1.1847764286639395	0.11290734000982168	0.1279098375017301	0.03539360144199904	23	2	20	11	4	30	42	24	45
PIGB	2.8760043874313035	3.299529516709019	10.232798311210095	1.6046499966064942	1.6227846816733957	1.182797780354366	0.14334587502310372	0.20907925194468674	0.08271651145769708	10	4	4	9	1	14	28	15	23
LILRA6	3.9584196107409886	4.290385122777448	21.96984677272857	1.4956878959786648	1.466344050058817	1.182431565863819	0.08955192256026036	0.15412722422360803	0.03151021856125486	22	2	18	13	10	34	44	28	60
LRMP	3.0388496371535796	3.6781345749975483	13.689720709194338	1.9447804266020543	1.687415471492685	1.1641257939540048	0.14334587502310372	0.25690902257765613	0.09913944953823348	13	6	14	4	0	26	37	11	38
NBPF11	3.8470593567573457	4.174764073105089	19.619681892351153	1.4102661699111778	1.4459337593252428	1.1619660038137742	0.08929339483907021	0.12218523168434797	0.026280966531748204	20	2	20	21	4	21	53	28	58
SLC9A9	4.268231510772609	4.600149003472563	27.11493238365296	1.3777629525888315	1.4284807609249555	1.1606228118803872	0.09797881812228773	0.11712933195025312	0.022307363157880948	40	2	23	23	7	27	72	44	72
THYN1	3.2481885349402644	3.82460246610197	14.720676484274945	1.7032269770028023	1.5491402760779533	1.1561937845447479	0.14437925150756048	0.2163825198125594	0.06572628774699965	18	0	18	14	2	20	42	18	46
HIST1H2BC	5.737083007198333	5.984943829646648	74.66469681787414	1.3503232674735777	1.3762031492522078	1.1515451200807103	0.07455338760325327	0.0897070587179129	0.015290823257809208	66	15	49	106	15	135	182	76	161
HEMGN	3.2677684874561663	3.7071805773440754	13.366479820905326	1.533828839591676	1.533645572615314	1.1503077501511554	0.12167821863184647	0.17058073165909945	0.06608123134002454	17	1	12	14	2	13	47	14	47
FAM13C	3.6734767758088283	4.1057882932961585	18.693006227288087	1.5510090772610412	1.5743885387408083	1.1410354016640494	0.15683314245414173	0.17504870047983376	0.08502766514994096	37	3	8	11	3	21	30	30	73
CIT	4.336237411688091	4.698879083903758	29.800133474595107	1.8000234561087554	1.5329271619888245	1.1409659841500697	0.07566722645283333	0.15894854134418435	0.06163022430362368	40	12	8	14	7	38	65	32	107
MUC20	3.2940512322311175	3.699375963231417	14.015498313159465	1.693160559387763	1.5716535430410477	1.132796284472506	0.11994968157774726	0.2091795475302472	0.08506295720737117	8	6	6	15	2	14	28	20	52
ANKRD36BP2	2.9063680963710037	3.6831777021752408	13.24715266241749	2.4066709181381514	1.8289358698949598	1.1319098535508114	0.12280360651553601	0.24873824153510946	0.141953265373721	1	1	16	18	1	16	28	20	55
MSH3	4.282395121968736	4.531803633970266	26.120210364804375	1.3942065975066438	1.3481232661447877	1.1290117015539047	0.07469856301080982	0.11712933195025312	0.0191949814929274	24	4	18	27	10	35	65	28	75
ECSCR	5.422187371372618	5.708762237284673	61.441011276061786	1.4799757504964184	1.4024264893808551	1.120422841111925	0.07925483888629473	0.11551210329664505	0.03184879066382965	77	9	65	23	22	57	133	107	171
BUB1	2.9486995882328073	3.7470188836830784	13.760255112771075	2.1423679173827597	1.8579579764557637	1.1114786108457972	0.18467781282799742	0.24792294270785414	0.14761228438471904	19	2	1	17	1	21	69	6	38
MGP	8.804065295941129	9.01134775133645	624.4191764679048	1.312354894034796	1.3202475532791573	1.1111965916916189	0.06140262443392394	0.09195929823751081	0.010471681800539935	527	162	503	431	222	575	1957	1028	1092
LCN2	5.242142707184584	5.51346102155396	53.90025320691177	1.4845368723999544	1.4125193247262646	1.0981038239344376	0.07816416883350213	0.12218523168434797	0.04099971979033616	49	19	33	30	17	38	150	102	114
PDGFD	2.3257332647643842	3.2704928637336677	9.208088546719853	2.1631295976839695	2.0339312915693313	1.0932530507379465	0.17953944029996322	0.25781091567632863	0.16300561845922307	4	0	3	16	1	4	56	14	20
TAPBPL	3.6578934481083536	4.027502167343069	17.4126533919604	1.388013685954368	1.435598931764343	1.091099618181493	0.12138997508648457	0.15621184651764408	0.05365281897351425	24	2	16	19	2	18	45	26	54
SEPT1	2.910750981137672	3.5666570099637296	12.414136618262855	2.3298661634436866	1.7713095599443007	1.0890431148422948	0.11808104063201649	0.2525557641574646	0.13384355281080915	1	4	17	8	1	17	38	14	38
HDAC9	3.194381848641407	3.5531084858821442	12.100701673383623	1.4259832602784377	1.4729969909770204	1.0840471278901598	0.12807865954946288	0.17504870047983376	0.07957023799082986	13	2	14	9	2	17	31	12	41
SCYL3	3.5379691242874367	3.8330552708674186	15.604232921410349	1.317179547566136	1.439695246367818	1.0798259252883604	0.1666945997752969	0.17433521883759587	0.06608123134002454	14	3	10	15	5	24	25	23	42
ATAD5	3.5064244282843493	3.8954715878543924	15.95855570660753	1.428528757392101	1.494480094522995	1.077272345035301	0.1555853405520947	0.17713336156068513	0.08502766514994096	25	2	7	17	3	16	35	30	44
PCDH17	6.9569168318599335	7.209184448707783	177.5081040768047	1.509517910933787	1.3425352066619827	1.0670242244431247	0.07469856301080982	0.11551210329664505	0.034444042597150774	78	37	240	131	57	234	328	212	592
HIST1H4E	3.644641009682496	4.15039168985421	19.925807081442652	2.1093626563335177	1.6668585033315062	1.0627346500988166	0.08137112270014567	0.22205922057194608	0.11692333747430599	9	3	22	3	10	30	45	23	61
RFC5	2.3881235025707093	2.9459101205747396	7.4170354419287	1.7268349719769305	1.633783658188877	1.0605228933974955	0.16001747194491836	0.2757758514356627	0.13242121748895339	6	3	5	7	0	8	22	9	25
VEGFC	4.3902554667174725	4.812048780729617	31.754018708496336	1.6091818727225227	1.45323774478014	1.0580014526237465	0.10959483088194101	0.18031053987053144	0.0856406008175399	17	7	53	27	2	31	81	54	85
ZBP1	2.110122436510551	2.9846050729328604	7.681002664814828	1.9713516962664657	1.9692857302732067	1.055009400400736	0.19186419585049996	0.2801667932932227	0.16540873812772763	4	0	4	13	0	16	16	16	12
MSLN	4.03599258101981	4.382406150105496	22.837562147102943	1.3487640909372889	1.3847188568844249	1.054293983441411	0.13879509132175843	0.15829456342438303	0.06024086990033771	28	2	29	18	5	27	47	23	96
TEC	3.704283060166767	4.048287211738753	17.983126452536776	1.4716467038890508	1.430110774736055	1.053422822013204	0.1321713613953126	0.18031053987053144	0.08168877078903647	16	5	9	24	3	27	44	13	65
HIST1H3I	2.4186669999816766	3.1000118674805206	8.751143240621001	1.8514803204427428	1.844110570933293	1.0483244101552993	0.18947164420856616	0.2789643537274168	0.14282502913334683	6	0	3	6	5	19	30	7	14
NLRC4	3.6759387949710907	3.998524213603922	17.636210537823988	1.4959960504343779	1.4200137375706168	1.0448858136665757	0.12449058814423923	0.19738002149455802	0.0826621968831346	13	8	13	13	3	22	34	16	71
GALNT15	5.392728550631148	5.940634875311508	72.74545048695305	2.0844538572115425	1.6859653562453545	1.042017820996272	0.07415542652560798	0.20063585977262402	0.12648620553554069	51	6	15	50	43	49	253	139	150
S100A13	4.843140581356564	5.064154688887624	38.8694051264021	1.3581784298544608	1.2715927166402556	1.0394307099435534	0.07455338760325327	0.12218523168434797	0.026899787796728504	39	7	38	22	17	45	84	54	103
ANKRD36B	4.4514984117722936	5.1607143252309315	40.43073175404057	1.6986834321637794	1.5466494599668712	1.0267448611572896	0.1827301620307661	0.24361700362347696	0.13904240550051866	87	1	30	41	1	41	78	77	134
SLPI	5.6714302180739775	6.254442427534196	91.29460528192841	1.584044330064358	1.7189740772822326	1.0190271214329003	0.26762552139380863	0.2291852819660131	0.13846387564856566	22	30	75	58	21	60	221	277	70
ZNF830	3.87104801026271	4.2149872256939585	20.397151755207645	1.2886651351490093	1.3909351901289646	1.0148608868885884	0.17778694409356696	0.17692859119197077	0.0826621968831346	25	2	13	26	5	23	32	34	68
SNED1	6.342014406983169	6.552382812229237	111.36136606618338	1.165628836319696	1.2358085209241962	1.0139312841854244	0.08580847786077903	0.10341646925659814	0.021006643878490872	198	19	86	118	20	111	234	186	282
CLK4	5.661025395653348	5.820720587351187	66.56162010128136	1.181333194651221	1.1556327524151808	0.9892860080059599	0.06782592388157528	0.0897070587179129	0.009463994406034383	71	14	74	52	23	73	140	75	215
PPWD1	5.377652783158467	5.628258333984725	57.68260681012997	1.1538839016430171	1.2297052702878866	0.983136989217777	0.12454685851580985	0.1279098375017301	0.03184879066382965	68	5	68	65	15	73	114	89	138
INCENP	5.0697565523756065	5.4172535680092615	49.37598766122121	1.2603906310866142	1.3286447708740263	0.9815099648437361	0.16075323945375697	0.17472032101479515	0.08502766514994096	109	4	42	36	8	79	90	70	121
AQP3	5.679728206436459	5.888525635391937	70.41934196483444	1.2638392015131377	1.250652443999323	0.9784697389812266	0.1128084962740145	0.12218523168434797	0.04360125916860714	74	23	60	40	22	103	91	90	217
PPFIBP2	4.237118496157524	4.518481360464877	25.66887778612547	1.4184207478619157	1.3105866109144826	0.9766763246613415	0.09504816831559855	0.166383424076991	0.07437418449084489	19	6	41	16	5	27	65	32	79
FAM65C	4.072433859275244	4.647807849649149	27.85709144201079	1.6530243324884375	1.3783783988468212	0.9750598222855001	0.18195644777188405	0.25690902257765613	0.10372350695143877	48	0	15	31	9	31	72	30	101
ABCA9	5.159186998888467	5.611011380124646	57.04181112043201	1.453973301301634	1.425174984183358	0.9643913036094623	0.17246211560600067	0.20961302602008497	0.11745781027373582	84	2	52	30	23	37	160	116	125
HYAL2	5.972026742666216	6.229451945182509	89.42512955243414	1.3239013317008343	1.2898846037553264	0.9596264315360279	0.13389684860047021	0.15137830675987338	0.07115782530967296	49	32	88	95	16	122	114	142	248
XPNPEP2	2.589584081016706	3.3945065144166993	10.792212140837433	2.1474736364192175	1.8410387831411699	0.9592012680110157	0.17245889612512894	0.2834062883116941	0.16246434758527983	9	0	1	14	4	7	36	24	24
PARVG	4.66786596057036	4.87976610182073	33.47750851584271	1.1808685179371212	1.196881677934276	0.9582332402962254	0.09514809544711893	0.12043069719864452	0.03184879066382965	42	8	43	26	6	40	97	34	88
MMRN2	5.230350068729547	5.557982210280257	54.68370868459422	1.395761979031987	1.318392090102184	0.9576966198654564	0.11503365008129687	0.17686524451181954	0.09117681851399659	37	6	103	44	10	66	102	82	164
ATP8B4	4.020537377644662	4.435242998804397	23.792775229807955	1.3937323976595515	1.3443940364227385	0.9562241394304418	0.17741293353359888	0.21702551834655467	0.09913944953823348	23	6	27	29	1	35	74	15	75
NDC80	2.834291273297164	3.2792985426244448	9.801723818815763	1.395348139439124	1.5460259040816964	0.9551624510591706	0.21749888516405977	0.2337251835260356	0.14384327061142557	10	2	6	12	1	18	15	10	36
FANCL	3.0993043309211052	3.4753086262280957	11.725511936631868	1.3049375023207035	1.4957094474307318	0.9542214983413558	0.2368961134655044	0.2206276954938356	0.13384355281080915	18	2	6	8	3	18	16	19	34
FANCD2	3.5290793836213137	3.908798644241821	16.645195261072292	1.6862143860790795	1.4953777980213792	0.9527302616966813	0.13181037097735843	0.23661735934967054	0.1270910695208483	9	7	6	15	5	27	48	10	48
NDUFA8	3.606691042301317	3.97536960273844	16.81067008207242	1.3234038264866372	1.3604914092374192	0.9397544506458523	0.1589912813093708	0.1975820162436335	0.10735422074860877	30	2	11	19	2	24	41	22	44
FBXO32	5.984614701284921	6.408224710102391	101.54171968561782	1.8721532740534748	1.49486605408728	0.9371213914338438	0.07816416883350213	0.20829653011826754	0.13266636246553523	29	12	73	78	57	101	270	194	184
NUSAP1	4.307791491670121	4.788215781997003	32.029247440398	2.1242117244128513	1.6292992097976382	0.9351292424287128	0.08322853383180448	0.21094847210639828	0.1386954742675908	27	9	4	16	16	36	57	38	133
CASC5	4.072479825851018	4.500959434047092	25.76537125902021	1.9002054592098867	1.494201322302462	0.9335034862308303	0.1268084215781943	0.22713926828469352	0.13242121748895339	29	10	3	21	7	37	64	21	87
C1GALT1C1	3.3575534322573786	3.7072382810575473	14.244236812502445	1.645900322601713	1.4252225030068333	0.932066502520541	0.12807865954946288	0.2532441699310302	0.1270910695208483	14	5	4	9	6	14	44	15	41
RARG	3.711252203264676	4.100992923993482	18.529737457635758	1.3551072409760965	1.3458373869162494	0.9292429681989219	0.1622745285744269	0.21218775855299704	0.10979643141098579	36	1	12	18	4	25	46	25	48
HIST1H4C	4.132564923426617	4.440494055142822	24.21440062549614	1.3515202240854995	1.2553202967495432	0.9250137238054965	0.1268084215781943	0.20592846075182	0.08271651145769708	36	2	25	13	10	27	65	26	73
SFRP4	4.2268471037042	4.955418007203484	35.622169215164256	1.40504089186229	1.8047163042588132	0.9212545937341592	0.4045713858864011	0.25732860726582063	0.16300561845922307	24	9	9	47	4	8	126	106	38
CIITA	6.230566775469019	6.528016929015314	110.12599503881049	1.4565038659429033	1.2799463790260688	0.9212263048804837	0.07925483888629473	0.17692859119197077	0.08909481267954043	86	46	141	81	8	149	260	142	255
MRPS21	4.4370553371884265	4.701790817418675	29.806128474558456	1.2490100159992823	1.277240186835386	0.9207822835982672	0.15774402412545044	0.17692859119197077	0.08935860632852519	25	5	18	41	10	55	54	33	67
NDUFA12	5.108287562192476	5.321233236270004	47.107754707029144	1.345858387089419	1.2125652904831639	0.9187639933008349	0.0774135950904301	0.1614768440373476	0.06419797759436242	38	10	33	37	24	63	83	62	123
HIST1H2BD	5.797168333560304	6.002967080653114	75.98983304082154	1.1521894805164552	1.1904334556885245	0.9157506541848476	0.13405322883904888	0.1340798852831425	0.05716919575293937	81	18	44	109	19	126	155	99	133
BMF	3.777797673594388	4.04900723893092	18.521635309588646	1.331373936979593	1.3159519771491046	0.9147672120576845	0.1666945997752969	0.21218775855299704	0.10670313723183714	10	4	18	17	7	29	34	25	42
PSME1	7.273317471503034	7.40675053389937	204.1126973802088	1.0876216552902482	1.0779177649379494	0.9133052890833947	0.06549653145239814	0.09869677696148159	0.009531923653278977	322	66	178	171	41	258	417	256	495
SLC25A12	4.431361605641116	4.716179830616965	30.33155923932664	1.4147845198929534	1.3134877824083597	0.9072916853726669	0.1555853405520947	0.19248183624726262	0.10670313723183714	43	8	9	24	11	48	77	37	53
HIST1H2BM	2.691508678410507	3.5867653397350465	12.548831116408554	2.2394070794104923	1.8812510841929946	0.906825022814017	0.1616821956373569	0.2834062883116941	0.16989870689924114	10	0	1	22	2	34	26	12	28
CRIP1	3.764681379034496	4.192212946797713	20.23097817488368	1.1439490162700465	1.3986853576457003	0.9035931711351252	0.3116537922975673	0.23661735934967054	0.13838720080991285	29	4	18	21	1	42	29	30	38
PRC1	4.555758471607399	4.790999354161063	31.36957422649532	1.2489959124961594	1.1920925962124171	0.8858443394537937	0.12890005509624555	0.166383424076991	0.08161040616974354	53	7	15	34	8	36	89	28	95
ABI3	3.9473597445521396	4.385492753280928	23.35947776559848	1.6999675126649163	1.450046589719574	0.8853537684646842	0.13513702933623503	0.2376045551194475	0.15011066788769306	19	3	42	5	6	34	46	34	63
NUBP1	3.265728243753361	3.6851842192910094	13.960911324245167	1.7885112390502629	1.4794656243460005	0.87364357587046	0.15262036501645646	0.2651585399600082	0.14761228438471904	13	5	12	2	5	15	33	15	50
MGST2	2.7075520016699715	3.1625130261871215	9.012454005743836	1.6586473221485185	1.5318778669749702	0.8662752865779002	0.1663770577999264	0.2651585399600082	0.16300561845922307	3	1	7	12	3	13	22	11	26
PSD4	5.121950534559402	5.429117693929915	49.58561835506568	1.0954427537778677	1.2024089983949993	0.8627093408281113	0.19259520162869462	0.18889523410059744	0.10372350695143877	85	6	55	59	5	80	147	46	99
ZNF718	3.673364869175536	4.0171748283155315	17.148522275067165	1.2586165579517459	1.275986845176459	0.8608009938344922	0.17327554979744955	0.21639161633208	0.12844434519018946	24	3	21	16	2	14	60	17	56
SMOC2	3.8339865869753633	4.638096555035288	27.782557516876388	1.6279868590520088	1.786555892082471	0.8556525365066268	0.33372188318028956	0.2651585399600082	0.17084802060396048	22	5	45	8	1	6	109	72	48
DEF6	4.612370744878241	4.891109394080469	33.830443947318095	1.119292655174319	1.1878832134348087	0.8533572238800995	0.1785426652954894	0.1881479812012565	0.09309361777209375	48	8	47	27	3	49	64	46	82
BAALC	3.055527621996074	3.52516896089672	12.576246147408595	1.4040023913618955	1.6562323445109246	0.8528475764570611	0.32760263514403415	0.2560743205675419	0.16190951149936608	5	3	13	6	4	20	10	25	33
KRT19	7.671340252593532	7.9736312390546855	302.29914556637567	1.4388976632222124	1.264833901108626	0.8523083789161792	0.143410892755592	0.21080742405374675	0.1270910695208483	539	65	84	445	45	493	562	299	889
TMEM147	3.6606015081302488	4.02257601775197	17.92806151933871	1.2527693257670511	1.3896613631200956	0.8522700805530283	0.24779399467778432	0.2337251835260356	0.15039987783953715	33	4	15	7	3	28	37	31	29
ADAM33	4.213358058999099	4.767218276002387	30.62506561360353	1.3800387659493838	1.4380787012922762	0.8473660127615755	0.24737794237655067	0.2582667726189296	0.16989870689924114	74	1	23	19	4	31	66	71	55
SELP	3.5415501906452893	4.15946675338294	19.773561923387902	2.1826755721322604	1.6835471610219186	0.8464333994427458	0.08580847786077903	0.2560743205675419	0.16300561845922307	17	1	3	13	13	16	65	21	74
CLEC14A	5.053035680458392	5.280198107689903	45.23910022544574	1.112034267049133	1.1381865242279436	0.8449359054052509	0.1546598854307006	0.17713336156068513	0.08164923894570293	62	5	36	44	19	73	78	46	123
MRPL39	3.9955926152787753	4.234811881142146	20.892773693320873	1.1659796743716473	1.1652851303381033	0.8378631959791455	0.15996322656288686	0.21213829041081717	0.09844563967647434	25	3	15	24	8	30	47	19	60
ASPM	3.9065383578613964	4.51511015803641	25.519016836784402	2.1772421621936098	1.5694953836918968	0.8365447035438247	0.1666945997752969	0.25750501183770497	0.16989870689924114	31	7	1	34	4	26	98	30	64
FIG4	4.383367851030402	4.615897985699194	27.821303342418297	1.0979780153222554	1.1321147971690326	0.828119008495538	0.1666945997752969	0.19738002149455802	0.08502766514994096	40	3	23	27	11	35	54	38	70
MITD1	4.988793187390943	5.162641115919241	41.19373731480314	1.0233220177573499	1.065570720471303	0.8204993990173793	0.12871749053238757	0.1373170784323819	0.05445395018139935	73	8	38	39	10	46	90	45	126
RPL23A	8.330288028880803	8.484071044372252	434.0823625054057	1.1488605029345886	1.0653629525412698	0.811301956438461	0.0774135950904301	0.15412722422360803	0.061763387562046176	491	124	319	274	195	582	852	575	910
CLEC12A	3.492616277353182	3.898074673565034	16.350473903815026	1.7631568693031867	1.4703041639421157	0.8106714716554749	0.14334587502310372	0.25690902257765613	0.16300561845922307	5	4	19	8	7	16	31	19	68
BDH2	3.8814157299056813	4.156285115742319	19.4027034569208	1.1487346199977386	1.1947369227499938	0.8040078575317448	0.1780046109189838	0.21261077162492906	0.12892197199907435	27	3	14	27	4	20	61	25	43
SMAGP	3.44254874454483	3.893008577177068	16.167062011443733	1.5922739516149231	1.4272056286737222	0.7995970588418476	0.1732386774793799	0.27298484210051227	0.1694490092045493	6	1	13	24	6	19	30	29	42
MYO7A	4.135439833197758	4.4266676977653345	24.02760373957977	1.2412985124357205	1.1689056937547646	0.797319173095783	0.16124148288845855	0.24361700362347696	0.12567864770197534	41	2	14	23	10	30	56	26	69
KIF15	2.342934564143835	2.9761364673871125	7.409545546850365	1.8693080246048195	1.7356984412037824	0.7899909273861271	0.1803186359493119	0.2653056895583239	0.18094246738933267	11	2	1	6	1	8	23	5	35
UBE2Q2P1	4.444898077615067	4.718262083524823	29.956928108315687	0.9371331457775415	1.199066486433046	0.7888983256862513	0.3218964178229658	0.2093201213174572	0.1386954742675908	44	4	32	28	7	40	35	54	74
DHTKD1	4.836710257625449	5.017502097544597	37.206388988297	1.087843222459197	1.057841318680324	0.7840208388570709	0.14520254026608886	0.17713336156068513	0.0898393615351872	48	8	27	41	14	30	88	37	135
ARHGAP15	4.483947265072892	4.736679342659294	30.09753946448834	1.2705173606751952	1.1630304399391274	0.7723475296172607	0.13965133972313193	0.2091795475302472	0.13838720080991285	27	7	51	18	7	31	98	26	85
CORO1A	5.1433583155483324	5.381034240262157	48.325284716575545	1.0316322131608109	1.122438017308138	0.7713087819921897	0.2019117538550629	0.19345207103774079	0.12648620553554069	51	11	74	47	7	82	139	40	86
HIST1H4H	3.564334774758573	3.885019361888654	16.273383986100246	1.350954096223723	1.2670341077550316	0.7676528667637218	0.1687550713225422	0.2780758255508433	0.16072831056707937	19	2	8	13	9	26	42	14	38
PLCG2	5.247015717455954	5.555962983966729	54.40777507586864	1.153581039718269	1.1397646244427178	0.7661445054649829	0.19195835526763078	0.2337251835260356	0.13838720080991285	61	3	82	57	16	67	190	44	125
LAMTOR2	3.7555573999410643	4.001258246092173	17.395195810798388	1.0781520709611303	1.156646183936906	0.7631701896196468	0.19259520162869462	0.22457707405975436	0.13659371167595125	26	4	14	20	3	23	35	21	49
TUBB1	3.3596276130719986	4.148562328896637	18.596970144705278	1.983046262624424	1.5976243688776133	0.7612234350328133	0.17327554979744955	0.285669878307876	0.19259395254751702	34	0	27	5	2	19	47	15	99
ASCC1	4.906161379207435	5.103600025284898	39.406701136100196	0.971460426567067	1.0452585146636844	0.7600424373253708	0.1732386774793799	0.17713336156068513	0.0899993363890631	64	9	46	40	6	57	96	33	103
NCAPD2	5.300173579112786	5.493547473913248	52.23987014400986	0.9857334962788767	1.0445250877657364	0.7579305992625215	0.16280856551346465	0.17506068138730405	0.0936876665243396	104	9	45	58	10	72	112	50	147
FCGRT	6.287013026257625	6.436100830508998	103.30546006456514	0.971743916877042	1.0073749866772563	0.7492830252411165	0.15385360032625073	0.16426797415702815	0.08492731591320438	188	31	75	97	23	161	175	114	238
CLSPN	3.926879562684981	4.434337863612403	24.238105593035282	1.9277664797568512	1.494405516748021	0.7484893269054198	0.1365178878269481	0.2601889613519098	0.1829730449721708	56	5	3	10	6	36	57	30	67
TPX2	4.210598651157777	4.805307378276874	32.431628811470006	2.325083229966928	1.6109156587964806	0.7474625517037672	0.14861714580071683	0.25293483125008553	0.17442157926429228	39	13	1	21	8	47	62	44	97
KIFAP3	4.296586238231907	4.536382744142868	25.803238802366575	1.0902066982126963	1.102127430579185	0.7470275096433581	0.17314350732170566	0.21080742405374675	0.13266636246553523	47	4	18	31	6	30	64	24	82
BIN2	6.187494689067916	6.415760866440493	101.13828999524915	1.2542753026359335	1.1036408454268931	0.7291638797730507	0.11503365008129687	0.2100742568695942	0.14384327061142557	86	20	207	58	22	111	238	105	314
PSME2	6.199239899240935	6.341210949592213	97.11573616194669	1.0584095163206197	0.9882775854182778	0.7280011550710802	0.10387957460140851	0.17686524451181954	0.0898393615351872	135	42	69	77	24	132	200	116	195
COX6B1	5.568971738497864	5.709934411328059	62.10565495318519	1.103328013938172	0.9861309301508161	0.7271116118164871	0.1018140602453733	0.18252285881916674	0.09328749662809803	84	19	44	43	27	80	121	63	165
SNCG	2.903116181406018	3.2899575984152514	9.98389942436777	1.2369813503180154	1.3911153769873827	0.7202170996938947	0.25025186998532617	0.2702423564944093	0.1886232858379981	10	1	11	8	3	8	19	20	29
RPA3	2.6003080439842123	3.021458263461355	8.11995510635117	1.5487494495407397	1.4816087496745292	0.7069362028520872	0.19256507460503466	0.2868889614945856	0.18528719227452292	8	2	2	8	3	12	22	7	24
CBWD1	4.5112915249633465	4.667850985321036	28.906687759776716	0.9716454014298946	0.9881261594557048	0.7058988576680165	0.17246211560600067	0.19738002149455802	0.11378789139195566	46	8	28	24	8	34	59	29	86
TSHZ2	5.097714443881032	5.378076027726141	48.77412873575325	1.3951385940684822	1.202637184378768	0.704205784640503	0.1666945997752969	0.2344430425912038	0.17274947213201627	86	13	38	13	17	42	115	83	109
TMEM135	4.133280601306659	4.413635258283323	23.84593795981911	1.1991068138149406	1.1007667816145645	0.7014596896039034	0.17327554979744955	0.2780758255508433	0.16190951149936608	25	2	20	27	12	23	50	25	85
SNRPG	4.459323042975333	4.720055003880132	29.928873859071786	1.118738990927294	1.0311567376630415	0.6995039756167891	0.1747105530204599	0.27298484210051227	0.13838720080991285	33	2	35	31	14	35	75	31	77
PRDX5	5.859392185556307	5.961354546493572	74.09851710377399	0.9117264182877824	0.8845886991987352	0.6850953586059435	0.12871749053238757	0.17137685080792667	0.06932054727484849	88	25	85	61	24	99	155	75	162
NDUFAF1	3.014179185466476	3.408751931706324	11.401176287141295	1.6135497417981974	1.4652159752404503	0.6822831445680345	0.17371647060415904	0.2865552854286748	0.18084355701153548	10	5	7	3	4	16	21	10	42
LXN	4.624646183857178	4.811462868062043	32.383912173917125	1.0910923855449024	1.0401485750152115	0.6815459401767999	0.17407735747511427	0.2344430425912038	0.15173144239455633	46	12	20	27	10	22	90	46	76
OCIAD2	4.469483068421313	4.747337662556958	31.029157587788735	1.4693247966565803	1.1983663785133314	0.6763584853610012	0.13263204434344364	0.2560743205675419	0.1822417841395744	22	12	10	46	8	41	65	38	77
SCARNA6	5.355969707512292	5.518320286187477	53.69156865665825	1.0758974075720016	0.9714558652772871	0.67442575178609665	0.13233954614851548	0.21080742405374675	0.13266636246553523	50	20	81	41	11	50	137	57	148
BLVRB	4.849179677869803	5.053193129012909	38.563057379575625	1.2381158575523912	1.0602317483850778	0.6723121866079704	0.15328136771800366	0.23718700521611372	0.16300561845922307	52	11	15	40	16	43	81	35	128
SCAPER	6.281822344773032	6.432423304834571	102.46177222617833	0.8834531873271627	0.9165739029932858	0.6695259458946528	0.17371647060415904	0.2040104198503938	0.09837200456265911	154	12	135	121	31	130	216	117	231
ANKRD36C	5.872074870724574	6.231703835210043	88.11967222257474	1.1669822707656994	1.1606908024362723	0.669128970787359	0.21309755086898446	0.2655866485028754	0.19628105438056312	187	8	119	86	6	97	178	129	247
MCM6	4.986292309461246	5.119877951604568	40.543194252499596	0.9194560224905852	0.9297414584240592	0.6628372916418548	0.17327554979744955	0.2091795475302472	0.12112782736778147	48	10	43	37	16	61	84	36	91
CCL5	4.562345968961892	5.140125743072653	41.37415386297507	2.049030835897582	1.6327075797266009	0.66259510067629	0.1604651175805009	0.2593547362505658	0.1848446436888274	7	12	64	12	9	96	51	53	88
RPL28	8.028141184421273	8.110100134643442	334.23301097652126	0.8401406219991818	0.8337647911588841	0.6587216465663356	0.11290734000982168	0.17506068138730405	0.051527952860981274	540	97	311	284	120	372	635	429	724
PRDX4	4.124635381952479	4.380410701672664	23.341112588210237	1.121061045726638	1.1265560038993878	0.658303332023655	0.2098590863362717	0.2568890293349878	0.18528719227452292	45	4	19	13	8	38	46	20	65
C19orf53	5.8998661999594795	6.016500045002614	76.6434382184835	0.8586918923192306	0.8874109759344344	0.6562807051113537	0.1666945997752969	0.17713336156068513	0.09131809984502902	116	22	61	105	18	98	165	88	156
HIST1H1C	6.3820209399821435	6.549494671620781	111.79954953612436	1.0306387636889864	0.9491039502433289	0.6553323316250099	0.12999094449349985	0.22846788450668362	0.1346916909567926	152	13	90	126	55	140	248	119	263
STMN1	5.392281954373382	5.571387093612075	56.06644251886301	1.140774104910906	1.0177105084176068	0.654346288516119	0.15262036501645646	0.22665351787806742	0.1621277918977586	89	18	36	34	22	76	139	37	159
PSMD10	3.42367259357943	3.72285702719954	13.892837292580419	1.1032802500760643	1.1813224705876797	0.6540681767784665	0.244737023198419	0.2672245998655208	0.19968771360260842	15	2	16	17	3	18	24	15	50
TPRKB	3.8391128310251963	4.10963798463731	19.691493611021492	1.3037495908915826	1.2061443584694906	0.6511213307164642	0.1622745285744269	0.28662483768867264	0.186115536007154	18	11	12	13	4	33	39	19	44
NOS3	5.11549551685583	5.422865581292325	49.633949714957545	1.1549385867391266	1.1614137380503993	0.6509603315837498	0.2368961134655044	0.25690902257765613	0.19995602436346707	30	8	60	84	9	32	93	92	150
PTGS1	3.935448064966475	4.318824267889184	21.698224536813388	1.1468664476127246	1.2101926863191153	0.6499902058552834	0.25963566211510913	0.27534523298473307	0.21073200782956542	32	2	34	18	3	13	51	37	71
UQCC2	4.205372252468051	4.446754128318574	24.563913343010462	1.0252371518018326	1.095687654898046	0.6457797307064729	0.24629244371600498	0.2560743205675419	0.18528719227452292	33	4	14	37	7	35	48	35	48
FAM76B	4.61304692350744	4.827244178315342	32.3120123280294	1.1010379838672848	1.035511676388909	0.6445523468739758	0.17246211560600067	0.24356876843416234	0.17426465297574545	31	9	56	24	6	35	98	33	73
ATPIF1	6.420488011943642	6.56063147211889	113.24273787785798	1.0190398358812263	0.9395146910061625	0.6444981050176178	0.139131029091019	0.21042827625523725	0.13846387564856566	142	28	66	120	53	143	188	143	270
COX7A2	4.653733358592072	4.816027413309354	32.64963685689337	1.049699062157204	0.9910440803753205	0.6442988031169021	0.17953944029996322	0.24224836099588218	0.16156609252843007	25	9	39	29	13	42	78	39	59
GIMAP4	6.768698536842354	7.015863136760396	155.34400386714648	1.3626034865048942	1.1167732699940967	0.6437508682440812	0.1320179063747896	0.24792294270785414	0.19110920231757514	87	43	295	72	42	202	286	206	386
NDUFB10	5.381912109382538	5.542855108821041	54.48297366206488	0.906744455338928	0.9522290838511848	0.6377297501048712	0.2065228476285501	0.21218775855299704	0.1515803202128775	105	12	49	46	16	82	124	37	145
KIAA0513	4.945849606467361	5.181159228124379	41.38414563576101	0.9263409455121476	0.9850950307201634	0.6362240928004604	0.21749888516405977	0.24792294270785414	0.16713871821042134	76	5	50	54	6	47	98	47	110
CEP295	5.465201438671949	5.588756949485855	56.223895618423214	0.8257362109555815	0.873834192574138	0.6358454332160887	0.17737520333166357	0.18775227715132337	0.09999390032841854	99	11	56	65	16	60	113	64	152
THSD7A	3.4385927517080987	3.7645111486435283	14.403831555583574	1.188705961575472	1.2123654921050881	0.6332594471823318	0.21309755086898446	0.27842146325544515	0.21106276015164652	14	2	11	24	3	13	33	24	38
TRANK1	6.382123737233984	6.527319808835484	109.5827868413605	0.89879744258083	0.8926970750086007	0.6329988473562228	0.17246211560600067	0.22095487042595346	0.12648620553554069	128	14	131	165	36	131	217	113	299
LTBP1	7.038518887743328	7.191558235823806	175.65710954519813	1.0581101790057403	0.948546925068663	0.6295829881522694	0.13600399715227213	0.22322515748501176	0.1551153435653107	207	36	238	95	79	141	433	222	461
ARHGAP11A	4.224199961151779	4.522840173782099	25.555975043446438	1.129737795494639	1.117436287255438	0.6280621155476847	0.228263247777934	0.2702423564944093	0.20735557843293148	49	7	15	30	3	35	73	16	77
MCM8	3.673837886306152	4.026126014159192	17.359971185100584	1.1416160487988094	1.1660834150532686	0.6255837405494133	0.2326494406705695	0.2801667932932227	0.21378448059173674	29	2	14	26	2	21	56	20	37
HIST1H1D	4.506365955800584	4.83101131428641	32.58315737340155	1.39688922502938	1.1741241079078537	0.6233880744115508	0.1689253674395475	0.2757056477759642	0.20867202539587726	14	3	40	41	14	52	74	29	83
ELP5	3.323915842403962	3.8327993008565535	15.151651723584822	1.4254532604929036	1.421838920992599	0.6196970953132185	0.23321362912009483	0.2838762317736828	0.21378448059173674	36	2	6	13	1	25	37	24	26
DHRSX	3.1164375760442593	3.675909566913568	13.199254163046025	1.4795554516969545	1.3259368390278092	0.6183827861902258	0.2298794963514967	0.3430051603895248	0.22034595252532452	13	0	13	23	2	18	25	19	41
FUT8	4.883555407830424	5.014698330689653	37.3896485115368	0.9176870253613388	0.8884193641448827	0.6148829307692323	0.18195644777188405	0.2337251835260356	0.14761228438471904	50	10	29	44	14	35	73	40	117
CPE	5.000748200897144	5.30649136184744	45.72685944983547	1.1978000420681327	1.1295960401135698	0.6136785772377849	0.199462225880311	0.26713224083322346	0.2114885614513855	41	4	75	32	18	28	148	67	107
RP5-1171I10.5	3.7302339330794494	3.9598718455226165	17.0375006620403	1.092109164915595	1.0793636054098341	0.611443932698166	0.21754019248663145	0.2834062883116941	0.20454448261085978	21	4	21	10	6	23	50	14	38
SETDB1	5.030263637281878	5.278087531212248	44.73236928821108	0.9405203029658127	1.0268724855893983	0.6104468655712212	0.25460775913001404	0.2560743205675419	0.20133143796951847	104	5	40	44	9	63	89	60	92
WDFY4	5.281222142589188	5.577945229121648	55.33538208185562	1.1896752817969183	1.126178845526566	0.6039229085805762	0.2221767120689207	0.2602059461496895	0.21665409887358555	107	8	80	21	13	61	214	44	119
TMEM106C	4.1347060147928945	4.332887284252273	22.469580266112608	0.9274469278455238	0.9971936386595284	0.599929709440805	0.2578242774351955	0.2702423564944093	0.19559184992001244	29	5	25	22	7	14	55	34	60
DOK1	3.2605104994112635	3.617041706854336	12.815779261667583	1.1382854085263863	1.2189591422893427	0.599665355811837	0.26179451706568907	0.29162767920979327	0.2216552089733791	22	3	13	11	1	13	24	21	38
IGF2	6.342122767891146	6.727285825348951	127.11964028377126	1.321642688566164	1.325783012337503	0.5994660400360734	0.21564845662204152	0.26400860680366406	0.21378448059173674	79	61	132	70	19	62	398	278	181
MCM10	2.323176380152269	2.8238886182816616	6.713562838433275	1.602614418504344	1.6037866972880839	0.5963719416183255	0.18564912537603603	0.27298484210051227	0.19898863655298032	11	1	2	4	2	11	19	6	20
ABCB7	4.199544570286298	4.363809755528013	23.083333938122216	0.9089967533192188	0.9484470727925236	0.5959955998966686	0.22448921338033814	0.25690902257765613	0.18129992408149598	26	6	30	24	6	26	44	28	62
NDUFA4L2	4.081236557073942	4.305683667576398	22.039973919766023	1.0139765143184165	1.062145619098001	0.5933692608709952	0.26222767416089915	0.2708867454497204	0.21227917179978611	23	5	17	30	7	27	32	21	84
CENPK	3.405020092897627	3.70105086069908	14.016660029176677	1.2563703451206176	1.201863044429288	0.5883771736383497	0.2199802270298678	0.3102414227749746	0.21423561589938883	13	6	11	10	4	17	42	7	46
CPT1A	7.021758432716554	7.107584205199021	165.91950627754295	0.8151962394215077	0.7926927278503119	0.587054596749781	0.15552025696317734	0.2091795475302472	0.10735422074860877	230	42	208	130	67	190	293	187	412
DRG1	4.287508449782368	4.503540412836156	25.363496297075073	0.9815779580275817	0.990367394625615	0.5847917175785622	0.23141203893819057	0.27298484210051227	0.20855136009287037	46	4	24	21	9	32	69	17	73
CCDC12	4.559787964096092	4.848848809690168	33.30037690893772	1.0338740331320373	1.1143993951864353	0.5815105078297516	0.27499664190037487	0.2838762317736828	0.2186585154509512	39	3	21	43	15	44	54	59	57
DCTN3	3.731063139039695	4.024926766834454	17.72502314207012	1.114050340989945	1.1189778310803948	0.5812521129390963	0.23495849382071693	0.29054316489494564	0.22221651427330352	34	5	20	10	2	24	44	21	39
RPS26	6.3753810351092834	6.6984080188655994	124.73935043948292	1.6553637789465694	1.224267470959316	0.581208748410847	0.11290734000982168	0.2602059461496895	0.22055789031704903	205	59	26	72	27	169	325	138	279
HLA-H	5.272359484445151	5.46980982773657	52.54920925351596	1.1767839017508352	1.026214013346918	0.5794638389566673	0.14968273573988172	0.25690902257765613	0.20855136009287037	42	25	66	30	12	75	92	64	114
HMG20A	5.215472158573504	5.326010906696772	47.09646836406321	0.8650859268950417	0.8382218194645439	0.5788078642936548	0.18620398323433976	0.2376045551194475	0.15305958869755532	57	13	38	57	19	56	83	53	117
ATF6B	6.20991279069707	6.288577958059161	92.87586669521863	0.7360180617863479	0.7552810627150061	0.5773194630984143	0.1711209254530185	0.19317422324577052	0.08081357448513832	152	28	105	106	23	95	196	94	241
SELK	4.503677373662499	4.724966009690193	30.703911167552903	1.091142135279551	1.0535226278503544	0.5765969469034591	0.1983104911685456	0.28137248137878124	0.21227917179978611	27	5	23	31	17	47	63	38	51
CNTRL	6.325688560059661	6.468875984222895	105.19238486571001	0.8745792943766814	0.8602465745256492	0.5721299829910826	0.18620398323433976	0.24792294270785414	0.16919135025156168	155	30	173	98	15	117	262	109	238
CCDC66	5.143242137627528	5.306081508494189	45.52357720950297	0.8417559413581528	0.8764078428686558	0.570819267954609	0.21749888516405977	0.24792294270785414	0.17475353576092523	59	8	67	60	10	39	120	48	126
HIST2H2BF	4.774770880525249	5.064760675487783	38.3420116612745	1.1631040404091206	1.0738655752603903	0.5663651044756973	0.19767757364040617	0.28191387030996656	0.22666549176508613	52	10	19	72	4	57	84	37	99
HIST1H1E	6.44594515020174	6.610106779894889	116.3139111947698	0.9568821142248954	0.9121370150993922	0.566134539206754	0.19279588826511332	0.2535477950413869	0.19898863655298032	247	19	66	148	36	155	280	115	244
MYO18A	7.11571848550298	7.310356777355112	189.71952000714347	0.9429621966123025	0.9384992845432589	0.564236782688207	0.21749888516405977	0.27298484210051227	0.21300341383286067	380	26	260	231	25	236	349	239	455
DRAP1	5.919724214882076	6.045269094642752	78.35158302411358	0.8326317064649785	0.8572153321936107	0.5619183784117748	0.2104060168518605	0.2337251835260356	0.1731003485432578	156	17	74	62	27	106	163	90	145
VDAC2	5.331880120623098	5.440277912448588	51.20825686188886	0.8851659906508093	0.8142177280959674	0.5614263545700968	0.1666945997752969	0.2560743205675419	0.16190951149936608	61	13	49	48	25	53	99	60	125
BTK	4.296808882690273	4.562596051292483	26.484618116435286	1.1126143666566501	1.0442556142931891	0.5612055423756581	0.2135270872504735	0.29300264218072525	0.22460440713577023	29	3	35	21	12	26	64	18	103
SLC25A20	3.262329800618278	3.575955396027609	12.330325654509927	1.130601303038831	1.1686330796362814	0.5598523093077862	0.24260104135333257	0.2922332699328656	0.23441030539743937	22	3	11	10	2	16	39	9	34
SPTLC3	2.8932830830091776	3.252922781461168	9.764439737249248	1.308773166323045	1.2781691736591685	0.5573811393129322	0.2164057813193452	0.3270452695249294	0.2232027178846255	8	4	12	7	1	13	20	10	32
SMARCA2	7.838621849346476	7.939339069932719	295.6727607345576	0.7985779427371298	0.7935400421571615	0.5544206355120044	0.17406126779355388	0.24792294270785414	0.14761228438471904	492	70	472	299	57	344	561	331	701
TTF2	4.78333782676653	4.989767621813249	36.27801044132117	0.888055044123212	0.9573145473596464	0.5542916155108366	0.2603304544581305	0.2651585399600082	0.2194921952423835	63	7	27	55	7	30	83	56	85
RBBP7	5.900337373016048	5.995705579503088	75.38202584942206	0.7344883330261057	0.7788742883486931	0.5537366701839647	0.2098590863362717	0.21702551834655467	0.1352403251858245	126	21	90	80	19	68	140	88	216
SNRPC	5.32016453390985	5.444076091971092	51.29792965391501	0.9664535776770056	0.8532526659675927	0.552930930142309	0.16991732546431393	0.25690902257765613	0.18528719227452292	57	17	32	67	20	62	103	48	134
C3	9.603990402609899	9.789004420033734	1075.240928303614	0.99997681768806	0.9743471397868593	0.5506657454807563	0.1858452854732468	0.28331898177724674	0.22614412433647513	1144	517	638	978	285	1012	2160	1945	1714
BTN3A1	5.6731554744293815	5.823521128599054	66.6097521439342	0.8568854004947339	0.8794013241948924	0.546270545466863	0.21749888516405977	0.2512740271075242	0.20398267793659616	77	15	119	61	15	92	116	67	173
ADH5	6.342735632307626	6.44515726617824	104.14062107916507	0.896582475398927	0.7999802201209286	0.5426660573196852	0.1604651175805009	0.24539036706777445	0.1694490092045493	178	31	67	99	43	100	255	100	265
TGFBI	7.4076768259372665	7.533437089284042	223.93202934483892	0.9328208718089506	0.8580710684824799	0.5423810208858867	0.1548712623848961	0.2535477950413869	0.19509418782167046	361	102	161	186	52	318	416	216	513
SCARNA5	7.390511306109512	7.519299169090827	221.97970943763923	0.9906328266004077	0.8710018577670208	0.5391820249681453	0.1589912813093708	0.2549978172937762	0.20416667590594778	151	83	256	187	88	295	405	258	465
DTNB	3.984511419256229	4.264535449586077	22.010742367920955	1.4163978970433906	1.1716060504774564	0.5335336958967574	0.13866348914978258	0.3116268660752071	0.2235641390981371	12	4	20	14	14	27	44	29	52
LINC00342	4.1161734578726055	4.475045684932805	24.6800481389726	1.0480917911543721	1.117162743693523	0.5332862548356129	0.28580564264312863	0.31063103408241877	0.2456713939234549	30	3	44	26	2	36	44	37	54
TRIM21	4.99948806328089	5.106271957513787	40.07668007578569	0.7914635626425928	0.801609141661951	0.5273708415952598	0.22396559361983254	0.2549978172937762	0.1848446436888274	68	12	34	41	13	44	82	47	89
DBN1	6.416107938812333	6.5874157997262435	114.18944979895792	0.862383756259921	0.8863949838852377	0.5271198687078116	0.22850504359400156	0.2702423564944093	0.2235641390981371	276	21	115	123	18	133	221	149	256
CFH	8.462828107406501	8.597186624904715	469.2282007007823	0.9395177785824255	0.86697561257578	0.5221580903414378	0.17407735747511427	0.2701548954857974	0.2187854120700504	924	144	302	310	177	397	985	695	1028
RNVU1-7	4.4034611198224916	4.9622870957835445	37.05990011930292	2.341734688866886	1.7406797243759156	0.5211528959461693	0.07469856301080982	0.2376045551194475	0.18254659419692323	6	20	18	13	10	70	59	54	78
NUP210	5.15990337533489	5.366373220745465	47.45825094162737	0.876311611543955	0.8945085887033356	0.5199045305774779	0.2469741010036878	0.2841972500759617	0.2314492685882322	60	9	76	67	6	54	127	43	120
RP4-717I23.3	4.603197261307972	4.843153778969364	32.193666062001256	0.90230622260354	0.9440483138336089	0.5165748105249228	0.2682119767316261	0.29054316489494564	0.246440162383195	47	5	38	51	5	36	97	23	91
GSTK1	6.346932046715695	6.422668641714731	102.85699754805799	0.7602231539401996	0.7310636579069819	0.5160563529667311	0.18296769314976435	0.24792294270785414	0.1597747524789296	153	35	93	95	40	121	184	116	224
LRRC27	3.1589977012376815	3.612641148991322	12.963240638103498	1.2519120051607222	1.4386124231759625	0.5153057676474069	0.307302867889775	0.28137248137878124	0.22155484537060624	28	2	7	7	2	17	16	27	33
HN1	4.394289461414025	4.627767699809197	28.203682103310793	1.1647322513078173	1.0238858020326043	0.5132996514048043	0.1858452854732468	0.3009855332022043	0.24405351070346362	21	11	19	47	5	39	56	26	79
SNORD17	7.6276993982664685	7.721795192759526	255.2389333032651	0.807617110032261	0.7716631228130856	0.5103187348482778	0.17651033135756256	0.2589200594497714	0.18895301940691753	249	65	324	243	116	341	499	276	480
SH3BGRL2	5.188017565612591	5.300898705660249	46.16052751330738	0.7661668631527999	0.8076313176540945	0.51015903982058	0.25284733260530606	0.2610524346711031	0.2099212533260374	61	13	57	42	16	39	92	69	98
PSMB3	4.677685884563249	4.804198469331688	32.28592602219072	0.8775824917253886	0.8276349738460688	0.5099476116455972	0.2104060168518605	0.2868889614945856	0.2194921952423835	53	13	28	26	9	36	74	33	73
CALHM2	3.8932723781279597	4.107645415643525	19.0634769437749	0.8405816313993094	1.0170763774338243	0.5049679379460593	0.349321910053091	0.29162767920979327	0.24978932924128044	28	4	22	17	5	29	49	22	28
KIAA0391	5.631251143488968	5.724093699902102	62.62109177855515	0.822624868490462	0.7490764007913672	0.502402670288418	0.18467781282799742	0.27298484210051227	0.19509418782167046	82	19	52	67	28	68	123	54	177
DCLRE1C	4.361941296254058	4.686413806834531	28.629992740229603	1.012206860312523	1.0052170326081606	0.5012154770644882	0.26179451706568907	0.33054345192150314	0.26132756217542313	41	2	50	34	4	36	63	31	81
PPP1CA	5.557298743639507	5.662497494978693	59.67193431104247	0.7705608001413456	0.7774963736043715	0.5008796884316392	0.23440312438022243	0.2582667726189296	0.20515492187109372	96	18	44	82	17	61	115	76	134
PPAP2A	4.504084574015543	4.817912246395196	32.14428201851132	0.9746665431819143	1.0989867308251737	0.5006750563736466	0.3205123684098781	0.3009855332022043	0.2530376453292725	67	9	31	23	3	24	70	65	62
PCSK5	5.582135738712137	5.713727367837479	61.80524303018131	0.794405906318006	0.833918017137472	0.5002538548466207	0.2546518853934279	0.2610524346711031	0.22629227944233835	129	17	48	62	16	61	114	90	135
DPYSL3	6.775851686202767	6.849717436136141	138.30801102447975	0.6916377697429813	0.7006224554640955	0.4957096727072653	0.2065228476285501	0.25690902257765613	0.1597747524789296	205	32	172	138	56	120	292	177	297
CEP152	4.952350786926442	5.151490489290046	40.67060946544655	0.8781208591826178	0.8852462390076874	0.4936980164625208	0.2605520671183884	0.2922332699328656	0.2507417698595447	77	5	54	34	13	39	98	33	136
IFITM1	5.852720724690617	6.289370503552149	93.86976350351127	1.9208652229787695	1.3941717673294958	0.4927272326354094	0.11382403487760866	0.27534523298473307	0.22518912475569247	25	41	26	124	23	158	163	143	173
PALMD	5.714168001506658	5.8329075880774885	67.89992880828231	0.9238718708504297	0.8157107860291478	0.49121175750439827	0.17125576459040184	0.2789643537274168	0.22803683124108984	84	20	66	47	34	61	127	90	166
NPR1	4.984295565063398	5.298031095402145	45.42435495946042	0.9756483324430225	0.9917350435952019	0.4898884340170456	0.3072904227811844	0.3388131222760467	0.26147580260308995	52	2	55	72	14	47	93	75	91
CLEC11A	2.721679279071061	3.250507834491316	9.579914076139287	1.58272824033864	1.55827849251036	0.48969612822309383	0.20724640180923787	0.2780758255508433	0.21324501027802434	21	1	3	5	2	16	15	13	32
ATXN7L1	4.6128769188111	4.77199325801059	31.2516152639259	0.8612539229656299	0.8795183913143909	0.48683856739751186	0.26179451706568907	0.2834062883116941	0.24978932924128044	62	8	21	33	9	31	70	42	67
HLA-A	9.607785065690539	9.675216400022254	993.4717524910392	0.7205500094586335	0.6991852344524481	0.4862152238699431	0.17246211560600067	0.29300264218072525	0.16948830586831787	1459	409	1168	872	263	1174	1747	1088	2200
CALCOCO1	6.968957463774188	7.0497157153013985	159.16074408869335	0.7351478243912013	0.7149768495312816	0.48218281318175366	0.19988758666066053	0.2651585399600082	0.18925351097669127	247	38	227	123	61	155	334	192	339
GANC	5.312290638056682	5.4829208624474095	51.94023171617528	0.7936642509740677	0.8166905199962163	0.4815340206394773	0.27095081167218055	0.30566104065362065	0.243200841754765	98	15	67	57	6	52	110	57	141
ACSF2	4.006018851734764	4.542712288067094	26.019750581600945	1.4198568900039121	1.137217600574426	0.4810875841401166	0.27499664190037487	0.3868480893639093	0.25962902708530694	33	9	18	43	0	32	49	28	89
EXOC4	6.3138753345269265	6.4511164235145575	103.59891667408213	0.7443633919451766	0.7845205414558974	0.47735752362398315	0.2598630858966114	0.28531602660228383	0.2356666121219927	213	16	125	139	21	110	212	121	248
CCT3	6.850488561438035	6.958445557354831	149.0267383213405	0.773532858871769	0.7676267810799973	0.47617314807880806	0.23325782928873676	0.2757056477759642	0.2289554683518121	282	41	102	220	36	186	274	169	318
PSMB8	5.578319612129924	5.703601688478929	61.62116279653993	0.8321400009242955	0.7899635602830135	0.4751712469006163	0.2115409349909673	0.29300264218072525	0.23872492868157613	92	28	59	58	13	78	124	45	173
DNM3OS	3.342770575437811	3.681779939337709	13.633816802573325	1.211927265821562	1.1113750857869826	0.47261731403536467	0.23423484448762907	0.3667874906638432	0.2601522205826599	20	1	8	14	7	11	34	17	42
LIG1	5.073406276950003	5.310094720499675	46.29515811377244	1.0204451784144926	0.9679595315258497	0.47261186803545835	0.23355520012059308	0.3107017819271729	0.2672042846126998	99	18	28	43	5	62	92	58	96
SRBD1	4.8390215721398775	5.01089171283515	36.79569272543581	0.8201436238283432	0.853631923592529	0.47201383005527364	0.26839421401232627	0.28662483768867264	0.2620241120027084	79	9	37	37	7	40	79	31	117
NGFRAP1	5.924777489114579	6.056517116124706	79.59377611438458	0.9857305210891422	0.8408986735879208	0.4694182735926051	0.1666945997752969	0.2841972500759617	0.2523113210000387	68	26	58	88	39	69	186	109	157
HSPB11	3.826523237450976	4.121282921915569	19.158189242036364	1.0588466339074187	1.0671063566300523	0.46894929068627456	0.27095081167218055	0.3390552824225532	0.2672600896073682	27	6	11	30	2	19	37	31	47
CKAP2	4.626992546900513	4.831941241371235	33.04254159152398	1.2263469600127035	0.9716947942886421	0.46694005770121483	0.1666945997752969	0.3213023710555266	0.26267983405488843	39	9	12	37	17	35	75	33	91
HLA-F	6.210221315885108	6.373305376517825	98.80977071974226	0.9474346246477966	0.859535428376243	0.466918285113916	0.20584377363283202	0.29162767920979327	0.26267983405488843	181	38	132	56	15	115	197	115	230
DHRS1	3.7620726136268923	4.070439255871356	18.61322791513035	0.8483688798136085	1.1395701389678314	0.46647937727023925	0.4202170951818842	0.32074665854869083	0.26132756217542313	27	5	19	19	2	39	28	22	31
GBA	4.051712365860169	4.261314327474307	21.43712316472961	1.0464719041809525	0.9790293946288675	0.4637964406097007	0.2412593869497581	0.33054345192150314	0.26937603481041955	20	7	14	33	6	26	67	18	43
EDF1	6.309990046668706	6.372263664189564	99.27449337283676	0.677994795813787	0.6614215702715907	0.4616352857488694	0.2164704255418597	0.2750691365090176	0.18528719227452292	136	37	100	106	35	113	189	110	198
RFX5	4.877922544108751	4.988328285083834	36.78131765418722	0.7659187928167424	0.7692506739539071	0.4583835028872194	0.2703931976278622	0.29626108064314044	0.2523113210000387	44	12	44	39	12	39	60	36	113
PLCB2	5.633619447520246	5.926940002388768	71.23249884375717	1.0679559040039013	1.0223013986651228	0.45566983291255725	0.24737794237655067	0.3193367961287347	0.2780448329075196	171	12	104	39	7	106	160	76	155
CFB	3.358386787458234	3.6236057941277164	13.452523969386137	1.0483976017695404	1.1667066309923373	0.45279375820722106	0.33041307011038484	0.33054345192150314	0.25167294801244483	16	5	11	8	4	16	16	20	41
DAPK1	5.799071193492949	5.869190275731078	69.51149783154261	0.7156059941066256	0.6665204257963694	0.450795959133972	0.21403430156515257	0.2919594401273646	0.21443579642442312	107	27	66	67	24	74	135	68	168
SPN	5.317162843491822	5.4786643346447335	52.39266895315774	0.989405980898779	0.8782862897100151	0.4507606997335729	0.2079948815013589	0.2946001064458386	0.2756930240030604	47	17	88	34	16	73	110	39	139
NDUFS5	6.385395673382919	6.551549592265989	112.69682876711566	1.1131857105444491	0.8926196370409645	0.4499423587510993	0.12454685851580985	0.29300264218072525	0.2756930240030604	160	25	73	69	68	129	227	121	286
SATB1	5.900100672998697	6.036728217210051	77.58120384003304	0.8076043832187316	0.8025338737898031	0.4495781720747727	0.24779399467778432	0.2898968952473715	0.2695721337964949	80	18	146	78	19	73	147	106	184
CDC25B	7.140796616808912	7.236673153403927	181.47590493313913	0.7156986512231556	0.7289074156152013	0.4486510554609737	0.2573911980452704	0.29300264218072525	0.246440162383195	186	39	232	241	73	191	272	244	421
DDX52	5.616230152474606	5.707880124552899	61.4747264206668	0.7042902855810284	0.704563340834207	0.44584534849237994	0.2573911980452704	0.28662483768867264	0.23872492868157613	76	17	64	95	19	53	120	68	170
SYNE3	5.91751995584702	6.074020398410986	79.2432167977087	0.8238761333800595	0.8170127966682591	0.4456282636570985	0.2533782114290432	0.29628194078005593	0.2785910921738992	184	15	107	59	17	70	206	87	194
PYGB	6.105223897542357	6.2677180624988855	91.1963782085198	0.8591627607396735	0.8402363350377011	0.4445746937742717	0.244737023198419	0.29993850582823034	0.2809306505999973	236	18	64	99	20	103	192	113	196
SPTBN2	3.4088103026071064	3.8051472491667395	14.983984671835644	0.9650502465810173	1.2287237920769443	0.44372911122059194	0.43499856322652036	0.33054345192150314	0.26147580260308995	20	3	16	18	1	25	15	23	41
PSMB2	5.572592709987931	5.662402393418789	60.280488928512106	0.8097107590098643	0.7182524025754671	0.44079469770883284	0.19565595657050022	0.3193367961287347	0.2527622118750718	71	27	53	60	21	74	118	58	130
GPR75-ASB3	3.604190556146878	3.9338780503278743	16.326326451973873	1.0055528992950225	1.0548884797525642	0.4405321160433931	0.3228251937035657	0.354086551996334	0.28447336058611333	30	1	16	17	5	16	54	21	30
MDM1	3.7153679256029504	3.9930375379322056	17.093547834718187	0.9610976546560417	1.0023707534822344	0.4376057445620818	0.30706672265819324	0.35101565132772145	0.2915154417304589	29	5	18	18	2	20	59	12	40
LRBA	7.23632596644465	7.311891055875293	190.67221478057272	0.6514539939978213	0.6644451928829689	0.4366645524575605	0.2459613999437233	0.2937484695981159	0.2235641390981371	386	44	255	197	51	212	432	154	467
FUT10	3.5933702493003135	3.920740685778035	16.399897549539318	1.0050161511070324	1.0596331827309482	0.43419269968032687	0.3224241098457924	0.3653137729881507	0.2830762062301325	20	5	17	23	1	29	34	15	36
HS1BP3	4.688503438197443	4.843573270763162	32.882766747439035	0.7694643737357489	0.8264113936379819	0.43316924752659536	0.3108476666004769	0.31708740151538267	0.2859904573890641	55	9	25	49	7	40	58	40	77
MED18	2.5937314385728767	3.094547057457424	8.312366466341862	1.3729042244580405	1.3142910065382418	0.4321809236895024	0.2546518853934279	0.3653137729881507	0.25962902708530694	11	2	7	11	0	10	20	12	23
CCDC77	3.061246936670205	3.6253776363224848	12.812279312951855	1.5333908998530421	1.3199566614254432	0.43076367202100174	0.2326494406705695	0.3653137729881507	0.25422635987689846	27	0	5	13	4	21	27	13	39
KRT18	6.95509122319797	7.145930893963454	169.75343806514346	1.074838650091628	0.9045095243182419	0.43000522494438975	0.2098590863362717	0.3193367961287347	0.29598782217014236	333	61	64	224	32	169	422	143	517
DENND1C	4.419346393137421	4.581898639614771	27.22128726788476	0.9327240237834087	0.8551816021647909	0.42945138949763684	0.25025186998532617	0.33979319226031146	0.2915154417304589	22	7	39	29	10	33	74	21	62
SAMD9L	6.565275395121322	6.768010903592649	129.73222206279928	0.9762568387723922	0.8718794307414851	0.42401606764634026	0.22453612215248972	0.34055964219789203	0.3020920904084984	153	38	125	256	12	146	284	132	343
PMM1	4.139017614040539	4.290984380145941	21.920608245245266	0.7712481465243642	0.8419871025810669	0.4235175194931356	0.3205123684098781	0.3390552824225532	0.2965945314751309	36	6	19	26	6	26	39	26	54
RNF135	4.137453744176761	4.284176836100149	22.221729857283687	0.9093036140127998	0.8571635760638061	0.4211624052974482	0.25963566211510913	0.3653137729881507	0.2915154417304589	22	9	19	23	8	20	51	30	44
SF3A3	6.181273715002901	6.254291771735794	90.53976370131244	0.5973196997110622	0.6393427538925315	0.41913462188761624	0.2790216126499754	0.29054316489494564	0.22518912475569247	167	22	113	114	24	96	193	91	200
EXOC6	4.460520887913878	4.630253749192485	28.296647888206046	0.9211013505984881	0.8658626760805045	0.41753519855439414	0.2703931976278622	0.35163939184078824	0.30044082348495554	36	9	22	28	12	15	82	32	77
DNMT1	6.8351427757959415	7.000370783225893	152.6677659404292	0.834974780140555	0.8132861103557436	0.41700988826606045	0.2539108065458255	0.3380972300626377	0.30819616854943804	393	22	178	158	28	187	332	157	346
SEMA3F	6.215349073746753	6.289813449573855	92.86052410297724	0.6261737174980266	0.6435220340078531	0.41645499658692553	0.27095081167218055	0.29931567149779953	0.24447487591551414	181	24	95	114	28	76	215	94	235
FAM45A	3.3366555856103597	3.6902036488615138	13.992122866160823	1.3797710220038188	1.2767778445229647	0.4162956596234592	0.22908738940756962	0.3299036664085623	0.24978932924128044	10	3	19	5	6	21	21	13	50
ATAD2	5.041705507824483	5.200494056527267	42.21518755258119	0.7448852253542133	0.7683376088882387	0.41590639065430784	0.3050747447236679	0.33979319226031146	0.3026902573735424	81	6	46	51	14	38	110	34	124
EIF3L	5.987428072043593	6.060284939587706	79.41343353834245	0.6678877374904871	0.6552639514068694	0.41352965510512735	0.26179451706568907	0.3049856228074963	0.25916671344176306	130	24	102	64	29	80	168	91	158
H2AFZ	5.5151179662889565	5.589952555552861	56.908195217428386	0.6655804388272211	0.6599806188673373	0.41338763654708294	0.2721116569200552	0.321191267270105	0.2620821493290053	83	18	50	73	21	64	108	62	119
STAT2	7.208890405469235	7.2838735288385115	187.20011053523672	0.6632099309244257	0.6531931378077699	0.4130003111520358	0.2482417847626736	0.3193367961287347	0.25779195769353747	394	56	163	240	46	176	439	201	392
COQ5	3.650897203350267	4.090597713066776	18.270151488883226	1.319727317384358	1.1796176922939003	0.41283490655874344	0.22850504359400156	0.3498896992677664	0.2809073845537948	33	3	8	32	1	26	52	19	43
ATP5J2	4.651352186073631	4.899404156727357	34.97000518153166	1.2522124068907277	1.0647213978608132	0.4123246271128525	0.1858452854732468	0.32536912382045946	0.2809073845537948	24	8	16	44	19	52	52	44	80
LMAN2	6.408543282139607	6.487526227412485	107.36375972145618	0.6583091718587667	0.6669617006910301	0.4098967479733732	0.2721116569200552	0.3122464944094276	0.27195453875050185	187	38	92	125	32	145	201	83	254
THUMPD3-AS1	3.573815909413755	3.829598413868518	15.187618732032577	0.9701319350789375	0.9631169004371	0.4072161241938638	0.2879867773510055	0.3754262873984949	0.31058129946333074	18	5	16	21	2	19	38	11	45
ING4	3.4048386635942376	3.7507649225520288	14.403090548111585	1.1319574678491338	1.1072597720940296	0.40527994808970463	0.27685953659847184	0.3653137729881507	0.2915154417304589	27	5	16	8	1	15	30	22	36
IFT52	3.295012974254114	3.599010880346693	13.01825194978024	1.0277403580317377	1.1698920605278782	0.4044774448804226	0.33917069861451216	0.3407205398818206	0.2741816517075691	17	2	15	7	5	23	33	14	19
RPL3P4	3.943772080154516	4.174206216710629	20.67347779424771	1.171785616361426	1.0455414242926422	0.4016393100295424	0.2098590863362717	0.3572987662241697	0.2809073845537948	15	5	12	21	12	28	36	27	43
BTN3A3	5.363464339895299	5.581607120895703	55.84691563087538	0.9052814369526673	0.9047746513414124	0.39958283390327465	0.29680006622387445	0.33568000751125915	0.32012556774337503	97	10	104	31	11	65	88	75	147
AIF1L	4.034856132913397	4.3498469282818455	22.315659149268356	1.0767859790064263	1.0202907672718522	0.3991062240405118	0.26222767416089915	0.35195221074018895	0.3120399741569575	31	2	41	15	6	18	48	25	83
OGDH	6.753034262627515	6.842483942233899	137.46829037355616	0.6988803910937728	0.6786525201514381	0.39835573230057	0.25507823067469754	0.32946627734525313	0.29567210408246875	308	30	117	141	50	161	283	138	290
DOCK8	6.7160733578249054	6.816994909235682	134.81926364761833	0.7143754989481261	0.6956367450638296	0.3977348902751753	0.2591438612995854	0.3348166920780457	0.30451681757858523	171	41	245	135	28	157	333	117	277
RABGAP1L	6.482863364941628	6.551380718265233	112.13378653088589	0.6205210271367145	0.6244199116408827	0.3974701647015072	0.2747226216549749	0.3299036664085623	0.2672042846126998	144	28	164	124	43	139	230	89	255
CAPN8	4.517263366287217	4.813884817744983	31.69345529688568	1.0213478705294619	1.013671236451237	0.3963152275132145	0.3046779378673596	0.3390552824225532	0.3120399741569575	67	7	16	46	4	35	50	33	121
KIF2A	5.711293054404662	5.84970974906056	67.906974495007	0.7660460478502502	0.7419277604376284	0.3956417753276677	0.27499664190037487	0.35163939184078824	0.31855461376266286	109	10	99	56	29	51	161	81	169
GBP2	7.695447901617312	7.874364681248778	284.18389262186315	1.1331766452544063	0.8905731736897312	0.3951957580752227	0.166045688084773	0.3317501184812417	0.32130274722275237	205	132	431	133	79	319	611	335	636
KIF16B	5.567770724404017	5.692986812602113	60.94719836606484	0.7837028268782109	0.7427145720506939	0.3930592156448145	0.2682119767316261	0.3390552824225532	0.32012556774337503	118	12	75	40	25	68	112	65	153
LSM6	3.9646160470300145	4.159807797103531	19.863230696057542	0.833535294928363	0.8754969089229397	0.3884420214914693	0.3228251937035657	0.3769669991236743	0.3246478454431111	22	3	22	26	8	30	40	18	44
GHDC	3.250375103131597	3.666651793015385	13.060113621814574	1.1298182883232897	1.1206614151091554	0.3884341489608378	0.28164887214467654	0.3653137729881507	0.3109483827185587	25	1	15	16	1	16	30	18	34
ACTL6A	4.72397788600772	4.866900984278685	33.478561270866884	0.8151266589599979	0.762533322041687	0.3878939369819362	0.271297627336132	0.3632835831456539	0.3283155965006868	59	7	26	36	15	31	74	28	103
SMARCC2	7.317435046105819	7.396515426915095	202.45140156790472	0.6346525370456563	0.6418822118059762	0.3865542821111673	0.27499664190037487	0.3439199019717847	0.2965945314751309	406	48	310	195	49	217	378	223	451
RECQL5	4.099054000280443	4.3162572523331235	22.058463793316218	0.8605970791848796	0.8796709774157219	0.38636338664771797	0.30864601956298005	0.3691991152926265	0.3307252075708651	32	3	18	36	7	31	49	18	56
KNTC1	5.022601979462112	5.18890041827668	41.9268430111005	0.7510401858148055	0.7677946338470792	0.3855524686652952	0.32530365455141536	0.3590277564385411	0.33503891107194195	74	6	39	59	15	44	117	28	113
WDR70	5.359576444965151	5.4853058305346725	52.09050873994094	0.6446509225823133	0.6940154617488449	0.3851461157882305	0.3307796150189907	0.35319729012717177	0.3195766740460411	79	8	68	81	15	55	109	57	119
RARRES1	5.526309162138175	5.683796593629682	60.915226414468194	0.9296417477967222	0.8318020577081764	0.3824369448448694	0.25628004865695786	0.34268002582251306	0.329854263660322	103	26	29	67	16	61	154	79	101
KCNN3	3.1046677786980252	3.4422210043225956	11.460529311465416	1.158343523808776	1.2349079487956807	0.38018840147008864	0.29156607319045325	0.34153195277133125	0.2706782849429955	7	2	14	11	4	8	25	23	26
IGBP1	5.429845253062331	5.569548934156167	55.92546738094395	0.7768761246563534	0.7311594414723317	0.3799105746684221	0.26179451706568907	0.3768748592961583	0.3307252075708651	73	8	64	59	30	48	120	73	120
WAS	5.050919104515262	5.27917138178165	45.62800138189435	1.0274800525187442	0.9434614267269823	0.3797773968249364	0.2412593869497581	0.34975101337838765	0.3227302271464562	41	21	72	31	6	64	69	58	102
JUP	5.9693150497916845	6.110810730308421	81.66166006947445	0.7328572121802023	0.7490746535326078	0.37950926524960316	0.3129329490740034	0.35163939184078824	0.33747672601167533	115	13	72	151	26	104	130	78	225
JRKL	4.690945381226826	4.833081090754276	32.318343641042624	0.7019927261664605	0.7385994923339726	0.37896584619052065	0.3307796150189907	0.354086551996334	0.3378258123365646	50	7	38	45	9	29	72	26	105
ACACB	5.35988035975393	5.7498257563765724	62.27587935308395	1.0993425428176253	1.068553820906441	0.3788844389712728	0.28164887214467654	0.3519214046624092	0.3086780467110552	170	3	67	52	9	53	190	89	133
PDCD10	5.57775607755582	5.6918277052368955	61.428534008531784	0.8857592816131286	0.7349359916601136	0.37744130977550877	0.19719433228772545	0.35635353144718973	0.3307252075708651	54	18	64	60	33	73	148	48	136
DSN1	3.142511676539233	3.507701884738042	12.199332366994799	1.2599221165562915	1.289785620153595	0.37666786222828025	0.2840822680109486	0.34153195277133125	0.25819991301186884	17	6	6	7	2	16	44	13	17
ITGA6	7.51371515493175	7.726466780531755	254.75337162388539	1.127726066298738	0.912602249699834	0.3761959855409772	0.17371647060415904	0.35195221074018895	0.33503891107194195	189	62	612	157	51	255	543	315	649
SGCB	5.859620395841508	5.940824374067001	73.26889812215751	0.7450748768007769	0.6501328629355897	0.37591359135451013	0.228263247777934	0.3601681852428596	0.32039610557445386	90	24	63	79	36	61	170	83	154
SEPT6	5.899863731287755	6.037243992380559	77.42959807203691	0.7549121714881408	0.7506840321954735	0.3754138585630002	0.29156607319045325	0.34679449034597437	0.33987749784733123	85	18	150	82	18	86	225	67	148
RNF213	9.945808146802053	10.084844827586709	1314.9654423751283	0.8760573243539099	0.7655707804884814	0.37377842420578455	0.23549714128992175	0.3978451791211032	0.33987749784733123	2848	276	1159	2222	191	1639	2542	1400	2865
NIT2	3.964878670513907	4.122670154432959	19.20683913154695	0.784490144308495	0.7981376044080443	0.3737393091331301	0.31814619346716305	0.3842519865122326	0.33987749784733123	28	6	19	24	5	22	46	15	51
GALNT7	4.325073021695891	4.471886275244772	25.445711771524955	0.9604409390316103	0.8102507652529292	0.37341631125498953	0.23423484448762907	0.3882999663909114	0.3324564714123441	27	9	15	33	11	25	54	27	64
WWOX	3.563268455693956	3.967918065499626	16.49520017667642	1.0736757283975271	1.086360752826198	0.3715983894915593	0.3176206840362012	0.3670434479776744	0.32155918675619805	35	1	18	19	2	22	29	17	59
SULF2	6.05818610915651	6.130434680625826	83.58723108204752	0.6398448709259072	0.6229960380623817	0.3684730315341507	0.28859749409409924	0.35408653314171223	0.32155918675619805	106	26	107	81	35	65	160	108	190
ABHD10	4.561724105050663	4.736945162756265	30.827764567840696	0.9736213977860605	0.8606713737338396	0.3682393640636482	0.2546518853934279	0.3653137729881507	0.3361910212919916	50	8	15	30	15	41	77	27	60
DNM1	3.062604255903439	3.75741661047792	14.107852581038793	1.780780552220205	1.5340365934516043	0.3673368080877313	0.2138493674169186	0.33054345192150314	0.2289554683518121	34	0	6	6	4	14	21	22	63
DHX8	5.503165821608609	5.658363129004833	58.888895310800514	0.7135121079681042	0.7282992709921585	0.3671102214283621	0.32530365455141536	0.37461461741500024	0.34955294478042176	79	15	79	102	8	54	136	68	137
NR2C1	5.051804411397902	5.170449954159894	41.59050556089351	0.6328047990286589	0.6956103457863675	0.3670902001666512	0.3542282181492219	0.3548090748456155	0.3415638120085904	66	11	46	61	10	32	80	52	113
FDPS	5.584364807618813	5.727578257635092	62.82918766927491	0.8633263880800782	0.7535951331963306	0.3668142125378549	0.20724640180923787	0.3749693796999489	0.3415638120085904	82	10	61	57	38	76	148	59	124
SOD1	6.607561531884654	6.695962450958362	124.75374303579417	0.7611630557664067	0.6724743080880525	0.3659857090315048	0.24183462757566968	0.3539624663541799	0.33764852178839944	108	40	120	162	58	134	258	147	227
CHD3	7.928627978530821	8.05246045270859	320.1397005118369	0.7719399720606587	0.7160831966677438	0.36566747671595595	0.27499664190037487	0.37652153329028054	0.3469624329044352	630	37	446	312	120	377	623	351	677
PSMA2	5.230707498486684	5.307772442557053	46.467233488496575	0.6482482834470805	0.6255106044412474	0.36564816137258915	0.3014930134423575	0.3668690573946145	0.3283155965006868	63	17	44	63	15	53	94	42	104
CROT	3.5002420186436853	3.789042096999989	14.717080961502822	0.9306200457907274	0.956319085265848	0.3654690534169414	0.3315628811736773	0.4013923274387337	0.33812111174812265	23	1	14	20	5	18	29	18	38
DKK2	3.0682351727683033	3.617246657612319	12.800928860317175	1.6290200475557064	1.6024366496609044	0.36528096606063637	0.24680920964839995	0.2800840218748006	0.2154906610596185	18	4	4	5	4	13	29	5	74
HNMT	5.396170559248639	5.552713876536237	55.84273098296848	1.0699492745943875	0.8420118022015701	0.3650730006854509	0.1666945997752969	0.35163939184078824	0.338132398438664	79	18	34	34	31	53	106	69	140
INPP5D	6.044766926243227	6.350891167750273	96.30129575859885	1.225744435522364	1.0168952898778527	0.3646518192451135	0.1858452854732468	0.35165445121506944	0.3243818546573663	111	9	234	47	21	112	252	102	237
USF1	5.260891251779484	5.40997362612174	49.345867832848704	0.6708429096651679	0.7425215299672825	0.36364652074191	0.35248517570776855	0.35799868848763633	0.3532584861293512	68	9	87	59	11	50	83	64	124
SCCPDH	4.173071763259881	4.335595744482939	22.919722802242152	0.9169118820148159	0.8048905276296587	0.36346720170327024	0.25025186998532617	0.41688782504116767	0.33987749784733123	31	5	17	22	13	24	58	21	52
RPL19	9.240126442741872	9.300331458202008	766.5140218660646	0.642374985356128	0.6047999503208233	0.36329429354411086	0.24315255062667676	0.3811017398664618	0.31841741982486915	1335	288	672	652	303	894	1414	800	1532
COPE	5.345708176608146	5.4696852751111065	51.85200501092266	0.7384546960565178	0.6985194625388853	0.36093042044162615	0.28702211283048296	0.37461461741500024	0.35101625348332866	101	21	44	58	10	53	119	41	141
MCCC1	5.071692129719499	5.201023992770814	42.55503600372281	0.7319310446564679	0.7182744746751508	0.35992962903688397	0.3068651535597871	0.3590277564385411	0.3543238648818173	92	9	35	46	15	46	105	34	106
MDH1	5.543975183337731	5.624093413347905	58.58223609450183	0.7312686907031829	0.6414851643860845	0.3594191570602533	0.2546518853934279	0.37461461741500024	0.3392067487309859	91	22	45	57	25	64	111	58	133
CDYL	5.12226113533801	5.258448547354131	44.28510564309931	0.6788823060151007	0.7120291540147168	0.3593907545632099	0.3379182907382637	0.36563189142147284	0.3543238648818173	57	12	55	75	8	48	79	47	118
STX8	4.416784563374631	4.566714980531779	27.317157318520554	0.9649636686579955	0.8121186139528394	0.35873306078994954	0.2326494406705695	0.38665964696917793	0.34175410406591844	46	10	17	19	12	28	61	28	65
MRPS7	4.159176628498533	4.388260370245607	23.663166729172254	0.9075955983642677	0.930948763357412	0.35774910712901026	0.3224241098457924	0.3769669991236743	0.3378258123365646	41	10	16	23	4	39	45	15	64
AKR1A1	5.6092712488236645	5.714781506226022	61.848699623010006	0.7280611292368716	0.6813581126631935	0.35682725673404087	0.28308326286206104	0.35799868848763633	0.35332292288786943	134	15	44	68	23	63	129	61	153
ZCCHC7	5.209943976219192	5.322222184751433	46.483565417331945	0.6743307294053881	0.6825531761362671	0.35636467978991476	0.31612585513797475	0.3572987662241697	0.3543238648818173	68	11	81	43	13	47	92	48	119
C1R	9.231438267883021	9.324258585719871	778.5129931990822	0.712032502838609	0.6777636439953971	0.35608870792917185	0.26222767416089915	0.3819657671358859	0.3532584861293512	1577	246	603	604	313	687	1534	1096	1466
MRPS23	5.084499925733721	5.24310922302869	44.15255330543299	0.9231670041966862	0.7999076385836454	0.35593277162621995	0.2682119767316261	0.3639002532130231	0.3543238648818173	65	13	20	70	15	37	95	55	111
CARD8	6.783917017330973	6.959604859564893	148.82183438842262	0.8592072147142217	0.7832893004288334	0.35561685236630325	0.2753366076827874	0.3779550951683429	0.35878871259126033	259	13	239	123	58	170	308	169	326
ATP8B2	5.920279748491499	6.0294854089033	76.98779328989004	0.5970859128601025	0.6548001956199397	0.35381591418727393	0.35231877782032034	0.3653137729881507	0.3531481306382565	157	13	105	91	21	75	147	92	177
UBL7	3.7510978318493327	4.031886311833231	18.298453331298525	1.0034860832975778	1.0451758855277224	0.3526042877935588	0.3307796150189907	0.3787454479354591	0.31841741982486915	13	2	20	21	9	28	27	26	36
RNASE1	7.513804531919011	7.762889621918372	263.1446585263485	1.3484850861665547	0.998808901113623	0.35250702577591914	0.1666945997752969	0.3492810009359281	0.3352093262627748	113	119	115	353	93	382	483	281	621
NDUFA3	3.262801560623366	3.653055501595907	13.023955785971783	1.1085028708970952	1.1250015069823105	0.35174642481259666	0.3001679790267776	0.3672502560096563	0.32155918675619805	15	2	22	14	1	21	39	11	27
BOC	3.6623397755762803	4.188676728028635	20.2316411421381	1.036458374275906	1.3940029120741306	0.34804777795718717	0.43570237208325524	0.33054345192150314	0.2527622118750718	40	1	17	11	5	16	34	58	27
TCEB1	4.342940755799657	4.523667695575479	26.693149750586315	1.115964688922262	0.8945952111156871	0.3480171011623645	0.19986490166338539	0.38405271891950393	0.33812111174812265	26	12	12	29	11	34	60	25	57
FES	5.105120030533802	5.365814966089318	47.408084459368155	0.8061701002678746	0.8528945156839605	0.34793792624526143	0.3558060402943242	0.38707010544406856	0.36315532500601944	105	8	51	69	4	66	92	45	123
INPP5B	5.6366508545649365	5.709443718245113	61.64817048438611	0.5906204032225101	0.5920384276330034	0.34647624421759204	0.3315628811736773	0.3754262873984949	0.3456816474693484	97	20	82	63	20	47	162	59	139
VTA1	4.658596573859308	4.778329966118952	31.282699338729376	0.6847829169591452	0.6809922432657818	0.34581217892045074	0.3307796150189907	0.3887024439360202	0.3698287244333281	41	7	35	47	11	32	68	26	86
DAK	3.488988488273315	3.7590461868583422	14.761377005799202	1.1124219773436717	1.0554941837560725	0.34574097168110157	0.28859749409409924	0.37607668143168854	0.32253829900521336	27	4	5	14	5	19	28	19	35
CENPF	5.648871851170618	5.89174045618019	70.89918888781966	1.378349539708118	0.9995212312129511	0.34561192368342436	0.15996322656288686	0.3390552824225532	0.33747672601167533	88	36	18	65	22	85	135	67	215
AP1B1	6.608843760812294	6.690210928303251	123.75950557904433	0.6662648169181768	0.626126832133619	0.3455591030090058	0.27975698286119144	0.36792453215180443	0.3573494591280619	253	48	102	128	33	141	251	97	314
INO80E	5.0772285189512285	5.274337720233121	44.79215735981775	0.7094076989905875	0.7653862486129408	0.34535976267420787	0.3915069154547592	0.40383687910015165	0.3715819132069844	76	4	52	59	17	64	74	38	120
IFT43	2.7926832149244163	3.32251991604252	10.11019470654789	1.2846731388783483	1.292753476720146	0.3449659336028767	0.3197950934904866	0.3811017398664618	0.2869503615478555	15	2	14	8	0	20	23	11	20
PTPN6	5.794450960012214	5.877475210135578	69.50257108248529	0.643501514127458	0.6223453700288875	0.3449059420147513	0.3113783602824584	0.3691991152926265	0.35811271982005294	86	21	112	69	23	73	179	52	155
COX7B	4.733888681493769	4.927477027343033	35.81607132381601	1.2381831515325223	0.926477693416976	0.3428149670890717	0.15688239599740386	0.3632835831456539	0.33987749784733123	33	14	15	33	19	43	70	33	97
ZNF737	3.239180921630002	3.5694189214440666	12.287729133069845	0.9827462277413858	1.0467397932058031	0.3420620307059604	0.3374029740613963	0.3811017398664618	0.3393188991461579	21	3	12	15	1	12	37	17	24
BTN3A2	5.937689743581619	6.137580451123282	82.65447048280075	0.8077540262611489	0.7940473442680936	0.3412837087717255	0.3035795758517805	0.38078908960383157	0.37250949692624014	140	10	167	80	15	96	193	71	218
RCSD1	5.219424990452003	5.530670005613274	53.95370373814431	1.2235094588580064	1.0330527162456453	0.34089205665650985	0.2098590863362717	0.35408653314171223	0.33470900673683207	55	16	117	23	6	86	127	45	123
OTUB1	4.6590542467061455	4.786033199587232	31.81688814472801	0.6296546404368029	0.7435392896122506	0.34052288801577746	0.41444663826703954	0.3717251756286574	0.3715819132069844	53	10	32	34	9	49	48	30	70
PITPNC1	5.011290397129053	5.10916743544012	39.96769944657888	0.6160906119418458	0.6445323503456427	0.3399266463497401	0.35231877782032034	0.37832109921961027	0.3704861560324349	50	10	56	53	13	35	93	47	81
TARSL2	3.9910864124259877	4.232472752554945	20.715656505785827	0.8462074957096687	0.8673817134979466	0.3382346411464529	0.34079916165899926	0.4059578306160433	0.37033805324675423	39	2	29	16	7	22	42	27	50
MIS18BP1	5.727976823014004	5.841698523911072	67.9752909895997	0.7207241887419524	0.6805417959106755	0.3357849757787894	0.2984665913652345	0.38872172995644805	0.37634375440109796	81	15	71	79	35	85	138	42	189
FMO5	3.714794464321596	3.9474471395009423	16.919725930188157	0.7993495852726457	0.9072263736975867	0.33517870948694933	0.394797233453762	0.4059578306160433	0.3609842534572895	27	6	16	20	2	22	28	23	37
CUTC	3.639382314651433	3.8491145178114876	15.779743098548861	0.9072592227759105	0.9228826843998587	0.3346305145586608	0.32530365455141536	0.4001022003901981	0.3531481306382565	28	6	12	12	4	13	41	22	32
SYNGR2	5.998252575198142	6.07238653025369	79.52870761551165	0.545670546616519	0.5733462641211378	0.33427080765133355	0.34592417730937175	0.37832109921961027	0.3543804068554877	118	18	125	107	23	76	169	78	185
C17orf75	2.494466516704027	2.9398412512865235	7.486371313962783	1.4095285485635638	1.3965353606651225	0.3311833167317247	0.24315255062667676	0.3388131222760467	0.26651195296641705	11	2	2	9	1	11	17	10	19
CAPN13	2.357193393381917	3.0241228665979056	8.100903943248394	1.9601226309322393	1.6314304674598774	0.32949978010277536	0.15996322656288686	0.3498896992677664	0.21936289971420617	14	4	3	2	0	12	22	9	23
SRI	4.709541984430898	4.881985657328811	34.51687220185686	0.9432289382556229	0.808531368114755	0.3289815520289618	0.22337836323740107	0.40680587533210205	0.37156611376269905	35	20	40	27	6	40	68	40	71
PSMB9	5.097993870477118	5.2472549134372475	44.99630975513093	1.0535169098665136	0.7976660662420068	0.32843158319494953	0.16461087630129506	0.38269723832736574	0.371834730596552	33	26	41	42	13	48	101	43	105
TRAFD1	5.222447328176626	5.292671270766775	46.01598681663651	0.6325972923557162	0.5749272988307859	0.3267021286541738	0.31188427159614335	0.4208966183617875	0.37634375440109796	70	17	45	50	18	44	105	38	109
FKBP2	4.873310248034466	5.080178788072998	39.395059761704445	0.9611944101662044	0.8417406327097494	0.3260774320294542	0.2482417847626736	0.3935288729309833	0.37250949692624014	75	5	34	24	22	42	77	50	89
GTF3C3	5.272959207067398	5.389312097217905	49.17872484327476	0.7950514990555064	0.6900295414301689	0.3260469415321895	0.2887626753267375	0.3912454712418954	0.39069586223516967	77	15	27	72	19	45	100	53	124
SYNRG	6.440694155639745	6.495743851003134	108.1570417111482	0.5519931707771177	0.5464257715717741	0.32562511267785693	0.3307796150189907	0.391248019587365	0.36177034499928146	179	42	132	103	34	95	228	127	206
MPHOSPH9	5.214525786693187	5.339995273625551	47.20794696197089	0.7416747745171617	0.6889945210554863	0.3251489314918884	0.31612585513797475	0.3900377305515809	0.3949313175518204	87	16	30	72	11	50	105	44	113
KIAA1324	2.2794029065984187	2.8795541877709896	7.292808290564403	1.4795083018841013	1.8168277712709273	0.3245680282746157	0.2827366797900402	0.2655866485028754	0.18907063046801134	4	1	10	3	1	9	10	20	14
LMOD1	7.017725145676925	7.183145831838027	174.2688662809048	0.7690518338381735	0.7824871255753622	0.32364846437781825	0.3422576507212583	0.3842187330329873	0.3909624167305833	300	30	299	108	58	114	401	281	336
TATDN3	3.3006320871482444	3.738870377463061	14.51017817236753	1.3952588729441424	1.2832555623855424	0.3236388175072159	0.26670253409407635	0.3632835831456539	0.2830762062301325	5	5	16	21	1	24	25	22	28
APOBEC3G	3.7130161866318154	4.035210030869526	17.83795766044682	0.9124964634745901	0.9541775991915035	0.32173096926513567	0.3734825884091122	0.4227305619095275	0.36685074890747865	23	5	20	28	1	30	34	17	40
TPRG1	3.033765268480483	3.3844487676042205	11.017247463894144	1.293354088598762	1.2218746971897336	0.32159283061958305	0.27359723665353136	0.3653137729881507	0.29793783531207363	19	3	3	8	4	15	18	13	34
LRIG3	3.972040449050168	4.372445718583659	23.032984036367612	0.9539893184779381	1.1901845605715877	0.32073841878470505	0.4166267723004046	0.35195221074018895	0.3126131805865501	51	3	13	21	5	11	42	56	53
TRIM52	4.5853880696140354	4.8146243658230246	31.566961157534685	0.727974751139482	0.7844569847256593	0.32020289221599857	0.37875429299051566	0.41293620456494234	0.40399905119851937	65	4	40	45	5	39	77	26	80
SPTAN1	8.981835645178368	9.067922494674995	649.3965615643087	0.650985845594564	0.6133694436207785	0.32007182751061813	0.3001679790267776	0.4308915623809882	0.3968630774279639	1519	148	887	744	128	686	1127	715	1498
CYBA	5.974150733949864	6.168102046339438	86.42149285228484	1.1079508251118966	0.8895284551007876	0.31984241599412555	0.1886335559563739	0.35895655118043396	0.3719479557873772	91	46	96	36	24	133	143	78	204
SUGP1	4.0654797327594885	4.428912971147492	23.907904083922922	0.815010619320048	1.0583316616195526	0.319543076722897	0.4624124401375937	0.37592947559708734	0.3415638120085904	52	2	25	24	4	21	52	51	35
DCAF13	4.639914532029166	4.857975926141989	33.26434280435667	0.8378421674997534	0.8421010940990824	0.3194190846260239	0.34833105870062364	0.40044284994554125	0.3830226776575446	51	4	20	56	13	44	72	41	56
C19orf38	2.4086008986633853	2.9238172226656056	7.427051332973757	1.3804372998764023	1.5742274853740488	0.31898324224432656	0.27095081167218055	0.2942819290911705	0.23767490669270913	7	1	11	3	1	17	12	9	17
CCNB2	2.5280750195483543	3.07985811487797	8.426279812202653	1.8060072298360716	1.5561457480918408	0.3189314623788727	0.17048788870881937	0.3299036664085623	0.23207672276459923	14	4	3	2	1	10	24	7	31
ACKR3	3.400142678841105	3.7712887442444067	14.406234771791297	1.1887759180842659	1.0788089670117893	0.3184954596239234	0.27617822632109257	0.394696013983498	0.33987749784733123	10	4	18	24	1	15	49	16	29
NEK3	3.920631419390569	4.10412175237324	18.96356045128533	0.8100330031402776	0.8215160814713641	0.31828044064626815	0.3351537317652368	0.4074585840232699	0.3898794392034314	30	4	29	13	6	23	40	20	44
GOLGA6L5P	3.3724580994141533	3.740097274230777	13.973714256950007	0.9710795517351383	1.049382981053146	0.3181731217019147	0.35231877782032034	0.38872172995644805	0.35605382700108223	29	1	16	15	2	18	35	20	26
HIST2H2AC	4.231204357994746	4.371682540741116	23.297684043740365	0.7513139030837419	0.7365874671984218	0.3176100469307063	0.3384557489802239	0.4216520894536503	0.3987528984740006	43	7	18	25	8	26	61	19	51
SNRNP35	3.6151793173425695	3.951998814785904	17.288319004547372	1.0296702544788392	1.051251601396944	0.31738692219836917	0.33917069861451216	0.4216520894536503	0.33747672601167533	25	9	16	12	1	22	28	28	33
MLX	5.420165613710652	5.500534985538127	53.169818303844245	0.5898183744190554	0.5962128568914036	0.31735402124480033	0.3572795562514168	0.4002384413328258	0.3956664828594646	92	17	46	73	17	45	123	61	106
ARRB1	5.704343523636025	5.896125288171137	69.45022173555587	0.74282228345188	0.7516884103603712	0.31682249684818553	0.3384557489802239	0.40572375383643067	0.40440663356150597	119	11	134	78	10	65	189	62	177
SAMM50	4.001094043711498	4.2404496396239955	20.688039927155355	0.8467437334481426	0.8698434594792834	0.31653680946202084	0.3384557489802239	0.39995592845216094	0.3898794392034314	45	3	15	28	5	27	54	18	47
RP11-156P1.3	3.3940036040512864	3.906972207673583	16.415493088154612	1.5217282000452153	1.3965980982808721	0.316452201480455	0.27296283944480276	0.34055964219789203	0.26651195296641705	31	2	16	2	5	17	28	36	35
AEBP2	5.707537677516001	5.845515206163304	67.91155274327922	0.7537987531245322	0.7087390211654419	0.3157914363321095	0.3034806929497695	0.39439591063184504	0.40440663356150597	86	24	128	55	12	86	126	64	160
SULF1	5.953003578435245	6.182832033796451	86.25350238146612	0.9312578928937821	0.919241524530485	0.3151903576157706	0.35388140086876385	0.3653137729881507	0.37231537331905107	174	26	37	82	28	37	257	135	185
CTNNBL1	5.8437700919660855	5.942271822605188	73.41103396062456	0.737312524535337	0.663874812172576	0.31514659334095396	0.28835667175460744	0.391248019587365	0.4025388496044271	121	27	55	63	32	62	117	94	188
YLPM1	7.920209435514305	7.9762767204502865	304.05381509809627	0.5204346528952691	0.5365398633389215	0.31505438170410455	0.34535192239002305	0.42292263949989484	0.37558192729550516	611	65	409	344	104	312	539	352	602
RSRC1	5.5445853241370715	5.615916010359476	57.808119596235876	0.5665101912285643	0.5710631257135248	0.3144346448363541	0.3564533733787438	0.4059578306160433	0.3954659120057336	102	21	70	57	17	52	143	59	110
DNM3	4.080334098100955	4.394074823098748	23.05423257638755	0.9183777091050732	0.9803587892499738	0.3134885732169635	0.36778374393599667	0.3787454479354591	0.3698049748051242	48	4	34	16	3	19	36	29	91
DTD1	3.7781353023147797	4.133568215044709	18.907494680013624	1.0618692976566948	0.9805628455391796	0.3134269943333187	0.318353304109061	0.418790740736736	0.3698049748051242	36	1	25	13	7	14	45	18	73
PRPF18	4.382756208913646	4.576988989174807	27.094178547031795	0.782954221668492	0.758283565515107	0.3126843481116423	0.3442450348910285	0.4467597863874172	0.40207334058892596	45	3	27	28	14	24	48	33	76
ABCA6	6.650780850562416	6.957602948283999	148.47484833369876	1.058325974110472	0.9996027173762723	0.3118438060948313	0.30647139857473277	0.37529861045293833	0.3594668990397544	278	10	172	86	67	76	409	245	339
SP140L	5.1824535158901615	5.310825051417374	45.981742582394645	0.5741306534091937	0.6481594758120536	0.3115549858908639	0.42050459843453813	0.41667047636636173	0.41593981656881507	74	7	60	70	14	51	106	50	84
FYN	7.046057556538163	7.19948127816352	176.250366847728	0.8593613002718294	0.747675896278326	0.31114662889009725	0.26222767416089915	0.40044284994554125	0.40671588942062825	135	33	389	188	50	199	371	206	351
IDE	5.316405174662981	5.432568713416859	50.91002371584498	0.7576476901599217	0.6718824294582154	0.31113399016511484	0.28164887214467654	0.4202062986033465	0.41085312406885727	84	25	47	43	13	57	130	35	116
NRK	2.351386869818276	2.892827048155147	7.411408469155853	1.7272704636364629	1.606127625559343	0.31068049925408314	0.2115409349909673	0.3334630080895649	0.22113020140049713	8	1	1	5	4	10	12	10	26
ANP32A	7.261787781730179	7.307346282934719	191.19285993702445	0.5386584496828772	0.5049698014801106	0.31017046881528065	0.307171971364153	0.4308915623809882	0.3719479557873772	253	53	215	234	93	208	362	174	411
RP1-122P22.2	2.860417710287295	3.3099652720123363	10.524522659341983	1.554874544509215	1.3817974481081263	0.31002782215306435	0.19762023654248043	0.3650426489573905	0.26030854447367935	9	1	9	3	7	17	19	10	32
SDPR	7.455227069167996	7.507437153454099	220.04981340563887	0.565889526458631	0.533173081067922	0.3097988621237248	0.30360426655006184	0.4216520894536503	0.3898794392034314	292	96	284	214	70	216	355	223	556
PARP4	7.401229105885602	7.4587686224236425	211.51427597395832	0.5392666413310168	0.527804416963768	0.3096731359925692	0.3307796150189907	0.42654387016680695	0.3861825539693175	338	48	221	374	70	193	443	207	485
EAF2	2.465886446342653	3.0545310869254694	7.922863401747675	1.5384397634415354	1.4011825197025602	0.3093666018760861	0.21403430156515257	0.36779910247677355	0.2830762062301325	6	0	14	8	1	13	19	9	23
TRIM2	5.350293023016566	5.4552651664505	51.23682565585218	0.5731656456865795	0.63412535104926	0.3083027460837388	0.4046875071563031	0.4007327839753489	0.4163052357320234	100	14	48	72	13	42	104	68	109
NFAM1	4.650007500486182	4.945865009221342	36.00539546389336	1.1287258033894056	0.9974580687908942	0.30827055557792576	0.24315255062667676	0.38255273294085324	0.35605382700108223	27	19	52	27	3	49	57	51	73
ORAI2	4.714168730956401	4.862227793502879	32.978782513429806	0.6413707573048469	0.6841956158145686	0.3075236466692081	0.37864445929030816	0.412233212964768	0.42360262966723844	65	7	34	50	7	31	73	33	87
ZMYM3	4.601078921796483	4.868543413996503	33.05850759613513	0.8058276408105811	0.7994628756079699	0.30723193021074113	0.38491895975814855	0.4419553252908469	0.410254732754917	73	9	36	42	2	31	75	41	80
SAP30BP	5.763089898993376	5.9018871549890966	70.42322631662171	0.6434629325125271	0.6509580914846852	0.30716321292091864	0.3729863754689582	0.4317403823174735	0.4208562735027949	142	8	90	76	28	78	126	73	173
ATP13A4	5.2148002861855876	5.463753267455787	50.837689939934045	0.8563083704065173	0.8187093636505285	0.30707183788915865	0.3384557489802239	0.4179461511828041	0.40440663356150597	97	4	39	87	16	41	128	43	170
IKZF3	5.261052625557417	5.736930138043855	62.26500813012447	1.8501811504878187	1.277211461586643	0.3064269880189975	0.1604651175805009	0.34957880510586337	0.29901415536705495	12	11	147	38	11	90	202	57	133
REEP4	3.3592955006974634	3.684053896813682	13.340480120714933	0.9716357490108075	0.9570225509270385	0.30602531741429667	0.3315628811736773	0.4231734322742686	0.3830226776575446	18	3	19	18	1	13	28	15	44
CKAP5	6.91435019607693	6.987718075269683	151.79670580689253	0.5474826974110946	0.5490849514042051	0.30522671272057644	0.3526105510399043	0.4302325951681592	0.4062301952454768	298	28	166	234	50	147	332	133	362
FBLN1	8.21888881706489	8.360700223706207	397.7717402546006	0.6919585836457421	0.7330047316868749	0.3050162010886992	0.35316828579651427	0.41374356226589903	0.4163052357320234	718	67	382	371	191	296	776	691	648
ABCD1	3.271668427801793	3.7501790123274645	14.377500490630013	1.2098977677480145	1.052529372980476	0.3045105348556651	0.34592417730937175	0.4747282021505966	0.3543238648818173	25	6	16	11	0	12	29	23	39
GXYLT2	3.747417700068483	3.963059613240026	17.364776466292124	0.9263396988890208	0.8860752556983966	0.3041595790263747	0.31020528166763106	0.4419553252908469	0.3744042885962388	18	3	16	17	10	13	33	26	44
CHD6	6.82032858069689	6.887717276161305	141.74065308470273	0.5193998504025253	0.5446836807327956	0.3027374098755557	0.3729863754689582	0.4227305619095275	0.40702856357293726	209	30	235	181	46	128	253	166	321
RNF181	4.068341128488335	4.221924351232484	20.90211215379124	0.7706335694518205	0.7683638774275838	0.3027158131801721	0.3462734230259383	0.4231734322742686	0.41085312406885727	41	7	21	15	6	24	40	22	51
S100PBP	5.058622716056535	5.207399612932446	42.793931333244515	0.6994628312188115	0.6851721603250687	0.3024466910783795	0.3500404945302132	0.42496540621230694	0.4250461491680542	46	6	73	55	16	50	80	44	101
ALG5	3.6430311989267317	3.835578808137885	15.724370214299626	0.895604110721863	0.8883011762660535	0.3014083195130307	0.3307796150189907	0.4216520894536503	0.38109557206564	14	5	12	24	5	18	30	21	33
ERMARD	3.7503701132143874	3.9363419183055615	16.688105825293647	0.785360862418157	0.7930213233615625	0.30121714106921793	0.3500404945302132	0.4435414548816269	0.41085312406885727	24	6	15	24	3	18	41	17	37
AGAP2	3.2251608940945347	3.609884404603252	13.19403765855434	0.9488107233490829	1.225749851880629	0.3009423673715162	0.43765417172752585	0.3691991152926265	0.3120399741569575	13	1	17	10	5	30	22	15	18
COX14	2.6953294864726343	3.2883753226027803	9.629515769781689	1.366702969192143	1.3196041337628561	0.3004669169251288	0.30029479002512516	0.38977486742350415	0.3086780467110552	12	1	10	15	0	8	28	19	20
FRZB	2.3899830761075713	3.2092431435028197	8.785675233504397	1.5324500692693586	1.9523445148761212	0.3001726036008945	0.35841708344831485	0.2560743205675419	0.1824070765372323	12	1	7	3	1	2	61	12	15
KIF14	2.576195981017433	3.1786436194607828	9.076307694250225	1.6508506135842551	1.4139555853525299	0.30004752603286267	0.228263247777934	0.38874385603894596	0.2741816517075691	13	0	2	11	4	16	25	8	22
S100A6	8.653576125490735	8.696469206109091	503.37521551038225	0.5080585068344445	0.5005590128941512	0.2995889347689976	0.3343544033991109	0.45103709904307887	0.39474471884622575	756	166	446	734	197	583	823	492	1062
BIN3	4.1215287332374615	4.295322923378987	21.718721530559872	0.6792626269774539	0.739564302547154	0.29941166297869254	0.4004648116023053	0.43437522891480723	0.42602916951307374	36	6	26	29	4	28	50	16	54
CRACR2B	2.776406708682145	3.3456849854924515	10.156129846531968	1.6010353477075419	1.415434501276494	0.2993279014403633	0.21749888516405977	0.34756698136918657	0.2802583044996142	19	1	2	15	1	16	32	12	21
VPS45	4.88241310272112	5.097853403211276	39.48139503104673	0.7312359106867903	0.7382802290261279	0.2988278320567908	0.4004648116023053	0.4489817992807849	0.4250461491680542	78	14	52	41	3	47	78	45	84
SNORD116-2	2.840381144361201	3.5372430749715917	13.240115480971507	2.005916796755094	2.1281536882782386	0.2978299237870552	0.2097486228266876	0.24792294270785414	0.14285852631493012	3	5	3	4	5	32	18	23	15
TACC3	5.158833917351383	5.285247366530972	45.073122616709696	0.6255933953106425	0.6487805856857964	0.2967308082168706	0.38943998217124726	0.4213091493818825	0.43621320878822023	97	9	49	49	15	44	121	31	116
CUL7	4.868904456912237	5.121231424722275	39.80244593021825	0.8691481944762472	0.8541484079097194	0.29662432699860075	0.33403270398065205	0.40468884164937013	0.40487108337228195	106	5	24	53	8	54	85	42	88
HLA-C	9.875039730005534	9.942862080854248	1197.2217710716561	0.6226694208921	0.5696218378648987	0.2961102485771232	0.2812484180714993	0.46567145898269546	0.4300125680191792	2216	559	1088	1180	295	1344	2086	1243	2545
SUSD5	2.9531120428725073	3.8853007472227006	15.14730631325938	2.2765327743955894	1.9435282023048683	0.2959734312214761	0.17741293353359888	0.2651585399600082	0.17601170472570832	3	1	29	7	1	5	90	20	41
IRF8	5.425436785954207	5.536692390703645	55.130322849477	0.8603095671181318	0.6774443208649182	0.295744373947569	0.22655723048975962	0.4216520894536503	0.4252013338202052	57	27	67	38	20	47	142	54	118
RNF20	6.388455823394628	6.435982024673169	103.54462241534446	0.4781805388361389	0.503967702544557	0.2956052589192753	0.3925295137822845	0.4216520894536503	0.4027372737448742	194	31	120	115	37	108	175	111	220
RPS14	6.3879458939208025	6.479304842220704	107.42740025822604	0.7538408616468124	0.6341511780462967	0.2954756314480238	0.26179451706568907	0.41152148273776223	0.42952142996335646	167	43	100	69	48	135	204	98	221
ADAMTS6	2.410367781743001	2.8748956873773155	6.864788996138013	1.3713145190944827	1.3789805485616977	0.29538589203849064	0.22850504359400156	0.33568000751125915	0.296636102017594	13	1	7	3	1	7	18	10	21
PIR	4.402214860194355	4.715102773567455	30.523033573359758	1.2106120538559288	1.0536668063668921	0.29534318006970656	0.199462225880311	0.3809831682843732	0.3532584861293512	32	3	28	16	21	26	55	54	67
SP110	6.009651402815241	6.084314148665599	80.48716809306742	0.5734848079565984	0.5487620597097983	0.2953137092092208	0.34998815814949347	0.4317403823174735	0.42845606384926804	93	29	117	119	19	73	183	77	178
UQCRQ	5.313509409689202	5.402737294877212	49.909558896317805	0.6614495724405306	0.6064824812293598	0.2943276481759577	0.3307796150189907	0.4368027249506738	0.43061817696610194	78	14	37	61	24	49	91	58	107
DDX50	4.796087567548143	4.9581788968685325	35.63427220491911	0.6286750721828879	0.7012846423537639	0.2942499144295929	0.4345204604882755	0.43437522891480723	0.4334085410307102	50	5	45	52	13	27	60	50	96
RANBP6	4.402288409140985	4.503501761975036	25.909012847862652	0.648191770469823	0.6370730337352458	0.2937555832952387	0.3658431846592385	0.45243709520018427	0.4315246964399539	37	10	32	25	8	27	48	26	63
PKP4	5.887726618194154	5.983580531490058	74.94095769075466	0.5733104132000518	0.588512806319116	0.29357692341164476	0.3835791981382653	0.4325960329852993	0.4352157895772352	146	13	92	76	32	89	164	70	139
AP4B1	3.1613337326372246	3.6270625364794755	12.517594843811478	1.2779625760527287	1.203466455087091	0.29311085959499866	0.27116120513194536	0.3670434479776744	0.33747672601167533	29	2	14	7	1	15	32	8	52
EXO1	1.9702868025308409	2.6047967234650877	5.318401771741684	1.7607460613958374	1.7626035600832781	0.2926596855840356	0.19195835526763078	0.2730944149259519	0.22001056114452888	8	1	1	4	1	5	15	5	26
TAP1	5.776209244064943	6.022484849919912	76.44329383098528	0.777104211171728	0.8030185947666827	0.29108826667786364	0.40751884985752307	0.4307524504589594	0.4194407968669411	128	20	96	122	5	119	135	62	189
C1orf131	3.899648109415032	4.035641261587844	18.21377509871553	0.6948834083749388	0.7280523928622953	0.29063605779999135	0.3890270079307695	0.44929882674240035	0.4270127069384261	27	6	19	19	6	16	35	23	44
GLCCI1	4.249314923961588	4.399430327295511	24.1151735877869	0.7090577145541255	0.7799522214586769	0.2904744203579945	0.4148587084630724	0.4227305619095275	0.4163052357320234	39	8	28	16	8	36	44	26	41
PSPC1	5.647644151426738	5.964399705064087	72.94720941089852	0.8690750073506803	0.865370613846641	0.2899893251606983	0.38943998217124726	0.4308358482456019	0.4048749345649214	165	3	88	102	14	95	170	84	140
CARF	3.5225788283295416	3.8232114904236023	15.305738924206306	0.9840359371734518	1.0125451734969166	0.28905133918716236	0.35019629285541176	0.41152148273776223	0.37162782923968196	21	5	8	25	2	24	41	15	25
DPYD	7.30534427057978	7.345129708066447	196.52099185288802	0.5038191805023234	0.48021803075298664	0.2889961952442049	0.3384557489802239	0.4489817992807849	0.41080599335033835	297	68	231	194	86	209	324	186	453
RPRD2	6.097044624743555	6.149134044085246	84.26101820396397	0.4700164185018481	0.49430885332980884	0.28899481527919596	0.40312847986389555	0.4308915623809882	0.41460183733038525	128	25	110	125	25	76	160	86	197
NELFCD	5.1227333319210775	5.2336953330802505	44.07079964453774	0.5515323051027672	0.6626375837176799	0.288493002417101	0.47265006858796127	0.4189913416248327	0.4397178544852479	59	11	44	65	16	55	64	59	79
EXOSC9	4.498187838616384	4.738139146062432	30.29013832919824	0.8036951294348823	0.7431301648567818	0.28841132465421027	0.3731149212556393	0.47738625975919036	0.4334085410307102	40	12	39	45	2	32	80	29	64
PARP14	8.771485513964233	8.802059115711458	540.8513339434813	0.44334620433646527	0.4443979849652115	0.28839472083798817	0.3581343759385734	0.4873209814921281	0.3715819132069844	776	150	723	846	185	584	1025	461	1165
PCDH12	4.555282881463821	4.907097942365033	33.910975209393435	1.1079037535367111	0.9562027881721582	0.28829647028686156	0.26222767416089915	0.4149807078544363	0.38797266507337236	27	2	78	37	7	43	68	39	90
SF3B1	8.773031491696909	8.811731570843529	544.981746001951	0.5003787828262533	0.47347467446602187	0.28801104522590865	0.325879368850001	0.47716063186128654	0.40440663356150597	797	140	835	551	240	512	1054	532	1209
PTGIS	6.99409622603992	7.1014867416779	164.95017164844302	0.5520273096666164	0.6425499123283013	0.2875786723256486	0.4518869886166083	0.4231734322742686	0.44478721272696037	201	58	230	210	41	101	449	238	253
UTRN	9.593226471223815	9.642023066639522	969.4022206798475	0.5243020615978934	0.5014724700443547	0.28732669044917264	0.3307796150189907	0.4873209814921281	0.42524611142124014	1960	262	1557	941	266	958	1752	1028	2074
CD1D	2.1819728609953946	2.7740189686503194	6.5147966046042045	1.7697194630962627	1.6685196070918844	0.2865395784024831	0.2164057813193452	0.30983759241441616	0.22983757158296497	1	1	8	7	1	10	12	11	18
ASB8	3.994483950967537	4.161634331371807	20.1610652634588	0.8084018596453849	0.8042545276705384	0.28650605338200363	0.3619792539917562	0.4419553252908469	0.4137008505006193	18	8	23	23	6	29	31	16	56
FGD3	4.787952076690248	4.969277552795934	36.24955860500373	0.6824545077169385	0.8003389213987656	0.2864036584179182	0.45008020632640733	0.40637921522604026	0.42360262966723844	49	11	61	27	8	33	79	61	51
C6orf57	1.824707341870109	2.527510855754021	5.357427863966375	1.828057475799855	1.9197194017567352	0.286277604383969	0.2098590863362717	0.29127583187043943	0.18895301940691753	7	2	3	1	0	9	8	10	15
PLAA	5.106011918783229	5.212912408291003	42.95224664999324	0.5560232944344429	0.5957390927623314	0.28617380264590003	0.42168593675687305	0.443025525817954	0.44922423534719125	71	14	51	62	9	32	87	49	112
CDC37	7.140344795266716	7.25564805612116	183.09053941051062	0.6435655605863045	0.633090736584271	0.2861559057476545	0.3462734230259383	0.4394108396988366	0.44922423534719125	478	30	206	211	46	184	353	220	382
BBS9	4.112295191179222	4.331540399104295	22.26024864257848	0.8231618747869904	0.821475913992017	0.2858761764668339	0.3462200199987213	0.4216520894536503	0.4270127069384261	46	4	35	14	5	26	50	24	52
VPS28	4.741646736801632	4.908718958998713	34.24905345435136	0.7486395286594342	0.7184517158129557	0.28585900195967057	0.3500404945302132	0.4273371857828881	0.4424335707036669	76	6	24	44	12	35	92	27	84
EID1	6.770159567835927	6.837279047778812	137.70903823566545	0.6079332968864503	0.5404804476487549	0.2858274268191832	0.29371284176968687	0.446888227544177	0.4403899476892687	177	68	178	141	34	133	278	144	284
KRT17	4.481555057184628	5.30643629906368	46.26367961472158	1.1018572547388423	1.7608864264925503	0.2850184553152739	0.5592632190249757	0.3049856228074963	0.2012702378440345	34	2	15	67	12	170	19	28	95
RPS28	5.515471525735575	5.667216572284932	60.48064025013519	0.8583968296432588	0.7589140767761609	0.2848045658739297	0.30160824285548454	0.4097085579973268	0.4291207969473378	107	28	30	59	17	84	90	65	132
EIF3J-AS1	2.6562758082986644	3.053636118886945	8.263945596290455	1.0853196676305301	1.3022327134215022	0.2845915304866944	0.3558796474101269	0.3498896992677664	0.31357561848131105	15	1	6	6	2	13	11	13	22
C1S	9.546081777363739	9.641707946287019	971.4927015892686	0.6698046895271519	0.6309472315279702	0.2845108830943163	0.3035795758517805	0.44929882674240035	0.44922423534719125	1491	287	828	768	521	828	1712	1403	1894
PARVB	4.716452505021468	4.88026570927611	33.71462132211986	0.7010434941312205	0.7376392548483637	0.2845103681022031	0.3966553283993852	0.41688782504116767	0.4405553206722536	76	8	45	23	8	43	58	36	80
PSMD4	6.063194715055318	6.123169066702558	83.14200195178135	0.5225971914974843	0.5254494347820216	0.28386492499383637	0.38947181490994687	0.43966805325433217	0.44123750887059304	144	27	82	94	33	103	181	62	161
PHLDB3	2.9894713131631914	3.4204812460488174	10.961772346577813	1.0625653049043673	1.189356461070776	0.2836205093035185	0.3610813712697074	0.3819657671358859	0.34139867374140054	11	1	16	15	1	19	23	16	18
GUSB	5.451336356087705	5.5351348498832	55.14438087085651	0.7063884183290934	0.595002920414207	0.28336605898992745	0.28083154419228473	0.4489817992807849	0.44478721272696037	73	19	49	51	29	66	105	47	120
MRPL15	4.111698454763252	4.25339882587455	21.627411840300347	0.7669639309862392	0.73388567175032	0.2831764998537532	0.35147501499210626	0.4595377584637803	0.42952142996335646	33	6	14	25	10	23	41	26	46
NAA60	3.1022679247072626	3.4618313036617763	11.218615446215443	1.0204302410406676	1.0575612838298265	0.28310558468711633	0.3307796150189907	0.4016679270180075	0.3790974881096825	23	2	14	9	1	12	30	16	24
AC092835.2	1.7065856164278446	2.5064869560676315	4.840080143574206	1.854516395524763	1.9650262940644472	0.2829713180176998	0.17953944029996322	0.27298484210051227	0.2012702378440345	8	0	3	3	0	10	8	6	20
C4A	3.468879293948084	3.9737762488655797	17.08359909734516	1.3855506994930822	1.288828213050425	0.2823658658337694	0.2858676188832889	0.3691991152926265	0.31273935409639836	34	5	20	4	1	13	42	36	33
IK	7.497087718868222	7.542178509708765	225.0954683641402	0.5095436291465829	0.488423413736444	0.2819708629123383	0.34592417730937175	0.45213799173351166	0.42977852653673654	328	66	359	207	90	223	397	232	495
CALM3	7.5124888724837415	7.586898582090068	233.15407328120088	0.6757167706991127	0.5785323737745665	0.2817238462346289	0.26162605985525184	0.4377488040293934	0.4520412294355375	328	117	197	204	83	239	410	261	496
HCP5	4.593647100621592	4.87915786283819	34.1745858420443	1.2044179445362146	0.9367696530517201	0.28063547433097447	0.19071359026600584	0.4173099210945234	0.39540537384742885	40	20	46	16	3	40	78	33	86
TRIP4	4.7245494282435265	4.924389330989371	34.71269640544969	0.6570518933964333	0.7042716597395748	0.2801332361468304	0.44187771817556454	0.46842088411794114	0.4509817824639957	60	3	38	52	13	48	74	32	68
AP1S1	3.3268691012573335	3.6522457267352597	13.942819740642541	1.4374016938724492	1.171866483300682	0.2793895775193377	0.20614990292056135	0.3978451791211032	0.32368931156418707	9	4	4	15	8	18	25	16	38
COL18A1	7.294537898848745	7.386097041927272	201.09207093827658	0.5367058088119864	0.5896012386076012	0.27930674011764206	0.4223488162149148	0.4442691708362786	0.4588503706397259	447	54	215	268	44	185	299	279	437
APOL1	7.551528034380947	7.675807195124596	247.95381480944766	0.8255385594524606	0.6890971244347839	0.27888255905435455	0.2260622967968934	0.4231734322742686	0.4505517347442922	304	143	172	264	58	268	406	302	550
TBC1D14	5.102998206396011	5.207560623343503	42.97601248690743	0.5200163818204364	0.6182474895014717	0.27777335878543613	0.4686745755521813	0.42464595785141046	0.45970017732509	78	10	62	43	13	48	79	54	77
GTF2B	4.203721370057016	4.410013434909711	24.100597905763827	0.9915866097461106	0.8611512319158547	0.2775912416659451	0.30002074488142605	0.427614209507683	0.4121638740603066	20	8	16	35	10	13	73	29	57
STRIP1	4.736155005675598	4.917454350085572	34.56437129667237	0.7212113836517697	0.7382564741480551	0.2767585044235982	0.38323283391626894	0.4308915623809882	0.44652367020458994	83	5	27	38	12	31	78	46	71
CILP	2.3746836113651453	3.095775775136577	8.496669181453083	1.8925072347955219	1.860068356939782	0.2762619876570006	0.23549714128992175	0.2841780833786971	0.19898863655298032	10	1	1	4	4	3	39	15	19
CHMP5	6.007222921085569	6.07584760151084	80.56547617533371	0.6075195768664458	0.5414200198695232	0.276243555336496	0.3315628811736773	0.45213799173351166	0.4577926326914944	105	27	68	108	37	95	165	60	179
UBE2E1	5.535233375821629	5.631338114707501	58.606960844350944	0.6475953163803174	0.6005234970045172	0.27580997786382494	0.34997095978695114	0.44820384994411544	0.45970017732509	56	14	70	86	27	75	109	52	122
SCEL	6.058207305320449	6.233010320189102	88.87131516701956	0.8012426725337075	0.7379018322117539	0.2757272070579891	0.3384557489802239	0.42654387016680695	0.4488859258034491	152	29	54	163	15	82	264	58	240
IQGAP3	2.7375100636677567	3.4094287258110314	10.312387459202013	1.62829003116132	1.3608300976719383	0.2749570597866674	0.2260622967968934	0.38269723832736574	0.31357561848131105	19	0	5	17	1	13	32	7	41
CCNF	2.7796408983609746	3.115886611254487	8.578713716879369	1.076503313143	1.126855453097063	0.2745828399488738	0.32958338496294803	0.3959341453869743	0.35275540940372074	12	3	7	7	2	5	30	9	25
KCNAB2	5.611933906470829	5.70890272284665	62.1323499117115	0.6682198682482883	0.6124666070796069	0.27457763698852583	0.3315628811736773	0.4433181931781346	0.458004793505317	71	28	95	54	16	67	101	71	137
ACADM	4.822982437791004	4.950159028382055	36.1521564189389	0.8731630171161336	0.6907011359062655	0.2742922862372638	0.2596772324207166	0.4489817992807849	0.4471199146857819	42	12	44	22	19	30	73	37	98
NAP1L4	6.5356604476099	6.5768559143788945	114.19676635275289	0.4466083505197455	0.45695053603578284	0.27405454666101864	0.408067324736215	0.46089872511624236	0.42952142996335646	168	33	167	145	41	121	223	92	261
MLLT3	4.407311899683759	4.557945527567672	26.49632157900579	0.6605107811349944	0.6907732475951279	0.2739616957796864	0.41041895272932993	0.4467597863874172	0.4588882533628595	39	7	26	43	7	30	50	19	83
NCAPH	2.1490502188233114	2.7526889379338195	6.687886345710682	1.9384260040384507	1.7977466343916477	0.2733588736151215	0.17048788870881937	0.30566104065362065	0.19700954788657116	5	4	1	3	1	10	12	7	25
PIN4	2.467283080034201	3.0784869596784756	8.201342297409841	1.8889134264085834	1.5498094835573635	0.273305928330212	0.17327554979744955	0.34074428381764693	0.26147580260308995	6	2	1	15	1	7	26	11	27
NLRC5	6.38567188024448	6.627637303931801	117.19784701725952	0.9185431031733927	0.8264477270629664	0.27319195019339804	0.28641270486442705	0.4307524504589594	0.4299113287545356	149	17	285	112	14	122	249	150	262
ERMP1	4.915979586648465	5.039127990886779	38.23769673620997	0.7194927676512411	0.6482538123629377	0.27296742633526644	0.3384557489802239	0.45516685789442546	0.4596252070161418	35	8	43	59	18	46	71	36	87
ERCC8	3.195129579822246	3.503531204143275	11.810753026875703	0.9405706011687676	0.9713627595061048	0.2728918331120071	0.35841708344831485	0.43948103210358747	0.4027960712160902	23	4	11	11	1	12	31	16	24
CCNDBP1	5.22021326261025	5.376260526953147	47.97900974096437	0.5682730114440513	0.6392008624855517	0.27285494786578723	0.4536277454420117	0.457266589965303	0.46766738808884817	98	6	64	69	12	51	110	52	95
GATB	3.0816115898076673	3.5036189306284213	11.799458579101294	1.3731531515467637	1.231749771110553	0.2727992500701366	0.2565579945221221	0.3754262873984949	0.33594250923327046	28	3	3	9	2	12	23	18	36
FXYD5	6.217340461486224	6.325385458546288	96.57902021324686	0.850099164828293	0.6595834697427493	0.2726826798562671	0.2260622967968934	0.4273980917488566	0.45779890588359023	110	37	102	57	51	114	192	94	196
PEX3	3.780076632603435	4.032194471904287	17.93720833179999	0.7145391379938426	0.8757781767433985	0.27184002236510546	0.4724000698766419	0.43948103210358747	0.4268853345512687	32	5	17	24	2	29	32	21	32
UTP11L	4.96709347568609	5.058774854393845	38.912994893557936	0.6750636427381042	0.5819062956327485	0.2717518350076075	0.3307796150189907	0.47652983741706034	0.46284757136202465	62	12	31	43	19	38	85	31	97
MYO5A	6.361376009806706	6.452921376850872	105.09589514410622	0.6365498641581964	0.5975751084942104	0.27165795050948366	0.3413747836544942	0.44270348344303645	0.4649312430251445	184	49	85	111	28	127	157	89	283
GMNN	3.310425635568566	3.542861601282767	12.196746572795911	0.8607241724019562	0.888945288969977	0.27121349683549556	0.3506528426107633	0.4394108396988366	0.4208562735027949	15	3	11	19	3	16	31	10	29
FASN	7.705171128085057	7.835634973815541	275.40005386318103	0.7525862356347909	0.6672647658414774	0.27096134569322505	0.3226977693977879	0.44737981436310525	0.46284757136202465	626	88	167	425	49	356	517	250	611
PDLIM1	6.904342027127199	6.948813403257922	148.80294962639147	0.5200208628043238	0.4740438174800615	0.270236935207865	0.34554422090263653	0.47100132992246413	0.45337946381249467	205	58	215	136	55	125	293	151	341
COMMD10	4.170610452873303	4.332240408001061	22.493978951736214	0.7279238435772172	0.737277334111683	0.2694277649420509	0.3862709239031251	0.4442691708362786	0.45502312368230463	49	6	19	21	7	23	64	21	44
ZC2HC1A	4.795405789984678	4.917352110373226	35.05588840699675	0.7328593434512033	0.6348962170782657	0.2693739266687222	0.32159709785838936	0.475555610237309	0.46284757136202465	40	17	50	33	8	30	70	33	98
NMRK1	4.2840182711133235	4.447748265749304	25.010645229113344	0.8673364015226821	0.754246415272535	0.26927150448084	0.3116537922975673	0.4662842991548768	0.44073903545338156	37	6	14	27	14	28	62	25	46
KIAA1841	3.7295830008306132	3.926992256670681	16.565636962003996	0.668919330823543	0.8148951608427073	0.2681671789937852	0.46351079431384645	0.4427956498333402	0.4435607999479846	26	3	21	18	5	16	38	25	28
NDUFB6	2.486569706482015	3.0987247655723076	8.152078820281131	1.5907281495042878	1.377074481375295	0.2676283019167691	0.23412397272279112	0.3900377305515809	0.3131494942367871	12	2	3	13	0	9	32	7	23
RNPEP	5.215540543411552	5.331771588823854	46.813461320944114	0.6350397086926991	0.6190633684363793	0.2672849570507979	0.3915069154547592	0.4460016375923105	0.4721215550167954	86	12	34	78	14	49	89	40	130
TSTD1	2.144539745369869	2.669862952854027	5.878293297363439	1.4048366837179085	1.623795064249214	0.2671037182294724	0.28835667175460744	0.29993850582823034	0.246440162383195	5	2	5	3	1	9	9	4	29
RALGAPA2	7.9951949482430065	8.079021567243917	326.50683075340015	0.5851252350136311	0.559486936125948	0.26657377341425065	0.35956626390268126	0.475555610237309	0.4740157455329334	400	57	590	416	122	334	575	391	645
CD99L2	5.369853856634704	5.452324010633332	51.22813291121732	0.5065622150976099	0.5501015936188562	0.26630490032142096	0.44375975662024697	0.44944395354744804	0.4708564374041257	72	15	63	82	14	46	88	60	122
TNXB	7.711736855743048	7.860780972792933	280.07823801651415	0.7565854392054181	0.7010680926316404	0.26617518047487443	0.3315628811736773	0.446888227544177	0.46284757136202465	459	52	589	177	77	247	489	411	590
CASP8	5.206289972467679	5.375826952514548	48.201604205973496	0.6855616635535832	0.67327729114568	0.2643620034827039	0.3862709239031251	0.46280626648710627	0.4700264216251225	64	15	92	54	6	60	99	40	117
KNSTRN	4.202763865315394	4.385017654227715	23.935773910628022	0.9678557220081268	0.8084827899984949	0.2642374632933303	0.2854039954415769	0.45482875925975186	0.4315246964399539	26	11	13	28	9	31	55	14	63
NBPF8P	4.467579652576623	4.790811211538488	30.90075377470449	0.8059863265370595	0.8242305328145508	0.2640950134780956	0.40831886292637765	0.46217961027911314	0.44765599516591864	71	2	45	38	4	32	75	39	68
BMP2K	5.7468823013949475	5.854530532537058	68.27710677827172	0.5294760210740675	0.6093589671479573	0.26352607214163476	0.46235119201297026	0.443025525817954	0.4770228800168554	152	18	84	65	18	54	129	100	133
COX5B	5.3630912365064125	5.573935809621836	56.68251549283452	1.0222071575716252	0.8363807657153628	0.2628116556340038	0.19797424743533698	0.4231734322742686	0.43624783928125527	71	8	37	47	40	74	99	69	110
ZNF226	4.225688913314513	4.36949738408485	23.39679465136387	0.7069898780549093	0.7035746033884303	0.26240418435747587	0.39895552526479156	0.4690726842369261	0.46284757136202465	38	6	29	17	10	29	38	20	65
GEMIN6	2.9328385916626765	3.2011491566844192	9.25930647764389	0.9442879496811122	0.9801059491767663	0.26201323171168295	0.33719126774127606	0.4268982636146622	0.40399905119851937	15	2	7	10	3	8	23	11	26
ETFA	5.709335530720463	5.797230609020593	66.44711040393835	0.7573531616063413	0.5859008845093239	0.2617526653969542	0.2469741010036878	0.4690726842369261	0.4740157455329334	86	23	54	59	38	65	145	61	145
ANKRD36	5.96195425114298	6.292351369285844	92.15724081298765	0.9302914874751848	0.9145219741599636	0.26171201979965675	0.35029715539885714	0.4313483964315619	0.4163052357320234	250	7	81	132	10	104	194	138	174
H19	3.952077906794127	4.283549092500698	21.56814921610199	1.0307506414052263	1.0164217467550458	0.26157576622513895	0.3729863754689582	0.41667047636636173	0.3956664828594646	38	7	8	32	3	17	77	30	32
ST6GAL1	5.70980049606182	5.8275643449224175	67.22308756859229	0.7712045214652319	0.6421901026158353	0.26133925765811805	0.332134022596184	0.4461795369038596	0.4740157455329334	43	20	101	101	23	77	147	63	138
DYNC1I2	6.794095949788405	6.972527059212516	150.19512036177287	0.8056999657064733	0.6944964547107632	0.2609820824960977	0.3315628811736773	0.46836070909428396	0.46893819224115185	297	11	171	166	70	152	322	145	381
MAGED2	5.65014870517282	5.746540897691909	63.32556139803415	0.5445441378811343	0.5890345622807076	0.26093311946997494	0.4400681247177499	0.44531465342178134	0.48327892034039843	140	17	79	54	19	58	112	84	129
CYYR1	4.017666365621306	4.299032632103044	22.076298165541992	1.1452713527257143	0.9755626086888147	0.2608086450565719	0.2817527066546007	0.4216520894536503	0.4029240436093449	23	5	31	9	11	11	72	26	57
TTYH3	6.43080544140492	6.595395899875869	116.2506794652924	0.8951062355256221	0.7395985972917579	0.2605108775743307	0.2578242774351955	0.4325960329852993	0.46284757136202465	207	62	62	124	20	154	220	119	231
SLC35E2B	5.205028291370242	5.357511221793082	47.231098612468536	0.6139898983002038	0.6305754155219387	0.2602938359903663	0.41883216530904055	0.4690726842369261	0.4862289889087407	81	7	51	87	13	40	113	40	134
APOL3	6.097009094221215	6.245174300528098	89.6716992697013	0.7181139919695014	0.6645255390422492	0.25985572885152747	0.3307796150189907	0.4489817992807849	0.476831396345888	124	16	205	77	21	89	199	96	200
SNHG8	4.275897782109706	4.458451475493973	25.27123772380643	0.8163309751663176	0.7855162879958405	0.25935732039804577	0.3400546480287306	0.46567145898269546	0.44478721272696037	34	5	20	23	15	40	42	19	59
NPDC1	5.047677981328585	5.3249851252482525	46.01484825581388	0.6811784075964933	0.8045989057341766	0.25816444444833847	0.48872948172548064	0.45382911998847925	0.4524535894669126	79	4	77	65	7	45	62	68	131
HLA-DRB1	7.815387021136477	8.287046686371944	379.6488498288265	1.8530614192878714	1.2771288804819176	0.2576712326260963	0.09790462747961219	0.3653137729881507	0.33812111174812265	129	260	316	135	46	608	543	489	1009
UQCR10	4.578659161958541	4.767084057233862	31.554204785837168	0.8710763913680574	0.8063520456317583	0.2575723872583458	0.35941718233612463	0.43948103210358747	0.44650364139412063	51	12	13	40	10	49	73	26	52
SUPT5H	7.504772720553677	7.548138112979016	225.72565718770485	0.42966468351864523	0.45420878098868467	0.257477191842542	0.43499856322652036	0.4877012914231291	0.46766738808884817	432	54	262	306	85	258	393	222	431
RNU1-1	2.2712208492178574	2.9686942949496364	8.086250986546528	2.4282244534785957	2.0181652902325387	0.25721867654977665	0.1060227254915927	0.2757056477759642	0.16925174117228023	1	2	2	3	5	13	25	7	22
SUPT16H	7.249701949245178	7.304513602861886	190.26054613239154	0.48550459901813636	0.48309386739473203	0.2568677038316655	0.4070480067131336	0.4810667819417583	0.48150229566237657	366	46	172	287	73	180	389	209	352
CARD11	3.2459759654548206	3.974751627395115	16.43049572950877	1.7421792220067007	1.5226493315091456	0.2565173147613644	0.22850504359400156	0.3430051603895248	0.2749595487664847	12	1	37	7	1	29	69	6	43
MBD4	5.968542313172921	6.021379025141197	76.98230301118818	0.45048953523928864	0.4601947261006986	0.2559294319297491	0.4400681247177499	0.48273985716761214	0.4770228800168554	120	26	97	113	22	74	169	60	179
HIBCH	4.579867122790457	4.7267960534511335	30.127688301113693	0.6582474554216093	0.6743269172706876	0.2557687431067141	0.4231848556764897	0.46055985301448127	0.4779969758533161	60	7	24	37	11	21	55	34	95
BLNK	2.4113647507343887	3.040733988241534	7.875733437782129	1.488210498896765	1.5877808097215127	0.25554099157311455	0.3300441971757814	0.33544254967260195	0.2672042846126998	9	2	2	10	1	2	32	13	24
EPHX1	5.827297385666669	5.962988486929775	74.37131090303953	0.6888908369824024	0.6857451542047021	0.25549890592601276	0.4070480067131336	0.44531465342178134	0.47364170346328954	124	19	42	96	34	78	100	111	149
ITPR2	7.509605943433424	7.547070400433875	225.338186763818	0.4079027435088776	0.43078549191442683	0.2546605061552015	0.44132135446499354	0.5004246197085089	0.46284757136202465	425	56	296	308	77	196	411	247	478
NDUFS6	4.4120069131074695	4.677381452991633	29.267147334059082	0.8977304358021865	0.8064442207576319	0.25443265840710877	0.3417143325857513	0.47933711138964447	0.4524535894669126	49	2	18	39	16	40	56	31	61
NAA38	3.2230387833359746	3.507235550954052	12.41986815742021	1.0027408833417433	1.0752359759752814	0.2541364930702825	0.37207157899324345	0.4231734322742686	0.3715819132069844	17	3	5	11	6	14	21	22	22
NDUFS8	4.240096551888312	4.439116446976453	24.335678038599287	0.6765489300397596	0.7634159172951035	0.2540514010148333	0.45135107241620215	0.4546474217744533	0.4674713846814467	52	7	19	32	4	37	52	22	45
DCLK1	4.160424691506877	4.4349616599938795	24.20984592577434	1.0924939644234417	0.9200067038052034	0.2538544889463962	0.28843366842271523	0.4268982636146622	0.4292325886786482	61	8	9	21	5	19	68	29	59
GPX4	7.071967978508647	7.130330182393891	168.9444669417615	0.5596886263891893	0.49844482367069814	0.2536177830084254	0.34962160570559425	0.4810667819417583	0.4931570953696023	284	56	128	205	78	132	324	177	418
MAN2B1	5.599443062619225	5.744038541117056	63.593082170917086	0.6249177511556637	0.6811440928893416	0.2535628211364076	0.4241140748909452	0.45382911998847925	0.47692910697256924	104	29	58	73	12	108	116	42	122
LUC7L3	8.366885935444994	8.490466702357145	434.0041458070863	0.6899915134636977	0.6182119253708256	0.2531248169471962	0.36531114211650506	0.4869401812546547	0.4931570953696023	970	47	589	569	131	462	761	468	1021
SMC2	4.764540363479846	4.916624939369277	34.56189995955303	0.657418367599565	0.6679453559746423	0.25293273429414176	0.41782878144981866	0.46151434818710857	0.48604774370842874	76	12	35	34	7	36	67	24	112
PSTPIP2	4.903553329383748	5.081901205816893	39.52890087120624	0.8708618816971193	0.7634585953458977	0.2522955692593151	0.32530365455141536	0.4461795369038596	0.46284757136202465	28	18	59	41	9	24	88	58	90
BBS7	3.7270939865772874	3.9130052779147255	16.34976591113272	0.727372108064288	0.7720957243793323	0.25068088448701437	0.42050459843453813	0.468296980594039	0.46656394783178046	27	4	23	13	5	17	48	16	30
BRCA1	4.355779191751553	4.609888671348415	27.293531189001154	0.8887493409368874	0.8372186318275431	0.250675278557769	0.3307796150189907	0.4394108396988366	0.4570075272247466	81	5	20	23	5	34	64	26	66
KLHDC2	4.4429603192883835	4.556061192853578	26.69179628961451	0.534675545898709	0.6099352096207272	0.25066600720211135	0.4755925589408707	0.4773819091334418	0.49769111004317235	41	8	33	36	7	24	48	34	60
PDK2	2.8240067060631024	3.2785809643363297	9.891749519621966	0.995641890434707	1.3048754986711462	0.25059433723568264	0.47232891893199064	0.3695728015426561	0.33747672601167533	19	2	6	9	1	11	29	20	10
ZNF740	4.876577976554843	4.970149633799043	36.43322823640581	0.568107321432186	0.5392677502404337	0.24987480509789362	0.4070480067131336	0.5110445495611061	0.5013620511549709	57	17	43	41	8	35	74	36	80
GTF2F1	6.400964036256653	6.466643211678248	105.53142566377396	0.452237262729925	0.49987671277925433	0.24986237272905007	0.46917893693597607	0.475555610237309	0.5013620511549709	221	24	132	120	37	111	161	115	239
DCTN2	5.852776891497358	5.950070697346198	73.42453446514115	0.6776977586410065	0.5881018593713986	0.2495437658378394	0.34511638367597636	0.4609571735402166	0.5009202231771039	160	25	75	48	27	78	150	56	192
WARS	8.47240155453136	8.588395536993174	468.35715702066784	0.8163519866400587	0.6486045645780151	0.24951075526141703	0.21709770308144538	0.4603288022804314	0.49389346510059023	514	285	372	392	134	497	921	515	970
ATP5I	4.794182690146947	4.964879423627647	37.022450246545446	1.0585202589722982	0.8081654194146699	0.24950409445994837	0.19838524470281177	0.4419553252908469	0.45010927416481983	34	13	21	31	23	50	71	37	71
FASTKD1	3.6921506931597285	3.9979637692583427	17.264014128666552	1.0369310510226144	0.9790364939388126	0.24925030799834952	0.34086221179391885	0.42654387016680695	0.4193340757390973	37	6	13	10	4	17	50	8	63
CDC5L	6.365232696841716	6.415965694848622	101.86714176071818	0.4505491404285114	0.4497190532531707	0.24871909076300677	0.43570237208325524	0.499521869868871	0.492547408649905	144	25	136	147	42	83	193	99	255
PFDN4	3.0619341281952	3.4878676677624636	12.338724746080851	1.381420694074244	1.2866745271074638	0.2482924985136471	0.24834227874634782	0.405804348941877	0.3239502035846712	13	1	5	7	9	21	19	16	26
GOT1	4.046950919964204	4.265471970644339	21.503492228159473	1.0048886703649857	0.8186906114564401	0.24819550659114123	0.31342223427560567	0.46836070909428396	0.45502312368230463	35	6	8	29	9	21	57	16	60
CENPC	5.696932482917648	5.798817941396707	65.99139288508131	0.7423074357219142	0.5950841266812202	0.24772390137595518	0.30808823430723753	0.4747282021505966	0.5009202231771039	68	22	47	113	28	62	147	53	171
ALDH7A1	4.912202522735712	4.993455473603818	36.99600771560006	0.5335677496623468	0.5291711923115443	0.24731209499875673	0.42995871578049205	0.49734836400830174	0.5046675226858913	64	15	38	45	10	39	80	33	76
DENND2C	3.50336874780331	3.9636486415663943	16.531688930784508	1.0721135795907917	0.8714135250998858	0.24730331747408113	0.3958705175041279	0.5292207541150311	0.4577926326914944	27	0	17	29	5	19	43	15	44
DDX5	9.923717986229617	9.947343088949	1199.766381924124	0.40682091607913684	0.3922848746346194	0.24724541977665293	0.3988182203400505	0.574421634899605	0.45692075902287344	1493	375	1783	1686	458	1152	2257	1116	2521
SLC26A6	4.293446183982416	4.583844861949158	27.0287322763205	0.6753782102244079	0.9035886555069644	0.24687809417368142	0.5835938111895932	0.4419553252908469	0.43845989384094886	53	3	19	38	8	34	23	39	82
MLH1	4.9689271582258865	5.109995984595851	39.677869039361894	0.65450619062571	0.6281899827944006	0.24596837569924634	0.40657749888137257	0.47652983741706034	0.5046675226858913	76	8	30	63	14	31	101	32	112
SASH3	4.506932552847524	4.653309532409814	28.964751744787552	0.685088837804658	0.6983856885882624	0.24544461950581484	0.4231848556764897	0.475555610237309	0.47892225159994495	28	11	32	39	9	45	66	17	56
HDHD2	4.587123277034021	4.693885653437913	29.685868390550862	0.5801229913541911	0.5934493531651294	0.2453215734045812	0.43550372916496394	0.48663888899514607	0.5059170359299375	42	7	46	28	12	33	60	31	58
OLFML2B	6.1087694194136795	6.341638748460602	97.62705244033585	1.2419344548526408	0.8863128748898422	0.24523531403843513	0.228263247777934	0.4189913416248327	0.44765599516591864	129	44	23	92	40	108	149	130	243
WRB	3.576243694448331	3.8074944493712595	14.875251729649525	0.7833506510319993	0.8123206068590229	0.24522808819451636	0.3908402788698441	0.46556989148004685	0.46893819224115185	28	3	23	12	3	17	37	15	34
SPRTN	3.575879815218535	3.8338822515075424	14.968067633421322	0.7789451844050602	0.799034172951321	0.2447617684035709	0.3976081660701653	0.47716063186128654	0.47663469185988044	26	2	22	19	3	14	42	14	39
LDB1	5.9218526538454	6.064236529959736	78.868506339251	0.5789195062805751	0.6230260357539354	0.2445135401780468	0.45092566483494406	0.47652983741706034	0.5066151552583127	173	12	132	74	20	107	145	66	178
ORC3	4.372543074264572	4.609117717890837	27.818374332591155	0.9577064992788286	0.797291135221192	0.24434456051376185	0.2978357925147155	0.47738625975919036	0.46284757136202465	22	3	25	47	15	23	63	37	62
NT5C3B	4.343188586022933	4.542887849680822	25.884921791923308	0.7090328586374461	0.7084502257216456	0.24420442715198054	0.3988182203400505	0.475555610237309	0.49540991381610366	48	5	47	23	5	23	68	23	69
FXYD6	4.116849552911136	4.366290656451617	23.230430599941432	0.8965930385513735	0.78411905579817	0.24344662784760535	0.3384557489802239	0.49734836400830174	0.46766738808884817	28	11	39	18	2	24	42	26	63
CRYZL1	4.636201455221301	4.7483982540520175	30.965029124984618	0.5250120350964551	0.6239297011340326	0.24335989112563902	0.5228296809623405	0.47652983741706034	0.5026921347699893	45	10	37	36	10	41	39	28	83
RP11-22B23.1	1.9104866265579232	2.5834593145174503	5.111319488238111	1.7008018582604625	1.643192606507261	0.24322589639284034	0.19071359026600584	0.3317501184812417	0.27809928106546417	10	0	2	4	1	6	15	5	22
CDON	2.3164249989751755	2.887969860117564	7.240881072375737	1.5242895636640619	1.565806922320763	0.2428614504089737	0.30360426655006184	0.34975101337838765	0.2773299981384296	12	2	6	1	1	8	23	14	10
SDF4	6.414110917509283	6.513003169276951	109.10922143621457	0.5053141780684196	0.5755711750586746	0.2428486197493419	0.4821363630747616	0.4737775568617894	0.5143889323419507	254	32	103	130	27	160	197	100	179
PRKCSH	7.3011547935703325	7.362061887130393	198.26933002490048	0.45026046844304174	0.49426861667049815	0.24279969585030275	0.4667023486912306	0.4873209814921281	0.51575889208798	438	56	211	231	63	254	288	191	410
BCAS3	5.103621082486363	5.1952699364624495	42.78821057857204	0.605956502920771	0.5566027644705818	0.24243361971668387	0.3976081660701653	0.4841079328142917	0.5144941848430448	81	16	57	31	13	44	86	38	101
ACADVL	7.817442406860854	7.913184415446453	290.70677389641077	0.5968008789007537	0.5619670086346314	0.24218015157074377	0.3799692060685567	0.490709153988215	0.5177543346629483	699	79	443	260	55	345	518	286	608
CCDC167	1.9770478474053137	2.6499046034050338	5.695049302422588	1.58293114991088	1.69355348704891	0.2420397023608589	0.24630737110907508	0.3317501184812417	0.26224102432655105	10	0	5	2	1	5	12	14	15
TIA1	5.698388678345015	5.766837395314691	64.53684784764435	0.5470759239519329	0.4904344111759406	0.2418675395089093	0.37975561955291826	0.5055304150097492	0.5130353550469751	81	16	94	69	32	57	130	64	145
PROCR	3.5208057483899866	3.7181818888433806	14.399771852287742	0.8863501473529818	0.8158735456964319	0.24171938693383438	0.34833105870062364	0.4918785844456044	0.4520412294355375	14	7	12	17	4	11	42	16	29
PYCARD	3.036226606990405	3.3126319093974606	10.333745081277707	0.8185900102182618	1.0154662148835774	0.24170521464392028	0.45092566483494406	0.42464595785141046	0.4163052357320234	18	3	9	9	2	12	23	17	16
EIF3G	6.326478108694076	6.376793189555678	99.17746735212381	0.4200688818155722	0.4463442128671557	0.2412097027620318	0.4704169284235008	0.501135475097918	0.5059187549872142	154	23	130	142	40	102	177	103	197
DCN	9.30273429138841	9.418186741428649	831.3863600206556	0.7323523332302652	0.6254721089041981	0.2406305195435487	0.30160824285548454	0.48945635153736095	0.5114303397170554	1395	193	535	773	497	689	1717	1095	1630
VDAC3	5.080215354645149	5.219609288673057	43.15829217423605	0.6373270684007974	0.6439541069846089	0.24039820319085456	0.42090076608044674	0.46567145898269546	0.508510382478257	109	10	35	45	13	54	78	34	115
ECD	4.833172284288874	4.926858801231314	35.03925985817974	0.5656753896581515	0.5385025910808375	0.24030015210017658	0.42050459843453813	0.5033411762622091	0.5217418589902638	48	9	37	55	14	31	72	30	94
CNPY4	3.384912008807291	3.6988787928212004	13.732815219547044	0.920253421274772	0.9709419405564806	0.24008187272455225	0.38947181490994687	0.4433181931781346	0.43308940509936544	31	4	10	12	2	23	30	8	38
WDR19	4.793672976129653	5.046152152583301	37.32583478059111	0.6970430020728405	0.7088704627513802	0.2397302399028753	0.4387091371955887	0.4937000039580365	0.5009202231771039	82	3	45	61	7	37	93	33	100
MED21	4.762623540540245	4.903709652885405	34.645644755348975	0.6767440171177899	0.6537647626900349	0.23970528096279056	0.4103916037834842	0.482962278692283	0.5025705429196399	33	14	39	58	7	35	77	43	58
LMNB1	5.26081489822012	5.451215087219542	50.92185842147835	0.7391825974648655	0.6905579441068377	0.23949707411399965	0.3892624349330431	0.4810667819417583	0.49968083063976326	62	20	90	55	6	55	133	30	139
CRNKL1	5.5409129608995125	5.609039146933603	57.25081142849005	0.43793921567409116	0.4843389068460266	0.23909905982134927	0.483209224438567	0.48663888899514607	0.5217418589902638	110	15	68	81	17	61	119	51	119
TTC14	6.56136914903285	6.619612158268391	117.19900414764331	0.4269024246180547	0.45536047270580254	0.23893375012135337	0.46907860152839387	0.5021041890391865	0.5172046927029736	194	29	170	186	32	94	246	120	264
SMC4	6.525793624118289	6.611390800791964	116.81713133844265	0.5660812398140047	0.5223590682522652	0.23794841041088985	0.3908402788698441	0.5004246197085089	0.526450297837408	167	24	112	181	57	96	278	85	318
FNBP1	7.179766579775228	7.282123040556855	187.76697992877152	0.6599056165009815	0.5924309146112577	0.2378601976248898	0.3542282181492219	0.4773819091334418	0.5191323550291641	236	72	347	123	53	174	365	247	335
CLP1	3.0173505388783215	3.363805712574167	10.295816591392766	0.9687296052239411	0.9718801388111661	0.23772611215565004	0.3500404945302132	0.44929882674240035	0.4443428256007568	18	2	9	16	1	12	31	10	24
FOXP2	3.094172016189463	3.430560300990275	11.407121407288141	0.9691666223450667	1.0528934878282374	0.23741983441670392	0.3963705737522344	0.4461795369038596	0.40399905119851937	9	1	11	16	5	22	21	11	21
CFD	4.61583144034411	4.789811713549537	32.037358391813925	0.8460755811057709	0.7438558242830848	0.23736626795082852	0.33583062996630164	0.46903370459275445	0.48128875080424555	34	7	56	18	15	36	63	41	58
GOLGA8R	1.922105532254815	2.6290322498577137	5.489816625535063	1.5403621884169882	1.6178917035943063	0.2371422667209416	0.25963566211510913	0.3639002532130231	0.28730349764662816	8	0	6	5	0	7	14	12	11
POLD4	3.6135681087087947	3.8789993104430445	15.984011291583997	0.6200556161912453	0.9106981273873225	0.23640748382038318	0.5650191821570586	0.4461795369038596	0.45178108265512124	26	3	19	19	3	32	22	16	30
GAA	5.908539068993899	5.978222254253992	75.27260401947257	0.5636236706246648	0.5035373504813531	0.23592970015039066	0.37792317814248916	0.5038146506872224	0.526450297837408	106	36	67	97	23	68	120	78	192
LPXN	3.9715124544330953	4.2220295369912035	20.952608020181362	0.8920989129500392	0.8833511005886112	0.23581398111969515	0.3979927642754629	0.46055985301448127	0.45178108265512124	29	9	27	11	5	33	57	9	47
ACBD4	2.985004794487782	3.321105435262059	10.217514069373108	1.0584921833236147	1.0019481166286042	0.23560173686010172	0.3307796150189907	0.4603288022804314	0.4270127069384261	15	1	5	16	4	14	23	10	26
TDP1	3.047267155840014	3.553352925661698	11.767903892790029	1.2531665793457634	1.1566319602896902	0.23541175503040734	0.30222729548391825	0.4216520894536503	0.3941506168650541	15	1	24	9	1	17	35	6	40
ECH1	5.316620599300161	5.417107296027389	50.22545628576249	0.6588686964521072	0.5787031813055705	0.23535060620446252	0.3726410646324357	0.4810667819417583	0.523630787672766	109	18	54	33	17	52	95	45	126
AC017060.1	1.9045948811186812	2.5623187183992018	5.194925950724825	1.5093769948735258	1.664031147207428	0.23523498498575332	0.26222767416089915	0.339804434687731	0.2741816517075691	5	0	3	7	1	3	14	12	15
LGALS3BP	7.065840518142708	7.241287111057487	182.10822859898047	0.890959828754708	0.7138426479225857	0.23504733606226616	0.2959222503376486	0.4728990951783508	0.49866034068315945	342	84	92	269	24	200	326	196	450
RPA1	5.198577681125803	5.284346343418781	45.63519836452082	0.5065587639496242	0.5369875724834542	0.23492077171709988	0.46724182299843353	0.48945635153736095	0.5308343248239885	93	17	48	48	12	56	89	42	86
SPCS2	5.25098287414213	5.452935547751408	51.669848089606994	0.8796834641309846	0.7213943070254258	0.23447180771941745	0.2709091084368263	0.48663888899514607	0.49390806375111934	57	5	66	45	34	57	93	60	115
ERLEC1	5.567146623370197	5.639263078863103	59.13392130815	0.5882485838785934	0.49676521992274847	0.23392327354958076	0.3558060402943242	0.5218224743276544	0.5315597062551793	85	29	68	56	19	44	135	54	142
PTPRA	5.978450175899197	6.0826080739702695	80.43811557374478	0.5111579162708919	0.558571777221287	0.23382607878842157	0.48462108591323816	0.48945635153736095	0.532479594208118	131	28	136	83	15	86	112	95	188
AIM1	6.468127633605609	6.599980899054277	116.19446225347073	0.8158476366423141	0.6413898947509514	0.23379991219768842	0.3072904227811844	0.47696125893462554	0.5163955167678905	75	52	130	196	28	121	244	89	319
BUD31	4.783496720477031	4.875861677366529	33.89396642319237	0.5435734505735708	0.5370115257032781	0.23366569265352582	0.4535236867764866	0.515343663806844	0.5310998586719397	48	10	39	43	14	37	86	22	72
MOB3A	5.955207798953761	6.009255930340076	76.95483276632392	0.4980787640972081	0.4637978548022275	0.2336642526891734	0.41689626480607156	0.5116654502294975	0.5306827177761794	118	34	93	75	26	84	168	67	136
ELOVL7	2.9800605983842647	3.4416812311322156	10.75138040955192	1.2308412368143298	1.146069133030026	0.23353541637165182	0.3001679790267776	0.4208723851121294	0.3976789707745315	13	2	7	21	1	9	43	7	34
MKKS	3.3747074431880932	3.592547266092836	12.730957305416837	0.7441684531383419	0.8219512022383817	0.2334315537508096	0.44375975662024697	0.4773819091334418	0.4700264216251225	17	3	14	16	4	17	22	9	41
SLC38A9	4.158980859357263	4.38048703148447	23.80980045343342	0.9337577789152134	0.8259028137185713	0.23331388787094776	0.3384557489802239	0.47716063186128654	0.46354520389010073	15	12	27	32	4	35	55	22	39
GLTSCR2	6.659005921422055	6.754202664244839	129.14146750997173	0.5671023152677116	0.5530768708401907	0.23297979105617475	0.42208569997653844	0.48663888899514607	0.5338695380060087	295	31	203	93	37	141	244	143	245
FTSJ3	5.707815579239601	5.870847435177907	68.30591004414453	0.5688312827598078	0.6045192260052773	0.232872870555608	0.4643797959372964	0.5034424063421458	0.5310998586719397	134	10	99	117	11	69	153	68	154
PCK2	4.472432518910118	4.6542260353523455	28.33675026855505	0.7001413254889295	0.6919597724010128	0.23269898630502608	0.4184553821876978	0.4789322239701754	0.5114303397170554	64	6	19	43	7	33	58	23	78
AP2A2	6.559809366505618	6.643326757007923	119.2799720528475	0.47987702884935485	0.5126402053643153	0.23267556699662534	0.4702485858558092	0.499521869868871	0.5399193471679337	278	33	131	164	25	121	201	136	253
NUGGC	2.12981720492557	2.9789902964932535	7.331195130551593	2.171784947729787	1.7831950975357487	0.23251645330687418	0.17371647060415904	0.3366157653829861	0.24811082171445317	1	1	12	7	0	13	21	4	31
EMC3	5.011476180171795	5.098402804027734	40.33513143329534	0.6115536064650131	0.5604274438559668	0.2315696473869375	0.4031034573217519	0.5049027011622386	0.5253865292334264	42	18	41	53	14	41	77	48	70
HMGB2	7.341979992470778	7.419957107518621	206.8121352137907	0.631461886513271	0.5232360990695073	0.23112231528702612	0.3307796150189907	0.5033411762622091	0.5377332012976538	179	55	233	296	110	216	426	166	489
CHAF1A	4.068454728800237	4.352326781156709	22.61388696977785	0.8956487836867192	0.8677567621882384	0.2308786491826607	0.37480350953130137	0.4611834744255393	0.46707782656279634	59	7	19	16	3	33	55	13	61
PLGRKT	2.2445405276397263	3.039632302706792	8.174110900107092	2.224037318907625	1.7838755981371048	0.23068068662689434	0.21749888516405977	0.3498896992677664	0.23872492868157613	5	3	0	11	1	10	11	11	38
RNF8	4.7683854736136055	4.898102319560513	34.39441297686274	0.6629104777218743	0.6135731640881644	0.2306045908701451	0.4070480067131336	0.5005505648679309	0.5259429703014196	36	14	37	57	8	28	58	36	103
ANAPC5	6.414654551217628	6.514930094260898	108.4888627892703	0.5024968387145476	0.5205591531504472	0.23048743855835413	0.4577911966567476	0.5090705447615909	0.5437449548216856	195	19	194	151	25	100	219	107	259
ATP2A3	5.481925677918817	5.661702752475016	59.25507975555027	0.5961310329029712	0.6709320346820763	0.23043830400332022	0.5055250261433877	0.48663888899514607	0.51575889208798	95	7	110	56	20	69	157	66	78
SNORD116-6	3.255384713575337	3.6791943735652106	14.6681400269898	1.2193596934752382	1.431393638513615	0.2304037208673547	0.3958705175041279	0.3650426489573905	0.30739861961189546	7	6	10	6	6	31	23	22	13
TBCCD1	3.4545048779512832	3.6989054637184338	13.611569929106135	0.7432754692532731	0.7994725276861492	0.2302020822416138	0.4231848556764897	0.4819449927017959	0.4934519672385452	23	2	15	21	3	13	28	17	36
PLXDC1	2.54659167170496	3.062198950357236	8.169095897391273	1.4548217088609137	1.3566298415585207	0.22992912494858045	0.23774130323884968	0.3787454479354591	0.3415638120085904	7	1	17	3	1	10	16	14	22
CCND3	5.720052311721343	5.8577627271497885	67.97978511388945	0.5722650645309075	0.5865892066878525	0.22969923139271253	0.4466895743665282	0.5004246197085089	0.5373758984026663	86	14	127	110	12	79	138	64	147
RBM6	7.910937070667687	7.988969241368125	306.57266992069924	0.5309176643478618	0.5074366169059856	0.22962580400684593	0.40935284779571285	0.5179620719653051	0.5433471826526205	511	56	593	318	101	359	560	293	608
TBC1D8B	3.825838654437244	3.9602049108561377	17.246744880488745	0.6590284944539972	0.6647200924908245	0.22949905772426193	0.438490392973476	0.5178223223319383	0.508510382478257	20	5	19	22	7	17	41	19	32
FAM21C	5.954156427586445	6.0526757071675386	78.91624287718498	0.564075376134067	0.5242672947131951	0.22932888288306036	0.4005954144266562	0.5216788892364493	0.541170611064706	133	13	90	87	43	64	169	91	160
PET100	2.5819083664331446	3.092949313067604	8.546693903564128	1.785583022773849	1.3700761638951222	0.2290652877838118	0.22758092097433527	0.3978451791211032	0.329854263660322	1	2	12	7	3	9	21	9	30
C14orf159	5.603152441372875	5.68626893601797	60.5088944193186	0.46101275645682144	0.5134086610011881	0.22898571042031504	0.48872948172548064	0.48945635153736095	0.5448519603111077	139	16	71	70	16	67	119	61	117
GLYCTK	1.9710159234953741	2.5882751431826043	5.142477729870206	1.5117989379579928	1.4865081398769213	0.22870289591442847	0.2367348610495506	0.3696261518388472	0.32582031497472547	7	1	3	7	0	5	19	5	18
APBB1IP	5.535487317906825	5.770449049082662	64.93353056591195	1.2248115313160037	0.8517983156224213	0.2284619096508322	0.1785426652954894	0.4419553252908469	0.470818500220014	32	38	97	49	11	68	169	59	152
MANSC1	3.9395672641484776	4.184494963732226	20.75679895382847	1.087744623150879	0.9233163629414024	0.22837312787236497	0.29156607319045325	0.4603288022804314	0.44380757180980696	17	10	9	27	7	13	45	34	45
LENG1	3.5597901448660507	3.7557325179390197	14.95811413699408	0.7369582222828058	0.8479431304421781	0.22807051202920103	0.483209224438567	0.4779252057412897	0.46284757136202465	22	5	13	11	6	21	17	17	39
ORC5	2.6899280111102843	3.159584361293002	9.18259287872581	1.5260151554916548	1.282915602806974	0.22806342475357563	0.28004402164374115	0.4227305619095275	0.3479902975601137	13	4	1	9	2	8	29	13	19
AFMID	4.548352530777099	4.759600033227559	31.091307100917838	0.8625426448642612	0.7716486836419305	0.22794544990463558	0.37480350953130137	0.47652983741706034	0.4895850614230913	21	13	49	40	5	34	42	33	98
PRIM1	2.315828934961973	3.225138758682156	9.171444462455668	1.9204252663926349	1.8643946337689046	0.22777785158476732	0.26860484996091066	0.321191267270105	0.22992927987620715	19	2	4	2	0	2	31	22	28
EIF3K	5.377112618410427	5.481541774809151	53.20079410270681	0.763467013688563	0.6026292484422598	0.22768368762673827	0.3072904227811844	0.4937000039580365	0.5254076858378957	81	22	33	48	26	60	119	50	94
GALM	4.151976234212824	4.333185057688117	23.183721399087048	0.8685395716020667	0.7763427689408481	0.2274384579467318	0.330902376883785	0.49116333001964274	0.476831396345888	21	6	24	19	14	36	51	16	43
RTTN	3.8905338078543203	4.1441819304142085	19.11999231249375	0.773047618316999	0.7644560645421359	0.22739259440389975	0.40255005554582296	0.4940157664978382	0.5048562432277198	23	3	27	36	3	24	42	16	51
ARF5	4.196285044992661	4.556832944112097	26.54053957281185	0.8891673481170558	0.8759315465580442	0.2272732463964074	0.4335133759212697	0.4873209814921281	0.46513286129033943	59	10	22	28	1	47	49	19	62
FAM46C	5.7844425046860355	5.990157864219318	74.93179821351083	0.695683044801378	0.6667509656045666	0.22676800152580232	0.4425044101139192	0.5117635864760106	0.5328253558526015	99	24	94	144	6	99	125	75	169
TPD52L1	3.291832225062207	3.8364248296129038	15.63772749346584	1.560469439545261	1.3195704365488492	0.22670441455244608	0.3300441971757814	0.4052980225252993	0.34175410406591844	20	3	1	25	4	21	33	30	22
THOC5	5.4826459250093995	5.599050061322858	56.587891525802696	0.5037148260383049	0.5459122833318291	0.22633732208892723	0.4849788437690096	0.5055304150097492	0.5484942921191934	121	15	60	91	10	61	108	56	127
PFDN6	3.912602531267277	4.09551561473046	19.53975916708941	0.9853173744813494	0.7941517125036563	0.22620573249583775	0.28207677155272826	0.5004246197085089	0.4683555084354758	18	6	21	11	12	23	34	20	47
MLPH	5.6255968088723005	5.831415334790344	66.92300240963309	0.5880103230647831	0.7125830543283824	0.22601627871347754	0.5420964736743669	0.484289775351075	0.508510382478257	143	18	61	104	8	108	80	60	167
IGHV3-15	2.0916463937213416	3.036001442473632	7.871375036000649	2.3286226122024813	1.8293834505155455	0.22554492450015753	0.14968273573988172	0.3498896992677664	0.23872492868157613	1	0	14	8	0	16	17	12	20
DIXDC1	4.996188332999682	5.092899075660532	39.66946634270449	0.5433457764582997	0.5373413621698918	0.22545787259849898	0.45135107241620215	0.511323811570842	0.5476382453560044	74	9	55	33	17	38	72	43	90
FAM69A	2.689708184259085	3.055030062945287	8.179640609802826	1.0772920493211031	1.1026742347547822	0.22495541565001148	0.3307796150189907	0.4308915623809882	0.41593981656881507	10	2	14	5	1	10	21	11	17
CD99	7.003568184882198	7.084109090497063	163.4896948565386	0.5834059035767687	0.5139248353140464	0.22467326392477086	0.3559785932434478	0.5117569547023966	0.5494710948149654	325	34	163	145	88	176	302	164	334
WDR59	4.781148964451009	5.001150542921136	36.55326992252134	0.5540377502703339	0.6878792618848649	0.2245157703031237	0.5531789035492365	0.5016693359167825	0.5226588291626537	69	7	47	61	4	48	68	46	62
ATP5G1	3.462573645062732	3.8084444577485814	15.332907235588262	1.208377312220153	1.069820711550988	0.22413194153925872	0.3001679790267776	0.4410033867299168	0.41593981656881507	34	3	7	6	7	13	39	25	29
DNM1L	6.061126965393371	6.115962030338863	82.21721780159865	0.42616030382342635	0.43416684978569553	0.22362460092268563	0.48081382869117667	0.5227678010196534	0.5492524309173201	143	23	90	130	28	66	187	69	197
ACOT9	5.405697198919588	5.492146403035041	52.638857852702174	0.4662799484970351	0.508726686416788	0.2236112608591097	0.4928506436424779	0.5048531965479263	0.5529062731924669	84	13	91	58	16	42	105	63	113
CEACAM6	8.38875916917405	8.54629072333791	453.24246822374613	0.8954339727962666	0.6878570752899628	0.22356492126481403	0.3001679790267776	0.4873209814921281	0.5217418589902638	263	158	287	809	199	537	901	336	1243
KPNA2	5.235761719577342	5.37174411573784	48.968062673147415	0.8649015375455903	0.6576098686723928	0.22348223828757013	0.28431131070360355	0.48692891319300924	0.5226588291626537	69	18	26	50	26	52	115	31	129
FAM98C	2.258930662515594	2.762493175752376	6.529710763491567	1.499294916540953	1.4768250884213707	0.22320579181006098	0.2703931976278622	0.3653137729881507	0.3120399741569575	2	1	10	4	2	11	19	8	11
ASCC2	5.5895879216243785	5.6754037675435915	60.2200389296594	0.46241718026157314	0.4945654064899025	0.22297230541834706	0.4945107671521557	0.5227678010196534	0.5531167660244329	113	23	70	81	12	73	110	50	130
ERCC3	5.191649762369586	5.288362806987223	45.38774037612895	0.46034249139718664	0.527045260717378	0.222924110920178	0.5108276924031462	0.4996551933349193	0.5539890612603064	98	12	61	51	11	52	94	43	88
C4orf29	4.420152118609842	4.615348554583989	27.529748757449834	0.781313324109139	0.6976190905617133	0.2227527336414446	0.37488039320191796	0.4941918345212751	0.5226484033342158	22	5	45	49	7	31	59	24	72
ELTD1	5.448231659966318	5.572946757231415	55.887713343495776	0.6393111473991144	0.5754778149168557	0.22256380640907086	0.3958705175041279	0.5120766269464606	0.5449135771487003	83	10	88	46	28	37	132	57	144
ADD3	6.917478309217742	6.965651600141534	150.49832976062817	0.4911880872053757	0.44173652006553626	0.22249410752584847	0.40472996098509545	0.5227678010196534	0.5498133632848842	197	51	252	135	60	138	320	147	294
ATP5C1	5.62523200941968	5.697287323289998	61.845099425189545	0.6325933807626637	0.4989991150773742	0.2224458893991817	0.3307796150189907	0.5260278936934373	0.5484942921191934	84	23	55	61	33	48	131	62	141
PLEC	9.988910746434803	10.095426128170537	1326.665994350008	0.6518669584094248	0.5752859611110518	0.2222987465605623	0.35940768923925526	0.5296519358947931	0.5360355691238858	3498	332	1401	1769	222	1526	2342	1519	2439
AURKA	2.085033977631007	2.7166869935596063	6.093611550655518	1.569274600209747	1.6320570282864169	0.2221922989770546	0.3035795758517805	0.3498896992677664	0.27966287425131514	7	2	1	6	1	11	22	2	18
AL139099.2	5.382915700754552	5.810439835515883	67.72425909064081	1.9297863157118285	1.2583803651597627	0.22215386718297347	0.08929339483907021	0.3653137729881507	0.38485542748115065	61	38	17	16	27	116	133	79	121
TMEM254	2.433389269133173	2.8307730434487786	7.208122876950796	1.4199706877126268	1.3356262412937585	0.22203072161139512	0.26179451706568907	0.40600822407298814	0.3274921063952977	3	2	4	6	4	11	13	7	21
STAG3L2	3.8720567651621933	4.201447459677691	20.535036433393852	0.861056899539486	0.8591914606226044	0.22189939627824465	0.4527721705618542	0.5055968852646964	0.47326840000630993	34	10	18	23	1	30	26	18	64
SNX29	6.057859573607208	6.153358258146117	84.46478385950148	0.5782695132938074	0.5421812520990577	0.2217016211189876	0.4070418684374722	0.4937000039580365	0.5529062731924669	227	22	81	75	26	87	164	84	187
TYMS	3.2294555110136476	3.755746837483381	14.696589746944733	1.8438133026562757	1.2728567368687584	0.22117633666522926	0.2007596250966167	0.4227305619095275	0.36292655988040023	13	7	1	23	2	18	37	16	40
ZNF521	4.421907097142363	4.7866472831785165	31.80328085755962	1.0825299038959133	0.9822883680443596	0.22105233830400903	0.31814619346716305	0.4489817992807849	0.4443697384430687	67	2	19	19	18	25	60	60	63
CBWD5	3.504878290004439	3.7848300799930246	14.887375283472794	0.8841535698030438	0.9137867985853968	0.22088138399566004	0.42208569997653844	0.475555610237309	0.46284757136202465	24	5	7	22	3	24	42	10	26
RASSF4	5.294265191369316	5.455667279578646	52.16024819948085	0.7717548491542566	0.7049727306206777	0.22085600911705952	0.349321910053091	0.4808032502751099	0.51575889208798	53	28	74	38	11	80	97	50	81
MAPK3	5.333253458682718	5.507591379905063	52.968604103379256	0.6071565653426316	0.654728225917642	0.220705019750724	0.4686745755521813	0.4937000039580365	0.5338695380060087	92	10	111	45	10	73	101	54	98
PARN	5.520209081501502	5.577159255025556	56.517845028682146	0.4839695177294315	0.45255926073839453	0.22049748470049363	0.45008020632640733	0.5353354309234203	0.5546451111988413	81	18	57	75	26	53	128	55	100
DDX12P	1.5373170138384915	2.4544299015320705	4.695838426976957	2.104380061623738	2.1908846523444314	0.22042070228913307	0.18195644777188405	0.2655866485028754	0.19275204846945423	8	0	1	1	1	2	15	12	15
HERPUD2	5.057295145533285	5.131928056734315	40.9035466037941	0.4506736257916254	0.4929329567798349	0.22041098460515163	0.5095814729705086	0.5218224743276544	0.5574631644812827	58	15	55	55	11	46	72	42	80
SLC37A1	3.5705248299902754	4.20435207289545	19.767560053840796	1.2321849511744305	1.0132667152129569	0.22014106692050364	0.39086024743249254	0.5048531965479263	0.43982271429384256	39	1	28	29	0	25	35	30	50
RNF170	3.612666243244721	3.8257071261322726	15.46242229751717	0.8315903675439709	0.7908171492181743	0.22006941510585823	0.39952473898712565	0.5061876414739264	0.48682243331988756	17	7	13	20	4	9	30	17	54
ADAM15	5.776091390181262	5.920727623083896	71.14335383689291	0.5633599272692978	0.5738017951834904	0.2199346144338965	0.4738652235292825	0.5216788892364493	0.5529062731924669	150	20	76	120	9	75	128	67	185
DOCK2	7.056046182863786	7.1530002846451906	171.1884588360799	0.6550941919749907	0.5522375634082991	0.21983373253931793	0.3747116060652044	0.5022207593156109	0.5529971428103627	319	57	291	92	52	175	380	136	406
FBXO11	6.37726961133635	6.432486395124361	103.1438446034736	0.4608318935817185	0.440186903978994	0.21970737504866936	0.45008020632640733	0.5258006073049905	0.5582991852301786	156	39	164	106	31	80	229	82	268
KIAA0930	5.854804045883903	5.926392691830409	72.19078848962559	0.49888751042465507	0.49481734202470723	0.219611788902922	0.4574829098663182	0.5048531965479263	0.5585162989049974	163	23	61	83	24	76	129	77	144
CSTF3	4.7532306170739735	4.867198780211851	33.44681828310546	0.5725784921445223	0.5515129597520934	0.21960355491176503	0.45135107241620215	0.5227678010196534	0.5551757543876212	61	8	28	50	13	33	74	24	89
TOP2A	5.412784325202363	6.089645341769155	80.93928763690836	2.588121946742842	1.4157412876269664	0.21957141659162424	0.19259520162869462	0.35163939184078824	0.33987749784733123	101	33	1	75	19	106	228	81	228
CXCL14	3.07993149664942	4.164864274168931	19.624335355823728	2.538670275416623	2.0004220801885535	0.21953987175030545	0.14334587502310372	0.3041828439204948	0.19470851973107794	3	1	3	43	1	15	47	62	29
HOTAIRM1	2.7872118861448434	3.0417907768321246	8.401432542332758	0.9307038999886356	0.9812406598597585	0.21912908532541908	0.38491895975814855	0.4688420366586888	0.43350584070921067	10	3	8	6	3	10	14	9	25
TP53BP1	6.550158470960849	6.621742184631982	117.2628922321706	0.43350901844386713	0.46056908973836586	0.21904459507096097	0.4889613339344453	0.5235415807165135	0.5619318590168035	251	29	159	171	26	110	220	110	283
OST4	5.397439610148501	5.498785086994227	53.730666433712685	0.7583383154362862	0.5756087409570252	0.218850951851065	0.30864601956298005	0.5107821996943437	0.5448519603111077	67	21	32	67	27	50	95	52	139
PARP3	3.769214173375	4.094704923263378	18.934501486003878	1.1396220736975595	0.9308283785025114	0.21877878860358016	0.29773273155404406	0.4810667819417583	0.4588420038563108	25	2	7	27	11	26	51	12	46
ASB16	1.8985468806417853	2.584997192220291	5.628233410969421	1.3981402604580273	1.7845643834760276	0.21872130208131885	0.35590771211475725	0.33568000751125915	0.25642602483697435	7	1	2	6	0	13	8	11	8
SPICE1	4.591742904775008	4.857150261491071	32.57161876089964	0.6526215127699988	0.7538867457568281	0.2186428202501757	0.5147832653319594	0.4937000039580365	0.5131434164882075	61	4	34	59	6	16	78	48	87
TRIM69	5.431071686160224	5.532277033436628	54.74752424488538	0.6931103559700293	0.5589999759409516	0.2183994983313586	0.34861003946655844	0.5132071534602592	0.5498020072079491	44	25	86	63	15	53	107	56	121
CTHRC1	3.6360377543630964	4.051948044819744	18.325075944597803	1.5568177556635734	1.0786471111018332	0.21830365433475793	0.2469741010036878	0.45139937736769875	0.42135241523570266	23	3	2	28	9	20	46	19	50
SH3BP5	5.175233162418995	5.57480747620043	55.65912920903477	1.0512716394632706	0.8623829216863815	0.2181724194990099	0.3558060402943242	0.4877012914231291	0.47611979871537624	78	1	99	42	25	81	103	52	137
RPS11	8.025970728277203	8.084180016006563	329.4028353002613	0.5513524718378726	0.46870033178464154	0.21752678341298748	0.3386421776808892	0.5292207541150311	0.5625224838946506	402	102	380	307	188	361	635	287	680
RARS2	4.672227956832614	4.755343800742845	30.926828434547424	0.4894307734431731	0.49301662390380174	0.2171370183862896	0.4821363630747616	0.5362825020784759	0.5629177943816561	47	9	38	43	11	30	67	25	73
HMGN5	4.725376981146756	4.964731301136671	35.81736455512309	0.9547469281361286	0.8069417938979053	0.21678202202853955	0.3315628811736773	0.4690726842369261	0.49866034068315945	93	7	22	22	15	41	95	20	104
CLDN1	3.692745362371691	3.9251804322989408	16.684677249043	0.862779315639888	0.763543173600573	0.21640304631218002	0.3621038720901336	0.5258006073049905	0.5046675226858913	19	2	12	27	9	17	31	19	43
MFSD8	3.7558166159994233	3.914357403559425	16.781968769587884	0.8203058718579777	0.6973595216772446	0.2162006439196534	0.35841708344831485	0.5365214930898642	0.5107445540104133	16	6	14	21	8	12	42	18	39
CD226	4.208592548260674	4.63524396311516	27.896870818919183	1.492500818759675	1.10762206678431	0.21594118046300043	0.22170675132279297	0.4216520894536503	0.4215721489273001	22	9	62	7	4	31	66	17	112
RHOT1	5.43653379861808	5.49901963719946	53.46799076192634	0.5216919015009407	0.45324952106199157	0.21579625314435116	0.4167446471574661	0.5483137018988861	0.5634229017294817	79	16	69	50	27	49	117	48	110
DIDO1	6.310037588372711	6.483499316147088	105.9619494618106	0.6436747739215583	0.6368547293439968	0.21578007109890474	0.43570237208325524	0.5077994208352216	0.5448519603111077	287	14	158	102	21	137	211	90	239
ZRANB2	6.808742626745367	6.890728069006089	141.88585333966216	0.49463798270840054	0.48342044016646224	0.21557980247326983	0.45786159302799295	0.5296519358947931	0.5664948869954858	257	47	151	251	27	105	311	144	338
EVL	6.216998370347323	6.334623305013299	95.84948069109862	0.5936824240650754	0.5660455074466685	0.21541132242595992	0.4167446471574661	0.5061876414739264	0.5585162989049974	140	21	214	83	24	107	184	101	192
SFMBT2	4.997324653690905	5.1047088993041045	39.73320239033389	0.5633269246575692	0.5404205504307651	0.21526925092923693	0.45008020632640733	0.5204033428652208	0.5619318590168035	48	10	69	47	14	31	80	34	119
LASP1	7.7409070444856605	7.7838799739333036	266.8858804198281	0.4378608855000864	0.41909023005060375	0.2150507333343475	0.43570237208325524	0.5461838369252773	0.5634229017294817	496	119	291	293	75	277	426	266	571
NMI	4.880267956574551	5.009443338520655	37.91539112469922	0.9102443092558409	0.6473301660489155	0.2150474395540725	0.25537114715328624	0.5049027011622386	0.5328253558526015	29	18	35	38	18	30	83	32	107
HIST1H2AD	2.886376065430648	3.2627175691079824	9.497233118917633	1.0483415925088349	1.0210985477276016	0.21490465434326958	0.3417143325857513	0.4573038305741436	0.4505517347442922	11	2	8	18	1	11	18	9	35
PRUNE2	6.304879031324057	6.4669815181329335	105.13032531905104	0.6481596157405026	0.6535784282470797	0.2146564605518678	0.4607618326368582	0.49591525441457485	0.5433471826526205	190	18	186	69	39	62	331	123	192
SLC15A2	3.5348813875470184	3.82100654397467	15.542181638881337	1.1496252946894738	0.9516844099528237	0.2146404814368928	0.2827366797900402	0.47716063186128654	0.4508523837997635	13	9	17	9	4	14	49	8	47
TMPO	6.080592706247153	6.177568299985557	86.22153683553753	0.5768147695196977	0.5205156979301903	0.21450373570639353	0.40766276839266236	0.5227678010196534	0.5634229017294817	98	39	137	105	17	94	208	63	177
PPHLN1	5.566711575572841	5.627115311068979	58.214735867652664	0.45357192467526913	0.4430137480478235	0.21448962191909665	0.4766078364139989	0.5355546973447256	0.5676407853832681	86	19	92	64	20	56	120	43	145
IGLV1-51	1.518702996589537	2.680808051446184	5.638885054675651	2.8824424600971907	2.3384121413433157	0.2144419663643715	0.10391402324347315	0.2757758514356627	0.17093382477168495	0	0	9	3	0	13	15	4	24
SERPINA3	6.991175607369548	7.243755858436852	182.19724102077265	0.440858539943875	0.8304478202867285	0.21394052242968833	0.7149907736077639	0.4773819091334418	0.49390806375111934	204	48	188	276	51	85	418	420	160
PMPCB	5.071002505006541	5.254275033699879	44.949819258950725	0.7777665449628558	0.6598964746990134	0.2137509418191804	0.33041307011038484	0.5227678010196534	0.5377319079461151	61	27	49	45	5	58	94	38	90
HMGB1	7.362269590713883	7.423457814672472	208.00096294662845	0.5739720043464566	0.47327401410586256	0.2137418733665548	0.33482827995820025	0.5260278936934373	0.5671591763877635	260	71	238	175	116	225	390	189	429
HAAO	2.4135989255620083	2.9117500366023212	7.124099425234984	1.4770523489529241	1.3233109004995218	0.21325346521811858	0.23453795693318172	0.394696013983498	0.37033805324675423	17	2	3	3	1	8	19	7	25
IFI35	3.9436280126069763	4.296102030223681	21.395486118524392	0.9028962570404413	0.8731044766703956	0.2130055902828211	0.3889521391457603	0.4877012914231291	0.485160743468724	34	2	16	48	3	34	52	17	46
RPL35A	6.487446995806461	6.55384467755979	113.21419187891773	0.604359090080226	0.486466505736086	0.2129418151256141	0.349321910053091	0.5227678010196534	0.5660493420933679	102	43	142	121	56	114	217	117	217
PFDN2	4.695243473598431	4.830728851229723	32.279849915523535	0.5171240385404341	0.5624449202488114	0.2129376946321365	0.5038460143132948	0.5227678010196534	0.5660327938187951	62	8	36	52	7	35	75	23	80
AATF	6.60469565739629	6.649075417461381	120.08351615642721	0.37439410286401575	0.41160907161769433	0.21276058666173137	0.517401318011814	0.5292207541150311	0.5634229017294817	239	32	173	141	39	127	218	118	231
EXOSC10	5.704073721058594	5.875445528428217	68.70396480998653	0.5683760915820898	0.6011358735348217	0.21206334215929587	0.493078248858729	0.5227678010196534	0.5584333586397732	170	15	93	89	8	67	157	78	133
FLI1	6.292129596271646	6.431570554912816	102.71757847245847	0.7410264243856983	0.6159659069923018	0.21184379736947642	0.3343544033991109	0.5016693359167825	0.5529062731924669	102	26	247	82	27	115	209	89	248
ETFDH	4.018238934145654	4.236324546357681	20.52164022250873	0.6472134305488857	0.6805755613891349	0.211824911895221	0.4623737847494409	0.5216788892364493	0.5490820854479646	37	3	36	24	4	23	44	18	55
LAMTOR4	4.214997708547163	4.387945699207385	24.12958853663197	0.8995994589622001	0.7280673022259472	0.21165710493965478	0.32760263514403415	0.5142573335068203	0.5138474221764053	36	7	24	11	14	30	43	23	55
CPQ	5.094603086613589	5.220827588602373	43.7204327494006	0.675094376143987	0.5720930826945061	0.2111660162875064	0.35841708344831485	0.5296519358947931	0.5589781374721117	80	8	44	35	26	43	79	43	108
VMAC	2.0747430158758275	2.706319563401407	5.639743233392998	1.3775922848702293	1.4059309975573278	0.21105256988175072	0.30864601956298005	0.40102833361476115	0.36177034499928146	8	1	6	6	0	3	20	6	24
MCM3	6.032452036926791	6.149358829624674	84.26159781165806	0.6367018684112175	0.5736822663431408	0.21087084682535892	0.3974130833557414	0.5033411762622091	0.5634229017294817	237	26	76	67	21	93	155	83	191
RRM1	5.305208256650176	5.384968011904783	49.031140419825036	0.5507771605327261	0.49144037181920536	0.21077179378366478	0.4328753504610792	0.5296519358947931	0.5717141312491293	99	18	41	54	18	38	119	42	115
MCAM	7.665714664734213	7.708861487453155	252.4338070436257	0.3948062501745094	0.4092348067905753	0.21059827489058927	0.48588299575747135	0.5532612272181917	0.5705582032176395	448	71	432	276	78	208	454	290	521
HINT1	5.615200373393963	5.718026389481348	62.56382934287988	0.6685409382018984	0.5394299817529931	0.21057721983168617	0.33041307011038484	0.5296519358947931	0.5640972294783739	100	14	50	64	39	56	142	63	125
NUMA1	7.7112789945469356	7.799373261661617	268.23679716321055	0.4731783443086766	0.4992650027322643	0.20939306455686343	0.495946466194134	0.5415157909823948	0.5787998501748512	600	58	383	377	56	266	459	342	476
AURKB	1.7565857500007984	2.4870364165086185	4.980431440933681	1.579687620073433	1.9403923639229157	0.20933281317719574	0.32121265488311007	0.28662483768867264	0.23547458997482681	6	1	1	3	1	12	7	2	23
HMOX2	4.899277254140796	5.0728912391756005	38.8911510101931	0.6482233743703818	0.6246814320944427	0.209268820034954	0.45008020632640733	0.5227678010196534	0.5551757543876212	87	15	29	54	5	47	83	37	77
IFITM3	8.312914180772633	8.366711750119777	400.5034545894309	0.5154380634206172	0.44604893003319573	0.20923401998539937	0.39460086604164923	0.5507142985311831	0.5797819792943015	393	170	408	651	142	404	706	397	847
SNRPA	4.850016113566617	4.96333893339153	36.03991589545055	0.5468622235267968	0.5531094093329075	0.20913536049490242	0.4889613339344453	0.5276195530371665	0.5714690536823567	64	11	28	55	12	46	72	23	87
LINC01089	1.4431501047808135	2.286948704769137	4.219504500991289	2.05407793896917	2.0375682100252672	0.20896344152607302	0.2115409349909673	0.3270452695249294	0.22372972720020273	5	1	0	4	0	8	8	8	10
ERGIC3	5.766152029206871	5.845998632496558	68.40478151842032	0.5459936232957447	0.4990042847656771	0.20870965102304753	0.44187771817556454	0.5276195530371665	0.5755796528363858	126	19	48	90	32	73	115	73	140
JAK2	6.241282272673957	6.3574840191860975	97.98983570070787	0.6765830689025314	0.5698787196222924	0.20857636237371396	0.34861003946655844	0.515343663806844	0.5655636135266904	107	50	151	92	21	80	230	68	287
LOXL1	3.190810067380256	3.894584029853756	15.726282628289935	1.4218306791662354	1.2378781751590164	0.2084336865788453	0.33190973048494216	0.4546474217744533	0.3852611778502891	45	1	9	16	0	24	28	29	29
TBC1D22A	5.257033566104173	5.377784486713067	48.2341604983493	0.477546464768107	0.5242352285667133	0.20840558765169911	0.5228296809623405	0.5296519358947931	0.5799960782122301	106	14	65	61	8	52	113	41	98
PARP1	6.728394821295303	6.773647891829174	131.23616173383695	0.412588634478613	0.4113216824929613	0.20825614540195908	0.48420242179312145	0.5433041050001141	0.5776365817215612	266	37	122	186	50	122	266	134	246
CNOT10	4.40421155879292	4.517680657544353	25.994338905324515	0.5315678170198915	0.5442557553640567	0.20812732314046442	0.4876794500796302	0.5489163829537285	0.5707513356205147	43	10	26	38	6	22	54	29	57
PPIB	6.960218028784419	7.030069131905798	157.85859078320843	0.6016201237266208	0.48533050044004483	0.20802312785144497	0.35231877782032034	0.5292207541150311	0.5789120759071499	271	55	104	169	81	161	290	146	354
TBC1D7	3.3264230003582056	3.5593016546655587	13.072850525948045	1.0064119704319154	0.9060407269827896	0.2075182933918659	0.3343544033991109	0.501740908106965	0.460561388209841	12	4	7	12	8	19	29	12	23
TMTC1	6.089961715354893	6.250628003075146	90.52537451548736	0.7160667970582981	0.6304111308232736	0.20740547510921287	0.37480350953130137	0.5139989448338668	0.5551757543876212	98	12	172	81	44	68	222	115	171
SLIRP	4.036827344609251	4.2020981166413405	21.298708321004376	0.8693063443808189	0.753112820901869	0.20734695618495858	0.34997095978695114	0.5179620719653051	0.5063468721887736	24	9	12	19	11	27	30	24	47
PLAT	6.543387824869577	6.668813817650203	122.09989974066285	0.7258705000970982	0.5934953057062774	0.20723924095967683	0.3274835708506699	0.5116654502294975	0.5634229017294817	117	66	115	181	26	87	348	104	284
CTSH	7.528099734487335	7.658632278279355	244.53317812534632	0.8034082988810679	0.6144944392286588	0.20713881142555693	0.31599387376149984	0.5107821996943437	0.5601782485419271	238	112	124	437	77	297	443	217	563
PAPLN	4.5367304647938695	4.714141000643759	30.26617282398363	0.7432499906150049	0.7017597641737979	0.2071040312617928	0.4184553821876978	0.5055304150097492	0.5359534754667511	56	15	21	28	7	20	46	38	97
LOC100421166	2.2414947167851382	2.8119462444895182	6.624335705465785	1.3997744063378976	1.3425592732552094	0.20701460275365124	0.3035795758517805	0.44582674623224405	0.36177034499928146	7	0	6	4	4	5	29	7	14
COG4	5.149443474697854	5.290985493712731	45.50030713773167	0.5305805902491119	0.5959150585101655	0.20660875011017818	0.5289533127299423	0.5134458081821275	0.5653993212992233	111	13	38	60	9	54	65	51	107
SRP14	7.241787407360521	7.288832733239282	189.02167954868779	0.4984481498939098	0.4198402744243735	0.2065627751807497	0.3924580418105241	0.5578639063971391	0.5828264317786186	244	68	167	253	94	180	404	149	418
MTA3	4.427718501474289	4.567580968410789	26.841320042303035	0.6035173686554807	0.6027031376498174	0.2063630578579139	0.46334880342652135	0.5237763553581959	0.5634229017294817	36	6	24	51	9	27	45	29	69
SEPT9	7.686162656547821	7.729151898757355	255.80719954795148	0.380413141417593	0.3948658449249909	0.2058964168530679	0.5038614365842933	0.5717583299769147	0.5799960782122301	463	74	351	413	64	280	454	216	549
SNUPN	3.766998566189716	4.029428903059396	17.778072624067295	0.7193467512712315	0.7877540618098469	0.20575269460738205	0.483209224438567	0.5113954808153688	0.5217418589902638	33	2	13	28	6	29	30	13	46
RNF214	5.451190138451415	5.557174494952946	55.4604888792362	0.5380877093010005	0.5354603863851217	0.20541864943117027	0.47265006858796127	0.5258006073049905	0.5789120759071499	123	11	63	46	25	59	94	64	111
DYNLL1	6.468192140158538	6.570473585148745	114.51567821585421	0.680414149037594	0.5526251603356934	0.2053326559018214	0.31612585513797475	0.5227678010196534	0.5717141312491293	147	28	89	124	74	117	194	134	229
TP63	1.6804433679033235	2.435038983311022	4.911319189771669	1.432979148814686	1.9838018141860363	0.20518006566815863	0.37225167372566426	0.3023640083926614	0.2314492685882322	4	0	5	2	1	15	4	6	12
ELMO1	5.918290150654066	5.994570519417691	75.48195534947871	0.43566940694397394	0.45294442798715506	0.20511280209570676	0.5108521261403257	0.5495821841407799	0.5892125670807359	112	27	102	122	16	86	159	56	159
RBM8A	5.879728580939394	5.95764758251626	74.40245600727508	0.4615169536753769	0.5083726960323971	0.20510796096389408	0.5217685924332901	0.524709939248148	0.5792563052165792	99	33	80	89	24	103	112	78	116
RP11-3P17.3	3.119094526642769	3.422844397290972	11.624071399724365	1.0814140846700282	1.0617080512381978	0.20465818132330943	0.36913254646106247	0.4639068683193849	0.4272291567486652	9	4	11	6	6	9	14	17	41
LAX1	2.174360774558696	3.1797643334381998	8.882085145033264	2.3156301015764744	1.833296523153858	0.2042850439205793	0.1711209254530185	0.3565744660779606	0.2529495264934436	1	0	12	13	0	24	18	8	23
SNORA73B	8.368551879873902	8.649621271244916	489.6231161874059	1.1372635981823913	0.8954317124360033	0.20428361599430386	0.2623703730231681	0.4698061695069269	0.49267286270646665	277	259	232	345	228	869	779	559	691
HIST1H3H	2.0332701751030586	3.0236669180490963	7.814213774120002	2.492541453333705	1.8634281676151518	0.20424178866699622	0.16075323945375697	0.35726432184667734	0.2507417698595447	6	1	0	15	0	18	18	7	24
OAT	5.4646127556604895	5.552564673654181	55.91577880812868	0.6283878418055803	0.5232370631675071	0.2040313799577654	0.35940768923925526	0.538723416837865	0.5759693138700686	80	17	54	47	33	55	91	64	117
NIPAL3	4.810613697415933	4.980556549664786	35.86579724961627	0.5101594014085027	0.5793228009790014	0.20395693072388818	0.5385495158294554	0.5372385032576086	0.5795211939953727	62	5	54	60	8	32	92	39	69
GTF2I	6.640796044746957	6.687696084085271	123.57096832213027	0.4109956332130415	0.41807002209170374	0.20394866801946568	0.48717120164288247	0.5372385032576086	0.5810850043341012	274	41	150	127	38	126	246	120	228
DHX9	6.945735413780324	7.010093276933618	154.47877901757684	0.4551363215060194	0.44752618520683846	0.2039459272298497	0.47265006858796127	0.5418976984133297	0.5883896427361621	354	41	141	238	44	162	300	124	360
HIST1H2BE	2.032280746036008	2.9543694812044285	7.631175626285603	2.7338144448095867	1.9571962064325366	0.20387336112397267	0.12818103911454598	0.3390552824225532	0.23046949757014534	1	2	0	13	1	13	22	10	19
OSBPL3	4.621796685800324	4.7638899033452455	30.66311459045452	0.5152981596096731	0.5491196026541365	0.20385764700927544	0.5038614365842933	0.538723416837865	0.5862612525603551	48	7	48	49	6	29	69	27	76
NUDCD3	6.052241099096765	6.150204638612643	83.7803352244427	0.44459601019903494	0.4801903155070147	0.20382340314619263	0.5212483399811786	0.5432019074156893	0.5920995044115294	180	19	115	130	16	81	164	78	199
SDCCAG8	5.9918449176046735	6.049726239139547	78.5096111660242	0.36872728736462895	0.4264378283911885	0.20380296887666882	0.5615254910224515	0.5395138118791953	0.5898953977863663	146	20	108	104	26	65	128	89	185
TMEM70	3.4013777723799192	3.8272433097629364	15.605574368977013	0.984198830650115	1.178639328794181	0.20331021824182155	0.49425209880351995	0.43948103210358747	0.4109029478866477	16	4	7	16	7	3	31	33	47
ADCY7	4.680528120455208	4.984497359215464	35.79816731958303	0.6643528828374535	0.7299093727262682	0.20328178689086449	0.5108521261403257	0.5235451295314296	0.5377332012976538	80	4	58	47	3	52	67	36	77
PHYHIP	1.4091250389591015	2.305149541103847	4.0143628470430555	2.149207077203718	2.0922698989079644	0.20292134575826984	0.14029876980050668	0.2900843469022214	0.22803683124108984	2	0	1	7	0	5	15	8	9
CLUHP3	2.7405064728327164	3.1306775420029136	8.520337725432762	0.979410008043834	1.0254826058563067	0.20242006979163277	0.37864445929030816	0.46567145898269546	0.46766738808884817	17	1	7	12	1	12	16	10	24
USP4	6.238747168915276	6.319666512751094	94.71280053787154	0.422689090834274	0.4477270782146098	0.20238285574206683	0.5275888195682253	0.5578639063971391	0.5954453805011551	192	16	128	136	33	79	177	92	241
RP11-325F22.2	3.4226992726190355	3.957302237109615	16.30837179759036	1.2525324769792283	0.9284727551735762	0.20232543368851968	0.34079916165899926	0.5352197139004747	0.4881056737189136	16	3	23	34	0	16	40	16	53
CCDC28A	4.146257541428681	4.39156893569688	24.67270654193943	1.2682254735187373	0.9453379905048952	0.2023166972933373	0.21909086701875966	0.4662842991548768	0.46766738808884817	12	11	15	19	14	32	34	30	58
MFAP1	6.472814341002504	6.525586443977534	110.58134122101778	0.41935793525331583	0.42423000675757083	0.20207600602171608	0.4964581731362216	0.5555118932534561	0.5919195445935796	185	29	138	116	54	110	167	124	228
LYZ	7.464250748690414	7.964564827161147	301.8093219471989	1.9798637743462857	1.1834446567055372	0.2017932335982903	0.2098590863362717	0.43948103210358747	0.41897876147888746	28	83	565	122	110	331	707	471	610
TALDO1	6.677594628471206	6.76788066342961	131.27436198645472	0.6399151896600018	0.5179579282118244	0.20155687470489234	0.33866709638688436	0.5292207541150311	0.5871428002375875	242	33	122	97	77	147	258	115	274
HINFP	4.048207862459281	4.28239656256844	21.337494961492215	0.645795345443871	0.7037123801699775	0.20150290268835128	0.4887760847676205	0.5227678010196534	0.5531167660244329	37	3	21	42	4	26	51	23	39
ATP6AP2	6.103990306006788	6.208605843984499	88.86551730452568	0.7329196326434557	0.5574231127977447	0.20145886177808983	0.279634684493965	0.5227678010196534	0.5778351526975484	92	24	84	86	59	84	148	93	219
STAT5A	5.0572444492367525	5.140855020373966	41.03894966655494	0.4679917371944129	0.4829069091598995	0.20137122773621746	0.5147778322932199	0.5450508246896845	0.5959468932772359	60	14	67	44	12	44	67	34	108
DTNBP1	3.7761871498884316	4.007563755679005	17.536210491680674	0.6943232112857124	0.7741392233003398	0.20109836082633295	0.47830830804352065	0.5033411762622091	0.5338430867193765	44	3	16	15	5	16	35	27	35
CPVL	4.896703852440652	5.353086001533283	49.00968101567162	2.108790499500116	1.3072647219336264	0.20105576236081657	0.07455338760325327	0.3717251756286574	0.40399905119851937	13	33	30	14	15	75	86	46	144
HSPA12B	4.309948753232791	4.6140545120029	27.16181135208707	0.7720789934549528	0.7474625000897255	0.20097718573377824	0.4406514899714337	0.5227678010196534	0.541170611064706	65	2	48	22	5	35	62	24	65
CCDC69	6.895135285442405	6.966589781820666	150.546151528104	0.5765202520753002	0.47718354344096675	0.20090573986858948	0.38947181490994687	0.538723416837865	0.593383461280848	139	51	282	146	58	142	321	146	302
UBE2I	5.070819468673605	5.265596333988643	44.46198269328093	0.4561728634030384	0.6453517737296088	0.2008894407811402	0.6345884992455391	0.5227678010196534	0.5624535860966846	89	8	74	53	7	48	72	70	71
PSIP1	6.829430747293611	6.896634561249894	143.4713832668503	0.5366267998612825	0.4625885195410085	0.20024348392432212	0.4031034573217519	0.5450508246896845	0.5935835867380918	174	38	242	123	71	145	272	146	280
NOP10	4.553758327291994	4.778842832178008	32.42397259733795	1.1764112947081755	0.8525288363101341	0.20010405176843396	0.19725466879683884	0.4779676493258358	0.5013620511549709	19	8	22	29	24	41	62	38	59
FAM78A	3.5271196189765295	4.146026283279167	19.231010327735465	1.758170729169643	1.2898297244318666	0.1998998732520203	0.17327554979744955	0.4231734322742686	0.3816659529429467	10	3	52	6	1	35	51	19	39
FERMT3	5.400382330361665	5.499622739044287	53.13364172380399	0.576700518440983	0.5217022277889655	0.19983864189800118	0.4511803514585034	0.5292207541150311	0.5898608232354191	110	17	75	35	18	58	113	38	128
L3MBTL3	4.761650011823124	4.922005551760752	35.739565790705115	0.8946947186759266	0.6880616642193529	0.19959910529823582	0.30080751362123465	0.5157543057861277	0.5458716035324966	23	21	43	36	9	44	65	38	68
ITPA	3.044348340143271	3.5151726592908323	12.273688710757165	1.5029286437330296	1.1669682968878368	0.19957246387063135	0.30827134498190717	0.46836070909428396	0.4163052357320234	20	2	1	13	6	13	24	20	28
CEP112	4.851105755054917	5.035315152447032	37.40483383812025	0.5265240491154448	0.5873934463163067	0.19929116283695456	0.5434241549946227	0.5452730187890443	0.583664854465636	77	4	63	44	10	38	63	41	97
IGHV3-21	1.5460596907449562	2.6348472460267023	5.472117808603947	2.7025797894361063	2.151186466212341	0.19927976922126714	0.1320179063747896	0.321191267270105	0.21378448059173674	0	0	4	9	0	11	10	7	23
MAGOH	3.7299569525508205	3.985048561062953	17.615017019956735	1.0846641867736095	0.84982621867106245	0.19916152578428306	0.3224241098457924	0.5090705447615909	0.4992371880817989	23	6	6	20	9	10	49	18	50
EIF2AK4	6.251134968230188	6.366312639591258	97.67051885925291	0.49897146105826407	0.5004602179557467	0.19909761567944648	0.4992633151975653	0.5577322870624489	0.5970594932520803	211	26	123	160	14	94	213	87	223
ZNF354C	3.1678668362440887	3.5050930816780426	11.85483112539126	0.8090086721248583	0.9309448347338063	0.19896543610012504	0.47868004116137514	0.4944318439505745	0.4909218126310915	14	3	20	13	1	11	19	22	26
SERF2	7.774964871495817	7.816630689904028	273.5512556382319	0.46364172096343653	0.4038588978112715	0.19874235905720825	0.4108338726183305	0.574129979203613	0.5987862970654576	357	104	261	325	137	290	482	256	543
HEXIM1	5.414384814306184	5.465173138013095	52.2959952522439	0.46605651594217706	0.41627555458254945	0.19868695976793593	0.4656232440403425	0.576569357038051	0.5967447502163774	75	20	70	51	22	48	97	52	109
GON4L	7.010741728825124	7.130098990868335	167.30084326999986	0.5383958613278415	0.5208500403921535	0.1986506114817083	0.47365351518511006	0.5577322870624489	0.5935835867380918	361	29	273	252	28	164	332	168	375
USP28	4.764402541576781	4.944173936099856	34.99075854612893	0.5386247861239352	0.5734949561794292	0.19852775584343524	0.5258599781708622	0.557381343127722	0.589024867046637	70	9	43	59	4	35	68	35	88
CLSTN2	2.937279055228318	3.6601521132849846	13.175481348515717	1.412913341651414	1.471621860697576	0.19843416742692033	0.35841708344831485	0.3935288729309833	0.33879244302013967	20	1	23	3	1	5	33	37	25
RBMX2	4.2755797223502094	4.414350016001889	23.95999400049228	0.5175365495767116	0.5901983664298486	0.19789922152713954	0.5413698176305993	0.538723416837865	0.5820187168121244	44	5	22	37	8	25	38	28	57
PAK4	4.792615184435085	4.9464663425781685	35.395139458394056	0.44490624698942055	0.5905430214559991	0.19783265257750937	0.6178895433876715	0.5292207541150311	0.5820187168121244	58	9	60	45	6	45	50	43	71
BCAP31	6.12210662291267	6.183719870077782	86.598548427704	0.42330507400419715	0.4298827044032509	0.19731556580412057	0.5061658158042782	0.5577322870624489	0.6028706736726146	182	20	94	99	38	88	141	87	191
HMGB3	5.445000684866799	5.908555910613469	71.41950735043952	1.9581502303530651	1.1558639701516922	0.19730796253154337	0.17245889612512894	0.4227305619095275	0.4359879406356052	44	17	6	107	38	100	152	58	221
SFPQ	8.493649006014452	8.518804440561656	445.1093492433234	0.3629900568361641	0.35484397636979936	0.1972919485293995	0.483209224438567	0.6019002721705538	0.5861429533428932	896	159	553	449	163	439	772	435	879
TLL1	2.713855176287073	3.139231375704365	8.683390316985998	1.148892769630058	1.1492931994443298	0.19728435414572748	0.38943998217124726	0.4489817992807849	0.4272291567486652	5	3	11	9	2	3	27	9	34
EXOSC7	3.586369919700725	3.775064584096341	14.855017260566372	0.6483342872162001	0.6989348968624638	0.1971485052341592	0.49487326020553096	0.545405515817611	0.5498133632848842	22	6	14	20	3	11	37	20	28
LIMK1	4.817161125967134	4.96225010912319	35.993788203993816	0.6566335400164665	0.5769177271669135	0.19706175400159454	0.4224380536232888	0.5489163829537285	0.5820187168121244	68	17	27	47	7	33	85	24	100
OLFM4	2.9299268706737527	4.036489486068984	16.97474575832713	1.2642221866949563	2.1167001477419922	0.19692756028550973	0.6036899791810213	0.2834062883116941	0.22186526648687138	11	4	8	11	3	1	122	2	78
METAP2	6.7873772541857855	6.823235068555421	136.42410311821993	0.4283925437429682	0.37512980191226025	0.1967833821478842	0.4520808438990928	0.5836338418544889	0.5982703130528864	225	52	120	178	59	125	259	124	293
DOC2B	2.9730472186748433	3.61639051668074	12.119031763165413	1.3705160347945815	1.0984923512541533	0.19652436170021256	0.33041307011038484	0.49116333001964274	0.45502312368230463	30	1	11	16	0	9	41	10	46
STAC3	2.522209990032036	2.868542573624747	7.204007578494069	0.9610119678152114	1.0965753932469047	0.19651782506798554	0.4223488162149148	0.4639232393544961	0.44073903545338156	10	3	7	5	1	11	10	8	21
SLC50A1	4.475949851027098	4.568281454512647	27.06314531724013	0.5047289314188905	0.5040138928656113	0.19649405379243337	0.5023939301967741	0.5682185354427082	0.5953935412263748	35	9	32	41	9	29	61	23	53
CDC26	2.9059915849421967	3.3815820221710804	10.44639557228884	1.154755529372416	0.9481774530481469	0.1963125405671822	0.35545134873020245	0.5365214930898642	0.4931570953696023	10	0	20	13	3	12	29	11	25
BRCA2	3.937384555408315	4.262489751063204	21.569605401867715	1.3274256991973192	0.9503981409768746	0.19615173845441292	0.2840822680109486	0.4789322239701754	0.4815039140026881	37	9	4	20	8	19	61	14	70
MEF2C	6.403052657733489	6.502109808517367	109.3480172164152	0.7209654707196977	0.5401440672506772	0.1958095921426878	0.2856067774698582	0.5296519358947931	0.5905379432244628	98	65	129	105	31	108	216	113	221
NOV	3.007431896587765	3.5422509473309325	12.128882489572815	1.428330796217649	1.353088792632702	0.1956016798687134	0.32121265488311007	0.40383687910015165	0.3795012503641678	7	5	19	4	2	6	65	12	21
ABCC5	5.629424471462803	5.783373100409318	64.75202423494622	0.6929957602860876	0.6105920834464993	0.195585506854257	0.4070480067131336	0.5227678010196534	0.5789120759071499	191	13	42	64	21	72	117	63	159
CCDC150	1.4837379309353018	2.4975638785770267	4.6719392623038996	1.977455278000109	2.197555417025628	0.19526228034843526	0.2546518853934279	0.2780758255508433	0.2186585154509512	8	0	1	3	0	7	4	6	31
RINL	2.6448721450183266	3.037423602217957	8.067265243748649	1.056661570890626	1.1251016957822328	0.1952385936568701	0.40472996098509545	0.45213799173351166	0.4371933347535467	5	2	9	11	2	4	15	13	30
SPATA20	4.253384551281075	4.7011469024043135	28.76108687657062	1.097756278203401	0.9441441074889039	0.1951477015083603	0.33153230808031187	0.48663888899514607	0.4808045116919485	99	3	22	23	2	26	55	36	99
VPS72	4.196381176359968	4.372736158505674	23.002062751633613	0.5137391630844604	0.6196306419454344	0.1948673600355486	0.569579395297724	0.5417383542622227	0.5831890463029038	43	6	31	31	4	18	37	30	64
NUP88	4.5933898724810955	4.7930075833811765	31.21922830518555	0.5376209033517637	0.6057205312265747	0.19458232919883164	0.5416569076966622	0.5462810042151404	0.588940126578917	72	6	39	47	4	31	69	36	64
NDUFB7	4.498367697425419	4.648022448740254	29.133243921711475	0.6471954969959047	0.6649547297949434	0.1944203109893746	0.49580483588885826	0.5227678010196534	0.558996870304305	53	11	16	31	11	42	39	32	56
DET1	1.502970406548746	2.2301770740181097	3.8909740210167287	1.6616745627802003	1.8870711752299778	0.19437387162365186	0.25091707426761783	0.3202397653347061	0.26937603481041955	4	1	4	1	0	3	13	9	8
CASP10	5.557961559620447	5.712751786099934	61.94677993507868	0.7294989046783347	0.6324613004672304	0.19436198195078128	0.4159583997083541	0.5227678010196534	0.5707513356205147	48	22	55	130	16	75	82	61	168
NT5C3A	4.385596161541921	4.612627450725481	27.41346355726402	0.7002910107305177	0.6665622794600219	0.1942796946805768	0.4686745755521813	0.5440969490568459	0.5660327938187951	30	3	41	43	11	29	60	15	91
VPS52	5.266638147058491	5.383837085602307	49.529771090833925	0.6794251014951358	0.5715126435545086	0.19397399895158016	0.37480350953130137	0.5395138118791953	0.5833702086927434	75	13	33	53	30	62	75	47	109
RAB6B	2.7796778749546176	3.2659766703677597	9.796978448745902	1.309228740265312	1.2251419317661933	0.19356017471918968	0.3072904227811844	0.44284710144332373	0.4146300505471227	7	2	4	22	1	12	15	18	24
RP11-87H9.2	3.7805308065680956	4.086733326862464	18.009413475722937	0.7342064853236886	0.7698359091438762	0.1931628203059299	0.4876794500796302	0.5227678010196534	0.5492524309173201	37	2	24	23	4	14	58	10	59
RPL10A	7.210813874083757	7.2636775865929435	185.79689127420914	0.4960104712859116	0.424097670377228	0.1931078531523869	0.423288159451797	0.5691127779434252	0.6120113963299836	337	81	135	226	69	196	363	167	360
ZNF623	4.8540010418097514	5.031544902313032	37.47758149213665	0.5791374965373226	0.6030700605220789	0.19296286018563974	0.5108521261403257	0.5432019074156893	0.5871272961095839	87	5	32	51	14	25	70	47	104
CCBL2	4.173299066335598	4.27603005595705	21.959244043990378	0.545430850578338	0.5373549346580014	0.19286873616539152	0.49677327470210936	0.5826424173788315	0.5905850524818814	27	9	27	27	7	20	49	24	40
HMMR	2.6567365002924976	3.298664353584068	10.377654042227986	2.124255719376045	1.385689046033831	0.19265386222467662	0.22850504359400156	0.45103709904307887	0.3654434255350158	7	3	0	13	5	13	29	10	28
KRT8	8.217506194104972	8.428930687141257	415.8203933240003	0.9629577344497341	0.7112365168396864	0.1926314493556152	0.3349691279449507	0.5248120356718462	0.5563100724149929	867	123	135	834	71	412	872	356	1215
PAIP2	6.299562788845953	6.34318454412995	97.34730679436666	0.42749331059310625	0.3816961231844838	0.19245148288814695	0.46353156613741764	0.593710798761069	0.6110455843629833	145	28	122	105	51	90	182	95	197
ANKMY2	3.9779335758204395	4.228601789788861	21.24042565562454	0.869233927874444	0.7487485433854152	0.19220700486322714	0.38323283391626894	0.5495821841407799	0.5421236443586187	19	12	32	20	2	24	32	25	53
OSBPL10	4.290045713186632	4.557853486545023	26.212234753290282	0.740229403450151	0.73830860873958	0.19201309066741962	0.45425357078090556	0.5227678010196534	0.5529062731924669	74	3	18	34	6	22	52	37	64
RP11-352M15.2	3.9344152366005893	4.111917839698661	19.231146983802716	0.6376345066981325	0.6335903753021241	0.19198162254029622	0.483209224438567	0.574129979203613	0.572323500400035	27	3	18	27	10	15	48	24	35
RBP4	1.2702208255708287	2.3102727064200854	4.262945403174209	1.701915430428042	2.5357132217268457	0.1916761662573955	0.3274835708506699	0.24910467013595822	0.1689727006774968	3	0	3	2	0	2	13	17	4
GIGYF2	7.720004245315343	7.755230720564161	260.7544451605031	0.35572121237436505	0.36174124702465793	0.19146797718300793	0.5203371215275042	0.602101326962289	0.6037115853192256	452	61	428	333	96	259	465	247	528
PSMC5	5.821957273859541	5.885225203081142	69.85456766808893	0.38389421838368415	0.4258359792474369	0.1914566065761889	0.5561233495776332	0.5578266486791906	0.6191325855203247	153	17	86	84	24	67	118	73	154
PRPF39	4.629089038913279	4.9649998653589105	35.2693568797758	0.66117833064262	0.7404091812769135	0.19095658212954195	0.5402301342555381	0.5402417048446335	0.5490820854479646	68	3	56	58	3	37	61	54	73
RBP7	2.000161878929101	2.948169538076064	7.102099842282793	2.0115899796369985	1.8765907720645119	0.19091455553337144	0.24629244371600498	0.3430051603895248	0.2695721337964949	5	0	13	1	1	2	34	14	18
TPBG	3.1796347969165963	3.785589839339315	14.828093085205378	1.724918504061052	1.2937881243028708	0.19088005828829835	0.26222767416089915	0.4419553252908469	0.39319552150518655	14	2	1	33	3	22	25	25	32
NDUFS2	6.109836081465907	6.17579782731129	85.86478905112904	0.39320550982969865	0.4281606194905725	0.19067386993604166	0.5490319910688698	0.5611619749520371	0.6211505345067694	147	26	152	99	21	86	144	90	182
VHL	5.644278709281381	5.697730601532347	61.60515031951826	0.42041932654524267	0.4037042040554486	0.1906059564881997	0.5061658158042782	0.5915240602769526	0.6175831121536631	95	18	72	73	30	71	114	48	126
FBXO5	3.1272668577901324	3.384586133705739	10.871363912798424	0.8694864208936334	0.8289374833553302	0.19057055886509103	0.41756546260897875	0.5292207541150311	0.5143889323419507	12	5	10	12	3	9	34	6	32
GHITM	6.247116201907242	6.325583978275946	96.14544800811994	0.5390114467408043	0.4757771631040772	0.1905272143888585	0.44375975662024697	0.5578639063971391	0.6113494678840724	140	32	74	126	48	112	173	60	251
CLK2	5.039649049309241	5.368800812918638	47.45073601961268	0.6563644997847633	0.7429696821416926	0.19042498117679219	0.5456232256363848	0.5365214930898642	0.5458716035324966	99	4	77	72	4	60	75	66	96
OXR1	5.792524862773881	5.868401465829211	68.98265155269749	0.4384257924360998	0.4389975057627118	0.19040379282029132	0.5174011294522637	0.5709951848714253	0.6211505345067694	132	15	107	67	28	51	150	71	154
NDUFA6	5.159455784276339	5.252076364465002	44.96007892420497	0.5671847014436597	0.5149682099588924	0.18976974700591387	0.45786159302799295	0.5577322870624489	0.6028706736726146	85	14	32	47	22	53	76	46	85
BLZF1	4.765134764536579	4.905329704430635	34.15221545723664	0.545306631164336	0.5397009955495544	0.18947420828307165	0.4940602415441606	0.5578639063971391	0.6075510681752186	68	6	29	61	11	31	74	32	84
MTERF4	5.319708615365626	5.373117180740384	48.57680653621893	0.4001794706422181	0.39446415321780165	0.18940470681724542	0.5303338010077382	0.5901215471104946	0.6248116036618618	71	17	70	64	16	44	98	41	111
LPCAT4	3.945675623383693	4.233940202101099	20.760463509566744	0.6604061151834494	0.7002071467982327	0.18938449129549678	0.5482410410429553	0.5710433739388511	0.5671591763877635	41	1	30	21	8	29	47	21	34
PDCD1LG2	3.3208814521518826	3.678845352252777	13.903448305587734	1.0335222514243974	0.9426296717505805	0.18924168895078164	0.3697405194238129	0.5142573335068203	0.492547408649905	31	7	8	9	1	22	28	14	27
IFI16	7.966521328671304	8.005959995507633	312.04484938087586	0.44612312664366194	0.3869327264130408	0.1892383713676162	0.42508942884070816	0.593910791041469	0.6211505345067694	364	115	353	365	159	319	589	293	588
ACBD5	5.040938640406516	5.10507844563586	40.375100684953345	0.4789470519171197	0.42967677090650847	0.18922853616005103	0.4815737908140057	0.5981983479055683	0.6169014413754149	61	18	40	51	14	43	79	32	86
CTD-2553L13.9	0.8586587822494486	1.8762653177025654	2.592945977015669	2.458072838491765	2.7109839023315576	0.18919444559753262	0.11503365008129687	0.21519075722813388	0.16307761439751792	0	0	2	2	0	4	8	5	9
MVP	7.553570676020196	7.605332722897727	234.54795787477278	0.36997535681929333	0.3978335226244352	0.1890593010167762	0.550173432330997	0.5915240602769526	0.6263354073921173	456	57	285	394	69	260	353	206	549
LRP8	3.6158040999546746	3.837453342362618	15.167022466021272	0.7016596539659544	0.7035909271104236	0.1890116328586856	0.45620390055566007	0.5365214930898642	0.569111879929419	35	3	13	19	4	15	35	12	45
CDC42EP2	4.433013580185694	4.606834048177381	27.759418217070827	0.4432294442698721	0.6414161510387894	0.18888677754614344	0.6455366585157569	0.538723416837865	0.5800359789511365	45	9	39	33	5	21	49	49	45
RTP4	1.1005267141413988	2.1141289172457487	3.5132099967409838	2.251688602653379	2.5162241343291476	0.18872372326680326	0.1858452854732468	0.25690902257765613	0.17042665420070427	4	1	1	0	0	10	12	2	8
ZNF436	3.9917446243605315	4.201912532660822	20.42974889887549	0.7995854736799651	0.6938310966112745	0.18860506241275438	0.4187861000942089	0.5470916041074484	0.5634229017294817	36	4	10	32	9	14	47	24	53
SULT1A1	3.5731380550068406	4.079235866302402	17.888799298784473	0.9873139056501717	0.8171097984521397	0.18841247555354954	0.4652874778973531	0.5786464699269821	0.5433471826526205	39	0	24	27	3	19	33	19	59
PRAM1	3.896928845038239	4.196679302339656	19.9102892903996	0.7494548282109302	0.7695222066858444	0.18838695129080826	0.4749795415319174	0.5258006073049905	0.5529062731924669	51	4	28	16	2	28	35	16	58
RPA2	4.01508928829909	4.245949546276458	20.899927541644868	0.5723708300688737	0.6677237235926698	0.1883672712471296	0.5660251317099654	0.5577322870624489	0.5800020427781315	31	2	28	36	6	28	31	23	49
RPAP3	4.833634605016868	4.961720268307971	35.92957444564223	0.5484168290827437	0.516476666950526	0.18817380697344455	0.4836965777512043	0.5825832408387601	0.6110455843629833	61	6	52	34	18	35	95	27	73
BABAM1	3.745575992688954	3.9671491403293957	17.124336292238493	0.8214731653788029	0.7380264703492868	0.1881215693307455	0.42208569997653844	0.538723416837865	0.5501695438013244	34	7	10	17	5	17	44	9	53
EBP	4.0298679745941905	4.194493237956833	20.83126483928733	0.8707814610756587	0.6636613954319724	0.1880904512653603	0.342308182092799	0.5682185354427082	0.5603511380045615	28	10	11	22	9	20	48	14	57
SNORD116-8	3.863605796553626	4.1853001503031315	21.436935816947305	1.1787465983126424	1.106752814500093	0.18798417673720044	0.3307796150189907	0.4489817992807849	0.4478696292696558	14	10	13	9	11	32	35	35	23
PCMTD2	5.378073228557509	5.4485686343815045	51.943493844454686	0.5709321620650338	0.46000567242192875	0.18798361091178467	0.4016477627580233	0.5836338418544889	0.6129461628837891	59	18	57	54	29	52	104	52	93
ACCS	4.41575483789776	4.87500559772656	33.2072494597509	1.15857137348986	1.014454914608637	0.18792137684400353	0.35590771211475725	0.4810667819417583	0.46766738808884817	111	6	11	28	3	31	45	59	95
PPIC	4.515850634891917	4.745702287063637	31.282136617806596	1.0654661467062194	0.7846392161002401	0.18791990685592808	0.3105385697832291	0.5107821996943437	0.541170611064706	40	17	9	43	8	35	77	34	53
PIGL	3.5570554560456067	3.7951551202501097	15.030610743681825	0.81235516299135	0.7614797805546931	0.18789854754949825	0.43774625314909976	0.5419593672459215	0.5460893871678888	27	3	8	19	7	20	31	9	43
BATF2	2.761859535432566	3.171857601377192	9.434380456183446	1.1797078902255023	1.1695172367595716	0.18787165573987702	0.37875429299051566	0.4674063132220923	0.4291207969473378	16	4	2	8	2	8	18	19	18
IGKV1-39	0.9683514853743955	2.114735184708412	3.2620019382692567	2.499191452268334	2.777957923296159	0.18777114163569572	0.1617084386725539	0.22311002601529845	0.15055619790111247	0	0	3	2	0	6	4	4	21
ARL4A	3.8749593746474633	4.083889209786636	18.740643035311376	0.7858869624166139	0.7266366849151393	0.1875701680591467	0.4328753504610792	0.5298004498891878	0.5575309049969804	13	5	23	35	5	16	34	27	43
RPH3AL	3.6569467528676936	4.193046183656768	19.595537145643878	1.1617367643227403	0.8747562054143824	0.18742287349553752	0.39753209573921133	0.5578266486791906	0.5226588291626537	50	4	14	31	0	22	55	17	52
IGFBP5	9.076199055806436	9.184526887195114	708.0277740609614	0.6240130543866738	0.5475636238925712	0.18742067979588223	0.40110769959396525	0.5578266486791906	0.6074603412706197	1087	258	468	590	394	515	1403	1001	1288
IL32	5.429452021593812	5.58879236163081	56.408061891757455	0.6135981987562337	0.5994372197816001	0.1870851146582906	0.49386345559606804	0.5418976984133297	0.5919335598292025	44	11	94	104	16	81	98	54	103
PLD3	6.7640023000078315	6.834022168524579	137.9432566864699	0.5989345624012201	0.46135944556744446	0.18703240150991843	0.3404083127783519	0.5682185354427082	0.6214285329270098	165	75	111	163	50	126	249	140	305
TTLL7	3.6231185723747243	4.027902410479983	17.28997042217292	0.9291984652443516	0.9367298003068922	0.18696794406455156	0.45371252814105123	0.495797119992627	0.5063468721887736	42	3	25	10	2	7	41	24	63
SMARCB1	5.1061936216023485	5.23562369317468	43.87173775858962	0.4288660515620961	0.5603190954346632	0.18679615192933754	0.631896798682718	0.538723416837865	0.6030486999368737	101	10	39	58	13	59	57	50	87
ERCC5	5.0893596031851525	5.172706840589738	41.823486723428516	0.39114796142339353	0.4511450065119445	0.18654898087164118	0.5835938111895932	0.5682185354427082	0.6322299909743033	79	13	59	54	10	45	72	38	97
YIPF3	4.928178439302234	5.0328703615386345	37.763899956233814	0.4893065540833467	0.4905221515296478	0.186533122577631	0.5337417775602508	0.5751950108374281	0.6203485088540913	56	13	43	56	12	32	91	21	110
EPHB4	5.805930592485855	5.958430726230486	72.83636669637352	0.4800094675912164	0.5342777746213837	0.1865242169358437	0.5577111301629197	0.5700631801849869	0.6131660439875818	156	12	101	125	12	62	131	87	176
APOBEC3B	0.6023721010767901	1.7501586725407	2.147801077082093	2.6155609524014705	3.3667946024808684	0.18651047276828656	0.08929339483907021	0.13774061860574283	0.11766117439773643	0	0	1	1	0	4	9	2	10
PLEK2	0.8660933552113883	1.9821754240623362	2.9828226834309413	2.4176090142383546	2.915866197172997	0.18649585334248547	0.17314350732170566	0.20907925194468674	0.13846387564856566	0	0	2	2	0	7	3	5	14
MBOAT1	2.320568672639988	3.0552332185411117	7.785747133700426	1.5769078342995395	1.2851008016895593	0.1864119464123384	0.26711353984473285	0.4810667819417583	0.4200954407699296	7	0	16	9	0	14	17	7	25
DROSHA	5.972277830469167	6.0823641075073525	80.22627443503052	0.4831199576515567	0.48783046655462	0.186375670996156	0.5183886495377173	0.574129979203613	0.6243370650130613	179	12	79	109	34	63	153	98	172
STAT4	3.479101763577567	4.394508801284005	22.993873573381286	2.494895474290728	1.5034910212461587	0.18591558269251113	0.15328136771800366	0.40383687910015165	0.34188153302909424	2	4	52	19	0	34	44	23	94
FDFT1	6.929470429518278	7.13321623047258	169.9440314767064	1.096551062498884	0.7311065169302847	0.18585394381410614	0.1666945997752969	0.5055968852646964	0.5634229017294817	165	35	121	102	137	182	391	153	396
DENND1A	5.022561753824623	5.209549981720924	43.06657390153601	0.6347422176302194	0.579148575508143	0.1855029299123715	0.47265006858796127	0.5797762727331341	0.6000282156788344	81	20	38	64	4	46	72	44	106
KIF20B	4.655681439602046	4.813281513758767	32.52565630522395	0.7172443663995776	0.6036828912304926	0.18549733373592225	0.3969334583977978	0.5608303628168413	0.5901695805036133	58	18	26	31	7	32	87	19	80
C16orf54	1.724980939012707	2.757328144380588	6.543756036795142	2.3407464321591123	2.1664154972366134	0.18536222164582647	0.23030955951694213	0.3317501184812417	0.21665409887358555	0	2	4	7	0	3	12	21	17
THEMIS	2.599250941881434	3.33033203799003	10.433574741790265	1.9528244690973449	1.4820902192443082	0.18521602038022958	0.2164057813193452	0.4302325951681592	0.3553699085690703	2	4	20	5	0	15	14	16	34
GMIP	5.275540871252997	5.454360196944351	50.80732021481089	0.5608633784613679	0.581766254938262	0.18518911343012148	0.5077242112219161	0.5578639063971391	0.6025300676703246	78	11	111	59	7	62	118	45	95
PER2	3.927309042273773	4.2852414093921185	21.571116855016378	0.8987227749926228	0.8877783691918495	0.18508678714238838	0.4520808438990928	0.5090705447615909	0.5163955167678905	34	5	47	10	2	26	53	32	29
BLM	2.8891743569508583	3.332122142611299	10.572327355838615	1.394553177790868	1.1607411262390142	0.18506309046737696	0.3035795758517805	0.4747282021505966	0.4363536391612454	15	6	2	9	2	13	38	6	24
GLOD4	4.542095938804205	4.66101083051781	28.717982394238348	0.4530271340100793	0.5194611587662649	0.18504226099721346	0.5698141219506251	0.5682185354427082	0.6211505345067694	45	8	35	48	7	36	51	23	67
TUBG1	4.386837284872087	4.6470584697241915	27.739884600386485	0.6485220866057816	0.6681217363182814	0.1849963865772362	0.4993720127837437	0.5476838804476061	0.5861429533428932	72	3	39	31	5	19	72	30	75
CD36	6.6499853145445185	6.899655052066602	143.88473707250427	1.2574757449015743	0.8000124760222512	0.18484855672723705	0.2098590863362717	0.5004246197085089	0.5478063676409669	77	34	250	53	86	149	344	150	318
B3GALT4	1.0874337707754145	2.071701606115045	3.066170475474653	2.047683506899335	2.553093309913762	0.18457093153824383	0.1935295099746853	0.22095487042595346	0.1731936089849422	1	0	1	2	1	2	7	3	23
OTUD6B	4.4508949266299975	4.629867131619433	27.913496004001352	0.5838461242653223	0.5966043822861353	0.18444744020136603	0.5108521261403257	0.5671081072118229	0.6000282156788344	40	4	28	54	10	34	47	21	80
B3GALNT1	3.877260594204509	4.090952954393353	18.61553315757686	0.6731069468665616	0.6140468066696889	0.1842047364234328	0.47265006858796127	0.6014350180955192	0.5935835867380918	26	2	27	23	9	17	48	13	50
ACYP2	2.5211296818980844	2.990125687488982	8.315015571508923	0.9844094295913745	1.3726821372476832	0.18407671417313168	0.483209224438567	0.4260731336372852	0.37265748806732835	7	4	5	7	1	6	12	23	12
C15orf57	3.839346104674039	4.041589813696686	17.878344951233927	0.5972070887663385	0.6347270423910842	0.18350386876231065	0.5303338010077382	0.574129979203613	0.5929534263595174	31	6	25	21	3	20	50	10	43
ITGB2	7.140873368818805	7.349032865618143	197.9792376616048	1.0391390838243109	0.7431829083949624	0.18345060499002477	0.27095081167218055	0.5055304150097492	0.5634229017294817	92	109	196	146	82	294	324	137	517
GSTM2	3.340267938729762	3.914955722355053	16.212134851388	1.0057398454759379	1.0327935700833673	0.18327990255668364	0.5061658158042782	0.5227678010196534	0.4735267142597869	35	3	25	11	0	19	24	34	27
C1orf54	3.3746666832888947	3.614597875374342	13.56674630651506	1.0719685534584467	0.8414710254121173	0.1831015893788412	0.3224241098457924	0.5395138118791953	0.5138474221764053	15	5	5	13	8	12	25	15	38
SMIM4	2.167802216148251	2.7768495805834084	6.800549897753452	1.972977668282717	1.5611469578943584	0.18305241015942444	0.18792290482909396	0.4059578306160433	0.3298614191699068	1	4	2	8	1	9	20	7	17
ECI2	4.139349663328818	4.316101471570143	22.239571516962947	0.5984642216249608	0.6255290524961165	0.18301417325790378	0.5234554408298586	0.5648676757434307	0.5921331828482359	36	8	35	19	5	28	42	12	67
TWF2	3.7294535171606036	4.264848189728107	21.116092218501475	1.5848004661861395	1.0895553557240591	0.1830004659422938	0.25025186998532617	0.4773819091334418	0.46284757136202465	57	7	22	3	1	23	57	24	55
MSI2	5.990950109705759	6.077334319456509	80.7127917078802	0.617192540955824	0.49001967470510766	0.18291632379932923	0.4231848556764897	0.562709334551334	0.6263354073921173	57	29	122	107	33	86	144	82	162
INTS4	4.426999120659338	4.656077471479182	28.167820366127266	0.5659095852188293	0.6439286257699087	0.18285327198591375	0.5504395270779997	0.5526565763259336	0.5935835867380918	69	5	41	31	4	40	61	19	66
RALGPS2	3.8834364851468366	4.275924252697922	21.131853107186988	1.0855248736717464	0.943209538218312	0.18282263215637826	0.38136093211947814	0.4975547975768857	0.5063468721887736	11	2	45	25	6	21	89	17	33
EDRF1	4.8169727908693325	4.937037133654581	35.110054646342476	0.40848353511656615	0.5151794743305773	0.18276747060440346	0.6170001771560901	0.558432477372166	0.6304030088598068	77	7	42	47	10	36	74	41	59
SRP19	2.1555616294903137	2.7098003361690726	5.706767063783386	1.2326945373709028	1.19382853741245	0.18276331206893867	0.32900942440191394	0.4720100753179011	0.45502312368230463	10	0	6	7	1	6	16	5	22
ACVRL1	7.282663315533847	7.32886672091852	193.36533926361676	0.3414499544927188	0.37762977558796496	0.1827528682291258	0.5787968737560099	0.6014074134257781	0.638402975644714	348	55	289	294	50	196	288	190	440
GPD1L	4.907150759284673	5.037953667350828	38.059798676702336	0.5661970889916559	0.5185915503907982	0.1827320566403408	0.47313522744899805	0.5867438353960899	0.6211505345067694	48	6	65	40	19	32	67	42	95
ANLN	4.114604431129889	4.57835790084375	27.034263183898037	1.602184020242483	1.061151929583778	0.1826203207451308	0.29532856042533684	0.4737775568617894	0.470818500220014	62	6	2	25	10	37	53	20	92
RAC2	4.927167033270885	5.253106038919001	44.85732357004277	1.428461853470659	0.9240088130914816	0.18261179653272017	0.21403430156515257	0.4810667819417583	0.5138474221764053	13	7	76	30	27	61	109	44	84
IFIH1	5.235934116108128	5.372509928569459	48.34103717800699	0.6968151522480504	0.5642524813550633	0.18259014952166813	0.3956138244472341	0.5526565763259336	0.6078624526563129	56	16	33	107	13	44	96	45	127
TMX1	5.539158951815506	5.595343736490002	57.07385511923384	0.398381322774547	0.4006338031098918	0.18250799806573176	0.5495059914643332	0.593910791041469	0.6406680068015863	101	22	70	65	19	53	93	46	156
COX4I2	2.229845966067608	2.7781574599864416	6.348475485973945	1.4399226767741875	1.367367286709392	0.1824391384865011	0.31804808009561314	0.4216520894536503	0.39260957263017326	2	2	9	6	1	3	16	8	28
DDB1	7.0281563943667615	7.072136356438596	161.72497863030463	0.348024419121584	0.3777493203263257	0.18228042705430866	0.5654407531569033	0.593910791041469	0.6403547092021388	337	46	174	245	51	185	274	146	313
ELANE	2.464327036819555	3.3673806114410367	10.457908389580972	2.192031928721559	1.9374225914938854	0.18212443896119793	0.224872620388173	0.32902790986020614	0.2695721337964949	3	5	1	12	1	11	65	3	24
PIK3C2B	5.1391771011058385	5.25244049531078	44.197077693329845	0.4494759239593439	0.49950721086165584	0.182117463592569	0.5561233495776332	0.5646424319918397	0.6334050154973604	69	11	87	50	10	50	77	45	93
ZMYM5	4.256127153167815	4.442478429461091	24.139412240801207	0.6120582592193554	0.5995543513887266	0.18211513629932372	0.48427657325447954	0.5689519305059483	0.6063618596742935	29	6	46	35	4	21	63	24	52
AGA	2.693894757918879	3.047321948931895	8.158429342318719	0.8719959835604202	1.0004239163479414	0.18207722151037678	0.45092566483494406	0.4873209814921281	0.49592188716487395	13	2	12	6	1	15	17	7	17
RNASEL	3.7374425858089797	4.078682722195135	18.152119017629587	0.8506856301130397	0.7826650821410841	0.18192483598572176	0.448241751767401	0.5470916041074484	0.5569511605853554	28	1	36	15	6	20	33	13	67
CDC73	6.438263910227571	6.487279939802799	107.52772080265323	0.37647975379393117	0.3858273438492544	0.18175451672590248	0.5440040927337475	0.5979274443853103	0.6406680068015863	190	29	124	127	51	82	202	129	205
PIH1D1	4.200498734745192	4.46214123455298	24.542264119758194	0.6035410106358698	0.7252184582414862	0.18171294138070357	0.5609378604147841	0.538723416837865	0.5690333863806974	37	3	49	24	6	15	54	43	46
CETN3	2.827130152383184	3.2758890174202304	9.519975980076717	0.9076288620493853	1.043437723214945	0.18169859073171196	0.49691337623418724	0.4873209814921281	0.48463304752318237	11	1	15	11	2	3	21	15	37
CNTN4	3.34106631100731	3.5519396893162773	12.867083400740356	0.854983359741448	0.7876050717172033	0.18143004230308585	0.41708640244804057	0.5516623822159288	0.5360355691238858	20	6	7	10	5	10	23	18	31
CALM2	7.9619825056858335	8.006422230770664	311.9029817947013	0.4522891179164919	0.38810082434034854	0.18137325435390747	0.4245773122819921	0.6024697752107013	0.6390823903256544	459	96	288	378	173	317	570	261	689
CHD4	8.33539826928074	8.365586498590732	399.53122584838104	0.3292107713697834	0.34556614630779375	0.18134144959547624	0.550173432330997	0.616516989541056	0.635410839085176	860	120	477	518	134	438	621	342	874
PLD1	4.778071545687824	4.866226444973093	34.291782660393196	0.6287990374687684	0.5023154089960581	0.1809896575626095	0.40766276839266236	0.593910791041469	0.6148882110185439	34	16	34	40	15	29	62	40	70
KIF22	3.561433689105554	3.971005326397864	17.156445855278157	1.261641525500289	1.0262582296371439	0.180548183177956	0.3160985127974878	0.48663888899514607	0.48476679102594195	36	9	5	13	2	18	67	11	35
CD28	2.2732435820375896	2.8608347353452253	7.1803647070243946	1.6062401779255728	1.4714117020252906	0.1805456999977058	0.30029479002512516	0.4179461511828041	0.3628603505441853	1	1	12	5	2	16	13	8	14
ANXA2	8.942653330744804	8.993370398796282	618.6768905895375	0.4447703190656925	0.3994099229450521	0.18049772755811014	0.4743569843087187	0.6110238305253399	0.6469074937850259	1096	189	447	1020	257	691	1082	525	1295
COMMD1	3.5903482475445387	3.8040311209845763	15.59828804773576	0.8158685026130332	0.782998432397266	0.18037909040176175	0.46053163011200465	0.5418976984133297	0.5448593079282683	27	6	6	16	6	21	25	19	29
TCEA3	4.263983506458068	4.596069714838709	26.904988659377775	0.6463788757718936	0.6868906530568315	0.18024276262814862	0.5743494163627445	0.5825832408387601	0.5833702086927434	55	1	34	46	6	36	41	30	65
MFAP3L	2.382964392686045	2.903417155665189	7.122395940036413	1.5582806479939009	1.2881651142417618	0.18023840748040149	0.23495849382071693	0.4427956498333402	0.4163052357320234	3	2	3	15	1	8	17	7	26
ASUN	4.660447518286659	4.838525770876819	32.413412932712305	0.5464915867630183	0.5660592135658993	0.18023376632781712	0.5316133678368952	0.574129979203613	0.6203485088540913	80	4	33	42	11	25	83	35	69
HNRNPD	8.287996352941244	8.333690582676082	391.383483470513	0.414700110449203	0.3915843800672854	0.18016894330285865	0.493078248858729	0.6031241199944343	0.6473571055719682	611	137	669	322	145	411	609	404	782
METTL6	3.95023979409728	4.201341096941118	20.623745967351756	0.5725747249320451	0.7372554955308561	0.18013482273754655	0.608424126383969	0.5552988131001636	0.5634229017294817	35	2	19	25	10	18	40	37	28
HIRIP3	4.470776649757679	4.82198477109242	31.844089004475936	0.9210979988223781	0.7918757240723968	0.18005692903123513	0.40766276839266236	0.5292207541150311	0.5498133632848842	76	7	60	16	2	41	59	29	91
MAP7	4.903284682139455	5.11084006887214	40.07489371503852	0.6712798056654813	0.6270266915033792	0.17999421270300958	0.4692720679871738	0.5682185354427082	0.5946809724543588	44	16	42	81	4	54	73	41	74
KLHL20	4.39661346789666	4.522256734247632	26.721540408694658	0.6663105463180347	0.5888692491496436	0.17988477947094758	0.43541835871274776	0.580857876779238	0.595032732498563	27	8	28	26	16	25	56	34	41
RBBP4	6.9028392325102015	6.9390695732585215	148.1406557234488	0.4303958299730923	0.3594685045733332	0.17961812306243455	0.4511803514585034	0.609904727377064	0.6409492112909134	186	64	195	155	63	127	279	131	340
LENG8-AS1	2.628029008588761	3.1713345830214954	8.694201615893379	1.085837217168535	1.0387384033091256	0.17961177934954986	0.41661019971755514	0.5227678010196534	0.49592188716487395	15	0	13	11	1	7	18	16	23
MYL6B	2.556315968836308	3.2438045091424383	9.872826114885573	1.8696271673606708	1.3719945861523322	0.1795306020289645	0.21749888516405977	0.473941536314256	0.3898794392034314	12	0	1	9	7	17	25	8	24
RABAC1	3.946963428225596	4.139644150790216	19.463885951129768	0.7074046217960757	0.6680027248789561	0.179522855834605	0.45092566483494406	0.5495821841407799	0.5898056775821968	50	4	19	13	7	19	41	22	44
DENND5B	3.9158175640233637	4.116717926590906	19.1350957501447	0.725759699028038	0.6590698600178745	0.1794994034607737	0.44027432658713667	0.5691127779434252	0.5892125670807359	20	3	37	18	8	16	49	22	38
GPATCH2	4.828153582794565	4.950374045422843	35.51572594899377	0.5050750670029662	0.49847107560849563	0.17948928666382968	0.5291083874549063	0.5916551435621454	0.6350764723093185	64	7	35	51	16	23	72	33	106
PTK2B	6.50233667757512	6.627888320378542	117.85608927436901	0.5623703955588408	0.5068149961916771	0.17940541388135217	0.47125154145093257	0.5826106761485725	0.6341990369242602	146	37	238	170	16	127	233	109	253
TMSB10	8.945757605407412	9.094129760310548	666.3603903690454	0.8314709911524151	0.6231344735860761	0.17929649069119838	0.30029479002512516	0.540484117418788	0.5970594932520803	539	384	405	608	287	827	1107	714	1317
RNF113A	3.044044910067248	3.639999995223288	12.664596770971166	1.240942823558117	0.9909411691925732	0.17919095007176664	0.35841708344831485	0.5365214930898642	0.5048084572665748	33	1	19	10	0	13	30	19	31
FAM63A	3.9546729634468747	4.297360845238722	21.539980725261298	0.7127048664766035	0.762949099393124	0.1791427999998355	0.5488111396463912	0.5552988131001636	0.5634229017294817	54	1	28	20	6	20	29	31	64
SF3B5	3.823922060775351	4.023035255033133	18.24971099152624	0.9278502524610707	0.7148922734654076	0.17910938103287066	0.34592417730937175	0.5648676757434307	0.5628122771100788	18	9	9	28	6	20	47	13	41
IDH3G	4.039903966280286	4.335174895348442	22.403017692158723	0.85341598912078	0.7568554032333663	0.1788014060764734	0.4245773122819921	0.5471887994844137	0.5643569829888604	53	10	22	16	2	12	62	25	62
TSTA3	3.747718092889809	4.120762494052369	18.985096935620913	0.8286930082163372	0.8604790669355328	0.17860788997269872	0.4836965777512043	0.5275702082816638	0.5360355691238858	53	1	16	15	6	16	42	34	32
ZBTB7C	2.934172216524797	3.2861653543752403	9.859387452553712	0.9022021832062803	0.8980126095944297	0.17858091918948402	0.44648085639143037	0.5292207541150311	0.526450297837408	19	4	7	11	1	5	25	13	30
IGKV1-16	1.2634973999044696	2.381948822025147	4.290040029554941	2.6522911063393733	2.332632783235836	0.17855436858373133	0.13263204434344364	0.2922332699328656	0.21378448059173674	0	0	7	2	0	9	20	4	9
VPS36	5.86867554799595	5.932247221865692	72.7638462685503	0.41764532335354637	0.40148431598513357	0.17850462038640433	0.519146720369712	0.6084630560195373	0.6502491006936851	117	35	91	88	17	81	126	65	146
ARHGAP4	5.352886387404952	5.5982457963922165	56.42483391040832	0.5969467495625107	0.6604268482866755	0.17850151830762953	0.5590114751099734	0.5578639063971391	0.5883896427361621	128	12	105	50	5	66	106	78	89
UBA7	5.4114661655678855	5.541330229205156	54.11554686260106	0.43565205101038534	0.49024452772369553	0.17842069396880472	0.5787968737560099	0.5836338418544889	0.6438246628213015	127	12	80	72	9	53	102	55	125
POMP	5.743573167799422	5.790653776222761	66.09750468069244	0.46581780928265115	0.37903986514661187	0.17830067964507773	0.4543311896154105	0.6146421671204348	0.6477357032845598	96	30	68	72	28	59	142	59	127
FAIM3	1.904393752549023	3.19525826625057	8.655662711313576	3.3641472419172627	2.2551277551354123	0.178209074617792	0.07925483888629473	0.29300264218072525	0.21378448059173674	0	0	17	1	1	10	46	7	29
CHMP4C	1.7187909550930727	2.232007356482528	4.125516459007669	1.2893213284442437	1.6082688485587928	0.17818476908877862	0.33917069861451216	0.3519214046624092	0.33747672601167533	3	1	2	4	1	6	6	8	10
AAAS	4.646467392514117	4.858186634477819	33.59322122071841	0.9221267062386702	0.7006024817447226	0.17807211828864117	0.3307796150189907	0.5372385032576086	0.5792563052165792	72	6	29	15	20	29	62	37	93
HMCN2	2.927068061460348	3.3223911979696163	9.988470972451266	1.0307895914746752	0.9585292864900197	0.17785694036193822	0.3711019499783311	0.5045440774530653	0.5178336142177089	25	2	5	13	1	9	22	14	28
ZNF7	3.6384815147855005	3.894766105547908	15.929450285184178	0.6762544450866319	0.7270131655412915	0.1777163915941036	0.5108521261403257	0.5517460171674073	0.5793209903711384	21	2	17	32	4	18	23	19	45
DERA	3.8760608308320457	4.173040714496786	20.36410643168507	0.8675324218519662	0.7070188075017165	0.17763208045410248	0.4064638334902726	0.6033127770401407	0.5717141312491293	28	13	21	21	1	27	41	16	46
DEPDC1B	0.9013109106976837	2.2052453003715593	3.6238349691085183	3.128228623663508	2.9376006317264087	0.17739046612034573	0.0774135950904301	0.23276980621844715	0.1386954742675908	0	0	0	5	0	9	11	3	15
MOGS	4.869805676252567	5.067982828840021	38.35643141961399	0.512140005447329	0.5778812723424503	0.17686804475230095	0.5824185910965345	0.5797762727331341	0.6208270168394281	87	4	38	67	10	48	64	40	84
HLA-G	3.7115360583101844	3.989540136032631	17.656193897516967	0.8674980516148997	0.7930947426915405	0.17678727018064788	0.4193092335766767	0.5479871777427952	0.5529971428103627	39	9	15	10	2	26	29	16	42
IGHV3-7	1.1207486956683863	2.066991247742972	3.33390108066018	2.345067256398746	2.317319405696301	0.17671221070997534	0.17008229352204138	0.2877541131415999	0.21378448059173674	0	0	4	1	1	7	7	4	12
MCM5	4.220062390460988	4.592337799631747	26.549592548762416	0.892303488913674	0.8129289305934118	0.176498397602901	0.43656733833976014	0.5292207541150311	0.5514164779253953	71	2	15	44	5	32	86	16	63
AGBL3	2.2586026127311714	2.6801588907184075	5.904851572547253	1.053157425505236	1.1632976585675896	0.17648322692896706	0.40312847986389555	0.4627879718230371	0.45337946381249467	5	1	5	8	2	3	19	9	15
COL6A2	9.642323651845079	9.724602739442089	1026.9210448835931	0.5156867168794785	0.46051295002609455	0.17648103042926402	0.4466895743665282	0.6110238305253399	0.6502491006936851	2938	276	871	1159	294	940	1641	1259	2082
CLDN5	6.41486740220482	6.492017378013065	107.40997954634545	0.3638167588935931	0.43318649215669863	0.17628169605276073	0.6121263268595847	0.5901215471104946	0.6530217472466638	174	22	185	135	38	92	181	144	191
CHCHD1	2.5844631111572345	3.0411595010179164	7.902766888021173	1.2144290389471912	1.09372658747077	0.1758805771103466	0.3159007914570828	0.4810667819417583	0.47692910697256924	5	1	8	17	1	12	17	7	24
PCCA	4.332692352624378	4.471087655934532	24.99414437796826	0.5249666155865883	0.5288367979191646	0.17585529828909255	0.5352596218744048	0.6019002721705538	0.6338590309450756	40	10	26	39	5	20	70	23	48
CST3	7.1351684726030635	7.229202654914411	181.93363333558202	0.6114772148155915	0.5026655987061878	0.17582805101158439	0.37120576077612866	0.5700630565174507	0.6399438958551085	230	105	137	203	57	171	302	232	334
PLEKHF1	2.368600407277177	2.850387242437569	6.778765784507041	1.1228349517444793	1.2154315331415693	0.17578435910635065	0.3908402788698441	0.4461795369038596	0.45105105234261683	15	1	7	3	1	12	22	6	11
CRYZ	4.032516073847718	4.231463781062728	21.453013092790513	0.9097219355489757	0.682680833409809	0.17570562798442746	0.3072904227811844	0.5811927433507783	0.5780008313387828	31	4	17	14	16	22	44	19	53
GTSE1	2.0126800074562055	2.614519453213481	5.4056280525198	1.410426141107422	1.3327062370259672	0.1755613185569042	0.28580564264312863	0.4489817992807849	0.42686056048358456	11	0	2	7	1	9	13	6	15
COX6C	6.396535905698382	6.57850783372907	115.39559899964684	1.030671147747818	0.6809861389494987	0.1755300081237407	0.19195835526763078	0.5227678010196534	0.5921331828482359	147	29	70	67	88	104	238	126	272
LHPP	2.566381980568953	2.9204145366491012	7.717718512819753	1.1051332109560368	1.0389080545930174	0.17549103469483635	0.349321910053091	0.5209870238243387	0.46766738808884817	6	5	7	6	1	6	20	11	16
IDH3A	5.000379904741436	5.058158542853212	38.95476400432734	0.42025265640648357	0.4004158440258804	0.17537048263342117	0.5385495158294554	0.6122459524971036	0.654965329614262	60	13	51	42	17	40	69	34	85
WHSC1	6.846988795863624	6.904362166426973	143.40661841428732	0.3468806067885859	0.38799890981532537	0.1753484017830314	0.5919994392130482	0.6024697752107013	0.6618735849341298	311	33	208	197	40	151	232	141	301
CEP55	2.7737967365663843	3.5928072099224138	13.202295712392045	2.5789829498363743	1.7731459760332973	0.17526056696097325	0.17125576459040184	0.3646493132142252	0.32039610557445386	8	5	0	5	7	20	47	6	39
SPP1	6.093073399571	6.36247183214803	97.35304639003655	0.8171462305244575	0.7259674734653203	0.17519953645871242	0.41386359934867456	0.5464555514282822	0.5707513356205147	116	21	71	263	11	157	153	80	224
EIF4E2	5.923823510751837	5.9929686943836575	76.46730917325803	0.5512553083765693	0.4421962228042613	0.17496648757547534	0.40425771911847463	0.595607840172255	0.6484611670020636	93	26	77	77	45	78	139	81	136
SCPEP1	6.0483856221825985	6.290563269916264	94.90470241815682	1.257895533746168	0.8197333591297388	0.1747830941719129	0.16931543112227956	0.4937000039580365	0.5599905503719202	71	63	38	71	35	95	173	137	177
AP1M1	5.572881809759353	5.7150221839392135	61.50481789059269	0.47142798974527167	0.5081939160887692	0.17478219938651782	0.5772679928316796	0.5912792021985129	0.6437864266498604	146	19	72	86	8	61	152	62	103
SNORA5A	3.0804694965259256	3.7269819592784854	15.237343451908794	2.206135207254971	1.6566756543354197	0.17473036401234707	0.18257635459326563	0.3717251756286574	0.33941876914786084	1	8	7	6	6	33	32	16	22
TEAD2	4.602678562112458	4.735855733874711	30.488323464130456	0.46337339708768804	0.535813533023383	0.17426526343675133	0.5911053399471955	0.5765472130725208	0.6381478461153484	55	10	52	28	6	38	51	32	59
FRG1	4.531336264052626	4.689043707880488	29.16582926644607	0.5165998865740015	0.5607546771660566	0.17425614407834192	0.5681263603760376	0.5771107668302397	0.6297433352461324	37	9	45	45	6	19	48	31	97
ACRBP	2.00453817756867	2.616237394311407	5.352732373340988	1.351906609452807	1.3240432630014776	0.17425520446517798	0.33153230808031187	0.4603288022804314	0.4250461491680542	7	2	7	3	0	3	19	5	21
GIMAP6	5.451685010278996	5.616432442898641	57.9665633424423	0.6774950126582174	0.5848574302944286	0.17420649756745427	0.4308031754720209	0.570203449569795	0.6183436096049469	102	8	83	36	33	72	87	55	138
MAP2K1	6.0842278888021735	6.162345502818565	85.28104254822044	0.3788981949850043	0.438908597708638	0.17418018334300542	0.6073863144697396	0.5881972576982146	0.6581556063332649	109	29	131	133	21	117	143	73	148
DHX35	3.4751147393243675	3.811502625360089	14.739279470613862	0.8619497176797097	0.7891233004595445	0.17415221278505227	0.42446959072046714	0.5494317814479327	0.5690333863806974	41	1	11	17	4	14	31	17	42
RP11-473M20.9	1.8259221799147185	2.6325667025858994	5.6412913913089735	1.5308565480160752	1.6612425690007118	0.1741346041176817	0.3307796150189907	0.4054514819741402	0.3393188991461579	9	0	8	2	0	9	7	14	12
PEX14	3.9595181336759424	4.194216533527545	19.9089969353364	0.5700038031703499	0.6538061347621023	0.173788681790997	0.5673324891045064	0.5709951848714253	0.6068181160284449	39	4	22	34	3	26	56	14	37
ADSL	5.1013101308260715	5.2100533609885185	43.02609891384669	0.501580709236366	0.470509803310472	0.1736422352651927	0.5061658158042782	0.6001909934073115	0.6524675246726785	96	8	39	52	20	36	98	42	91
UBASH3A	1.3156570161348784	2.3434363767051067	4.746715166147739	2.35231528451626	2.467183334980523	0.17363566904478211	0.22396559361983254	0.2922332699328656	0.18254659419692323	0	2	4	1	0	13	11	7	5
RPS2P46	1.0429862991593302	2.2839291405953466	4.304460322354311	2.1376127003092096	2.9764882295992523	0.17354251858464564	0.377526521081899	0.2344430425912038	0.12570810481544192	0	1	3	1	0	9	18	9	1
TNFAIP8L1	3.909297700176886	4.2782190984255735	21.745551392426876	0.8706608411112151	0.85282620736289	0.17352236189136644	0.47311709374399824	0.5412682257338871	0.5421236443586187	18	1	45	19	9	36	31	28	37
CLPP	3.785003338624403	4.163256240829502	19.538660136658308	0.698442615566291	0.8261305343234707	0.17340761598641205	0.5935168251229135	0.5447654352548769	0.5529062731924669	52	4	19	22	1	24	46	30	24
RPL13A	9.934773907137098	9.97413642525214	1224.0485540949653	0.40394677388720596	0.36942861846618585	0.17339320124754978	0.479258091272185	0.6448445652642532	0.6667005384523894	2629	408	1193	1156	547	1163	2115	1293	2348
PLIN3	4.721888447522359	4.934341756949826	34.789571971580074	0.5180407737926009	0.60311868466493	0.1733766087174049	0.5950531757467324	0.574421634899605	0.6190735755162426	89	8	37	49	4	47	53	33	84
SUPT20H	5.923265289790455	5.965623939236201	74.66804727391583	0.3860020639569258	0.3615395788684451	0.17301506116411441	0.5337417775602508	0.616516989541056	0.6642966740395428	112	32	91	85	28	85	134	57	152
RPP30	3.53225845904364	3.702308643398649	14.229891066627557	0.6520179940384746	0.6590476029558093	0.1729775323617799	0.4992633151975653	0.5874702615237718	0.5905850524818814	18	6	11	21	4	12	30	19	27
ARID4A	6.575253957611314	6.639002500774121	119.32562582086658	0.3765545214756914	0.4076172636095039	0.17288392766076194	0.5835938111895932	0.6004356589568849	0.6668948282285146	163	42	206	158	30	101	252	142	189
KLHDC3	3.66019862963705	3.9289178326020338	16.457400307794234	0.6830095172252647	0.6484447379096319	0.1728150381312063	0.5176719580371647	0.6110238305253399	0.6042756167977288	29	1	20	20	8	19	29	13	49
TRRAP	6.980136884110755	7.120046687081151	166.14542683993247	0.5465222767286378	0.518429551376243	0.17279805366720108	0.5021414112381322	0.593910791041469	0.641721555633313	433	29	221	251	25	189	304	157	363
CUL1	5.596070631972909	5.7132957480821	61.27053714220527	0.43460561578440154	0.48094971221646254	0.1727495927949523	0.5963333846493081	0.5901215471104946	0.654965329614262	87	16	95	102	15	50	158	34	176
HIST1H4F	1.2080691116601383	2.230930430651713	4.1914928169549555	2.5688232381324307	2.48915434961715	0.17242847462201763	0.17810437437123994	0.28662483768867264	0.1822417841395744	0	1	4	0	1	11	7	5	11
MRPL22	3.7736017359243252	3.951739216891487	17.09510544669605	0.653234384150163	0.6188222610383702	0.17242151796734728	0.48717120164288247	0.6024697752107013	0.6063618596742935	29	3	12	23	9	19	29	17	42
ARPC1B	6.354851570082808	6.40276506604559	101.63136744862302	0.4442203712674149	0.38897453706245416	0.17212881050952736	0.4799832827000742	0.6006816293986101	0.6524675246726785	197	42	87	110	40	103	176	96	209
SMARCAD1	5.111234326916718	5.169491868374499	42.04956238394138	0.3872639678866986	0.38905318535507333	0.17210142012156587	0.5664852483102899	0.6132241457478778	0.6675445884444151	68	12	47	60	18	42	80	38	86
FKBP7	3.3620351581625894	3.713698249426466	14.212459297885948	0.9339085442258113	0.9409626801439199	0.17181556069444617	0.448241751767401	0.5187799157048563	0.5209045353236541	32	6	6	12	2	27	22	9	37
NMT1	6.285427061007837	6.351631957000937	97.00512737835221	0.38865133230567595	0.3987697548211261	0.1717864477142644	0.5558954589687237	0.6014350180955192	0.6693202466267593	228	28	105	139	25	82	226	81	211
MYOM1	3.064622535689434	3.443700720745909	11.114539116147935	0.9136993614643154	0.9120510714467389	0.171752343844875	0.43570237208325524	0.5227678010196534	0.5411526321194821	24	1	19	6	2	15	23	15	22
MICU1	5.412128112820288	5.465808673050431	52.02748693007682	0.37882493498772407	0.3792967414024011	0.17166215169343246	0.565875496135658	0.6120793809592413	0.6685398658766484	89	15	54	76	22	54	100	45	104
SCNM1	3.4758286024046052	3.78618618148855	14.580018837813151	0.7249453305355532	0.7366839916907535	0.17157756264505342	0.5228296809623405	0.5806399067516871	0.5863593682900579	29	5	15	20	1	10	47	17	28
EXOC7	5.766674556729667	5.941128329025497	72.11528219664822	0.550208645745756	0.5661845237203866	0.1713919034540545	0.5296180426301758	0.5765472130725208	0.6323265689066129	211	10	97	66	17	94	159	61	132
INTS8	5.237091988358339	5.31310757010428	46.472711892118326	0.36431293132651277	0.42731182247628685	0.17134586649563885	0.6209143369073625	0.595607840172255	0.6677556190260007	66	11	68	70	17	55	81	45	85
WBP11	6.653048310069995	6.685351195720926	123.36526575891784	0.31771199009636747	0.325328358667691	0.17104136567336956	0.5835938111895932	0.6277289666768268	0.6618735849341298	190	34	175	175	51	98	246	124	247
USF2	6.364988810978898	6.46344010673192	105.9621873030332	0.5291608738320147	0.4762976683676481	0.17090823530227658	0.45628754113578956	0.593710798761069	0.654965329614262	189	20	103	106	64	117	174	120	189
COG5	5.783262805501338	5.867216836840338	68.75499076847126	0.34296407059449	0.4281660850365837	0.17087764424697618	0.6396852883578042	0.5968330641627282	0.6696428661801437	125	16	112	93	19	50	137	88	131
ZNF174	1.9302544538821793	2.5293399057557444	4.995680833078142	1.362256412827349	1.3611260979274151	0.17076012755580727	0.30830606767886665	0.4460016375923105	0.4237064166477274	4	0	4	9	1	8	9	5	19
PRMT1	5.192323551381751	5.337684120279973	46.83614626380081	0.3851432067743807	0.520384902635503	0.17066718109512624	0.6615083648384446	0.5836338418544889	0.6488256769952906	106	9	60	68	10	69	94	36	81
FAM192A	6.015995660757241	6.094833348734623	81.12617003293812	0.3832073573318522	0.4154237331349125	0.17053823775340907	0.5975790437119863	0.6071606138874841	0.6696428661801437	143	32	112	111	16	74	208	75	129
IFT20	3.8603985467437427	4.152079816133779	19.83983349624114	0.879813395098565	0.6681085700951251	0.17049411994070085	0.3890270079307695	0.616516989541056	0.5946809724543588	23	1	23	22	14	21	48	15	48
ECM2	4.632656199648734	4.760733422433918	31.585320641753054	0.6883215971439104	0.5586983882149954	0.17047158496738887	0.415847337034986	0.5915240602769526	0.6263354073921173	30	10	40	29	18	19	74	39	64
GPS1	5.008346353880148	5.179334727830305	41.907108983911705	0.51396836819918	0.5476238000692785	0.17046675110628257	0.5656426766644861	0.5909672057677285	0.6403547092021388	106	14	42	53	5	51	70	43	89
SNORD89	5.530062670460677	5.833068445008948	69.05615602393262	1.2150557101633865	0.9313342904452546	0.1703420557200395	0.2721116569200552	0.4841079328142917	0.5376053590643599	29	36	48	45	33	126	104	83	80
LINC00847	3.6850912619255367	3.89465675075707	16.4447093796495	0.8650748967679409	0.6692672791219247	0.17028992003039775	0.35841708344831485	0.6024697752107013	0.588940126578917	16	3	13	22	11	13	39	14	45
PCMT1	5.221942231520143	5.305680128590481	46.68007868707168	0.5763781848144177	0.4504798625360926	0.17017041088814283	0.4245773122819921	0.609904727377064	0.6556204324316924	58	17	54	45	25	42	108	29	117
CECR7	0.4057187436724633	1.7527251247141418	2.2523652991293144	2.7975180565059428	4.156687633242383	0.1701585000355545	0.11290734000982168	0.11360731584926007	0.08074097125530759	0	0	1	0	0	2	13	6	4
KAT6B	6.720169234327518	6.80707946165684	133.73148539097707	0.41811009487649625	0.4296160332300656	0.17015634438969426	0.5577111301629197	0.6056200758316912	0.6693202466267593	321	22	200	157	42	136	224	133	298
RPL18	7.282726538352704	7.326337053465769	193.76027356433127	0.3875806029272086	0.36878324499564913	0.1699860981304879	0.526168158341821	0.6120793809592413	0.6723951394142521	413	75	169	249	63	180	336	209	371
CCDC136	2.5060388301531833	3.0958845756290603	8.563466480012101	1.1541586050142232	1.339807044461951	0.16994427529841544	0.44375975662024697	0.44585304716218355	0.4177383664829811	16	1	12	2	1	8	14	23	13
WDR91	4.338238301478355	4.752318544584174	29.99869534553452	0.7668133846407341	0.7307465685321186	0.16984293245079676	0.5228296809623405	0.5847217293508531	0.5810850043341012	66	3	47	47	1	33	62	40	62
TMEM179B	3.103956592839375	3.3108989427098874	10.582519162674629	0.8186086569437833	0.7501383086799314	0.16982652601424036	0.4308031754720209	0.5825832408387601	0.5603511380045615	12	3	12	7	6	11	19	11	27
PLXND1	7.703000597010792	7.8084591219206985	269.7379561272576	0.5225307928688475	0.4735779281876031	0.16980419584469522	0.4798930720228589	0.6049362248383824	0.6618735849341298	766	46	298	375	64	295	481	263	564
NDUFA2	3.719958020338696	4.008008607146949	17.641921974118553	0.6154626342582904	0.7031449640429266	0.1697992184399822	0.5916715509732847	0.5951364215785171	0.5934309954852452	31	1	22	20	8	30	36	14	29
SGOL2	3.495215131850235	3.8988836288909385	16.012592807680953	1.1014363703105874	0.8971431545247249	0.1696789237957325	0.36778374393599667	0.538723416837865	0.5420017915011728	31	8	7	20	1	14	41	9	61
SGCE	4.345018244683738	4.514369485804986	25.642159044220538	0.5387935094486433	0.5454416051032355	0.16966652198604545	0.5491019265868534	0.6054571068006959	0.6427791304648335	44	10	39	29	4	17	76	23	56
RETSAT	4.897241779448416	4.9845807403577655	36.64612327611336	0.3967034908566071	0.43613462544573617	0.16952647073751742	0.6041893895251267	0.6090386092596408	0.6685398658766484	59	8	47	50	16	38	55	34	92
ENOSF1	5.5642285707338	5.706348413430886	61.52920239562104	0.6557691153812985	0.5426333857508865	0.16932454630266713	0.4245773122819921	0.5829080394735279	0.6406680068015863	78	25	43	131	12	47	125	72	141
NBPF15	5.2884013031136625	5.47402666681914	51.394107317147274	0.47349639553907136	0.5506893999391745	0.16908173577634517	0.604872018897346	0.5916551435621454	0.6426534758244964	121	8	88	62	8	60	78	50	134
PPP1R10	5.896746098028484	6.085426186737381	79.71010334399838	0.565556078914555	0.55949568403295	0.1690214159692532	0.526168158341821	0.5912792021985129	0.6382797802304875	205	15	135	88	9	79	143	81	206
CEP85	3.60374748804868	4.057057870427837	17.547921429746488	0.8757996095544642	0.8032770502684562	0.16885694938784002	0.47868004116137514	0.574129979203613	0.5702993243116199	37	1	23	31	1	20	55	18	32
NFS1	2.895260991999649	3.4242741521565274	10.950093671449762	1.2797411400597456	0.9670838853328184	0.16880772572196973	0.3500404945302132	0.5634016701372285	0.5245140216631362	23	4	4	17	0	10	29	14	27
GABPB2	5.156417466471866	5.321823232449723	46.029894289886165	0.49516076818336713	0.5109137835422588	0.1682353865855252	0.5586031423793074	0.6033127770401407	0.6593470020882705	94	11	53	88	6	41	94	43	120
C9orf142	2.5575960111071288	2.917165741026991	7.185665942081706	0.8483280185985016	0.960910797515219	0.16806096997236736	0.45135107241620215	0.5048531965479263	0.5377319079461151	13	1	9	8	1	9	16	10	15
SNORD3A	9.407565236992188	9.732303011620779	1037.8390259811101	1.2757940798703313	0.8671435290837366	0.16801776158930695	0.26179451706568907	0.5258006073049905	0.5566551670619486	505	623	315	832	456	1725	1855	1021	1831
COX16	1.635148038024074	2.3153732427809284	3.9092443676356585	1.3764313034262778	1.5482445628755241	0.16799212228199448	0.32121265488311007	0.38872172995644805	0.38550481112692087	5	0	3	4	1	4	17	2	15
HSD17B14	1.6931823515362254	2.5224964138310706	5.710378029352078	2.070841466388653	2.06878492773871	0.16776534396581053	0.25025186998532617	0.35163939184078824	0.24642978530679696	4	3	2	0	1	5	8	16	12
AZGP1	2.882868925642383	3.603894160153573	12.898730519006191	1.4430222305553435	1.494096311390656	0.16775551464153746	0.44834483453960305	0.4231734322742686	0.3804238399537868	12	2	1	20	4	5	52	30	12
SNORD127	0.6274454494290521	1.8249489198052677	2.659961202922497	2.6320286576365914	3.3910750074839897	0.16771995060814815	0.1510806036371103	0.18689066177990799	0.10341103340981155	0	0	0	1	1	8	9	2	6
PLK1	2.3712050741821815	3.171734274468179	9.002593097373486	1.476804734307167	1.6182929157699493	0.16771245545634936	0.448241751767401	0.40109635208226263	0.3532584861293512	16	1	1	6	3	22	30	1	22
FANCI	4.278777064155323	4.525371891183837	26.50092919736967	0.8455656007337209	0.7705308028922027	0.16767905881328937	0.44648085639143037	0.5395138118791953	0.572323500400035	35	13	11	37	7	44	67	12	49
PRIMPOL	3.5265370410997567	3.789125162488837	14.676520216715877	0.6550173926630114	0.7006952561152928	0.16751895586522078	0.5443245999308494	0.5836338418544889	0.5999848483200251	30	5	18	15	2	19	34	7	43
COPS5	5.4589954647845165	5.52268622171826	54.40696141812281	0.45134000829640303	0.39179440865281795	0.1674187786958892	0.4992633151975653	0.6269528700133814	0.6753177921498359	77	26	79	55	16	42	110	55	116
LRRC40	3.824265486761566	3.9871881502467246	17.538390523868998	0.5814998388391674	0.6125437790155498	0.16737243519430461	0.5491487954082498	0.593910791041469	0.6190735755162426	34	7	16	17	5	21	26	13	53
SLC44A2	6.7847723803470865	6.814202367877014	135.516115462443	0.33664618158512777	0.3204129325914661	0.16721527289788538	0.5511484742576501	0.6391809732239073	0.6721943191426338	232	42	154	165	65	136	239	123	265
CCS	3.641134125575521	4.055558672977085	17.63708630516995	0.8740680662632189	0.8146488053296285	0.16717131070731212	0.4529574548324617	0.5578639063971391	0.5678557342479414	53	1	20	18	2	24	31	17	52
GZMA	1.5052738497285993	2.777967771229077	6.972629147966778	3.0454534401285898	2.663055709941389	0.16714446381953998	0.15548007777369638	0.2801667932932227	0.16362351029513122	0	3	6	0	0	13	7	17	17
OLFML1	4.318278878059788	4.5706405461065875	27.52045681938553	1.0250881104518632	0.7834820371698056	0.167082277736939	0.32971207976333855	0.5365214930898642	0.5702993243116199	62	15	11	16	6	38	52	27	55
AGFG2	3.7293893547973003	3.868501970784764	16.40129234779888	0.5757846257650675	0.6202027175809611	0.1670708114918857	0.5491487954082498	0.6016987658913999	0.6075510681752186	20	7	20	14	6	16	28	23	28
ECM1	4.581752998418187	4.994987238137014	36.576262567094844	1.1418361720029646	0.8968000113271563	0.16698917494824983	0.349321910053091	0.5227678010196534	0.5411526321194821	108	2	13	28	16	47	49	41	113
TUBGCP5	4.406275157374995	4.629239535556257	27.84878930569735	0.7488638717904667	0.6508328449237956	0.16690523301000515	0.46046770412063215	0.5709236233042589	0.6131660439875818	67	8	13	46	5	28	75	26	56
MAPRE3	4.184512451220074	4.369476348618947	23.710999501410164	0.6047680930547891	0.6603876948175449	0.1668521484239482	0.5330425156196201	0.5784024024549773	0.6024419372572377	29	12	33	19	5	16	41	41	42
TSPAN6	4.24580269841292	4.422949652558878	24.63194238041316	0.5695781597986677	0.6415284779090384	0.1668462211869963	0.550173432330997	0.5836338418544889	0.6075510681752186	31	5	29	23	14	16	39	43	47
ABCG2	1.6717503040888515	2.381715268649421	4.702936107653458	1.2539484808149095	1.7604686978074968	0.16681693394463848	0.45309063117156106	0.3754262873984949	0.32711471745851484	4	0	6	2	1	8	9	12	4
MFN1	5.9314253647233475	5.98119840728325	74.86912069089857	0.3435333829483669	0.35889284561704576	0.16677355932157606	0.5966226843594307	0.6160096336254678	0.6803103192859121	133	23	116	85	26	52	152	73	177
ING3	3.7637431540237385	4.130515829075511	19.029684047545455	0.9754845345454062	0.8006943282121595	0.16657545947991195	0.4042242195033273	0.5653183578403077	0.5707513356205147	31	1	34	10	9	16	68	14	43
DERL2	4.296600185341205	4.437263570595624	24.28361128458453	0.5257111379040874	0.5293097196972405	0.16642085195335823	0.5504295921582874	0.6049362248383824	0.6508498195889878	44	7	32	24	9	16	75	17	58
SPDL1	3.739966531905846	3.94222166279141	16.794003092023505	0.5840938918562659	0.6452011719516081	0.16636056399334817	0.5586031423793074	0.5933140334077	0.6148295156634658	21	6	19	28	3	11	29	25	42
TSR2	5.317020385148635	5.415254157405506	50.002453100690936	0.4564359494307273	0.4465397871478904	0.1663234068105712	0.5495059914643332	0.6110238305253399	0.6723951394142521	69	21	83	58	11	32	95	55	129
KIAA1468	5.421583666016753	5.649088903373432	58.075045146188074	0.5806934732789019	0.5979150510489759	0.1663115941099038	0.5488579346050838	0.587927681371054	0.6324425531434132	160	11	76	74	6	63	129	37	170
DHRS7B	2.721156690506779	3.025988811220896	8.157457588853209	0.8479249323843487	0.8574844289618068	0.16620679767150953	0.45135107241620215	0.5609896884938218	0.5494710948149654	13	4	7	8	1	6	19	11	20
SYF2	6.801310854045024	6.881246411872289	142.54505190547732	0.6284467515417818	0.4571115099354972	0.16620033041917692	0.36004065493768783	0.5951364215785171	0.6696428661801437	154	57	194	96	76	125	276	144	307
NDUFB3	3.573380628238469	3.851644669462369	16.220629542571075	1.0295860300066781	0.8710207853856393	0.16615763517702575	0.385758237398158	0.538723416837865	0.5433471826526205	16	6	5	21	8	10	38	27	29
TBXAS1	5.851956390393818	5.966993913537488	75.07986013534617	0.6936880315396386	0.5243489899139601	0.16603345893886243	0.34592417730937175	0.5825832408387601	0.6509937196692137	98	45	98	48	19	81	128	78	153
LDOC1	3.5541164476046196	3.940065850795041	16.204544786134647	0.7711748056586902	0.7885625293853613	0.16597854700572665	0.5148840661738701	0.5689519305059483	0.5800156503795594	41	1	16	25	2	20	24	20	46
KRT7	8.536281279440926	8.647416922567814	485.08317719808724	0.633050393153969	0.4951251088912643	0.16596297766143558	0.43499856322652036	0.6066808237277967	0.6637728725061834	1177	129	238	844	142	473	1093	425	1023
TMOD2	4.885491814837484	5.047491292173544	38.72441657461412	0.7580987386276037	0.6268039931567173	0.16595273099346175	0.4064638334902726	0.5604474428838402	0.6203485088540913	41	15	34	37	21	18	78	34	141
TRAF3IP3	4.5312077272844205	4.972256481946338	36.281086646334174	1.4148761950935693	1.010642405007286	0.16549551850398214	0.27116120513194536	0.5033411762622091	0.5081169099620602	18	10	96	10	6	62	79	42	51
RRN3P2	3.551306492185496	3.922108942683422	15.859088643764547	0.8729945741390065	0.7915288912045515	0.16542302214477572	0.4446632946824617	0.5591113853653058	0.5817944422719233	44	1	19	13	4	11	52	14	44
MERTK	6.3827860260213765	6.4378060296117665	103.82976217221596	0.38800202665284683	0.37866139243781805	0.16537982517400965	0.5523284063524827	0.6146421671204348	0.6804222731136889	160	43	103	176	28	106	166	106	210
CPSF3	5.368043181437426	5.449921759220414	51.51678970975468	0.5267826557210993	0.4313394775785814	0.16522339999819585	0.4726675735826244	0.6143501206145473	0.6737106469775236	67	23	45	80	18	35	124	42	127
PHB2	5.681134141794313	5.7821312541171634	64.59705959362788	0.44806125229926913	0.451995786689356	0.16516637732882258	0.5488579346050838	0.5984508705637626	0.6772077451532389	169	17	90	61	15	60	146	59	134
DHX57	4.405278317552705	4.517798489244645	25.85593625883625	0.4302898139092655	0.4827696855822781	0.16516202635899682	0.5963333846493081	0.6049362248383824	0.6711849446099777	36	6	40	39	8	26	54	27	49
VPS8	6.23039867478392	6.354174361604434	97.50721084857572	0.5669630977346131	0.4747147807756903	0.16494109088252082	0.45092566483494406	0.6110238305253399	0.6696428661801437	143	12	146	106	56	75	224	94	220
ZNF346	3.567044588142672	3.912490611788453	15.939769299682975	0.8303800442274852	0.8127904999704679	0.1648363233792439	0.4697929743547002	0.5456447433326477	0.5745674931857905	40	2	25	9	3	10	46	23	34
UBR2	6.98969246515034	7.027779116199587	156.69451487627296	0.31609881222998415	0.33745020985776825	0.1647629680881007	0.5980895162310951	0.6270243902783829	0.6804222731136889	283	42	262	190	53	141	253	149	368
MFSD5	2.6117807118994283	3.1416730454948145	8.556739409075107	0.9539282837280046	1.0275803593199964	0.16474454909967454	0.5054345917747255	0.5359402265288854	0.5178336142177089	15	0	11	10	2	16	28	5	14
PGBD2	2.5453772936822237	3.045292864106737	7.896169635417144	1.2856478694930666	1.0932973978825469	0.16463324093402212	0.3224241098457924	0.499521869868871	0.4992016968369784	16	1	2	14	1	11	21	8	20
CYP2R1	2.7697398253403596	3.1331175695458895	8.716894003454268	0.970924015605901	0.9391884502541873	0.1645826868857894	0.4330404244888066	0.5260278936934373	0.5347036157282454	6	3	12	13	1	9	13	9	33
PCNXL2	3.8618351624690557	4.31056189436497	21.906551211231296	0.7878002618884019	0.68474859087328	0.16444055945308153	0.5835938111895932	0.6422798978909435	0.6076506919851467	36	0	36	29	8	31	33	24	49
VWA8	5.325481978995852	5.442778296149326	50.49244733381345	0.43416716103022895	0.4597402072161462	0.16437866064612558	0.5835938111895932	0.6066808237277967	0.6773112809052335	106	14	52	89	10	50	99	37	137
FTX	6.353976554751361	6.388710357525985	100.21825895846061	0.32933406417688654	0.33133672782448736	0.164341637014148	0.5839331534061823	0.6271323886567249	0.6804222731136889	139	32	159	131	38	86	186	103	197
MAT2B	6.045372488283742	6.1025827608104715	82.64508588317146	0.5285517501797928	0.3983039877929526	0.16421599914783505	0.41444663826703954	0.616516989541056	0.6789958681160654	94	37	80	93	41	84	162	74	155
IGLV2-11	1.5911559628761693	2.665706331499552	5.809216691562901	2.4878178807047666	1.9897985262743583	0.16410426503938302	0.18195644777188405	0.3754262873984949	0.2785910921738992	0	0	10	5	0	13	15	10	9
RAB7B	2.0354512596428176	2.6366537036755098	5.835534097373034	1.2509577466113169	1.364600651944986	0.1640877216087083	0.38943998217124726	0.475555610237309	0.4212435529826156	9	0	3	4	3	14	12	3	14
KIAA1161	2.985454590416198	3.509413322280189	11.67280966143474	1.2044389817494183	0.9336327059055395	0.1640794070649107	0.36913254646106247	0.5717583299769147	0.5421236443586187	18	3	6	26	0	13	25	16	28
ASAP3	4.848299849880407	5.014416723997409	36.8441983381696	0.517030179425682	0.5330082175765267	0.16407322022266524	0.5508231864623669	0.5963758257314357	0.6616699897456364	82	7	31	70	8	29	78	42	87
PHF23	5.342305958030785	5.438096372180358	51.221205812207856	0.474157646462332	0.45343437574298967	0.16401943784701586	0.5302133440277228	0.613783019863954	0.6723951394142521	81	26	55	59	13	64	91	30	126
WWP2	5.638057652909425	5.772614431742128	63.99938775153908	0.4236088244656237	0.486560521377267	0.16395508423155375	0.6121263268595847	0.6027558386337455	0.6717293196200429	168	14	79	87	11	73	135	64	110
KIZ	4.51637789167823	4.798019344815503	31.348670627303118	0.6213567904968108	0.6353850882990901	0.16383992952698329	0.5491019265868534	0.600067071567272	0.6246991966293466	47	2	70	38	7	34	53	41	68
TXNDC17	3.3754735702735816	3.6655562666532497	14.150409990277616	1.127148073492559	0.8914182262574559	0.16351747154371005	0.3437961653379249	0.5446800869250047	0.5376053590643599	13	4	4	17	9	18	20	15	38
CD151	6.905641954200318	6.955067302687408	149.42307728823343	0.38690069684552897	0.3660489263008958	0.16327278653698651	0.5368852299570808	0.6235515242329261	0.6852737530760921	298	65	139	203	40	142	265	157	281
EPSTI1	6.214596437964181	6.470254172310903	106.73282300375638	1.0274203201610492	0.7443655151698814	0.16321456503162377	0.2709822857312008	0.538723416837865	0.5928720172632281	99	68	56	167	12	151	165	111	224
MDK	4.3337160044825955	4.9549368524901185	35.87902871835835	2.1005884177688574	1.22293919011987	0.16316576394889265	0.24315255062667676	0.4556772539627947	0.4649312430251445	25	10	1	64	13	25	61	58	126
PIGBOS1	3.142514568003991	3.469680815779212	11.896468229700066	0.7314205051603347	0.8673741546059681	0.1630469702611038	0.550173432330997	0.5622676783645211	0.5498133632848842	15	6	11	14	1	24	23	8	19
COPG2	3.6578330720065035	3.944773378232145	16.362391276198142	0.6858865462411342	0.6343279146978604	0.16292051839620728	0.518098647744932	0.616516989541056	0.6343434522815447	27	1	26	22	6	14	47	12	43
ARGLU1	7.808274522182723	7.919868942858489	291.74057116248554	0.4968840057599361	0.4732853090127065	0.162831988931557	0.5256024836788828	0.613741367567192	0.6735425198851963	532	46	618	343	73	346	424	298	619
NBR2	2.196984813768346	3.0975647094606993	8.617971300419205	1.937396622798023	1.5911310459724346	0.16277855611047648	0.3386421776808892	0.4489817992807849	0.36253889349764823	15	0	0	9	3	17	25	13	8
CASP1	5.3948481709507075	5.480429653237536	52.95100499963846	0.5920681551755663	0.4517685446347292	0.16266963213356833	0.4188800273987508	0.6110238305253399	0.6735425198851963	54	16	83	46	29	55	100	47	111
RPS19	7.850343572137583	7.923255468247227	293.49434377897325	0.492260400412974	0.42110910452909295	0.1625728676003862	0.48793745112889286	0.614305439156831	0.6825936121775181	681	98	183	448	91	301	550	295	551
GMFG	4.454813788250945	4.739400790777846	31.3807471452617	1.4481717659816802	0.8949740886542967	0.16247563336626092	0.1732386774793799	0.5006167438129991	0.5569511605853554	14	20	36	13	11	32	77	22	90
SPAG16	3.2415367020452384	3.493407574032018	12.074090749178662	0.6491512422110884	0.8153232055570534	0.16245662892008675	0.5981929871044844	0.5470916041074484	0.5676407853832681	18	4	18	7	3	15	13	18	28
KIAA0586	4.975523203368863	5.108305163051065	39.548395515822754	0.4273469091362441	0.47693978624646366	0.1623321066047535	0.5981929871044844	0.6066808237277967	0.6794027124401927	81	8	43	73	9	45	81	31	90
MESDC2	6.294896616212469	6.345758399411456	97.16383088767219	0.3409911900252635	0.36997143977937424	0.1622644999210137	0.608424126383969	0.6143501206145473	0.6854132430613369	148	32	106	172	31	93	162	111	176
RPL15P3	1.2328399739505533	2.0692171635303405	3.4274532873784977	1.7942514746727178	2.141452315255274	0.16221051391787938	0.2591438612995854	0.3090583518079218	0.26132756217542313	1	0	1	4	1	3	5	10	10
DIAPH1	8.015222238841227	8.037105276025779	317.9012905488064	0.3071737569728976	0.2972518753148982	0.16216458633167385	0.565452945569578	0.667905215983852	0.6772077451532389	436	103	527	433	116	292	576	274	686
EHMT2	5.515379555112043	5.712321669588146	61.034420437414376	0.5546005478137264	0.5596408196684461	0.1619522664443451	0.5352596218744048	0.6014350180955192	0.6509937196692137	186	7	64	78	13	60	120	71	129
CNIH4	4.533083951177789	4.673567309025562	29.524210229156683	0.655095768640408	0.5553262399384358	0.1618426914810464	0.4618203765177956	0.60330361722152	0.6462712188132194	24	14	31	51	7	29	54	36	55
PUS3	2.957594819428832	3.2772685429449107	9.835131211947948	0.7766635958495919	0.8381537951499183	0.16176834046980743	0.49597680604818223	0.5496063502410703	0.572323500400035	22	3	11	8	1	9	17	15	25
RMDN2	2.631113606211608	3.25539309370086	9.052364387921294	1.3092954332263933	1.065689374432515	0.16162733967855253	0.34535192239002305	0.5248120356718462	0.516341845426872	22	1	14	6	0	7	35	8	27
KIAA1524	2.316354300103007	2.878370905688464	7.581385332752796	1.8321621877378353	1.4138716191778098	0.16160930673986423	0.19071359026600584	0.4582551446328259	0.3956664828594646	5	6	1	5	1	9	20	7	21
LEF1	3.124724260540756	3.6335809554439664	13.13357803691151	1.0749241305043948	0.9259759308320662	0.16140887226438344	0.44431853143113403	0.5802696819988548	0.5442060489033302	11	0	24	13	6	8	25	25	31
ACPP	1.8972505160651365	2.729468080140611	5.7611924644698265	1.5389478939808396	1.647935387694264	0.16120772538190736	0.35132302263447884	0.4002384413328258	0.37033805324675423	10	2	4	2	0	4	15	2	39
PARP9	6.527041066568104	6.645526238485054	120.01579248417926	0.5860132346417944	0.47415808732700976	0.16118901521816772	0.44308529121577495	0.6114258401895972	0.6760214305410343	137	60	170	183	16	120	230	113	262
PLAC8	4.429863896868997	4.585047895548514	27.402566064627024	0.708996919807633	0.581449942458379	0.16115592230922882	0.44375975662024697	0.593910791041469	0.6406680068015863	25	11	45	25	10	19	88	19	61
TMEM98	3.9614814434772203	4.274105661848229	21.44515253542754	0.8803845899081959	0.7761726265488161	0.16109864191616913	0.4562136677156455	0.5634695128543816	0.5851429302616288	50	6	7	36	3	20	40	33	45
TTC5	3.8335022599054565	4.0150281567480155	18.245616536757836	0.7479398338133152	0.652478118895935	0.16095248008948326	0.4490852102116175	0.6024697752107013	0.6095138002865885	20	10	25	12	5	13	47	23	31
SERPINI1	1.3195132025791811	2.145286249689089	3.2902806295710194	1.8034920527396445	1.8257859618936723	0.1609276034645019	0.19460487757712	0.354086551996334	0.33987749784733123	4	0	1	5	0	4	15	4	9
PRPF3	6.223887710918269	6.359439644583173	97.06148993088556	0.4488402246568647	0.4727675085983183	0.160883189094572	0.5839331534061823	0.6148713203099103	0.6789958681160654	170	16	157	186	17	97	170	107	207
CLNS1A	5.925586931940979	5.980997663737952	75.22860731349147	0.3468000301445593	0.3706902583674415	0.1608717783738745	0.6121263268595847	0.6283002073546894	0.6867981836301809	121	22	88	99	34	95	137	49	154
PRPF31	5.283467680624941	5.3807175072981694	48.680139248560074	0.45365403852346803	0.43638394251339657	0.16086563999961168	0.550173432330997	0.6143501206145473	0.6838909025310583	108	10	45	61	22	42	84	44	132
RNU1-3	0.3765474924443037	1.6165043279625706	1.9149831538773687	2.729861460565181	3.9155084809002996	0.16079215974050237	0.08955192256026036	0.11712933195025312	0.10670313723183714	0	0	0	1	0	3	9	4	5
TTC9C	3.307487414392391	3.6420664398147915	13.205407052315314	0.6371806481754733	0.8096156696280739	0.1606407697084097	0.6121263268595847	0.5675951842086713	0.5800156503795594	21	3	13	24	1	21	18	18	24
TUBA4A	4.500245337517041	4.813710098331311	31.561238745290243	0.6946495571161924	0.6649111544066033	0.16051388839034894	0.5061658158042782	0.5986503999652821	0.6176199590500658	53	2	30	76	6	29	70	43	62
SPTLC1	5.508114826231587	5.559968646089705	55.47201039449217	0.3323606242157657	0.3497360080046107	0.1603921977921367	0.6134623432108388	0.6357805647837275	0.6897946917767054	101	15	74	72	22	55	113	42	120
AEBP1	8.818527558388134	8.919597330270937	586.2465913999993	0.533626264339259	0.46605406717645825	0.16022992267824357	0.4815737908140057	0.6182532693635565	0.6800701857534971	1266	118	1174	431	173	477	1254	709	1023
CP	4.845409949913967	5.2214341297867986	44.05427915441482	0.9725973566473698	0.9265207988857997	0.16013109054959618	0.415847337034986	0.515343663806844	0.547211097287163	23	25	45	59	4	27	75	99	65
TRAPPC9	5.849472730620505	6.017971198873434	76.04978137366929	0.525799230849697	0.5225632541573662	0.16008048743518907	0.5395956258998994	0.6060850844894576	0.6680219486463105	214	10	120	75	16	73	147	83	169
KLHDC4	4.914619888834143	5.072499762480779	38.862528128576614	0.40324184778790717	0.544501209559627	0.16005627880786613	0.6746796575270897	0.593910791041469	0.6618735849341298	84	7	65	34	11	59	63	38	63
CDKN3	2.2529325143261696	2.8853817141605562	7.329454635823747	1.5317967500966738	1.449581952207605	0.15980972166620575	0.3442450348910285	0.44820384994411544	0.4025047468909556	6	4	1	8	1	2	20	14	22
ZNF92	2.939963280190005	3.229791481273537	9.975193307394651	0.9628928938967037	0.9251836576232654	0.15977369347931766	0.44648085639143037	0.5391692227867315	0.5325388668559141	6	3	6	14	5	11	27	13	13
CCDC88C	6.180581330105301	6.42024135614157	101.11435708551207	0.6312272383843069	0.5936449240870432	0.15966900015718388	0.5352596218744048	0.6049362248383824	0.6406680068015863	210	6	194	134	22	117	226	103	184
GNL3L	4.996954953190908	5.106966408826479	39.88349889828099	0.46642197743716346	0.46528177985422975	0.15966236296878392	0.565452945569578	0.6085099875706644	0.6806060512385781	92	14	34	53	10	28	75	43	104
CLSTN1	7.064195379474257	7.123119611972513	167.5726719048942	0.3296543748830446	0.37676010692638706	0.15952768816399554	0.631896798682718	0.6269528700133814	0.6901635626973399	344	54	198	264	39	178	260	189	295
WBP1L	5.869834356052839	5.916142174857926	71.49242685625147	0.3256071251073144	0.34406090989190286	0.15952359778062133	0.6079978073491094	0.6269528700133814	0.6901635626973399	122	20	118	86	25	69	139	61	150
SDHA	6.376784458182495	6.43327759000628	103.16943488084495	0.33549692177455914	0.3671730259406105	0.15951846637478784	0.6237114087510532	0.6252190489137808	0.7031977076598702	242	28	139	108	34	116	200	92	178
CCDC18	4.0749246530780585	4.325973803407605	22.673098415146182	0.8037563502159352	0.6989935188541061	0.1595006454272411	0.43200461270424734	0.5901215471104946	0.6063436452895694	40	3	17	19	15	30	45	11	67
SUCLG1	4.231098569660887	4.421033853311848	23.613079029119064	0.5395424835764515	0.5567055153368758	0.15944745128652835	0.5523284063524827	0.6041956002303225	0.6675445884444151	58	4	24	34	6	22	56	17	66
UBE2E2	3.907346272320152	4.1144330623988745	19.106473207521837	0.6237784161055923	0.6495461486740045	0.15934200413468058	0.5303338010077382	0.5878605776256604	0.6297433352461324	27	4	38	14	6	13	36	29	43
TRIM68	2.9966919238598377	3.4021910763751353	11.108540724090295	0.7533836588035036	1.005805635443301	0.15924686025310275	0.6271708350586654	0.5227678010196534	0.5217418589902638	13	1	6	20	4	16	27	18	9
LINC00278	0.813182884117946	1.9330938647467215	3.065057278735364	2.378355428038478	2.809955942223551	0.15924684189857985	0.20463329594133337	0.25750501183770497	0.16156609252843007	3	1	0	0	0	6	3	7	10
RPL35	7.909975925392307	7.947637319013063	298.62443860077354	0.33594996984933956	0.33617119012153757	0.15906925275344927	0.5753666002376348	0.649184822963295	0.69016654379300435	653	80	297	419	118	300	488	305	568
MOV10	5.665720753560748	5.803314509830882	65.69732945104664	0.4159685667163598	0.4899717808376146	0.1590559025065953	0.6367091240924615	0.61033056465119	0.6772077451532389	135	19	66	121	10	73	101	82	119
ZNF580	3.8747226564695527	4.054967033797567	17.962618059262834	0.5243431272219367	0.5468626957415573	0.15899095203806807	0.5570701184674183	0.614305439156831	0.6696428661801437	29	3	26	29	5	15	40	17	47
FCGR2B	3.2016746419802504	3.6323183354768678	13.671905185977085	1.4858274231528392	1.0463883846168063	0.15884938660758402	0.2293375536922471	0.5227678010196534	0.5081419278205852	5	10	17	9	1	13	40	15	28
RFTN2	3.137513346294234	3.4758170824546237	11.714822419517166	0.861206040010835	0.8488468287916461	0.15863991045695675	0.47868004116137514	0.5675951842086713	0.5660327938187951	26	1	7	10	6	11	16	17	34
KIAA0753	4.26821730281557	4.7346150210999225	29.228860342280203	0.9315462599181664	0.7870921232596317	0.15862250471313918	0.4466895743665282	0.5746943352329665	0.5823783403831901	64	1	27	63	3	20	83	28	93
IFFO1	5.018280852867687	5.1574163618833175	41.560616409479856	0.5755936416694009	0.5342076901732685	0.15859929017946692	0.5303338010077382	0.593910791041469	0.6675445884444151	88	12	68	22	13	55	75	36	82
AKR1C2	3.593575500216362	3.8379931351004317	15.806260230864416	0.7389308598950104	0.7072591484178445	0.15859650942749837	0.483209224438567	0.6024697752107013	0.6024419372572377	29	2	12	13	10	23	36	13	26
METTL13	3.644786890493866	4.058351387275487	17.67916447094694	0.8845815278306537	0.8072355511952628	0.15856246646000827	0.460342647310617	0.5731675419035738	0.5830421054113668	32	1	13	40	3	10	40	26	52
TMED9	6.372799237577479	6.434045405335403	104.09051224704463	0.4971851042558116	0.3953119114306376	0.15840795995250614	0.4520808438990928	0.6210990297289524	0.6875385341735515	174	36	79	115	57	109	198	95	194
RP11-443P15.2	1.3867990475709142	2.294147555183057	3.901749323476376	2.002255089390257	1.845629805053754	0.15838775676830205	0.24478745001756458	0.38078908960383157	0.3352093262627748	6	0	0	4	1	2	17	6	13
KIF13B	6.309829752934523	6.3819180013773	99.70621510497597	0.44097434732365093	0.4107004457524066	0.15833800075414972	0.5352596218744048	0.6120793809592413	0.6884137325932003	154	37	187	82	29	88	152	105	243
APPL2	4.981010094478919	5.101770345498007	39.7515508677712	0.3788020553431575	0.4780329481582225	0.15832093515932574	0.6733845207948738	0.6085099875706644	0.6804222731136889	59	13	66	54	8	47	49	37	105
ADH1A	1.0896915468175918	2.0671246024978953	3.6535616814036196	2.2706331299857414	2.4936046191769203	0.1582981600813695	0.20957118602487695	0.29577134880044664	0.19341488610874583	0	0	1	2	2	5	6	10	7
ZNF594	3.80076894475228	4.0917909468081115	18.296580346727172	0.6296530248475589	0.6776912890076859	0.15823763361814047	0.5496581014423377	0.591941638082167	0.6312691026535209	48	2	25	20	3	14	38	26	44
AKAP2	2.839993661451547	3.5547269758914917	12.448563614329077	1.7409051312983277	1.2336594171518964	0.15823706263235485	0.2926219755493195	0.5073499485516288	0.46284757136202465	23	5	17	1	0	12	25	24	27
HIST3H2BB	1.0660077865495026	2.1863170886050565	3.705744037948377	2.577137763559083	2.444468843362512	0.15823687363854766	0.13866348914978258	0.2922332699328656	0.2216212540897317	0	0	1	6	0	11	9	4	9
NUBPL	3.150470170603561	3.46976557575028	11.696345926591434	0.9306915267932557	0.8640997262275406	0.15804379441443628	0.4656232440403425	0.5588722041044759	0.5583230611732287	14	4	5	16	5	4	33	14	35
YAE1D1	2.384473870873015	2.9328266624761956	7.732607587365223	1.1877446024690501	1.2005414235922502	0.15799242308082356	0.42050459843453813	0.5227678010196534	0.46446220859779647	7	0	9	4	5	7	9	16	20
TOR1A	3.921155215207619	4.419596658265838	23.400627819961045	0.9991493032869952	0.725801881608378	0.1579386444453706	0.4726675735826244	0.6246255593296631	0.6063618596742935	48	0	18	45	8	17	64	24	64
HP	2.8905356336414694	3.4767792741469945	12.348073705818802	1.6704248239523583	1.4228273967544292	0.15788126972276192	0.26179451706568907	0.44526093956606916	0.4163052357320234	3	1	9	6	10	25	34	11	14
CTD-3092A11.1	2.8346435836429085	3.3578126175061658	10.352330022496728	1.1613170655550589	1.0719678987176366	0.15784146123991113	0.4042242195033273	0.5126388678146047	0.510091560817102	22	1	19	3	1	16	14	15	27
BRD8	5.843639819852512	5.9737607177464565	73.98867364444904	0.44751188789880963	0.4559154324981031	0.15783212474812738	0.5835938111895932	0.622099148670857	0.6854132430613369	187	9	87	99	26	84	144	62	159
RAB30-AS1	3.4712069826686918	3.78687361534386	15.697258133981034	1.2202858263206655	0.9600180002787655	0.15761160172061456	0.3552084644375473	0.5276824335753267	0.5312082193336909	4	6	13	17	8	16	27	27	25
LINC00926	2.1483559467847617	2.8009136934446377	6.252964071716026	1.4600963418851087	1.2846928630854892	0.15756772912659037	0.29550214759976356	0.4810667819417583	0.46284757136202465	4	0	14	5	1	7	27	6	13
FMNL2	7.1634528121901	7.2107610823195945	178.7666598936131	0.38330328792409923	0.36058331325776627	0.15749307112415645	0.539250815947286	0.6312125474323933	0.6935244929478613	243	71	322	182	54	197	307	165	335
JAGN1	2.9049249393984375	3.2094818602850443	9.483334373364167	0.8363737996601762	0.7986469625537381	0.1574416238827292	0.4665687670718908	0.5915240602769526	0.5792563052165792	14	5	12	7	1	8	29	10	18
RP11-282O18.3	1.6531415191908705	2.3423859262862052	4.387073186111364	1.42298539675827	1.6262673152390759	0.15740106263970702	0.3315628811736773	0.4033346665903624	0.3755809866848476	9	0	2	2	1	5	10	11	7
ASMTL	3.699920028151531	3.9936413575229817	17.23781354567562	0.657613563412462	0.7280154569759459	0.15732017256750874	0.5524649253446685	0.5836338418544889	0.6069621984015606	30	4	13	35	2	30	31	13	36
SHKBP1	5.590284129700251	5.6398962567331505	58.69973753373608	0.3098040048898391	0.3496407710550454	0.1573066198933934	0.6354702730092977	0.6271323886567249	0.695673375480693	99	18	87	83	18	53	115	58	114
C8orf76	2.0179508293226793	2.6656339569795295	5.748360550868333	1.2069387707212733	1.3694167815656637	0.15715102977514356	0.44504360658523395	0.46780792040284186	0.44010151283698995	7	1	3	10	0	11	21	6	6
RELL1	4.9821089948905275	5.0720276173000896	39.13754468875716	0.44463571298968396	0.43836726841335255	0.1569927036927915	0.5726042822614917	0.616516989541056	0.6858315551640696	84	11	39	40	17	30	63	42	103
REXO2	5.399987938499068	5.496896756570869	53.94813683054039	0.6702376539794374	0.48430712087712624	0.15692317939184078	0.3619792539917562	0.61033056465119	0.6754075848616636	57	21	41	61	32	43	104	64	104
PIK3R6	1.687325590699695	2.6101385547805713	5.4349390148117	2.282071390256945	1.7343374085879393	0.15690592692906857	0.19186419585049996	0.4227305619095275	0.35257134855828764	12	2	0	2	0	5	23	7	14
PARP15	3.69361311645669	4.022660993503351	17.560911976948496	1.1448550932341464	0.8277452070279915	0.15685029077105206	0.3113783602824584	0.5470916041074484	0.5792563052165792	9	4	44	14	4	18	43	13	55
CTH	1.75731866841862	2.5844253004798277	5.75251694497149	1.8266892968613262	1.861205810248956	0.15674813914638688	0.2685446906176605	0.3912454712418954	0.3128497277803237	3	0	1	4	4	2	16	15	12
PCF11	6.620180298191163	6.662150459752763	121.14111960489865	0.31026482911353404	0.3298005298672419	0.1566476468428921	0.6178688988806387	0.6438178662776183	0.695673375480693	183	31	184	194	43	123	206	99	277
SLC22A16	0.2093898176209029	1.702923574897936	2.084182716647617	3.106106694752045	5.543207449610574	0.1565957369751697	0.07816416883350213	0.10828656485050778	0.04631350641505107	0	0	0	0	0	1	10	6	8
UQCRC1	5.3460639896500535	5.4438773924581545	51.147982984391504	0.4855688037462441	0.43673141930708026	0.15656682352911627	0.5258599508708937	0.6232581245177486	0.6867981836301809	108	23	42	66	12	54	115	35	111
NOL12	2.961971868128842	3.3048246180874408	10.1966620079591	0.6924443065567781	0.8914224647089104	0.1565410799563682	0.612289216050821	0.5471133510131742	0.5601782485419271	16	1	7	15	4	17	28	10	11
MPI	3.5415929285265375	3.907756174607968	16.07722406306725	0.8815959511162978	0.8332633063180652	0.15637448420943936	0.4782826276844014	0.5604474428838402	0.5778351526975484	39	3	6	28	2	22	38	20	25
LEPR	5.542759640131974	5.928614814303117	72.3330869707361	1.0310722589921886	0.8866719461944111	0.15630255095334933	0.40340713042523324	0.5343682581611304	0.5603511380045615	34	6	146	56	37	59	130	151	93
ZNF382	2.2215348460717275	2.6604262258741556	5.791801337028832	0.9792652940504203	1.1403517400628116	0.1562326979183507	0.4511803514585034	0.4810667819417583	0.49592188716487395	5	1	9	6	1	5	8	10	20
CD14	5.493626377098548	5.697889570864433	62.522256595001195	1.1425423422349252	0.716735240652164	0.1561772149456016	0.2115409349909673	0.538723416837865	0.6159650231578312	32	40	67	38	23	79	101	58	148
ENGASE	4.7162309438660905	5.025046052504026	37.0868299625928	0.5034349212508109	0.6720946482557842	0.15614120468635492	0.6733845207948738	0.5977436725316291	0.6184836026724538	91	4	64	40	4	52	50	52	65
IRF1	6.639862089679606	6.700259038700658	125.68371193639885	0.5045446897838481	0.39680835750393295	0.1561305912665506	0.44132135446499354	0.6219634324183703	0.6908656038190204	145	50	156	110	67	143	226	108	237
TDRKH	3.6487248645783668	3.8402532364673734	15.645592090626014	0.6476793261493529	0.626037203781792	0.15611768886157096	0.5126788408416123	0.6105805533385786	0.6390823903256544	21	3	11	28	7	15	35	19	28
TUBB4B	6.686255956723075	6.805292877398076	133.68306201590957	0.45532626553735933	0.4563191890072712	0.1558201640179247	0.5848171038523715	0.6312125474323933	0.696149449774973	297	39	113	253	24	182	234	103	261
RPL36AL	7.1051754375575245	7.199074214907538	177.89993216370112	0.6507363824698178	0.4639959048877675	0.1557800957593335	0.33048755688732295	0.6085099875706644	0.6853402840231068	204	51	183	145	123	158	368	153	420
EIF2S2	6.76909188296043	6.844631852151347	138.90819928394103	0.5663455238808277	0.42933274158500895	0.15568571566032863	0.41842439979103746	0.6142371753800551	0.6867981836301809	185	52	91	176	77	127	280	148	248
ABTB1	4.069937662809045	4.378213563112658	22.54410283468528	0.671005168227405	0.6718667960284377	0.1556222296015994	0.5413698176305993	0.5954288908565957	0.6350911900701455	53	2	38	22	5	13	73	19	63
UBE2N	5.226997264717491	5.285173243877949	46.09944124308795	0.3695874417739577	0.39097572019192045	0.15542820908372545	0.614471258132331	0.6323212615580571	0.6915403253466708	72	17	51	53	20	56	75	44	78
AIFM1	4.6963309490269065	4.810384036899273	32.476977247926435	0.5520357030535434	0.4759333436228766	0.15526721351271652	0.5061658158042782	0.6271323886567249	0.6806893083995598	58	8	22	45	17	30	53	32	82
ITGA11	2.7660919604352663	3.324596359922775	10.142180793256783	1.1000209815812074	1.2773529148366876	0.15519445681112864	0.48469044005712036	0.4651178930498549	0.46284757136202465	16	2	6	4	5	3	59	9	17
TOMM5	3.5454140821666393	4.003941631373628	17.46183342677579	0.7755078073216705	0.7443063025866663	0.15519309341600207	0.5950531757467324	0.6312125474323933	0.6028706736726146	29	0	19	28	7	32	29	15	32
SENP7	5.109803424921757	5.221032625573933	43.45100831836155	0.5217014302642425	0.47166546423621064	0.15517061946287136	0.5108521261403257	0.6100543330721585	0.6851646253614461	56	11	90	37	16	51	91	33	89
NYNRIN	4.63603352298047	4.988637351293929	35.65149816514874	0.7018486448748125	0.6610531653830773	0.15504681791575484	0.5193298512150487	0.6066808237277967	0.6297433352461324	99	2	57	42	4	33	79	41	88
IFT74	4.1627068490642385	4.353883159193232	23.274154696929042	0.6612147996767785	0.6360746580768473	0.15495700483467387	0.5289533127299423	0.6024697752107013	0.634908120999975	22	10	20	35	8	9	54	34	53
DAP3	5.470460392401606	5.5597645080065154	55.04357656938458	0.3457644967510812	0.40083307171504873	0.15487511833048304	0.6371177089725961	0.6235515242329261	0.7008002338568379	117	14	71	89	12	53	105	53	118
ZNF701	3.6265547187480984	3.9153273991728064	16.138736408402387	0.6466108194636536	0.6549537918894845	0.15485448013608066	0.5556190473658377	0.6134706208512106	0.643223782784652	32	1	15	29	5	19	27	18	40
P2RY14	2.3438571478610553	3.21219757097259	9.085763942649459	1.847431706569193	1.6254312557187263	0.15484292700874883	0.3001679790267776	0.4216520894536503	0.3833775290673984	4	5	3	12	0	7	33	2	48
XRCC5	7.708419815411265	7.728818285047062	256.9015615071582	0.30568986482133803	0.28218664783786696	0.15464089862055477	0.5674526945700564	0.6831162508185904	0.6901635626973399	366	109	314	361	94	242	477	204	552
FAM162A	4.0882420564621995	4.223572298116105	20.831611648392204	0.5452322485920805	0.5120427681241884	0.15463916922506843	0.5395956258998994	0.6274726786240772	0.6772077451532389	43	7	16	27	7	20	53	15	46
F5	4.302406777773887	4.712390272535076	29.924340996576916	1.5147419537322881	0.9784333810492047	0.15448109874826	0.22453612215248972	0.5055304150097492	0.5494710948149654	10	4	52	16	19	23	89	18	107
CADM3-AS1	1.2405667443120065	2.103871638889341	3.2508412710935013	1.7872060028963095	1.933895574043882	0.154446923899106	0.21994968980547927	0.3498896992677664	0.32896100115457727	3	0	1	5	0	2	10	8	10
ZNF79	3.2753023380543453	3.682783963933658	13.395387822522386	0.7169229487185823	0.8612242391281446	0.15442413793655496	0.6085788716634273	0.5604474428838402	0.5755796528363858	27	2	24	11	1	20	13	16	41
RASSF9	3.176411189152863	3.4765735277921093	11.637910389804869	0.8416301206522471	0.7171110874740396	0.15427716201863936	0.45008020632640733	0.616516989541056	0.6063618596742935	12	1	13	16	7	12	28	7	35
CD2BP2	5.139867806635021	5.248233126028365	44.15297959893864	0.35390309807133546	0.45179858022120645	0.15411971067405222	0.6733845207948738	0.6134706208512106	0.6901635626973399	68	10	54	85	12	51	78	50	72
RNA5-8S5	3.200496359835993	3.6719173274848154	14.385540373298204	1.6020689586269397	1.1691960030077213	0.15410453652626438	0.2298794963514967	0.4957882005473158	0.48463304752318237	15	11	2	10	2	22	23	14	38
IGLV7-43	0.35871808442283193	1.5800096247908793	1.8374857610130229	2.6915515948010222	3.849466071182008	0.1540956646337289	0.09138900276657251	0.12218523168434797	0.11829002071818615	0	0	0	1	0	3	5	4	8
NFU1	4.191744992687284	4.4033161557102005	24.653336333326493	1.0912702527114269	0.7315234041200281	0.15395709942350527	0.2682119767316261	0.5709236233042589	0.6028706736726146	33	11	11	14	15	19	45	26	71
RP11-849H4.2	2.281505607603628	2.65453903015427	5.77687467417368	0.9295446175274055	1.0095623790810022	0.15387494982031433	0.43570237208325524	0.5139989448338668	0.5345198182174029	10	1	6	4	2	4	14	8	17
APOL4	2.179080810998595	2.822183467542909	6.648942711675639	1.0673037075654332	1.2939761008820252	0.153847171223186	0.49865211841247736	0.4918785844456044	0.46284757136202465	12	0	7	4	2	2	15	17	16
STAMBPL1	3.5702755435921802	3.90383358363085	16.09104256945322	0.5945261097263452	0.7420434824276283	0.15372490048251222	0.6469214713282022	0.593910791041469	0.6113494678840724	35	4	24	16	1	19	18	24	40
GBP3	6.440483817432674	6.577970169548719	114.59041151383666	0.6781747093580618	0.5118462547739175	0.15353504923101516	0.4064638334902726	0.6085099875706644	0.68021957745052	91	60	163	177	18	129	242	91	242
SRSF11	8.182349772217943	8.199281076939709	356.097893792639	0.266785941796971	0.273338413914749	0.15350466647055094	0.6138097266379339	0.6900586981366177	0.6854132430613369	649	106	502	442	147	310	672	351	651
PDZRN3	5.2265415096057035	5.591880101040409	55.701196494437745	0.7991073669117515	0.7236779898387768	0.15347991376101694	0.47265006858796127	0.5901215471104946	0.6028706736726146	195	3	51	61	8	67	118	68	105
TRNT1	4.348886573394222	4.459977967899084	25.005639040878922	0.4444958856598836	0.47465933590896453	0.1534690172864674	0.6110736572046506	0.6342122644630442	0.6851646253614461	31	8	32	37	9	16	56	32	47
AOX1	5.573838742078418	5.852813506353474	67.88159364658698	0.8451088488066657	0.7128769341682949	0.15342135015827357	0.44187771817556454	0.574129979203613	0.6129461628837891	225	20	31	62	10	43	166	104	128
RP11-611E13.2	0.9592588908570077	2.033120356643833	3.125112390191251	2.424448709954572	2.43786397816823	0.1533890296301879	0.14968273573988172	0.2868889614945856	0.23250499380096612	1	0	0	5	0	7	5	5	12
MYL6	8.943587227185095	8.968952948563082	609.2839012932978	0.3124934336145164	0.305655780000937	0.15335596400607437	0.5726042822614917	0.6826863431487108	0.7002872227053406	954	227	919	605	249	674	1002	525	1168
BECN1	5.956404957197539	5.99978650743094	76.65286872338835	0.37919301425637914	0.342139261910375	0.15333146267142878	0.5531579966847852	0.6572150482659868	0.7012058214478671	110	34	87	89	31	89	135	60	146
PBX4	1.1694715600886918	2.002934921049785	2.9526534101647433	1.7025288039764603	1.9827214239053024	0.1529936857726896	0.24814214706526733	0.33054345192150314	0.3243818546573663	4	0	3	1	0	5	4	5	13
DDB2	5.2090316518217525	5.356728243358683	47.338158564615114	0.4186355606949617	0.4788798642001048	0.15294720903341558	0.6271708350586654	0.616516989541056	0.6884137325932003	120	9	51	77	9	44	89	55	99
LAP3	6.939586988722234	7.125352174195895	169.65012835104815	0.9903551790173523	0.641710176972008	0.1529254526017707	0.2682119767316261	0.5709951848714253	0.6477357032845598	93	106	103	192	64	191	312	200	303
IGLV9-49	0.634880022390992	2.072580863377842	2.968811945041616	2.501432686126312	3.373153316280046	0.15288660064396994	0.24041213435306208	0.1881479812012565	0.13266636246553523	0	0	1	2	0	6	17	0	14
MAX	6.557992627429748	6.594953452221404	116.18926849552614	0.3580155712042689	0.3218521157841957	0.1528793333095318	0.5529068876833101	0.6604970827975835	0.7029864801574044	162	37	174	124	56	96	226	118	222
WDR7	5.741712778093983	5.849629249358408	68.42409921796452	0.49948176198163097	0.47462607792849	0.1528698365598719	0.5508231864623669	0.6084630560195373	0.6859107769180652	170	23	84	44	21	91	112	59	133
ZFC3H1	7.071712202392947	7.183801717227725	173.81194869936363	0.4574022839069567	0.4333366335767269	0.1528694121394022	0.5619709567115517	0.641391317326342	0.6955242747029978	396	23	250	293	43	155	350	178	366
ZNF77	1.6314280869228137	2.5660633435344353	4.9010095236883515	1.6227513370068174	1.7055978032142858	0.15281612572990477	0.3414272873902546	0.4074585840232699	0.37204613629030686	10	0	2	5	0	10	14	1	23
RPL39P3	0.6810104849935916	1.7927347696486866	2.417202374342008	2.4682781263257656	2.8419054906149483	0.1525496960338239	0.15552025696317734	0.24356876843416234	0.17274947213201627	2	1	0	0	0	2	8	4	11
RPL32	7.936604043454781	8.045692829252332	321.8052817930358	0.6635259216646263	0.49795179617383584	0.1524798632343328	0.3742930436974242	0.6052991357954874	0.6851646253614461	398	154	219	249	175	380	575	337	535
CCDC152	2.1369170784797133	2.764307155565303	6.906207918847962	1.6627907436722191	1.397758430502912	0.1523973482942343	0.35841708344831485	0.4936600690686765	0.4233565505173385	8	3	0	6	2	8	10	14	14
EGF	2.0158063231050196	2.60601421512828	5.184614949957324	1.2319597838092098	1.1820862154895708	0.1522935753235625	0.35029715539885714	0.5005505648679309	0.5038064154483691	11	1	4	6	0	5	19	4	17
C15orf40	3.5058283066913227	3.9077790562832897	15.72197553542382	0.9912940930025932	0.8291475630935873	0.15226599926872872	0.3908402788698441	0.5691127779434252	0.5883896427361621	21	2	10	41	2	10	35	19	54
RFC4	3.0611221480135664	3.4913531695155564	11.437841264943968	1.1462351878896129	0.9148076823449207	0.1522286841103675	0.349321910053091	0.5470444811147193	0.5647847958686864	34	3	4	12	1	11	33	12	29
CD2	2.7444818525701398	3.8713566454542643	15.597426616754044	2.795616300449503	1.7429881705146135	0.152144323173886	0.1279605613993137	0.41293620456494234	0.33812111174812265	1	0	40	3	2	35	22	19	48
MVB12A	3.152008381047199	3.565038464920481	12.074325383162439	0.8305769216194265	0.8700450976767158	0.15201217298477634	0.5061658158042782	0.5577322870624489	0.5799960782122301	34	2	12	11	1	8	38	19	21
PARP2	4.0582080146095425	4.373565775355817	22.563453928833717	0.7972870785112666	0.708157076766411	0.15201131066278886	0.46053163011200465	0.5850956995112451	0.6263354073921173	70	3	14	30	4	24	64	15	60
PSRC1	2.361883196399902	3.1363147867377577	8.737644057543733	1.8402750768467089	1.3475651489711338	0.1519148288926945	0.32530365455141536	0.4937000039580365	0.44478721272696037	17	1	0	14	1	13	13	16	21
CSTF1	3.496415168033769	3.6949616989053857	14.437790543914764	0.7911762820638562	0.6658873598104489	0.15189176471011095	0.4400681247177499	0.6198731647636208	0.6183436096049469	11	9	16	16	3	16	24	16	31
ATP13A1	5.290288134388884	5.548882055909184	54.5417482164106	0.6249470153323661	0.6351748340470884	0.15186164045997594	0.5547271882444328	0.6024697752107013	0.6406680068015863	173	14	45	60	5	60	81	78	107
NEDD8	4.944373977835466	5.0433953700570004	38.9558912573952	0.6871316012779622	0.4676828746462678	0.15173282246909123	0.35545134873020245	0.6351647160176994	0.68398869435435	53	15	30	35	24	33	84	32	90
COX4I1	6.955536048901139	7.035109501842239	158.92716495603435	0.5575442066286063	0.4331258173589973	0.15170224258301676	0.4153259717366163	0.616516989541056	0.6954307327752223	233	56	134	134	97	188	283	145	284
DPP3	4.204681279292067	4.477147635876281	24.94577154598883	0.8161251048548741	0.6966540356840317	0.15169103512001336	0.4782826276844014	0.5898136686646754	0.6263354073921173	56	4	9	41	9	35	45	16	71
NUP160	5.662656674221364	5.763285161358587	63.79390465128897	0.3301427156916828	0.42286984716227055	0.15167263455915278	0.6872037432353204	0.6295935378156812	0.7007031088981679	112	18	84	108	15	36	137	83	130
VTI1A	5.535917953721521	5.662047752380132	59.06572855377878	0.39559841884593333	0.4317809223124188	0.1516644320666737	0.6345512464440052	0.6424771734074679	0.7002872227053406	117	8	93	81	21	41	113	55	171
ZBTB7B	5.4543132981630285	5.5378515103257255	54.54201676152765	0.3266819183858404	0.4062060174185519	0.15162031190644293	0.6814600815257235	0.6312125474323933	0.7015765141569161	99	17	62	82	17	31	98	71	126
RPL18AP3	2.3920475074250316	2.81301178593896	7.258537162626762	1.1714155976019216	1.1714019046364907	0.15157657252163717	0.3729726396088463	0.5135172219665275	0.47043054416186725	6	5	3	6	1	6	12	14	15
RNU1-27P	1.1903584923720936	2.3027362681737666	4.379005055588838	2.9221155189249792	2.4414296401706714	0.15154988355784937	0.11521411425912045	0.3328591170854138	0.22113020140049713	0	0	3	0	3	7	14	5	13
PDHB	5.413038976677916	5.548353304556491	56.05023590225327	0.8341447704516605	0.5631769030263459	0.1513254030768602	0.31599387376149984	0.5928961289265132	0.6691161715620239	83	24	39	32	33	55	85	56	144
PMS2	3.302717484296986	3.625634975846078	12.7263391848626	0.6911578413983964	0.7294287108118395	0.15131573466798742	0.5440040927337475	0.593910791041469	0.6287860790989697	31	1	17	13	3	11	37	16	23
POLA1	4.475748912905417	4.642456695219143	28.661871149936896	0.666510168972622	0.5669201786793087	0.15111198311019833	0.467765766685372	0.6085099875706644	0.6691161715620239	74	13	20	23	6	29	57	31	58
SERPING1	9.690352418712273	9.809671646789523	1094.1742533947988	0.6066121935634029	0.4985973648352872	0.15105316656322862	0.45092566483494406	0.6290120479395243	0.6915403253466708	836	579	1302	872	478	931	1788	1534	1960
EXOC3L1	1.606506136855022	2.6860176215499356	5.836157793152837	1.7746902280531762	1.990552269290031	0.15099005336102417	0.3307796150189907	0.3695728015426561	0.30065466281751274	12	0	1	4	0	21	7	2	19
CHD8	7.097954403646315	7.1768895392698235	173.37258852997974	0.3650501579255475	0.3861434540183228	0.1508948941047976	0.613995266428352	0.6491496733760335	0.7084569464658836	375	37	283	256	38	199	292	144	376
LSP1	5.542470534745543	5.824438012238929	66.95551035096446	1.1403095262440819	0.7307984935678059	0.15083267279759902	0.26222767416089915	0.5695174394675748	0.6175831121536631	39	8	158	36	35	75	142	61	167
CAT	6.674849819825163	6.791933216225484	134.14142035458164	0.7708508257104684	0.5120880338904831	0.15075101420625894	0.3224241098457924	0.6016987658913999	0.6848459512877023	157	76	158	67	54	134	285	109	302
DGUOK	3.1927824624532306	3.5395690377362663	11.881152744986377	0.8134117436158999	0.7971986071458379	0.1506928887848936	0.48433880620775993	0.574129979203613	0.6027676792524475	27	2	7	20	2	7	27	17	34
NDE1	5.3931055512365536	5.512390930640006	53.35546783104715	0.5203179362070987	0.4681165357817424	0.15040898956779095	0.5170298950621356	0.6143501206145473	0.6915403253466708	78	13	120	43	16	50	93	49	140
HAX1	5.232386422131541	5.29904595224354	46.25438454070473	0.4298737365407932	0.36526950692680105	0.1500855896608719	0.5454978762502803	0.6718091903224035	0.7061971536379789	67	15	50	61	23	40	100	30	116
LINC01420	4.251820369378867	4.3841787174062326	23.77039751688871	0.5836715653862891	0.47502820165672766	0.15006664584235171	0.483209224438567	0.67190233368464225	0.6851646253614461	32	5	25	28	15	17	58	22	52
TMEM69	3.2881149585058163	3.732243535781895	14.135499663741271	0.9408402748096005	0.7062225821467696	0.14985489745477126	0.4928506436424779	0.6652468409188202	0.6306965818514152	28	7	18	13	0	10	38	16	33
STMN3	3.8401775706658614	4.02266641828739	17.997514230050744	0.5776857385479276	0.603219092902005	0.1497571130186555	0.562135553416407	0.6120793809592413	0.6621804825017127	42	7	13	19	4	15	32	25	38
CLEC3B	3.514248081688241	4.019717226043578	17.924721123174383	1.2880144565968275	0.8412799991832708	0.14973516989537705	0.33041307011038484	0.6110238305253399	0.5851429302616288	14	0	19	20	14	18	38	13	60
MON1A	2.299091861313801	2.802590466513591	6.679404516452406	1.0230605632422325	1.1928106168738482	0.14958983371703533	0.48793745112889286	0.49166086491424554	0.49267286270646665	12	1	2	10	1	9	15	13	8
HPSE	3.2230682501465333	3.6300456412924467	13.642586659328169	1.657284042894836	1.0463828468514382	0.1495877068377486	0.25555266159489815	0.5227678010196534	0.5275574978688522	2	6	14	10	7	13	32	10	46
RFC2	3.273841957151705	3.502754108085756	12.104546428513736	0.6696660698911144	0.6795864489520712	0.14954053901378658	0.5429276811443077	0.6143501206145473	0.6291394617671314	13	6	14	16	2	10	17	15	36
SNAP23	6.3633281741036525	6.43389008410307	103.43026124550123	0.45260847820145056	0.3745732739618239	0.14945411606533412	0.4998827053804691	0.6547296126991069	0.7098125077389047	117	22	161	134	56	89	228	89	215
BIN1	4.729923338578481	4.853631465408487	33.113742378196406	0.3417708532368194	0.4624520133939557	0.14931317957396473	0.6972026118936926	0.6269528700133814	0.6970875989541266	60	10	46	48	7	23	58	47	68
ACTR6	3.5052505082174914	3.7481206178736968	14.587943687227892	0.9549592568410324	0.7206727529851095	0.14921840918052154	0.3892624349330431	0.5991379378435755	0.6149150914978618	8	4	12	29	6	15	39	13	30
SCARNA2	7.03833387788902	7.076611831120761	162.60424219901444	0.27933609520508546	0.327862499996338	0.14920883491722253	0.6613689986896942	0.6547296126991069	0.70860562391703	281	54	190	246	57	207	289	124	278
MKS1	2.7422945755660644	3.0378915625116907	8.439130179614546	0.8236951946854892	0.8935928227085328	0.14919726284391782	0.49865211841247736	0.5634695128543816	0.5603511380045615	7	2	6	12	4	6	18	15	15
HDAC1	5.5807206565321374	5.667385404076736	60.48478298056512	0.4287974352878433	0.4155426678705888	0.1491370038535737	0.5590114751099734	0.6440304540776083	0.7012058214478671	97	32	70	67	14	79	95	48	120
TMEM150C	3.0604229879988147	3.3328800538140158	10.66690918067029	0.9272257311232035	0.7713103012480208	0.14906100517100643	0.40766276839266236	0.6033133923979385	0.5935835867380918	10	6	6	17	2	12	20	9	30
TMEM14A	2.1270754425571528	2.8107100433714978	6.410570747967264	1.5562363071053387	1.3897508788991073	0.1487729588155956	0.31814619346716305	0.45382911998847925	0.4505517347442922	17	1	1	4	1	3	14	11	27
SMU1	6.074344172838753	6.120784782320345	82.86804324854799	0.31037936262630333	0.3366272736450695	0.14875909644343793	0.6424469427103983	0.6507524981559123	0.714264794407843	116	23	114	131	33	75	167	88	136
TRIM17	2.327795906763828	2.7898785723313058	6.584782032475299	0.9608118123448918	1.1364854403735742	0.14874056272023886	0.4876794500796302	0.5005505648679309	0.508510382478257	4	1	9	10	1	6	16	14	9
WDR46	4.731321773476186	4.850109987580002	33.079558773783795	0.36492054527631307	0.4682767097343246	0.1487036696672221	0.6807878126177083	0.6167134960747088	0.6965606206049281	76	7	34	44	11	33	68	40	51
CYP51A1	1.8998415238992268	2.822365835169209	6.482931904027761	2.269666740030974	1.587882715646981	0.14867706546345677	0.199462225880311	0.4546474217744533	0.4007229092914452	17	0	3	0	2	6	26	9	16
ACTR10	5.171548626404915	5.3463945003376	48.270272301578736	0.805759260643414	0.5908500830732925	0.14863857032520902	0.3442450348910285	0.6024697752107013	0.6675445884444151	61	9	26	60	35	48	74	58	107
MBD5	5.074223167994584	5.253528618776201	43.91380831278904	0.4921067057894946	0.475761525112592	0.14854333075539405	0.5894432545055603	0.6507109469811692	0.6955242747029978	79	4	80	53	17	36	87	37	127
C1orf106	1.385383590700839	2.4731735452871106	4.752523451972799	1.7323279526976785	2.112981907684789	0.14851050857565537	0.3497092154293954	0.35195221074018895	0.2853849348980142	4	0	1	7	0	16	6	1	20
DLG3	4.422854137249308	4.702496199278777	29.222591808389087	0.7060157328269112	0.6415078749840795	0.14830400248058692	0.49357884096258176	0.609904727377064	0.6488256769952906	28	3	36	75	6	30	65	38	51
HSP90B1	10.226233384316245	10.280790597935153	1513.2741473211754	0.4176341022156165	0.363965007379581	0.14826117586262252	0.5202287496639502	0.686688764389	0.714867137203528	2599	426	1093	2446	734	1730	2668	1235	3008
CSGALNACT1	4.911358647580693	5.135083451541738	40.51696289092098	0.6044962311692725	0.5486707877358844	0.14823513090312357	0.5310385504624252	0.6312125474323933	0.6800701857534971	54	3	86	42	17	34	72	52	92
EZH2	3.527957129427561	3.836101866247157	15.085244141389854	0.7287865656247619	0.7291482791490748	0.1481848864900723	0.5303338010077382	0.593910791041469	0.6279067094408932	32	3	9	27	3	21	36	7	43
ADH1B	8.926459414972712	9.136534073951672	683.0374603911088	0.815006585886299	0.6296983406664455	0.14817495120363725	0.438490392973476	0.6054571068006959	0.6618735849341298	1444	127	798	233	387	389	1529	975	1455
NDUFB1	4.553797467282665	4.761129280360807	32.01619622838296	1.1048319374132451	0.7168734052308058	0.14802196221640398	0.2546518853934279	0.5682185354427082	0.6278254881576557	18	13	21	31	21	20	74	41	69
PECAM1	9.849115293698338	9.962572190482403	1212.7826775263616	0.6364412144471195	0.4758116819504136	0.1479422046762384	0.41412767990514737	0.6459511006198775	0.6950228354309776	1181	353	2853	757	468	1280	2111	1123	2768
APOBEC3F	2.6378116001401235	3.0691414327459623	8.524863374512982	0.7511376639542976	1.067608671229002	0.14770214726772277	0.6171337114696842	0.5227678010196534	0.5257437616401459	13	2	4	14	1	13	11	17	11
MCPH1	4.444842517481166	4.6160503102514765	27.562312704598458	0.4841394996745504	0.4995515360575936	0.14753588012115115	0.604324388000766	0.6397653238695931	0.6910063136809724	58	4	41	28	11	16	72	28	66
ZNF563	2.1537008703168934	2.77533566901191	6.161238175593001	1.4139805134933945	1.1689219190471474	0.14752212687263438	0.3035795758517805	0.5227678010196534	0.5107445540104133	10	0	2	13	1	7	14	8	20
LMBRD1	5.253634304156536	5.355867441628026	48.64711423942609	0.6530285964519233	0.45911480169254365	0.147497205896279	0.3558060402943242	0.636716509762193	0.6897946917767054	53	13	49	49	34	42	91	48	109
IFI27L1	1.8603924515335488	2.432755868682298	4.971013732853726	0.8507512794855353	1.5037667212077996	0.1474656406459611	0.6345884992455391	0.4250126887568116	0.4163052357320234	6	1	4	3	1	5	13	13	3
STAM2	5.560558990452646	5.627333529331171	58.41341250470471	0.3886529227962185	0.35907776301240096	0.1471662972991814	0.5835938111895932	0.67190233368464225	0.716690707213454	83	15	70	82	30	40	104	58	150
FIBP	3.641364298003623	4.029668596382188	17.4106849126694	0.6945528040997913	0.723034169704775	0.14713502452617552	0.5672643559864864	0.609904727377064	0.6316190975921483	43	1	18	30	2	27	35	18	32
GSDMC	1.3548122139126135	2.0069165205072914	3.392969320669708	1.4891896021768205	1.8812214108787557	0.14703841355249003	0.3408110287778755	0.34975101337838765	0.32788373029976964	1	1	2	2	1	4	4	8	9
FHL5	3.999366221065609	4.129457009544318	19.650314565832236	0.5353397354006753	0.5218991047906293	0.14686914341283797	0.5671783371943048	0.6367820183019621	0.682711245886513	23	7	33	18	7	19	28	21	51
EPHA3	2.4547632089981124	3.258183523407172	10.169008737364875	1.2074756555967376	1.5616387193768029	0.1465901670433564	0.5001592673983472	0.45655575066335613	0.4016812362844112	13	0	5	4	6	3	22	33	11
PRPF6	6.227562790186284	6.436828921220896	102.33032848668367	0.5487952412377648	0.5374791865962499	0.14650982921684655	0.5754318315010122	0.6317946524731035	0.6818057371557867	232	9	119	208	20	96	186	131	205
PPIE	4.28091141913558	4.505569288285263	25.771238364034158	0.7829360777954901	0.6487664632560664	0.14648992753743112	0.483209224438567	0.6031241199944343	0.6509937196692137	42	7	10	43	11	33	48	13	79
C1orf112	1.9979957619326343	2.7406597361413176	6.2051306202712615	1.9637111981180932	1.4207650967605239	0.1464454152637631	0.26179451706568907	0.4810667819417583	0.4443697384430687	15	1	3	0	2	5	20	9	17
GAS8	4.067843577875955	4.384289395613303	23.141230458946644	0.5420556757387422	0.619682951681833	0.1463021883714155	0.6603027471853009	0.6376249080278934	0.6675445884444151	48	6	34	33	1	36	35	22	48
ISCU	6.067713691345999	6.119226686887558	82.91919212520268	0.3703106938966838	0.32446559358906163	0.14614901582060408	0.5603286680174466	0.6826863431487108	0.7212316485789884	130	21	101	104	45	63	182	73	175
LGMN	6.5531527699953305	6.68327285260978	124.5558796348147	0.7192304954098927	0.530449124660094	0.1461433835014145	0.36726221395201486	0.6033127770401407	0.6854132430613369	142	72	69	136	49	176	205	100	236
ZNF546	3.0567281725708515	3.310414957166241	10.428238480905236	0.6063397967137303	0.7757349372661836	0.14614255663183215	0.6213080748561628	0.5836338418544889	0.6093641088199758	21	4	10	8	2	15	21	13	14
PPP1R16B	3.695631016969422	4.131479860013548	18.85059435471277	1.1182982357041933	0.8498745344779082	0.14612539728278118	0.3307796150189907	0.574129979203613	0.5881486371000436	14	2	55	16	2	16	48	27	41
MAGOHB	3.8751290190202825	4.054153072876973	18.19415515417363	0.4227077691333103	0.5662091864911649	0.14611031123425786	0.6739725906680357	0.6169912281595534	0.682711245886513	36	4	25	21	5	12	32	28	40
DGKA	6.0598169040082075	6.168200976271992	85.30762756924403	0.38944785144168914	0.4391470728635848	0.14604042141150014	0.6392104406074703	0.6312125474323933	0.7052677026853887	106	21	174	112	24	120	173	51	162
HLA-DPB1	6.723761917240974	7.133590727330942	170.7053323849141	1.7243398658531992	0.9569630236300112	0.14592472300251932	0.1448709613166832	0.5227678010196534	0.5718852709559505	46	129	167	58	39	227	277	182	451
IGFBP4	8.266272207741583	8.332478435462908	391.6723848719735	0.3861260123748052	0.3914324070009909	0.14577309470423044	0.5818575884587837	0.6501945464704844	0.7167543115246222	527	151	401	417	199	259	801	533	617
KLF12	4.301101634318553	4.554189247945972	26.079785986043927	0.699697393394643	0.6089749142409826	0.14571207472653133	0.4766078364139989	0.6134706208512106	0.6697093313518965	37	3	64	22	7	18	67	27	67
IFI27	6.169445105394684	6.418047593658746	101.82276515715675	1.035196703817555	0.6671569298364513	0.14561413160058279	0.3259809668733513	0.6003821110468787	0.6451661889682008	50	27	60	284	29	125	180	101	235
ANKRD35	2.511238133039555	3.080908796711633	8.447548859976468	1.0500881779714175	1.2142718970986357	0.14561360150914382	0.49354746984361536	0.499521869868871	0.48854562463668444	24	1	3	6	1	14	9	17	15
NRBP2	4.74658874350349	5.00518972858219	36.35722350552617	0.5422882528346907	0.5534354527007024	0.14533300749331887	0.5952786157761943	0.6378536002570138	0.6831846813499631	68	6	76	50	3	34	67	42	89
SELL	5.293237713028983	5.679770360565004	59.97999351661554	1.342422423133678	0.8751791497098288	0.14525317426071332	0.348127583582377	0.5432019074156893	0.5901695805036133	12	11	106	68	28	35	238	39	161
VPS29	4.92826968280596	5.046465466672606	38.902792595332805	0.7087569664238025	0.4828980394517614	0.1452299910627307	0.35029715539885714	0.6397653238695931	0.6901635626973399	39	11	39	40	27	31	81	31	102
RACGAP1	4.169472844672981	4.349894400895801	23.6056786157224	0.9269437755729736	0.6350378551876926	0.14521922968330858	0.33218464860078617	0.6110238305253399	0.648986568414188	24	13	12	25	11	23	45	15	72
RASGRP2	4.261358146668783	4.629290515460518	27.35634327964379	0.7928533038423161	0.6856498666576174	0.1450704753991104	0.4686745755521813	0.6110238305253399	0.6406680068015863	51	2	69	23	3	28	52	31	74
SH3BP1	4.079289271647948	4.260668729696979	21.56095177575216	0.6341795659936691	0.5587626109499562	0.1450415204428517	0.5061658158042782	0.6374304270341189	0.6801917971446383	34	10	37	14	4	27	43	15	50
SNRPD1	5.552941670591682	5.675462622661477	61.202208564817525	0.7748522035602085	0.5127630978725182	0.144971009184379	0.3500404945302132	0.6134706208512106	0.6868962631416569	83	26	28	69	34	52	124	68	120
STARD3	4.722075762886318	4.863553670342573	33.24764724204223	0.5087558785297577	0.4943300721010711	0.14483584732630558	0.5626559164547164	0.616834679063578	0.696149449774973	92	8	38	27	10	28	59	34	89
PCDHB13	1.9520443372989507	2.49775759284404	5.387783967822202	1.426234871113909	1.4101242421174571	0.14482533112372212	0.332134022596184	0.4690726842369261	0.430787022704244	2	3	6	2	1	3	11	11	14
FARS2	2.6555842523694073	3.2420498163654248	9.243644207126327	1.163174131904078	0.9833617627878793	0.1447174729050765	0.4064638334902726	0.574129979203613	0.5603511380045615	23	0	5	16	1	12	21	14	18
MPHOSPH8	7.234091740031397	7.2726654750376785	186.2509986715328	0.3312460321952179	0.3136821369594354	0.14469829871443946	0.5867420221702341	0.6774148416578722	0.7294993924500085	250	54	354	229	68	159	359	183	365
SNRPE	4.407673507169742	4.50683929784635	26.08801003834346	0.5082146914545373	0.4390599959305575	0.14465904039333746	0.5444696669914845	0.6704154300913442	0.7012058214478671	46	9	19	34	12	20	52	28	56
SLC16A1-AS1	2.8996326677479765	3.443174645671029	10.960780071980787	1.156080401454231	0.8974240655712656	0.1446173402203794	0.39895552526479156	0.602101326962289	0.5820187168121244	16	2	7	27	0	12	28	15	22
IPP	2.879515555392976	3.267384477931734	10.293049791968423	1.3322050307559763	0.9340848422324243	0.14433096952412547	0.35729439843788097	0.5825832408387601	0.5576720558578679	14	5	1	11	4	10	22	12	25
ADRBK1	6.602155704135963	6.726561567317865	125.95061251042571	0.44509773811064157	0.43920814785860385	0.14429327156457974	0.5916715509732847	0.6486942178853907	0.7097443933650205	294	18	234	139	33	91	295	134	261
DDX46	7.183360329554742	7.208000182997004	178.01249450924084	0.26788652605439517	0.2757940011239816	0.14426176484990713	0.6367091240924615	0.6900586981366177	0.716690707213454	349	49	236	236	72	142	343	168	368
COL21A1	4.334156108548722	4.505877729734979	25.43401084036658	0.40750584410857416	0.5156262110718017	0.1442408325203715	0.675409370491214	0.6312125474323933	0.6954307327752223	59	4	32	31	8	18	61	34	44
PAXIP1	4.32401679670664	4.561324341681525	26.40756119826686	0.39843857648027886	0.57306456001506	0.14422116599080842	0.7159795976617567	0.6279583832976843	0.6818835886393849	57	5	38	40	3	26	41	41	48
ZC3H14	5.969246249624091	6.0338236839830515	77.49609230209873	0.305571226449374	0.3555491461873317	0.14414005380844808	0.664645584558024	0.6485108537400609	0.7287306866987111	173	20	93	120	21	74	147	79	145
AUH	3.924891895237845	4.117082804076675	19.53760003515413	0.5644900898342374	0.601036461745672	0.14413544264370018	0.5867420221702341	0.6312125474323933	0.6685398658766484	31	10	25	15	4	11	44	30	34
AARSD1	2.4074529247365306	2.80075793467185	6.4960240488295655	0.8761445273437201	0.9583544399580308	0.1440699583419467	0.4710445905012027	0.538723416837865	0.5702993243116199	8	1	6	12	1	6	18	10	12
TRAPPC2B	1.279250850663627	1.995510409808119	3.256717367628305	1.7190771942735072	1.8148460454447224	0.1439588431984589	0.2482417847626736	0.38818579574150164	0.34556876044101936	1	2	2	2	0	6	8	3	9
PSMC1	4.930874111613239	5.078478582068188	39.62322722433	0.55044953041077	0.4972428703705942	0.14380820808870115	0.5142923936227719	0.6438178662776183	0.6915403253466708	66	6	44	35	26	37	81	49	61
AC093642.5	2.942254816871458	3.216273396289617	9.599075874289209	0.7395346700996918	0.7535712784236744	0.1437902915674879	0.5264585701233944	0.6090386092596408	0.6116844306537332	15	5	9	8	2	5	18	12	31
SPAG7	5.290014594251646	5.45594160566278	52.63592579109985	0.9319799514364386	0.6088748360075439	0.14372559807942092	0.3041163114982055	0.593910791041469	0.6716009125253362	79	23	22	37	31	55	90	62	101
ERLIN1	5.309491844442336	5.368281411449295	48.7420533450353	0.38550750414106555	0.35678214141000086	0.14358388613009967	0.5935845699151424	0.67190233368464225	0.7232887499116664	91	19	47	56	20	35	98	54	95
DLG4	4.7344425176608915	4.90113582363418	34.0838641173154	0.3946372253814495	0.49039689229395017	0.14354432283350674	0.6746796575270897	0.6375722777671545	0.7012058214478671	69	9	61	39	5	27	65	47	65
MELK	1.9656556807845633	2.630695759189588	5.907382170324568	1.809938110347438	1.3635385467559022	0.14352872816887596	0.3041163114982055	0.5078118992687082	0.4520412294355375	5	3	0	8	1	7	10	7	21
ADCY3	5.182336457156489	5.332470602802976	46.69650410560858	0.36974901632875184	0.4525482113597382	0.14351612895229784	0.6842863968851728	0.6530417600935633	0.7097443933650205	90	13	65	81	6	59	91	43	80
RP11-421E14.2	1.7364094427564984	2.399829094350149	4.86718874875943	1.5953442545181264	1.5164852991948747	0.14349015143241595	0.27499664190037487	0.475555610237309	0.40918875588056025	3	0	2	3	4	9	15	3	10
SLC37A2	3.788496578792987	3.974979638579147	17.86444792711046	0.5361290964377906	0.6633622575270116	0.14340472292662076	0.6482161979280254	0.6098631754670045	0.6438246628213015	31	8	17	11	6	27	19	21	33
BEX5	1.6310934611472854	2.3965139145593364	4.510120856353681	1.5535243530326295	1.5892641107663443	0.14339895497393093	0.32489546103309613	0.4419553252908469	0.4137008505006193	4	1	8	1	0	2	12	11	12
LPHN2	7.791559155314403	7.893780637457416	287.3609441787656	0.5540027444998121	0.4405312251742618	0.14339857720994434	0.4686745755521813	0.6440304540776083	0.7097443933650205	258	63	639	290	124	241	482	318	672
DECR1	5.298657053347955	5.368306928072378	48.76625993309323	0.3955677981158334	0.37801454812060115	0.14336274048555928	0.6035930709742562	0.6681491859979074	0.7195762912659992	72	19	62	51	21	29	83	57	120
RBM5	7.371652613325806	7.444770028365767	209.29744965846714	0.3841411098176516	0.36354276189680607	0.14336174043735464	0.5876337634794	0.6725751771353535	0.7275885798177918	437	34	375	261	69	179	410	205	442
TSPAN2	2.810384563232229	3.1605917052237054	9.084138869141846	0.7239151644291381	0.9129906504477592	0.14335031655593475	0.5839206560304896	0.5577322870624489	0.5757365641713014	7	2	12	14	2	6	12	19	22
LIMD2	2.870088829967944	3.4772425055139666	11.427413165062347	0.8772969395334321	1.0362498081880889	0.14320559667688174	0.623644150083091	0.5647496693016031	0.5457195310559202	20	4	13	11	0	22	12	4	48
GLG1	7.706001367677701	7.7275854945977915	256.0453490341896	0.2567391917643673	0.27216439106041546	0.14305021379419086	0.6460169149697197	0.6944297481067715	0.7168856847742789	482	72	385	332	96	236	506	238	449
PHF11	6.263663633517118	6.314956872070113	94.88583273919627	0.27104577050106066	0.3361120015022771	0.14303979383266058	0.6953412260865981	0.6592637615524234	0.7296299126534624	164	29	147	129	29	69	191	115	163
MCM4	4.524082447600822	4.814369573188555	32.434867603387254	0.890508996241181	0.7286477213967245	0.14299205419916544	0.4674308913781405	0.5870486739917815	0.6334050154973604	79	15	10	36	5	40	94	31	42
CCDC125	4.080515030094456	4.2677437663872775	21.710069383823498	0.7378562718429313	0.5935751162727381	0.14297639826824599	0.4713715949473085	0.6235515242329261	0.6719544546283338	15	9	23	40	6	28	41	13	57
YWHAQP5	1.2593281284993358	1.996397833575646	2.973227136600472	1.6051536077901756	1.752832419754525	0.1429333023299841	0.26222767416089915	0.37607668143168854	0.3795012503641678	2	0	4	1	1	2	9	5	11
RTFDC1	5.801108652864752	5.846591733069766	68.71660976060605	0.38876996884621917	0.3265350359867303	0.14291636119996923	0.5491019265868534	0.6826863431487108	0.7275885798177918	100	23	91	68	36	65	119	65	138
SUCLA2	4.363418308277014	4.507042646983404	25.825319135420273	0.5551392760403063	0.4724401840673297	0.14290945993951945	0.5193298512150487	0.6709073504827122	0.7000055586715284	49	5	26	26	15	18	68	21	60
FGD6	5.703704565492357	5.755894473805363	64.1308700151502	0.35810488076583163	0.33380879372921496	0.14285425034002833	0.6087788233675796	0.6804714967968346	0.7296299126534624	84	23	93	79	27	41	120	67	152
SNORA33	3.5453591528696387	4.025187682740924	18.814225777587197	1.2416090067693057	1.1284919194826593	0.14281210926216825	0.448241751767401	0.5161931448740333	0.5188167332185589	14	7	2	25	8	42	24	22	21
SLAMF1	1.417605665002437	2.2892162770237983	4.354529714209742	1.9296927352121593	1.9695396978778987	0.14276710027818587	0.3153331330360588	0.3799358880995753	0.32155918675619805	0	1	5	2	1	13	11	2	8
LHX4-AS1	4.89778137070485	4.9966022474467104	37.08970520242584	0.45212704336588155	0.44042534863527544	0.14264631115972326	0.5927214420152945	0.636035400020695	0.7107969084289505	89	12	28	43	13	39	60	38	79
SERPINF1	7.010246668712359	7.20632233995177	178.9955291764899	0.8418339340806245	0.6198312056078966	0.14260891261723088	0.4167446471574661	0.5991379378435755	0.6735425198851963	283	70	57	168	98	143	364	276	262
FAM111B	2.4087473002541686	3.0609171619100213	8.09810833279423	1.487717959338518	1.3060568528009528	0.14238972808974093	0.359031163553166	0.48373878589993546	0.47692910697256924	19	3	1	5	1	9	41	5	13
S1PR4	0.7374776577684461	1.866826706881156	2.648219404002344	2.194747228092892	2.7544178095676686	0.1423655801458794	0.2260622967968934	0.25451506570403376	0.21252095019171777	1	0	3	0	0	6	2	5	12
DUT	3.8650803677770043	4.047977694763157	18.48231023054378	0.6147542434972215	0.5854936383630599	0.14217867598617387	0.5535643167603914	0.636716509762193	0.6754594953199822	35	4	11	22	10	16	47	22	28
USP48	6.436702793813125	6.537211750959814	110.35591027264002	0.35555417335450457	0.39572693236420386	0.14210269395436168	0.6521532367883701	0.6631612364760976	0.7262315621906031	196	19	199	177	28	135	212	79	228
KARS	6.150729352634083	6.2081624853025374	87.6995297874448	0.30837452261594944	0.33014399452735327	0.14205292729448915	0.6457270759861222	0.6707944327471208	0.7323416318010354	181	19	106	142	31	74	171	82	190
RAB23	4.471501778377314	4.607047057425852	27.404124449336535	0.4156148514277923	0.45121746541073376	0.14180963205225897	0.6306755024590104	0.649408742338276	0.716690707213454	61	5	41	30	9	24	69	24	56
CDK1	3.2979625953493428	3.7203456430940376	14.714437085582608	1.4659107133467817	1.034371585112055	0.14167981931068407	0.2984665913652345	0.5296519358947931	0.5484942921191934	20	9	2	9	5	8	29	20	48
MCM7	4.937186157906304	5.169626861186194	41.165886482037244	0.5614227331641757	0.5794402219824404	0.14157412358351112	0.5912666258445062	0.616516989541056	0.6804222731136889	126	8	32	55	7	56	91	22	103
CKS1B	1.4911149741495557	2.4443070412780963	4.724929117562438	1.9917120980189646	1.8160381856931687	0.14146720780792532	0.27154144010309766	0.4216520894536503	0.36177034499928146	4	0	8	0	1	13	11	2	14
BST2	6.310208690789148	6.382629361667259	99.59766537406176	0.3752784930807496	0.3763221089916221	0.14136055305188022	0.6108147859849798	0.6566027650204729	0.7287306866987111	142	26	97	205	36	118	158	92	191
SCARNA21	4.7720523283383836	4.921618608949924	35.88089378044811	0.8992542348735564	0.5769200096108524	0.1413281804943313	0.3307796150189907	0.6110238305253399	0.6800701857534971	20	18	47	29	17	31	66	42	75
FAM214A	5.8730381517186325	5.957491166956597	73.96505662936457	0.4567994432162177	0.4124181584506974	0.14129210488778793	0.5609020790455308	0.641391317326342	0.7199968147239532	71	24	145	82	27	66	136	90	126
AKIP1	2.804603178653885	3.247794518589222	9.80996431866903	1.1521103556276724	1.0131733482186114	0.1412330096053241	0.4245773122819921	0.5470916041074484	0.5496347008030057	11	4	2	17	2	17	16	5	32
KBTBD3	1.8125814497405166	2.4478603785893234	4.869208534583595	1.1844901219396353	1.4001619986251546	0.14101151088542513	0.43319642917013723	0.47716063186128654	0.4598053121145396	6	0	8	2	1	6	7	12	9
AADAC	0.3168855893542677	1.7557553817628575	2.480608908230029	2.557559681873557	4.2325742890820885	0.14099232703600348	0.17314350732170566	0.1407407183619401	0.0898393615351872	0	0	0	1	0	12	5	1	5
TSPAN15	4.131379210493021	4.349321735873423	22.487025494029147	0.5245218923215808	0.5485897258647174	0.14093532065396816	0.5935752856005125	0.641391317326342	0.6910063136809724	34	5	27	49	3	29	46	19	47
ITGA8	6.3632819632880215	6.600301320726722	115.53996773633283	0.5832865144866205	0.6335200520724169	0.14076675707491693	0.6317682760633233	0.6077286766424734	0.6685398658766484	247	24	216	53	34	50	353	174	169
MNDA	5.914200096443036	6.133217853311509	83.53139374236159	1.0143651323526093	0.6421748526984412	0.14076511827205157	0.332134022596184	0.5954288908565957	0.6696428661801437	39	29	189	52	31	71	242	61	199
NRBP1	6.9157545971078225	6.966212427592077	150.3860709889153	0.31756417983289015	0.3289687396762774	0.1406872685087693	0.6345884992455391	0.679960373320501	0.7342682136533879	278	34	161	228	70	148	223	159	303
CHCHD7	3.877516997961149	4.051590099260261	18.618570183992993	0.6225009223949332	0.5231544431630636	0.14066614301981764	0.5046537423808795	0.6817299972559009	0.6866038571502495	21	11	21	25	3	21	42	14	37
KIF18B	2.0420624831704464	2.685164582097736	6.118738022735072	1.3713587645019079	1.2870256475644584	0.14065820727635456	0.3835791981382653	0.5224246299904381	0.4770228800168554	10	0	1	7	3	14	10	5	14
POLR3GL	5.654977420789354	5.742296558028972	64.20894663023219	0.6148801528524185	0.4297297894333756	0.14065247566652103	0.38943998217124726	0.6491496733760335	0.7132586604910248	91	23	49	58	41	67	115	60	126
RBM15	5.496999328555937	5.617118971543682	57.063510782974255	0.35728972145571214	0.4019479634447158	0.14062106056194534	0.6575716536359126	0.6648604257787434	0.7296299126534624	126	9	87	90	14	53	119	48	134
HLA-B	10.185837804448214	10.268161060805685	1504.0482871674803	0.5398506636487749	0.4204219286379712	0.14060771230423794	0.4224380536232888	0.6709073504827122	0.7212316485789884	1631	921	1828	1272	456	1614	2605	1362	3175
NSFP1	0.16978373957862147	1.7590263444094698	2.0110989658415033	3.129827577715514	5.56739692837376	0.14060102039785208	0.08137112270014567	0.1089978362731267	0.05837631672992967	0	0	0	0	0	2	12	1	14
STIL	2.2455180107615846	2.892935709557914	7.098138100295986	1.3214855340164813	1.3785963621568467	0.14057943501745415	0.46351079431384645	0.475555610237309	0.46284757136202465	2	3	5	8	2	1	22	7	34
RAB11B	5.905742571914328	5.959854927429313	74.46381185443282	0.3334244456991558	0.3572589732290666	0.14057684115382826	0.6493580138958077	0.6616689413931683	0.7296299126534624	125	29	91	74	31	69	99	91	146
CCL28	1.967384677576956	2.617427906137592	5.6248676475341615	1.1993606791781575	1.3338872634270702	0.14056815107239579	0.4335133759212697	0.49826710160189924	0.470964021915119	3	1	7	9	0	4	11	15	10
VPS16	4.2989173267105585	4.520135357243386	25.812839891110073	0.5597887912219819	0.5172733518487576	0.14048870172063585	0.5830290712283269	0.67190233368464225	0.696149449774973	50	2	24	40	13	24	41	25	74
FENDRR	4.992267430658189	5.515732943132958	52.33421541072867	1.0633491398052137	0.850781466374741	0.14048765334631663	0.3966553283993852	0.5810003661547547	0.588940126578917	66	2	152	46	4	47	86	56	200
TESK2	2.592203674760177	3.0866283541381256	8.377527447264228	0.9657601730289533	0.9113047818406985	0.14048329422393951	0.4964581731362216	0.6058471747579628	0.5863593682900579	10	3	15	8	0	5	21	15	17
HTRA1	5.145996443519969	5.400148968714711	50.266929089278676	1.0971465237669966	0.7363501394562136	0.14044243914747342	0.2717393649013236	0.5695174394675748	0.643364575983964	80	13	21	27	37	29	105	72	118
VRK2	4.192662059012044	4.299305409116595	22.4343645289021	0.5277679741853689	0.4407955584591609	0.14035472181001774	0.5321332590717573	0.6847154839985995	0.7060262338580585	32	11	18	33	7	22	46	19	47
ACLY	6.987253346874661	7.0328403305027685	157.54717430817925	0.2729566297233882	0.32560608443733013	0.14029604912649135	0.685508626475484	0.6732861799936126	0.735738673373094	307	41	178	240	61	190	268	146	248
ANKRD26	5.285893559161318	5.52118217034144	52.84341330339654	0.5196988201474251	0.5309197975441496	0.140224493380302	0.601553062469723	0.6440304540776083	0.6901635626973399	143	5	65	87	9	56	132	38	124
TRIM22	7.5673964705215875	7.608506286021468	235.83219993799688	0.353376338977516	0.31428493988167633	0.14016576333752606	0.5674526945700564	0.6847853139664336	0.7339343163321657	279	67	295	386	113	227	517	173	468
RPS27	7.795225605476333	7.9197261961810455	294.84250755161713	0.749529837985768	0.5015174929555097	0.1401196509931285	0.3343544033991109	0.6175898200532209	0.7019130820862639	236	132	290	198	182	311	555	301	563
ALOX12	1.2268161816974312	2.370584726666678	4.037474441284936	2.390623483619885	2.1037896691846014	0.1400392424805389	0.199462225880311	0.3639002532130231	0.3195766740460411	0	0	4	6	0	6	9	2	27
SNORD46	3.0659897583606526	3.5092290922060196	13.098342454636175	1.4266585396846079	1.2288341269479357	0.14001640757705838	0.30830606767886665	0.4975547975768857	0.49455330118170343	9	6	3	5	8	27	21	13	18
ADK	4.6325668695342905	4.8346512637092305	32.69064856729208	0.6601919954570986	0.5377421736087985	0.13989155812676168	0.4815737908140057	0.6447385193077447	0.6906174004319432	56	4	25	46	20	27	84	19	93
CCDC176	3.1117397935763074	3.390663224925257	10.620476120746991	0.7202443778862189	0.6894164771652594	0.13988480674728684	0.49580943134576694	0.6110238305253399	0.6616699897456364	12	2	21	14	2	12	22	9	30
C9orf139	1.626415266642149	2.3175840651768924	4.284342612520298	1.3354655774103752	1.5799600642383198	0.13986976363442652	0.42090076608044674	0.4301474104701675	0.4160645107507704	3	1	1	6	1	10	13	1	11
NDUFV3	6.143381944150742	6.208069607271145	88.84464882825972	0.5140395454800717	0.37320957312725234	0.13984850271130794	0.46363332437850924	0.6648604257787434	0.7289250778663672	123	41	60	126	39	81	168	84	180
NXF1	6.226157497256377	6.309618741314528	94.49450246143289	0.4144220203871968	0.37429784021296464	0.13975115482529263	0.5672643559864864	0.6710879086260247	0.7312040011724401	164	17	166	90	45	95	176	72	225
CYB5R3	7.414887897136887	7.493606384202389	217.53387727382216	0.4407466579203761	0.397526761247453	0.13974556283904047	0.5453357352555871	0.6537974441064591	0.7275405786008549	616	64	203	193	75	229	393	235	359
PLCL1	3.2789688508456565	3.556954638366961	12.775517672827245	0.8852117897328146	0.7592280115781685	0.13957018029799656	0.45135107241620215	0.61033056465119	0.6190735755162426	14	3	17	6	8	6	28	18	33
NSMCE2	3.504018001369342	3.7202200439042254	14.277782577631363	0.654819163755441	0.6303216056700953	0.13956338066500604	0.5440040927337475	0.6312125474323933	0.6704950608605924	28	6	20	8	3	11	25	19	35
UBB	7.525420046329205	7.589368101381023	233.15491924205168	0.42059395790060505	0.364767770427706	0.13952333450423504	0.5269609045860262	0.67190233368464225	0.7319522067319167	414	56	200	294	135	261	378	222	436
KIAA1109	8.187384481478114	8.263705470354811	370.7965098057561	0.4113386335697164	0.3691983861625369	0.13947962220079294	0.5678829896788133	0.6826863431487108	0.7336042849851367	791	61	690	454	113	288	744	330	909
BTLA	0.3708219034842946	1.6677607526502718	2.1765525727997717	2.750386699959796	3.8307176790979613	0.13944075540718745	0.13879509132175843	0.1709003459664679	0.10670313723183714	0	0	0	0	1	5	10	2	5
NCF1	2.932784121793754	3.170998757971112	9.291474582936466	0.7234790741622269	0.6803638535359817	0.13939625534540767	0.5061658158042782	0.6375912676999976	0.6406680068015863	11	5	11	9	2	10	24	6	22
ANGPTL2	5.6217513432927735	5.834576934142044	68.13673932288884	0.8794692944852721	0.6106894078005546	0.13935951061168125	0.2840822680109486	0.6084630560195373	0.6801069118692835	89	8	46	68	55	54	136	85	146
DIAPH3	3.2788786125246987	3.8962920870951776	16.28784153929202	1.7918212538728717	1.1299969754811312	0.1392234710035198	0.2611410766367179	0.5227678010196534	0.5329820810580096	29	1	1	14	11	10	43	22	49
FRRS1	1.8584197149436028	2.5088131110253413	5.489297052694644	1.4783803759850744	1.4325576876009416	0.1392071183187693	0.3442450348910285	0.5004246197085089	0.4403899476892687	6	0	1	4	4	7	7	11	12
TMLHE	3.089623355452673	3.3606164533143916	10.416341251264772	0.669831144691765	0.6439556756099888	0.13918025672928894	0.5316133678368952	0.6376249080278934	0.6735425198851963	15	1	17	13	4	9	27	10	25
UTP6	5.637263482528972	5.712460475230485	61.66738641052207	0.3216440281844903	0.3673172053035934	0.13908106915733406	0.6691852188357071	0.6590028023479203	0.7363168138774022	125	15	64	109	19	66	101	58	130
CREM	4.346462624973839	4.492294304867833	25.33889367312905	0.48149244326445	0.4850647989934308	0.13906077013719467	0.5980895162310951	0.6518254268854042	0.707631658228095	31	7	29	51	7	32	49	16	61
TXNDC9	4.145247384104474	4.412706330852508	23.987538212765948	0.7205168953792285	0.6499064433540775	0.13899389516054045	0.5108521261403257	0.6175898200532209	0.6685398658766484	40	14	24	23	3	21	73	9	70
HADH	3.793742408730741	4.228076998420124	21.30028733385278	1.2821883495424726	0.9142902946790623	0.13898906696363036	0.2790216126499754	0.562709334551334	0.5890886442765404	36	16	12	11	1	26	41	13	72
COPS3	4.66290438941079	4.805063572401528	31.899706867638997	0.3677894606330089	0.45611163872908894	0.1389736029722659	0.6872037432353204	0.6530417600935633	0.7199968147239532	74	10	38	44	5	36	50	34	67
C4B	3.2665582962578057	3.8011826756952183	14.988637160640419	1.0658974447391418	1.0324977235045758	0.1389372131286866	0.47830830804352065	0.5461838369252773	0.5498133632848842	39	1	13	4	6	6	26	34	37
PTGR1	5.6865426683020575	5.81281770783321	66.66810544753571	0.56606051406306	0.45599178461738415	0.13882490408805748	0.4815737908140057	0.6520750430749316	0.714264794407843	89	12	52	111	40	48	112	73	176
TRIM23	4.386251574982532	4.561630707406362	27.028932140877867	0.5467621663347696	0.48570814122614103	0.13868628034039487	0.5456232256363848	0.6826863431487108	0.7039537199555636	51	3	27	29	17	25	48	31	56
SPOCK2	6.963629285122546	7.14448021198719	169.21444749833083	0.6705440916188165	0.5298091432995428	0.13863529349651452	0.4766078364139989	0.6351556208493649	0.6956605723603614	439	42	336	101	24	174	392	123	409
SFMBT1	3.997834781626566	4.181637304271062	19.925111258818337	0.5149731547516992	0.5299543748444341	0.1386274737445485	0.5960456325596465	0.6448445652642532	0.7000479982767479	23	5	36	32	4	24	49	15	38
CBR1	4.270506109879884	4.412679357966373	24.22181918581026	0.58954624135945	0.48837595375680515	0.1384814598983316	0.5202287496639502	0.6691308894094348	0.7012058214478671	44	6	15	33	13	17	56	26	51
STAB1	8.273032302569163	8.444690153797195	422.0828201327509	0.7388812649039875	0.544232766238974	0.13844600898135523	0.42050459843453813	0.6312125474323933	0.6946972792298439	1378	151	362	215	91	449	603	459	1026
PLEKHH2	7.470174220339492	7.5224928117227785	221.73350847531236	0.33716758648079354	0.33531429790144207	0.1383997157974182	0.6157766684381584	0.6798972808638725	0.7402420643222344	508	54	335	211	84	190	340	237	498
ZNF675	3.618521696717728	3.8508823019135003	15.389446428678959	0.6634988046702631	0.6118381507700723	0.13834844313632938	0.5252113000158362	0.6295935378156812	0.6804222731136889	14	3	23	30	4	16	45	12	30
JKAMP	4.115793586664481	4.276926098980959	22.31569928518749	0.8178835236468772	0.5767308002995771	0.1383312174756243	0.37864445929030816	0.6413322729072178	0.678194393154075	23	11	16	21	12	17	67	15	47
NR1H3	4.543189933834707	4.6516602640641835	29.178149462555734	0.5381977359140128	0.46468420832849355	0.1382561748407433	0.5488579346050838	0.6616309287511514	0.7048971901662349	33	13	25	42	12	25	38	29	84
FOXP1	7.3443973819344786	7.383324194803648	201.20507688948146	0.3251690621440344	0.30654016103231124	0.1382207486563427	0.6016855745232842	0.6847853139664336	0.7402548708854915	245	62	366	299	66	195	390	178	381
B3GNT3	0.15593633352153868	1.6580505952976246	1.838333812055693	3.0499108771470542	5.418384127347398	0.13821385397555833	0.07925483888629473	0.1089978362731267	0.06861969401384956	0	0	0	0	0	3	9	1	12
CYB5A	6.782326463088741	6.953713871346314	150.75303778696	0.9268285720370504	0.590052811389661	0.13817145871350148	0.2840822680109486	0.6024697752107013	0.6858828507887362	157	82	70	111	82	193	236	137	329
ST6GALNAC1	2.312849660079871	3.0297221493044875	7.957198158493095	1.7716463454355724	1.2491612260747036	0.1381639533890957	0.26222767416089915	0.5248120356718462	0.5013620511549709	19	4	5	1	0	10	25	5	25
NECAP2	5.848408958307852	5.924610318642465	72.40714610164264	0.39708206494149567	0.36757038143586657	0.1380993658090943	0.5818575884587837	0.679640378823531	0.7333756626790418	110	37	99	82	17	86	135	47	155
ULK4	5.064610003221015	5.206082258923706	42.72107176586859	0.36343274360286887	0.44091594956520486	0.13809785309569958	0.689232334568435	0.6609328278103689	0.7241182445726243	82	13	77	52	6	48	64	46	90
VPS53	6.234682809392866	6.298506641826011	93.38258438293448	0.31678439596845637	0.337785665201416	0.13807283085387656	0.6453723754779906	0.67190233368464225	0.7415360171322914	225	21	120	128	29	84	203	75	199
KCNN4	1.7895202547828912	2.7513722798348708	6.304767705578674	1.1014111160512188	1.6921014508767354	0.13805143372477133	0.6367091240924615	0.44929882674240035	0.3862056268459175	4	0	6	10	0	19	18	7	2
SNORA71D	2.8299614283643275	3.7049583827033223	15.121395583344178	2.345302592241651	1.8725340853078307	0.138013295949131	0.18960256766680378	0.3882999663909114	0.37247873394957615	2	3	1	7	11	41	18	17	22
SERPINB1	6.696708954472661	6.806025814072475	134.9965672452426	0.6642822466636065	0.4575898761348573	0.1379234179276676	0.43642742250872807	0.6372959278060519	0.716690707213454	77	66	200	173	46	148	240	111	308
ACTR8	4.093097311631735	4.317034861163987	22.395830913434352	0.44176339020620287	0.6110828875109723	0.13789446560394567	0.7016756532880135	0.6245562549119197	0.6801069118692835	55	3	22	21	9	21	29	38	41
CLASP1	6.8149872027391085	6.841015217068871	137.58367691722526	0.2595296207796028	0.2715139559113536	0.1378446153042054	0.6575716536359126	0.693154201339961	0.7350930584812615	246	46	215	179	44	119	248	118	308
MRPL2	2.7384118931444896	3.1797007343290304	9.22740355533767	0.6617569110474872	0.9637921078446866	0.13781110069357813	0.67182864763404615	0.5709951848714253	0.5690333863806974	10	1	10	11	4	21	20	2	20
RP11-486O12.2	1.6213453958458042	2.1443643964276156	3.7779405987192094	1.0961137231257367	1.4544157010611378	0.13779141724724397	0.43956511839560863	0.43074516205437663	0.4461660643337026	4	1	3	2	1	3	6	9	9
TMA7	4.456083188906666	4.586688630427767	27.965422452465894	0.5696025214285663	0.4970265653617989	0.13779102420799902	0.5116087219895858	0.662021411880912	0.6970875989541266	35	7	22	35	18	38	51	23	47
PRDM1	5.74208785301943	5.93227748227308	71.66918787880647	0.6949817502204763	0.5366889802318225	0.1376925900199539	0.4425044101139192	0.6312125474323933	0.6954307327752223	63	16	197	75	14	60	150	65	196
ID1	5.594734040630079	5.686781024408873	60.64491929690521	0.3584110595705108	0.36496035468185806	0.13762619436125856	0.6396852883578042	0.6831162508185904	0.7383526905859851	119	25	85	81	10	49	111	63	135
PARP8	5.763341279579006	5.930714621365806	71.69051416329404	0.5831123353000143	0.48968570732229755	0.13760784057527348	0.5074064270458397	0.6464383596249734	0.7082877744387562	73	21	170	97	10	54	158	75	168
CEACAM5	2.4235534532064644	3.1157906850534127	9.304783860732975	2.0798310110530482	1.565640677892075	0.13755224469830146	0.199462225880311	0.44881277225285116	0.42524611142124014	1	1	3	6	8	14	11	11	32
GSN	8.185629545813748	8.251994948492387	368.6032130162281	0.30363998841251305	0.35940897626293516	0.13752931467332785	0.6793039777019375	0.6826863431487108	0.7383526905859851	661	108	656	479	91	264	676	509	587
PRICKLE4	3.1900886218372437	3.4614664870642575	11.437995587581094	0.8286791438385273	0.6976271811001	0.13752717418684607	0.4686745755521813	0.616834679063578	0.6524675246726785	18	3	5	21	4	8	30	11	31
POLQ	2.8039936456142818	3.4480107453049	11.283085698401251	1.8295187503261765	1.0833310154628701	0.13751651117250752	0.3388752924290033	0.5634695128543816	0.5464931633839709	21	4	0	14	3	10	38	8	34
SMARCAL1	4.117714102734556	4.260562433148538	21.22602777169511	0.40360016472966037	0.47068785595825136	0.13743500959667326	0.655945985273422	0.6580530868675143	0.7210120508828177	46	4	25	29	7	24	47	18	41
RGMA	1.4698541877551783	2.2106964312377277	3.508450102545181	1.3931485719144694	1.4663755992894474	0.13743216202044753	0.3232183061324235	0.4603288022804314	0.46284757136202465	4	0	4	5	0	2	12	6	12
PSMG3	2.4470005654168294	2.847675709260538	6.766778376978233	0.8652756131103433	0.9431522589148985	0.13740029148986518	0.47830830804352065	0.5470916041074484	0.5898056775821968	17	1	6	6	1	11	12	7	17
ROMO1	3.200262905807605	3.5658661403779113	12.932886884682363	1.0736020392876462	0.887646657712669	0.137349686286998	0.45724384144774843	0.5850956995112451	0.588940126578917	21	4	2	15	6	23	19	9	32
CCSER1	2.0545355699262227	2.7823208201628034	6.585311851585107	1.066242359044263	1.4143684854036105	0.13731622237068453	0.5371007864796811	0.4918785844456044	0.45517390096506805	5	0	4	13	1	6	12	20	6
TMEM198B	4.283551682121791	4.409526144300189	23.964055507438168	0.48414406602025406	0.4547249492196686	0.13721568623075836	0.5911974455578703	0.6712086248326138	0.7167543115246222	26	9	37	37	6	21	39	22	67
KCNA3	2.9201858315189653	3.6212825588277697	12.856727096159409	1.491685903549171	1.118779788011761	0.13719032768637004	0.3205123684098781	0.5552988131001636	0.5259429703014196	6	0	37	8	2	19	22	23	22
VPS13B	6.994743204363622	7.069124526606309	160.7294936683567	0.351302321796168	0.3455476935851222	0.1371198327152524	0.628971533821256	0.6863435177974277	0.7415360171322914	335	25	243	249	55	146	299	136	380
SAFB2	6.962753567503615	7.055543419250892	159.27554347170886	0.4007362048979577	0.3829623082622525	0.1370576639325205	0.6038188116948732	0.6768133356660128	0.7363168138774022	398	46	234	209	25	146	289	163	334
TCEB2	4.906896891803523	5.0092808623062455	37.618624747850376	0.37528077707102164	0.4470689929462152	0.13705370495132768	0.6822335590482491	0.6440304540776083	0.7198408229323854	83	14	42	32	12	42	47	45	75
SH3KBP1	6.774392697374794	6.806339992975442	134.4066318692939	0.2650102736767637	0.28546555213783253	0.136992649576071	0.666523507734702	0.690663915277832	0.7406916413756928	258	35	167	188	57	128	229	133	253
RPL23AP82	1.9348518929956895	2.533438338648106	5.060569502054381	1.2279413929070238	1.2057749263902264	0.13679169838909547	0.4013789753058658	0.5227678010196534	0.5168203617812828	7	0	2	8	2	7	8	4	22
NAE1	4.869968322692128	4.98211320282506	36.207693961081574	0.3747298366669178	0.4104004837268805	0.1367577642440148	0.6461177683529336	0.6621832938100956	0.7336042849851367	56	8	46	72	10	31	82	37	69
SRSF7	6.329160625691509	6.404350967875417	100.88969436673024	0.390879916623939	0.36794730983705237	0.1366983961880427	0.5935168251229135	0.6668453343355006	0.7393723909941083	132	29	212	115	31	101	219	65	234
TRAF3IP2	4.502895604862228	4.604799989475477	27.77207748459477	0.32513934121419674	0.4282691613470362	0.13650076386284402	0.7174056003765467	0.6599436938083281	0.7287306866987111	42	7	38	41	10	32	36	28	64
CHEK1	2.6966632940815782	3.389850811785528	10.643486222673776	1.6918912445774	1.0928223793630076	0.136458117601673	0.3015071977876136	0.5682185354427082	0.5445646890334146	18	4	1	20	0	12	20	11	39
URM1	4.017896943671931	4.189851611961982	20.653876398210887	0.6850836516403712	0.5711650049454576	0.13644164727387229	0.5108521261403257	0.6420873418707429	0.6853402840231068	39	8	23	10	9	22	30	16	63
GPR155	3.3580378085499842	3.8974439165732306	16.254333013419387	1.2870006559408345	0.8646447745419481	0.13624819278628958	0.37186702410259387	0.6143501206145473	0.6024419372572377	9	9	27	19	0	23	34	9	49
RCBTB1	4.755350132277286	4.917719868164084	34.19228609368749	0.4182205715505665	0.459305072911192	0.136194524682022	0.6422240285412155	0.6564977029016277	0.7212316485789884	62	6	65	46	8	30	71	23	104
TMEM261	3.07601047692895	3.4638126470189485	11.811140541943862	1.0169409612071116	0.8606214634264208	0.13616225027304016	0.4281702858811596	0.6027558386337455	0.5965891367009137	17	1	4	15	8	20	22	7	29
CCNE2	2.0949782166131294	2.609076867905507	6.025500634020081	1.3378547783695596	1.3022618721983263	0.13616174953336826	0.3589962834435635	0.5016693359167825	0.46895119763329324	3	4	2	6	1	11	18	4	9
PHYHD1	1.9337386979040239	2.77307321859055	6.121142672903854	1.7633379702915313	1.3917172024370492	0.1361238233210144	0.23774130323884968	0.4996551933349193	0.4680737696181244	20	0	4	2	0	7	13	12	17
RFC1	6.20798583181257	6.251137217782706	91.22798442577046	0.3707543681080757	0.30680783724502975	0.13599957557846554	0.565875496135658	0.6935316744012823	0.7434223764789243	126	33	92	133	44	74	164	73	231
CCDC174	4.718563284974403	4.802771971207499	32.52712848686444	0.42375531745634487	0.3977220017973698	0.13592722301941312	0.606315185357703	0.6826863431487108	0.7289250778663672	42	16	43	37	10	29	45	34	80
HIST1H4I	1.6517616975970613	2.512542663484823	4.493753207264816	1.4678419565769327	1.4785419560365702	0.1356826789525925	0.35231877782032034	0.4718566317325672	0.46349650716987206	4	0	6	7	0	3	19	2	23
RNVU1-10	2.5204540789456136	3.365058911597551	11.897504597053015	1.8157728019341992	1.9220088919199985	0.13566208265001112	0.30827134498190717	0.38928034006497253	0.3587810172601156	3	9	3	3	1	31	11	19	11
RP11-212P7.2	2.403727968357312	2.78287465818613	6.647805347827509	0.8053496220669877	0.9358723961130997	0.13560318364366566	0.5412306841662151	0.5743652926522095	0.5799960782122301	11	3	5	6	1	12	14	3	17
MPO	4.69279676230685	5.486216601080758	52.56389808100102	2.4815769378317767	1.4172663661716327	0.13555151573871885	0.1666945997752969	0.44929882674240035	0.4906188887780948	23	8	2	49	39	37	211	23	209
TBL2	4.467727575643068	4.573328700605408	27.42100007511747	0.3240810514453678	0.45936766713926724	0.13553755616969046	0.7350567548413391	0.6547296126991069	0.7186186800539307	47	8	26	38	11	32	38	35	44
MRPS15	4.756185274183568	4.842251447815716	32.97793461811134	0.3697279412006868	0.38628248105925206	0.13550256478613815	0.6420968652960931	0.6715616515586653	0.7383526905859851	72	11	33	44	10	33	58	27	80
PSMB7	5.270967952051522	5.330283408371093	47.53640074442599	0.4069169076419014	0.3383007354147477	0.13550023081245555	0.5735003454367157	0.6964998603182202	0.7402548708854915	71	20	46	61	21	31	98	49	101
SNORD116-1	3.9580853594553593	4.3106144613417605	23.678796053965243	1.2823213723595916	1.0070924362296507	0.13548513693196024	0.30864601956298005	0.5260278936934373	0.5709725030425982	13	13	8	14	13	39	40	31	25
UIMC1	5.856172477236582	5.970329541381409	74.05583170277147	0.42357572377841335	0.3946159203696306	0.13544737394860815	0.5978694644545302	0.6817299972559009	0.7369966848944929	124	10	134	83	34	76	146	52	181
ZC3H4	5.9209971595675865	6.108748705923529	81.75536785049746	0.6672360046664263	0.5431323975924854	0.13539749939376286	0.4848449803133825	0.6312125474323933	0.695673375480693	280	23	47	76	17	93	135	94	161
NDUFB5	4.885164686140468	5.061771090944243	39.49431896390791	0.8885724085187149	0.5838094276559246	0.13533745674326433	0.318353304109061	0.6168873917994419	0.6862664917090096	41	10	19	50	29	32	86	46	76
ABCC9	5.8151730459758255	5.910622257588779	71.60051951248663	0.44473924675156057	0.41218456354208305	0.13522378295538293	0.5927214420152945	0.6633145135762376	0.7306827025927842	76	21	104	84	37	35	150	87	164
ABHD3	4.664415152832383	4.784286081401968	31.612651456162986	0.43108574693529733	0.3946295268348143	0.13518633184637852	0.6009136165424263	0.6967807322131537	0.7350930584812615	49	5	43	42	17	28	57	26	83
ST14	5.227425901398575	5.4957812633308905	52.76868839242187	0.819810769154602	0.6535003791253322	0.13510189865784625	0.46557176103579667	0.616516989541056	0.6685398658766484	50	14	25	147	11	74	62	56	128
ELOVL1	4.6193756873034255	4.718660044392162	30.302162821402995	0.4565062134650874	0.4106710375971785	0.13509550451314173	0.5835938111895932	0.6801424881752719	0.729879344149869	65	9	29	30	14	32	61	20	72
IL16	5.31510394599548	5.474817636922721	51.78660773540729	0.43593120175099825	0.48550915329588595	0.13509144897465483	0.6584359160059355	0.6447385193077447	0.7142980224738417	128	10	93	38	13	49	120	63	74
RUFY1	6.278169041769815	6.360678253302839	98.03195836529085	0.40789541858349515	0.37077329866242636	0.13509121005692454	0.5787968737560099	0.6774148416578722	0.7410823147969994	226	19	101	109	49	70	183	102	233
ADAM19	5.961638475568564	6.097257872834352	80.82168751471838	0.48627345876927863	0.4416562755449283	0.13506833981893285	0.5586031423793074	0.6616689413931683	0.7272005707454101	94	20	192	112	14	80	152	84	165
ZNF280C	3.112086618282627	3.5177128328044183	11.564794335136508	0.9547215122353896	0.7868364429910213	0.13506174317941633	0.41708640244804057	0.6066808237277967	0.6373008048986251	18	1	7	29	2	14	26	9	35
SFR1	2.3295355966275406	2.7347729688484437	6.447848679462756	1.1006533170451862	1.0142659835614518	0.13477914827710233	0.4202170951818842	0.5578639063971391	0.5569511605853554	12	2	4	2	3	4	18	9	15
SLC10A7	3.166760462734001	3.5388450367767668	12.042910199900707	0.6586505486460997	0.8144195827179118	0.1347722563115858	0.6281589969567132	0.5951364215785171	0.625882850992326	31	2	12	9	3	23	26	4	30
CTD-2020K17.1	2.6764051118560666	3.3639584283761814	10.245522643263648	1.0916193468333262	1.0737239669711534	0.1346725483986353	0.48793745112889286	0.5682185354427082	0.5484942921191934	14	0	23	8	1	25	24	4	21
XAF1	5.519536370274483	5.797997294931746	64.64891410822837	0.5668846449605757	0.5522775952052122	0.13462821236534142	0.6005399287750942	0.6599436938083281	0.6906174004319432	110	4	115	130	10	75	108	66	154
NME4	4.767279512935705	5.002670757313692	36.986661361723	0.5519258932359343	0.4896450879626668	0.13460984829858835	0.5981929871044844	0.6856018170067109	0.7142980224738417	79	17	45	47	2	41	73	36	72
RNF34	4.918431823053646	5.062344021122795	38.98452068930152	0.48692290034487473	0.4640966224642918	0.13458980792541173	0.5914436275850805	0.6652658529408835	0.7199412761422792	68	19	64	31	6	42	79	42	61
KIAA1755	2.1171855281094496	2.8093716121099246	6.465853322644066	1.7220062826493199	1.2652820444854107	0.13458801032442105	0.2546518853934279	0.5227678010196534	0.5046675226858913	2	0	3	14	3	6	23	5	21
EMC7	5.31204849454706	5.489211056820294	52.97895194029449	0.743733129613184	0.5192955709277034	0.13452458534683323	0.3651375452993031	0.6447385193077447	0.70480011204284565	72	7	36	75	38	43	126	44	128
ZMAT2	6.602952703759272	6.678076253057346	123.95425014361335	0.5759569275995468	0.39479776890377355	0.13439433587179386	0.398684737087433	0.6621832938100956	0.7357413462035285	134	52	102	132	74	124	214	113	263
ITGAL	5.161049538672871	5.5930012052958205	56.189153937623146	1.3543635825162874	0.8410430033801067	0.13434091475365903	0.3224241098457924	0.5836338418544889	0.6110455843629833	64	7	154	9	17	74	160	36	130
EXOC3	5.742719477820895	5.897797661078966	69.80609735693456	0.398018704967973	0.43904758058142995	0.1342621547541207	0.6581067910228606	0.6721974964403635	0.7296299126534624	183	13	98	106	10	75	138	70	132
TRPC4AP	6.142130021923073	6.264276291607031	90.7667618622989	0.38895302873789633	0.40785505357300245	0.13423012686306082	0.6367557415733004	0.6727599616861178	0.7372103100015108	203	17	176	112	17	88	206	84	168
SNRPB2	4.999979009252292	5.152986107490116	42.17722333868893	0.9120880469817895	0.5583389134287816	0.13412613638634174	0.30808823430723753	0.6167134960747088	0.6955242747029978	27	23	33	50	20	34	97	29	116
RIPK2	3.8526610945030213	3.9978816615265607	17.89868223568203	0.6807887095880003	0.5048439956854598	0.13411581712234635	0.4749795415319174	0.6831162508185904	0.6959437756065542	16	8	18	24	8	12	42	14	48
CDK7	3.2561400061780312	3.8235025438702617	15.306954687701717	1.3481229512077346	0.9225058100254578	0.1338341905246761	0.3374664496897028	0.6037927526914167	0.5935835867380918	27	0	8	11	12	8	40	15	54
STK38	6.245570832822353	6.292056259713913	93.5516664610502	0.2917133412118629	0.31370656821940807	0.13380854698213462	0.6694668783775857	0.6826863431487108	0.7495097443002897	132	27	157	124	36	107	150	71	203
MAD1L1	5.112122276324121	5.416583765130365	49.36285365566814	0.5705761293265244	0.6301567989610698	0.13376583714487758	0.631896798682718	0.6317794626189219	0.6747622452069286	167	8	59	42	5	76	60	51	110
MGMT	3.262002353098973	3.5587633234401084	12.336408813943653	0.6967498324847375	0.662070248462638	0.13375155437947978	0.5491019265868534	0.6423693125398	0.6772077451532389	30	5	13	11	1	13	20	12	37
SKP2	3.408754965406155	3.6340227529599685	13.085013745826378	0.6369810164674669	0.6110460340765695	0.13375085467861855	0.5491019265868534	0.6375912676999976	0.6860818265020963	29	3	8	20	4	10	31	15	30
CRIP2	5.703116678704154	5.817355759467653	66.3061767054393	0.3148602454430444	0.4144644597733331	0.13367237743021368	0.7218525590045237	0.6648604257787434	0.7363168138774022	139	13	112	73	21	42	97	87	171
PAPSS1	5.158834193910402	5.231982608259133	44.35861565734656	0.44077024032478984	0.37568843432069426	0.1336305163142467	0.5674526945700564	0.6826863431487108	0.7383526905859851	77	19	57	34	18	52	81	32	90
FRG1B	3.217265648704166	3.6299526890573603	13.596372030945101	1.3166210416374382	0.8983536723774311	0.13361006773785403	0.2721116569200552	0.5954288908565957	0.5935835867380918	17	1	4	12	12	15	29	11	39
HERC2P3	3.2434656767230736	3.5322138623445727	12.06327704652274	0.6961606206115244	0.7039557961230063	0.1336056206114536	0.5440040927337475	0.614305439156831	0.6675445884444151	23	3	23	7	2	10	22	18	28
KCTD18	3.308583259069015	3.5143775756061437	12.189419306778317	0.7137186107463432	0.6078332028776239	0.13360228909836547	0.5061658158042782	0.6558713629003099	0.6804222731136889	24	5	6	15	4	11	27	11	30
CCR7	1.3901151573395516	2.527192403601109	4.7534584686785495	2.383543080750612	1.9419078425169967	0.1335156688402081	0.2135270872504735	0.4059578306160433	0.3575886494424279	0	0	8	5	0	7	29	3	9
TUBGCP3	4.93573931039198	5.0636810596072825	38.33429365203115	0.3481989478988735	0.42167894102283704	0.13337962667197495	0.6872037432353204	0.6644363585490844	0.7383526905859851	90	8	43	63	9	43	87	32	69
DUSP11	4.082681259487518	4.269486698710498	21.111657380146536	0.4760940852238727	0.4943989321582318	0.1333393015177674	0.6209143369073625	0.6685815535090773	0.7209267515007441	32	5	30	40	4	14	44	21	61
SIPA1L1	6.626936068701307	6.698602036069825	124.30136662372449	0.3907911924705696	0.3523052645851258	0.13332199545923304	0.5927525530339436	0.6826863431487108	0.7476025780839624	140	46	200	222	28	116	206	107	308
MTFMT	2.745553244037901	3.1517328209649214	8.802564546400271	0.7633177814585591	0.884906683396352	0.13331895937550642	0.6083185679209704	0.590376473313871	0.6024419372572377	10	2	6	15	3	2	21	12	32
RPL13AP5	5.262748551744445	5.3872113422501116	49.756071007007876	0.46675451517077626	0.4887053845303153	0.13316776700902794	0.6087716358337937	0.641391317326342	0.7142526452882532	85	24	37	51	18	32	70	81	95
ATAD2B	5.872651324099731	5.939960490174195	72.70612498240115	0.358598396559763	0.33731027050834334	0.13314873270550587	0.6170036387729589	0.6847154839985995	0.7497399129821593	131	17	123	71	32	67	150	51	173
IGHV4-39	2.2810985531989263	3.407496184560074	10.714346826672797	2.793638148186232	1.6268194986440803	0.13312091750816626	0.16001747194491836	0.46836070909428396	0.40671588942062825	0	0	5	28	1	23	20	12	31
RAD51C	3.09089758515153	3.4217780490495935	11.059603763394591	0.8233578265076591	0.7388202192796449	0.1331135547693487	0.483209224438567	0.6175898200532209	0.6524675246726785	16	1	6	24	4	15	24	11	22
LSR	4.584923306634688	4.7904078707338895	31.4987145380548	0.6279880933850939	0.5607898147268022	0.13308200751766164	0.5491019265868534	0.6363821601334624	0.695673375480693	47	9	18	74	7	28	43	34	97
C19orf43	6.311794304162033	6.383259472388359	100.4488631036145	0.38894456741302824	0.3811861241088294	0.13307769385164064	0.623644150083091	0.6653889918837522	0.7409754958551772	171	34	129	77	50	109	183	114	134
MXRA8	5.94582108195428	6.080090318063975	80.30303745674499	0.5468849926819884	0.47035420468810785	0.13305241741607168	0.5352596218744048	0.6447385193077447	0.7215847500652398	252	22	58	69	25	81	169	90	128
SNORA34	3.5572788819750407	3.969072275803894	18.490145117472196	1.2951311630681213	1.1208708289769365	0.13300752333518528	0.3448110521113449	0.5204033428652208	0.5478209672477665	9	9	6	10	11	38	32	19	18
ATP6V0A1	6.451117438746386	6.47738837299459	106.76647528642387	0.2635955440306942	0.2638302829095259	0.13294092245530736	0.664645584558024	0.7084587769441896	0.7487143489764144	181	35	144	137	45	94	178	88	254
ADAMTS5	3.2202748831514634	3.574586966439217	12.19151249275001	0.7140409216189137	0.7643092120473755	0.13293702192266682	0.5713478177286365	0.6024697752107013	0.6488256769952906	35	2	9	14	2	11	44	13	18
C2CD5	5.255712166654078	5.357541297412798	49.043834616289125	0.6342707466580809	0.4500379498790887	0.13293268203779465	0.39898023085359235	0.6599436938083281	0.7222333968146178	64	31	46	38	17	50	98	49	81
CAPG	5.642413019831405	5.794688135183897	66.5181775086794	0.8279143616996142	0.5335350892530824	0.13288764947777296	0.3892624349330431	0.6264467777045114	0.7038120921323432	92	32	23	87	30	79	109	55	156
PCNA	4.7519670069505295	4.990427724923952	37.311423748737866	1.062762343972548	0.650117751829183	0.1328771371016124	0.37763674075451364	0.6110238305253399	0.6800304257331726	64	18	7	49	13	39	82	38	73
CLSTN3	5.240773467584912	5.422756410315523	49.67644762464471	0.34332772871826905	0.4736419004216689	0.13282702968444832	0.7334212977784326	0.6676968584356568	0.7212316485789884	123	8	63	83	8	61	80	59	83
SLFN12L	3.2357996621010936	3.85862173577115	15.150102457218967	1.3205982101823277	1.0079283454001244	0.13274893860388726	0.3393322385518106	0.5689519305059483	0.5644176905730354	9	1	44	13	1	29	36	7	41
SNAPC5	3.269091375240904	3.59958362586101	12.794329300134827	0.5617111775100125	0.7259192358968518	0.13274314969026835	0.6735084325070051	0.6192150893668061	0.6591152923089666	15	3	19	23	1	19	22	18	17
NCAPG	2.76736318771841	3.2525260098511346	10.018950590114388	1.301315742687104	1.0593929482112447	0.13265269330091087	0.4210584946726773	0.5573089107375405	0.5533723457099029	11	3	1	13	5	16	34	5	16
MAP4K1	2.536258899610265	3.5013809826550792	11.725358906837204	2.6771921650012853	1.5306892173891595	0.13261440923790838	0.1780046109189838	0.475555610237309	0.44203454327409547	0	1	28	3	3	23	35	8	29
TRIM26	5.804875395064351	5.881333735997995	69.78212176142347	0.3327729461872068	0.35753398439887446	0.13260518265443882	0.6664374432657453	0.6822272960707028	0.7487626456648002	116	15	72	128	29	78	102	64	152
CENPE	4.080175224625165	4.820896270842057	32.763769261467075	2.3692157476853786	1.1517575107918265	0.13254219842221607	0.26222767416089915	0.5112189432894448	0.5469539502242082	48	18	0	36	5	40	94	32	74
EEF2K	5.597313638569694	5.7305652719472615	62.29673684978777	0.4496206501108568	0.4387558371115912	0.13253507214354923	0.5981929871044844	0.6615878778325271	0.7314927629352214	186	18	76	58	11	63	112	65	129
SIL1	5.130060587685762	5.272451426320434	45.51303059960915	0.6549444767416776	0.5020993816790442	0.1325262789328151	0.4710445905012027	0.6391503634568191	0.7129282577331957	114	13	30	31	23	57	79	37	97
PRKAR2B	4.408179486926063	4.639546692696368	28.671081300046392	0.8308547066815877	0.639569737816132	0.13248920941191308	0.4184553821876978	0.614305439156831	0.682711245886513	33	18	39	18	6	13	83	22	86
SPAG5	3.6211337416258482	3.935252121679338	16.580819481027838	0.9713741636875078	0.721920176466551	0.13247994486343084	0.45008020632640733	0.6143501206145473	0.6586517711976277	36	6	4	25	4	12	53	15	37
ATG5	4.550266869432053	4.669847475939127	28.84057687176572	0.32952681810425527	0.4220591281482928	0.1324170720156203	0.7042377210934343	0.6668453343355006	0.7410877867353352	49	6	40	50	8	28	48	33	60
CHKA	4.799727127252585	4.937806980243513	35.36044826761194	0.5361922666853074	0.46698345692095405	0.1324030873416747	0.5674526945700564	0.6592637615524234	0.7241182445726243	64	9	20	69	13	38	56	33	86
NDUFAF7	4.0479218264755845	4.356180718507261	22.35761830574204	0.54822837539988	0.5466374713082518	0.13234579311843267	0.6340972231804057	0.6817299972559009	0.7086666565535347	52	1	34	34	5	20	46	27	50
STX17	5.067142334642018	5.134473646423982	41.26995901642974	0.30570982705786465	0.3694217672798599	0.1322498087604729	0.7104990287457286	0.6803059695831924	0.7431032039920866	64	16	47	55	15	50	52	39	86
VRK1	2.50225662938513	2.863983788873248	7.518838063467639	1.216994740442303	0.9745132061052257	0.13224262711122042	0.34505185721531983	0.5831319227371629	0.5603511380045615	4	5	9	3	2	7	15	9	19
NPIPB11	1.930519211705038	3.048217044978312	7.476440831975641	1.2618179386459385	1.5769949326791408	0.13216715966597195	0.622742100417046	0.47696125893462554	0.43621320878822023	7	0	12	8	0	0	25	13	36
FXYD3	3.339581262051646	3.678891820677061	14.496529679065654	1.1482606096826682	0.879182331666137	0.13207997245945055	0.3497092154293954	0.593910791041469	0.5982703130528864	6	11	13	14	2	18	18	18	35
TMSB4XP8	1.3911982658452808	2.3530880096953855	4.822870613992838	2.5062121447892314	2.082781545635135	0.1319903534301757	0.18792290482909396	0.3978451791211032	0.31697337143196463	4	3	0	0	1	5	8	9	16
C6orf25	2.7991952212273663	3.343784104049044	10.642139849551011	1.3542617104353456	1.126685130216273	0.1319428102067162	0.3601308855565626	0.5362825020784759	0.5448519603111077	8	1	3	13	8	15	24	3	41
MAGEF1	3.9454497871119174	4.284129160789066	21.224521453205437	0.638506615241646	0.6040638938943673	0.13186630356046214	0.6041893895251267	0.6668453343355006	0.6901635626973399	41	6	23	41	1	11	48	27	59
DYNC2LI1	3.8078117064367127	3.983543941215659	17.837183379106417	0.755853866087852	0.5836064378071298	0.1318610087413757	0.48462108591323816	0.657527926597285	0.6854132430613369	10	6	22	24	9	22	41	15	29
FAM189B	3.353752082340826	3.62902346108062	12.897866638994484	0.6563016474017999	0.647198309338084	0.13184576188483751	0.550173432330997	0.6332897332062957	0.6851646253614461	26	3	9	25	2	10	29	17	29
PRR5L	3.263548646829776	3.5467657640143493	12.295607315852614	0.6039727783181165	0.7088462648383481	0.13182852315310778	0.6187544691440873	0.614305439156831	0.6677556190260007	19	3	25	9	2	13	16	19	28
NBR1	7.442503710164317	7.469732556647475	214.52276391358478	0.3207175585193486	0.2728337439098442	0.13172970266484207	0.5851991483954422	0.7119491943168824	0.7517626263134801	256	82	263	311	98	177	420	199	421
GSDMD	4.808571203548952	5.053282133531589	37.72557418233827	0.5026303640788264	0.5114686411982463	0.13171706179902104	0.631896798682718	0.6717338178567943	0.714264794407843	107	8	51	49	3	36	67	40	96
TMEM117	1.1805474339555198	2.089385425838877	3.564200069837985	1.308517165222502	2.066798925144943	0.1316343744670135	0.4623737847494409	0.3670434479776744	0.3309735515129436	4	0	2	1	1	1	6	14	6
RNPC3	5.355523006608471	5.4175041039524805	50.209020386709085	0.2790586846656336	0.33699034792554217	0.13160992947050634	0.7061983914954958	0.6826863431487108	0.7523753016661439	90	19	68	69	13	46	79	56	100
GRIPAP1	6.5741157399716315	6.644588518038628	119.24825802415143	0.31100994204235727	0.33185039429015917	0.1315739860518802	0.666523507734702	0.6903663935616053	0.7546246384490166	264	21	187	168	38	108	231	116	235
SEMA4D	5.774324198433183	5.943587560443258	72.63484369946073	0.6222745141198626	0.5061770905833135	0.13154938439596153	0.48872948172548064	0.6473431853179928	0.714264794407843	72	19	193	61	17	94	152	50	151
NDRG2	5.7880029463371905	5.970274491025275	74.34430058590722	0.46705919019024805	0.512323455575229	0.13149544482142037	0.6459343894187274	0.6539019585567876	0.7097443933650205	97	9	155	70	33	75	88	111	139
TIMELESS	4.63011621541899	4.942043357355016	35.321772414479554	0.9951740536598516	0.6880290391372874	0.13132052470122355	0.42508942884070816	0.614305439156831	0.6685398658766484	99	5	8	43	15	47	80	30	70
SNORA79	4.513510462503274	5.100832708895867	41.64119564682584	1.8855425458579056	1.3028630940094226	0.13125433508416862	0.19195369790972602	0.4782805665900749	0.5325388668559141	11	25	11	15	20	92	72	47	36
PPM1D	4.21823859946275	4.391791223564594	23.672210675310687	0.4736622307050103	0.48973899029544643	0.13124620328512115	0.627711954512095	0.6803059695831924	0.7212316485789884	31	3	44	26	11	23	40	30	45
PSMA4	6.218555089443097	6.333386268009386	97.63941073349505	0.7332563910117151	0.47737824085581154	0.1311164928252552	0.3307796150189907	0.636716509762193	0.7240930482836991	97	43	72	83	62	118	178	81	187
C2orf40	0.8669753351474594	2.379514679393369	4.4157590721113555	2.4210680287010753	2.9711891859148394	0.13100759502199794	0.30222729548391825	0.2651585399600082	0.18525000429265276	0	0	1	5	0	0	13	17	13
SREBF2	6.497864974127166	6.560529791439493	112.4677948575348	0.28170084685806107	0.32585241882770655	0.13098887664469544	0.6982738887876002	0.6871382274833102	0.7554283401823767	247	27	148	167	35	116	258	69	235
ZNF484	4.55203461783337	4.6512028455618015	28.74496287715129	0.33458587579633997	0.40747981470808003	0.13097959600324227	0.7006193261901755	0.679640378823531	0.7415360171322914	43	9	46	36	9	38	58	20	51
DGCR2	5.0830066470377915	5.214354232390931	42.689241290036676	0.36366578954300216	0.4132158161048911	0.1309096182061497	0.6706987936612899	0.67190233368464225	0.7437230375361368	111	8	50	64	10	44	95	36	86
CPT1C	1.627954171605155	2.318263487632422	4.290662517986099	1.479428991669361	1.4439299888600923	0.130900383219313	0.34282513487781907	0.48406875654749065	0.4674713846814467	9	0	2	1	2	6	15	6	6
COX18	2.942424862716072	3.2489374283725696	9.536643742446888	0.7870115986541275	0.7441217402322959	0.13077070951279077	0.5025962332123358	0.6118151387032269	0.6524675246726785	9	2	19	9	3	10	18	6	35
KIAA1328	4.227084471102585	4.4445624282603	24.4002316243666	0.4787800599697076	0.500843711661607	0.13072416966090727	0.6462057103460637	0.6831021385528413	0.7212316485789884	54	2	34	25	11	19	52	32	45
PROM2	2.629924899461606	3.4112201283359527	11.192040795960237	0.91051432136721	1.3028864976654997	0.1307179988896033	0.6421743776094788	0.5292207541150311	0.485870801615095	8	0	6	23	3	37	7	7	20
SEC13	6.052544945926175	6.098671430536692	81.49640721643193	0.27087223823424517	0.30782608901275793	0.13071551641911625	0.6898303184072612	0.6838559131227662	0.7558909985962518	170	22	93	116	31	70	143	89	154
MCCC2	5.161874945765292	5.265938386356414	45.12603872822653	0.4420251932201102	0.40652927951742585	0.13070785262166268	0.5927214420152945	0.6803059695831924	0.7402548708854915	64	20	39	86	10	43	76	51	87
GSTO1	5.832816167822977	5.870549211015532	69.56562775239543	0.30948258511969773	0.27828297812418984	0.13069972633757315	0.6347229144001073	0.7141538091624645	0.7554283401823767	123	27	79	88	28	58	148	50	156
MRPS31	3.926995588523035	4.080873905106335	18.640402015023614	0.43291299326851873	0.4680772812726291	0.1306352118695651	0.6560573796854122	0.6871037891634298	0.7275885798177918	35	4	23	22	8	22	43	10	43
MAP1LC3B2	1.805139403164377	2.3153889928944453	4.616014196569268	1.4419498603277725	1.3192552593831908	0.13062398136530637	0.332134022596184	0.5016693359167825	0.4732575509309424	1	1	3	4	3	6	11	6	9
LYPLA2	3.9481411984943073	4.273563022249473	22.12719223879617	1.0887331767392228	0.7685539614460138	0.13061912540530815	0.44648085639143037	0.6085099875706644	0.6427277838752145	46	7	3	23	10	29	32	28	44
TK1	2.7876360005455463	3.268533021013514	10.89019805781346	1.5957235049152314	1.2592726910342713	0.13057667380837218	0.2703931976278622	0.5087651554438766	0.5059170359299375	8	6	2	3	6	11	16	20	21
ZNF786	1.7615605309012579	2.463296324372384	4.619959955938054	1.3600098964845184	1.268894276306092	0.13054440242241275	0.33420010084175333	0.5227678010196534	0.5226588291626537	12	0	3	5	0	6	12	8	10
RPH3A	0.9043561867677348	1.945462743311689	2.6465859514295156	2.259577466159761	2.1880059379649257	0.13045461282844126	0.17472751567625866	0.3430051603895248	0.329854263660322	0	0	4	2	0	2	12	4	10
NDUFC1	3.963443885001929	4.074889964475892	18.91365796842983	0.47730873351454095	0.43383279122425655	0.13005722816502288	0.5980895162310951	0.7016874621396942	0.7294993924500085	31	8	16	25	7	20	34	14	46
TBP	3.787289455927038	4.0788149370335045	18.120667072911644	0.6933535674117465	0.620794205548049	0.1300190458262137	0.5256024836788828	0.641391317326342	0.6901635626973399	55	5	16	19	2	12	49	17	50
IL15RA	4.965833956356933	5.163207624637727	41.04288773532967	0.43578770231983605	0.46429659167404524	0.1300015134632923	0.665697407249362	0.6817299972559009	0.7311888701530729	92	12	67	53	4	27	77	44	117
ZNF101	3.74698263242695	3.913508955968972	16.49186985787522	0.41725981557452124	0.5364433173231797	0.1300001880096163	0.6964000312928655	0.6578029753561527	0.7107969084289505	20	4	23	27	5	22	36	16	23
TAF11	4.660782153219399	4.759381346615268	31.47818061237387	0.5059542299218772	0.40173610483090244	0.12997873130527512	0.5352596218744048	0.6958202363448822	0.7372919456500878	37	16	30	48	10	34	62	20	73
RFT1	3.824460985185769	4.060787985424881	18.336527582276997	0.45782079122776415	0.6167181091348423	0.12996183848381554	0.7050497309967532	0.6363821601334624	0.6889400479577245	40	4	12	32	4	20	35	28	24
OTUD5	5.83806519703665	5.897377180765036	70.65283365258982	0.2898977507488015	0.33440686290214844	0.12992740508984318	0.6909504478871494	0.6809317795748507	0.7558909985962518	137	23	119	74	20	79	122	66	126
CMAS	3.5103907949197333	3.6785286043853547	13.670709472786488	0.5038047101193002	0.5078627124476266	0.12987272035865383	0.608424126383969	0.6826863431487108	0.7161091540041274	26	3	16	15	6	12	36	11	29
DPCD	1.7664550126256198	2.3829010997828886	4.393660819460239	1.1798957394433556	1.2550088759689833	0.12983685938109157	0.4103916037834842	0.5141815055617294	0.5226588291626537	7	0	2	7	1	9	13	3	9
PARK2	1.6122090516388043	2.294195606153072	4.112477214481751	1.045584709333836	1.4445261113956531	0.12974300065718428	0.5226318471652427	0.47652983741706034	0.47109760845792376	6	1	4	3	0	2	15	10	5
LRRC28	2.5104237320108576	2.871892493029738	7.304729934559532	0.7310437188270901	0.9537821150019985	0.12968252142124173	0.623434705601634	0.5686141600651975	0.589024867046637	14	2	8	3	2	12	15	10	8
PBXIP1	6.15595370217877	6.24588451542603	90.79101398874103	0.47613898603792476	0.40112177287935563	0.12966458500172207	0.5488579346050838	0.6681210568182496	0.7430098263259051	94	27	189	79	38	89	145	105	169
CMAHP	4.541115888648001	4.6906163224192285	29.473761136400693	0.536996229490599	0.4808608592017844	0.12966392741935132	0.5738931452824866	0.6648604257787434	0.7247590973713345	31	10	59	30	9	33	77	15	64
DDRGK1	6.0174090034882095	6.148613585687707	83.69243518195012	0.3971029825892377	0.41670374073440314	0.12963584565835692	0.6420968652960931	0.6785989930756541	0.7415360171322914	244	14	92	121	19	87	142	88	172
SLC16A13	1.6796754648827905	2.2898785229084453	3.994045854749142	1.116600975678916	1.2714191184558004	0.12957187162228956	0.4328043724589567	0.5045440774530653	0.5188120228804425	5	0	3	6	1	8	12	2	10
ELP6	2.224006223253308	3.0626033279899656	7.781434632285431	1.7117114378081435	1.3696873110762149	0.1294089282171637	0.30222729548391825	0.5005505648679309	0.492547408649905	24	2	3	2	0	6	44	6	15
TPM3	8.642908229898213	8.673747606347964	496.6802947059197	0.3417668168167348	0.2875583739665214	0.12940323055643985	0.5577111301629197	0.7119491943168824	0.7592328490324864	776	205	679	421	228	469	946	410	1007
NFRKB	4.825605335118299	4.975372426918797	35.8911160547045	0.3439010563696057	0.4397490341716712	0.12939918833789904	0.7153381441585146	0.6731515314759443	0.7393723909941083	74	7	42	64	9	45	59	22	98
SNX29P2	1.4391415837957344	2.0892080326381883	3.340727230970181	1.221985739055295	1.4617061418222579	0.12920935714014511	0.398684737087433	0.4581511379268141	0.4701250927727704	5	1	3	2	0	7	11	2	7
NHS	2.5678171010369106	3.0673629439247367	8.240569986488971	0.8927630999617092	1.0146347251682628	0.1291401530338298	0.5524649253446685	0.5646424319918397	0.5789120759071499	17	2	12	3	1	3	20	18	17
ATF7IP2	4.23946349140986	4.427880885091588	23.86794887151495	0.5228019238087238	0.4934513568666207	0.12910003262528302	0.589759983291613	0.6725751771353535	0.7272005707454101	34	4	50	26	8	22	55	14	70
FAM21A	6.117444225352792	6.1704533460041056	86.07589166817982	0.3493421714992498	0.31674012507013166	0.12908769207715529	0.6104763270878009	0.6958024699290889	0.7583483401215513	171	24	100	86	44	67	142	88	199
RGS10	4.250278539177316	4.473801007166533	26.292485916593705	1.1355740070608473	0.7192003734430406	0.12904689077229725	0.2578242774351955	0.6024697752107013	0.6675445884444151	17	18	23	13	11	25	38	29	70
CNTROB	5.093587030850548	5.2338969169539356	43.440914895993195	0.3212430356241557	0.4319253189989567	0.1289034536533293	0.7382067680656045	0.67190233368464225	0.7404587789751572	104	11	52	66	8	48	55	40	119
RAD23A	6.222834965192642	6.280280581091816	92.30306464407434	0.29577447396003953	0.31580022692653376	0.1288933930958634	0.6706987936612899	0.6879650817516947	0.7608330099042676	211	23	139	107	30	82	211	70	190
C20orf96	3.010497213933568	3.257083110104135	10.071647891914841	0.7528882508912961	0.7087485575579108	0.12888001323399922	0.5296830731452449	0.6362221363597573	0.6524675246726785	15	4	6	9	5	7	15	10	36
PLA2G15	3.0292974206880277	3.370401164153528	10.548592318532927	0.7315483021728366	0.7711434720796183	0.12885086422425115	0.5911053399471955	0.6140575519287775	0.6470952713564394	12	3	17	8	4	9	37	3	32
TMEM2	8.472252415921298	8.553822165212331	455.64856816346924	0.491448195809818	0.37956510887629485	0.12884359585796962	0.5245537046839397	0.6871382274833102	0.751232459596389	326	154	916	607	160	450	737	421	1048
LZTS1	3.509638345091091	3.9727450918673397	16.84425705530347	0.8737005907809671	0.6451787432199436	0.1287072202207435	0.5413698176305993	0.6910996875513861	0.6860818265020963	40	6	27	14	0	13	40	21	38
GMPR	2.930329756512982	3.2727398074294123	9.716587119309214	0.8268984458253277	0.7434311101600167	0.12864699642204652	0.4885333401438064	0.6190644253331902	0.6667005384523894	24	3	5	14	1	11	19	10	26
KLF15	3.4481056334512243	3.857987686116131	15.382702438443626	0.5142053536690027	0.800379124492617	0.12856405267080742	0.7477517834705797	0.6085099875706644	0.6406680068015863	37	3	12	19	3	3	47	28	30
INTS7	3.7009355980820504	3.85423578368231	15.858205116049199	0.5307229046580738	0.5050737152924252	0.1285220246386103	0.5936127522062336	0.6826863431487108	0.716690707213454	26	5	11	26	6	19	30	12	36
AP3B1	6.688584154496873	6.732107206413779	128.06899099258766	0.3724793328105327	0.3007732257267309	0.12851477702243744	0.5611314730082194	0.704898520118418	0.7597852818161466	218	45	110	164	66	122	259	92	275
ZNF622	5.0493587267758855	5.152120505563339	41.29589168704593	0.42000792356519906	0.390438748925858	0.1284467109733145	0.6187841204822622	0.6831162508185904	0.7492781767090443	88	10	33	61	18	42	78	27	108
CCDC7	3.6799983999943673	3.9472901889614724	16.65049561085468	0.5479904164024862	0.5804616902630233	0.12841593848756774	0.6491972761473559	0.6774820572875833	0.7002872227053406	25	7	23	23	2	6	41	19	49
HIP1R	5.7025609519252365	5.870494943764299	68.54852811740191	0.39956720736085877	0.4442370802809841	0.1283552372974411	0.6746796575270897	0.6838559131227662	0.7402548708854915	136	9	73	151	17	95	124	49	139
CD27-AS1	3.1517619592081556	3.4399509698142463	11.332387158467911	0.5710925164609744	0.7252002374564321	0.12834641674984223	0.652830973167012	0.614305439156831	0.6685398658766484	26	2	7	16	3	19	15	12	23
ABCA7	4.833087345822953	5.243048642391395	42.960505353867944	0.7085761527238076	0.604892714316888	0.12832888024207084	0.57015479995673235	0.6676968584356568	0.6867981836301809	98	1	87	57	6	42	107	42	97
ALPK2	0.7807249590335307	1.7753943493173752	2.2777520479954707	2.0472232587519583	2.3492430585273754	0.12826600481307338	0.2138493674169186	0.2966914376702449	0.2915154417304589	1	0	2	0	1	2	11	2	9
CHUK	5.120126581452971	5.175125370475251	42.5516194594605	0.38894198034736366	0.3229764413701361	0.12825233767237923	0.5936127522062336	0.711095082374108	0.7549780655151039	58	16	42	62	20	39	71	39	93
PGM5	3.8610198659850825	4.23681745287844	20.790453192375878	0.8113446924321902	0.702142749569761	0.12820111908673326	0.5221443784971843	0.636716509762193	0.674265738185668	48	1	20	15	12	9	69	24	45
FAM172A	5.201761716020457	5.370182255588181	48.8945239133106	0.61430677316791	0.5017724100428574	0.1280584658855645	0.47265006858796127	0.6626335125575656	0.7212316485789884	82	7	43	46	35	37	73	64	115
FGFR3	2.7120964423319016	3.617422480558027	12.719628352283953	1.1568786988321036	1.2973982999877132	0.1280554500970398	0.612638944902906	0.5292207541150311	0.4899970019265163	31	1	3	19	0	31	5	14	40
CTSF	2.75456491554113	3.177893648905308	9.333907916754736	1.3622098342037585	0.9563473104055246	0.12802922333247369	0.34526771082704893	0.5836338418544889	0.588940126578917	2	2	16	7	5	7	18	11	31
FBL	5.489651289420729	5.544578685917637	55.073764172318796	0.30777239147410995	0.32669901189350403	0.12799202467297507	0.6727866792405995	0.686688764389	0.7599685913747071	121	20	59	66	18	51	90	57	112
SCN1B	3.0332810274876962	3.4815916877400968	11.242034960852616	0.907285292923908	0.8807847554238403	0.12797072722759073	0.5321332590717573	0.5900547042983819	0.6211505345067694	8	3	23	12	2	3	38	9	43
DPY19L3	5.074027888870555	5.196137798606281	42.53471566378558	0.4279263675639156	0.39973417583078813	0.12781322399138842	0.6138097266379339	0.6885879931872467	0.7492350722994884	76	7	37	80	19	46	92	33	84
PDE1B	2.9683407113679054	3.2450080782983046	9.906079728372545	0.8099071156907874	0.7582883442513296	0.1277504159547411	0.5201568757825701	0.6158253829530678	0.6488256769952906	5	3	17	12	3	10	16	15	20
UBAC1	4.427790444008228	4.560181717626743	26.770180041087574	0.362480552797932	0.4536155798652807	0.1277426422983336	0.7017170476270962	0.6710879086260247	0.7383526905859851	34	6	51	36	8	29	42	33	48
SH2D3C	5.021096476277206	5.270183842050054	44.253923078460375	0.6182636559511684	0.5395471354768197	0.12769167764531272	0.5299917770749287	0.6632295015457514	0.7097443933650205	74	8	118	38	5	40	103	48	91
ZNF567	3.6512208688087298	4.031857315115932	17.293749371385413	0.8447676463688866	0.6636659686942276	0.12766026233927968	0.45301580856615636	0.6493151905908272	0.6851646253614461	24	1	46	17	3	16	42	15	50
IGFBP7	7.790005716504827	7.852868868388555	280.7366586345816	0.4360339809083252	0.3551259125068206	0.12764959634997738	0.5267248239172155	0.6838559131227662	0.7562284525637804	499	133	264	222	124	210	641	298	476
RPS23	7.355967292410663	7.4244470618111515	208.14212450348953	0.48396193392840475	0.3623278584948216	0.12763700523858554	0.48588299575747135	0.6826863431487108	0.7551535199080683	347	76	229	143	118	148	417	202	480
MED27	1.6998959849836381	2.4407642939865326	4.414039943765342	1.4525490202221838	1.2956587663086487	0.12740851865908456	0.30915256500700233	0.5227678010196534	0.5226588291626537	5	0	10	3	0	5	18	5	10
ZFYVE19	2.9959772914623772	3.4934632845149345	11.390747271711039	0.9684975969378137	0.8758963336263598	0.12738564650903547	0.46334880342652135	0.6019002721705538	0.6190735755162426	39	1	7	11	1	20	28	10	20
ZNF429	3.5637867480999637	3.746793287643416	14.334486223906366	0.43714657429898013	0.5361564652089362	0.12738268988959875	0.6678808530604264	0.6609328278103689	0.721711344848901	30	3	20	16	4	19	29	12	28
RP11-573G6.4	0.7762615769806935	1.7715508259101176	2.2621325929157177	2.0395005442092278	2.3408371323851718	0.12734825488172247	0.2164057813193452	0.30045912068916364	0.2958147115843452	1	0	0	2	1	2	8	2	12
ACSL5	5.7134609859985135	5.803038317429601	65.87061623386445	0.42667622478719275	0.37523895781128536	0.12733554912692577	0.5867420221702341	0.6826863431487108	0.7534989010031448	93	18	57	144	23	62	110	56	168
PGBD4	1.510895567342685	2.1060874171385024	3.2792078180163604	1.1841032126397568	1.3144956833420531	0.12733355515989622	0.36399775639045756	0.4805655626168925	0.5145375131848302	5	0	3	3	1	4	8	3	13
OCIAD1	6.091194567009048	6.157718928572698	85.58590616787195	0.47604281008090166	0.3477211628496853	0.12730364099949865	0.4924668195180953	0.6925003476524543	0.7551535199080683	100	30	78	118	49	63	205	72	175
TTC33	3.452757620001522	3.7202198736173173	13.92940671646271	0.7340972998874692	0.6503857943336944	0.12720057834183002	0.5123045819535136	0.6377452246170956	0.6854132430613369	18	3	29	9	5	9	48	11	31
HK3	5.276348270073465	5.489285537011854	52.2299082423627	0.5429519641146253	0.5014756279289343	0.12714075027272742	0.5935168251229135	0.67190233368464225	0.7236939784541803	142	16	85	41	5	66	104	40	112
ZNF91	6.590818340479134	6.635023263381234	118.819281744426	0.2776133143216598	0.2884561251787927	0.12708437903026948	0.67182864763404615	0.7052325520097427	0.7649528235022717	192	40	171	207	30	98	218	115	251
BMS1	6.390298261565779	6.49479249438893	107.01665784974088	0.3380932852478581	0.3707113347330873	0.12700005772845033	0.6777272491886567	0.6910996875513861	0.7562284525637804	260	19	170	157	23	102	178	112	229
AKAP8L	5.619747816850552	5.887002623299868	69.28639464060728	0.47818878016911676	0.5395330650321796	0.12698854476516738	0.6807891520582676	0.67190233368464225	0.7083767553060266	174	4	114	83	18	112	127	49	125
DDAH2	5.252665249869855	5.33820506181117	47.44845464286554	0.40084986821892366	0.3769232261163649	0.1269255970245542	0.6221429592671206	0.6826863431487108	0.7534989010031448	78	16	88	38	16	56	91	34	96
PTPN22	3.424248954415608	3.9943561469815307	17.726222379337827	2.091776605203523	1.0969317612598533	0.12689531205106305	0.22396559361983254	0.538723416837865	0.5660493420933679	1	7	34	7	6	16	55	18	43
NSDHL	2.6191159984834913	3.0515145367335132	7.766067653562374	0.8276282042287724	0.8512859616678933	0.12679924824435343	0.5296830731452449	0.5990212363008074	0.6355166208476878	13	1	6	14	2	5	25	4	30
NUB1	5.926092990830687	5.9787517310129505	75.65369760564872	0.41805950356821653	0.31779539346228164	0.12674433548520314	0.5269259164975157	0.7089580664140714	0.7595068182659116	103	40	81	84	29	75	127	57	177
TRAF5	4.669650208531476	4.86605905881298	32.87615168490458	0.3664252941526354	0.4779424361852325	0.1267314982570481	0.725528341364771	0.6759327751480363	0.7339343163321657	63	5	46	61	7	23	103	34	52
CLTB	5.697269891379944	5.7976451444548935	65.67790520978022	0.32426044086131467	0.39478293993670366	0.12672109961383263	0.7111440582576556	0.679960373320501	0.7517626263134801	145	19	55	112	18	55	114	90	106
FAM117A	3.701286521505411	3.868289721580314	16.096678904046016	0.3777543377439625	0.5530135397537442	0.1265297197847188	0.7441410729686657	0.6605673557782807	0.7097443933650205	26	5	14	25	5	17	34	22	19
DEFA4	0.6463641762246944	1.7113249541048483	2.121543623972844	2.0783451691440122	2.630440301686252	0.12643242487604442	0.21979898844583687	0.2603226028277458	0.24978932924128044	1	0	0	1	1	3	7	1	12
CAPN1	6.64059466613692	6.715827550778397	126.03843110085151	0.39261678510301656	0.3597497170343099	0.12640486838859635	0.6104763270878009	0.6831162508185904	0.75866773123952	327	39	93	168	42	147	209	103	260
CHM	4.957715951720159	5.055868062742368	38.420177075775776	0.38214843641158164	0.3668503848953787	0.12639984134706228	0.6437057394309816	0.6983875969945048	0.7554283401823767	53	15	59	56	10	24	96	29	97
NUF2	0.8613360795402778	2.0232534172869236	2.971729231761977	2.3241089025884443	2.3870759600377096	0.12635267595138927	0.18781246083702868	0.3299036664085623	0.2960734303847669	1	0	0	5	0	8	11	1	10
ATP6V1F	4.900785961969643	5.140210558977983	42.35450745975799	1.194660777614738	0.7184948105043354	0.12633522224859092	0.19259520162869462	0.593910791041469	0.6794027124401927	36	14	20	25	35	55	70	41	87
CLASRP	5.368993253153927	5.626845884815395	57.239004037866955	0.4864913229635151	0.518481571405935	0.12628317462694186	0.651544114206939	0.6800686036902397	0.7163069117645742	151	5	106	69	8	70	99	61	114
WDR55	4.36456453614797	4.701705684564492	28.92541048667416	0.530243495056423	0.5654468672544396	0.12627198072629509	0.6567010113551325	0.6803059695831924	0.7039537199555636	75	2	41	48	3	35	47	33	65
WBP5	7.257979323138931	7.323909524157363	194.06750814707416	0.4750279779918131	0.34995104032129176	0.12620425721992132	0.46917893693597607	0.6910996875513861	0.7594043318592741	199	56	228	226	125	181	346	186	395
MAP2K7	5.0501467780324365	5.250796933174248	43.871704072653266	0.3540248652445028	0.4889496471105023	0.12614862217805078	0.7428196618736077	0.6733848533706276	0.7289250778663672	119	6	70	46	9	46	87	59	60
YEATS4	2.25099886769087	2.8793610305066943	6.690536728387352	1.1474361955149295	1.0628327546160938	0.12604147827559387	0.45778868032699715	0.5783696345826066	0.5763324129583839	8	0	4	12	3	4	27	3	25
SCARA3	5.060159549063505	5.2482012907695115	44.58523980963831	0.6275557293584353	0.5497051757255391	0.12595669185878325	0.5628147751797329	0.6438178662776183	0.7112283132094385	119	14	46	19	16	34	72	70	82
PTCD3	5.643100316084068	5.787521533814088	64.73845731607672	0.45464687694518985	0.42749999391054455	0.12593739284648706	0.614399400069878	0.6826863431487108	0.7443708903740474	141	10	49	137	20	61	107	68	152
HAUS4	3.4022278578825027	3.750661599572984	14.231567138588002	0.6484887070748387	0.6608476130567189	0.12582907195501178	0.6271708350586654	0.6646419518581127	0.6859107769180652	31	6	16	15	1	5	38	18	39
TASP1	3.660997678669612	4.1281941293161735	18.728626084079963	0.7872470280857566	0.5851848575821161	0.12577127512618674	0.5881119720771109	0.7114785450419095	0.70860562391703	38	4	31	31	0	21	41	17	45
SNORA80B	0.6345395029873441	1.7702429563506221	2.6375624718668353	2.2422492779508607	2.823645521016183	0.12575175826933999	0.24315255062667676	0.2834062883116941	0.21106276015164652	0	0	0	2	1	9	5	3	4
SLC1A4	4.056625405235892	4.3154028876623585	21.649368129275423	0.5084711004437957	0.5180616880915997	0.12575041900456402	0.6372885112180684	0.6826863431487108	0.7296299126534624	51	5	31	32	2	14	58	21	54
INPP5K	4.037044042021396	4.329624106843506	21.94561058392417	0.5039870655277541	0.5517490477866553	0.12566276840998944	0.6557334864964076	0.6809483216397714	0.716775162280133	38	2	43	36	3	21	36	29	51
MLKL	5.91208214279496	5.990420281802302	74.98863448830329	0.28317870520488797	0.33733960508267136	0.12561778558191086	0.7072324069343003	0.6908110763079077	0.7657511488775307	168	19	100	121	17	79	152	65	137
AL353644.6	1.3825895155477566	2.4315195927675126	4.714697447972985	1.5280396019646574	1.9149663115994742	0.12556757321408757	0.4685299838697256	0.4231734322742686	0.3715819132069844	3	0	9	1	0	5	16	14	2
PALM	5.021864000792272	5.143824095962067	41.02936606802561	0.28076925816086784	0.426668232443501	0.12543795409170244	0.7677211675859433	0.6726561364485121	0.7477139690826097	92	10	62	41	12	32	61	62	75
GGH	2.0334174441968282	2.8580166052791873	7.084645187216003	2.050316973242036	1.3397631157466385	0.1254077706921109	0.2608202293889629	0.5462746476898261	0.5025705429196399	12	0	0	5	5	5	18	11	21
[truncated: 13,899 more rows]
