# Supplementary material for: Genome-wide bioinformatic analyses predict key host and viral factors in SARS-CoV-2 pathogenesis
Source: Commun Biol. 2021 May 17;4:590. doi: 10.1038/s42003-021-02095-0 (PMC8128904; doi:10.1038/s42003-021-02095-0)
Supplement: Supplementary file 5 — Supplementary Data 3 [file 42003_2021_2095_MOESM5_ESM.zip › GSE150316_ValidationDataset/WithoutThreeOutliers/case5/des_Case/unfiltered/controlVscase5_genes.under.limmaVoom_unfiltered.tsv]

gene_id	LimmaV_AveExpr	edgeR_logCPM	DESeq2_baseMean	LimmaV_FC	edgeR_FC	DESeq2_FC	LimmaV_padj	edgeR_padj	DESeq2_padj	NegControl1	NegControl2	NegControl3	NegControl4	NegControl5	case5-lung1	case5-lung3	case5-lung4	case5-lung5
MAN2C1	5.860124500253283	6.046312595959154	77.40645374100555	-1.2710826788704077e-4	-0.014154508922522329	-0.007229924544059433	0.9997701150203735	0.9932971559886025	0.9890071060317914	233	12	146	147	11	53	124	71	160
TMEM147-AS1	1.8968355275994182	2.4883590617083198	5.11245054179931	-2.1678071251748059e-4	-0.10457918703372268	-0.01055439127481066	0.9997701150203735	0.9766420351872755	0.9737617169716046	9	3	3	16	0	3	3	7	11
HEATR3	4.688662450625772	4.779642487207248	32.63728542876329	-4.5150260376789083e-4	-0.14396032402613773	-0.046678635886891466	0.999399259823772	0.9261246371438294	0.9227397156897748	60	22	32	35	15	16	49	32	57
LIMD1	6.201877060700946	6.277328239570899	93.05832587155436	-4.983666807050034e-4	-0.05199275589457362	-0.030570534611253256	0.9992829762050964	0.9697738543464823	0.9577041697480624	149	54	138	160	19	90	138	58	180
CCP110	5.457097442623277	5.500009009536557	53.91149032200301	-5.340091757371017e-4	-0.04825550246607661	-0.02764781315038021	0.9992366359130913	0.9694314605694809	0.9637545495916308	86	28	83	65	22	36	74	47	114
MED14	5.5868330899313605	5.641180005051281	59.18466121943881	-8.424981109522809e-4	-0.02846710452343682	-0.020365410787849272	0.9992111213366963	0.983788888214182	0.9733805757310142	104	23	67	102	28	29	116	47	127
STXBP5	5.13749385152395	5.193179568674935	42.90389755820424	-9.22030156619873e-4	-0.016907769159800298	-0.019798942110471108	0.9991618687863266	0.9898877405164052	0.9733805757310142	85	11	60	61	24	36	77	31	76
SNHG6	4.973430519328543	5.073457849889154	40.00120199283747	-9.967661802970074e-4	-0.16768203092804246	-0.05533340348831917	0.9992111213366963	0.908537735129671	0.9079322030895691	56	16	54	46	30	28	81	16	79
EP300	8.19335022061256	8.207706068818753	358.131470527776	-0.0010151998462618233	-0.0011066911760911234	-0.02346369491539521	0.9986875587016207	0.9998661886974725	0.9695939407776953	685	103	630	546	143	280	616	286	668
STRA13	1.8008565893637931	2.2878185215021802	4.755851628805216	-0.0010984117833589113	-0.3566582239330361	-0.032350824163292324	0.9993394878058939	0.9116422714111992	0.908629285583203	8	5	7	1	2	1	8	3	9
RNF111	5.80294241449437	5.860240378191263	68.70049049889981	-0.0011927895104519607	0.06185156677599509	0.005730648137260659	0.9989243850734406	0.961123920141504	0.9929112225993801	137	19	137	93	22	64	123	62	100
CDC42EP4	5.559469380551093	5.6860923481326635	60.886231544860316	-0.0012611412253205482	0.06960531054495411	0.010667478621436471	0.9991618687863266	0.9670698361746607	0.9853562788423971	98	28	103	112	9	51	102	72	71
SSBP4	4.414588497201123	4.5298167910552705	26.078944448117948	-0.001326681548140935	0.09422018095832964	0.012664989667251002	0.9991269274793165	0.9510699381132809	0.9820882682818044	69	7	34	39	8	17	40	30	51
AC007566.10	1.041143956875475	1.91779918664706	2.6362536824970375	-0.0014213343956862613	-0.11403715581224703	-0.003338827953286065	0.9992366359130913	0.9780041025140902	0.9896752025877641	5	0	12	2	0	1	5	5	2
TRIM13	5.652486987087388	5.718271355957316	63.24496841223862	-0.001588093904260233	-0.12887955390451789	-0.0526539556087376	0.9986875587016207	0.9217982229885938	0.9176648254625462	67	25	93	92	42	61	102	37	101
RAB44	1.114177463895347	1.8336054676117315	2.436768698171557	-0.0016316627109002207	0.09004601531804332	0.004630315347948876	0.9992111213366963	0.9831936850559436	0.9883545922056431	10	0	2	3	1	1	8	3	2
ALOX12P2	1.9957824478233812	2.386273354979705	4.586790094976265	-0.0021106018715037695	0.1039194671685802	0.00747539070973775	0.9991618687863266	0.9716435360355306	0.9852286531802282	9	1	4	10	2	6	5	2	12
RP11-270F18.2	0.17989413503997695	1.3966341746731317	1.6883626478666083	-0.002197051099138268	0.510823825134736	0.0158610756604652	0.9992111213366963	0.9194472460614066	NA	1	1	0	5	0	6	1	0	1
PCED1A	3.9863206973568843	4.158969593579407	19.456884814776153	-0.002208127921453209	0.05186975846008841	-5.673123227920478e-5	0.9983994569869349	0.9779031821234353	0.9996453093478047	50	4	26	39	5	12	33	19	43
HCAR2	0.5990707465840799	2.7645526355174397	5.9301595753213645	-0.00229427939030995	-1.8556718795658524	-0.015208109125414817	0.9992366359130913	0.6374304270341189	NA	1	0	61	0	0	0	5	6	1
RNU2-14P	2.103172246052772	2.461917051435767	6.062628133095938	-0.002405117414866421	-0.309457816035598	-0.029683739588020543	0.9991618687863266	0.924924573756551	0.9176648254625462	5	7	3	6	3	4	8	6	4
BANF1	4.023944594817386	4.1420648518240615	20.48183391897961	-0.002411563376233765	-0.20789458837872624	-0.052668261986519443	0.9983994569869349	0.9012416688216563	0.9047372458745294	45	10	14	24	14	14	38	14	29
RNA5SP267	1.8832391120376648	2.9166018846182773	9.654316132369846	-0.00249891968693038	-0.46949181020238145	-0.02799497144815863	0.9992111213366963	0.9194472460614066	0.8889112299153412	5	14	0	7	5	18	3	3	2
RABIF	1.253694672280702	1.8295213022524859	2.756491747497708	-0.002524184985044536	-0.2339777938639479	-0.017466655510822025	0.9991618687863266	0.9458583865250207	0.9531260760545283	3	1	8	1	2	1	6	2	4
ZNF134	3.960527218143854	4.177404459683425	19.54540793264688	-0.002546933022022975	0.043917152369170105	0.0021232699814559583	0.9983994569869349	0.9834204592371966	0.9972683687084989	44	4	31	41	5	13	46	8	51
VSNL1	1.2162845114408019	1.9480395548507103	3.395672948044663	-0.0026976627630780434	0.6703270962237238	0.03501059278566183	0.9991685990367154	0.8413032085372605	0.8675852007964426	7	1	1	2	2	10	1	2	3
LGALSL	4.502099563910709	4.687503119888027	30.72025828404292	-0.00275775951429574	-0.2952628125971315	-0.0709732839503924	0.9983994569869349	0.8590429516141176	0.8473701059263952	51	28	40	23	11	10	53	18	69
ACACA	6.171741351637222	6.290665208485333	92.8560374351724	-0.0030118916087487593	0.024851016901581063	-0.0012430174642983616	0.9977167500482457	0.9878736325501989	0.9984872052966179	225	17	101	207	34	100	176	41	183
HOMER3	3.59960986223418	3.8298840484017767	15.108619111212365	-0.003228542276260427	0.08888669530392862	0.009301437112146916	0.9980991726321816	0.9674887506130301	0.9859546674470695	36	4	32	19	3	7	21	17	40
COL16A1	6.483951324275947	6.6804706839708805	122.14120966654387	-0.00341801360032068	-0.13928781675230884	-0.03497282315896459	0.9977430651638047	0.9372747180344394	0.9407664994402275	479	12	120	227	44	88	171	111	219
AC074117.10	2.291586693845358	2.6995155476948773	6.153111365645494	-0.003562894426084859	-0.16892148933415738	-0.022155355636916906	0.9983994569869349	0.952308222919174	0.9535871419525299	12	1	3	17	4	2	10	6	13
GTDC1	4.355666695809951	4.462803802492816	25.184039010848565	-0.0035650838485090466	-0.10059316333130908	-0.03356546262492248	0.9971456554005563	0.9497331126779323	0.9517502344615333	34	9	51	33	13	15	52	13	55
NOS1AP	2.142031626882581	2.4545054273352345	5.368229520472022	-0.0037448180141709518	6.81806971203355e-4	-0.0024764060487648624	0.9983994569869349	0.9998661886974725	0.99428478809447	9	1	5	6	5	6	5	5	8
CACHD1	3.627912397209911	3.8400211379121125	15.806551800294141	-0.00382999214880605	0.20150713550146973	0.029521092961360504	0.9977430651638047	0.921024080253537	0.9491119457190781	49	6	14	16	4	19	20	20	17
FBRS	6.343847634237717	6.433462272523039	104.13143256557942	-0.00383602297652905	-0.04004651109329331	-0.024078577203553008	0.9963822827192085	0.9793615306197581	0.9662309070390831	200	66	151	136	20	86	194	96	123
INPP5E	2.880749543003862	3.5271561458679184	11.454825392220215	-0.004107486445053928	-0.11533547134127135	-0.009538685384821426	0.9983994569869349	0.9694314605694809	0.980099149019811	50	0	19	20	1	14	8	9	26
SMC1A	7.955642998285912	7.990072749057512	308.2351638223015	-0.0042005035211295045	-0.017594435669628664	-0.024413641672836873	0.9956728010993172	0.9883119216324043	0.9688194482498146	652	129	594	346	88	279	420	250	581
RBM23	6.039079509896985	6.0794964074541875	81.27141160048583	-0.004205258529415811	-0.06740662516774738	-0.039193829396456804	0.9959559525559848	0.9553250640778268	0.9445063854565047	108	31	148	95	45	74	123	62	133
CTCF	5.764524769947467	5.822919752685281	67.36806855108189	-0.004301960397195024	-0.036837905379241406	-0.02715217836419304	0.9959559525559848	0.9784298892858461	0.9642812352055284	111	32	139	77	20	42	110	63	127
DNAJA1	7.503626424042627	7.570057889912295	230.39369130401806	-0.0043554776259269136	-0.09189542759095633	-0.045775495450663554	0.9959559525559848	0.94319355294123	0.9310761172135037	363	49	356	310	167	149	355	205	431
CLEC16A	5.8095548977931735	5.933227103146009	71.61851596416948	-0.004582650912004172	0.008245308033152906	-0.0070447806149529215	0.9959681585229097	0.9951035281303265	0.9896426096131715	199	13	104	150	16	50	137	61	135
CAPN7	5.3152725118516875	5.429758439817081	49.95823037860419	-0.004625732556928556	0.009675631592336215	-0.009101566200716076	0.9959559525559848	0.9939916120037818	0.9879549314661256	87	12	108	99	11	35	104	38	95
RNF121	3.538775893425756	3.7887870033185376	14.462693025635488	-0.004643063570369996	0.007202166378193581	-0.010266380976284259	0.9966962004631745	0.9972465914875394	0.9839812059244479	43	3	21	29	2	12	26	12	28
RN7SK	12.352222588929486	12.394904534969667	6584.327691532112	-0.004668595126007869	-0.04841153793368932	-0.043233657134912874	0.9955565288888286	0.9754248859857614	0.9531260760545283	8580	3429	8298	7231	3726	5369	9459	6328	10169
AHNAK	11.656386518782048	11.705388186850506	4066.5664348185537	-0.0046931394420367	-0.07309645727294345	-0.042411706353220335	0.9955565288888286	0.9616337290874385	0.9385464989865291	10902	985	8115	4156	1628	2825	6436	3759	6943
STX10	4.607415090241353	4.7445155541046695	31.01108334033747	-0.0050946739154641135	-0.01591044823095696	-0.013637247358079802	0.9961148425198141	0.9925883151866751	0.9791349236278475	80	16	55	25	6	28	52	29	41
NR3C2	4.802258269837749	4.892827377563697	34.49643346749884	-0.00517732730086831	0.07738432130213362	0.01064962974085339	0.995944074148346	0.9583887803681939	0.9859546674470695	64	7	57	46	18	31	50	38	51
RMDN3	5.124649827357666	5.2005808508562845	43.064635952716785	-0.00523046429602172	-0.020297725780395185	-0.01955732350450424	0.9955565288888286	0.9883119216324043	0.9733805757310142	87	22	67	61	10	38	76	25	87
AP000347.2	3.7519459727436977	3.961595883725208	16.945991091588976	-0.0052925415982317	5.96363774450237e-4	-0.01020598076809492	0.9963822827192085	0.9998661886974725	0.9848255839706275	28	7	29	37	2	11	35	17	25
SEPW1	5.922346612058464	5.963769045723864	74.52309246371404	-0.005561445773555792	0.03200497684481887	-0.0026111018860738864	0.9946572323378168	0.9805336680845834	0.9964795910366554	125	31	90	138	26	73	115	69	105
BBIP1	3.5689833890544786	3.7732186148421034	14.848119560371806	-0.005688397915516236	-0.02941359925836118	-0.015542721493184423	0.9961769292867023	0.9889875618499233	0.9737617169716046	19	7	28	31	2	16	23	11	23
CLCN3	6.14772479870209	6.1979404030254095	87.52087133641461	-0.005826247990715758	-0.020110792031875734	-0.022923370596407113	0.9944582059820777	0.9874484873730047	0.9712644985039991	186	21	136	118	46	60	169	57	187
MRE11A	5.626193995810102	5.660749620647295	60.200060184574475	-0.006088055782659394	0.005337021336570464	-0.01294534300130588	0.9942142035466992	0.996273767144958	0.982665246853963	104	22	101	72	28	49	96	58	93
ERAP1	6.467221238523139	6.502832640167928	109.51585224659185	-0.006238932710565662	-0.09153305514224622	-0.049976597542313164	0.99406168891756	0.934945572287354	0.9267390445787431	167	61	125	168	47	76	202	71	213
ARMC2	3.0897010952451702	3.3176025717179827	10.292007846366522	-0.006280001177312712	-0.07197182164915296	-0.01956581832120543	0.9961148425198141	0.975304431554863	0.9668724976802566	27	4	22	7	3	7	22	8	16
CPSF6	6.001270050896557	6.050264511947311	78.8695130610515	-0.006374206362146228	0.016128969993737936	-0.00955561049696267	0.9941024226341062	0.9897722862029604	0.9879549314661256	142	33	115	144	21	75	156	53	123
FBXL3	6.320650750969872	6.35201011630428	97.96067185094792	-0.006478198685491048	-0.02536570427159433	-0.026883906332976163	0.9936206614590753	0.983788888214182	0.9659646641655926	158	31	173	128	50	65	178	86	172
EML1	4.523108500088456	4.712171403746427	29.29597807031097	-0.006677708350690813	0.046204028473247685	0.0035232917144403563	0.9955565288888286	0.9812430304949653	0.9947046483998894	64	6	64	47	7	18	58	14	87
ERCC4	3.0548863556529726	3.3060134596782915	10.426981698943058	-0.006873512416596243	0.0357198632068146	0.0020457524007458706	0.9961148425198141	0.9881881324807148	0.9968176584300403	22	4	15	8	6	8	11	4	36
LRRC61	1.767973363996401	2.2977379117453975	4.2654515682051555	-0.00692890133461553	0.20100696598760784	0.014736336064925176	0.997226340627422	0.9517717889993285	0.965592477007817	8	1	2	12	1	5	8	6	2
SETMAR	2.6982754312900474	3.0918194464413937	8.144839060816302	-0.007242788170709043	9.62245016733855e-4	-0.004237042098113973	0.9961148425198141	0.9998661886974725	0.9921149872694626	13	1	14	23	2	3	11	8	25
ANXA11	7.1527641416532015	7.1784994483752085	174.49331595204674	-0.007259270566693704	0.027784843863113314	-0.007448106400684526	0.9915297622073708	0.9815108691361116	0.9899422761999868	338	50	272	288	69	125	307	175	278
XYLB	2.7687615104611143	3.006680560521093	8.002063788968762	-0.0072753811713865595	-0.005804113062926742	-0.006856273631807146	0.9959559525559848	0.9983767757431624	0.9885748905600762	21	2	7	13	4	5	18	7	12
EFCAB7	2.639722793557191	2.9289386554302363	7.280920286403638	-0.007288876227162449	0.044213387035609564	-0.004149916762144789	0.9959559525559848	0.9860099061392928	0.9929112225993801	17	2	13	13	1	7	11	7	13
TBC1D16	6.056383513814456	6.1776755736093225	85.54292438330786	-0.00732620045285277	-0.04938863360990694	-0.022279496928333906	0.9946572323378168	0.9754271024644868	0.9688194482498146	272	22	85	183	18	60	146	74	160
HIBADH	4.234514200535746	4.356688468918871	24.059993964990802	-0.007523136575452424	-0.21951151597935992	-0.05723891045067062	0.9955206799328841	0.8957207748908863	0.8958530712249801	42	12	16	35	17	11	36	22	42
RBM26	6.749471856579263	6.779571900401597	131.86528707314767	-0.007534489153946138	-6.344696930377618e-4	-0.02099197971404275	0.9913558528226142	0.9998661886974725	0.9733805757310142	306	51	185	206	38	96	250	106	237
APPL1	6.380660390540212	6.406528142011326	102.07436255416475	-0.007550801971210842	-0.03863135995449204	-0.03077116187083476	0.9916309525224833	0.9716435360355306	0.9584797540207837	192	48	148	120	43	63	182	87	193
MTERF3	2.834755212790169	3.1508528635050186	9.1883700882299	-0.007765256495424965	-0.22245898288139593	-0.036794123477475994	0.9959559525559848	0.9269211655271384	0.924390090961114	22	1	6	17	8	6	19	5	15
DYNLL1-AS1	2.650121283248272	3.0381326693023456	7.858912538337066	-0.0077993376548125045	0.0959767300762359	0.006373354477690289	0.9959559525559848	0.9712963748251664	0.9888637774330796	22	1	16	12	1	5	13	12	11
ESRP2	4.059767111698387	4.23389936174448	20.887237817425806	-0.008005819282300174	-0.01300133260607342	-0.01139159331222928	0.9952746964856581	0.9939916120037818	0.9815143305009454	58	6	15	46	6	22	28	15	41
PRRC2A	8.063779188487308	8.177790286882212	349.18153836497993	-0.008008092122302024	-0.11371922461420697	-0.040688246516409024	0.9943376737963333	0.9399718714326818	0.9348982157126556	1045	59	614	719	73	276	553	281	594
PCDHGC4	1.012025130821238	1.808240363886591	2.469185668655663	-0.008311230337061867	0.45288701942295007	0.026934126985281782	0.9966962004631745	0.9013070568856197	0.9091522470592152	5	0	4	5	0	3	1	6	3
KIF7	2.7031211236478936	3.1932257137290585	8.62116220524255	-0.008372061780960206	-0.183047163830177	-0.024763732069293713	0.9959559525559848	0.94319355294123	0.9514816764914721	42	1	14	10	1	4	15	6	23
TRAPPC11	6.023714925430327	6.056165281619318	79.64921575559055	-0.00842909548648641	-0.03716029580393426	-0.026926962637566203	0.991145270556634	0.975203069871187	0.965592477007817	124	31	118	114	40	47	129	66	174
RP11-242D8.1	1.1889231908268683	1.8894330890016438	2.738189087849004	-0.008769952255715427	0.0786755495884513	0.004371976980873637	0.9963822827192085	0.9850113680413182	0.9888571663195087	2	1	7	6	0	5	6	1	2
ARFGAP1	5.36234658023746	5.52529680006731	53.37339197707205	-0.008898867259246324	0.0297016409654418	0.0011461475487012725	0.99406168891756	0.9860915581540619	0.9985134272570259	161	11	80	103	8	53	98	40	88
RANGAP1	6.09170158772692	6.306232388564785	93.42864256670735	-0.009115687724206121	-0.06527692677103444	-0.01595411394222752	0.9946572323378168	0.9725893532610117	0.9734532421757964	270	22	111	247	10	103	144	50	176
PSMG2	3.6427704837026207	3.931982638105946	17.134390084290068	-0.0091308385475194	0.0034897407892189973	-0.00637501234965041	0.995944074148346	0.9992822811943595	0.9888637774330796	16	7	25	25	11	14	48	2	33
POLL	3.5752857524481696	3.840562556271289	14.977439813767205	-0.00913984587296608	0.014552434295977438	-0.007333860159402258	0.9946572323378168	0.9939916120037818	0.9888571663195087	38	2	30	28	3	8	32	14	30
TMEM67	3.125155741821303	3.3882682016909422	11.131258526512747	-0.009199213466391068	0.027578932690604265	0.0010755629596688515	0.9955565288888286	0.9908203518749553	0.9984872052966179	13	4	22	13	6	12	24	2	23
NEK9	6.685429517803917	6.717256904876617	126.40788827377754	-0.009285235403249808	0.022434015842366758	-0.004068084959942101	0.9899447175864193	0.9849743815541698	0.9929112225993801	248	43	171	195	54	67	230	123	251
ZNF618	4.290881129083495	4.472319990283138	24.65135809905545	-0.00929345385807854	-0.02490862497174436	-0.014750541094602394	0.9941356010839976	0.9891394670002652	0.9769836562960285	85	5	24	44	7	16	52	20	45
SSR4	4.923491060820524	5.038224317685949	38.17392869473554	-0.009402533812801832	0.045271198524249386	0.002991069880793731	0.9936229796741328	0.9784298892858461	0.9960473196676554	99	9	33	67	17	45	45	27	75
KDM5A	7.149795026506433	7.164356937359672	173.2899404080663	-0.009442855982887735	-0.00622477893338385	-0.021146690260533677	0.9890666422701642	0.9942195673279511	0.9731657909893031	294	67	247	274	73	160	288	113	331
POC1B	4.220002433885614	4.411538401960376	24.13147962841481	-0.009463989310956784	-0.16723798502665302	-0.041513468322434834	0.9946572323378168	0.9275378553205483	0.9250697573241924	26	8	67	26	12	9	60	15	44
KIAA1217	6.2875540141007455	6.369721179886159	99.12715328563101	-0.009577995116397533	0.049443850583290025	0.0052818185931743965	0.9924838682588674	0.9723829967048858	0.9929112225993801	146	22	194	133	52	93	96	105	186
UHRF1BP1	5.703783581161059	5.756485354779722	63.97408867475138	-0.010067306393370203	0.010576671124161243	-0.009854843906602346	0.9900990242160921	0.9931778077917657	0.9879280571403685	123	27	103	95	19	34	127	56	128
SUZ12	5.580003889269919	5.63541576613502	59.33025877717986	-0.010481040078841954	-0.11677400766694555	-0.05325071470837501	0.9899645027618791	0.924924573756551	0.9195829450854532	85	18	89	81	41	41	103	42	110
TGFA	3.004255733297549	3.387287702105242	10.852062458910385	-0.010560564478505882	-0.2929877228228785	-0.03688442397893685	0.9955565288888286	0.9060303031224509	0.9161734596535227	7	3	12	45	3	9	9	10	20
CAMK2G	5.425969586743321	5.506284646947128	53.43322146590077	-0.010621811728080084	-0.03453537458704553	-0.023590659553470606	0.991145270556634	0.9820134963715785	0.9679544009345296	140	21	93	50	17	35	123	36	92
FUBP3	5.9409421369632325	5.978782055708098	75.1500339734115	-0.010645788031032766	-0.004388233832381774	-0.01952914283998493	0.9891216163848251	0.9968198466188137	0.9734532421757964	181	23	104	90	35	60	136	65	118
MRFAP1L1	6.333052387831088	6.3745699094650705	100.24996532417512	-0.010683594827109703	-0.11374422105849515	-0.0575482921417653	0.9893144559265595	0.9197570808220944	0.9133290622698196	210	49	106	106	55	64	175	79	179
PRPF19	5.10582571282437	5.285721480679009	44.94977998087809	-0.010698664555128388	-0.04558774867357924	-0.016050218437498022	0.9935631647786021	0.9813330314103832	0.97391421093174	137	12	39	108	8	39	99	28	71
PTPRK	6.008657502987877	6.099368240823085	81.02756632464171	-0.01077248542851108	0.06447989392517293	0.009337131678900294	0.9908567858146966	0.9644756428738378	0.9884940297641256	194	18	152	121	23	44	132	90	167
ANKRD10	6.109511850604472	6.164756975255987	85.18586311516437	-0.01086940919925374	0.025459961320874726	-0.007912006713330484	0.9891216163848251	0.9841533740902287	0.9890071060317914	152	22	174	137	28	60	146	84	149
HNRNPUL1	7.632266794368662	7.6476463595651945	243.2770569482856	-0.011005824438471439	-0.01891443352706261	-0.02804087090806418	0.9876285162765708	0.9860478554711599	0.9638996538160672	451	115	355	312	91	221	354	179	469
USP8	7.125298128104856	7.140708310066023	170.68202939091316	-0.011085282636127878	-0.02550214659413613	-0.03136036893618595	0.9876423138613964	0.9825428817672771	0.9577279945899461	323	77	200	269	67	145	275	137	294
GLRX3	4.401730510489878	4.552113572586812	27.12051844427602	-0.011145535614309284	-0.16762710655867308	-0.04612922765156464	0.9933841628300187	0.9227822937467729	0.9203748523086784	38	9	26	54	19	16	51	10	67
RAD9A	2.798479250896537	3.312820403337299	9.975537894365358	-0.011266444647799623	-0.05284660132735908	-0.008338462181898185	0.9955565288888286	0.9855755914826593	0.9833121756703496	38	3	18	11	0	7	13	15	12
FBXO18	5.736957294613807	5.795569208090721	65.4961857717299	-0.011316220370535902	0.0519318327093446	0.0028556531709490467	0.9891216163848251	0.9689330238742195	0.9965551467548928	133	18	112	108	21	66	98	42	142
DLGAP1-AS1	2.8121300006504852	3.0500180742446457	8.274944267014366	-0.011531799589375925	0.054824994990631266	9.069499883438852e-4	0.9940038247750821	0.9831936850559436	0.9985134272570259	15	3	18	10	2	5	11	10	17
CNN2	6.877963301471928	6.928617494446562	147.55839007938908	-0.011676696410654393	-0.09337968046025624	-0.05055596897711806	0.9889695831772335	0.937801394115827	0.9250697573241924	300	94	189	177	41	120	261	106	238
TMEM236	1.4274090432997593	2.071699645216107	3.396632418889135	-0.011727227861692575	-0.12619631024144132	-0.011878524477671763	0.9958902808060274	0.9726633814030329	0.9712644985039991	3	3	6	7	0	1	8	1	9
COPZ1	5.499419420918925	5.599445091239481	58.830478252593856	-0.011756649919760411	-0.2209895647420046	-0.07153508418940036	0.9908644325169705	0.86849174978891	0.8684129324426857	76	43	57	71	31	57	80	27	106
CBLL1	4.947194260322838	5.002837690226205	37.55134571374953	-0.011764893812240121	-0.04950514935168649	-0.02874092298177026	0.9895817338458871	0.9705000475252703	0.960800620259662	47	16	63	64	15	27	58	34	67
ZNF780B	4.3719583961061526	4.57349055093301	26.865053123274553	-0.012030199039242762	0.00991899747358434	-0.00591781385164438	0.9925787247217815	0.9951645254057229	0.9905089303736516	45	11	47	58	3	13	44	31	53
EXOSC3	3.047645224921065	3.4085671186794806	10.856436899475773	-0.012056486786779766	-0.18223082645873517	-0.029976515245886827	0.9944582059820777	0.9399070946424302	0.9393830561058423	18	4	10	39	1	7	22	10	14
RNU1-75P	0.5924278620946676	1.7870891188582676	3.7547523408621264	-0.012080565990288871	-0.4502282526617365	-0.020850585746949087	0.9966962004631745	0.9375736782240619	0.8975568765432042	1	7	0	2	1	7	1	0	2
KCTD5	3.9151409750369814	4.012790670634947	18.44492052488868	-0.012139704402773843	-0.13676066420211755	-0.03729336582945464	0.991145270556634	0.9356879341963596	0.9393830561058423	32	12	18	28	7	14	32	12	31
AMER1	3.3093732408829126	3.529553245529416	11.977669322784315	-0.012189608968755839	-0.006233616805205618	-0.012107692489990813	0.992754747928811	0.9973360319182953	0.9803142298570133	23	2	16	30	4	8	20	12	23
SEC22C	5.082957136281844	5.1555948317560025	41.206772721898304	-0.012251774668264622	0.03063500259365655	-0.00686912015001409	0.9890941790357342	0.9831936850559436	0.9901432419086309	85	11	70	71	13	31	84	31	77
ZNF862	3.233920987429134	3.5835184807242397	12.439959091279388	-0.01233718891698835	0.14808397281030392	0.018528068604867262	0.9941356010839976	0.9515590574149706	0.9668964913669349	43	2	23	11	2	9	20	20	14
MCEMP1	3.118333611171142	3.631036552029907	13.325683786793741	-0.012452878577839105	-0.2844367682592533	-0.03691901634379067	0.9955565288888286	0.9190925017972235	0.9086905661318517	7	3	43	13	10	4	38	2	29
SSU72	6.328119869444031	6.361633632738888	98.35076431863637	-0.012463316348527844	-0.013468014417694492	-0.024559563756641967	0.9876423138613964	0.990768523698641	0.9685804106700165	191	32	112	197	39	82	158	81	176
DNPEP	4.313132797825086	4.703577707659154	29.01767975118027	-0.012487250391882856	-0.04277408212320057	-0.005342321159614641	0.9941356010839976	0.9853159302320419	0.9901756985439422	90	5	73	41	1	32	44	25	42
SLC25A27	3.642873460098271	4.0117920427834965	17.023254229876525	-0.012774974391332876	-0.06640078649595904	-0.01502830596303295	0.99406168891756	0.978276348021817	0.9734054743194142	46	1	21	46	5	14	42	6	35
MAN1B1	5.696554807704367	5.75331863951533	64.88017793523802	-0.012909723339042393	-0.1444284893263183	-0.06148646407917371	0.9890941790357342	0.9052123004689664	0.9002839283667524	150	36	62	65	32	51	94	49	113
HTT	7.230378842191368	7.280983819804823	186.96568996090508	-0.013026903807926845	-0.010283937299099103	-0.019958755312467553	0.9879170593391153	0.9931778077917657	0.9733805757310142	495	55	262	332	49	128	290	165	389
IL17RE	1.2691315067966582	2.0929076075054622	3.36685181865342	-0.013100487517163018	0.6185330365897643	0.038388241330476386	0.995944074148346	0.8466168502680333	0.8684129324426857	7	1	3	6	0	9	3	0	9
MCMBP	5.3207177399129195	5.378156442940661	48.671323924057376	-0.013257381175258355	-0.012177100225853998	-0.01944887863828788	0.988378372901479	0.992515418755237	0.9742713974640309	87	16	94	69	18	34	93	31	107
GARS	6.661640793011527	6.749067274159906	130.16666297040524	-0.013273148752804219	-0.17035982532991095	-0.06620313785025721	0.9890666422701642	0.8964493151628725	0.889419938148975	262	32	122	173	107	97	229	81	231
SF3B3	6.893459047517751	6.927022700070282	146.21543809503578	-0.013507895152916042	-0.012180545673362377	-0.023662821670040687	0.986989672303135	0.9915544842424607	0.970285353025338	312	46	171	287	54	130	264	95	271
PGM2L1	4.537083387730313	4.666324210726785	28.897028923412087	-0.013665270929385367	-0.05479577579409	-0.023756642750667963	0.9900990242160921	0.9743642617930133	0.9662144860543778	35	7	50	67	12	17	41	24	71
MFGE8	6.726576990266693	6.795012809227254	133.73492949891923	-0.013892885648921566	0.031291513812337336	-0.0011866079952121897	0.9884084330122074	0.9834204592371966	0.997982636072267	181	37	210	218	72	69	235	166	199
IFIT5	5.070942136679514	5.159560055786379	42.15139435803968	-0.013911073412093236	-0.08823727879498533	-0.035490316733110906	0.9891216163848251	0.952079292717119	0.9472586556417883	59	24	47	83	14	23	96	34	61
ARHGEF10L	4.678827724131462	4.980771583216019	35.65777077305544	-0.013931088491814327	0.027758689747067043	0.005923838048589292	0.9922483392461283	0.9898877405164052	0.9904237791948995	136	3	64	47	6	25	60	44	53
KCNAB3	0.5563609477407023	1.5744092215527405	1.907710615307631	-0.014100866246980488	0.2043078641202285	0.00951059680676504	0.9959559525559848	0.9681480367286236	0.9674384577787793	7	0	0	3	1	3	0	2	5
FBLIM1	5.467117322007884	5.677433120527049	59.442191985832885	-0.014191339640313317	0.1019608398088475	0.019716808438731238	0.9909169691902674	0.9553250640778268	0.9713537731139807	152	7	113	106	14	24	93	73	141
ZFP90	4.603060226420424	4.856426703789748	32.4087876672787	-0.014212101742606181	0.0027568909398328965	-0.004549009796593933	0.991176777989089	0.9995305150485742	0.9929112225993801	77	3	70	60	9	17	77	17	83
MBTPS2	3.9293486168985208	4.062672233995131	19.167098853418327	-0.014226054158917882	-0.19262272882266124	-0.04898880079218168	0.9900003586148468	0.9117630760307328	0.9156163280497094	28	15	23	30	5	13	30	11	39
SNRNP40	4.034889123066645	4.157686464707848	20.22104579663874	-0.014363477445867467	-0.021283498095056894	-0.015387325622387617	0.9893144559265595	0.9907666680485474	0.9769836562960285	37	12	25	34	4	18	35	17	29
GAMT	-0.03649837386067466	1.3369534265787821	1.3136460941325547	-0.014423885540701684	0.6716571530259323	0.019198989781930943	0.9959559525559848	0.8937602460552596	NA	6	0	0	1	0	5	3	0	0
CTR9	6.1346405209346955	6.182937626878227	86.89416962884043	-0.014453001891701874	-0.047679808347406344	-0.034414746372930544	0.9872472631606594	0.9694314605694809	0.9536000690985099	204	43	96	137	24	64	135	68	177
ENDOD1	6.0887235804711235	6.138426752013563	83.76665309366186	-0.014610817309331602	-0.0010827648195739592	-0.017365818357196673	0.986989672303135	0.9998661886974725	0.9767165991518493	153	33	149	137	22	51	166	70	160
LIMA1	7.407955096459776	7.447258430538357	211.65489082220577	-0.014641822653549257	-0.013373585019406562	-0.020180100885424036	0.9869146553025121	0.9914272651892809	0.9733805757310142	362	84	387	205	99	162	300	231	315
ELK3	6.401222198342667	6.443222962424332	105.15448576124754	-0.014779270639587496	-0.10680400039070062	-0.05541681277586535	0.9872324980863797	0.9265181936539593	0.9176648254625462	221	43	96	133	64	86	166	81	172
SFXN2	2.551152418850146	2.8695153549638865	7.1373982323175875	-0.014816290989771512	0.1502023620256019	0.014305406216209902	0.9931059714338821	0.9530096469068805	0.9733805757310142	12	3	10	14	1	4	7	11	15
DHX30	5.588734218720995	5.69474951410208	60.6425154198956	-0.01498495268287949	-0.004166201038415925	-0.013481037174806799	0.988378372901479	0.9977760414154095	0.9810859374050279	195	11	80	93	20	48	98	51	119
HOOK1	3.1893582000540577	3.4268856015207576	11.732286280426093	-0.015123517675558668	-0.20524812059713668	-0.038169458816500655	0.9913558528226142	0.9265181936539593	0.925964341959187	17	10	13	21	2	5	19	8	26
INTS5	2.8598232511093724	3.2113330413810157	9.863880376739138	-0.015135412765464568	-0.2563315106465632	-0.038904310473320554	0.9935818414762618	0.9190925017972235	0.9155616986265938	24	9	6	16	1	4	22	7	14
ARFGEF1	7.079466480373842	7.115881065385648	166.63400480164768	-0.015139078506764474	-0.011341638603172948	-0.025300957099800483	0.9847036167552751	0.992515418755237	0.9676840724684187	335	42	326	260	59	132	305	119	319
THAP9	0.9604268628647541	1.760260166207093	2.085268094066227	-0.015327125937879747	0.06053766084512841	0.0036296117884220816	0.9944582059820777	0.9883119216324043	0.9896752025877641	6	0	3	6	0	1	8	2	2
STRN3	5.7824295485152435	5.838072053481141	68.01804111810658	-0.015402018932247111	0.013037968680355994	-0.006830481657616506	0.9872324980863797	0.9923722295817454	0.9904243364663885	139	21	97	88	34	65	95	36	167
CYP2S1	2.047478080872214	2.6296857373945977	5.8543091717008195	-0.015483242467495247	-0.2601471382861519	-0.028170242152626125	0.9946572323378168	0.9355686085339059	0.9305046974700882	5	5	12	12	0	4	10	1	15
RSAD2	4.302460795367006	5.034489809794206	37.22033203742486	-0.015486486447789514	-0.9787297328947843	-0.09359813922646665	0.9949690143538297	0.6520750430749316	0.6477357032845598	33	7	8	249	11	15	70	10	47
CR1	4.231953462400385	4.614981920085081	29.51885272870539	-0.015963989884374877	-0.5932435885779292	-0.09260497083351675	0.9941024226341062	0.7607537705912132	0.7171678458248627	12	25	62	25	19	6	71	10	44
CCND1	7.93890586685496	7.999368914289723	310.3574924829336	-0.016075124504107727	-0.09884310209281433	-0.049306739715387814	0.9868965004973064	0.937801394115827	0.9255204058773251	597	158	273	678	87	225	465	220	667
GOPC	5.325291571678142	5.384968829611396	49.74645509805841	-0.016216071427164996	-0.02999546631067184	-0.01964921502655668	0.9872472631606594	0.9839609166283574	0.9733805757310142	75	26	58	80	20	56	65	29	93
TRAPPC8	5.967798579901432	6.012654813554944	76.84068155150457	-0.016327776765768187	-0.03146103132745039	-0.027695962493816877	0.9844728397944864	0.9804303263213001	0.9643094067245427	152	20	112	114	41	52	154	52	152
C18orf54	3.3306267540181675	3.5322009114289217	13.547536479896634	-0.016473842044625635	-0.2915122259974658	-0.04868941739229306	0.9913558528226142	0.8966385015200506	0.8903218201085588	23	7	11	8	13	8	17	14	15
KLHL12	5.082935096341027	5.1422224999268185	41.682398480192816	-0.01649734697132088	-0.07190834072371559	-0.03320447609402171	0.9873159807829491	0.9577201064312629	0.9536000690985099	89	19	40	59	20	29	54	32	96
ANKRD28	5.988271013289262	6.1037416142467	82.27123898467129	-0.016606386210033047	-0.1534315285670243	-0.05275533414506455	0.9886623480270258	0.9175323397734214	0.9125381025295285	101	25	78	192	53	37	155	52	192
RPS21	5.988417042677953	6.073983516041959	81.68091503641082	-0.01668801782795009	-0.1954978329099951	-0.07092113636036382	0.9875926617736123	0.8779725999856206	0.874014829866114	136	37	73	91	63	71	154	43	117
ARNT	6.838640209352192	6.894710394135014	143.8594858479347	-0.016776395590160854	-0.09273205156884089	-0.047145641211666534	0.9865370106965541	0.9403050938723729	0.9292496135205236	199	54	311	136	76	91	218	138	253
ITGA1	8.342897981711214	8.414405385259712	415.1674122559723	-0.01694675915392413	-0.1450883650585801	-0.06235686286817063	0.9869146553025121	0.9110548185888679	0.8988162042217834	450	190	1043	397	180	279	625	318	825
LPCAT1	7.847921959619098	7.91090359970965	292.8642104961578	-0.01695658349115723	-0.05286112018327168	-0.030896416022395557	0.9867543164143406	0.9694314605694809	0.95649457473297	539	159	236	466	123	324	446	147	537
AC024560.3	4.627332370838205	4.775877507438915	31.030428290793616	-0.01703051839898578	-0.013099493332829167	-0.012567769027104386	0.9886623480270258	0.9934348121497806	0.9810859374050279	101	7	44	37	11	18	53	20	85
ZNF555	3.0553055242654086	3.3393266206946133	10.238653456960606	-0.017197398190035854	-0.07409017777205568	-0.019176377320857946	0.9908567858146966	0.9754248859857614	0.9667288364744205	26	2	28	8	3	7	22	9	15
ST13	7.894132774841039	7.929693479080445	296.74588081628093	-0.017207641387667085	-0.10062506233170923	-0.058422305830125996	0.9822715645945997	0.9282206885824512	0.9125381025295285	446	107	352	398	204	230	481	220	532
MTFR1	4.298209437754815	4.381376252494248	23.53569100878335	-0.017272043194780227	0.021514512370544376	-0.008582539992580181	0.9872324980863797	0.9887264148975615	0.9883601115737921	49	8	42	30	8	18	41	21	42
LINC00649	2.3923920523163824	2.8105743610304	7.589277028418387	-0.017500252730117568	-0.43631782340428604	-0.04724215784731354	0.9930517064234246	0.8706364992596727	0.8663933936657007	14	1	7	4	11	6	7	3	15
SEZ6L2	2.1670164620418806	2.9502072565915434	7.8460568026883095	-0.017511670655725432	-0.591138443049507	-0.03946964338277491	0.9952746964856581	0.849361334573407	0.8675852007964426	6	5	1	38	1	7	2	6	14
SH3BP2	6.729219835209376	6.862114388606471	139.29525432328032	-0.017657535615626108	-0.10569810742309346	-0.03554688402021763	0.9879826019353197	0.9463807725560526	0.9444877209668847	339	45	384	143	22	114	220	122	211
RP11-234A1.1	2.455274505954658	2.8850364049480692	8.057270279760774	-0.017775491247372485	-0.1439629900749573	-0.017790429150747508	0.993599593776993	0.9674887506130301	0.9576308623749693	7	1	13	5	10	5	14	10	4
GNA12	6.035679233346547	6.078195371920908	80.54040807337499	-0.017796164518344607	-0.010963829131612835	-0.021021530088997004	0.9835007342918465	0.9925883151866751	0.9733805757310142	214	29	100	103	30	71	114	59	169
ZBTB3	2.105677808903167	2.6015707110862336	5.57625315484283	-0.017803360441468623	-0.11025688052531649	-0.015557749379247253	0.9933841628300187	0.9716435360355306	0.9676840724684187	17	0	5	9	4	3	5	6	14
ZNF141	4.498791193306059	4.697264394954103	29.490599802117632	-0.017884572771094363	0.014836940227527958	-0.0040849249431035755	0.9890941790357342	0.9934348121497806	0.9934536756857334	47	13	63	49	4	11	68	31	50
DOCK11	6.6729249687973224	6.7483950071602266	130.05740072897962	-0.01791026908534849	-0.16490655335605453	-0.06717280143102013	0.98654429966306	0.8957728902730008	0.8888172416607453	190	42	265	108	89	100	210	79	251
IFT46	3.581078039498584	3.750736791207732	14.606544673376506	-0.017968385388684397	-3.5717126486885123e-4	-0.0032251086101802253	0.9890941790357342	0.9999767327751331	0.994633323048098	25	6	24	20	6	11	25	5	42
CGRRF1	2.8417608496617253	3.309023918098088	10.813411890758934	-0.018070385904378147	-0.5413501119133942	-0.06404114688199544	0.9940038247750821	0.8201278663377444	0.8043066077935225	4	2	14	27	12	2	16	6	24
ARFGAP2	5.465818712215827	5.52507321950143	54.276355028327075	-0.018089990574878326	0.024155024635606478	-0.007990168191362319	0.9844728397944864	0.9853159302320419	0.9890071060317914	141	21	76	67	16	42	94	54	83
IL17RA	6.3124226365169775	6.382787434059535	100.25413471862137	-0.018211055029270378	-0.11831353785632545	-0.05345790534036883	0.9853171302143675	0.9265181936539593	0.9176648254625462	152	52	238	101	28	80	168	72	171
ZNF827	4.157596842252989	4.310492567366859	22.004264433547316	-0.018352321711308496	0.0202656673080086	-0.006159885520808985	0.9879441916679771	0.9908203518749553	0.9904836296826657	59	6	23	44	6	23	38	12	45
MT1E	4.79073464238304	4.976916853452148	37.14408091216504	-0.018601597608676648	-0.31753398309271036	-0.07649722246631038	0.9890941790357342	0.8363024917698397	0.8395262046126465	59	27	22	98	8	25	53	25	65
IGF1R	6.600985242384113	6.686185306976391	122.85559698171875	-0.018932262584847266	0.0030384992974939427	-0.010793442294916453	0.9847036167552751	0.9988032917185405	0.9853562788423971	248	22	262	219	37	99	187	123	202
SMG9	4.1868740959894195	4.4269445897608035	23.650897896045596	-0.019046643397786903	0.07536262265330046	0.009057621967841368	0.9886623480270258	0.9694314605694809	0.9869612479862323	61	3	41	49	4	17	42	28	38
DCP1B	4.151708599500272	4.24622946471302	21.505443725070673	-0.019163297368027084	-0.03689811673599516	-0.016640417206910778	0.9868965004973064	0.9836149417764051	0.9749418780950848	44	11	29	29	7	16	30	14	53
SPHK2	2.765899600996454	3.1544975105192608	8.843447978621613	-0.019517530993508714	-0.04224751751315031	-0.009951533105197015	0.9910369959561215	0.9879523906230326	0.9810259065561023	30	1	7	13	5	9	18	2	20
KLF8	4.081942099468451	4.281799739178662	21.454497720644156	-0.019570662386679098	-0.03453784021477753	-0.021298069489852703	0.9879441916679771	0.9853159302320419	0.9695939407776953	54	2	38	33	10	14	44	17	40
IL1RN	3.5235882967446854	3.799063451183597	15.123261976081453	-0.019794385841518936	0.22682962636236503	0.03271637069601524	0.9891216163848251	0.9175323397734214	0.9367064041524751	23	4	40	15	3	26	14	13	21
TMEM222	3.247505323570312	3.5343814158650497	11.946630539272423	-0.019799511208040892	-0.10878806352025641	-0.0286642914530793	0.9891216163848251	0.9624341309069288	0.9531260760545283	28	1	13	32	5	9	19	9	25
DGKG	4.321381452091155	4.484080783748935	25.252309751900153	-0.019804519974787473	-0.01060360753560369	-0.011848627091088016	0.9876285162765708	0.9943302732053528	0.9812587709505997	47	9	67	26	5	17	36	28	46
METTL2B	4.134683210321597	4.356084947390373	22.742728862651276	-0.020005807860389548	-0.011548828303401393	-0.012949642936252033	0.988378372901479	0.9942195673279511	0.9801744521818198	54	9	33	47	2	13	40	24	42
PTK7	5.509513164086897	5.792382845181739	64.6389436999297	-0.020128968974923663	-0.1850597126064887	-0.031876028510145794	0.9891216163848251	0.9272496832532259	0.9393830561058423	257	11	36	170	12	51	70	54	136
RFX3	4.385410976152984	4.632569937182681	28.393368766189486	-0.02020391596682036	-0.32912513183147585	-0.06643922801816553	0.9891216163848251	0.8481140459039874	0.8538442947140982	39	9	98	16	14	15	63	12	51
ASAH1	7.8330698733192285	8.143916111392008	348.91372932907655	-0.020229817016049957	-0.6318549871826595	-0.11974597903475381	0.9891216163848251	0.6864780101497963	0.6704365629021878	194	238	268	271	396	216	468	162	555
PSMD2	6.788900665769324	6.841850062241298	138.3085088160204	-0.02033510711680039	0.01890960254370201	-0.006500886877475014	0.9821203876806065	0.9883119216324043	0.9904237791948995	374	47	152	166	59	130	203	144	176
SCUBE2	0.9768091530543674	1.8772013457552337	2.8291962908581896	-0.020344346400371107	0.6588497736009682	0.03068224461711627	0.9946572323378168	0.8494896717423753	0.8851663028803193	5	2	4	1	0	2	0	4	12
CCDC9	5.455181718952257	5.5718001179365935	55.37941502331722	-0.020460198556974205	-0.010024864457774571	-0.014733379769889842	0.9847036167552751	0.9939916120037818	0.9784548194338857	171	10	97	72	17	37	101	44	117
RNA5SP150	4.143102746316794	4.740992837149814	34.286065327273235	-0.020523646081919786	-0.5510365807294657	-0.0570917492292769	0.9927467947493016	0.8458028277505442	0.8043066077935225	14	45	14	22	21	45	13	23	18
LATS1	6.290109403747537	6.415818582893052	101.19445635032704	-0.020636698351473064	-0.03558751094130503	-0.018964667252989127	0.9856351396628564	0.9833720405268551	0.9733805757310142	244	13	225	169	30	86	149	78	207
SNW1	6.501319981477696	6.517862457034303	110.13348062842213	-0.020786240222538662	-0.03204940985438976	-0.0332512044852246	0.9782080867195136	0.9757443564000229	0.9554505091930229	188	42	176	154	49	79	195	88	203
LRRC37BP1	1.8193731450141717	2.538856180588359	5.196653319035018	-0.020880006951889567	0.06620665875842256	0.00504128769937999	0.9940038247750821	0.9866708586876499	0.9881038852094864	4	1	22	3	1	7	1	4	15
ZBTB40	5.501245619472128	5.65437178511562	58.66348380442271	-0.020970854979630946	-0.016481257784450486	-0.013341633579035091	0.98654429966306	0.9923722295817454	0.9807963108973976	163	7	114	84	21	32	122	47	122
RPLP2	8.635469415556695	8.65480123045484	490.8202869591542	-0.021071311608340384	-0.0539921829810968	-0.04534683493159718	0.9776220901344147	0.9627006811603203	0.9341202117848466	933	184	575	624	283	428	842	359	804
MXD3	2.5169860153782837	2.9073081240768817	7.2918638960751805	-0.021151529357250745	0.3498263923317052	0.03795476065890713	0.990838446108529	0.8842483048154349	0.9142209467346737	13	1	15	9	2	6	4	13	16
FBXL12	3.012327099516519	3.3069322889227206	10.015673348089361	-0.0211863042524896	0.09879362266174428	0.007157010613160022	0.9890941790357342	0.9689634837999129	0.9886586156760193	27	3	15	17	1	10	10	11	21
MFSD9	2.479512512218734	2.793132124438346	6.4560807188264	-0.02125149518389957	0.07207959975374943	0.006747775759677501	0.9891146274443464	0.9780041025140902	0.9884940297641256	12	2	11	11	2	4	10	3	22
LRFN4	1.1877114181633435	2.160095921288811	3.563000763211487	-0.021815456734089914	-0.6822845221233481	-0.034114229243048244	0.9944582059820777	0.8419370673169605	0.8688154394719426	20	2	0	7	0	4	2	1	7
COLGALT1	6.443584692986979	6.496666419803975	108.29997085311112	-0.021938668636158475	-0.03492790695518563	-0.028152195116494215	0.9805556910333387	0.9786848267668052	0.9633151636852262	267	29	103	186	53	100	181	88	160
IRF2BPL	5.003605479742219	5.161042526713677	41.535452570471634	-0.021968728581069037	-0.04289424288914517	-0.022673294633211875	0.9857092266733712	0.9813330314103832	0.9679544009345296	74	4	77	73	23	36	55	34	84
ZNF595	3.688958557689032	4.02881481869114	17.662480849458387	-0.022015277544257066	0.012327804245224864	0.001048284035739701	0.9891216163848251	0.9957262264052184	0.9984872052966179	23	2	62	22	4	17	31	21	16
MDN1	7.296579790433532	7.463992973894255	211.68688158440207	-0.022137296061299702	-0.15321412891458955	-0.04311884041894212	0.9873159807829491	0.9267581744940253	0.9272200934546724	617	19	371	458	65	158	411	139	353
ANKMY1	4.317199715783537	4.458697701726141	26.2512635569426	-0.022176144911703354	-0.26694387778461764	-0.06397028803420313	0.9875926617736123	0.8708564975554391	0.8688154394719426	21	22	39	34	10	19	40	23	28
RING1	3.762031966773855	4.004786189463439	17.166254483028556	-0.022470449320749618	-5.1346662949400305e-5	-0.008264408856609154	0.9875926617736123	0.9998661886974725	0.9870576276384095	62	3	27	21	4	9	32	18	34
CTA-276F8.1	1.1866304301819797	1.8095842886701652	2.4544451327431718	-0.02250138471219791	-0.10802971957845972	-0.008286954216230148	0.9908644325169705	0.9757307941239319	0.9769836562960285	5	0	2	8	1	3	4	2	3
IMMT	5.967905405956642	6.006818360180211	76.50328210534794	-0.0226040010286646	0.00578237589443093	-0.016907687123763265	0.9790592571874301	0.9953052352036533	0.9771784278697707	191	25	108	99	29	73	137	55	124
SCN9A	3.2022792497868666	3.3684381166211272	11.04068332173022	-0.022759664797767667	-0.03161526008266962	-0.010652856723755445	0.9876285162765708	0.9883119216324043	0.9815143305009454	28	5	12	11	5	7	13	10	26
PPP5C	5.749442657614038	5.81010408238052	66.7287462882669	-0.022806131835841736	-0.005134082266306621	-0.014912944749546112	0.9805694916602772	0.9968198466188137	0.9792907942078892	166	26	64	104	25	75	107	40	111
CIPC	4.242731790579131	4.3550803997793075	23.277629083205145	-0.023016168961607672	-0.07438860430984748	-0.03112703467409279	0.9836876572269609	0.9651842158072013	0.9552434101230662	41	13	44	30	5	18	44	16	40
SZRD1	5.930857488572223	6.018071621471688	77.19747856050955	-0.023102881074235127	-0.02082289540541787	-0.01824673919780767	0.9819333044744993	0.9886861719387804	0.9735183477656111	214	36	79	116	18	48	109	85	141
BBX	7.175406220239693	7.1980819719335205	177.48436180453092	-0.02321410862338904	-0.045981300396599284	-0.03958087005865836	0.9771605935045948	0.9688747562818221	0.945485975531199	233	68	297	300	77	158	301	127	300
MMS19	4.585733901850605	4.988450316862644	35.55545824771264	-0.02353438485593198	-0.12506714996775942	-0.020655231329782517	0.9890666422701642	0.9551748494009638	0.9643094067245427	109	1	90	60	7	24	85	22	61
MED24	5.2231000226649895	5.376742231645556	47.92638853293815	-0.023573378198802106	-0.026159825904942143	-0.01577633624086569	0.9837865577271391	0.9878736325501989	0.9769836562960285	157	12	63	88	8	35	87	33	106
ZNF681	2.6462464524160723	2.8841956729275426	7.526495390255652	-0.023618160324660686	-0.20525220734569566	-0.03269873070355556	0.9890941790357342	0.9312173395740104	0.9313491823331155	5	3	15	14	4	6	11	6	11
RPL7A	8.253111605410467	8.273097427089825	375.86380033019043	-0.023690862929371524	-0.03484669125582133	-0.036090641519390745	0.9756858224447573	0.9754468380449135	0.9531645823410382	900	148	410	520	160	357	609	272	619
FN3KRP	3.3825321512028066	3.701173967831182	13.478797769928166	-0.023717216358729157	-0.01843837721865108	-0.008617054291902213	0.9879624467360112	0.9932218292651169	0.9853562788423971	28	2	18	41	2	10	29	14	17
RNASEH1	4.826756357565134	4.896656563423195	34.40420948374971	-0.02373424499599769	0.05137095294052958	-3.868861722854802e-6	0.9803566770428075	0.9694677553373026	0.9996453093478047	69	9	50	57	14	26	51	36	63
CTC-425O23.5	4.482314295665852	4.627545588321303	28.71608659603572	-0.023789333450223042	-0.16140433360287534	-0.04824865627294718	0.9849136474790604	0.9248864585607641	0.9176648254625462	31	5	51	48	22	19	40	27	48
ACSM5	0.8398176987400764	1.9080417988799312	3.0674858948170525	-0.02381608656269431	-0.5339654217638677	-0.02348399594661824	0.9941356010839976	0.9012416688216563	0.9053976841651847	13	0	2	0	4	4	2	0	6
ZNF624	2.8360947198174586	3.1628149024566996	8.96259170806212	-0.02391089812252143	0.07980278331591881	0.0060219779643776354	0.9889082025980228	0.9758370420208079	0.9890071060317914	23	3	19	7	2	3	11	12	23
AGPS	5.992540844578863	6.041937547027788	79.59308746291421	-0.02411276875173259	-0.1550913029982105	-0.0679616491880956	0.9793261546232648	0.8924061698015532	0.8916570967904949	122	41	83	106	48	64	121	46	158
RAMP1	2.1778295396631018	2.6947784496779166	6.084170754926596	-0.024171328010300093	-0.14691387299051178	-0.01970617668013795	0.9901338703555177	0.9638194865488164	0.9576095469425928	21	4	7	7	0	2	13	7	8
FAM47E	1.0686384580549573	1.7847489924315199	2.4310046086688497	-0.024231768015617466	-0.20732432847530283	-0.01201645770611231	0.991145270556634	0.9553515342753461	0.9662144860543778	5	1	9	1	0	2	4	3	2
NCOA5	4.844529376404628	4.952144636795131	36.19122149731367	-0.024909785267351804	-0.061284450606643844	-0.02622544679861	0.9837930891663139	0.9697738543464823	0.9616839969605557	101	12	54	25	18	29	66	34	44
ZMPSTE24	5.559194895363534	5.6601939762801186	60.74404411194978	-0.024980876582798423	-0.13312065872612805	-0.04866767916123912	0.9823936324131659	0.927967461659056	0.920432722097685	86	29	59	87	40	21	127	53	107
NOL6	4.457080926519266	4.676682113544053	28.826434758191862	-0.025183685887777	-0.10243629512468835	-0.03057549488128809	0.9858798922138041	0.9563200890667214	0.9531566610575084	96	12	31	52	3	18	60	19	57
CNOT1	7.664444624448838	7.675691539465524	247.6578449997209	-0.025191131677049946	-0.033077447248493166	-0.0400034941057268	0.9734714625807454	0.9749870728212646	0.9425462279422665	437	102	322	433	95	194	411	199	448
PEX19	4.800106743941151	4.935735080188553	37.14687859498016	-0.025211032809771737	-0.3846346887368414	-0.10142990452597664	0.9838283772179982	0.7811768556182441	0.7676845264103784	42	31	33	45	22	20	72	22	48
MIB2	4.1071662983039205	4.727988652675113	29.220930675848045	-0.02524858004057702	-0.29042518035548637	-0.032880689857442275	0.9900990242160921	0.9037168777174162	0.9288306406048517	140	0	57	41	5	17	35	28	60
ARL1	5.964777404611516	6.03042474406879	79.16252551882825	-0.025412308668132808	-0.19537310487735918	-0.0771360112033636	0.9793261546232648	0.8635841636279804	0.8675852007964426	117	37	81	96	58	62	147	48	117
LIN7C	5.3162427435470905	5.369822429944855	48.908554327329675	-0.025441637371486314	-0.09978619136996673	-0.04678100795920673	0.9793261546232648	0.9356879341963596	0.9305433037224827	62	17	78	82	27	33	97	35	82
CRTC3	5.968862271723119	6.024093954628874	77.38227986205135	-0.02560516093437637	0.038718955135673125	-0.0027544831265954224	0.9782080867195136	0.9760025489140881	0.9962395040001759	161	30	132	114	19	64	129	80	111
BZW1	6.710715242439456	6.733022297790011	128.31023947322223	-0.025747940240256312	-0.058894305108905136	-0.043950169792168044	0.974793725483369	0.9557135978310496	0.9373665174109559	202	63	174	210	48	89	230	103	228
BTNL9	6.405997295125948	7.232960536286405	180.01443637172642	-0.02575922469285509	-0.908388772482101	-0.045712239629076994	0.9908567858146966	0.7026697635206451	NA	152	6	1279	113	32	148	114	108	193
EIF2AK3	4.528001699536144	4.764389320298716	30.512832793109013	-0.025898926075707037	-0.11511978544716102	-0.02783666781823266	0.9850405905400663	0.952079292717119	0.9542262888859203	51	6	104	39	6	15	60	25	63
SGIP1	4.061320163892211	4.190317740814288	20.42413110193663	-0.026015847385106646	0.08733099262406548	0.011836032559841	0.9829728531131571	0.9609384791781609	0.982665246853963	38	5	37	26	9	15	21	22	49
MORC2	4.827139070412812	5.051436382299235	37.75095309301915	-0.02605098419629128	0.026787819542461743	0.0011283702327418493	0.9844728397944864	0.9887264148975615	0.997982636072267	91	3	62	87	10	32	51	39	72
HGS	6.0069686580648876	6.211867632684663	87.11450263666278	-0.02609443477719869	-0.07153649078401661	-0.018489565344737644	0.9844090240660042	0.9694314605694809	0.9717306860731348	291	10	142	181	15	62	143	81	154
GPRIN3	5.761908615370338	6.083445596398224	82.86050191928707	-0.02617916261019644	-0.5927528449087581	-0.10528865859842498	0.9876423138613964	0.7153503284905577	0.7016976332072116	57	86	219	50	19	65	98	31	137
APPBP2	5.566686301132546	5.633843215271172	59.978726919260914	-0.02645263685968644	-0.19879201993801762	-0.07444528224224822	0.9793261546232648	0.8653872304019194	0.8688154394719426	77	28	72	72	44	54	92	36	93
TCEA2	3.594921123525551	3.821785437697631	16.826477628941834	-0.026531110364782444	-0.18813930166934834	-0.034206146906964864	0.9876285162765708	0.937801394115827	0.9267644207448528	26	10	15	9	14	8	14	23	23
NUDT15	3.105955448726317	3.4720097527627716	12.10359591587105	-0.026642397744020562	-0.357582130958465	-0.05486128371472913	0.988378372901479	0.8726140747839953	0.8685746727206346	15	11	11	31	1	4	19	8	26
PBRM1	7.168534215963409	7.206958643951718	179.0737606172545	-0.02673199944931223	-0.10138877708892387	-0.058183072448854976	0.9750576362076869	0.9275088659544839	0.9133290622698196	300	54	240	231	123	135	318	130	306
LSM11	2.833142427553402	3.053815099642612	8.936621674907867	-0.026774216642818153	-0.29429618883870046	-0.04409711148326558	0.9876285162765708	0.8959185841361513	0.9031888043803867	8	6	18	8	5	4	13	6	18
TTC17	7.0464496390390545	7.082389539300883	163.28435721010467	-0.026954807605851925	-0.04397619383429302	-0.03855683592606363	0.974886291616848	0.9694677152553092	0.9479644990082824	336	38	274	223	85	128	257	122	329
MARCH8	5.13160540347379	5.195589872296068	42.77982583054171	-0.027032489144449168	0.042751875363888206	7.275506904735004e-4	0.9784745396619763	0.9749870728212646	0.9994692487219594	91	15	66	59	15	26	92	43	63
CDC42	7.059853199098267	7.169312580919533	176.23324472538624	-0.027314521336544603	-0.2903901232965849	-0.09463862041426921	0.9804220826729471	0.8127328565278051	0.8065128625371119	164	127	193	198	111	142	261	96	305
LPAR2	2.4581925896602788	3.070597763180247	8.004322042260538	-0.027352933911065816	-0.03345409295650045	-0.002341006648516829	0.9891216163848251	0.9913476877884968	0.994633323048098	21	0	25	10	1	5	11	14	8
UEVLD	4.856761667165228	4.9450955308232425	35.99471689944145	-0.027360164397377082	-0.11561095291243703	-0.04348671253241766	0.9803566770428075	0.9356879341963596	0.9318952023088002	59	18	72	37	14	25	74	17	73
FASTKD2	4.230753518229221	4.400000742132714	23.805434096117935	-0.027441056536966546	-0.10512395778408602	-0.03357706661093121	0.9829728531131571	0.952882750124219	0.9468313554262363	49	4	22	54	14	12	49	20	42
ZNF839	2.7526784180644404	3.1426841454696826	8.927491728526826	-0.02754704711932478	0.17428733256649218	0.01884321168820725	0.9882922841397687	0.9486800798399156	0.9636079018384941	18	3	7	23	1	17	13	5	9
DMTN	4.827310234456778	4.980340512411707	36.389031175089684	-0.0276934157437481	-0.03723170237879818	-0.017818881027222462	0.9821212819499204	0.983997268027641	0.9733805757310142	97	15	76	32	7	35	81	19	55
TRAF3IP1	5.3995778079190195	5.513755815869604	54.303726589432806	-0.027735091625172677	0.03058531187490985	-9.928055803283629e-4	0.9805694916602772	0.9853159302320419	0.9984187120500922	93	31	98	62	11	51	48	56	106
NBPF19	4.909038227790203	5.087363500315639	39.96922250325699	-0.027839510586176196	-0.2464791344661254	-0.06825420193324575	0.9819333044744993	0.8706364992596727	0.8688154394719426	58	5	85	45	34	25	68	26	73
RAVER1	3.903769396847488	4.057810832642368	18.138976203758496	-0.027845077749459397	-0.00970086647335092	-0.015442834891066333	0.9811168140021823	0.9946764926156445	0.9767165991518493	44	4	21	39	6	14	29	14	40
RRP7A	3.8651405994057106	4.410545631357618	23.352083053578458	-0.02797342011046925	-0.2122313340127338	-0.028914642309463476	0.9891216163848251	0.9309927961768297	0.942071018393984	100	7	34	37	0	12	37	28	33
TMEM55A	3.25751314139989	3.5479712108275057	13.472503586561562	-0.027975499654097957	-0.35120194089037504	-0.05440472091231298	0.9872472631606594	0.8773498954982091	0.8675852007964426	18	3	16	10	17	4	25	12	17
FAM122B	5.5343372556042585	5.618035645297743	59.62979755990729	-0.028051932775971292	-0.21073024804156307	-0.07222043672454456	0.9793261546232648	0.8692460189946376	0.8685746727206346	81	43	59	69	31	45	98	50	69
MTG2	4.012334363425106	4.138716105625359	19.694620240574338	-0.02807637916907738	-0.04794000729219691	-0.022761665448356356	0.9819181190203287	0.97940251392692	0.9662309070390831	41	7	16	45	7	16	30	18	33
USP47	7.120565954726194	7.169914355062905	173.3746625507568	-0.028109598639992746	-0.061364920646163515	-0.040713266549310144	0.9756858224447573	0.9616337290874385	0.9423891776635357	268	41	396	255	76	127	291	146	306
PIK3C2A	7.664019704626687	7.704729073621505	252.97211595250343	-0.028125488062605893	-0.07773553006017551	-0.047345472802803275	0.9756858224447573	0.9473354328311226	0.9305433037224827	315	95	522	314	125	148	448	221	466
CLCN2	1.8535306965866478	2.3572850285328317	5.009005950981552	-0.028219857086203712	-0.33941207401264817	-0.030007834606429973	0.9899447175864193	0.9175323397734214	0.9161734596535227	8	5	1	11	1	3	3	5	9
SLC25A29	4.313625339063599	4.603242986885187	26.87097809807384	-0.028282824440659767	-0.061442065897379085	-0.014314459108918301	0.9846018226923279	0.976888516075223	0.9759200147227812	45	3	71	63	4	27	54	16	44
UBE2D2	5.613116487896464	5.681533688973215	61.85248087085914	-0.028400092831068126	-0.1341846186670003	-0.054529113466873586	0.9776516745152013	0.9191465219753696	0.9138879058245813	90	43	79	76	23	37	90	62	99
DKC1	5.44805801501054	5.538487442172809	54.51996220617636	-0.028427397799587632	-0.009275500028663333	-0.015220862621462038	0.9790592571874301	0.9939916120037818	0.9784548194338857	128	17	53	124	15	55	87	42	88
LMAN2L	3.39421796427094	3.629050241178565	13.376238896811465	-0.028440509335838016	-0.17455103949400239	-0.03626680058551207	0.9862212513537922	0.934945572287354	0.9317124519621982	26	3	9	31	9	5	23	11	29
SOBP	3.4834570607140556	3.752741916955375	14.412272184499798	-0.028689999971363764	-0.08917315443568076	-0.027385381293644418	0.985350085784619	0.9690718759091591	0.9553585204071964	31	7	20	32	1	9	20	13	32
NAA35	4.4327332484322435	4.551992075480872	26.517060277652934	-0.028736558726277638	-0.01791179392179416	-0.013332531509237243	0.9803039482733241	0.9912230384857034	0.9810259065561023	62	8	33	44	11	17	59	12	63
MMD	4.2496095979094095	4.45568196358561	26.784415480247457	-0.02880814245938679	-0.599493546663237	-0.12476471482340254	0.9847036167552751	0.689435381603349	0.6652038449204052	23	18	23	30	27	13	41	11	43
THAP8	1.3760085151022066	2.236021073144247	3.7839451036039424	-0.028842657099578246	-0.17160490178020504	-0.012973532375308672	0.991176777989089	0.9674887506130301	0.9643094067245427	20	1	1	2	2	0	9	2	11
NOTCH3	7.515679452573921	7.560638661360275	228.18464019588058	-0.028964934724454217	-0.046457355671490605	-0.03474596014150925	0.9749572659664383	0.9697738543464823	0.9535871419525299	532	84	472	240	66	190	313	198	420
KIF1C	7.9444327900052	8.087053503219918	328.8422945446138	-0.02936062275286591	-0.1805185632115849	-0.052405130978805885	0.9803566770428075	0.9090482283927486	0.9091748063502283	1463	82	467	311	81	282	437	282	491
ANKRD12	7.826504768291341	7.881821206891219	285.95093856722514	-0.029477573834089468	-0.10989423078986878	-0.056617257935997194	0.9756858224447573	0.9279735054452265	0.9162159818943016	411	84	696	298	146	204	520	226	461
HNRNPDL	7.955277227487374	7.967580135489833	304.1468357051791	-0.029517011660379868	-0.052581176862531886	-0.04768459869787077	0.9694856740384475	0.9607448421717801	0.9305433037224827	474	121	476	397	154	243	472	248	545
LTV1	4.91690492999743	5.00554316572935	36.92233303018977	-0.029558979566316045	0.023460724741324872	-0.009311221076431618	0.977309612844915	0.9871311211805627	0.9879549314661256	98	9	55	56	12	31	57	28	81
UCKL1-AS1	1.8867397453975308	2.3876431785050345	4.480430612602564	-0.029823590639393584	-0.035521322657458915	-0.008263268201127383	0.9882922841397687	0.9907803225549939	0.9815143305009454	13	2	7	7	0	6	9	2	6
C20orf27	2.98963544899503	3.4139598395023403	11.051518499789761	-0.02983137272313031	-0.164461862777859	-0.023986195376889716	0.9879441916679771	0.9510699381132809	0.9531260760545283	46	6	7	14	1	3	18	13	21
RP11-370I10.12	0.6921823278891965	1.7207315649514863	2.3217028534298985	-0.0298765872385682	-0.47348677906405257	-0.019655913718396853	0.9915297622073708	0.9123371679916806	0.9250697573241924	3	0	0	10	2	3	2	0	5
JADE1	6.251659731402188	6.313407148013043	95.07780498452625	-0.029931409789487065	-0.016392855091535135	-0.020139754191386732	0.9756858224447573	0.9900346691950814	0.9733805757310142	176	23	180	117	49	52	180	97	158
TMCC1	5.372368381840947	5.427370653996118	50.6635035442748	-0.029987549305908398	-0.05038725083676832	-0.03408791457221896	0.9752824726769657	0.9694314605694809	0.9538799388043429	108	14	86	59	26	33	89	40	101
NUP107	4.859408277367747	4.944671482945807	35.73931892514288	-0.030152322377144006	-0.06638898137458092	-0.03215262329642878	0.9781388920891297	0.9648463090169993	0.954619196475354	93	10	47	41	19	20	61	28	79
ACSM3	2.2405257711889996	2.607870883774363	5.91211467001418	-0.03018249060479949	0.002674407592605583	-4.4095902615063867e-4	0.9876285162765708	0.9992822811943595	0.9985134272570259	10	2	6	6	5	1	14	4	14
POMGNT1	4.4030360748357396	4.659810691587149	28.147201311661462	-0.030182992476502205	-0.039484180758493984	-0.01481325681694981	0.9829728531131571	0.9845776367963389	0.9762929492108471	95	2	45	45	9	18	64	23	47
POLR3C	4.025498997402143	4.177490981305036	20.34938125985679	-0.0301948428105428	-0.02890974798041762	-0.01604522092255548	0.9805694916602772	0.9881881324807148	0.9742713974640309	42	11	39	21	4	12	43	20	28
RP11-785H5.1	3.765658206223912	3.8921342498033322	16.777187655032108	-0.030439125812229927	0.031525261018562026	0.001049618781088326	0.9811168140021823	0.9878736325501989	0.9985134272570259	30	5	21	19	11	17	15	15	34
DUOX1	6.67247386308469	6.792009412038953	133.4189777621483	-0.03046353654589194	-0.09931155837001136	-0.0378474970685568	0.9793261546232648	0.9483812167914761	0.9403950139043933	267	79	171	248	20	128	222	61	269
POGLUT1	4.118704850913549	4.207763626788406	21.040300469945162	-0.03052552740205391	0.06492778329955246	0.006390467618852922	0.9793261546232648	0.9694314605694809	0.9912187593450617	41	8	32	23	9	17	29	25	31
IRF9	2.9907784693268398	3.4690107281996223	11.554048223312078	-0.030534131260387905	-0.2907285506734607	-0.0462755171792005	0.988378372901479	0.9077433954920149	0.898277361960192	22	7	14	33	0	9	12	6	29
GSR	5.649503888900178	5.723905480774723	63.57395547939224	-0.030606932575792303	-0.18106902422308538	-0.06900050497363314	0.9773469165617313	0.8829112577897558	0.8826049535352697	112	30	61	78	43	44	133	31	110
CHSY3	1.3974012214685456	1.9637340950958402	2.894342793965714	-0.031077670973594155	-0.10467260482887436	-0.009943657090608151	0.9879624467360112	0.9754271024644868	0.9737617169716046	12	1	2	3	1	1	7	2	6
ZBED5	4.482026523559083	4.6030431450487175	27.733310426189014	-0.03129640962376085	-0.02222344581508583	-0.013700931133798116	0.9793261546232648	0.9892838514931157	0.980099149019811	53	9	32	51	13	10	64	22	58
ERCC1	4.4423889999919295	4.5466732589242875	26.69867165889783	-0.03139550740595346	0.08461898843366845	0.010559710288717888	0.9784745396619763	0.9563200890667214	0.9861164100658905	51	11	47	37	6	28	46	25	34
AP1AR	4.679935289830356	4.873366343234754	35.5874921738687	-0.031483697747143255	-0.4639021293441922	-0.10302020351946159	0.9831285684179387	0.7607537705912132	0.7418711906847836	47	19	17	53	34	15	53	30	46
ACTR2	7.904370339562526	8.016612340292557	317.24901675032646	-0.0315562523610407	-0.273590704596736	-0.0897307384166516	0.9785793211318176	0.8301459969664668	0.8221632759345323	283	227	412	302	196	256	517	180	505
EIF4A2	8.502073526702175	8.553945181547707	456.8826853917531	-0.03157730785376085	-0.11868397465913423	-0.06061714966786775	0.9736835993152615	0.9236441846407933	0.9079322030895691	585	120	593	890	298	325	782	364	771
MT-ATP6	11.511308570881834	11.933852942491264	4828.321351634544	-0.031639771868476094	-0.7179449026410455	-0.11065815344221831	0.9875926617736123	0.6990307702830703	0.6675445884444151	5226	4955	2699	1271	4249	3070	5476	2678	6661
CSRNP2	4.678270595823414	4.780212903575288	31.41403719266504	-0.03170621451590412	-0.031171755320991604	-0.02326057453682262	0.9771545596492212	0.9841435831989402	0.9688194482498146	70	13	58	43	7	20	62	22	66
FAM179B	4.652848322962758	4.764847473360311	31.29790302748691	-0.03176927135786644	-0.08489175914514428	-0.03449146854259701	0.9785001189126845	0.9563200890667214	0.9504926027756673	40	7	59	57	17	28	61	16	56
SH3PXD2B	7.54554808649243	7.587519717952503	234.21513718225455	-0.03190659350254963	-0.1263219406434168	-0.06586247675285635	0.9730005120648219	0.9116422714111992	0.8965703603503968	281	145	324	326	98	190	386	180	359
TM4SF1	7.086315427859155	7.239234305369566	184.70783811405747	-0.03195876976901498	-0.3342351056315044	-0.09316050257365084	0.9793261546232648	0.8067637300905488	0.7988260391664492	170	73	171	244	186	89	265	145	343
TPM2	7.929529543307805	8.04765194804281	320.06987262136846	-0.03206049647915909	-0.13797049976871667	-0.04702452254644824	0.9789589580464586	0.9272989264730475	0.9229943679089885	1145	92	624	237	90	196	612	296	441
DDX31	3.208263456943651	3.601499643639418	12.478235349368516	-0.03215531218939191	-0.24448377033020424	-0.03828807110642839	0.9868965004973064	0.9175323397734214	0.9203748523086784	48	1	7	30	5	7	28	9	19
STK4	7.6143957112060585	7.692656205268466	251.4170703184305	-0.032291440892183165	-0.176956243675052	-0.07027754276287826	0.9765000272804766	0.8877439261967613	0.880997683738885	291	93	608	218	147	211	421	166	395
EFR3A	6.612946232119059	6.712997646876022	127.95536039395044	-0.03239239152865082	-0.2698503891078832	-0.09247855275767752	0.976915438649307	0.8242183643983755	0.8173444260657012	155	61	138	135	109	66	201	95	241
LMO2	4.378653292757885	4.499755274705676	26.86436363611102	-0.032549566965754895	-0.1835966606618724	-0.04884935947155941	0.9805556910333387	0.9161968081079027	0.9123463157039866	40	14	43	17	18	27	42	19	28
RNY3	4.406413972702417	5.206059243901884	47.86597503619468	-0.03255977582895547	-1.2031922373905928	-0.06385992970126196	0.9891216163848251	0.616516989541056	0.661998584663834	11	69	30	16	41	47	31	15	16
PRMT5	4.093958826625179	4.270635595658039	21.246871363642757	-0.03260022903869389	-0.058670374345101146	-0.023509245427577728	0.9799652768028871	0.975304431554863	0.9645873073820931	61	4	21	44	8	15	37	13	51
FAM200A	1.672739810002395	2.447755180145862	4.896043010378095	-0.03270448754643099	-0.3046569071652673	-0.02073999270164591	0.9898710089511319	0.9340427250425101	0.9393830561058423	22	0	1	6	4	2	2	6	12
SNF8	5.106042979799072	5.178267943100164	43.03282011456329	-0.0327695399687751	0.031105952022187768	-3.292206064160421e-4	0.976915438649307	0.9841435831989402	0.9984187120500922	86	20	51	45	20	33	61	54	52
YEATS2	6.291498624923381	6.448949376382406	103.29154290323974	-0.032889244262922904	-0.077155592945142	-0.0256695333039031	0.9790592571874301	0.9648463090169993	0.9630613816816311	283	13	158	249	25	68	165	82	226
FCF1	5.171932787368408	5.2563180283075734	45.26478039143729	-0.032962740456375185	-0.10587168342504258	-0.041701967463683105	0.9772015078650703	0.9403050938723729	0.9342726321759968	69	24	44	86	19	20	93	41	74
NUP98	7.08702758269873	7.14387282795057	170.24885617339459	-0.032987343339394196	-0.07765385864773801	-0.04431067550281545	0.9735341907482095	0.9508844722480031	0.9341765206613485	252	65	410	257	44	125	317	133	282
ATXN3	6.21535549661102	6.311273973889728	95.32646678170309	-0.03340255285387002	-0.14837592445833778	-0.055324500294975036	0.9775037631971595	0.9154766981857996	0.9091748063502283	112	38	235	94	47	69	203	43	180
MORN1	3.2233782885504216	3.5111150690433433	11.739498424611496	-0.03347415833489454	0.1277322679827003	0.013809573375773035	0.9829728531131571	0.9551748494009638	0.9762514319901933	27	2	27	16	2	14	24	11	12
EEF2	10.058259802128035	10.082069721313498	1320.7419846250655	-0.033558199402930665	-0.06133607591567287	-0.047453484137924454	0.9675232090009098	0.960883985627394	0.9305433037224827	3436	423	1549	1658	647	1168	1988	1060	2197
CHMP1B	5.176204588188177	5.239951287415738	44.31570460975794	-0.033589585475204006	-2.7021121799882284e-4	-0.01597027326682035	0.9740047594138086	0.9998661886974725	0.9781193083832912	68	19	78	75	12	36	61	43	80
GPRC5D	0.5306063789252914	1.6301950331178638	1.8823343631591074	-0.03367165333816683	-0.3462137968173817	-0.006582566502909475	0.9900990242160921	0.9372747180344394	0.9747521830426265	8	0	0	7	0	4	2	1	1
BAG1	5.982579225863646	6.0282287877476755	78.32351140937605	-0.03377575999989133	-0.11905672535567806	-0.05992165228979145	0.9719678570377854	0.9175323397734214	0.9091522470592152	127	25	130	88	51	59	125	55	148
MYC	5.67438610731228	5.733805972446364	63.076390238662135	-0.033996634366580375	-0.07910983824025553	-0.042261661082224664	0.9738121205111128	0.9497331126779323	0.9385289064652935	136	26	58	126	23	39	122	49	115
SMNDC1	4.797109633026953	4.8664699996442895	34.10872131074519	-0.034137110577159985	-0.12235605987164275	-0.04539534528606095	0.9750576362076869	0.927168715359262	0.9305433037224827	51	14	45	55	19	19	73	21	64
NIT1	3.5518513610332496	3.748237013979815	14.337318705203016	-0.03414367341677366	0.013581990189297804	-0.004161308050694442	0.9803680567300239	0.9939916120037818	0.9929112225993801	25	5	29	22	4	5	26	13	37
MUC4	7.402115918320339	8.15211544763929	353.792867203191	-0.034204213960775255	-0.9207822399156493	-0.05232972894509641	0.9890941790357342	0.694118079965142	0.7614886052828913	60	551	450	161	126	318	140	251	241
WIPF1	7.200499998019053	7.306771546248242	192.69794252579524	-0.03456591662666692	-0.25918443118113654	-0.08713615586332338	0.9777602824497473	0.8355678157107452	0.8321829461948869	146	117	426	208	90	141	335	109	329
SLC39A10	4.49949591893052	4.616590712726862	28.652926047869432	-0.034569421953249024	-0.1795039517932589	-0.05266779372981715	0.9787457711930992	0.9101561890455091	0.9090693412478233	39	10	57	26	20	20	65	17	37
CHD1L	5.5754923197157495	5.622271706782581	58.24112987663826	-0.03477715591352874	-1.7363179265083762e-4	-0.019450405737290653	0.971445846993402	0.9998661886974725	0.9734532421757964	135	24	87	78	17	45	87	55	106
HS3ST1	2.11278491403686	2.460672925336652	5.470024830828997	-0.03491529162817092	-0.3394436649243269	-0.03566035202734359	0.9869146553025121	0.9012416688216563	0.9091748063502283	3	5	9	8	2	4	8	2	10
JMJD7-PLA2G4B	2.1907414478505194	2.7279328613367007	5.9761824554693	-0.03494188149475049	-0.028218833179154194	-0.006580334344429559	0.9872324980863797	0.992515418755237	0.9861410387650263	18	1	13	10	0	9	6	5	9
FBXW11	4.9277721872882445	5.044863189488207	38.2787004716302	-0.03506691096030764	-0.07883261240196697	-0.035222150135884166	0.9764713660183499	0.9606617301245716	0.9496085338539705	70	18	88	48	7	31	75	24	67
TSPAN18	4.672887751369155	4.854328854285039	32.709252866123826	-0.03509476591521415	-0.016149118895948895	-0.012560697278880532	0.9784745396619763	0.992515418755237	0.9810859374050279	87	8	77	42	5	31	56	20	68
LTA4H	6.953526239138262	7.062816345246348	162.87616932411956	-0.03511749494626676	-0.25525060424884605	-0.08381728126161626	0.9778502150263966	0.8408929127947902	0.8395262046126465	123	92	311	174	98	139	238	81	306
MED29	5.161821883714531	5.233480358447871	43.940192012854986	-0.035134066322109976	-0.039774938832036616	-0.030441578945719385	0.9734714625807454	0.9768341993501859	0.9581370445387981	81	20	72	76	10	34	73	31	91
DGAT1	3.654853410729388	3.8436707174314164	15.486966492298311	-0.035162441966817115	0.06641467579267593	0.0024382764109590867	0.9798081273531762	0.9739570370911368	0.996521619629183	45	5	26	17	3	16	29	14	20
LRRC16A	5.674295323617685	5.731286417725659	62.52336886286318	-0.0351712946405683	0.00710486322982733	-0.01818492825139364	0.971445846993402	0.9943333179429451	0.9747521830426265	156	17	105	89	20	46	105	55	120
FBXL18	2.0088483096586036	2.827139175031989	6.130007105592135	-0.03522678809278878	-0.22511904757353962	-0.016741892893225828	0.9889082025980228	0.9463807725560526	0.9587830788741787	21	0	20	9	0	3	4	5	22
ZNF607	2.2433278739174214	2.850879881202628	6.386475835097845	-0.03527062770922967	-0.18115439548315473	-0.022006470388003078	0.9873159807829491	0.9515590574149706	0.9536000690985099	26	1	11	12	0	2	16	6	11
DMXL1	6.605459736685298	6.643983214119767	121.14595732621872	-0.03531691457275459	-0.14088777361533264	-0.07133992478406348	0.9704636668110606	0.8957728902730008	0.8861891251141646	232	57	119	150	72	89	199	81	228
DAGLB	4.048574259750688	4.262622472216233	21.390330769686287	-0.0353846006050931	-0.016940317591524447	-0.01042465195939282	0.9804220826729471	0.9931778077917657	0.9828198833168352	53	3	49	17	10	25	42	13	27
BAIAP2L1	4.957952426816362	5.129617236869118	40.7331789049427	-0.03545098989258834	-0.1614433247053726	-0.0409728547886166	0.9803680567300239	0.9261246371438294	0.9288306406048517	31	10	70	117	17	27	46	42	76
RBM17	6.7971218211220314	6.83602382222028	137.61943694913617	-0.03549867078638205	-0.042599109595665326	-0.0321160639147903	0.9701860949575665	0.9712963748251664	0.9569240299247764	231	48	246	167	68	74	231	106	328
DDX19A	5.470491438892791	5.571587645863737	55.51368561184445	-0.035514180972940505	0.03850444622499048	-9.832564946870648e-4	0.9742336718269524	0.9801418057726045	0.9985134272570259	112	13	89	120	14	35	95	61	98
SMC3	7.005520442520405	7.0359728325429876	158.82871735866246	-0.035633152042326775	-0.0974540855771578	-0.05837060352634302	0.9683684438415202	0.9272989264730475	0.9136383839589144	233	59	263	194	93	116	290	103	301
ZNF431	5.097659738456441	5.313077275111562	45.82669838174289	-0.035665746588882316	-0.12494212582917776	-0.03161142389620602	0.9793261546232648	0.94319355294123	0.9497936966837623	107	14	49	139	5	39	75	29	91
NTAN1	4.2954931464965185	4.394125082372676	24.99809335125043	-0.0356815225541673	-0.23932189844579208	-0.07005481834278134	0.9782080867195136	0.8752821862826939	0.8795657601287598	31	17	37	22	14	23	36	16	33
SLC4A2	5.452174568268837	5.687020795598652	59.941297755246474	-0.03575074836917428	-0.077828255434263	-0.016901986474792678	0.9798961398274989	0.9694314605694809	0.9733805757310142	262	10	98	60	11	34	102	67	96
TSPYL1	5.9626194597508615	6.059483118480335	79.96303446392972	-0.035801938463355595	-0.10466128108843435	-0.04336590172385448	0.974886291616848	0.9410976131550991	0.9318952023088002	109	49	153	121	15	63	118	76	116
RGS22	3.05926865129904	3.486610684327805	11.745133180267	-0.03581245645931404	-0.11275838750820105	-0.012457711164639187	0.98654429966306	0.9694314605694809	0.9734054743194142	21	3	45	5	2	14	13	13	11
NAP1L4P1	1.9659527255999523	2.7751072096970844	6.097282755965816	-0.03583626532614669	-0.07570198653871138	-0.001779309591293208	0.9889082025980228	0.9841435831989402	0.9950327641756798	20	0	19	7	0	4	3	11	11
RBM4B	3.761021281387325	3.9034322661013365	16.594626671742805	-0.03599468588495294	-0.15302124516015378	-0.04113667527318654	0.9785793211318176	0.9309927961768297	0.9304934757570945	26	9	17	38	5	10	28	11	35
MAF	6.7902228893595735	6.855635714281499	141.05406946011217	-0.03599620568395519	-0.1857670707286565	-0.0769259754672421	0.9733392629190404	0.8706364992596727	0.8684129324426857	250	95	115	179	66	120	190	102	236
ALKBH6	2.393031651963888	2.815307632733671	7.197966373090898	-0.03608512411823208	-0.47014745878403436	-0.05230271724240869	0.9875926617736123	0.849361334573407	0.8517122050705103	3	3	7	20	6	2	13	3	15
GGA2	6.603397604872657	6.63213860526044	119.81755600014161	-0.03629579224853002	-0.039112620424037604	-0.030941422656275763	0.9675091797080798	0.9725893532610117	0.9569240299247764	206	61	154	172	46	122	195	87	173
PARK7	6.096532853861206	6.187047783965085	88.35294243106011	-0.0365211118500458	-0.246228486005641	-0.0867456197379389	0.9758009038108435	0.8363024917698397	0.8370654196571795	176	44	55	118	61	53	132	75	142
IGF2BP3	1.5287643921688479	2.2565617640796485	4.020084255389054	-0.03664492408280736	0.5167114650903607	0.030630289770984725	0.988777595378585	0.8641134534372388	0.9091522470592152	4	2	3	6	2	0	18	1	11
TRIO	7.8730000945191305	8.048224460503631	319.1400988765166	-0.0370414970759348	-0.23043002202458365	-0.058776619975395905	0.9782080867195136	0.884911516920965	0.8917324166918562	1428	46	427	505	74	253	479	245	493
MAN2B2	5.6948560053946515	5.765867081417481	64.36703047408464	-0.03707055299392532	-0.009176562039248215	-0.018480774335103634	0.9723611229508498	0.9939916120037818	0.9737617169716046	180	25	73	101	16	59	101	57	100
RP11-382J12.1	1.281097040718809	2.0113205866481447	3.4558699020515427	-0.037220017967282824	0.031569614159432	-0.0015159573651566437	0.9890941790357342	0.9931778077917657	0.9950327641756798	2	1	1	9	3	4	11	1	1
MTIF2	5.157555169577586	5.229396641814059	44.518763464338576	-0.03726675775697441	-0.1810288670203561	-0.06821347142353817	0.9739496845035687	0.882273368429115	0.8843915541930061	72	17	37	87	28	34	72	30	76
SLC22A31	3.322964699383801	3.7573107196718434	15.18211410828318	-0.037267980334910404	-0.21304781572635048	-0.025665850878945757	0.9879624467360112	0.9391176302469664	0.9411229476913678	34	6	2	37	8	7	10	24	21
OSBPL11	4.833849891255231	4.977535321225575	37.02564570846597	-0.03733694522913132	-0.1303826745291443	-0.041637567591991234	0.976915438649307	0.9373084303897	0.9305433037224827	60	25	72	39	8	35	71	14	66
HDAC3	4.4381371836086005	4.620972318860513	28.194164795219177	-0.03736400440097258	-0.09266205392951693	-0.03218553878988032	0.9782080867195136	0.9606617301245716	0.9530446494912972	54	17	46	47	3	18	36	22	69
CIC	6.871800893792289	6.995277820718071	152.4715611782949	-0.037412010323036274	-0.0866277803591317	-0.03232751811044979	0.9756858224447573	0.9553515342753461	0.9535871419525299	461	35	299	257	24	138	245	110	262
CROCC	4.484640556535664	4.740309038851029	30.014093600971375	-0.03747824851892032	0.061496247164978285	0.00969674410295879	0.9793261546232648	0.9760469136304754	0.9853562788423971	94	6	60	41	3	24	38	37	54
GRASP	5.127920172815006	5.275175825717951	44.82636241576922	-0.03766584198360151	-0.0017254245535285632	-0.007768333194538207	0.9758737697102007	0.9998661886974725	0.9888571663195087	68	10	123	72	10	35	62	49	77
TOMM22	4.618132986913575	4.733295296120488	31.31410060824192	-0.03768236746447367	0.036806997791003195	5.089206738937111e-4	0.9764887021281745	0.9841435831989402	0.9996453093478047	63	20	35	36	8	29	42	37	35
ABHD13	4.810681831356295	4.905275568409567	35.22151777050131	-0.03771115372695026	-0.21437068183631133	-0.07012652096359032	0.9764887021281745	0.868288872484544	0.8745040644080919	33	14	67	55	21	27	57	18	69
EBF2	2.059342401930689	2.645574010780102	5.511628433883423	-0.03772582761356013	0.052506053574749	0.00321531028586826	0.9869146553025121	0.9881881324807148	0.9929112225993801	18	1	10	9	0	3	4	9	13
PTER	4.109704578039534	4.270837837658546	23.08851395537786	-0.03778212439711825	-0.4505629125942912	-0.09985459417303363	0.9793261546232648	0.7668293120490164	0.7562284525637804	24	15	18	34	19	15	36	9	39
CAD	4.973454765510673	5.229107698415176	43.22818332493842	-0.03781509289279198	-0.11727693172639846	-0.02420264173408645	0.9798961398274989	0.952308222919174	0.958593077262133	186	14	43	64	4	43	69	33	63
NOVA1	1.5386062212311864	2.1687165990862356	3.918013857434079	-0.03784680340193857	0.8385927132863168	0.0574081191749633	0.9878015719965874	0.7486013523275344	0.7782948103543426	6	1	4	4	1	2	8	11	1
CREB3L1	5.330118979289138	5.619522010176567	59.597664268552535	-0.03786427946108142	-0.5978097232150309	-0.1127204945899209	0.9837424897960769	0.6973084725691879	0.6901635626973399	102	54	15	147	18	41	64	35	90
ARMC9	4.371267603857687	4.445881573236072	25.42591434050447	-0.037885038346220964	-0.12292464301268645	-0.040387256472452504	0.9743448555325483	0.9356879341963596	0.9355170020326924	44	11	27	34	16	15	35	24	47
COMMD7	4.201958636233414	4.331037941884116	23.170284023291703	-0.037953882548310246	-0.1780025981757961	-0.048665102196072695	0.9769137199231172	0.9152370940143697	0.9176648254625462	39	7	34	26	18	14	36	11	58
SMG1	8.130319600871399	8.221922030299405	360.3893657297816	-0.038311582957766946	-0.11873646498404289	-0.04819456990332044	0.9736835993152615	0.9326457277865292	0.9252721776821415	923	56	735	688	103	283	548	277	664
PTPLAD2	4.042662774721308	4.2998164518017985	22.75360350605214	-0.038322311562651555	-0.2682606191944056	-0.048287562383353855	0.9814505056850472	0.8971692925238671	0.8973878556376406	16	15	67	24	5	28	27	11	31
FAM134A	5.383914775582928	5.428245308928479	51.07064521622669	-0.03832267514882339	-0.09938642117113221	-0.04842333039659504	0.9702585026520735	0.9326457277865292	0.9291175227533468	97	21	53	84	26	40	81	32	105
SLC23A2	5.424206136137248	5.486238046472308	53.5791398403427	-0.03832896675021481	-0.14307077679142094	-0.058127147729936095	0.9716170213093717	0.9090462926013818	0.9090693412478233	80	33	64	80	22	28	81	42	117
CPNE2	4.872859733716584	4.992232762683557	36.637147136597626	-0.03836518160343528	0.10121650207047304	0.017801025821297955	0.9743448555325483	0.9458583865250207	0.9737617169716046	92	9	50	57	12	18	71	47	58
ZNF674-AS1	1.2900807242133694	1.988424772468667	3.452312150371416	-0.0387641146593315	-0.07946009947902415	-0.008103814836803367	0.988777595378585	0.9853159302320419	0.976306764906472	1	3	8	3	1	0	5	5	6
ZNF512B	3.5851689255937575	4.001718777999169	16.791518289098377	-0.038901622678621364	-0.08497374686072673	-0.012995077687260903	0.9822715645945997	0.9725893532610117	0.9747263244974468	68	2	17	37	2	6	26	18	42
ID3	5.124153982564704	5.213202080162007	43.07995293985775	-0.038944571618448685	0.03580609302354097	-0.004234045216638554	0.9721329820777119	0.9815108691361116	0.994085960841085	115	13	75	53	11	37	60	42	80
GLMN	2.646940724454622	2.851552781614331	7.2587099316338275	-0.03901615877316003	0.06740398087232083	0.005411950691769173	0.9803566770428075	0.978564135106046	0.9901756985439422	11	3	10	11	3	8	7	6	15
UBAP2L	7.6398715122770255	7.650694725134532	243.78617798079938	-0.0391309905138766	-0.06116886572836738	-0.05228753068184209	0.9587863673614452	0.9510699381132809	0.9224217031481322	429	111	317	358	106	180	437	178	449
TIMM21	3.675102741451539	3.941657698579355	16.492471187706474	-0.039160598018065484	0.12140235451735357	0.016232417790816866	0.9798908645690257	0.9543081960327376	0.9733805757310142	49	4	21	30	2	21	16	14	35
MACROD1	1.6424982974690656	2.148800311029952	4.263336215272324	-0.039532911664093486	-0.2126125304823309	-0.018270739318152353	0.9876285162765708	0.952882750124219	0.9527617931682367	10	4	1	3	2	3	8	4	2
ANXA5	8.54037939980838	8.5832395018177845	468.0537473443947	-0.039539668067327526	-0.13438538003256065	-0.07045347586141326	0.966539144232272	0.906154713904846	0.8881036470976825	780	211	430	606	309	367	763	358	754
CLIC3	0.5360989744591251	1.6293640765661184	2.1261468287070393	-0.03956024965686099	0.17512883920090072	0.003609438335523792	0.9898063121448539	0.9706483582608	0.9879549314661256	7	2	2	0	0	2	0	1	9
CLASP2	6.204536613170664	6.240567686981044	90.25065026929184	-0.039629492278889095	-0.011663555249340478	-0.02488043085016457	0.9646364315061355	0.9923722295817454	0.9679544009345296	145	29	164	150	34	62	143	89	161
CCDC114	1.6620361165009983	2.4203088359447	4.849596662440761	-0.0397310607586633	-0.7331732564705152	-0.05163715598776445	0.9891216163848251	0.8026554636529399	0.8056178869892046	10	2	20	0	2	5	6	1	6
RP11-574K11.32	1.4276074337322455	2.010354983090001	3.0305286124478714	-0.03983905595959441	-0.09753772162253653	-0.009672818894130278	0.9848265404607502	0.9772005738787767	0.9745313910140881	5	0	10	4	1	3	6	3	3
STK26	3.9041091391536096	4.043932454887989	18.50220657116777	-0.03993094793244515	-0.11827036864335316	-0.03448598056433266	0.976915438649307	0.9476443257316053	0.942605995066842	27	5	19	42	11	18	26	10	37
ST5	5.943063147429323	6.065735014400758	79.01616408969967	-0.03998138257743731	-0.020799888072747023	-0.014645593515733375	0.9736835993152615	0.9892838514931157	0.9784548194338857	257	21	111	132	14	57	112	79	152
SUN1	6.5044656068299025	6.621785360812653	117.52993054262876	-0.04013101366492617	-0.09213871157288221	-0.03662994854775361	0.9736835993152615	0.9510699381132809	0.945034182349257	210	15	291	188	50	85	181	108	202
SLC17A5	4.924335204450211	5.0780200228306205	41.38399006914508	-0.040434953019074515	-0.49742331158484665	-0.12731000905667725	0.976915438649307	0.7026697635206451	0.6867981836301809	44	33	50	31	31	25	50	23	71
PDXK	6.425454347068857	6.52077245244032	109.38331997780828	-0.04045184721762903	-0.05519769914900702	-0.027297335504200253	0.9721199580943145	0.9695214312266583	0.9625410976344254	325	28	112	234	28	105	185	81	169
PDE5A	6.0777541192758555	6.183283874524675	86.42627537782997	-0.040509909068989255	-0.10814917063581064	-0.0421466571752976	0.9738732078405852	0.9399070946424302	0.9333158763513345	272	29	161	65	28	44	161	70	175
TRAPPC6A	1.1176402987060323	1.7350109263026638	2.714870656486055	-0.04052887910252928	0.06467318093692656	0.0022204704679762047	0.9873159807829491	0.9878736325501989	0.9936749505146677	2	1	1	6	2	5	2	2	2
EHD4	5.702763966137111	5.7729699918667245	65.28782457381524	-0.040647897947399966	-0.13433548574696666	-0.055795280368509524	0.9721204775455538	0.9175323397734214	0.9125381025295285	70	29	84	141	30	36	113	61	107
CTD-2047H16.4	4.097180146073988	4.2697603860798	21.45878727106829	-0.04066299428468956	0.15908411125244967	0.027221166252103624	0.9764887021281745	0.9268853251903066	0.9577279945899461	54	4	27	36	7	30	23	16	42
YKT6	5.412120901448798	5.477342831016525	52.3300008003084	-0.04068591240015192	-0.025969021478878893	-0.025535557799655616	0.9694856740384475	0.9849743815541698	0.9662144860543778	128	20	58	95	15	48	97	35	88
LARP1	8.224337400428722	8.234320731942894	365.4935433166781	-0.04080336295823071	-0.0361763241040244	-0.04426158636124719	0.9558691829065971	0.9716435360355306	0.9342726321759968	732	133	463	614	151	327	596	281	607
MRC1	8.42765788497355	8.864280622113624	576.6286401221112	-0.0409851286957438	-0.8396386212529001	-0.13121809904044637	0.9821901549992452	0.6213137953714961	0.5789120759071499	359	500	272	315	676	314	627	319	759
CDK12	7.060349579561448	7.114920215075866	166.2320776419692	-0.04104215474173921	-0.0456248566931174	-0.03536867368019229	0.9665389732312887	0.9705000475252703	0.9535871419525299	415	45	261	320	42	125	303	125	307
RIPK1	5.629095931407848	5.690293983657174	60.726784215427585	-0.041047556155864355	-0.023417623545966902	-0.02704623296392914	0.9671778928255875	0.9853159302320419	0.9645873073820931	156	15	82	98	24	43	121	44	115
ARRB2	6.3560364561822364	6.441461700505503	104.21939198906101	-0.041108174468945	-0.13896500613921775	-0.054809847932334	0.9716170213093717	0.9175323397734214	0.9127295667800565	162	32	290	91	45	92	158	77	168
MTSS1L	5.200870736712606	5.443626060143765	50.192720579148606	-0.0412162731819246	-0.055853413244796396	-0.015846009362840006	0.9776976364392818	0.976888516075223	0.97391421093174	143	3	106	87	14	47	85	38	85
BSG	7.187454166917464	7.237639718320882	182.8403757186941	-0.04141548509223821	-0.12476398668632771	-0.06227667779698901	0.9690556676269976	0.9156033016002988	0.9023930701605356	423	80	137	295	89	154	304	109	342
AKR1C3	4.413783613329517	4.828842901578281	33.97637451065083	-0.041544091409576794	-0.5115105708144109	-0.08134558707149725	0.9804220826729471	0.7882046897997245	0.7751442003217304	56	1	37	44	45	18	41	28	47
SMCHD1	7.9253544318622104	7.988721734301722	307.1904764998792	-0.041795103418869585	-0.11330285957134884	-0.05496463689661819	0.9688145620005073	0.9275378553205483	0.9175268263266231	402	65	692	561	142	221	569	228	518
C7orf49	4.240429145104935	4.513977990407107	25.209859548887447	-0.041842076538015714	-0.008501176253008402	-0.005474225299834505	0.9782080867195136	0.9964136388178123	0.9905990736645772	63	5	67	34	3	27	36	12	63
FKBP9	6.102749535104648	6.168146324325598	86.43228486574176	-0.04194475391271932	-0.13378918798538667	-0.05891784715749062	0.9703679388377001	0.9149346591106772	0.9080392471029368	221	41	91	85	43	43	159	66	174
TSPAN12	4.429511398838431	4.586397703152066	27.21254802600071	-0.04195979435012255	-0.14658998735187526	-0.04375494090890246	0.9756858224447573	0.9291038431973939	0.925964341959187	55	9	78	22	8	21	46	16	56
C16orf91	1.2044598382034513	1.9545826917168883	2.984115809203691	-0.04206258945600333	-0.4831252000723291	-0.028917740926130163	0.988378372901479	0.8875652251361624	0.9047372458745294	10	1	0	9	1	3	5	2	2
LGALS8	6.440747313010745	6.465259502550721	106.17229923554791	-0.04214807845356798	-0.056586202538811824	-0.043582084198551786	0.9609186834872648	0.9582465648619365	0.9385289064652935	165	38	189	147	50	88	155	78	213
MYO6	7.316050886997621	7.3413884526532325	196.40436426335597	-0.042173235282133244	-0.04095503780335871	-0.03592329467293708	0.9609186834872648	0.9705000475252703	0.9535454781514208	317	73	353	239	93	188	253	144	382
FZD6	4.856203601653287	4.976970718325153	37.402438501139464	-0.0421936341804901	-0.28068382580397655	-0.07858693976564375	0.9763637679210476	0.8395321751540543	0.8443235930832492	33	18	35	90	22	24	47	33	60
UHRF1BP1L	5.958957772899469	6.018066124110775	77.70709296052246	-0.04235714342692848	-0.1509228632050601	-0.06713903203923638	0.9690556676269976	0.8971692925238671	0.8924290009999184	113	28	159	77	46	47	139	58	142
JMJD8	3.334962181902534	3.6266706288735873	12.972442605725053	-0.042374358094856034	-0.052811389103209025	-0.017518657752895645	0.9793261546232648	0.9832858396558679	0.9713537731139807	42	1	13	23	6	8	22	15	20
FAM134C	5.675559205045711	5.736463315043156	63.57030430170522	-0.04246627077641608	-0.14072764166143248	-0.06322587275444526	0.9692248336447739	0.9056901629972731	0.8990724501254461	75	35	104	117	20	44	106	45	120
UNKL	3.5432593748788133	3.936096790659737	16.010856703881934	-0.0424704756235923	0.019968765722181186	4.7313716547922873e-4	0.9804220826729471	0.9932296064224866	0.9995684757943306	46	1	35	27	3	18	43	6	23
EGFL7	6.116054087315308	6.343784901440293	96.11776987868556	-0.042470675956862464	-0.05902540570407704	-0.013108557410559359	0.9776976364392818	0.9768202429393139	0.9782134269701503	274	20	257	121	10	102	101	86	164
ZNF597	2.306052068911441	2.5987874810947944	5.7375333409118205	-0.042472710955382985	-1.1168672977942854e-4	-0.005559987593390164	0.9803566770428075	0.9998661886974725	0.9890071060317914	8	3	9	11	1	5	6	6	11
KDELR1	6.610961067817713	6.7287857674349505	129.9699787827644	-0.042651557389216936	-0.3182992908218845	-0.09924860466518771	0.9734714625807454	0.7998438794636952	0.7923092671725444	139	93	119	142	89	87	218	101	155
FMN1	7.026093308078639	7.056322804883531	161.12621199263248	-0.04268598807162811	-0.09049591509217779	-0.05523320435715937	0.9618197814615319	0.9339359069807139	0.9190243615387107	341	79	181	200	73	100	274	114	348
ZNF836	3.056286357491572	3.350378088703157	10.476344800776785	-0.04291078658450278	-0.13120211360763487	-0.028781543725477803	0.9793261546232648	0.9552129261281452	0.9496085338539705	19	1	27	12	6	5	23	9	17
FTLP3	3.416055611584174	3.6927192143930654	15.74558432536665	-0.043125395387608234	-0.5560882568753365	-0.08017649076951348	0.9821203876806065	0.7887419235108296	0.7591174613045933	21	12	5	16	15	13	11	10	21
CHTOP	5.650160262032769	5.7149329265818585	62.70937801428846	-0.04331245175590266	-0.1476693513600706	-0.0643979861882814	0.969036080857853	0.902558092385319	0.8965703603503968	77	36	126	87	19	47	104	45	108
ITSN2	7.641516696981731	7.673118112456546	247.08206755197233	-0.04357525718153414	-0.074451899436481	-0.053085644701836375	0.9603255644494308	0.9460782370995231	0.9224217031481322	458	63	461	311	133	185	426	198	423
SYVN1	5.765765718788548	5.814489335554656	66.6293626909856	-0.04357763417300905	-0.020550682850913687	-0.028752327559142823	0.963574269876284	0.9868810944429494	0.9633151636852262	150	26	117	89	18	57	122	50	111
CCDC64B	2.9627615221837593	3.1689128142041088	9.487809239782093	-0.04372077563519657	0.02546570314631252	-0.0010044359557344546	0.9784745396619763	0.9914637843561541	0.997982636072267	15	5	18	9	3	13	11	5	17
DNAJC10	7.145531653968028	7.176152816138172	174.871431302965	-0.043731404175091144	-0.08185742382025102	-0.05369968434074185	0.9609186834872648	0.9394896179697125	0.9218195969975724	445	72	192	215	78	111	319	138	324
ZNF362	4.648038710549871	4.799208677448988	32.90365929078151	-0.044029719471973754	-0.14189049640929222	-0.04100160834869139	0.974886291616848	0.936527387052878	0.928696973187964	66	24	52	24	9	14	48	38	53
DNASE1L1	3.887594053879297	4.025923542203322	18.331745948430363	-0.0441517705440432	-0.1541989256808597	-0.04120733914208905	0.9737135889193759	0.9284470820979013	0.9312541251264059	32	12	31	22	5	10	35	10	40
LRIG2	5.117451524611876	5.188664766428426	42.38964423615136	-0.04426788754457153	0.005758788909624896	-0.015842152833264223	0.966539144232272	0.9964136388178123	0.9784548194338857	76	13	63	88	13	30	68	42	77
PARP16	2.565400424754852	3.148060272862411	9.963428788343558	-0.044326179407172664	-0.4513962205653171	-0.04509744114184786	0.9853155217806929	0.8807034866590413	0.8616369580580082	22	1	7	4	15	10	17	1	13
SGTB	4.978974690560814	5.085284420138924	40.87202364899662	-0.044438631905471926	-0.3398048337125831	-0.10179591735682837	0.9735341907482095	0.7875610608418341	0.7845557119705403	42	21	67	39	32	22	58	30	71
TCF4	8.096972785313813	8.12926268534394	339.3343098162067	-0.04459691439616409	-0.059846397568036225	-0.044829287962659635	0.9592931407720044	0.9605344969737768	0.9346494807129945	583	101	745	428	142	242	622	299	522
OGFR	6.062734074646903	6.13930970758489	83.57633537124852	-0.04474753302108028	0.04123186371363007	3.000323042609505e-4	0.966539144232272	0.9760469136304754	0.999875143991263	206	20	151	126	23	94	130	66	125
NAB1	5.67987905017929	5.734791117819508	63.541755686246006	-0.04494391318337341	-0.09624392082362701	-0.049168155997328544	0.9660550088161255	0.9376383263348647	0.9260355921603297	132	20	108	58	37	47	99	57	102
KIF1B	7.5274688495716555	7.540081153745943	225.03060352896134	-0.04497506644692278	-0.03692749082529387	-0.04477006788373572	0.9518119376793094	0.9706483582608	0.9340189917492392	415	73	355	360	96	184	347	166	452
KIAA1919	4.306541623408452	4.4877440975475595	25.615460550622164	-0.04498151499253613	0.047210942776469866	0.0037197563622650733	0.9769137199231172	0.9827009866337281	0.9942053237542754	28	12	45	52	5	31	56	17	23
TRAK1	6.427905432673953	6.475339795518461	106.32451018818941	-0.04505001650859805	-0.031244122289420584	-0.03153600709941351	0.9618197814615319	0.9810872510415354	0.9577041697480624	228	25	198	146	46	97	181	66	206
GPR182	1.4525691529372473	2.0958915829017757	3.3431199134536054	-0.045372779165631066	-0.24798291135520237	-0.018035053503456536	0.9836876572269609	0.9414706304237538	0.9535871419525299	5	1	3	14	0	3	3	4	5
ST6GALNAC4	4.124648196811924	4.285534077132686	21.77160874119851	-0.04549444426981056	0.0011717414606570806	-0.008022679015095404	0.974380094733957	0.9998661886974725	0.9884940297641256	59	7	21	36	8	8	35	22	54
POMZP3	1.4097380339561838	2.2154275461182045	3.694159768380295	-0.04556974495621176	0.3297564226416873	0.021512045585296544	0.9868965004973064	0.9272989264730475	0.939156668442713	4	1	6	10	0	0	4	7	12
R3HCC1L	4.813622160121425	4.956513679052916	36.2576141629597	-0.04558092484192074	-0.14980688564595854	-0.047822105209745114	0.9724850317853508	0.9261246371438294	0.920432722097685	54	7	67	47	27	29	71	14	73
CHRAC1	4.306935835583351	4.458152546663117	25.869059274174106	-0.0457025908031367	-0.27664986630123234	-0.06843504203399789	0.9764713660183499	0.8624007592631655	0.863030135966972	52	12	39	14	19	11	47	23	36
TMEM101	3.3376339800837806	3.5874581421005782	13.346829753907752	-0.04577700897359427	-0.005293452688275652	-0.005551848451368371	0.9805556910333387	0.998961426956903	0.9890071060317914	21	6	6	28	7	12	31	12	8
MLH3	4.838830124640576	4.926544359040023	35.059574711740545	-0.04585753669497075	-0.057270559839285966	-0.03310176305074795	0.968077815172948	0.9694314605694809	0.9537887098592912	55	8	71	58	16	24	56	27	76
POLK	5.829552492294136	5.877003786886746	70.21622902577735	-0.0459911455862795	-0.09630905243907358	-0.0487575402830995	0.9637775457474789	0.9355686085339059	0.9282599421802119	96	35	97	127	27	44	100	54	160
SCAF1	6.035111978964405	6.138050301386985	83.82152381622487	-0.046067571885062504	-0.08669317859922332	-0.04017485111167109	0.9694856740384475	0.9515590574149706	0.9393830561058423	195	40	113	163	12	70	134	67	140
DPM3	2.2551378183909407	2.618671909710735	5.844383165205768	-0.046200910661610306	0.023003785939684038	-5.623288086840485e-4	0.9805694916602772	0.9934348121497806	0.9985048315706025	12	1	4	11	4	6	4	4	16
GDI1	6.656409837784244	6.710352941552599	125.24322058857533	-0.04631988524517748	-0.029006168696186996	-0.030101534200584618	0.9618197814615319	0.9831936850559436	0.9593389743404088	327	39	207	199	30	102	190	106	234
SNX14	5.62259903104055	5.6787251641773455	61.38032278750753	-0.046324247639087955	-0.1370883031523903	-0.05850631514093342	0.9646075814548764	0.9101561890455091	0.9091748063502283	95	35	72	90	28	50	116	29	114
CLEC2B	5.2716299598772425	5.380943418969303	49.59388332002749	-0.04632931255327223	-0.24713388449672832	-0.08006228239943936	0.9715500454324676	0.8466765139749817	0.8496599327665177	60	16	108	48	36	25	88	34	94
HDAC5	5.463806409459169	5.6882104569267815	59.87214139273779	-0.0464447088024564	-0.1267936845442731	-0.029860698500994425	0.9743194742715866	0.94319355294123	0.9531566610575084	142	7	191	76	12	46	109	44	105
SLC25A5	5.959417150535598	5.999669599147832	76.9469289855996	-0.0467205929155337	-0.1318208939664921	-0.0653241811423396	0.9609186834872648	0.9037168777174162	0.8981906222288359	128	28	92	106	51	52	125	63	132
VEZT	6.043702555529655	6.075472592171812	80.48346271888724	-0.04679963838032429	-0.052009336712955524	-0.03631253030435361	0.9587863673614452	0.9638194865488164	0.9531260760545283	148	32	116	123	34	47	153	57	173
ZNF628	1.5578962265923162	2.1359455920558235	3.8856879340697827	-0.04692199192954926	-0.3557646732693179	-0.02964189971860776	0.9831477708062903	0.915897503870838	0.9158637289158371	13	4	3	3	0	4	4	2	6
FOXK1	5.9889543629565525	6.1224182632884405	81.96045165389518	-0.046930190557328284	-0.04925558370567664	-0.02256186436758988	0.9703114615363242	0.9754271024644868	0.9688194482498146	215	16	163	159	14	65	141	63	156
PAQR3	3.1565442570632323	3.517944133771783	12.217292831395014	-0.047119916924093806	-0.32992601516901954	-0.05276982272841034	0.9794850988801842	0.8813981299035841	0.8795657601287598	15	1	12	36	10	4	22	9	24
MAN2A2	6.136142151606423	6.230074624780408	88.74609220061627	-0.04719401407973697	-0.04019447079548841	-0.026608382059480542	0.9660550088161255	0.9780041025140902	0.9643094067245427	245	17	174	135	24	65	156	68	177
PTCHD4	1.5059196406830038	2.2176434605912223	3.5997241545051595	-0.04737869265957125	-0.23982445950827877	-0.017109168961436418	0.9836876572269609	0.94319355294123	0.9554325747701619	18	0	2	7	1	1	5	5	7
PCMTD1	6.547403212919859	6.63816017294517	120.24086648908767	-0.04746435045769357	-0.22368326099258878	-0.08215428585141574	0.9693024264564695	0.8499677910758027	0.8519453652318426	108	35	254	172	83	77	202	84	215
ABL1	6.097042240124535	6.21194712857318	87.56350936263503	-0.047503735073832994	-0.035452865078058414	-0.02145749968791113	0.9690556676269976	0.9831936850559436	0.9720445029665901	245	14	127	183	24	65	145	82	151
MRPL35	4.318988554843064	4.431643242076753	24.81366537440153	-0.04751518449090648	-0.12877779113764803	-0.04175926182317804	0.9724850317853508	0.9367485484285561	0.9305433037224827	74	11	20	29	11	24	38	15	42
FGD1	2.9151838920269824	3.323669842571423	9.76640120758372	-0.0476957287153337	-0.08243509198714304	-0.018640151716831612	0.9790592571874301	0.9746249653176731	0.9669257075739535	29	1	18	22	1	5	15	11	21
MRPS35	4.808722403400842	4.897357987228249	35.73169251730043	-0.04771660134604767	-0.22110820617958465	-0.0684351134072669	0.9703679388377001	0.8706364992596727	0.873861351538429	53	25	31	49	18	24	39	31	65
SNRNP48	4.530960545637583	4.652260541761989	29.022443816167705	-0.04781352775108328	-0.12131548584424719	-0.04226127109660905	0.971445846993402	0.9389599175889878	0.9317124519621982	34	6	45	61	18	28	49	19	43
PHF8	5.759012385512339	5.832279333952741	67.00911671636136	-0.047949725625002576	0.0026086972812210175	-0.01749164179090277	0.9625311219864356	0.99901378953928	0.9761599708012813	160	15	117	114	20	62	108	47	133
SEP15	5.939964811664327	6.024976351094523	79.23989089106807	-0.04797225714584084	-0.2663520253501421	-0.09262056496395979	0.9675730725707494	0.8210218053403231	0.8187960384381241	101	40	70	106	62	66	103	57	119
CLTC	8.83629076724114	8.869229208016316	570.4106412726228	-0.04815022667860582	-0.11995451517571738	-0.07038652488499231	0.9566338996035352	0.9153063028424225	0.8906837709957213	1081	268	529	733	331	405	955	415	1065
CCNC	4.981716655463924	5.099809526194804	41.277310487744785	-0.04816718330464631	-0.387732348669838	-0.11241598784773289	0.9730439172782002	0.7528218845420237	0.7521362758483335	36	26	40	77	27	26	60	23	73
CYB561A3	3.4916813443745482	3.65552812245582	13.730182610753259	-0.04819017182981948	-0.09880985538082819	-0.022970641095601013	0.9742336718269524	0.9618555734780786	0.9643094067245427	27	6	22	14	7	5	29	9	31
SOX6	3.380394919090017	3.5346761387975287	13.093011387768467	-0.048196002192894785	-0.038616116491048985	-0.011389201178289551	0.9757309225505993	0.9868002801433065	0.980099149019811	22	9	10	18	5	12	12	14	20
NETO2	3.265069384649888	3.616837109390978	14.8641906469877	-0.048370963655028965	-0.5797758768100172	-0.07723672946153877	0.9793261546232648	0.7955617864468626	0.7534989010031448	17	21	14	9	4	7	31	7	12
DCTPP1	1.7192737851237352	2.2186180864670284	3.961411002462394	-0.0485143017553921	0.1303435831480625	0.008122219662390543	0.981660846716167	0.9694314605694809	0.9807963108973976	10	1	9	2	1	3	6	7	3
TYK2	5.877209891805433	6.131985944177388	82.24178531809396	-0.04864395674712611	-0.11052647976401427	-0.021952111859209287	0.9750576362076869	0.9553250640778268	0.9643094067245427	285	9	193	122	11	59	124	82	136
CLDND1	5.495139711522639	5.552557951716061	56.30784757554624	-0.04867117354540741	-0.1848972944287959	-0.07399074241242197	0.9639458408797247	0.86849174978891	0.8740588465620376	70	27	81	74	35	30	95	46	100
UBE2O	5.155540012514584	5.319922371962472	46.20908808646653	-0.04877009358558689	0.010530069264121837	-0.002817646629309867	0.971445846993402	0.9942195673279511	0.9950356099439361	168	8	55	70	12	53	64	36	77
LLPH	3.872293022101688	4.029586220691813	18.769374200800797	-0.04890451714524451	-0.18333352036627287	-0.04207093048246767	0.9750576362076869	0.924924573756551	0.9224217031481322	23	12	15	39	8	18	39	9	21
TUBG2	3.823541879609099	4.152390842135512	19.17717753868511	-0.04892740583489838	-0.017851354591366025	-0.008998973132473553	0.976915438649307	0.9931778077917657	0.9853562788423971	51	4	37	40	1	15	26	22	34
CNP	5.075548006878718	5.25768261984214	43.97192412892473	-0.049086745456267976	-0.005555329200159491	-0.007608223243148922	0.9719438196431659	0.9972465914875394	0.9888637774330796	120	12	62	94	6	44	72	21	103
ATXN7L3	5.08598355980537	5.232012372354712	43.21864734861455	-0.04962749101612284	0.01711796747946529	-0.004221580675503511	0.9693024264564695	0.9918309561391184	0.9937450606989144	111	8	60	93	11	46	78	22	87
POLI	4.594070064546544	4.655869681058492	29.37765789408339	-0.04963163035623549	-0.1394819982908194	-0.050584987840283806	0.9643570496383921	0.9161894689093903	0.9218891621691637	45	12	44	40	17	17	53	22	54
METTL14	4.928806104888502	5.062429873311784	38.23715812231699	-0.04966984810546044	-0.00672061481078807	-0.013298038453612802	0.9687748966430841	0.9964136388178123	0.9810859374050279	68	9	74	83	9	20	75	36	76
RP11-1000B6.3	0.31688558935426775	1.333622917748501	1.1618839755826125	-0.04972917000696566	0.2266848514179677	0.009092024593091294	0.9837865577271391	0.960883985627394	NA	5	0	1	2	0	2	1	0	5
PHC1	4.262303484267504	4.356238910283885	23.166139760603862	-0.04973553819697363	-0.05859588166583349	-0.029737895677732617	0.9667309280636867	0.9697738543464823	0.9576095469425928	54	6	36	28	12	17	45	17	40
SCLY	2.392613771502678	2.866322046748771	6.777102751974061	-0.04974985755876866	-0.2004370923712735	-0.0326159263274168	0.9803680567300239	0.9403741524811274	0.9317450430917572	18	3	15	11	0	5	11	3	17
CAPRIN1	8.023326307238614	8.04803249781466	322.4352599992075	-0.04979315821113394	-0.10106406685495632	-0.06444593186444036	0.9524667277420935	0.924924573756551	0.9002910527442815	537	156	351	433	175	278	470	252	540
SRPX2	5.056889764469759	5.127361713217125	40.90992560347484	-0.04984113784584034	-0.03760291430074602	-0.02559064800098771	0.963574269876284	0.9790945553159184	0.9662144860543778	74	10	65	59	23	35	51	30	92
FOLR1	2.828697747768798	3.114264520726648	9.397858484672795	-0.049855132487841694	-0.00997261286083517	-0.005143254691177823	0.9790592571874301	0.9968198466188137	0.9890071060317914	10	7	7	20	2	8	11	13	8
LAMP2	6.884441962715162	7.030902741551412	160.36584957382746	-0.04985610535469435	-0.39988774317987535	-0.11486191360603346	0.9706551934051313	0.7500901889861573	0.7419453694583641	148	91	170	154	148	109	246	84	272
SRP68	5.9213933947680895	5.9772972471142936	74.66247865900408	-0.050031075955543104	3.704897996817988e-4	-0.020551457570566676	0.9592931407720044	0.9998661886974725	0.9733805757310142	173	26	115	127	18	68	112	64	130
MED22	4.218497662070624	4.473280032480633	24.68938277152952	-0.050136296267319407	0.13297130810410487	0.022979051204687646	0.9743194742715866	0.9458583865250207	0.9642144249590633	79	5	40	35	3	35	40	20	30
FAM83E	0.9121122663488128	1.8892418716477843	2.780600798634586	-0.05020013667706356	0.6874563410969157	0.03276888603103755	0.9868965004973064	0.8471206192274446	0.8688154394719426	5	1	1	6	0	0	1	8	8
SOGA1	6.651952260854386	6.737569184285873	127.63112753135935	-0.05037184985849169	-0.0617510918578009	-0.03203009271994743	0.9639458408797247	0.9667358576471984	0.9552434101230662	342	26	284	140	43	99	201	121	201
ZCCHC9	4.576135584268441	4.662177989920061	29.66797061002323	-0.050505023791389894	-0.031298513936468646	-0.018018840323622675	0.9693024264564695	0.9853159302320419	0.9733805757310142	71	12	29	31	16	32	39	26	39
OBSCN	5.90193942389955	6.377245580127515	97.65556084454889	-0.05055648168501764	-0.3608386589732264	-0.045499289211093814	0.9799652768028871	0.8637252939223452	0.8959750026079437	204	9	371	203	4	79	117	62	186
MIOS	4.169595239135346	4.394659072275185	24.0183844087744	-0.05055912935956336	-0.19704489589017513	-0.05247877406470563	0.9736835993152615	0.9160889744876067	0.9053976841651847	43	17	33	47	2	19	47	13	38
CBFA2T3	4.271662081150371	4.36068041395109	23.19274767266144	-0.050682868887696644	0.021280900162640178	-0.008096483712203666	0.9660550088161255	0.9891394670002652	0.9888571663195087	45	7	40	33	9	17	47	22	33
CTD-2286N8.1	1.4110519712224938	2.1615110200286987	3.600930039979153	-0.050778776124452155	-0.5466117218160949	-0.03543704875104084	0.9837865577271391	0.8620037205002593	0.8817554176373799	6	0	17	1	2	2	7	3	3
SHC1	6.648604522990298	6.726203646709273	126.647624783183	-0.05087038528024483	-0.06821024184536724	-0.03723574320722731	0.9625897240653697	0.9609384791781609	0.9471565357461936	328	45	165	260	24	102	200	108	215
BCORL1	5.450244268222766	5.553504370126717	55.46685890717898	-0.05094386492264688	-0.10079250293862055	-0.04038787856497721	0.9670259612516203	0.9443136085010502	0.9367064041524751	101	13	134	50	29	33	81	56	101
ERN1	6.265951282972248	6.327546499426501	95.84133198100874	-0.0509619373314134	-0.061839779559346775	-0.0367134717764384	0.9613903542196909	0.9627006811603203	0.9499743137856395	123	32	200	185	30	82	125	74	198
NF2	5.39122482539256	5.597011226384639	56.243384260209	-0.051117290609845586	-0.09781035084437348	-0.02367880582312903	0.9728078389259802	0.9582465648619365	0.9633151636852262	220	12	52	114	9	50	73	46	109
IKBKB	6.392478977162067	6.481713859327857	106.33379801843543	-0.051143046346976584	-0.045066614911779795	-0.026442865504504292	0.9635685756075205	0.9754248859857614	0.9642812352055284	206	28	264	155	27	58	178	97	226
GABPA	5.186960360764966	5.290862044389377	47.15408094817712	-0.051227758879790135	-0.31593341571492295	-0.09912787570260406	0.9666765694743494	0.7977123849437416	0.7940832930270884	55	18	56	61	43	30	84	29	70
RNF25	3.1588370476911583	3.3113402766685085	10.726174494023642	-0.05145982930578306	0.048522154647568524	0.0034753439987973904	0.9737241128817768	0.983788888214182	0.9942053237542754	20	4	11	14	6	12	19	9	11
SLC6A4	4.097288311239772	4.804998676961389	32.01709123709441	-0.05147412523841296	-1.0207339789062329	-0.10409796092703041	0.9865370106965541	0.6132241457478778	0.5970594932520803	69	17	164	3	4	13	45	9	50
RNF166	4.554809841167447	4.7871616097744285	31.434196089071442	-0.05153901324552767	-0.194648987414184	-0.04334584678242205	0.9737135889193759	0.9172605023596009	0.9203748523086784	56	12	106	27	5	26	43	16	74
PIGX	3.587422795627121	3.812354255901522	16.331099085435433	-0.05154988072464867	-0.3236459927319407	-0.059400511839814825	0.9772015078650703	0.8692460189946376	0.8675852007964426	30	12	8	21	10	15	27	4	27
SH3TC2	1.1839134253236974	1.7794868083170479	2.501367957460904	-0.051619394999002116	6.62782594140447e-5	-0.0016932858956057674	0.9811168140021823	0.9999767327751331	0.9950327641756798	5	1	1	6	1	3	2	1	7
SBK1	0.7688195304045541	1.9638598742456885	3.0296279494949436	-0.05166486559273933	-0.2319535432792179	-0.009684602219887756	0.9889082025980228	0.9638194865488164	0.9662144860543778	0	2	13	3	0	3	0	1	11
RNU1-106P	0.39760058120693853	1.911578066141634	4.380563031331812	-0.051700215923029966	0.01599490265275747	-0.003668144450794399	0.9900990242160921	0.9968198466188137	0.9744075768582257	0	6	1	0	3	7	0	5	0
SPRYD4	3.4438623787664526	3.635093926181002	14.50517620857319	-0.052152045631583564	-0.4271012319245729	-0.07553178083283085	0.9769137199231172	0.8150950902508659	0.8095314432029511	19	10	7	23	11	9	25	9	16
ZNF687	4.000316757358328	4.248307281843056	20.75669083644829	-0.052276404558747	-0.05178546994376446	-0.019680168787563807	0.9735341907482095	0.9813330314103832	0.9707285370482591	43	6	34	53	2	12	32	21	44
PRICKLE2	5.392623266371384	5.549716996440327	54.40301933643064	-0.05246296610855981	-0.007315022874298622	-0.011503641507532391	0.9690556676269976	0.9964136388178123	0.9879549314661256	180	11	99	74	10	46	69	48	118
CYB5R4	4.7714434456588855	4.8952488234658	36.055245911921666	-0.05250589971067558	-0.3739713044656307	-0.10029023377391373	0.9703114615363242	0.7837339847854407	0.7758729451358048	36	20	46	36	31	19	46	31	54
PDGFC	3.8743115603534735	4.038272059324713	18.95637677713678	-0.0526634974119633	-0.28828032865727876	-0.06455412712490852	0.9724850317853508	0.8630963695662454	0.8688154394719426	33	7	16	25	17	7	36	12	36
DMTF1	6.4969768832214365	6.5570311339124014	112.72312699111177	-0.05267907499303405	-0.049666257302696235	-0.033648441050512054	0.9587863673614452	0.9694314605694809	0.9542262888859203	169	25	223	201	51	115	176	74	193
ALDOC	2.6813016433766976	3.128224698841774	8.432824795935462	-0.05275288657035698	0.08891735347206456	0.00807660691570268	0.9793261546232648	0.9754271024644868	0.9850069303668799	24	2	7	21	1	9	28	4	7
BRD1	5.559515384655041	5.70110508498186	60.627460847196446	-0.052755156585893186	-0.001775506761490646	-0.008829253591142335	0.966539144232272	0.9998661886974725	0.9879549314661256	150	10	129	103	14	60	124	35	103
LLGL1	3.374961900228518	3.641140700529055	13.265949311773102	-0.05280154970327917	-0.10015376762580404	-0.029062500888632874	0.974886291616848	0.9648463090169993	0.9531645823410382	36	7	17	23	1	9	28	11	19
LONP1	5.991261256976894	6.122918190190679	82.25338842480214	-0.052849937366450134	-0.09013998547831002	-0.03220988645256825	0.9667657424093872	0.9534963345469715	0.9535871419525299	293	15	87	156	23	71	123	62	155
FAM178A	6.387643279745959	6.432788915582189	103.56909718855114	-0.052895770885538304	-0.07156419550096377	-0.04673877535395688	0.9556628826333727	0.9510699381132809	0.9318952023088002	263	48	121	157	29	85	193	74	167
MEF2D	6.753429546778927	6.804041844533342	134.31051486583803	-0.052913001636055494	-0.026317886254023336	-0.025728699312083925	0.9571623162306991	0.9841435831989402	0.9662144860543778	248	50	290	167	40	98	168	137	258
DNAJC2	5.899297669508867	5.934026084692721	72.92054701769993	-0.05347852128752764	-0.06782478932830903	-0.047364687518827296	0.952661993543734	0.9514667528335516	0.932180559106963	145	23	124	86	37	63	122	50	130
ATXN1	6.96694129461794	7.026861410829382	158.22697771234022	-0.05353738370387889	-0.17867008868508025	-0.07814823264561009	0.9603255644494308	0.8708564975554391	0.8684129324426857	205	63	324	144	98	133	242	105	268
C5	3.4462073465504863	3.654928636314998	14.467259863241633	-0.053557813111334174	-0.3458128434731133	-0.06253786285284399	0.974886291616848	0.8560934133897153	0.8592787330951883	17	12	20	13	8	6	30	5	28
PPP1R12A	8.15872522071149	8.184381256916039	352.7656579493817	-0.05366424616013498	-0.07849228439691647	-0.057867372160216465	0.9475200744659905	0.9414706304237538	0.9161734596535227	605	105	745	450	159	264	552	273	684
TCFL5	3.0154824401978213	3.2599999115685505	10.249900823628101	-0.053749314035066165	-0.1823801225765681	-0.03305539137378591	0.9750576362076869	0.9369503212603681	0.9342726321759968	21	2	16	8	9	10	16	4	19
NACA	9.936452185802418	10.034306991520067	1284.1664231876182	-0.053822846188346096	-0.2325120344887381	-0.08331048365711799	0.9639458408797247	0.8595804223033191	0.8456525502292028	1855	668	1530	893	1003	816	1993	1018	2173
PPM1B	5.946243728024067	5.991202294282313	76.57993761925266	-0.05387561226783716	-0.15767434354338855	-0.07239347198966303	0.9581349618545911	0.8829112577897558	0.8817554176373799	93	35	133	95	43	65	112	50	138
RAG1	0.5469288480088675	1.4902198142308718	1.459096444311467	-0.05405805992261974	-0.049413257531660794	-8.180539026332553e-4	0.9819333044744993	0.9900346691950814	NA	5	0	1	5	0	0	3	2	4
NEK10	1.555957903795759	2.6931337623114646	6.371431601445889	-0.05413056401220988	-1.1464169657012913	-0.052949609234550055	0.9873159807829491	0.7200250080452626	0.7372919456500878	1	5	38	2	0	7	6	2	2
CRY2	4.759373319237592	4.870076935088349	33.394913317076245	-0.0541598987440851	0.02619599420492013	-0.007543223279228669	0.9631087087633291	0.9865637293754165	0.9890071060317914	72	9	69	50	8	33	66	24	51
YWHAH	7.3308648963972916	7.363639970996154	199.64418405700408	-0.0542174271668822	-0.108073553760761	-0.06405782394401399	0.9518119376793094	0.9197570808220944	0.9005032301476613	286	74	389	225	108	145	349	164	314
KIAA0232	6.154609681088651	6.198698704158869	88.01031883161562	-0.05422786487326383	-0.07799579775700054	-0.04671462417125818	0.9556684481898012	0.9463807725560526	0.9316279652641333	128	38	187	110	32	62	142	83	140
ROGDI	2.94399937102959	3.290159608432391	9.682352127124966	-0.0543415916621625	-0.015378314642376054	-0.009718202616183223	0.9756858224447573	0.9939916120037818	0.982665246853963	22	2	16	24	1	12	20	5	14
GNLY	4.01382533815678	4.432354369613433	24.184195120988463	-0.05454182698847512	-0.5164388599578323	-0.06871996431793885	0.9784745396619763	0.7985196872779413	0.8102135584825215	22	7	119	14	7	20	27	8	52
COG2	4.962696794453235	5.036398432226775	38.17357360777388	-0.05454661912480225	-0.07070317438925523	-0.037174163581634605	0.9613903542196909	0.9603059321287433	0.9471565357461936	98	12	38	63	17	33	60	24	78
FBXL20	5.898090508329559	5.963775969136212	75.287593693122	-0.054625790479992144	-0.21993182888917068	-0.08684158691366826	0.9625897240653697	0.8426350059448179	0.8445288149948025	69	39	125	111	42	47	115	62	125
PIN1	4.6296081503676545	4.777711753709826	31.36458862616649	-0.054691072798803746	0.023081218300670392	-0.004145155625614878	0.968077815172948	0.9892838514931157	0.9937450606989144	97	5	48	34	13	28	44	34	48
CDKN2AIP	3.771070356264334	3.9607820136945113	17.74086307596197	-0.055019639509538136	-0.38644883586184375	-0.07966115849888429	0.9750576362076869	0.8150950902508659	0.8148602253833696	11	6	25	43	13	13	28	11	24
ARHGEF2	7.138805104512518	7.198425946157937	176.45403416151888	-0.05503256434449206	-0.03210346624067624	-0.02749629892533919	0.9559029612344547	0.9820134963715785	0.9642812352055284	412	36	316	314	58	173	269	143	274
MARCH6	7.480357591768992	7.525237624565918	223.9509003360788	-0.05521130189672031	-0.1556329918126173	-0.07753048674128488	0.9538637598971333	0.8850888419469889	0.8705681413702945	257	87	375	285	146	156	376	176	369
MCTS1	3.3756635413131795	3.6428740480425716	14.844469906206092	-0.05523165631968669	-0.5692820358481122	-0.08986957256627269	0.976915438649307	0.7660971905374535	0.7397452078332132	24	13	8	12	12	6	21	5	30
C7orf26	3.0703469788902216	3.312411784900754	10.332057653387569	-0.055248630848631144	-0.042344361850614604	-0.014807652784330206	0.9737135889193759	0.9856482997315356	0.9734054743194142	32	5	9	15	2	6	18	12	15
PTPN18	6.620373529756302	6.742387340417712	130.83089431442085	-0.05540802072167183	-0.31092492172370345	-0.09750642168327572	0.9619557314406916	0.8037320986850099	0.7971209494262543	195	122	125	164	38	93	178	96	207
EEA1	7.338737385782248	7.357110244911445	198.35571389022138	-0.05543335734150222	-0.056007623046519864	-0.05037478025034181	0.9431037643071172	0.957147192052081	0.9270523671230287	405	68	339	231	91	159	299	173	339
FNDC3A	7.469196183563075	7.485991534097751	217.23813161565647	-0.055436369835232514	-0.06981955922346517	-0.05416274973243446	0.942242514561226	0.9441522822172136	0.920432722097685	342	87	343	303	105	137	350	182	437
LINC00630	2.704722548134713	3.0167838671803264	7.762910566723934	-0.05547127779024768	-0.03801584669486101	-0.015541286617334296	0.9742336718269524	0.9878736325501989	0.9733805757310142	17	2	17	14	1	5	11	8	17
SS18	6.5124938118236715	6.532535583565425	111.6507566622124	-0.05564432244971284	-0.09221055805771927	-0.05850082443730712	0.9451121246746822	0.9265181936539593	0.9135954575419575	185	50	158	153	54	91	202	72	194
RP11-819C21.1	1.5547878296299624	2.013164955415615	3.5054245128913677	-0.055696620467937615	0.22660744455094378	0.014655618844841336	0.9799652768028871	0.944517856460424	0.9636079018384941	3	2	6	4	1	3	5	6	2
CTNS	3.707151973324157	3.8279243313043647	15.731087347247419	-0.05572518126965225	-0.13388883650946948	-0.039059512760385405	0.9687748966430841	0.9382494956517831	0.9342726321759968	28	5	15	32	9	12	26	11	28
RAB5A	6.215441649734923	6.2495988703142364	91.66978655281368	-0.05573145320053393	-0.12609583560500773	-0.06741607723440142	0.9518119376793094	0.90374550952807	0.8960091945043985	133	34	149	114	56	72	137	70	162
ADAM22	1.5361273143728433	2.066206510530584	4.055504511005688	-0.05585927350215652	-0.5967765709664552	-0.04369276750708051	0.9806050842896622	0.8440865954962462	0.8417393029626444	4	1	7	1	6	2	5	3	4
ROR1	4.308235851762527	4.5453361312765725	26.541788449269752	-0.055963994760117555	-0.0780023101757508	-0.01911739310389331	0.9746919565231607	0.9705000475252703	0.9679544009345296	89	11	14	46	7	10	56	32	34
SOCS5	5.1483687088163625	5.2311643151074065	43.617592943279284	-0.056044780292663625	-0.04032357016448864	-0.02634960782193812	0.9600327404117458	0.976912669317339	0.9643094067245427	112	15	70	57	14	26	89	26	101
SEC62	8.201730678664303	8.24060439390109	368.66004934795905	-0.05619412178854542	-0.14933336658848823	-0.07898629222549507	0.9518119376793094	0.8893145862041103	0.8688154394719426	427	164	571	461	230	275	600	266	649
ZC3H7A	6.131462476213933	6.1736012151608355	86.24424125274005	-0.05623671273116436	-0.04122744463231566	-0.03564932085692525	0.9518119376793094	0.9720004697687405	0.9535871419525299	155	24	172	108	40	74	122	77	147
MREG	2.6908160815683897	3.135720520906207	9.582120646697655	-0.0562463607506145	-0.47432981621222486	-0.057724326022402586	0.9793261546232648	0.84655788237615	0.833487300379231	6	11	16	16	1	5	18	2	18
ARIH2	6.13185984547813	6.190896957803919	86.79416190369307	-0.05642478662635521	-0.03074947307752645	-0.030362777201195845	0.9538637598971333	0.982072758244004	0.9584924895665858	190	20	176	118	33	57	150	81	156
AMFR	5.586079751281782	5.639727844701058	59.06965806058591	-0.05647687839067398	0.024746842067606592	-0.0048444369070307055	0.9560403283581309	0.9853159302320419	0.9929494626340272	110	22	86	89	23	35	121	65	78
TENM3	3.395870855044544	3.5925682654092137	13.840362965062683	-0.05675148803544735	-0.2703438565278271	-0.04898460277661519	0.9742336718269524	0.898679310979836	0.8960091945043985	25	5	7	19	13	9	17	14	17
AC010970.2	5.227163525935482	6.0173115243947874	82.0769589024587	-0.05682015704775161	-0.7764638496389386	-0.041615823960043936	0.9809843343958794	0.7802236410676904	0.8131942362277839	23	132	31	65	31	105	36	46	29
ANKFY1	6.468025097635075	6.518767197778412	109.57029516788265	-0.05687022718040809	-0.0650657477047444	-0.04420622871787197	0.9525136908744045	0.9563820969059229	0.935210930224312	313	29	127	181	42	83	190	86	196
TMEM160	0.6072779952340375	1.6076137262726418	1.9725237393285464	-0.05712373487341442	0.3484081606398077	0.015204934286792149	0.9836876572269609	0.9366654141304672	0.9453540784099883	8	0	1	1	1	5	5	0	1
SSRP1	6.806336232712864	6.835927766833005	137.366390023613	-0.05712946886825576	-0.054430433860500727	-0.04651816463211553	0.945750292249783	0.9616337290874385	0.9331495983642407	350	41	170	207	59	118	236	103	228
RHOF	1.5721344076207715	2.1232245778672514	3.3525808754720328	-0.05717611674464069	-0.14141712412663276	-0.01537689720461292	0.9782080867195136	0.9666882648881202	0.9643094067245427	6	0	6	10	1	2	5	4	6
NME6	3.355355884722992	3.5647266662039137	12.73218709521547	-0.05734568162951709	-0.09524181352585664	-0.025806231922109783	0.9716170213093717	0.9667358576471984	0.9563632355601174	23	2	12	29	8	14	20	8	19
U2SURP	7.280682183043507	7.312598534762927	191.84218750012067	-0.05744736436984844	-0.051269104296440333	-0.04085688296079817	0.9468703847757516	0.9651842158072013	0.9425422835110697	391	78	235	355	64	113	305	156	434
HNRNPH3	7.692175731904814	7.723767847165191	256.29029854450886	-0.05755601494934012	-0.09323948815538656	-0.06093800088088294	0.9450610932981991	0.9317109783385987	0.9091522470592152	416	68	378	410	155	195	389	217	446
ZHX3	5.945290884925805	6.054170670578366	78.42122984899757	-0.05756295822870153	-0.06879881241881981	-0.03158299309477493	0.9610033596308257	0.9644067489930956	0.9549429671958894	264	15	133	94	25	54	153	65	130
PHRF1	6.478971092965823	6.640759437215287	118.44210227745869	-0.05778760935315678	-0.11454957040184942	-0.033697846636533156	0.966539144232272	0.94319355294123	0.9472586556417883	396	19	231	203	20	102	177	87	221
CEBPZ	5.804742625427762	5.879381057413163	70.25791147341914	-0.058021861427845906	-0.14579254037902897	-0.06148799206723622	0.9587863673614452	0.9084489685310503	0.9002839283667524	83	19	102	141	44	41	121	62	118
TSPYL4	4.284595644991142	4.420929033049292	24.079965959416686	-0.058057393562125324	-0.03517580580884006	-0.01929526063700311	0.9646364315061355	0.9841533740902287	0.9731657909893031	52	10	30	47	6	10	49	21	51
MFSD6	5.991892841128216	6.0395180653415945	78.93545427388054	-0.05805848422507948	-0.14121095861868638	-0.06641490113712806	0.9535874416924836	0.8986746564569925	0.8960091945043985	113	41	143	94	34	53	146	45	160
PEX11B	2.9488017976946614	3.3148304250651037	10.468256073896395	-0.058128687754413384	0.026076372361075233	-9.477832834037313e-4	0.9784745396619763	0.992515418755237	0.997982636072267	19	5	6	20	5	9	28	1	22
DHRS3	5.088225998000472	5.292049043157926	46.63847182203389	-0.05818969593304637	-0.20845169979979497	-0.04733520796706329	0.9711711688624937	0.9101561890455091	0.9109102773351742	51	33	42	124	8	35	61	51	51
SMPD4	4.764147148505956	4.904279824873344	33.99385823179078	-0.05824404336122312	-0.016279547287755144	-0.017604030180526517	0.9625311219864356	0.9923722295817454	0.9737617169716046	106	7	49	58	8	29	60	25	66
SLC37A3	4.540719569597055	4.640231387700455	28.603815718430507	-0.058246998903386846	-0.0526205127592136	-0.02690201470587157	0.9630723302855343	0.9738342879394057	0.9619847615907524	37	10	65	43	10	19	52	29	41
CHPT1	4.64083532580517	4.716656765044141	30.701746538988317	-0.058315287888126725	-0.10388108594594286	-0.04125192476845281	0.9618197814615319	0.9418286167681842	0.9346494807129945	37	16	57	45	11	29	52	22	42
SRGN	8.127038740654326	8.366114446660264	405.4089182797888	-0.05839582266123882	-0.5081205535143176	-0.11142297666472259	0.9737319331230185	0.7257895365180409	0.7193859397046666	159	313	591	415	299	299	633	192	571
RABGAP1	6.68402127622174	6.728220831805468	128.55252524258086	-0.05849044548873563	-0.1631629247448732	-0.07892307099688219	0.9518119376793094	0.8754925399727548	0.8688154394719426	192	73	195	135	64	75	223	91	253
HOXA-AS2	1.3424701076509107	1.9316926517276916	2.9920581523217824	-0.058891724740346686	0.16492948250299966	0.009662541402122608	0.9790592571874301	0.9651433396330719	0.97391421093174	5	0	4	5	2	1	3	6	5
AC104534.2	0.3157155151884711	1.4047122877659335	1.4666613447079073	-0.05889644625259501	-0.20827673570932914	-0.009129959903861444	0.9847036167552751	0.9679594327421087	NA	0	1	3	5	0	1	1	0	6
WSB1	8.934596264980406	8.96762798727879	609.9398446558208	-0.05898959389546687	-0.11504675387402476	-0.06873831827328425	0.9450610932981991	0.9187926829508635	0.8940384808970565	790	342	981	990	197	488	909	474	1080
PID1	4.542563238810764	4.675105893141526	29.248234689185637	-0.05912726770342638	0.059481155340561274	0.0064850338380017135	0.9639458408797247	0.9716435360355306	0.9912446177884097	63	7	42	41	14	11	61	36	47
DSTYK	4.887170557058023	4.990237624665475	36.49349359508622	-0.05925040524071199	0.024273376025558444	-0.0053615900665424255	0.9604091259658883	0.9877210585581995	0.9929112225993801	93	10	52	60	11	23	48	32	96
TNFRSF1B	6.452648489058361	6.642368890735993	120.37118692454274	-0.05930296542636375	-0.3341578849395869	-0.0790792572389736	0.9701655976840561	0.8226852719866545	0.8320836486937347	99	58	430	109	35	113	149	69	194
ZEB2	9.212302685984367	9.238044704048514	736.862702631034	-0.059649965280793804	-0.1085877770046266	-0.0700660622213917	0.9407713506005618	0.9217982229885938	0.8917340519749972	1196	363	1196	721	366	589	1087	589	1287
LINC00472	4.181820061833573	4.404880792717936	23.523085047757117	-0.05970362932213	-0.0973607937639393	-0.02912838776523873	0.9694856740384475	0.9609384791781609	0.9536000690985099	41	9	62	36	3	10	52	19	46
POLR3E	4.939126191987528	5.234239714239598	42.704932288519714	-0.059732342036376965	-0.07914659656986629	-0.01681412815932278	0.9716170213093717	0.9694314605694809	0.9733805757310142	138	3	84	82	8	25	104	29	78
CYTH1	7.237942011354946	7.281417383512576	187.6644592425688	-0.059826831266524286	-0.08880213488599871	-0.05340093193996655	0.9484350908677717	0.937801394115827	0.9214188205076485	255	51	401	315	83	169	301	127	330
MRPS16	4.8333375987877645	4.986257094288805	38.50018972034542	-0.06000712074409253	-0.3946123625764786	-0.09698471546315612	0.9703679388377001	0.7850671277362893	0.7746280800295589	69	28	18	49	25	33	42	26	52
ZNF195	3.9752927643763116	4.228685444792715	20.44023595562728	-0.06004155723956068	0.07977809940521391	0.009500932838914072	0.9716170213093717	0.9694314605694809	0.9853562788423971	41	5	34	36	7	11	44	5	71
TANK	5.93844904591723	5.999461019292216	77.15823742354507	-0.06031370996888023	-0.21244661268936843	-0.08767189633615932	0.9541952929124493	0.8439017822713015	0.8448581712896682	90	29	124	98	56	53	115	57	137
SPOP	5.85947206454966	5.903877447813502	72.27232352485241	-0.06035722706242626	-0.17286940450241647	-0.07634218652732283	0.9518119376793094	0.8690654918133378	0.8707079436255769	100	38	90	95	42	48	125	60	105
ARHGAP32	4.93577432000596	5.042882786336337	38.24534775135571	-0.06038398944788893	-0.044673410720151734	-0.0295071168813452	0.9587863673614452	0.976888516075223	0.9581370445387981	74	6	64	62	21	25	61	38	68
RIOK3	6.53962512022113	6.59997622392905	117.22959182206645	-0.060479105237626715	-0.18017251767112422	-0.07798616770561691	0.9556628826333727	0.86849174978891	0.8685746727206346	123	51	159	207	70	78	233	66	212
DLG5	5.7860706395157155	5.981648756206291	74.00208330192265	-0.060574666037351364	-0.05390576176293891	-0.014903347344609475	0.966539144232272	0.976888516075223	0.9749308545051492	217	11	170	120	11	53	114	77	124
C6orf132	3.825200534480422	4.113201845745604	18.842539138441733	-0.060740917476110816	0.08752403939502784	0.012057244481982534	0.9716170213093717	0.9694314605694809	0.980099149019811	44	5	23	46	2	29	22	10	36
SOS1	6.792400843415151	6.832922014587334	137.57208754611906	-0.060802971168099136	-0.0989132745267595	-0.055164629175325317	0.9475200744659905	0.9291038431973939	0.918730633997449	230	50	233	159	77	88	272	78	292
WASF2	7.828040939136005	7.846434616631257	279.712233343989	-0.06080506353840794	-0.0970560843790817	-0.06807225251854201	0.9365282522412948	0.9245567310114746	0.8960091945043985	420	127	488	335	130	216	462	225	459
UBAC2	5.1844141173429765	5.288564450623093	45.38203591723389	-0.060892451664478715	-0.06757111967152807	-0.03429700142318165	0.9587863673614452	0.9644067489930956	0.9531260760545283	70	9	101	82	18	39	81	26	92
MAPKAPK2	6.6337648440820365	6.656568317945667	121.07049005995505	-0.06118913784977393	-0.03567107259330761	-0.041825679926416656	0.9370470193560133	0.973104692270229	0.941161022101863	223	41	195	202	46	82	202	112	215
CAP2	2.0220082358421165	2.5994229989695117	5.09019453540634	-0.06128784458925322	-0.12344058096399538	-0.016327431887475957	0.9775037631971595	0.9694314605694809	0.9662144860543778	16	0	11	10	1	2	15	4	8
RBMS3	6.643834719127279	6.700465574459468	125.49383568900264	-0.06130357715055901	-0.11830705047464697	-0.057845056394754395	0.952607756129213	0.9227822937467729	0.9117167420893406	216	63	265	116	44	78	226	115	189
RAB11FIP1	7.361828688264096	7.460162956262717	212.21394308547664	-0.06134281125464518	-0.1277120234704299	-0.050118093644603415	0.9598252557105642	0.9272989264730475	0.9210245866628158	575	91	235	439	38	159	390	110	449
SMARCC1	7.1522190625988316	7.1702409487529	173.9184174146821	-0.06135457286362252	-0.06989700101936777	-0.05699592767137606	0.9341543919878244	0.94319355294123	0.9162159818943016	333	74	299	229	63	121	312	124	342
KALRN	5.895038365135221	6.132021064883308	82.61530938412356	-0.06137069377254128	-0.19688969904303671	-0.040966594223390086	0.9703679388377001	0.9156033016002988	0.9250697573241924	355	11	172	62	22	51	157	75	113
TAF5L	4.1977275083492325	4.2801322573090195	22.312150122446937	-0.061515069877818795	-0.09633847759585738	-0.035948722645751885	0.9595361577466892	0.9510699381132809	0.9464005727062267	35	13	32	34	7	21	34	15	37
MX1	6.868670671073007	7.138981570414891	168.4647327884978	-0.06160426250842473	-0.39829933738324846	-0.07582055460014807	0.9703679388377001	0.8093467939454587	NA	275	35	125	775	36	125	287	96	247
PPP3R1	5.33193746900055	5.4547094992547995	52.539249995662864	-0.06160469333488042	-0.2758486910934544	-0.08349660265109961	0.9646364315061355	0.8363024917698397	0.8345628352741054	58	26	112	45	33	20	97	40	95
UBALD2	5.360365095902111	5.517217473801789	54.72117892366528	-0.06163138269218529	-0.3885512667565323	-0.10267208061011002	0.971445846993402	0.7703231639649878	0.7709614402110794	28	20	109	112	36	33	80	42	81
RP11-61L19.1	1.0711748946609863	1.8712979340798772	2.7850719574478644	-0.06180132221973328	0.049645041324370844	-9.832990547283648e-4	0.9805694916602772	0.9898877405164052	0.9971961704710242	2	0	6	3	3	0	10	2	4
RP3-342P20.2	0.5737075257315115	1.665643434247137	2.730210377922908	-0.06190027623656117	-0.06220139901764479	-0.005748223554570058	0.9848265404607502	0.9913476877884968	0.9769836562960285	5	4	0	2	0	6	1	0	3
GNG2	4.388759952747639	4.535757922516625	27.106117735395618	-0.06203633594918134	-0.34786068270544296	-0.08858706180690941	0.9690556676269976	0.8072923054324338	0.8075270062349178	37	16	70	17	12	16	40	18	48
RHOU	4.668625422461801	4.771107308288904	32.79896371371424	-0.06209636570517254	-0.35381124890063304	-0.10185820707316445	0.9626275120724046	0.7811768556182441	0.7793713171676542	39	23	50	29	20	19	55	22	47
FAT1	8.004349661615144	8.036430640097088	318.01824382487615	-0.06214140568581208	-0.07379361652317024	-0.052062338367996834	0.9400625118772696	0.9473354328311226	0.9250697573241924	906	100	412	434	122	254	453	229	674
USP30	2.840901625007886	3.0180743834894046	8.622288180362258	-0.06216374690237105	-0.13408758309124474	-0.02094120974022741	0.9712960424832618	0.9539945631957694	0.9633151636852262	13	5	10	10	5	4	11	8	18
FAM20A	5.64045695699683	5.828014781305654	67.4552425668735	-0.062190969815374586	-0.21882390417897948	-0.06085706409399093	0.9666765694743494	0.8893145862041103	0.8889112299153412	203	41	78	107	6	49	106	49	116
F11R	6.240057900487918	6.313005237489756	96.38004799301433	-0.062339828109597505	-0.19287023637013895	-0.0742813373546616	0.9574599791733434	0.8696566592974848	0.8688154394719426	94	56	126	155	50	94	121	55	175
CHD7	6.539520657822229	6.624867943410834	117.53290330417343	-0.0623566544777132	-0.07349628568028507	-0.03860850220264222	0.9538637598971333	0.9567452708983617	0.9444880736743143	237	21	261	209	39	77	232	87	220
PAGR1	3.785102588150207	4.028199026646445	17.982124464381886	-0.06261857184879921	-0.08208003640592662	-0.023143636880151558	0.9703114615363242	0.9694314605694809	0.9630613816816311	61	9	24	19	2	21	28	10	29
SLC18B1	2.8605278118102557	3.0144027340572577	8.647632634391579	-0.06281761945097243	-0.142965869703319	-0.02416005962774036	0.9701860949575665	0.9497331126779323	0.9561473237906982	12	4	11	10	6	7	11	7	14
MED7	3.345554099201118	3.5707584606215668	12.449364417180217	-0.06286672538616185	-4.5916326090257337e-4	-0.006219222330575917	0.9694856740384475	0.9998661886974725	0.9891493114962703	33	5	19	16	3	10	18	5	38
PRKACA	6.57285200438991	6.643194229806432	121.8765344814935	-0.06287152433679023	-0.22287977193509345	-0.08740427861898609	0.9538637598971333	0.8439017822713015	0.840609835894429	179	81	166	103	65	96	170	101	171
SLC41A3	3.4805668604001823	3.596613708495472	13.430889574816625	-0.06290259061132007	-0.13847211063150522	-0.032773659405064645	0.9652593598920362	0.9403050938723729	0.945485975531199	23	6	13	21	8	9	17	11	27
NPRL3	4.629138160002274	4.909672383820924	34.02157469340694	-0.06308907399357035	-0.096356198169684	-0.022794700885028326	0.9703679388377001	0.9627006811603203	0.964089821503094	106	10	44	78	2	23	63	33	52
RAPGEF2	6.9148375961118385	6.955981853969361	149.10669267070728	-0.06321305335457994	-0.07121204284803608	-0.04952887188216811	0.942242514561226	0.9504590121518217	0.9288306406048517	299	42	325	195	55	112	255	100	307
LINC01266	-0.1990984317318128	1.1388931237801454	0.7532581089603316	-0.06330751102584208	0.1390516701099621	0.0029342065999234585	0.981660846716167	0.981086668742734	NA	5	0	0	1	0	0	5	0	1
DOK6	3.343522485085131	3.6927639473606435	14.139874081685369	-0.06333147872397464	-0.21582970898253429	-0.030020009458011875	0.9749572659664383	0.9313603050977127	0.9342726321759968	11	7	51	14	2	17	16	12	14
UTP23	4.195213618061323	4.280928965207223	22.249601304760038	-0.06335322190744785	-0.12401549235544501	-0.03998936348918453	0.9597716576647674	0.9356879341963596	0.9374104255484316	34	10	28	38	11	19	44	11	37
ATOH8	4.009033734202485	4.476046019999497	24.487110036195265	-0.06345008307657704	-0.2276874726960436	-0.026351970123216165	0.9749572659664383	0.9259801595315192	0.9472586556417883	31	4	44	98	1	25	32	23	29
ZNF627	3.494358641665378	3.7473483053202084	14.813540911269481	-0.06353716363365053	-0.26204997585534834	-0.0491503101464852	0.9722231106742223	0.8987408593102857	0.8981906222288359	13	3	19	38	11	14	29	5	22
DIS3	5.868032229174833	5.92881610102508	72.38130314066782	-0.06373460444666688	-0.1030768186322877	-0.05528122952954586	0.9486580385081717	0.9316537292727466	0.9176648254625462	122	17	94	152	39	50	131	55	129
TFPI	8.764898352114876	8.833034382731201	557.753602058351	-0.06402780727907584	-0.20892454272899483	-0.08807842669178564	0.9518119376793094	0.8555590034193967	0.8432569992008738	846	296	716	442	384	423	874	367	986
C10orf12	5.123179148402514	5.231905724249284	43.676298145808396	-0.06405330129558608	-0.009587274501009534	-0.014453074409122432	0.9578234353109053	0.9942195673279511	0.9791242735145047	70	16	85	81	10	21	69	47	92
KDM2A	7.4419098286908465	7.497524145242939	217.5514802911071	-0.06411051716792239	-0.07745344167074172	-0.046349149744191326	0.9462462994418578	0.9502907493731033	0.9318952023088002	446	51	478	376	63	188	355	166	364
NEK6	6.626129297265427	6.655545025252289	121.66006013935865	-0.0641713578457579	-0.09404374060347441	-0.05974430113708928	0.9397001400955929	0.928405287392163	0.9117167420893406	254	62	131	189	44	103	197	95	191
GALK2	4.40613442440238	4.543833486114364	26.53107465027692	-0.06440121788178821	0.060965322879892134	0.0053677632539065835	0.9609186834872648	0.9716435360355306	0.9929112225993801	56	5	32	50	12	36	36	16	45
SLC35A2	2.63258541399979	2.87360578360228	7.560099389212433	-0.06446414706029362	0.09360054549389497	0.009038199736410398	0.9735754544607705	0.9714081814181524	0.9826961466850258	9	3	8	13	4	10	5	6	15
GATA2	4.8084742095834105	5.086625714174022	38.68118316827642	-0.06448488262121657	-0.14901826353080624	-0.028597840654361908	0.9694856740384475	0.9403050938723729	0.952904338038573	90	8	134	37	5	23	48	34	93
WHAMM	4.854674067974201	4.926276874269936	35.3531567055597	-0.06470042046059112	0.005192528560802073	-0.010447843842881532	0.9546419056040937	0.9968198466188137	0.9859388347270632	60	11	60	51	16	27	38	33	82
D2HGDH	3.8386649524716483	4.159170699850365	19.08403327920134	-0.06481247016019763	-0.1201293718889644	-0.02661969747652473	0.9701655976840561	0.9553515342753461	0.9556523003408786	80	2	28	31	3	16	33	14	36
CCDC50	7.0005048551828954	7.042614924046678	158.8073777833953	-0.06491768086017005	-0.09765501366601158	-0.058058501360465364	0.9417666415188458	0.9308182484247541	0.9138879058245813	261	50	378	194	63	125	240	120	303
RP5-1021I20.5	1.8642367753678415	2.6620879905145887	5.711244549715797	-0.06498647510484636	0.20281709395976916	0.011411900926291376	0.9809843343958794	0.9553250640778268	0.9733805757310142	15	4	9	4	0	0	13	3	23
PPP2R5B	4.161498165764505	4.30189355869054	21.978227355785677	-0.06523629331667398	0.1132066959500358	0.010686823687517019	0.9609186834872648	0.9442541047810784	0.9791242735145047	52	5	38	32	6	23	37	23	28
LRIG1	4.776144678218316	4.872158399573335	34.19174628736146	-0.06526476763172365	-0.11225245366575022	-0.04522339507456827	0.9574599791733434	0.9389599175889878	0.9291175227533468	46	19	71	49	8	30	55	27	50
PRR34-AS1	1.5830811264097535	2.175816474956459	3.754485598657829	-0.06556677284287159	-0.005381292621725805	-0.0027165568329466185	0.9790592571874301	0.9992822811943595	0.9929112225993801	11	1	1	7	2	1	12	4	3
DXO	2.0405155011363325	2.976058567071612	6.840737390543796	-0.06559668413219323	-0.39310140382445075	-0.02810407370368145	0.9805556910333387	0.9030664416673957	0.9221191776683965	25	0	8	27	0	1	15	3	20
GEMIN5	4.0520305198903	4.246019923289143	20.726398417801956	-0.06582830732710486	-0.04252148861543748	-0.023167193593061974	0.9625897240653697	0.9831936850559436	0.9662144860543778	50	6	41	37	3	12	38	17	46
NIFK-AS1	2.0711163956073935	2.6570611058610742	5.49564652505177	-0.06585612657537011	-0.04423249029997421	-0.0077141460744677235	0.977309612844915	0.9889875618499233	0.9839812059244479	12	2	10	13	0	4	17	1	11
USP42	4.282132822623456	4.474865566586108	25.169897822858715	-0.06589629700336123	0.021205355363659202	-0.0020182138649235157	0.9654807011809455	0.9915544842424607	0.996521619629183	36	4	66	31	11	17	44	33	28
IRF2BP1	2.9076787648884324	3.1786919524742268	9.727661703744843	-0.0661660049617295	-0.05771824306375702	-0.012722956192461917	0.9732403624001942	0.983788888214182	0.9739534981267718	28	7	8	8	2	11	8	9	15
SORBS3	6.741788738952024	6.791874332226423	134.12937760046853	-0.06624462934680876	-0.0898749826452579	-0.04873528775859864	0.9450610932981991	0.9403741524811274	0.9272314037650953	300	76	183	138	44	109	178	132	201
TMEM173	5.202368968694608	5.27059807042371	45.34478027343315	-0.06641691128393934	-0.09435402525280809	-0.04662625819834465	0.9510730364707201	0.9407936803278336	0.9305046974700882	83	21	93	52	14	26	76	39	89
ATF2	5.6778565650059996	5.727736602750115	62.991411577842584	-0.06644313442328327	-0.096918045880256945	-0.05298524531591979	0.9450610932981991	0.9344966270210511	0.9216815845112479	104	18	119	80	35	46	122	48	97
ANGPTL7	0.9350512527340824	1.8590625870351536	2.9309827789065026	-0.06646843726246027	0.942242353422137	0.04185200170609285	0.9836876572269609	0.7783230365729945	0.8088213814245547	1	1	5	2	1	1	8	8	0
RSF1	7.718463780531314	7.757635022354162	262.749798200557	-0.06647683350963321	-0.12789743480038024	-0.07049406822927844	0.9401465798347134	0.9071298415889608	0.8903218201085588	367	93	544	289	145	179	411	227	453
SMARCA5	7.565420099248535	7.582686768926097	232.09865777894808	-0.06650546157659942	-0.08630820540434302	-0.06583727491801858	0.9284757037837222	0.9302233033634848	0.8981906222288359	381	97	302	447	90	175	379	174	436
TRIT1	2.7751768201907754	3.290013167920175	9.357392615220801	-0.06662141849515549	0.05459746151711501	0.004397498805794695	0.9752824726769657	0.9853159302320419	0.9921149872694626	24	1	19	20	1	2	33	8	15
AXL	5.824011569668465	5.986714900306199	74.35201870719331	-0.06666308429180567	-0.09697179683612019	-0.03036428960781593	0.960649792532227	0.952882750124219	0.9536000690985099	283	13	122	103	16	44	143	62	138
WDR1	8.1177687486304	8.144361960127416	342.91465967936114	-0.06672728632345341	-0.07499912836822682	-0.056982235030347765	0.932114153767693	0.9439630055357695	0.9174356153258291	844	128	600	450	100	300	555	254	578
ADNP2	4.718793003402121	4.8279227061202326	32.44206308567344	-0.06685190952762016	-0.03610821885874667	-0.023791404236960516	0.9550197914217565	0.9828683873150752	0.9669476265041161	62	9	43	76	10	31	64	18	57
RPS6KA4	4.330450835041395	4.616055585519122	28.034138477706787	-0.06690086569547209	-0.3310219022850175	-0.05822844948266295	0.9722001872221239	0.8590429516141176	0.8688154394719426	133	13	26	15	8	27	42	10	51
HIGD1A	4.070084704309113	4.171451769161727	21.01693423115737	-0.06701004027866539	-0.24979882829033065	-0.0650503575443866	0.9626224421190316	0.8680777444046605	0.8753558588835633	22	12	22	39	12	16	33	16	27
ST6GALNAC2	2.0497187619534083	2.529828807663388	5.187035615272035	-0.06703356539459979	-0.36384898544230926	-0.03708013593564183	0.9764887021281745	0.8957728902730008	0.9015788625447279	3	2	9	19	1	5	7	2	10
ANO8	3.632445057879658	4.009603094135023	17.140094190641932	-0.06711047227545712	8.879891434820515e-4	-0.0014963397888363285	0.9716170213093717	0.9999069240569299	0.9972683687084989	61	3	27	30	1	24	28	11	23
SLC24A4	1.9502834337375812	2.4812549941622097	4.885488463322177	-0.06713565258193627	-0.26968343229941555	-0.030069119983183238	0.9764713660183499	0.9275378553205483	0.9260355921603297	6	2	16	9	0	3	5	5	10
MTHFR	5.228134290040076	5.3879669300268285	48.58621321979244	-0.06718194693486546	0.1009336572799851	0.020092944112358752	0.9595361577466892	0.9510699381132809	0.9713537731139807	129	11	79	83	9	70	76	28	74
CEP120	5.458958931447343	5.50044827947005	54.14613558613993	-0.06719820098096882	-0.14971111585848204	-0.06649600169489957	0.9450610932981991	0.8940638359476484	0.8960091945043985	80	25	76	71	31	36	73	44	107
HEATR6	4.1893488360237505	4.297297713783772	22.329677471131486	-0.06724668941963625	-0.17716863326906082	-0.05577288396767443	0.9598530785284867	0.9071364570081977	0.9053976841651847	34	8	22	54	11	15	38	16	40
FAM109A	2.588448811894402	2.965354774699596	7.578044964313427	-0.06725286434245686	0.12156752165980969	0.010444025023429568	0.9734714625807454	0.9666882648881202	0.979591799752997	20	1	17	7	2	13	7	5	13
RNF41	5.045605387136938	5.106046396376907	40.25045820281435	-0.06734379276105439	-0.0914327793450072	-0.046700378658977804	0.9485619302802444	0.9414706304237538	0.9305433037224827	75	13	45	81	19	34	72	26	70
TMBIM4	3.808797594417246	3.941286926660554	17.498877038831615	-0.0673998169377583	-0.11121159948089328	-0.029698393561822314	0.9639458408797247	0.9538001136090958	0.9531260760545283	20	5	25	27	13	16	32	14	18
PKD2	5.759151877377889	5.868935847021254	69.0732885732641	-0.0674044908171589	-0.027430215164303273	-0.018156477023846252	0.9562393783846971	0.986004929816282	0.9734054743194142	143	13	160	77	30	45	146	70	85
PNPLA2	5.162077480501952	5.316750842076926	45.887624112710796	-0.06755786394366863	0.021321849588051115	-0.002259860025529566	0.9587863673614452	0.9898877405164052	0.9960641460924997	103	9	84	94	10	22	72	47	111
C11orf74	3.7657465499232483	4.032120743221161	18.856268597760305	-0.06755795966098029	-0.22342779989898312	-0.04288876976530252	0.9692248336447739	0.9191869911141153	0.9129034582503397	39	2	18	21	20	21	31	10	20
HSPB1	7.888387809498905	7.9983223916184025	308.57786508916695	-0.06763336851684196	-0.13894547274462585	-0.04872708679556215	0.9566338996035352	0.9259801595315192	0.9221191776683965	867	49	364	747	104	262	438	283	434
DIMT1	4.367071957624211	4.450368011541888	25.149828147676452	-0.06803189716487017	-0.09742556802130624	-0.03930803782223411	0.9541615212582784	0.9482331889770677	0.9393830561058423	38	13	48	33	8	24	41	16	41
WBSCR22	4.903090846926607	4.9924303193343595	36.943248709167904	-0.068038094756000575	0.060192749812769106	0.005128429264739843	0.9534516553842146	0.9690504602939048	0.9929112225993801	64	9	53	71	15	43	62	31	45
PIKFYVE	6.587740274824425	6.630310454954161	119.63979782846816	-0.06809190022060949	-0.14574850519741905	-0.07500586778692613	0.9373716656827403	0.8914997710526271	0.8795657601287598	203	38	155	164	82	80	189	84	243
MIB1	6.242932011809647	6.310338318001781	94.8380635523437	-0.06832619606520138	-0.08210186092933121	-0.04441742628792766	0.9466215141025249	0.9486800798399156	0.9340189917492392	156	20	191	138	51	84	190	60	141
B4GAT1	3.40980692667535	3.652203423782714	13.77043055852609	-0.06836728765794517	0.1075041878825199	0.012756145556776573	0.9703679388377001	0.9644756428738378	0.9776636517805664	24	2	24	14	9	18	9	11	30
VPS26A	5.848098092724789	5.936245780848812	74.65824070492418	-0.06840289064502446	-0.3207610766101677	-0.11012087451478084	0.9533414157675693	0.7771924194521711	0.7731698756867624	83	54	92	81	44	57	95	48	126
TADA2A	3.961667647758869	4.112914862616429	20.225184940944942	-0.06844618237195536	-0.14849220703768903	-0.03662116991506169	0.9625897240653697	0.9389599175889878	0.9335008087968414	30	17	21	28	5	23	28	13	24
ACSS1	4.674065808821392	4.809663497475523	31.814973020652648	-0.06848548806513842	-0.02974916640046887	-0.021713988329072422	0.9559029612344547	0.9853159302320419	0.9700575666629941	82	7	72	39	8	29	56	23	57
ZNF319	2.7462320617927256	2.981288291633154	7.955268992978859	-0.06849846890662134	-0.12197528201233603	-0.023241032211383756	0.9694856740384475	0.9605862287663232	0.9574765724828498	24	3	7	9	4	7	12	4	17
FOXJ3	6.456453122219318	6.4823510350253075	107.7914593244343	-0.0686198674299666	-0.1013025683228869	-0.06284791295711598	0.9334029961635654	0.9217982229885938	0.9053278120679411	224	43	147	122	57	78	189	90	167
PEX6	2.1929746043009155	2.959128225704146	7.332434023933412	-0.06871694206408317	-0.4979152253240411	-0.03534894530072909	0.9790592571874301	0.8659529067632354	0.8963496474965936	4	0	13	36	2	11	8	2	9
DHRS13	1.0856043706178886	2.1245019978328163	3.420676341821149	-0.06877574389695366	-0.6480232515997821	-0.031283826339580885	0.9811168140021823	0.8586667598871934	0.8774082431012596	2	0	20	1	2	0	4	3	8
CD247	2.5467128558097	3.3402963552429705	10.314850931967989	-0.06891169711064232	-0.2172758278331533	-0.012994939665989032	0.9798961398274989	0.952079292717119	0.9669476265041161	6	2	53	5	2	18	4	2	23
ARHGAP18	6.7361052184109	6.816702102694703	137.24572843785663	-0.06892152025262839	-0.24626628465762943	-0.09256130096943714	0.9533414157675693	0.8284116060734457	0.8258713329071666	207	82	240	94	75	118	190	83	236
RP11-228B15.4	2.9933381927460494	3.2808493757984007	10.427075279215957	-0.06893797805723033	0.024411502679469475	-0.001980897047086773	0.9716170213093717	0.992515418755237	0.9960473196676554	18	7	20	10	1	12	15	11	9
DCUN1D2	3.417544703245692	3.5382867599837025	12.597501059002479	-0.06902271718979723	-0.07439631546432161	-0.023963110710963794	0.9609186834872648	0.9694314605694809	0.9636079018384941	29	5	17	14	6	10	18	10	24
RFNG	2.857810211084962	3.4436693624668706	10.957583506336928	-0.06906827957593835	-0.08979872691499687	-0.00760284523091388	0.976915438649307	0.9766420351872755	0.9848948591118524	48	2	13	19	0	16	9	10	15
EPB41L1	5.157201856477723	5.2218593234068464	44.29404568258383	-0.06907595381750264	-0.0524262422773099	-0.02870377414289719	0.9493684467961362	0.9704107073590645	0.9587718497334695	85	14	53	56	28	35	56	48	66
MAPK12	2.746989204993618	3.65304393063669	12.319654343441842	-0.06932224626449009	-0.7010334444354868	-0.05913149251343336	0.9797813693267537	0.7768617027601576	0.8076162290813457	73	0	30	18	0	5	16	8	25
IPCEF1	2.2499871922029695	2.623797079986167	6.188260243419884	-0.06932937360027165	-0.39049277488032563	-0.04445148700474542	0.9743511114843441	0.8793000429673347	0.883202132040544	4	6	10	12	1	4	7	3	13
MASTL	3.744205951422845	3.871712579661141	16.101554121970658	-0.0693357007119689	-0.11636386603686392	-0.03448382383264561	0.9598252557105642	0.946168271403568	0.945485975531199	27	7	33	20	6	9	26	11	38
PLXNC1	6.314260918777352	6.458843071212198	107.12185491717136	-0.06938280861846785	-0.38529146707679574	-0.11139255087283054	0.963574269876284	0.7607537705912132	0.7521010197524537	67	65	168	145	74	49	177	62	212
RNA5SP370	3.331285519804165	3.8345361651920538	18.47172064927579	-0.06970516483974318	-0.7780578978435382	-0.07709351026268409	0.976915438649307	0.762949931962279	0.7012058214478671	8	27	8	14	10	17	11	13	9
ACO1	5.710283466579866	5.777804557028606	64.96703007433231	-0.06975489553530376	-0.08894436815063306	-0.045226002789976925	0.9475200744659905	0.94319355294123	0.9325792998648097	135	19	67	132	31	34	111	54	139
SFTPB	10.88552633705182	11.071182757325225	2640.7042601547796	-0.0698357798221366	-0.3538380536904036	-0.09359755488128066	0.963574269876284	0.820722513845853	0.8023020076649992	3383	2389	1250	3497	1303	2118	3871	1294	4670
THSD4	5.90888245086429	5.9831731206329986	74.99490469544469	-0.06999649385592636	-0.07374148441948782	-0.0395118450061251	0.9482534982267312	0.9553515342753461	0.9424350547120353	173	21	159	77	30	39	149	63	142
SETD3	6.0556945809896465	6.091616397133242	81.77495915632032	-0.07000823942615525	-0.10300852200374187	-0.0594411828914915	0.9380810221111495	0.9259801595315192	0.911343984988295	204	36	105	88	35	71	129	60	135
NAT6	2.150551863987143	2.53083718543113	5.6113914959426605	-0.07000892176366094	-0.2855770453162776	-0.0320672078639774	0.9736835993152615	0.9190523010935243	0.9221191776683965	5	5	13	6	1	3	13	3	7
CTC-251I16.1	1.6759689541109648	2.5647496297894103	6.719231086427895	-0.07009924686907174	-1.5354691726235439	-0.09623291538790771	0.9850377423834494	0.5762748167946764	0.46893819224115185	0	9	19	3	4	1	5	2	8
ESR1	3.0293368741583198	3.3491673272499494	10.434922981895202	-0.0701190326910865	-0.1435727707576718	-0.024917384877888093	0.9716925530259144	0.952882750124219	0.9535871419525299	9	3	31	21	2	10	22	8	10
LAMA4	7.661939847183513	7.741399320336216	259.1097254270562	-0.07016114005136764	-0.17441278200596905	-0.07044362258452343	0.9499510689726953	0.8887244552668414	0.8817554176373799	895	72	380	209	119	191	369	199	483
PTPRN2	3.0255771349356158	3.2050452915636076	10.14867982746422	-0.07020349447414853	-0.24403657217509914	-0.041344187794306916	0.9675730725707494	0.910572538042572	0.9175235013617401	18	4	12	8	9	6	18	8	13
RFWD3	4.46693531961114	4.600211296654718	27.409539786783938	-0.0702215669143114	-0.05939509840043652	-0.025996342505526362	0.9574558860254093	0.9712963748251664	0.9633151636852262	45	9	41	64	8	12	48	23	66
ZDHHC18	4.416563911654404	4.68527386079087	28.909319375577105	-0.0702356520175375	-0.06936581436189054	-0.018009363821959994	0.9666765694743494	0.9726633814030329	0.9716482005591922	44	2	58	73	11	29	67	17	35
TAPT1	4.150362692743915	4.283831670705456	22.08597628103247	-0.0704296384079633	-0.20081988716999455	-0.0570453235511261	0.9609186834872648	0.898679310979836	0.898277361960192	25	11	30	55	7	17	43	12	36
GRK5	5.771828018518625	5.878213836981157	69.61748111127184	-0.07053047883436368	-0.1530657778673307	-0.05529683335552421	0.9531523239619665	0.9128217746972749	0.9091748063502283	106	25	206	77	19	48	136	52	108
LPIN1	5.712908026517317	5.841027434200507	67.63624802249682	-0.07061496276292255	-0.10656107163750345	-0.04351056413249226	0.9544475871900182	0.9420764610045208	0.9325792998648097	126	8	109	142	36	41	120	61	117
FAM60A	4.906904651719046	5.028309020311294	38.55020331635154	-0.07083541415865983	-0.21127819564953373	-0.06645176172345352	0.955730923883876	0.882273368429115	0.8817554176373799	46	9	64	57	31	36	64	18	64
RRN3P1	3.273866381129231	3.5548345245854183	12.226360771481993	-0.07089478277122142	-0.1344443716921896	-0.03373928758440501	0.9672439082078749	0.9510699381132809	0.9393830561058423	25	1	31	16	6	10	27	7	19
PEX26	5.389343560348913	5.453992267939309	51.32622145723298	-0.07090956094236654	-0.041796549995027986	-0.034761615649586866	0.942242514561226	0.9749870728212646	0.9535871419525299	103	18	72	106	14	36	96	44	87
SRD5A3	3.2653762086741427	3.4029844786255796	11.614828500063206	-0.07092305840400698	-0.17374370120119337	-0.03538291209049573	0.9626224421190316	0.9285482212692958	0.9361958772592234	22	5	12	14	8	10	18	6	21
NUS1P1	0.7857229859321533	1.8997653153156773	2.5928462618344947	-0.07093475664056922	0.22788282055221432	0.012312175834890146	0.9810999063823722	0.9627006811603203	0.9577329037524854	1	0	7	8	0	6	8	0	1
NFKB1	5.999309278767499	6.034273081674929	78.59400711996031	-0.0709890658902076	-0.10488263995212113	-0.05935614599659218	0.9342545210278749	0.92446763703739665	0.9091522470592152	136	26	129	94	46	59	123	68	127
SMS	5.960175220058378	6.042665337828106	79.85690891133699	-0.07113527457961512	-0.2970387803166169	-0.10726093794808153	0.9524753759592917	0.7876904848654795	0.7875147061221064	87	44	72	149	51	56	132	51	123
RP11-815J21.1	1.7904234966790227	2.4184217049696692	4.728977014525843	-0.07134458892825692	-0.252365341578482	-0.021646957836785302	0.9782080867195136	0.9403050938723729	0.9413213631728826	2	1	5	17	3	3	4	1	17
ZNF184	3.247920624100095	3.4344888937055105	11.533797654203438	-0.0716838672799795	-0.17942457472924941	-0.0404625412789191	0.9639458408797247	0.9279265780766566	0.9250733878518931	20	3	27	10	7	7	21	9	19
GPRASP2	2.675115314088612	2.983113303126641	8.195485756148807	-0.07172539385898206	-0.30128119522934366	-0.044978928712317665	0.9710082881829826	0.8987408593102857	0.898277361960192	14	1	6	17	8	5	10	6	16
RP11-664D7.4	0.491822459713044	1.720564845234183	3.6500697499164287	-0.07173071850477827	-1.6194292962354315	-0.05684485641469444	0.9855334860988321	0.6826863431487108	0.5634229017294817	0	6	3	0	4	1	1	0	5
TNFRSF1A	6.714762987801887	6.744086719854874	129.41946256437322	-0.07179265185291765	-0.11683911212432395	-0.07039114106148953	0.9284757037837222	0.908537735129671	0.8916570967904949	219	71	188	191	44	95	229	84	245
NES	8.033408716773067	8.217478768881112	359.5277868795008	-0.07188219544387904	-0.24682346104107136	-0.06041452521916874	0.9613903542196909	0.8778643329871288	0.8846930971402672	1006	58	1156	372	78	315	404	295	570
BRWD3	6.4357401865217	6.506938177611771	109.05497418928441	-0.07189044774590711	-0.14401436576093032	-0.06363902982704694	0.9450610932981991	0.9056901629972731	0.8981906222288359	148	47	282	144	30	80	189	86	173
CSE1L	5.492687385845557	5.5738189748396705	55.86396450860348	-0.07191707842085417	-0.05137528765950963	-0.02995189426289317	0.9473662965158303	0.9698635939640553	0.9581039703407341	134	15	70	97	24	29	127	35	119
EVI5	6.288294867119295	6.3137195407431275	95.2854225876473	-0.07201169773385659	-0.07531182415564323	-0.0557339352500102	0.9277191730820443	0.940569422764111	0.918843026677779	212	32	134	129	45	66	151	75	192
COA6	3.4901836635904386	3.689652738144567	14.044919368186502	-0.07203850348798863	-0.21853713925200557	-0.04560252190462203	0.9660550088161255	0.9117630760307328	0.9133290622698196	19	6	12	39	6	7	18	10	35
OXNAD1	4.5231354458143604	4.610375069576897	27.739192364018262	-0.07205604296297752	-0.060983003355373336	-0.03567796120858151	0.947929384390837	0.9681566580146117	0.9509337229881978	51	8	57	42	10	20	50	20	55
FAM98B	4.502432069145905	4.605505952958344	27.85733026560588	-0.0720802513479168	-0.14046919116616358	-0.05035355315531084	0.9540256579230052	0.924924573756551	0.9195829450854532	35	12	46	61	9	19	59	17	47
CDCA4	2.133996401477391	2.537813456242684	5.084423516956278	-0.07210754779003459	-0.10181013624195165	-0.01574191979369568	0.9715500454324676	0.9705943714952326	0.9686570569325841	19	1	7	5	2	2	10	4	12
FYTTD1	6.842073177051287	6.873998032484274	141.8026654699002	-0.07211567509480189	-0.136940258725725	-0.0762783558641259	0.932645872476291	0.8937273631597688	0.8774082431012596	190	58	254	185	76	96	259	95	263
FAM220A	2.211947541259059	2.589477883155756	5.745120148776893	-0.07216927327106917	0.21400143810050182	0.019318098182498477	0.9721204775455538	0.9389599175889878	0.9584797540207837	12	3	7	7	1	2	6	11	10
LBX2-AS1	1.2708082568453356	1.868832723059078	3.433158880278159	-0.07224391965469477	-0.4880960896916458	-0.032250010131205605	0.9777602824497473	0.89344525329121	0.8818267173732456	6	5	1	2	1	2	6	2	2
RP11-531A24.5	1.0342535875237338	2.029931176112313	3.5226206219487777	-0.07234061825572283	0.7133028487933231	0.03267933862606411	0.9803804226448822	0.8499677910758027	0.8678218854771647	2	2	2	8	0	0	4	12	2
CCDC91	4.985703851668769	5.106101427065872	41.032749051241396	-0.07238506586348793	-0.2598547404642621	-0.07834374188574897	0.9576735154632599	0.8478097588897688	0.8488594454880504	55	17	72	37	31	15	80	31	72
CA5BP1	1.265798491342165	1.9371018913565057	2.7256552693324583	-0.07239309663601626	-0.2068300377857852	-0.01523374937399809	0.9756581252867081	0.9518930948312976	0.9587471181050604	12	1	2	5	0	1	6	3	4
ZNF768	4.326774045228042	4.576248653445634	26.673965545328343	-0.07257667935518447	-0.0024684639056763024	-0.002441315656928017	0.96394700307978	0.9995826187168431	0.9954346072877023	105	4	24	46	6	29	34	27	39
EVC2	3.757655603779534	4.127071941272909	18.64031657165504	-0.07269267979732369	-0.1553324806812192	-0.025167212487687326	0.9693024264564695	0.9449583362073399	0.9537887098592912	85	2	35	18	3	10	31	20	33
AES	6.991148407002354	7.040018979970196	158.6756337276834	-0.0727304860316972	-0.04064131705853335	-0.032103385524323146	0.9367001311013886	0.9749870728212646	0.95649457473297	327	67	303	210	40	164	213	132	241
RP5-1139B12.2	0.8949240870358999	1.739880854936558	2.2696344366481944	-0.07284132234418253	0.4019837610494811	0.022942322461051094	0.9772015078650703	0.9187926829508635	0.9209839502669754	4	0	4	5	0	7	2	1	2
MPP7	4.608319468246767	4.681862663065492	30.052595191479348	-0.07311399549320839	-0.1859143828730939	-0.06355264359559326	0.9518119376793094	0.8875652251361624	0.8940384808970565	44	16	56	32	14	21	40	20	64
VEGFB	5.837504986169149	5.917440769958676	72.10906081317377	-0.07312414585925871	-0.11390154702132253	-0.049834804062902666	0.9481011101223521	0.9317885442501714	0.9224217031481322	194	19	104	66	42	44	124	71	108
CCBL1	2.113751207489879	2.7300529884141675	5.720123854358008	-0.07313547384999732	-0.07263143051369626	-0.008957800129826717	0.9750576362076869	0.9831936850559436	0.9806929548206748	16	0	10	15	1	3	5	4	22
PPP1R13B	5.235671511787519	5.320111634276244	46.36927300172497	-0.07319434089370773	-0.04276496417131734	-0.030568089765072227	0.9442331513979236	0.9754271024644868	0.9577329037524854	100	15	86	77	12	29	95	30	100
NADK2	4.225414566139319	4.346765870786151	23.212328812824676	-0.07321384265558747	-0.11809659305181834	-0.03605054283620149	0.9559029612344547	0.9420764610045208	0.942605995066842	40	13	30	38	8	16	55	9	43
ANKRD27	5.4304477450066555	5.477850386931098	52.44887900940656	-0.07324346676320616	-0.0630547135229555	-0.04112336964228782	0.9360940805250499	0.9579240369697223	0.9423084782644158	113	17	83	72	23	33	111	38	93
C17orf70	3.5419574023616023	3.9614984108713376	16.23830217066661	-0.07330037528345688	-0.2385617314308276	-0.03492159383556212	0.9705796425611632	0.9180474347766503	0.9286201346363069	79	2	15	32	2	13	35	8	28
FRS3	1.0213133674525594	1.8539106774682943	2.56591758728912	-0.0733835180278903	0.07951563218727711	0.004527834162835856	0.9784745396619763	0.9853159302320419	0.9879549314661256	7	1	1	7	0	5	4	0	5
SQSTM1	8.315975139243344	8.411411286015298	413.79462513795596	-0.07342528015987643	-0.2212741383650952	-0.07595552243729842	0.9511035967996256	0.8590429516141176	0.8579788066883682	772	99	300	969	274	344	607	303	639
ERGIC1	7.337045082175062	7.389931720235193	201.95041358916177	-0.07356346613441897	-0.09043472349225205	-0.05341188933147249	0.9361436729808972	0.9389599175889878	0.921339995530078	432	73	314	421	45	131	347	169	374
RAB2A	6.554623098849555	6.635899779388498	121.5021909010477	-0.07357891333587764	-0.294820054298902	-0.10944134527325164	0.9450610932981991	0.7876904848654795	0.7792166579441278	156	90	130	133	67	80	187	91	183
RP11-495P10.1	0.5507685393462418	1.565071225677356	1.5926588087030742	-0.07360857896745925	-0.16204952584128746	-0.00622925352784744	0.9784745396619763	0.9702089365802277	NA	1	0	5	6	0	1	6	0	3
ZDHHC2	4.641269534951055	4.7489609589061414	31.996893911092606	-0.07364774163066543	-0.30110742329755447	-0.08706555273425064	0.9559029612344547	0.8201184871507373	0.82410411021696794	37	19	43	40	21	21	65	13	52
LRPPRC	6.481836882844757	6.53718733151556	111.62330229152559	-0.07372917517261043	-0.13276077788891372	-0.06416017280359766	0.942242514561226	0.9090462926013818	0.8986579370429812	250	47	92	217	46	93	201	62	204
MPLKIP	3.8489003286174603	3.992040515740754	17.35184561037551	-0.07398079158253063	-0.06639486424287698	-0.024869413262565684	0.9559029612344547	0.9697738543464823	0.96406276021302	40	5	23	31	7	10	32	10	44
RPAP2	5.508801098790356	5.581371173131169	56.45318841888829	-0.07404053088870774	-0.08727208456626719	-0.04299819005676122	0.9449890185481257	0.9463807725560526	0.9348042644933231	87	22	74	132	18	51	112	32	91
PSMD7	6.1713410043705945	6.207374511134213	88.8612430372302	-0.07406976965596576	-0.1351028379984284	-0.07207358213513414	0.9311360638397481	0.8966385015200506	0.8834302812569623	164	29	122	113	57	65	136	66	167
CARD6	5.942427670113123	5.990246347638764	76.77202497777134	-0.07422369299268276	-0.19237971252997127	-0.08489467731942868	0.938785676624619	0.8513456472734569	0.8538763544722202	120	39	111	78	46	46	118	65	132
VAMP4	4.980364136541486	5.133534960713211	41.58361008924585	-0.0742478961115871	-0.0975625051978086	-0.0315990560296407	0.9604091259658883	0.9569421194171839	0.9497936966837623	52	14	80	41	28	12	76	50	65
BEND7	3.6667916574497825	4.073143222118386	17.72925228083052	-0.0742770953369331	-0.24730780611113495	-0.03964233555237845	0.9692845167089202	0.9111325848802918	0.9199443554248017	40	2	66	24	2	9	38	11	36
ZC3H18	6.15914128175993	6.232876691438321	89.20005830116324	-0.07428158853956722	-0.049822950938692975	-0.033792480525530355	0.9403063794095929	0.9697290371755259	0.9536202012490392	264	21	127	150	26	79	157	67	146
CALM2P2	1.5131883279875737	1.938172045353777	2.9552858894298875	-0.07440317752182062	-0.035579432864291015	-0.0057762007323095685	0.9712960424832618	0.9907803225549939	0.9861598581945177	4	1	6	5	1	3	4	2	6
ALKBH8	3.2008084114268596	3.4783357932467904	13.443492918451586	-0.07440675631482752	-0.7209550425826692	-0.10283773307288473	0.9703679388377001	0.702920525161124	0.674265738185668	10	7	12	12	18	6	14	7	21
SPATA5	4.455386855848616	4.546017488618993	26.547325171153673	-0.07442454003869796	-0.06675625001677783	-0.03718090870874176	0.9462265961402733	0.9648463090169993	0.9468313554262363	56	6	45	39	13	21	47	18	51
CCNJL	2.3093743913065916	3.1727946776223033	9.381414284031214	-0.07450269232568968	-0.7715474755481778	-0.06003013161476921	0.9799346190787264	0.7837339847854407	0.7671779796410051	14	9	2	38	0	4	20	1	14
KCTD2	3.7360030343863375	3.9725522770588073	16.786645094291515	-0.07455367233850008	-0.04952470863233251	-0.022003264949779604	0.9615319962720773	0.9820134963715785	0.9662144860543778	48	5	27	31	2	9	29	16	36
RHOC	6.36932366069206	6.399346382958158	101.39707944709737	-0.07483242021073633	-0.012086801245929642	-0.023863694976724838	0.9300503254976153	0.9915707009627222	0.9695939407776953	198	39	156	138	40	99	119	92	175
ZNF805	4.426449078485141	4.560964948158807	26.551099468983132	-0.07490498667061604	-6.825570245141184e-4	-0.012240092859947222	0.9526794827444771	0.9998661886974725	0.9815898981990541	65	6	34	52	9	26	60	14	42
DICER1	7.612603559214429	7.638026251844001	241.2762247474551	-0.07506150477966213	-0.09053756331267468	-0.06189060091189957	0.923322075634245	0.9308452092225903	0.9080392471029368	377	114	398	385	83	167	439	149	508
MED6	4.1685809475471345	4.266603921045844	22.180186438806995	-0.07506841578047678	-0.07223896701699385	-0.025504673055176372	0.9542328640940556	0.9689634837999129	0.9625410976344254	28	9	30	37	12	27	33	12	32
HIVEP1	5.8758181842376676	6.008965156274417	75.81824232390923	-0.07521935962173915	-0.09028052333628156	-0.037101941489421676	0.9518119376793094	0.952079292717119	0.9444880736743143	181	9	160	123	30	45	152	58	144
KIAA1958	4.021295781646858	4.2106002627268255	20.555762999146594	-0.07524652561254054	-0.10290143403922901	-0.030334639340410127	0.9607265394492617	0.957147192052081	0.9531260760545283	26	8	34	54	4	22	39	10	32
ETV1	5.260559979680498	5.4712971364848295	54.64208798146782	-0.07529495319929855	-0.5808669142103643	-0.1309152285827552	0.9644094431736202	0.6801424881752719	0.6582764279691413	98	49	22	56	36	40	64	33	66
TRIM8	6.788499429561995	6.81292763051971	135.30177401088508	-0.07535795754724521	-0.0678926356380469	-0.05442339360652223	0.923776548116805	0.9479106660749343	0.920432722097685	214	48	205	262	53	122	209	104	225
MGAT2	1.3952961687211782	2.00263995355898	2.9298678916394754	-0.07548476099774	-0.02049721946242173	-0.0038171912089652754	0.9736706674234353	0.9939916120037818	0.9901756985439422	10	0	4	5	1	4	7	1	4
ZDHHC6	4.9012678972397	4.957868972105691	36.39153568558005	-0.07552763705124464	-0.10582384158530145	-0.04708540044214477	0.9411846664442034	0.9339461251622921	0.9301356051790989	55	16	58	56	16	33	65	19	65
ARHGAP17	6.302738169445027	6.326392032057553	96.35822687700853	-0.07558173636997863	-0.07212661205033147	-0.052711572270743266	0.9245694953038222	0.94319355294123	0.9229943679089885	187	41	149	124	40	62	165	89	161
CICP14	3.543487329282923	3.9242134387539656	15.999109696482318	-0.07558923633732277	-0.02584629753866129	-0.007384108349394232	0.9690556676269976	0.9913476877884968	0.9879549314661256	40	2	37	33	1	18	27	15	19
SORBS1	7.665778017970098	7.816120600421612	272.4171116228748	-0.07561753256383504	-0.08738122843871945	-0.02887535484742246	0.9574599791733434	0.9616337290874385	0.9553585204071964	464	62	788	232	118	101	536	317	396
SLBP	5.479067675797411	5.564026005546674	56.84523249296274	-0.07564474444681102	-0.2703817452030069	-0.09495433020360634	0.9507919816805657	0.8139430862269523	0.8163165948891417	76	30	48	106	35	28	97	43	99
AMPH	2.424104087279346	3.0605235990698527	7.633691732782008	-0.07579102847977712	-0.3236718275847376	-0.03622421218842865	0.974793725483369	0.9069404075961534	0.9151286737885488	14	0	21	24	1	5	10	3	23
ZNRD1-AS1	3.705224341597573	3.908490509372807	16.400902219018473	-0.07584296319456968	-0.16681722192030785	-0.03894806628713771	0.9631087087633291	0.9309927961768297	0.9304934757570945	32	6	13	41	7	10	38	6	34
TCEA1P2	1.7737975305282692	2.2483178833398862	4.945909756228992	-0.07624151132870682	-0.6450096183898107	-0.05307043923600518	0.9764713660183499	0.8200252894227814	0.8051722914322668	6	6	6	1	3	2	5	2	9
SLC25A23	5.153837929930088	5.24701172031588	45.11731468111038	-0.0762482183893808	-0.18374139871705036	-0.0645641124598994	0.9518119376793094	0.8937273631597688	0.8908655968975306	99	22	36	64	25	18	82	39	83
NCDN	3.998903036452961	4.221178029008215	20.219071767994482	-0.07630819489114055	-0.10175026304778723	-0.031319146888590395	0.9587863673614452	0.9574760412483233	0.9524826155617057	45	4	28	57	4	12	39	15	43
UPF1	6.3840238422375695	6.479253097922875	106.24622156577199	-0.07640393702558339	-0.026635746502908907	-0.01890303792022219	0.9450610932981991	0.9856087782274262	0.9733805757310142	294	30	163	193	21	118	142	76	184
AFG3L2	5.555098121316077	5.670440131802552	59.78006225730004	-0.07665957937430125	-0.10512625933622324	-0.04405727342188703	0.9486580385081717	0.941245795084571	0.9317450430917572	175	24	72	111	10	46	113	38	111
ASH1L	8.164153821691798	8.209239804709336	358.0925241969081	-0.07670203446688557	-0.09469048058983882	-0.056226094279948374	0.9301732955696552	0.936470012184467	0.9175268263266231	811	90	786	513	115	259	543	322	621
CCDC47	7.02589217757006	7.06303540174312	162.71523995244613	-0.07688027162443278	-0.1825858200761727	-0.09225213493836709	0.9284757037837222	0.8494896717423753	0.8407095255721841	235	91	219	183	90	118	255	125	267
EIF4BP7	0.3976005812069385	1.5281141156105196	2.4383776952855567	-0.07690978018808725	-0.5773620848057501	-0.02907762310824238	0.9805694916602772	0.9105926417631894	0.8432569992008738	2	1	0	1	5	0	6	0	3
SMG7-AS1	0.5806031888573171	1.5587962847635246	1.9509983140088516	-0.0769156713446077	-0.5210373966240496	-0.022107257791506397	0.9794515354339023	0.8980516373622777	0.9125381025295285	9	2	0	2	0	1	5	1	1
NXPE3	4.922470023560874	4.986759242698099	37.108667774025754	-0.077005490597687	-0.13456054389135058	-0.054948795685849615	0.942242514561226	0.9155128897735216	0.9162159818943016	56	16	68	50	17	28	62	19	81
CBX7	4.5353955476506815	4.822426384173393	31.747003887978337	-0.07705989265396675	0.042705897664156056	0.006921240257960753	0.9626224421190316	0.9845776367963389	0.9890071060317914	66	5	79	59	4	13	43	42	73
OSBP	6.519570850905997	6.548814256103796	112.89395094327334	-0.07716078390901134	-0.11298123304340012	-0.06589833511305922	0.9270608140149131	0.9128855101651617	0.8965703603503968	198	48	205	120	53	99	192	76	181
MSH6	5.901607379338396	5.938757962181445	73.27973933238508	-0.07716899846621494	-0.11992948618286045	-0.06537314238293693	0.9311360638397481	0.910572538042572	0.8990284919839596	151	27	78	121	38	57	121	46	144
DESI1	5.425129991329153	5.56187882486209	55.9034656073891	-0.07717154488720772	-0.15965163691112363	-0.04941384802348753	0.9559029612344547	0.9187926829508635	0.9175235013617401	103	29	43	137	16	52	87	21	123
CHD2	8.366173665461165	8.41254094341257	413.2878495463671	-0.0774380071985098	-0.12322427701582253	-0.06689711494809539	0.9311360638397481	0.9160889744876067	0.8965703603503968	648	92	890	649	206	361	631	283	736
MIR17HG	0.542710197986754	1.5131195217514646	1.8500597000052807	-0.07753600144884377	0.09140581918603614	1.428811902224109e-4	0.9790592571874301	0.9841533740902287	0.9996453093478047	1	0	5	1	2	2	7	0	1
SSB	6.49701242122891	6.5386410316166295	112.55862290681964	-0.0775421749348144	-0.16952316528463712	-0.08220307074621687	0.9330837711290981	0.8648973426488779	0.8657643044832347	190	56	106	173	63	78	206	87	164
CDC42BPA	7.3966762062594995	7.449748200621236	211.49829362933804	-0.077639774307846507	-0.0890094922895692	-0.04721960199183686	0.9332479966552638	0.9414706304237538	0.9267390445787431	441	56	354	236	123	110	429	190	345
SCNN1B	2.680009898922843	2.9284646681162534	7.628694303653668	-0.07787386418405016	0.004719648028023879	-0.00648320595689126	0.9651232223040225	0.9992822811943595	0.9884940297641256	10	3	18	10	2	10	10	6	10
PLEKHF2	4.441414384381988	4.551071031015373	27.66110324485914	-0.07789380688752993	-0.33118015101659926	-0.0926799753423677	0.9538637598971333	0.8009926074159603	0.8076877072364095	30	13	44	34	21	16	42	14	57
RB1	6.523147589961314	6.559454571211671	114.17457145212046	-0.07799955870271673	-0.16341935560507512	-0.08271252982217704	0.9284757037837222	0.8653971724960212	0.8659433888332517	192	51	165	121	69	89	166	74	225
RBP5	2.385552462970991	2.855152994341004	6.792601516533109	-0.07809254239813705	-0.333626049688205	-0.03832624705642977	0.9736835993152615	0.8986746564569925	0.9053976841651847	27	2	2	16	2	5	16	3	9
RAB27A	5.868125121128097	6.004476483009676	77.67990439838661	-0.07811469526627353	-0.26801342441298254	-0.07790111638511218	0.9566338996035352	0.8458028277505442	0.8456525502292028	62	55	143	103	31	75	120	28	138
LIMS2	5.3046448099429755	5.579619253821795	55.392423349548146	-0.07829200479758454	-0.18605371939140686	-0.035458376413665706	0.9626224421190316	0.924924573756551	0.9340189917492392	152	6	185	48	13	33	69	48	127
INPP4B	5.568984777834756	5.696224880978246	61.02373800298821	-0.07829621883414566	-0.020099794728059162	-0.013379717334332623	0.9518119376793094	0.9900346691950814	0.980099149019811	131	19	157	64	13	49	101	68	74
SEMA4F	2.1806349778425758	2.7591422607080482	6.737712967975629	-0.07832654499064551	-0.3462364146297015	-0.03511251321039647	0.9752824726769657	0.9119444519042494	0.9076080736503687	6	6	8	19	0	2	5	7	16
XRN2	6.732611270601881	6.765035031580923	131.51619979405723	-0.07833798079762068	-0.14045234628179024	-0.07764105421078243	0.9270608140149131	0.8888002079493043	0.874014829866114	239	57	217	131	70	81	226	103	241
TCERG1	6.733839366991274	6.803619566784099	133.4404575115084	-0.07839470477349425	-0.08347182423479008	-0.047676481385830215	0.9356502406681431	0.9466191694762309	0.9301356051790989	339	25	235	240	45	97	235	97	258
CBX8	2.024997523154055	2.4415763459483752	4.725020571390718	-0.07839673449053756	-0.21319003392107735	-0.02633418424881137	0.9703679388377001	0.9377285569750939	0.939156668442713	18	2	3	8	1	3	8	3	10
DTX2P1	2.050484581640033	2.8516179808074895	6.348383450623556	-0.07855673421084035	-0.5096920729082531	-0.042333437195128255	0.9763637679210476	0.8578975921634643	0.8774082431012596	14	0	28	12	0	7	9	2	11
TUBB6	5.9207732970492675	6.18364348153445	86.30884894814301	-0.07856676211700843	-0.29848484776036444	-0.061004815743425776	0.9639458408797247	0.8586667598871934	0.8732263882724483	367	40	87	132	6	62	113	68	148
NFKB2	5.090826504243109	5.310375874955325	45.402136752750735	-0.078593377127491107	-0.06994147873703274	-0.017382599537236667	0.9570177364371587	0.9694677152553092	0.9704658203641846	118	7	109	83	6	34	97	34	74
RP11-154D6.1	0.8719851006506304	1.8781237343630424	2.7557612083630523	-0.07861267201082123	-0.8589452268670568	-0.03789529146967092	0.9803566770428075	0.8029907843377873	0.82976439253325	2	1	16	0	1	1	1	2	6
PAN2	5.112385192022028	5.363344057785822	47.14766744866274	-0.07877960787694438	-0.10622012912362895	-0.023414173482622078	0.9594436872775726	0.9557135978310496	0.9633151636852262	185	5	78	78	8	35	71	39	97
5S_rRNA	4.474390382735656	5.51639468320206	59.503561535795065	-0.07892770485104067	-1.7560617514409742	-0.07405521876957964	0.9793261546232648	0.475555610237309	0.4971191953631823	6	112	18	57	32	41	24	15	24
NFATC2IP	5.561996614518489	5.62402059976615	57.944446251169474	-0.07894701667270314	-0.05457562202241465	-0.03817609797120097	0.9332479966552638	0.9672474071168982	0.9474296402698366	120	19	81	117	18	48	110	33	115
UBXN8	2.9261158741329223	3.0963162857207824	9.351560570736714	-0.07906423203856672	-0.1488960262475625	-0.024852909286344902	0.9639458408797247	0.9497331126779323	0.9536000690985099	10	6	13	11	5	10	9	6	16
MAP2K6	2.4676761003768353	2.717780477274881	6.370354637753178	-0.0792196581289764	-0.05879211421732729	-0.008989270384119438	0.9639458408797247	0.9831936850559436	0.9828198833168352	13	3	8	8	3	4	16	3	11
WBP1	1.7077650774560311	2.2861118098587827	4.096471165352866	-0.07941356238326149	0.017764921589266635	-8.729859127041842e-4	0.9735341907482095	0.9959891362397844	0.997982636072267	7	0	11	5	2	7	8	1	5
DES	7.208579157078285	7.469401483545786	213.56411374752545	-0.07966938115429847	-0.4007789602533421	-0.07892515598464928	0.96409625454791	0.8072923054324338	0.8148602253833696	1086	57	390	92	53	126	357	177	257
GREM2	0.23500052333580038	1.316275648277169	1.2766787375128084	-0.07983234716112003	-0.17309578648194165	-0.007429168800325069	0.9784745396619763	0.9716435360355306	NA	2	0	5	0	1	0	1	1	5
HEXA	5.791868565448729	5.861527000714316	69.95914137453107	-0.07983452392636645	-0.2214605390984553	-0.08563413093951595	0.943546866795956	0.8439742979160828	0.845746337223315	73	34	83	135	40	40	117	61	106
IARS	6.8322443573314064	6.947925497755726	148.0217931521741	-0.07986403622954902	-0.16364732813373145	-0.05791395878263814	0.9485955287153283	0.9076807124696487	0.903974071212703	410	23	148	308	76	95	304	86	280
RP11-75C10.6	2.126081923218417	2.7066179168317603	6.357395944494925	-0.07991469101203191	-0.34536901854919677	-0.02715994959486357	0.9784745396619763	0.9154766981857996	0.9250697573241924	1	2	17	17	2	7	7	7	3
OTUD3	4.12746728225941	4.397795669086368	23.261964182055074	-0.07995172651082945	-0.11329866759082377	-0.02415428857778352	0.9609186834872648	0.9563820969059229	0.9584797540207837	34	5	38	77	3	26	37	16	34
ANAPC4	4.588611801819739	4.727960805352632	30.0336948279935	-0.07995691525764392	0.026410383752855947	-0.003659517302827317	0.9507919816805657	0.9878736325501989	0.9942053237542754	85	8	46	43	8	32	69	15	45
SPRYD3	5.637628677906229	5.760130903795558	63.46646116772474	-0.07998644352843906	-0.01355715466314067	-0.013997116346034401	0.9455824650155624	0.992777346332038	0.980099149019811	178	13	129	91	14	48	108	66	95
ITFG3	3.952403703015816	4.187255370171604	20.710655971297154	-0.08000983447180522	-0.41499936806702425	-0.0821734136874646	0.9690556676269976	0.8036238480189797	0.8030846145436191	75	9	7	31	11	11	30	15	35
DNAJC13	7.075800635681114	7.101847948867408	166.01251925224298	-0.08006080710137671	-0.10417970093091884	-0.06513578129890404	0.9192367907473221	0.9187926829508635	0.8982134903842931	360	62	206	221	86	107	313	107	337
RAB3GAP2	5.615185586865731	5.683093229687576	60.45874879513293	-0.08006592285907028	-0.05542375621394381	-0.0342579936921156	0.934176605484305	0.9679594327421087	0.9536000690985099	113	16	97	110	26	34	140	39	117
RP11-797A18.5	1.3736711196022187	2.213162755189736	4.0779836323383165	-0.08009500362456451	-0.9213033697872832	-0.05534652340648408	0.979875374189417	0.7564510947679176	0.7597560004511962	5	3	0	19	1	1	3	3	7
SPPL3	4.9614214356132	5.0308454427354015	39.19233394237435	-0.08013898931229237	-0.1946276088317001	-0.06682258963298515	0.9450610932981991	0.8812961406253081	0.883202132040544	48	24	50	51	21	38	58	27	49
NSUN5	3.2840036812284694	3.598313929291263	13.223573634058853	-0.08029900302551146	0.21986319674933738	0.029262114316740123	0.9683264476571559	0.9261246371438294	0.942605995066842	22	7	17	23	1	20	9	15	18
ENSA	7.033297132162441	7.055473276369587	160.89425647072443	-0.0805199940663446	-0.11892781889593529	-0.07516129427329728	0.9172890309291559	0.9012633838372233	0.8814452527966951	245	64	266	217	84	110	300	109	296
FASTKD3	1.9340154919859778	2.5855282470875536	5.85489105008755	-0.08052486700638962	-0.35534923546256153	-0.0343012597355898	0.9750576362076869	0.915897503870838	0.9010979006241374	16	7	5	5	0	2	13	1	13
PRPF38A	5.656931813675034	5.729758516740622	62.748314364564045	-0.08079185402520114	-0.01836788875657129	-0.02180618984878296	0.9373716656827403	0.9892838514931157	0.9733805757310142	101	23	96	131	18	70	78	39	127
SAR1B	5.790633929285472	5.834925243405322	68.24457520869913	-0.0815902772960498	-0.11078154634503112	-0.05646474594272626	0.931418895372323	0.924924573756551	0.9157439728885076	91	32	95	127	28	63	123	46	95
YIPF2	3.494809463824576	3.650733077604534	13.528757569038499	-0.08161664813819092	-0.03170405262818769	-0.015371903328861472	0.9550197914217565	0.9878736325501989	0.9750331581515796	31	6	16	22	4	7	30	13	20
SNX1	7.099622201874327	7.121925559694976	168.76962227596155	-0.08162452300780493	-0.1275261823793819	-0.07829526826772966	0.9164172226469335	0.8957207748908863	0.8732263882724483	257	80	260	222	82	107	309	123	310
SVEP1	7.554495653560448	7.7214334632499275	253.95147562336183	-0.08164415455560461	-0.19031385206105403	-0.0509254531827998	0.9538637598971333	0.9074077489399293	0.9104786571277557	973	55	519	315	42	142	454	248	356
PYCR2	4.345447003077579	4.545346967590578	25.93006031392535	-0.08190324510617716	-0.10108230381042821	-0.032143143292281656	0.9538637598971333	0.9553250640778268	0.9514816764914721	75	4	28	65	7	19	43	19	55
KIAA2026	6.400514534619579	6.451836734331941	104.85514842828849	-0.08203876680963113	-0.11962818721321059	-0.06325043710808118	0.9284757037837222	0.9163350183702135	0.9015788625447279	172	44	239	133	33	75	182	65	217
KLRB1	0.6303208529652307	1.6022881000694045	1.8046456018639343	-0.0820527468665805	0.07606771017371546	8.277527707160827e-4	0.9769137199231172	0.986004929816282	0.997982636072267	2	0	7	1	1	1	2	0	9
CRTAP	7.207913265038049	7.274907125435281	188.78261196219748	-0.08214864049546303	-0.22442010168326823	-0.09262886165596548	0.9337398077972165	0.8363024917698397	0.8320836486937347	257	84	271	178	141	141	337	136	255
ZNF281	5.565338704028144	5.631187939337233	58.46579816447254	-0.08215965508758044	-0.07007132632254769	-0.03753158001231024	0.9335091689714873	0.9563200890667214	0.9483386824105579	107	25	98	92	19	30	112	36	144
JRK	4.569361268707326	4.751636412477977	30.311742305059195	-0.08217951165436141	-0.0840201664525825	-0.02872630842348048	0.9525282948284696	0.9627006811603203	0.9556523003408786	100	5	32	65	8	25	49	23	59
TM2D1	5.305520456456953	5.3614679734113535	48.7325192652083	-0.08220195899234249	-0.15407391199053805	-0.06752135810437734	0.9335994526410326	0.8957728902730008	0.8923920131406133	69	17	64	88	29	28	79	41	90
CASC3	7.438450879789203	7.493900854215681	217.35910099978128	-0.08227596635100949	-0.11516293353109067	-0.061722022579762816	0.9284866917842749	0.923720168266615	0.9053976841651847	546	47	461	262	87	168	366	169	363
TAPBP	7.858463808162179	7.921923003075275	296.1254232260492	-0.08234203832438076	-0.21135755789171418	-0.09109314051321582	0.9284757037837222	0.8458028277505442	0.8379229276905042	424	221	400	342	105	241	425	203	505
CPSF7	6.1983385285310675	6.229113722560258	90.22521828155661	-0.08252980768182015	-0.1241640762609886	-0.07032955745881335	0.923322075634245	0.9030664416673957	0.8908655968975306	133	41	170	110	40	74	141	71	143
GAPVD1	6.81810668965087	6.864623928311352	139.9242152843903	-0.08255187734406459	-0.08506632283429306	-0.05235543995137503	0.9261017043214868	0.940569422764111	0.9228221445645821	209	48	297	242	45	83	253	125	246
DYSF	7.404069130345503	7.445458466671154	210.88654380248116	-0.08258995245517838	-0.08907880160006534	-0.05369244955147533	0.9265729609122983	0.937801394115827	0.920432722097685	512	74	398	200	83	175	334	192	293
MGST3	5.159104387398846	5.229726538372051	44.1568133896136	-0.08261484827761656	-0.13441747661126363	-0.058289336686918825	0.9358760873487632	0.915897503870838	0.9091748063502283	65	12	67	77	27	35	89	26	70
ZNF699	3.7223642705034163	3.858874261622776	16.02777490502408	-0.08268621286814823	-0.1499140249970947	-0.04441042720151894	0.9536789034468117	0.9323461491542324	0.9250697573241924	19	4	31	29	9	14	23	11	29
RHOBTB1	4.563740479238344	4.71635778028984	29.66580763787005	-0.0828324501158775	-0.013802759296624589	-0.014659405862330513	0.949426210560231	0.9931778077917657	0.9782134269701503	89	5	46	44	10	21	38	25	75
AHCYL1	7.026001089127028	7.04900108655673	160.61504206611787	-0.08289264937466014	-0.13058374584222066	-0.07892923961087306	0.9161215867701918	0.8940638359476484	0.8707079436255769	239	78	247	202	80	115	262	136	254
CREBZF	6.3419403784199355	6.416582276315495	101.70987621944245	-0.08315727185726958	-0.09256424808262649	-0.04855846834669444	0.9332479966552638	0.9414706304237538	0.9274473270299062	244	21	229	128	37	85	174	68	188
ZC3H15	6.538059117810906	6.585323507110032	114.9717012824029	-0.08320160986793058	-0.09044737078776671	-0.05881370770395841	0.923776548116805	0.936527387052878	0.9133290622698196	237	25	172	206	57	93	194	75	223
RP11-582E3.6	2.026408497002651	2.6953183239865433	5.861458007424128	-0.0833179549674238	-0.17956358343173312	-0.018116810612844862	0.9764917460371105	0.9592102078934643	0.9554325747701619	2	2	11	19	2	1	17	1	16
RHOJ	4.240663256162065	4.3776106927067655	23.281962873722634	-0.0834467465504295	-0.04265170207967499	-0.024257990500614078	0.9481011101223521	0.9820013769748026	0.9645873073820931	44	7	58	29	6	16	34	24	43
C5orf63	1.446645173544752	2.1111735824892772	3.2962661930487362	-0.08370068336838568	-0.4280282741917493	-0.03178775371716986	0.9730860234982202	0.8900185882039441	0.9059671694194694	8	1	2	14	0	3	5	2	5
EIF3J	6.417893427587825	6.444008360058859	104.69238877524522	-0.08384292094126483	-0.07387609040353672	-0.05319818814472437	0.9186748753594276	0.94319355294123	0.9224217031481322	217	41	118	172	46	90	139	90	183
PPAPDC2	2.515298002573651	2.8196400503422248	6.670868709091994	-0.08420359996724455	-0.03860357195179504	-0.014636685705401435	0.9625897240653697	0.9881881324807148	0.9733805757310142	11	1	15	13	2	7	11	6	9
PDE4A	4.764046227358356	4.8512307407951205	33.35356288374145	-0.08420941966732133	0.06674453456376415	0.005282652326236675	0.939914764448496	0.9648463090169993	0.9929112225993801	72	12	50	51	9	34	37	34	59
C8orf58	1.9756122407967613	2.642619690402636	5.398923729177667	-0.08423392685275963	-0.2047604379509851	-0.01919375628945723	0.9735341907482095	0.9497331126779323	0.955410701182373	13	1	20	6	0	7	11	1	9
SPPL2A	6.1692797365796315	6.255417840629587	93.11180579946651	-0.08424825347901377	-0.2803356261717048	-0.10027711250763569	0.9357076559454874	0.8057259775551431	0.8007302388434657	138	75	91	114	39	63	130	78	135
ZNF808	5.063997078648594	5.246014812909343	43.42402211713384	-0.08435385022793576	-0.06715412891518005	-0.0257901825947624	0.9496216326439852	0.9694314605694809	0.9633151636852262	117	5	87	82	11	32	74	30	97
PARD3B	5.524017716105716	5.6726211168969	59.74103903354574	-0.08441141494896878	-0.15972171101393434	-0.04964312820582299	0.9503045917858444	0.9175323397734214	0.9176648254625462	191	10	137	50	22	44	101	45	105
URI1	5.546046226242609	5.59663168669033	57.099864350580916	-0.08447116252520624	-0.08424578629255573	-0.05061634917176834	0.9261017043214868	0.941776928147284	0.9260355921603297	115	16	79	98	28	34	98	44	121
ATG9A	5.192531823572412	5.359530642690606	47.817858749570554	-0.08469653806734306	-0.08523443471312638	-0.027213995881853543	0.9518119376793094	0.9619987335874375	0.9577329037524854	123	6	44	116	21	46	70	43	67
CEP63	5.608419247100517	5.676205586721597	61.01103984742646	-0.08477598120413403	-0.20516232008898427	-0.08327538871059671	0.9367759614688624	0.8513456472734569	0.8544030540607924	102	24	129	53	34	43	110	36	109
CAB39L	3.312856380871251	3.7284333419728113	13.711257863257167	-0.08493968751020059	-0.08668457497029179	-0.015424703928331446	0.9671824303210318	0.973104692270229	0.9717306860731348	33	1	41	13	5	5	46	9	18
IMPA1	3.785917715499087	4.0014229630045435	18.404947800680894	-0.08495861986196411	-0.3355875602466788	-0.06794230522994266	0.9609613425479634	0.8506795852185601	0.8496599327665177	18	15	20	38	6	5	32	13	37
SNHG14	5.9324004567218696	5.980672236605215	75.19302186892696	-0.08501040436642628	-0.09238005669601891	-0.05110001982631861	0.9265729609122983	0.936527387052878	0.9250697573241924	158	25	84	134	36	50	169	49	122
RAB15	4.341347258033911	4.563187359308894	26.56019667451627	-0.08501603925049155	-0.10874978550318981	-0.03726335438758746	0.9556684481898012	0.952079292717119	0.939156668442713	64	11	54	44	2	22	53	18	42
N4BP2L2	8.117005996354896	8.179622202001068	352.4017078433363	-0.08506794201477512	-0.19938409173167193	-0.08831485717213597	0.9336971777788193	0.8560015884724078	0.8464998970904095	312	139	782	536	178	232	565	257	652
RPL9	6.919890812736484	7.034766410062726	160.81747681082646	-0.08507520633700645	-0.33712055314549505	-0.10715718020888806	0.9424575581387926	0.7811768556182441	0.7731698756867624	215	128	131	172	93	137	208	110	221
LRRK1	5.479190163164732	5.593407011432162	56.324222596558215	-0.08541697785617791	-0.050903819978139954	-0.028925114033392648	0.9397001400955929	0.9725893532610117	0.9584797540207837	147	16	83	118	10	43	105	48	91
UBE3C	6.419744244976624	6.449892928195187	104.84527708500889	-0.08548660351483123	-0.09713013348647276	-0.06727266533707159	0.9142474004991765	0.9259801595315192	0.89683470305366	202	30	136	187	54	79	175	82	183
CTBP1	6.097057017025954	6.178198666728589	86.04206079366807	-0.08571800237569122	-0.06046145781215594	-0.034829738281116567	0.9332479966552638	0.966527864441225	0.9530446494912972	232	31	114	160	17	74	126	78	139
APTX	4.3948474619642734	4.537807014267595	26.56046634170247	-0.08578831618996807	-0.11846842210106588	-0.036773736151942786	0.9518119376793094	0.94319355294123	0.940043413217492	44	10	28	56	13	8	55	20	60
SGSM1	1.5163881628765186	2.095515402112705	3.202327951467936	-0.08582960185381833	-0.043846726961856354	-0.006284841805738806	0.9703114615363242	0.9891394670002652	0.9853562788423971	9	0	7	5	1	2	3	3	10
ZNF266	4.8528073020698645	5.046750820913257	37.540822013950866	-0.08587210913626522	-0.0392317307538566	-0.016742532477074724	0.9507919816805657	0.983788888214182	0.9737617169716046	103	5	83	58	9	20	61	35	87
EXOSC6	4.82270641477969	4.926441477806761	35.20349943551856	-0.0863786206256882	-0.06014918031055867	-0.0301779085788865	0.9406453255348316	0.9694314605694809	0.955464150585707	53	7	54	74	18	28	67	32	45
PEAR1	4.7517156773259925	5.031661598131783	36.963267390927896	-0.08643258690635082	-0.15292993314502057	-0.03246780413281746	0.9581349618545911	0.9366654141304672	0.9425462279422665	153	3	64	47	10	25	83	22	66
TTF1	3.9397806411503504	4.09994740751008	18.71249823765779	-0.08656855878168651	-7.06754791887682e-4	-0.012560467319533291	0.9485955287153283	0.9998661886974725	0.9810859374050279	46	4	34	28	6	17	24	12	48
HDX	2.3482810606578406	2.72980720835459	6.605472958937595	-0.0866633583294826	-0.08356932442194577	-0.012365569675361298	0.9694856740384475	0.9785946351355103	0.9733805757310142	17	1	3	11	5	10	6	4	9
NTF3	-0.06866577577122861	1.550162575996616	1.9861720401445009	-0.08680670151527684	1.1860568995002385	0.028242819411222586	0.9805556910333387	0.7995237269510452	0.8095314432029511	0	0	6	1	0	0	1	10	0
MAP2K2	5.927837246896817	5.983575616888134	75.09721689985864	-0.08682533802772906	-0.08209677745928196	-0.04965355475676946	0.9263469372196261	0.9443475769867423	0.9267390445787431	218	25	85	119	25	56	131	63	123
MIR4458HG	1.388684945193549	2.044071717227442	4.297955778500132	-0.0869232981479985	-0.7514806207372474	-0.05029217508068529	0.9750862820406804	0.8201184871507373	0.7766079191637316	3	7	1	4	2	1	4	1	9
USP51	1.4775577456561066	2.1633270277376018	4.196598277623098	-0.08696516969609354	-0.2718428697565191	-0.02251267999046701	0.9764713660183499	0.94319355294123	0.9292496135205236	1	5	7	5	1	1	2	2	15
NSRP1	7.261271429530238	7.29700285913161	191.42019020699854	-0.0873807587863148	-0.17808559259255724	-0.09292655754041002	0.9172890309291559	0.8520253888191159	0.8407095255721841	317	91	245	205	120	152	277	139	332
ACSL3	6.950477475239456	7.0445025098776455	159.87888830858827	-0.08782402393566482	-0.24036219222067165	-0.08553684081795727	0.940178137539266	0.8408929127947902	0.8417393029626444	180	64	140	391	95	135	279	80	267
CAMKK1	2.9271489199618435	3.233098014387314	9.519941384390956	-0.08790240009437093	-0.05384137149923318	-0.013242845625388069	0.9631802810233718	0.9839202437081602	0.9737617169716046	38	3	8	12	2	9	9	10	18
UBA2	7.029200436738836	7.055319686921121	160.95101753171645	-0.08791120349062431	-0.1353128483241915	-0.08244892651360232	0.9097950059302277	0.887898718386699	0.8675852007964426	270	55	249	209	97	119	272	108	301
SCD5	3.1690179467935153	3.589110055876133	13.103798086414962	-0.08792030732907836	-0.1857342752710685	-0.03011774675777518	0.9692248336447739	0.94319355294123	0.9343972204145333	34	11	10	20	1	2	22	12	31
SLC43A2	5.5771064107896455	5.71648587388743	62.63817539944482	-0.08793677255308546	-0.05128194355462554	-0.020375314879621128	0.9475200744659905	0.9767630555506022	0.9705084572740883	107	36	73	131	10	73	61	53	98
TMBIM1	7.182215583330268	7.209450329568224	179.2205187513611	-0.08806530025902685	-0.13938923679600945	-0.0820982607149571	0.9124158818315085	0.8851297098611334	0.8663933936657007	231	67	268	311	98	130	296	140	302
UAP1	5.428961988889993	5.471463229049203	52.38741946443676	-0.08806612919067935	-0.08480628821899575	-0.051665212372270564	0.9213017497134418	0.9403430216047522	0.9248037152793055	82	18	82	95	23	48	82	34	96
FAM114A1	6.571902544665906	6.617384023034358	117.73374171886782	-0.08810129102266027	-0.08978536926299936	-0.054465402000251135	0.9202543118141148	0.9367485484285561	0.9186683594805184	286	34	217	129	51	73	221	102	196
HIRA	3.2010944583279772	3.6913884085975446	13.501809940080804	-0.08820228819953349	-0.30255290263852513	-0.04946711790989021	0.9703679388377001	0.8986746564569925	0.8933288353000806	54	6	18	22	0	10	14	9	32
APOL2	5.798346682005003	5.85814405847623	69.96820006600379	-0.08832825555654195	-0.21386892717726302	-0.08906557708599364	0.9261017043214868	0.8425160603562697	0.8422182443582495	101	49	95	95	25	57	100	44	125
ERVK3-1	4.18497117206391	4.344178735202972	22.90674082272006	-0.0883446383366097	-0.1407789606136842	-0.039361965331159675	0.9544117261521783	0.9366654141304672	0.9318952023088002	21	7	56	45	8	19	24	20	46
REXO1	4.525190834003892	5.031006917023913	36.85155074322207	-0.0885151277945155	-0.11414038084559087	-0.008915106240515731	0.9681584301332289	0.9661989793224279	0.9820882682818044	158	4	55	71	1	30	41	47	52
RCAN3	4.458773181893825	4.581025317507283	27.37026535536177	-0.08855527637910791	-0.07609598209226039	-0.027952014559020615	0.9454858309051992	0.9648046002837996	0.9581370445387981	52	10	46	35	13	9	52	20	70
MBD1	5.794242677253307	5.8682746809130535	68.89988510838735	-0.08868338651516168	-0.05154678679706451	-0.03719838098736272	0.9272663744734615	0.9694314605694809	0.9497936966837623	172	23	109	122	15	63	107	47	134
TXLNG	4.747355524733072	4.818870349860366	32.66850020750849	-0.08868589990165794	-0.07770514907535009	-0.04059904492747483	0.9332479966552638	0.9553250640778268	0.9393830561058423	48	11	46	71	13	30	49	26	53
DNAJC19	3.2869250234474143	3.432894891957343	11.763090110129122	-0.08883659841353968	-0.15071942506035205	-0.031718087027465564	0.952661993543734	0.9382494956517831	0.9465981138544396	20	7	14	17	5	5	19	10	24
SLFN12	3.7850619836708637	3.9934885549566244	17.28003187813914	-0.08884000673284352	-0.13628532430735582	-0.03732977014538612	0.9538637598971333	0.9428012341856321	0.9340189917492392	65	3	16	26	7	13	30	14	29
ITPK1-AS1	1.6660247151288423	2.174205857876164	3.740375882663654	-0.08906275841790061	-0.11122181496798249	-0.013668187668882097	0.9693024264564695	0.9725893532610117	0.9697755449341859	6	2	8	7	0	5	4	2	7
MACF1	11.175784326328039	11.265308281252196	2994.1900231899403	-0.08909633743404306	-0.22780912220928243	-0.08572032911454668	0.9335994526410326	0.8635841636279804	0.8479233105753498	7710	616	8167	3781	858	2185	4110	2303	5358
ZNF37A	5.670336726890272	5.753144080661081	63.349147653502136	-0.08917923493519286	-0.0445979285725434	-0.03189871512742929	0.9284866917842749	0.9748188649517018	0.9556523003408786	118	15	108	143	18	48	109	59	101
TMEM229B	1.271524080302174	1.9165550081818679	2.813704769371103	-0.08930074405044304	-0.0517890169123948	-0.003984871886839707	0.9716170213093717	0.9881881324807148	0.9890071060317914	6	0	9	2	1	4	4	3	2
CFAP36	5.60808102937586	5.651985743047279	59.81295778976644	-0.08949259535050838	-0.13209978405463796	-0.06570410736938075	0.9219136036681455	0.9030664416673957	0.8982134903842931	119	24	97	67	30	33	107	45	119
C19orf48	2.0835072471882716	2.7495010745511363	5.964038892381763	-0.08955127394173056	-0.12648976193158226	-0.010385348652332066	0.9730860234982202	0.9694677152553092	0.9747263244974468	24	1	5	15	0	8	15	3	4
DUS1L	5.000922653440423	5.2632173703227565	43.80174871250353	-0.08998896450653818	-0.10850021265983406	-0.022882285130411014	0.9536789034468117	0.9553250640778268	0.9638996538160672	168	5	75	76	6	36	73	36	76
STARD13	5.723918617760061	5.7916068371144505	65.21870423261784	-0.09000370101243216	-0.06554932557422913	-0.04400176129443739	0.9239950776024977	0.9599131512628859	0.9356808485725164	157	22	120	99	16	44	111	48	140
FGFR2	3.797704033026761	3.998386741074698	18.33364262129586	-0.09000433298085898	-0.34806987686997676	-0.07189024431596186	0.9605620763539496	0.8408929127947902	0.8395262046126465	47	13	9	26	8	13	37	7	27
METTL20	1.8621952425025066	2.271972824779011	4.409372619740601	-0.0900485587442085	0.194001323020492	0.015132060868570486	0.9684406346204023	0.9497331126779323	0.9662144860543778	6	2	7	4	2	1	8	8	5
AC004381.6	1.104990096194236	1.9937542583133208	3.401159807325898	-0.09012496380980896	0.23270935102947726	0.011559454860684524	0.9764713660183499	0.9604699554293469	0.9643094067245427	11	0	1	2	3	1	1	9	4
DAXX	5.2524905065219905	5.446185820217185	50.60403569987093	-0.09034070653903696	-0.08040883656613607	-0.02602808685226225	0.9507919816805657	0.9648463090169993	0.9605292290577817	145	18	86	88	5	50	94	23	98
SH3RF2	2.652718978840042	3.147322840332014	8.673624846720875	-0.0904453386779966	-0.26761968167898637	-0.03844437959015943	0.9692248336447739	0.9193461511580209	0.9157439728885076	37	0	9	14	4	5	12	10	13
YWHAE	8.483702915463919	8.523516219744348	449.31999648418787	-0.09053462872582324	-0.18142583836008308	-0.094274563685706525	0.9142474004991765	0.8572510361725544	0.8382926873135993	704	239	442	594	268	334	672	345	767
CTD-3247H4.2	1.6670773419346887	2.3117391702714785	3.9912048103600006	-0.09078108681933535	-0.009479681823153025	-0.0023575284426173957	0.9712960424832618	0.9970758141520174	0.9941268368025195	15	1	7	5	0	1	4	6	11
ERLIN2	5.0684596151106645	5.198970398853295	43.09670938795652	-0.09091079444127047	-0.1277737934817858	-0.04116838085710479	0.9451121246746822	0.936527089690645	0.9318952023088002	77	9	36	106	25	42	73	34	50
CRYBB2P1	3.4849843396515485	3.88355887723334	16.12017148437428	-0.09097405168120676	0.2214670083034792	0.027561828673737424	0.9690556676269976	0.9268853251903066	0.9479644990082824	30	3	28	15	9	23	33	1	38
SLC2A4	1.2752305910739996	1.9164920870132882	2.934457145790715	-0.09105254191819222	-0.2819623988710631	-0.020080373503164883	0.9716170213093717	0.936527387052878	0.9414930833836774	4	2	10	2	0	3	2	2	6
HDAC8	4.353724424082013	4.488252888020391	25.545505274208423	-0.09109689088043553	-0.0326273416177739	-0.019057948115217264	0.9450610932981991	0.9853159302320419	0.9725823580895907	46	12	32	55	5	23	53	21	29
B4GALT6	1.829025283103008	2.2895896319168463	4.309504406395083	-0.09118036266065034	0.16108293324049228	0.012186709362447354	0.9690556676269976	0.96065080981013	0.9733805757310142	9	1	4	5	3	5	14	1	4
HIATL1	5.217117686100508	5.278014366784729	46.44231734394714	-0.091340313215553	-0.25407335484293664	-0.09632033698434628	0.9312568908832959	0.8116424768453951	0.8204043713723927	52	28	67	71	23	34	76	30	73
A2M	12.079856487041928	12.10074797613919	5364.330731983582	-0.09136318760476761	-0.09848160126334786	-0.0703621747240668	0.9008104445848358	0.9389599175889878	0.8937378786115057	10823	2698	6075	7223	2289	4492	7614	4898	7998
ALPL	6.1771220573734364	6.391087594370685	103.26890174054954	-0.09137656436021481	-0.5572854239759003	-0.13047497357505877	0.9556628826333727	0.6826863431487108	0.6691161715620239	69	91	76	161	68	53	174	71	111
GLI3	4.554538045450769	4.751505159353356	30.858937609615687	-0.09140168190162443	-0.03563433146783727	-0.013921965798385717	0.952661993543734	0.9856087782274262	0.9769836562960285	95	6	50	25	15	11	48	40	57
ZCCHC24	6.115109073040575	6.158147404288334	85.2501795685773	-0.09143588869208197	-0.09899675433845465	-0.060085914302439175	0.9183158556187604	0.927967461659056	0.9091748063502283	231	30	134	92	33	61	142	72	145
MTMR1	4.344832696387115	4.536586421075749	26.487703203653073	-0.09151485951633237	-0.08409203389660629	-0.028201538044324393	0.9509789505048082	0.966527864441225	0.955464150585707	42	14	58	41	3	16	46	30	35
ARPC5L	5.401114161166192	5.458524798830006	51.98818600487441	-0.09164568715767077	-0.12035810057238262	-0.057622121835404286	0.9261017043214868	0.9194472460614066	0.9125381025295285	103	23	54	100	20	46	93	28	93
RUNDC1	4.26861292003283	4.585957010667955	26.46418712284948	-0.09171572937082025	-0.044120594721601944	-0.009372101139516526	0.9566338996035352	0.9841861694659616	0.9848255839706275	64	3	58	60	3	31	53	13	42
VASH2	1.2378497394537242	1.9656285914698917	4.0386975259606475	-0.09175276797880218	-0.8545759916835204	-0.04906478141948741	0.9776845227662635	0.8037320986850099	0.7682201040792965	3	5	0	6	3	4	4	1	2
FOXO3B	0.827993025502726	1.7584217427403745	2.205198211538101	-0.09176229645356224	-0.022072218712483497	0.0028226278814350316	0.9742336718269524	0.9939916120037818	0.99145213769184	9	0	6	1	0	1	1	5	4
ICE2	5.220873314781923	5.281639307119407	45.78117417915049	-0.09183210698791891	-0.14296712900590489	-0.06465914060227058	0.9275587423084937	0.90374550952807	0.8969504942365031	74	19	50	104	18	33	78	36	75
SLC34A2	9.602159317221211	9.878512143722595	1152.819272946285	-0.09186531060284596	-0.565867816758801	-0.11378172371963134	0.9619448875163046	0.7119491943168824	0.7000479982767479	759	773	416	3145	753	794	1520	616	1764
BCL7B	5.4257931807588005	5.5118668708817005	53.74107246556636	-0.09186808921734795	-0.14168956653397718	-0.05751491581715941	0.9332479966552638	0.9144431744506969	0.9086905661318517	170	22	66	58	19	31	115	36	95
SEPT2	8.056180715751857	8.108965912227951	337.22722157012146	-0.09187466103277844	-0.2143868167410401	-0.0987916929815348	0.9192367907473221	0.8362516319641479	0.8209313944136232	490	181	435	328	219	261	518	215	604
ZBTB47	5.063210620726	5.430983531860997	49.71520913363687	-0.0919446259813684	-0.10285572787054581	-0.01232408653305344	0.9609186834872648	0.9673547663409826	0.9767165991518493	239	4	83	44	10	29	72	69	61
NTN4	4.932173391547821	5.13774046286525	40.30331200138242	-0.09234944510926896	-0.10487758758343763	-0.03026138604635898	0.9485955287153283	0.952308222919174	0.9535871419525299	88	4	55	111	14	37	56	24	91
ZNF433	2.350673634163356	2.7686736231051086	6.549595050141779	-0.09236566396751762	-0.2771559665193023	-0.04407531659422588	0.9660550088161255	0.9175323397734214	0.9002910527442815	11	0	13	12	5	4	10	6	10
PPP2R2A	6.34663963595866	6.399134991821092	101.3371254937235	-0.09240758717676924	-0.08161177476244022	-0.044676619651346956	0.9215872737796718	0.9463807725560526	0.9339251340744849	134	32	168	181	51	110	174	58	148
SPRY4-IT1	0.45843255846277103	1.5580838985442467	1.7740217311670108	-0.09250702890500312	-0.6620781917384729	-0.02454899806591757	0.9775037631971595	0.8635841636279804	0.8933288353000806	0	1	3	9	0	0	2	1	5
RHOA	8.724453898703379	8.800501610059795	545.4865378661499	-0.09262077264130174	-0.24808174681097314	-0.0994683009168629	0.9265729609122983	0.8267443785531052	0.8113535911776725	651	278	681	545	414	419	881	336	917
PARD3	6.302421424942587	6.33983034719378	96.78408635829048	-0.0927706343328837	-0.06412376019399132	-0.05042714482803879	0.9116103628506081	0.9542782611460969	0.9269211471514516	164	28	183	161	39	69	145	92	170
PRMT7	3.8300192875910115	4.071650781043125	18.102683158346892	-0.0928038940277044	-0.08140723132586458	-0.026646179511315572	0.9518397899383714	0.9692915414439401	0.9576095469425928	51	2	23	41	6	17	27	10	42
MICALL2	5.357642529663454	5.740684687574435	62.182227951523494	-0.0929124515185236	-0.1592512556018855	-0.023303752705062665	0.963574269876284	0.9415587472138082	0.9577329037524854	227	13	98	134	2	48	77	70	89
CDK14	5.203234729913651	5.270031254204896	45.05883944080596	-0.09295940984058391	-0.06756923132293284	-0.04160995785124299	0.9246636751371557	0.9595052656901782	0.9393830561058423	74	17	82	83	13	31	92	37	69
PIEZO1	7.083319406962353	7.289340214442693	187.35475562613863	-0.09300490702596088	-0.2361208787044484	-0.05401201422696419	0.9518119376793094	0.887898718386699	0.8982134903842931	771	33	356	283	25	171	242	140	293
ZBTB7A	6.688671447038262	6.720726334032477	127.95780865852058	-0.09317494820304612	-0.14352187742809563	-0.07722754163843806	0.9114084694011949	0.8877439261967613	0.874014829866114	211	72	170	154	59	102	190	112	184
DTX3	3.6199274603161715	3.78002846448338	14.93703756688618	-0.09331027496398736	-0.11463164124137792	-0.03587772015015312	0.9461761842416303	0.9510699381132809	0.941562698713425	35	8	21	23	3	9	23	11	34
TRIM11	4.35261530872467	4.484426780774657	25.149402792347175	-0.09336536772418	-0.13034243232824919	-0.0469923221792986	0.9400625118772696	0.9339892165875248	0.924187086355821	35	7	44	63	8	15	44	20	50
TMEM243	3.5553007186832892	3.6871897762971675	14.04298246966526	-0.09337943076389373	-0.10347201356147961	-0.028492809968828848	0.9458066890886209	0.9553250640778268	0.9554325747701619	22	6	21	24	6	7	32	11	22
ITGB2-AS1	1.2484519133513556	2.0592482679187647	2.869545628676786	-0.0934928851211535	-0.029254997377909944	-0.0019201968096158005	0.9716170213093717	0.9931778077917657	0.994633323048098	10	0	7	5	0	1	12	2	3
ZSCAN26	3.4250575938335297	3.6131099725033957	13.031584553806026	-0.09351001949573758	-0.14153960831417672	-0.03363695534837992	0.9518119376793094	0.9414706304237538	0.9422571033814326	17	4	24	26	6	6	21	8	35
FAM73A	5.232053951042566	5.31295623712154	46.455382316184114	-0.09355062921666828	-0.09870415065000329	-0.04758905860322354	0.9278686828418502	0.9399718714326818	0.9288306406048517	77	12	64	104	21	25	78	41	94
ZNF876P	1.628643863508567	2.252724009187615	3.710551398981174	-0.09357075371256075	-0.1822046756621512	-0.01770963676249422	0.9692845167089202	0.9553250640778268	0.9576308623749693	16	1	6	5	0	1	7	4	8
IQSEC1	6.727080993414179	6.808711361583516	134.3601135706123	-0.09363528658434331	-0.1448469119519082	-0.06089006531508415	0.9274617277733391	0.908537735129671	0.8983921608642218	299	50	333	162	28	103	215	90	262
ALCAM	7.041825567530482	7.145204351334161	173.06162164175365	-0.09366291474402196	-0.30488960930326614	-0.10383755623625206	0.9341543919878244	0.7957491698220283	0.7888631746244102	204	115	162	211	115	130	304	78	301
DHX15	7.037923108470633	7.056661197523688	160.52423942793922	-0.0937204118528154	-0.08156284717956493	-0.06822441437049653	0.8981324003409825	0.9340427250425101	0.8960091945043985	302	61	224	299	58	137	243	127	275
CCDC59	4.775035000907614	4.847027442921997	34.19721582301875	-0.0937601832660852	-0.26027123141696096	-0.08837726989262518	0.9312568908832959	0.8258538663927425	0.8356298328321038	50	14	38	49	26	25	47	23	60
DUS2	2.683167335332547	3.017758760586999	7.759044815522557	-0.09381393410747949	-0.14655225589249585	-0.02829520306583008	0.9596948832023744	0.9514667528335516	0.9465981138544396	26	3	9	14	1	4	16	5	17
DMD	5.936871969933253	6.181085824716882	85.80813163316716	-0.0939188910016818	-0.22494599727042486	-0.04498558435390332	0.9566338996035352	0.9030664416673957	0.9155329585046088	276	19	258	48	19	42	153	92	112
SAAL1	2.5686706095425835	2.92381673958026	7.367599685139445	-0.09392068609455005	-0.14409111988492285	-0.021081900824132044	0.9635685756075205	0.957147192052081	0.9574765724828498	11	3	6	23	2	4	7	5	23
CCDC93	6.4923237527838324	6.538765139282789	111.03240087989823	-0.09413357608723515	-0.07619732443574148	-0.055526567653884265	0.9119724329674201	0.9458583865250207	0.9186683594805184	254	25	191	185	44	85	171	85	222
FTSJ2	3.848662762998663	4.07723462618176	19.037694150208353	-0.09422204908386948	-0.09556576659911717	-0.025405256559038445	0.9544475871900182	0.966527864441225	0.9573071355104991	40	12	17	40	2	21	27	16	22
ABT1	3.0133086247605365	3.2815384731644066	10.36377444849304	-0.09443732950776114	0.041693033345092056	0.002881572083359618	0.9611634462554637	0.9871311211805627	0.9947046483998894	13	5	17	12	5	12	28	2	13
ZNF569	1.8742990615639692	2.4999811581067704	4.678213696876861	-0.09452735654282308	-0.15301804107952308	-0.01683432955842024	0.9694856740384475	0.9631155875480776	0.9633831758155287	16	1	6	12	0	1	8	5	12
RABEP1	6.942736714758842	6.9615578441961565	150.65115805950373	-0.09464391803433647	-0.116049782944084	-0.07737220046603788	0.8991874809570017	0.9012416688216563	0.8751450642379576	270	60	235	193	76	116	287	98	252
PTPRE	6.460552646510611	6.591042520763708	115.1238465814192	-0.09473363681408027	-0.1898546222672433	-0.06108117229043399	0.938785676624619	0.8957207748908863	0.8959750026079437	163	45	330	185	20	64	177	86	253
HCFC1	6.849798329270099	6.951151605370784	148.06442144253526	-0.09476382410929	-0.1305952476245492	-0.05041918008720328	0.9315470165924856	0.9259801595315192	0.920432722097685	477	41	180	299	31	123	289	100	219
RUFY2	5.091256240239494	5.1636201215504185	41.735851795518116	-0.0947843261612261	-0.029145710545794557	-0.02822712419615797	0.9242521871401989	0.983997268027641	0.9630613816816311	79	16	71	72	11	28	80	41	61
WASH1	1.1318031877102683	2.0245721676370034	2.7866927370629067	-0.09489811553643995	0.03895108555089387	0.0024607664439660463	0.9735341907482095	0.9925883151866751	0.9935283731538724	5	0	9	6	0	3	10	0	5
HLX	4.477654489662912	4.54781201434577	26.65150152285598	-0.09494857933051783	-0.07064587374368404	-0.04130960109146077	0.9246689399034549	0.96065080981013	0.9393830561058423	57	10	42	41	9	20	45	20	51
TOMM34	3.5457571669626025	3.894410470658579	16.035441249177325	-0.0954598269346488	-0.19848340732231923	-0.03532685157956022	0.9613903542196909	0.9299954529529012	0.9305433037224827	45	7	12	44	1	17	17	10	32
KBTBD2	5.848153885730466	5.898747173950928	71.70550331255308	-0.09547443997940382	-0.21602752600349398	-0.09431314524057094	0.9202543118141148	0.8299348563325866	0.8321829461948869	85	31	114	105	44	51	129	43	122
FAM168A	6.202462310246425	6.22975528846808	90.24660706997223	-0.09555762178551958	-0.13427753239887327	-0.07863691926258352	0.904782933399346	0.8893145862041103	0.8721384994591608	181	47	126	114	35	62	157	70	152
SLC3A2	6.950960415781584	7.105632478967235	166.4010831892957	-0.09560644812852505	-0.2860823590599944	-0.08169678026629569	0.9422674154980599	0.8355678157107452	0.8388977178721605	472	22	154	248	131	121	311	99	247
XXbac-BPG283O16.9	3.220580651034396	3.8231168867235237	14.780913694977503	-0.09566347056991986	-0.020850476757282757	0.0013354251719382125	0.9694856740384475	0.9939916120037818	0.997982636072267	34	0	38	31	2	9	20	26	14
WASL	6.503391801471244	6.538126565624005	111.92424102147173	-0.09573706035103746	-0.10214672501378215	-0.05930228866268158	0.9106392722548784	0.9259801595315192	0.9123463157039866	183	45	170	156	57	56	214	99	198
DUSP16	5.621688625668693	5.701038419885134	61.657281446216345	-0.09579384356810086	-0.19555118766957671	-0.07810153110879625	0.9312568908832959	0.8635841636279804	0.8675852007964426	64	27	127	125	20	41	101	43	117
TET1	2.8437052471029984	3.3215325089447965	10.355166735879763	-0.0958941355978403	-0.008281093552222873	-0.0037272740167210027	0.9690556676269976	0.9973405605018109	0.9929112225993801	33	0	11	15	6	11	16	13	7
FUBP1	6.974993959652905	7.017944271730453	155.98387067923085	-0.09595125604620963	-0.12884186972500483	-0.07337305985067973	0.9116103628506081	0.90374550952807	0.883202132040544	222	42	253	343	71	121	249	119	272
SLC30A6	4.229059726433333	4.401820925382334	24.26148221096488	-0.09630811777528422	-0.07702569814040795	-0.024279009488932222	0.9486580385081717	0.9694314605694809	0.9630613816816311	53	15	29	30	7	24	54	6	43
PLEK	6.17257665072942	6.526159493217008	111.65075612200964	-0.09638193742125777	-0.6655664149697381	-0.11199922555348951	0.9638469666576566	0.6838559131227662	0.6804222731136889	77	66	451	44	46	87	139	36	181
RP11-314B1.2	0.014389364413035417	1.2989181775569045	0.9940105905919505	-0.09641087877528583	-0.2018689560043677	-0.0041374693432272534	0.9749572659664383	0.9691917579967755	NA	7	0	0	2	0	0	2	0	5
PCBP4	3.3941070589078155	3.8356618201579873	14.934101999838942	-0.0965908336846044	-0.07487035618457792	-0.00867455119050312	0.9625897240653697	0.9779389314912488	0.9831288569805144	65	1	29	15	2	18	20	15	17
SESN3	6.806666116147535	6.859701022005888	140.55033997999178	-0.0967183471733685	-0.17093305806796744	-0.08000868788526762	0.9183158556187604	0.8710102768625283	0.8675852007964426	319	58	142	166	85	75	284	98	253
SAP130	4.860286441138909	4.923856607722348	35.235080670836695	-0.09691659974631651	-0.051986247475039944	-0.036857878211770057	0.9207752745724834	0.9694314605694809	0.9496085338539705	65	14	67	49	11	26	56	34	57
TXLNA	6.843908806056438	6.873415497984364	141.35401344748348	-0.09698152539910282	-0.11400818460072679	-0.07513167439677815	0.9020946095592692	0.910572538042572	0.8817554176373799	348	66	182	202	44	112	222	106	252
ARHGEF11	6.341051166267391	6.367622652719411	99.06263366796014	-0.09706299268451464	-0.08589569766939491	-0.061854429976381686	0.9025248904522267	0.9339461251622921	0.9080447534383778	241	38	129	135	40	90	149	73	169
SBSPON	3.0081629137977015	3.3273505162847634	11.24113446624385	-0.0971444096021037	-0.16349288813485832	-0.026241287794381153	0.9612037008506569	0.9518195668741737	0.9451612413317974	20	11	16	9	1	8	14	14	10
TAL1	4.061576828691117	4.340642362354968	22.061227394447233	-0.0971860375485652	-0.13551798315907543	-0.033734004046261	0.9518397899383714	0.9443677856889887	0.9421659493214946	50	2	60	34	7	14	44	10	55
ZNF276	5.08031155348869	5.199384480349383	42.452681784202326	-0.09723715009763446	-0.07756216640862827	-0.03510414627082391	0.931418895372323	0.9605344969737768	0.948576540468768	141	13	64	57	9	38	69	29	80
LINC-PINT	6.0384077947094665	6.1104064464101855	82.51918337262067	-0.09733418307588987	-0.18108586305679597	-0.07589636108158876	0.9246636751371557	0.8711471017580498	0.8703596981300467	128	27	209	84	39	63	135	48	163
UBXN4	7.699050676129274	7.737116626531848	259.9806470926762	-0.09744864635889923	-0.19601163582283054	-0.10113846383320678	0.9083909795186058	0.8363024917698397	0.8202632700683766	319	141	338	367	145	189	432	176	449
CD47	6.997922012371212	7.10225500987451	167.69361361195348	-0.0975855638761944	-0.32534316725383877	-0.11113175654540852	0.9332479966552638	0.778611837684017	0.7697550652575965	143	128	217	252	77	92	297	116	266
TESC	1.1945449084409538	1.9448782371365732	2.8203998581350356	-0.09761780008279114	0.27741011371352975	0.016613520448627853	0.9716170213093717	0.9394896179697125	0.9553585204071964	4	1	6	5	0	0	8	5	4
SLC44A4	3.499454185557	3.771192002409292	15.096233149189988	-0.0977284331022765	-0.05245797710546661	-0.011295928775338368	0.9595708356340522	0.9841435831989402	0.9784548194338857	13	7	44	18	3	21	13	13	19
SPCS3	6.794547081186109	6.823415843475946	137.44374100941047	-0.09775511591512616	-0.17213630932213791	-0.09339313618633109	0.9037512878898853	0.8504540643256745	0.8398859524202458	214	68	195	160	77	101	201	110	233
FLOT1	7.308016138739495	7.333236684149421	194.55236855445298	-0.09782036320595096	-0.0888527363358354	-0.06763899654930453	0.8968407244464695	0.9306058382273847	0.8965703603503968	438	64	357	256	72	124	329	165	363
CPNE3	6.23780321088434	6.29118495536194	94.6028480139946	-0.0980434428805026	-0.21496545203011258	-0.09448993503510068	0.9192367907473221	0.8331030133444272	0.8321829461948869	118	49	110	164	52	51	152	72	183
CCL3	1.6559053712618736	2.2729141948500127	4.665865600863097	-0.09812815623593135	0.13518394447194051	0.00761705687811691	0.9716170213093717	0.9725893532610117	0.980099149019811	6	0	7	3	5	9	4	4	2
PRKAR2A	6.120890991665578	6.1595373832659055	85.76049705747234	-0.09818747944859574	-0.1534972156827512	-0.07958920247510921	0.9106392722548784	0.8763340608707022	0.8688154394719426	195	33	95	116	47	55	145	57	175
MAPRE1	6.903626573636695	6.935980399543304	148.50976934828782	-0.09819310518103364	-0.17343653204477752	-0.09389830481542101	0.9025248904522267	0.851531602441855	0.8395262046126465	244	57	206	179	98	112	237	111	243
DFNA5	3.3236707358645328	3.681911861301562	14.473533569506742	-0.09835560397990853	-0.6308317064245905	-0.08704464799134914	0.9639458408797247	0.7467904648430808	0.7400387308800566	14	3	6	48	14	9	19	10	16
BCKDHA	1.6826840489845176	2.1821445333548564	4.387262097606936	-0.09864882016757369	0.2169273034729863	0.01280796702062915	0.9694778551566691	0.95156768521894	0.9669476265041161	6	4	3	4	1	2	2	9	6
BOP1	2.985708724858432	3.6498166804814898	12.519562776547271	-0.09870544790227415	-0.3687813775279284	-0.039096320530457696	0.9701860949575665	0.8877439261967613	0.9053976841651847	65	2	15	25	0	9	34	5	15
EIF2B5	5.3007748260802545	5.411847107577723	49.42061176917302	-0.09891672982165886	-0.04877300148996219	-0.027319917089321636	0.9284757037837222	0.9743642617930133	0.9633151636852262	123	10	77	89	18	38	92	23	121
PPL	6.562967339129181	6.659902345814441	121.36101221719923	-0.09922659146617734	-0.15290778594905458	-0.056434748207092815	0.9294286995000146	0.9110410763790072	0.908571565676647	440	48	114	166	32	102	154	108	195
AKIRIN2	5.342181858004277	5.381554021299586	49.552190822503796	-0.09925738152619845	-0.12236663659851109	-0.060926995700756215	0.9126515078356069	0.9148076996599438	0.9078938256741854	94	20	62	68	27	34	87	44	71
VOPP1	4.284979712060037	4.386572852662104	23.60723053692279	-0.09940421906458778	-0.11484723566665203	-0.04329538442368414	0.9311360638397481	0.937801394115827	0.9326494597109062	43	8	46	33	10	12	49	16	48
ACTR1A	6.0254996703882675	6.053787158762534	79.42175212830094	-0.09947469039667028	-0.11155308363686874	-0.06802812503503354	0.9020254022634416	0.911679841732049	0.8963543915261633	160	30	122	103	38	55	159	55	132
DNMBP	5.502671462996148	5.565947058250468	55.756792533950296	-0.09980164669928449	-0.00920575471766599	-0.021780780666185637	0.9172890309291559	0.9939916120037818	0.9713537731139807	106	16	80	113	19	46	85	59	80
RIOK2	3.783348427258873	3.9239882639662005	17.198072492486332	-0.10018408953507117	-0.19132512497997228	-0.04814403408648792	0.9461147383496494	0.9160889744876067	0.9134829224921648	41	11	25	13	6	15	33	10	22
MAGI1	5.836453803021878	6.003112611522301	75.38677514383333	-0.10040878078682988	-0.13829258311655832	-0.03946694206353237	0.9382117596574251	0.9323019213069879	0.9340189917492392	204	15	213	87	14	55	102	65	149
EMB	5.309683804120745	5.588637225718387	58.058864501584814	-0.1004739084030962	-0.49403459488148155	-0.09719938347215977	0.9604091259658883	0.7639617505149362	0.7443708903740474	32	42	150	52	29	31	131	14	92
RPS4X	8.854834160939523	8.91261677000604	589.1830034637145	-0.10062498362881184	-0.21380191037096177	-0.09584471316530717	0.9140024580591843	0.8439017822713015	0.8271085340107323	643	330	769	724	368	461	956	441	845
FAM160B1	5.607976574023336	5.643369453556368	59.57050169172328	-0.1007563705821237	-0.14175003730408364	-0.0723869005880217	0.9079707046450686	0.8907435387710491	0.8851663028803193	116	28	87	74	27	36	113	45	102
TIMP3	5.271713611173903	5.443265710009934	51.0890838271376	-0.10077353823189299	-0.13372868853150202	-0.033758724712694754	0.9450610932981991	0.9389599175889878	0.9425422835110697	91	14	164	37	16	54	58	46	70
HSF2	3.0217572087678546	3.531252194798202	12.677581498044795	-0.10083173631017223	-0.5357853770817936	-0.07791722945538947	0.9660550088161255	0.8093467939454587	0.7792166579441278	29	0	21	12	15	8	20	4	23
MRPS2	2.6433119534752936	3.300249542070784	9.745236725376248	-0.10088399846446656	-0.26981090418177045	-0.02938588247486357	0.9706551934051313	0.9275088659544839	0.9291175227533468	34	5	6	25	0	3	34	4	12
CCDC158	0.7498144702560843	1.6912534122328218	2.107834434133715	-0.10089438974302586	0.6259303145185648	0.030753451762224732	0.9745519917016725	0.8621864845146303	0.8775829632945125	3	0	4	4	0	5	0	2	6
TTC39B	4.725337059879882	4.894461315108685	34.39196963269308	-0.10138286908017748	-0.30909670307399373	-0.08087765906153041	0.9482534982267312	0.82780847785477	0.8354972113092785	27	16	82	78	9	17	60	24	64
MTHFS	2.398685968900888	2.6540340257482393	6.698840099024335	-0.10147020033979703	-0.3582453614579365	-0.04202894233886957	0.9605620763539496	0.8855462688321357	0.8960091945043985	6	3	8	7	7	5	11	4	7
PCNXL3	5.225277264106394	5.4147198696563	49.19429687824022	-0.10147502364440687	-0.10304411382623929	-0.029978829810760842	0.9397001400955929	0.952079292717119	0.9536000690985099	176	11	68	92	7	44	95	30	84
C6orf47	3.6269860168228143	3.838153606540303	15.144723082527605	-0.10156904579090917	-0.07531963939913677	-0.027664740609119963	0.9433265631001507	0.9694314605694809	0.9564902966797612	30	4	32	30	3	8	35	12	27
NENF	3.7071980599725847	3.896947631811105	17.206066617965547	-0.10177037578460532	-0.1701797748050116	-0.03794420214230846	0.9480279755806914	0.9359473553030336	0.9288306406048517	31	15	24	16	3	17	18	15	23
PRRT3	1.7679733639964008	2.2218224146275976	4.231605720737267	-0.10183614038328581	0.09834392514159042	0.005925545622858358	0.9660550088161255	0.976888516075223	0.9861598581945177	8	2	2	7	2	8	5	1	6
TMEM63B	5.642456351443574	5.704433633718499	62.33786804254364	-0.1018660240264617	-0.08054830547462422	-0.04017132132411574	0.9178416757833916	0.9514667528335516	0.9393513573319279	140	34	72	82	20	70	91	43	85
CPEB2	4.83862720473644	4.983666292639631	36.472880566925156	-0.10202821458436598	-0.12436886570016399	-0.05264514320734122	0.932114153767693	0.9355322888121942	0.9176648254625462	73	4	64	67	20	30	63	26	62
ALG10B	3.2404367723115053	3.4499810676476845	11.86743787534469	-0.10217843032117155	-0.14027438164976602	-0.026394498377222575	0.9518119376793094	0.9497331126779323	0.9536000690985099	24	7	13	13	6	5	34	5	19
PREX2	5.496046607523199	5.634655200663567	58.115103167721	-0.10232816974769969	-0.1667454088218022	-0.05415892067959168	0.9332479966552638	0.9101561890455091	0.9091748063502283	143	11	162	55	20	44	106	37	105
LRRC37A3	2.475932547981672	2.860576034903254	6.921240050753185	-0.1023844766317419	0.1404836962660092	0.012827166423502512	0.9609186834872648	0.9606617301245716	0.9737617169716046	19	1	10	8	3	3	5	9	22
CCT6A	6.645822335372748	6.692173323825125	124.10914970286052	-0.10248143461937306	-0.13790175515507705	-0.07460624800829949	0.9083909795186058	0.897318156089011	0.8817554176373799	258	38	128	273	55	96	214	80	230
ZNF460	6.185428384179961	6.243030563340576	89.91650386964501	-0.1027453468525431	-0.07658382328650198	-0.05350548966930128	0.9083909795186058	0.9480520180212338	0.9218891621691637	204	20	148	174	31	71	150	70	162
GABBR1	6.21834458331389	6.257055118319677	91.1536147378795	-0.10285633182192529	-0.06908025735051021	-0.05703754273981219	0.9004172085668242	0.9497331126779323	0.9175268263266231	201	32	158	146	26	71	138	77	167
GTF2H1	5.625508980080469	5.661450767943016	60.527871079583235	-0.10288199603128138	-0.1644280693130458	-0.08082919503440582	0.9048413825455798	0.8653971724960212	0.8684129324426857	107	24	84	78	36	50	94	38	109
WRNIP1	4.309715934068838	4.493718500249786	25.02826889408231	-0.1029468729025788	-0.0888497843321828	-0.029669575646515525	0.939914764448496	0.9616337290874385	0.9542650423262105	75	5	30	47	9	12	51	14	65
ZDHHC17	5.311164088524849	5.389008556031741	48.908194510714644	-0.10295943132377007	-0.09543917528077231	-0.04968794231249843	0.9184924030255271	0.9403050938723729	0.9254665226186345	77	13	102	90	18	29	97	39	88
USP54	5.665696699096766	5.737229243085724	62.896134864331444	-0.10326144908618844	-0.07316794725747088	-0.041799421256619736	0.9168482636472058	0.9553250640778268	0.9385289064652935	99	17	101	148	21	57	103	52	93
NEK4	4.926267490131729	4.992815534108194	37.32616328328506	-0.10330400922323209	-0.052593127434462754	-0.029290156733566847	0.9201601237298556	0.9698635939640553	0.9582964408160214	76	17	56	46	14	41	45	22	75
SLC29A1	4.899345951392288	4.993698933431127	37.46410320851591	-0.10343405030325603	-0.06536551141765262	-0.02774403166895342	0.9332479966552638	0.9689634837999129	0.9581370445387981	46	13	73	49	20	25	72	41	38
LARP4B	6.870997503122757	6.8931577238611235	143.51463013730176	-0.10347278293726049	-0.11067654696318759	-0.07362001857526487	0.8918871960588046	0.910572538042572	0.883202132040544	216	59	221	236	65	91	246	130	233
CRMP1	3.81674080510318	3.989423266119612	17.28815554538241	-0.10359076120481793	-0.05565267310762079	-0.0243422875277278	0.9397625619108778	0.976888516075223	0.9633151636852262	28	4	26	45	5	15	21	16	34
FAM81B	1.1371574981047898	2.1205296905009163	4.301537473372734	-0.10363945633405536	0.1059937859423065	0.0021198082161232117	0.9750576362076869	0.9841098761045697	0.9929494626340272	2	5	9	1	0	11	3	1	1
CACNB3	3.620521673456594	3.9041730099589396	16.01692502824975	-0.10367661393103142	0.15002496340917726	0.02120336849352224	0.9544475871900182	0.94319355294123	0.9645873073820931	49	3	28	19	3	15	11	19	40
ISG20L2	4.515591737033143	4.615631642890049	28.125981499255733	-0.10395095093595236	-0.15388036967885688	-0.05794390603176526	0.9284573824305354	0.9152370940143697	0.9053976841651847	55	13	28	65	8	22	46	20	49
SFT2D2	6.715896571306292	6.792607426311855	135.3155576601031	-0.10404444607662618	-0.27569838984167694	-0.1056327384544163	0.9176025812627755	0.7998193564013046	0.7933304023126113	183	101	185	131	63	97	211	107	180
THNSL1	1.5751959573704042	2.114608931959807	3.808877883564406	-0.10416397966842093	0.09708212727179329	0.004757159640666274	0.9701655976840561	0.9790945553159184	0.9886586156760193	4	1	2	8	3	4	1	3	11
SMG7	6.637011620240732	6.692894659988165	124.27378063690547	-0.10439579400649109	-0.10456031007690977	-0.05843865413317613	0.9083909795186058	0.9286246751298977	0.9125381025295285	270	26	178	201	69	115	227	83	179
RNF180	3.5177235223635437	3.6911250619859732	14.501647211177856	-0.10446383990855264	-0.15028466584487882	-0.03346990837735167	0.9451121246746822	0.9412623281767191	0.9393830561058423	24	11	20	17	4	6	31	14	18
SRGAP2B	2.7424566642776878	3.2007745599801756	8.707709810496343	-0.10472405714848815	-0.23502118670501496	-0.03558242532613298	0.9591059541300002	0.924924573756551	0.9250697573241924	23	1	28	13	1	5	17	4	22
ARF1	7.8742769802681725	7.891799941400128	288.81321913096235	-0.10480346042014124	-0.13505970151510302	-0.09103647269336279	0.8810658832480799	0.882273368429115	0.845746337223315	447	147	459	390	121	241	476	205	466
COL5A2	7.988212181902103	8.182689267381521	353.6182217770531	-0.10486799774195167	-0.4078935720723782	-0.09915881740987088	0.9524498455277915	0.7742706531165717	0.7731698756867624	1253	138	109	585	194	275	408	200	661
PCDHGA12	3.55786523709128	3.840714163912818	14.996667463716406	-0.10497878545312442	-0.12447572332830886	-0.032068999196601146	0.9482534982267312	0.952079292717119	0.94377520239794	56	3	21	27	2	12	23	11	32
YARS2	2.802109129685834	3.08225615785483	8.577575654551554	-0.10497894281838455	-0.050998276635778134	-0.009519218707571728	0.9551941218891277	0.9845776367963389	0.982665246853963	20	4	9	11	4	5	20	2	22
C15orf52	4.72793719105653	5.041224846817686	37.33553584259063	-0.10500164078997946	-0.09878456279294504	-0.019704793906519552	0.9518119376793094	0.9631155875480776	0.9678262726848877	114	9	70	74	2	42	62	17	71
EBNA1BP2	5.040842415904924	5.182327920112771	42.23654665238611	-0.10510757290938762	-0.17433816194272067	-0.05264585626933253	0.9397001400955929	0.9101561890455091	0.9091748063502283	134	16	29	79	14	23	100	30	61
PSD3	5.448821633306731	5.53379248291747	54.53164124386214	-0.1051130017895127	-0.0022005886452816617	-0.015079968675156383	0.9192420295339037	0.9992822811943595	0.9784548194338857	105	21	82	107	12	46	68	61	86
MAPK14	6.3016622293820115	6.3499939309542786	98.40045147216759	-0.10512931469634165	-0.1990836197462892	-0.0919261673084168	0.9083909795186058	0.8408929127947902	0.840609835894429	134	42	126	157	61	58	191	60	183
PPP2CA	6.371986849266621	6.398816503751561	101.64188166516078	-0.10513519223797745	-0.1594772270213362	-0.08988432380236817	0.8961802249353171	0.8595804223033191	0.8491803925209966	144	42	151	163	54	77	163	67	190
NEDD1	4.207002996081261	4.345934556478046	22.83525383783319	-0.10524091966879362	-0.10196335375865122	-0.033833035138160154	0.9332479966552638	0.9515590574149706	0.9497936966837623	54	6	33	32	12	14	39	10	63
SSR2	5.899603501717948	5.94197163282072	73.95033765106413	-0.10526591957360136	-0.11016660882273283	-0.05558998249587294	0.9106392722548784	0.9259801595315192	0.9165262428678891	133	38	108	83	33	65	79	63	137
SLK	8.218057836203544	8.238321206638668	366.7542923645306	-0.10537525305204799	-0.11865108788425514	-0.08314960824733732	0.8807596148094121	0.9030664416673957	0.8675852007964426	666	116	559	529	203	263	602	235	774
OXSM	2.464123962795203	2.748999629853868	7.291602079111366	-0.10538273787117053	-0.34431777212817793	-0.04103321762695048	0.9609186834872648	0.89613858271958	0.8965425066724835	13	6	6	4	5	3	14	6	7
SH3RF3-AS1	0.9917631575396607	1.9335354776615397	2.9480528745983166	-0.10556512961555382	0.5023932319771318	0.025858630197724438	0.9731937586639081	0.898679310979836	0.9080392471029368	6	1	7	1	0	9	5	0	2
TP53INP1	6.525288035223129	6.637439245257438	120.16689740538915	-0.10558455422478515	-0.31079863476553754	-0.10162854757747401	0.9347605050918435	0.7920517444902964	0.7940827245554943	84	37	230	246	78	95	183	74	190
TRIM47	3.133518000145661	3.4689364740689244	12.34230159305176	-0.10563492677239594	-0.3411581622989338	-0.04768208991954144	0.963574269876284	0.8877439261967613	0.8818267173732456	42	8	4	11	6	4	18	15	14
RPS6KA1	5.280199511202694	5.346855001908708	47.5765716100542	-0.10568630879190466	-0.05888353552654564	-0.039192176250666594	0.9118337143491648	0.9648463090169993	0.9448827487601835	93	13	73	89	19	46	76	26	97
ANKRD13D	5.318775248247551	5.425925774537472	50.28823554983378	-0.10579025097489327	-0.05994663794122374	-0.03064379531147515	0.9247109499695159	0.9694314605694809	0.9556523003408786	111	18	117	61	10	44	88	45	67
KIAA1586	3.4143107865544646	3.668204517086282	14.096134451696809	-0.10580464655940638	-0.24896611088981685	-0.04577023667414051	0.9559029612344547	0.9081202067439773	0.9054754383033962	13	7	27	18	9	7	26	3	38
TTC37	6.73904399421771	6.79952717054306	134.47749461326993	-0.10581763591480871	-0.18397059943134791	-0.08482316987340131	0.9076292648601995	0.8628228412048807	0.8562776204299833	251	35	166	202	96	88	250	79	260
FEZ2	5.850885293636422	5.879126205738269	70.26485508269519	-0.10595030624508588	-0.12316498864305628	-0.07422715775375299	0.8965188559548405	0.9001254673279692	0.8818718760586814	156	27	90	96	34	51	124	54	115
LDLRAP1	4.323274410037379	4.500144554765138	25.177075747460272	-0.10604307622810324	-0.0010078931945840563	-0.009185551673447423	0.9363678040117865	0.9998661886974725	0.986119190659761	49	6	54	45	6	14	71	20	34
AATK	3.06828817883402	3.3574405546585173	10.542316629232367	-0.10605863254573149	0.09570182145099605	0.009445768348062652	0.9538637598971333	0.9694314605694809	0.9831288569805144	27	3	10	20	3	15	10	4	28
DAAM1	6.707635873751936	6.753269179610182	130.0073284717574	-0.10612662029316747	-0.15128697004341962	-0.07917291460707428	0.9031446197560775	0.8851297098611334	0.8688154394719426	218	38	268	149	73	88	185	104	257
COL4A2	10.198959170908573	10.243357981396546	1477.288715989793	-0.10624971668717967	-0.16730314318039186	-0.08815396064642995	0.900268647046682	0.8850888419469889	0.8538763544722202	4591	653	1939	1721	439	1082	2082	1112	2856
MXI1	5.486309068837889	5.6297644755391305	58.278884414156664	-0.10633421539950097	-0.1484794546174795	-0.0442527831940161	0.9347605050918435	0.9261246371438294	0.925964341959187	64	12	168	92	24	40	64	59	112
MPZ	1.5049715879501897	2.201071821554521	4.509825800023825	-0.1064096469967725	0.03156166155241542	-0.002894599298558285	0.9721204775455538	0.9931956692137903	0.9918067077870396	2	5	3	7	1	0	4	8	8
BLMH	4.353917743600026	4.517573532057201	25.63209592328355	-0.10670887188244918	-0.045380828008159124	-0.02230239122603203	0.9335994526410326	0.9810872510415354	0.9676840724684187	70	9	41	40	5	11	60	22	47
AC008985.1	2.186869124532926	2.570404263854268	5.757568915879418	-0.10676823348003221	-0.27259346058868006	-0.030120770582000047	0.9639458408797247	0.9248864585607641	0.9261555152487589	3	3	8	14	3	5	5	2	15
RALB	6.492455602230844	6.54072923195948	112.65326171459354	-0.10702345976676235	-0.20822637229837135	-0.09609173366762838	0.9083909795186058	0.8338023350595433	0.831230589532072	159	58	202	118	59	72	165	74	240
GIGYF1	6.5905045558090825	6.675312527699018	122.10048892115256	-0.10706757253821945	-0.039682518005654095	-0.024828205157146618	0.9172890309291559	0.9784298892858461	0.9662144860543778	335	29	226	186	31	106	169	129	171
ZNF252P	4.28314105850406	4.44726741598561	24.449794638549506	-0.10715111981486192	-0.05955762126836268	-0.02383114291779082	0.9369624881421758	0.9742013955890478	0.9643094067245427	77	9	26	41	5	18	58	19	31
PPIL3	3.143426455929289	3.326589126602839	10.603666840742676	-0.10725815774874553	-0.17938762488777735	-0.036835855888851764	0.9451121246746822	0.9282206885824512	0.9318952023088002	29	5	12	11	5	6	17	6	25
RP11-66B24.4	1.6946839967000566	2.31513360633194	4.710924086513128	-0.1073352126900333	-0.2620880040986082	-0.020084502023313265	0.9698051581185667	0.9422503696421672	0.9428970542930873	4	0	3	13	5	5	6	5	2
NEU3	4.244833026479171	4.362452699645999	23.231655435718753	-0.10736729908918571	-0.07487851045447884	-0.03204010520040193	0.9311360638397481	0.9657251691858603	0.9535454781514208	50	7	22	52	9	24	40	16	33
PCYT1A	6.2727368460410355	6.325383641741695	97.3209919306689	-0.10746216513030182	-0.2147311189463828	-0.092589308525211	0.9106392722548784	0.8357341089452777	0.8342322410690014	166	50	126	94	61	84	117	69	170
TARBP1	4.289282599811078	4.396782539509195	24.01769101245764	-0.10749944227772684	-0.14122580685545583	-0.050463419462451496	0.9284757037837222	0.9269211655271384	0.9186683594805184	52	12	23	48	7	22	41	14	40
ZBTB46	3.2997574677102017	3.7558442992897225	13.850540954022826	-0.10767601557938085	-0.14891701230358714	-0.022556612688969815	0.9587863673614452	0.952079292717119	0.9576308623749693	53	1	25	27	1	11	15	15	27
RP11-421F16.3	2.7907362761909176	3.1361852497106293	8.848190335578508	-0.10799095846058632	-0.15001887940916342	-0.02380160070371926	0.9578234353109053	0.9531081073622246	0.9536000690985099	13	3	7	28	3	10	17	2	16
VWFP1	0.6004862034541552	1.6872472225511277	2.1442572169759626	-0.10803398406158912	-0.329271227490344	-0.011826791593724321	0.9756858224447573	0.9415663460757094	0.9574765724828498	0	1	6	7	0	3	6	0	1
CDK17	6.455357672931574	6.53740128254923	112.27381228092003	-0.10829627681421647	-0.2448839330198631	-0.09448725929647515	0.9172890309291559	0.8263597272454646	0.8225765292356411	198	31	214	95	84	91	176	74	174
TRIAP1	3.211729471945468	3.544330151425516	13.796056816046667	-0.10864670509225348	-0.7346777370728758	-0.10307990712674577	0.9639458408797247	0.7002492553804402	0.672377659333734	22	8	3	21	15	5	20	9	15
DDX56	4.5930108242798084	4.842492216400843	32.18238667919908	-0.10867970563957154	-0.06878917641451986	-0.019488973213244734	0.9404702829559531	0.9712963748251664	0.9711621363161522	82	3	65	72	6	29	43	26	67
RP13-735L24.1	0.3386545015737407	1.5379148508463085	1.8584926656065632	-0.10869831340836884	-0.08941992406142378	6.536550558415391e-4	0.9746919565231607	0.9853159302320419	0.997982636072267	10	1	0	1	0	0	2	5	1
CAST	8.613900739962965	8.62818610171365	481.2462602582418	-0.1087466478338755	-0.11859122325906056	-0.08996150508749669	0.8702267160200925	0.9003019598344226	0.8456525502292028	813	227	790	756	164	372	755	400	780
NMRAL1	3.82619041747006	4.078433213110989	18.61078016226238	-0.10883434222721668	0.07657084449460043	0.008188004940505885	0.9518119376793094	0.9716435360355306	0.9879549314661256	48	7	20	27	6	3	45	21	37
TIMM50	4.030935994021566	4.184593356973905	20.046901150404764	-0.10895012753034516	-0.042027986944124275	-0.02878861969902475	0.9306584031349951	0.9826047471946403	0.9576095469425928	47	3	31	38	8	19	30	16	36
TMEM218	3.1324503034176105	3.323640376482414	10.390990127081666	-0.10896582366806694	-0.1140968018342882	-0.027357923525672328	0.942242514561226	0.9563200890667214	0.9542650423262105	16	3	16	21	5	5	24	8	17
QSOX1	7.231220152075762	7.290658372442063	189.17775855184394	-0.10909118912909169	-0.15320963808283092	-0.07192910733300502	0.9083909795186058	0.8957207748908863	0.8819951743299097	584	82	190	278	57	174	281	117	338
CEP192	5.7530513510686445	5.841881623081681	67.5416512073363	-0.10912221860571873	-0.09559244004088581	-0.04663413308063472	0.9148309757318598	0.9418286167681842	0.9301602491988314	156	14	145	89	27	43	152	44	118
CFDP1	6.55742878794399	6.596648961313715	116.75469098827175	-0.10954314100099441	-0.17533739639367907	-0.09251137950613723	0.8937116551559763	0.8526087371893065	0.8424209384043497	199	37	153	176	77	76	194	81	225
ZFP1	3.9601412562894636	4.082794274523402	18.914052929736396	-0.10957903065428443	-0.12597137759735672	-0.04059065937227153	0.9313768278754895	0.9391176302469664	0.9333158763513345	36	7	40	20	8	10	26	16	44
GMEB1	4.2684495114545165	4.39455358754874	24.100428783979815	-0.10968602414358114	-0.17879191483984125	-0.05494387499605639	0.9312568908832959	0.9109831565557737	0.9053976841651847	45	6	48	23	16	21	48	13	34
CAPRIN2	5.071940637076293	5.179586775893005	42.024715804173795	-0.10975155591155276	0.010429667166259935	-0.009323970082986889	0.9200579115076095	0.9939916120037818	0.9861598581945177	89	8	68	77	16	49	50	28	85
SNORA36A	2.795942697997223	3.17588174402443	10.90723117342073	-0.10975604490848935	-0.5818905640605848	-0.0629798118166614	0.9646364315061355	0.820722513845853	0.7887037145257524	5	7	12	7	13	12	14	4	6
ADAMTS4	6.542277403133391	6.865464080119375	141.77669733164478	-0.10991112002747952	-0.6398602485742826	-0.11723649342447834	0.9556628826333727	0.6826863431487108	0.6772077451532389	61	22	316	231	156	70	159	82	265
SMC5	7.219076064183223	7.231979878592501	181.51676952930114	-0.10995392933951845	-0.09938210544972963	-0.08530498077583275	0.8683474710429541	0.9144130460037493	0.8538763544722202	346	67	304	280	71	130	294	150	322
ZNF449	3.6410991091898226	3.904267705364682	15.854234237656074	-0.1100180922654816	-0.09262697824853852	-0.02714628083051808	0.9447607817223719	0.966527864441225	0.9555054610411088	33	2	39	27	5	6	30	14	37
ZCCHC8	4.934601181387548	5.024191279877308	37.5467151876668	-0.11022632777552831	-0.049612019417875394	-0.03519840331334097	0.9140024580591843	0.9716435360355306	0.9531260760545283	84	8	71	55	15	26	53	35	77
HERPUD1	6.520741391497954	6.575179654728802	115.36668213989948	-0.11022917592258458	-0.21598348432684455	-0.09650315104710987	0.9083909795186058	0.8321488617507321	0.8282246055006173	127	45	186	175	75	98	192	68	183
SHPRH	6.506321771952541	6.555139028066499	112.79916832811769	-0.11028272002771669	-0.13013055859750972	-0.07332703082011759	0.8986376091740274	0.903809822629978	0.883202132040544	232	26	195	156	63	79	169	80	240
LRTOMT	2.2049477226001923	2.6784559999834325	5.745831244626358	-0.11048786159612642	0.16371750611771554	0.014535655305328812	0.960649792532227	0.9549488291994997	0.9713537731139807	12	2	7	12	1	5	22	1	8
MYD88	5.457313796792591	5.600213487294371	58.38853155018787	-0.11060227685837987	-0.21336350723852762	-0.06374958109661504	0.9312568908832959	0.8893145862041103	0.8814452527966951	93	46	74	67	19	52	98	16	123
RDX	7.649727058086638	7.681048614606213	249.40386801179775	-0.11069818297350223	-0.16678604958762067	-0.09365565141203636	0.8874961736546325	0.8599520275559733	0.8393822002722211	351	95	410	321	153	158	391	203	455
EXTL2	3.174507753537132	3.4115650724338393	11.15517821361577	-0.11089672977450235	-0.14526277165759513	-0.032638851329205965	0.9475200744659905	0.9460782370995231	0.9393830561058423	35	6	11	16	2	8	13	8	27
PAM16	1.7902251062465366	2.4095429896636564	4.248116090026783	-0.11104831036186981	-0.13501142069280891	-0.015229643476392612	0.9625897240653697	0.9689330238742195	0.9664446189136249	10	0	12	8	1	1	12	3	9
CCDC40	3.59240015672562	3.9493019911105947	16.53788073793603	-0.11106185800829041	-0.02472200671541858	-0.005896403175565956	0.952661993543734	0.9920424192604813	0.9890071060317914	39	1	49	19	4	18	17	19	24
SH2B3	6.465473797511924	6.541288571122631	113.19622453542512	-0.11117159320634414	-0.2712491602776627	-0.1062630973142894	0.9106392722548784	0.7996043073438972	0.7940827245554943	186	84	174	104	42	89	176	64	194
SNX30	6.4714417046108155	6.5332323236263665	112.15817769917865	-0.1112343961572569	-0.24858116178694115	-0.10556956514997247	0.9083909795186058	0.8054112466435374	0.8017912345516831	149	71	115	215	46	81	169	69	211
ARHGAP26	6.81936011490098	6.932199953956828	146.49406378942967	-0.1113357124359554	-0.21726884040755842	-0.07303754830012141	0.9202543118141148	0.8635841636279804	0.8688154394719426	263	39	466	145	48	87	221	108	305
ARHGAP28	3.05655376244448	3.773492955180161	14.511319084754806	-0.11136071520623797	-0.501622542516113	-0.03656543281563062	0.9695547109095646	0.8586270574892667	0.8960091945043985	97	5	3	15	1	19	11	11	12
ZCCHC10	4.076128483093662	4.253573813033746	22.290137764066298	-0.11143444440021831	-0.343602765243203	-0.07970429102344696	0.9358760873487632	0.8331820687289979	0.8259350696207491	26	4	32	32	23	18	32	15	29
OPA1	6.558910742450448	6.591487814784003	116.24359370556424	-0.11159059459934773	-0.14947977901878584	-0.08293765082125792	0.8920563770463583	0.8758839794273634	0.8669923947364023	237	54	126	182	53	66	198	86	237
YPEL4	2.6767387326503704	2.926124373063641	7.598780969136789	-0.11168588157138752	-0.02830212563440626	-0.008145758484936184	0.9518119376793094	0.9908203518749553	0.9853562788423971	10	3	16	10	3	6	6	6	21
PDE4C	1.9443197467776332	2.450116098840431	4.825763976587577	-0.11178592099356473	0.05171924726090949	0.0028485478375832405	0.963574269876284	0.9881881324807148	0.9939085131411993	6	1	5	16	1	6	2	5	11
OLA1	5.746723433697732	5.837970258497096	69.39239743958036	-0.1118179389001605	-0.3555686341023137	-0.12477092572971012	0.9185602496677776	0.7377120608324241	0.7406916413756928	108	36	62	86	55	41	117	38	122
CTNNAL1	5.533068066681768	5.6161770901902335	57.51600492419096	-0.11188609027942463	-0.09328019021748213	-0.04719951661484882	0.9116102378362725	0.94192273531248	0.9301602491988314	115	13	89	114	25	30	112	39	130
TMEM255B	4.123247174177358	4.335018958112633	23.948132209609074	-0.11190122759612023	-0.2698675235082235	-0.05178165936608938	0.9533414157675693	0.8957207748908863	0.8889112299153412	28	15	53	11	13	20	16	25	34
UGGT2	5.41316469134015	5.563301512219004	55.20485255622056	-0.11211404739739204	-0.05654440977732518	-0.023366482558069484	0.9272663744734615	0.9725893532610117	0.9662144860543778	158	7	74	103	22	31	87	63	94
ATP7B	1.8626383649657163	2.6820587591112632	5.341165283886907	-0.11211890521621098	-0.5438917961934926	-0.04148082005269469	0.9675232090009098	0.8481140459039874	0.8741242980766979	32	0	11	7	0	3	5	4	13
PHACTR2	7.2956465242798325	7.334033618393371	195.585734036987	-0.11215503319353617	-0.1622386702744577	-0.08730255351769935	0.8968407244464695	0.86849174978891	0.8536584882893615	386	87	390	175	83	152	265	152	359
DFFA	5.287463501215019	5.411812783190101	49.712337772721725	-0.1123240621738652	-0.10576397098121498	-0.04428849501030168	0.9215144452591293	0.9423426723172196	0.9312541251264059	121	7	60	105	24	34	75	48	86
FBXL14	2.4598106672947364	3.084319794574614	7.8021126670045735	-0.11238834989056412	-0.27044148541830626	-0.03234235791611385	0.963574269876284	0.9245567310114746	0.9267463128637684	29	0	14	19	1	8	16	2	15
MZT1	3.317738274909722	3.5166164279218592	12.809928529899251	-0.11255415807237669	-0.36522373028946453	-0.06707425812359659	0.9486580385081717	0.8439017822713015	0.845746337223315	11	4	28	14	11	11	20	7	16
PLIN2	8.51150252598928	8.763329402302999	531.6330769687443	-0.11259001974491963	-0.5275808063103596	-0.11280512360782802	0.9475200744659905	0.7198564934500872	0.7122948170566854	261	151	1095	564	575	274	907	277	867
MORF4L1	7.634095169550783	7.664801393419169	246.67660759402347	-0.11263094397342951	-0.14978452197885656	-0.08586487068104913	0.8850988095768361	0.8784196038945966	0.8591359818010826	380	93	410	292	148	218	411	178	348
BTBD3	4.248664440644766	4.3810383788731615	23.239490793133957	-0.11267765155421482	-0.08164642158215321	-0.038753441060293575	0.923776548116805	0.9609384791781609	0.9397567310326864	68	8	36	34	5	17	38	18	47
STOX2	3.3791810394889863	3.600686411176173	12.872292906679501	-0.11315517936788708	-0.07896367874907291	-0.022623355450168792	0.9445354754944569	0.9705000475252703	0.9633151636852262	37	5	25	11	3	14	15	7	29
RIN1	2.248384272752372	2.6336886209626313	5.524736312822801	-0.11325838612307583	-0.11119835380239095	-0.017764975617978032	0.9532895354309985	0.9689634837999129	0.96590098225541	18	2	6	10	1	3	9	3	16
DPP9	5.829135321397186	5.997329302334342	75.12855290691417	-0.11326605565143755	-0.21696180966773698	-0.058258777438488826	0.932114153767693	0.8851297098611334	0.8963047618319131	281	18	62	172	16	52	125	56	132
PRR12	5.5487823541151275	5.718581879185585	61.6735207620459	-0.11334895194909637	-0.06717730654674235	-0.02146421082293184	0.9311360638397481	0.9694314605694809	0.9681594686274381	197	18	80	121	8	71	83	44	98
ALS2CL	5.273246907186287	5.469256839093674	51.37486520214752	-0.11335403310036132	-0.07781693211077328	-0.023883057448587975	0.9335994526410326	0.9667386601096236	0.9643094067245427	114	14	101	116	5	38	69	54	90
YPEL3	5.4314391636073225	5.579395007592165	56.49012672334465	-0.1134789562436954	-0.26234332030260676	-0.0712452806326225	0.9316135408413102	0.8504540643256745	0.8657643044832347	81	21	189	45	18	39	81	51	82
CNOT6	5.4330795324238	5.48924393714798	52.696007462293274	-0.11349866566966613	-0.09588193809390087	-0.059102964108406535	0.8992123525441273	0.9340427250425101	0.9125381025295285	107	20	86	95	15	37	90	36	110
TPM1	7.7316837974490085	7.7840025653154274	266.53748831343574	-0.11350108529948652	-0.14909664593968674	-0.07654192744392467	0.8992123525441273	0.8957207748908863	0.874405825822574	721	99	535	309	68	201	468	206	410
EOGT	5.2525859370433965	5.3755599076635425	48.64774307348647	-0.1135570764343592	0.006902126148103041	-0.006815687741139314	0.9237388099411237	0.9964136388178123	0.9893947352190889	71	18	103	84	11	28	59	66	83
RP11-631M6.3	1.8624975042809162	2.364497333017925	4.695693863960582	-0.11358529346336939	-0.07393465386859224	-0.008667527237562514	0.9639458408797247	0.9839010262668096	0.9784548194338857	3	3	6	12	1	6	12	1	4
RAPH1	5.917572161059449	5.9982970115934595	75.46935327726291	-0.11358641470536067	-0.10711441465704932	-0.054356551769815055	0.9079707046450686	0.932501480668807	0.9184747055536462	160	16	172	112	27	48	131	54	161
STAG3	1.9491731806778216	2.418690445227382	4.633288063047703	-0.11366087831347615	0.04179245661183188	9.07015307365412e-4	0.9605620763539496	0.9892838514931157	0.9984187120500922	13	1	9	3	2	4	16	2	4
TRAM1	7.728569994066933	7.817823215638897	276.1846194391118	-0.11373449862598459	-0.31688668471642883	-0.11749609819730514	0.9135621610134583	0.7713848034850939	0.7611627107849499	425	180	227	299	185	197	450	165	447
ZNF430	4.7066183441630605	4.795598636928647	31.949415492535767	-0.11384002019901036	-0.13170705937164517	-0.05549113095914385	0.9168482636472058	0.9245814440535411	0.9125381025295285	49	10	43	79	12	27	53	23	53
POLR2A	8.898088232598859	9.012230361191781	633.5025181536622	-0.11386600306088049	-0.3369229466956632	-0.11135235755844494	0.9192367907473221	0.7811768556182441	0.7663860368467933	835	495	514	650	381	459	853	462	983
MOCS2	4.839727714722327	4.955886737507283	36.63275277563897	-0.11386983386552801	-0.19369349821429652	-0.06121211258554462	0.9275587423084937	0.8959185841361513	0.8940185783655111	65	20	44	45	20	11	81	24	74
AASS	4.638857323105405	4.810626839859783	32.15026212647596	-0.11389597524250296	-0.13359599514414436	-0.042981256994597816	0.9313768278754895	0.936527387052878	0.9291175227533468	97	4	57	33	17	31	43	21	62
MTURN	5.576520753280772	5.681931441327683	60.82339035757749	-0.11405741874137099	-0.14357078250452665	-0.052252509102635986	0.9223213199811239	0.9193461511580209	0.9157439728885076	71	15	107	120	35	29	136	54	84
SPAG17	2.2821545941135235	2.8285289776304094	7.348364559069206	-0.11411508319050134	-0.8519783512738857	-0.07750758740779239	0.9666765694743494	0.7141538091624645	0.70860562391703	5	6	31	2	2	4	10	4	7
TMED2	7.476803056768383	7.517182473637066	223.22733776402868	-0.11442509027228198	-0.2179150801984126	-0.10957245424053104	0.8908678421140195	0.8150950902508659	0.7992907922130057	352	123	230	302	129	165	346	145	405
HEBP1	4.793067397410284	4.8854424876110425	35.097519782083744	-0.11450025139129759	-0.20175515259577986	-0.06375168543181363	0.9261017043214868	0.8869801330233238	0.8860412248626651	50	16	32	60	23	22	67	32	37
WWTR1	7.216154174120315	7.2934857404314615	190.36684736190307	-0.11464069455563554	-0.23943003028763007	-0.09358818347591895	0.9133858368248059	0.8306002074977465	0.8270952715401917	249	79	483	159	98	139	288	159	270
RP11-734K2.4	2.506800741389747	2.9787534531074082	7.7200166934938705	-0.114750925944177	-0.1494376101752916	-0.017693979269425803	0.9609186834872648	0.9616337290874385	0.9630613816816311	6	3	12	26	1	2	16	11	8
LRRC15	0.28855787878108813	1.796318522137178	2.1421394313759023	-0.11479692378874011	-1.2059900517130786	-0.030157373133024586	0.9750576362076869	0.7553171431611765	0.8212527120905732	0	0	2	19	0	1	1	0	6
GMCL1	4.0371423448437715	4.162444174011461	20.592096039748018	-0.11489851412054847	-0.14740478744039023	-0.04163220393616233	0.9332479966552638	0.9340427250425101	0.9286201346363069	52	13	19	23	7	20	37	14	23
VCPKMT	1.6085257533275032	2.1313678522070236	3.5519039534135306	-0.1151622691474328	-0.08055818501898333	-0.010352374802136372	0.96041961203265	0.9820134963715785	0.9747263244974468	8	2	6	6	0	2	3	4	9
HHIP	5.0445608641380595	5.430832368512984	53.62755495810636	-0.11524733946710614	-0.8723264288282587	-0.1459915886202168	0.9518119376793094	0.5967899344296896	0.5259429703014196	94	75	56	19	16	26	61	18	87
SLC1A3	5.697806524028664	5.852421984597525	71.07230218990334	-0.11540721034812577	-0.5273300974189782	-0.14599386987807736	0.9295464790112582	0.6648604257787434	0.6477357032845598	73	54	60	78	57	43	78	45	118
ALPK1	5.798305088488879	5.891232323116609	70.72786627734354	-0.11558481107324184	-0.17730998582628954	-0.06765715023949026	0.9172890309291559	0.8911228205758042	0.8851663028803193	85	38	144	127	17	47	149	53	93
GINM1	5.577138890795534	5.636043590848743	59.67528389238765	-0.11579993360270047	-0.19663503857133552	-0.08263215356961079	0.9048413825455798	0.8582204224542679	0.8582418225615347	120	37	61	81	24	34	93	55	95
MTUS1	7.254080508372488	7.310198159456611	192.93666819574338	-0.11583238450311391	-0.24597570321721857	-0.10989955734264499	0.9024285842050133	0.8036238480189797	0.7938724431219678	227	89	199	371	120	128	301	141	332
LRRC46	1.116849183224975	2.000308048719376	3.334630956135253	-0.11583291356426977	-0.8029668362354435	-0.0404859638363005	0.9735341907482095	0.8095754194536944	0.8274732241904248	3	2	16	0	1	3	1	2	5
WWTR1-IT1	0.3386545015737407	1.576197052775491	1.6381309961581794	-0.11596387652395637	-0.9194179127806061	-0.026228602767319947	0.9735341907482095	0.8060173717674536	NA	0	0	5	10	0	1	2	0	4
PRR16	3.641380182835757	3.9476270366242026	17.269746216400513	-0.11614048506967656	0.0849540960023613	0.007387470728115444	0.9526741323006471	0.9716435360355306	0.9881038852094864	34	11	20	21	4	2	27	23	42
FAM122A	4.376627409380784	4.485110217463121	26.606101248819122	-0.11627034960326069	-0.35925456851839604	-0.09819860329549997	0.9253057514387029	0.7876904848654795	0.790801666291579	42	12	25	33	23	20	34	14	48
POU6F1	3.689370229264202	4.016402888496017	17.212577201441732	-0.1162816539375741	-0.1586384658676597	-0.030963063285433388	0.9468085102894485	0.9414706304237538	0.9425422835110697	42	2	55	19	4	7	26	17	40
CD99P1	3.415355480583752	3.714608948430827	13.956239872508556	-0.11630296395257718	-0.06963896562305964	-0.014713238832458068	0.9507919816805657	0.9769513998550332	0.9733805757310142	14	2	39	29	4	17	23	12	13
SIPA1	5.196036369944928	5.433091383370429	49.9551011863997	-0.11640963641923165	-0.04509855273566411	-0.009715390344545638	0.9367001311013886	0.9832858396558679	0.9848255839706275	146	9	127	64	6	60	70	40	68
AACS	4.582660931194375	4.729263909587319	29.942647866634694	-0.11643213408188861	-0.020882265134370512	-0.019800749382540082	0.9201772656463081	0.9898877405164052	0.9723025725247765	65	6	52	65	7	21	50	32	49
KLF3	6.562169663053418	6.621898047362577	118.67117030562514	-0.11653581576175127	-0.20736938935070998	-0.09322265331175757	0.9021617015190165	0.8408929127947902	0.8360367302374793	153	38	261	147	70	70	209	86	215
TBC1D5	6.500851521536048	6.525145813608124	111.14514111602222	-0.11665945167449682	-0.1438334652608974	-0.08675532852598346	0.8768520981906806	0.8755806144332187	0.856233033817826	205	42	137	165	63	96	165	82	181
EMP2	7.393135261806621	7.479903061083313	216.81423808266038	-0.1166873637306246	-0.2499726854150463	-0.09608677178237246	0.9110783838423313	0.8258538663927425	0.8181527638449151	443	141	438	198	49	165	333	143	368
THAP4	4.308492527178926	4.564903534010717	26.357471768777412	-0.11670062339125772	-0.14528000933504248	-0.03761835850670711	0.9397001400955929	0.9379594361824253	0.9341681600186184	91	2	31	52	10	15	46	25	47
TNRC6B	7.808846779140524	7.833134344001055	275.9780906995117	-0.11675447095399044	-0.1162556239414069	-0.0810683286402346	0.871005021703512	0.9064281670499837	0.8685746727206346	500	97	562	401	101	171	516	218	487
LAMA3	6.067570716554532	6.181370879513724	86.22597887664304	-0.11683823288588735	-0.14332288899315485	-0.05361008311857881	0.9192367907473221	0.9188772377087091	0.9140735969524474	256	38	150	99	17	41	177	57	184
ARNTL2	4.627047449289489	4.711916445514095	30.49441817685113	-0.11691108011144065	-0.16319802034876063	-0.060158191125137477	0.9142474004991765	0.9037383956658409	0.9002839283667524	52	17	56	37	10	27	57	15	50
KLF3P1	0.5066432836327888	1.4507473495187047	1.3534333239616534	-0.11697177631341565	-0.05125550714680552	-0.002235708317128723	0.96409625454791	0.9900346691950814	NA	2	0	5	3	0	1	3	0	5
SEPN1	6.8190318406605535	6.903338738701529	144.8633902919533	-0.1171072632057387	-0.22545286931960873	-0.08878269181670752	0.9083909795186058	0.8439017822713015	0.8395262046126465	340	96	149	231	32	114	201	92	278
FAHD1	2.9058781737637758	3.518676671987536	11.587385476798723	-0.11717132774592894	-0.6148574400222224	-0.061637971831533085	0.9646075814548764	0.7906908387427889	0.8092463758775497	33	1	3	52	4	3	18	9	21
MAN1A1	7.030188402254184	7.076209795446919	164.2625174365267	-0.11737707876321396	-0.22785026647026085	-0.10872428651831319	0.893583525643632	0.8102044859690811	0.7992907922130057	276	101	239	155	80	114	266	126	252
ACTR5	2.1605934680616143	2.7868304396815105	6.226570237027141	-0.11749071964664966	-0.13740030895091715	-0.011981864473404687	0.9625897240653697	0.9682158202470258	0.9733805757310142	25	0	6	15	1	10	10	4	5
RNF7	5.267008203186212	5.347714550196799	48.6162194005955	-0.11755132128192858	-0.2136286876999008	-0.07699229307193484	0.9126515078356069	0.8595804223033191	0.8667149800142379	83	21	62	57	33	21	67	38	113
WDR6	5.618023421845454	5.714787057231611	61.605352687218605	-0.11771138874768876	-0.07759238363273781	-0.03878762947216007	0.9106392722548784	0.9558377630027081	0.9425422835110697	190	16	79	110	16	41	100	60	106
ZMYND19	2.3519358410705284	2.895279531167828	6.949827067979661	-0.11775102901229875	-0.2626968049084686	-0.03089938024525747	0.9609186834872648	0.9271586023200453	0.9278314907013279	31	2	7	13	0	8	7	6	10
ALDOA	8.603933164842351	8.627576255895866	481.75204927771813	-0.11789513861098402	-0.12785501327311102	-0.08225892733567564	0.8704485319491417	0.898679310979836	0.8675852007964426	950	249	556	746	182	446	744	369	681
MRPL52	4.585744556587599	4.6700386259616185	29.672582198849806	-0.11799136838036313	-0.1405338608028269	-0.05034556433795819	0.9172890309291559	0.923720168266615	0.9195600484054433	44	10	37	53	18	30	35	17	59
CNN3	8.060239229836318	8.091043169794656	331.1606904374044	-0.11816642998291092	-0.12508067573643322	-0.0805031296078464	0.8764510271178894	0.90374550952807	0.874014829866114	609	165	588	463	97	226	477	316	551
SLC39A4	2.0375746742365837	2.70003916987002	5.624157656153088	-0.11818773573680393	-0.5230041840766617	-0.048099060893339166	0.9625311219864356	0.8419833295608503	0.8620135410747765	30	1	14	4	0	4	9	4	8
ACTG1	10.455199170440942	10.47978191351517	1742.9446888958262	-0.11825065525466914	-0.1490872015121572	-0.09286395809541113	0.8698899821415252	0.8929640845617672	0.8397791043967899	4141	869	2563	1838	646	1477	2643	1343	2709
LSG1	5.012283722669948	5.125485615989582	40.29434163415924	-0.1184087323260714	-0.06254957391087364	-0.032418608079677294	0.9140024580591843	0.9689634837999129	0.9537286742749558	96	8	56	79	16	40	71	19	81
RNMTL1	2.0556809989711415	2.7985562524869323	6.092770900336126	-0.11850860072808495	-0.2796907696589304	-0.023337772443908063	0.9647451692507203	0.9309586345897384	0.9402161352551133	7	0	14	24	1	1	19	5	8
GNL3	5.890280856383393	5.942998575526597	73.04566051412246	-0.11852967689266296	-0.11448936492872148	-0.061489988521913244	0.8968407244464695	0.9194472460614066	0.9073917987263611	167	25	81	141	29	50	159	49	115
KIAA0430	6.986067111313297	7.0147486202832106	156.15554446495094	-0.11853088802240877	-0.13662121007836273	-0.08345734940969993	0.8766187150196408	0.8878889749023552	0.8663933936657007	247	54	284	216	81	96	304	122	255
SMG1P7	2.2617110096935256	2.7009887441379976	6.422964096398309	-0.11859585728682387	-0.14825686552046233	-0.018698564110252367	0.9596117257863107	0.9627006811603203	0.9581370445387981	10	5	15	4	1	8	9	1	13
QRICH1	6.310547289439085	6.374284204610081	98.88703994114466	-0.11859904743298616	-0.06149585010157526	-0.03996260669677583	0.8992123525441273	0.9627006811603203	0.9425422835110697	247	33	157	169	24	99	182	68	136
HNRNPA0	6.166327188122582	6.216254980669014	89.82489426621966	-0.11861234985936263	-0.1654409909602102	-0.07749069958825035	0.899484311913979	0.8793000429673347	0.8708542921105485	201	52	102	98	37	79	135	74	116
ATG3	6.340535933713087	6.392028018273372	101.73893331858112	-0.11868205672275271	-0.2448477870716398	-0.10925247485284437	0.897134486982161	0.8001805963602658	0.7940832930270884	129	44	158	124	70	66	169	78	156
SON	9.204771003983552	9.217315171050883	724.0973097574847	-0.11869989223825357	-0.12340153906145429	-0.09762263919441339	0.8513539266901367	0.8985221977081349	0.8260810220589447	1325	231	1311	1042	340	517	1232	599	1169
MPP3	3.5493611399561455	4.001980180986024	16.870179370131826	-0.11894024840677736	-0.22380499925139252	-0.031483696214564975	0.952661993543734	0.9259801595315192	0.9343972204145333	43	2	59	23	1	9	21	19	33
BCKDHB	3.3307588541870623	3.5898160573988793	12.737469411615479	-0.11898167760366454	-0.14669958146768067	-0.02977258800648847	0.9466215141025249	0.9463807725560526	0.9456036921202888	31	5	9	28	5	5	37	6	22
LA16c-358B7.3	2.774976428178942	3.374332647872533	10.151368945571443	-0.11910282502538141	-0.23015517463953017	-0.02691498825830147	0.9611932543661257	0.9340427250425101	0.9423084782644158	35	0	26	18	1	13	17	7	10
THBD	6.507495705854113	6.606723694323954	118.19033696941213	-0.1191138887138348	-0.32815511866428076	-0.11384826532717968	0.9200579115076095	0.7684098119658035	0.7663107049203572	92	43	215	182	89	80	158	89	194
RAB7A	8.305352936122002	8.401485761770685	414.2361036733338	-0.11947624502128021	-0.31765011799474685	-0.11340850056656317	0.9119724329674201	0.7811768556182441	0.7678246366627982	406	272	440	509	280	285	559	326	642
SVIL-AS1	4.772589891126299	4.889288342753657	34.15376936561752	-0.11971309692309567	0.044362435526761876	4.3572577475088674e-4	0.9172890309291559	0.9785946351355103	0.9996453093478047	59	7	58	65	13	27	41	44	53
RP4-714D9.5	0.6797482780864196	1.9182648467156544	2.683521836244597	-0.11976196279010815	-0.7690267083085327	-0.020698120047469185	0.9742336718269524	0.8470186301246537	0.9125381025295285	0	0	11	11	0	1	1	5	2
DOCK5	7.075345834078292	7.107409815294949	166.04819663400355	-0.11993528548470292	-0.1138467440433249	-0.07578939358843713	0.8749859399631531	0.9117630760307328	0.8800642136442481	297	61	332	266	53	104	261	137	333
MDM4	7.624412085872774	7.666555333690338	246.15717352110505	-0.1201055451513806	-0.1730432548075112	-0.09285603962761403	0.8848158397169623	0.8609901352295657	0.8408485189706558	337	120	505	408	71	188	421	168	415
ATP1A1	8.744783485969426	8.773448265798923	533.2819851212508	-0.12025146879875205	-0.165392438174188	-0.09722712953916914	0.8718057980557231	0.8628855727713315	0.8320986218970442	745	288	667	954	218	457	850	348	892
ZNF692	4.1077105355515195	4.609221692778226	26.688243112561604	-0.12029872615592113	-0.28012561713363715	-0.035767550965213724	0.9538637598971333	0.9000836611911156	0.9250697573241924	68	1	85	56	2	26	38	15	50
COMMD9	3.6895255126215463	3.795439416294242	15.354288545031988	-0.12036698813121541	-0.08932775803166951	-0.030898839185759953	0.9223213199811239	0.960883985627394	0.9535871419525299	32	7	20	22	6	14	30	10	21
ZNF106	8.00468788707735	8.039955767421121	318.8864051661811	-0.12038926681549064	-0.13905245501374958	-0.08472071345085319	0.8772848521481506	0.8946224226187954	0.8626496178521886	803	75	497	451	158	236	511	268	510
STX16-NPEPL1	0.6679294042376169	1.5473137056280142	1.7109389129784904	-0.1205463484872047	-0.1494465257708563	-0.008738510966432947	0.9660550088161255	0.9716435360355306	0.9733605809181269	1	0	6	3	1	0	4	1	5
HS6ST1	4.208558255799595	4.496413646950224	25.08538627882894	-0.12064236961447407	-0.26375965286449016	-0.04963655793191827	0.9422693794336322	0.8893145862041103	0.8998100960596237	118	8	20	40	3	20	38	18	43
ATP11C	5.0014859051388845	5.079587666302021	39.87291808558282	-0.12067283784468194	-0.20532951964413	-0.076845778802509	0.9124158818315085	0.8629411878827756	0.8675852007964426	65	20	88	37	16	24	66	35	61
MORF4L2	6.939616107258486	6.95843883481535	150.1014007148563	-0.12067388215434177	-0.1252088320201996	-0.08752012412749594	0.8641683591879955	0.8921002741543435	0.8533147177366593	287	64	195	259	60	127	248	94	273
PAPD4	5.923158181709339	6.002950968090104	77.97752702089784	-0.1207571882929274	-0.3491416502772481	-0.12940513519004423	0.9083909795186058	0.7300403374019186	0.7339343163321657	90	47	95	96	54	48	136	48	118
SUOX	3.5502828498362002	3.751367967254646	15.033223635919004	-0.12098754472337479	-0.2464564717441519	-0.04961034062090264	0.9479156786719574	0.9003543176553098	0.8990724501254461	35	7	7	29	8	10	13	12	34
LSM8	4.734038636237647	4.8186319011571985	33.512578299657214	-0.12111249998492085	-0.22764000558647177	-0.0728781813544315	0.9192367907473221	0.8621481341583497	0.8678218854771647	35	20	54	48	16	34	50	20	43
NEO1	5.205005078865797	5.276485416228548	45.14016612771724	-0.12127190651606436	-0.07963100736452638	-0.048119278847449175	0.8996511149815244	0.9503550442151221	0.9291175227533468	120	12	70	65	17	40	85	28	77
USP34	7.946011015364877	7.976960611359665	304.9508013541491	-0.12128054429941683	-0.1267506691106753	-0.08174283427017788	0.8718057980557231	0.9003543176553098	0.8684129324426857	622	80	579	443	140	197	536	203	636
ZNF146	6.448956366152924	6.505473460781761	108.67490085300658	-0.12128136952686235	-0.13940376186363512	-0.07742733732059007	0.890025178056423	0.898679310979836	0.8741242980766979	215	22	160	218	55	84	173	79	198
RPGRIP1L	3.60216268155788	3.8001851406637606	15.503344531862481	-0.12134099536296672	-0.05369974447859783	-0.016724616394533834	0.9397001400955929	0.9820134963715785	0.9731657909893031	38	10	20	16	3	12	12	15	36
RP11-17G12.2	2.5906154078146475	3.0167087839001656	7.936220513600786	-0.12139033552240261	-0.021423646444468585	-0.0062383071404005334	0.9573558849393861	0.9939916120037818	0.9881038852094864	14	4	6	20	2	5	24	1	17
DHX58	3.1941079192764192	3.3822699724695537	11.119812451347485	-0.12139347114473871	-0.03579784151665513	-0.01676610204827146	0.9347605050918435	0.9874484873730047	0.9733805757310142	19	6	17	19	2	13	14	9	16
UBE2Q2	5.677572534617338	5.714504816548631	62.79004750627837	-0.12162290556197518	-0.1568356959855454	-0.079025872703074	0.8893904854482091	0.8763340608707022	0.8688154394719426	124	29	98	68	30	50	115	45	88
REST	6.60141188417572	6.62179528061525	118.48793080935096	-0.12172413671092032	-0.12684794904119057	-0.08746662626241955	0.8653098485695996	0.8893145862041103	0.8538442947140982	193	49	196	196	47	99	198	78	207
HSPBP1	2.477388028935101	3.2962147026056585	9.265859709334904	-0.12174197827553455	-0.5256790780014804	-0.04033978242473981	0.966539144232272	0.8478980582247891	0.8817554176373799	50	0	5	28	1	5	6	6	27
GDI2	8.11935363286648	8.157432157582809	348.3553825924304	-0.12176562865058115	-0.19662902922479555	-0.10304527542629992	0.8802260571539878	0.8375708516240314	0.8148602253833696	569	178	454	367	209	227	574	292	538
TULP4	6.461253073447545	6.504600987348291	108.55930092037772	-0.12191481824968807	-0.07568476146340293	-0.05616771996375121	0.88146318466046	0.9460782370995231	0.9176648254625462	227	27	201	176	42	88	177	99	159
MAP4	8.598285908521701	8.636751936369249	482.58902081013196	-0.1223233820889098	-0.1373977444549168	-0.08015064217144925	0.8767799340676976	0.898679310979836	0.8688154394719426	1191	135	975	721	147	369	723	422	767
ADHFE1	3.0805616101318707	3.2410516231846973	10.210192186911184	-0.12235053007509593	-0.11556214007240116	-0.025332356528487598	0.9378005275917717	0.9592102078934643	0.9554325747701619	17	6	9	18	4	9	17	9	11
TRABD2A	1.6025943003208083	2.2587708489083536	3.8119358497876275	-0.12243868633812922	-0.5256926849667062	-0.04238759311053996	0.9611932543661257	0.8499677910758027	0.8688154394719426	3	1	14	11	0	2	6	3	6
STEAP4	7.076875434971978	7.271790429717348	187.24167611843149	-0.12253973947995313	-0.1959256922085441	-0.04946126501708444	0.9367001311013886	0.913145031084443	0.9084293150838951	286	119	112	459	56	54	441	178	255
GULP1	4.717321370136265	4.808203273896965	33.049663010810356	-0.12254866303897619	-0.29710096263051394	-0.09812779059317467	0.9130594470478797	0.8027281932005238	0.8068482928958322	56	12	56	31	25	19	57	21	57
RNF19B	4.417669138550963	4.503922826421441	26.129541448540134	-0.12268695511472039	-0.1762842470009082	-0.06524573281083036	0.9097950059302277	0.8971692925238671	0.8923920131406133	48	7	33	44	17	20	48	17	41
XPNPEP3	5.087991686014251	5.277725463556396	45.73525129398175	-0.12271851534430604	-0.29439364121558437	-0.07285553280067658	0.9369624881421758	0.8478764249375994	0.8491803925209966	52	20	38	127	24	13	105	27	88
PSMD11	6.365941473154855	6.449823882283785	106.66963992259338	-0.12281094933174638	-0.35168146490049373	-0.13037182730184044	0.9048413825455798	0.7291742735367714	0.7306827025927842	153	58	98	126	84	70	152	75	169
MRS2	4.206242187925377	4.404851630023217	23.767117297496867	-0.12283951155540383	-0.20939912456769694	-0.051319973794686814	0.9341543919878244	0.9045166333600102	0.9053976841651847	46	7	20	64	11	9	56	12	51
TAF1D	7.376812265117334	7.427425850215962	208.7739268449956	-0.12300692989861343	-0.18620706606873821	-0.0887537569402774	0.8893904854482091	0.856983420162945	0.8463513404078596	260	69	286	389	132	178	386	123	312
TOM1	5.8481920969164944	5.963920912701716	73.64162555904687	-0.12311189211179834	-0.13053549611245593	-0.0472880145762627	0.9119724329674201	0.9272989264730475	0.9248037152793055	148	17	210	92	20	59	92	59	151
HNRNPL	6.822045300064217	6.845472687808946	139.10465383076632	-0.12318600606603072	-0.12942951805908076	-0.0796553622139559	0.868230676992095	0.8940638359476484	0.869824610739031	231	63	207	195	65	133	196	85	255
TMPPE	3.696054248572151	3.8397644804016564	16.21466351682424	-0.1234005300854327	-0.10968806441893979	-0.028451963879443834	0.9327416546100806	0.9563200890667214	0.9535871419525299	36	10	14	21	6	18	15	10	32
CARS	6.0427189556192875	6.136002259017637	83.44941006779858	-0.1235656320743234	-0.13799380325388544	-0.06441216085091846	0.9046907568805701	0.9152370940143697	0.8981906222288359	170	12	145	166	40	67	133	64	142
EME2	3.4719724159603027	3.7526995050809973	14.140910863676178	-0.12369408137890091	-0.19959803384360433	-0.043050155901310595	0.9397001400955929	0.9231624005128984	0.9190140361235049	57	5	17	20	2	10	28	7	29
SPOPL	5.037624225991176	5.212168999406004	43.68282210750592	-0.12377630178180411	-0.30291508354232993	-0.07695786470975934	0.9357076559454874	0.8363024917698397	0.8407095255721841	36	21	120	57	18	35	85	13	79
TMCO1	6.265425572270566	6.32215732178392	97.16714735530753	-0.12393816594117067	-0.28870038351678967	-0.1235123881985194	0.8930655218440514	0.7620984560633456	0.7595068182659116	139	49	112	121	69	65	148	63	171
SMAP2	7.182517418913513	7.282173807551121	189.3278223105201	-0.1242261206448038	-0.31495104032568105	-0.11036665236406738	0.9153090397450316	0.7811768556182441	0.7766079191637316	159	114	432	217	85	128	352	110	288
STX18-AS1	1.6165107352274795	2.1589612444618624	3.5654177154118725	-0.12431068345670007	-0.16379231390850987	-0.017726489742591806	0.9562540971656781	0.9607448421717801	0.9584797540207837	7	2	7	7	0	3	8	1	7
HELZ	7.662891561862034	7.674228246678664	247.6057186791311	-0.12452223490359687	-0.12266793420873438	-0.09796681560010612	0.8454495805038708	0.8893145862041103	0.822180141137307	444	87	399	371	119	209	396	185	399
CTD-2047H16.3	1.9509684980325797	2.3992311802326505	4.893877169191464	-0.12455920473105529	-0.30370104962008804	-0.030351017304515567	0.9592931407720044	0.9187926829508635	0.921841539152785	3	3	14	5	2	4	11	1	7
AC145676.2	1.8125689198149566	2.2762750322039516	4.4111785934096925	-0.12474816705288896	-0.3190686066870007	-0.028178248208631875	0.960361201357401	0.9182730895615616	0.9224217031481322	3	2	3	15	2	3	3	5	7
SLC9A1	6.065396769198608	6.104412526995705	82.60982157655684	-0.12476844080503227	-0.15847324468980786	-0.08114710738687732	0.887006877837734	0.8723008537612673	0.8675852007964426	169	37	82	138	39	58	105	68	164
ALDH1B1	3.8319653850470488	4.012990672952573	17.666146752123463	-0.12490242171561358	-0.0434019144989896	-0.0180732577340828	0.9312568908832959	0.983788888214182	0.9721076419735465	48	6	34	17	5	10	45	16	21
PPP1R32	0.968923984015018	1.7634785423518127	2.1993698892578384	-0.124957375337615	-0.12764243702547423	-0.005332266834300041	0.9609186834872648	0.97294797137151	0.9850579232401889	5	0	8	3	0	4	4	1	2
GATA2-AS1	2.7839867120849395	3.2484225551201305	9.422292861471092	-0.12504064380055752	-0.35815774290718244	-0.043956303164808204	0.9570177364371587	0.882273368429115	0.8924290009999184	23	3	35	4	2	6	12	3	27
BCYRN1	3.859777246879071	4.064770775925892	19.06521113364348	-0.12505198946762824	-0.08734536866314421	-0.0207833946546637	0.9397001400955929	0.9694314605694809	0.9643094067245427	20	4	20	45	13	17	15	23	28
IARS2	5.898593641636575	5.950758609674703	73.98632889121365	-0.12509985471169696	-0.17555150644845702	-0.08151934413516279	0.8957209199047668	0.8641134534372388	0.8663933936657007	189	31	71	104	36	50	150	52	108
B3GALNT2	3.5375297191211295	3.853686849049767	15.692566451705396	-0.12510539941379295	0.130043116588354	0.01725564663111982	0.9445391005607876	0.9557135978310496	0.9713537731139807	38	1	19	29	7	11	20	27	17
ZMYM2	7.000496664908115	7.031147850475131	157.78319695755116	-0.12511860700846147	-0.10584032501083764	-0.06822713015901603	0.8714468486837282	0.9191465219753696	0.8960091945043985	241	56	264	276	69	94	225	155	296
TLK2	6.094550359188232	6.138511070927707	85.11097604808005	-0.12517466389497348	-0.24478840270010652	-0.11283101055516699	0.8848158397169623	0.7899735986143923	0.790801666291579	126	42	109	114	53	53	144	54	157
TTLL3	5.86021697470408	5.908763781846189	71.8247734469155	-0.12519955068746744	-0.18318013550362347	-0.08689738664625588	0.8912139184315853	0.8556323878888312	0.8522126397959756	115	27	150	79	37	51	99	51	147
IL15	3.2024317243612836	3.3801974844268097	11.596826842622932	-0.12532598895796893	-0.26911750987778915	-0.04908146669641559	0.9413956804243365	0.8966385015200506	0.8965703603503968	13	7	25	9	6	11	11	8	19
ZNF473	2.891828941254959	3.3187220094748544	9.764845223681986	-0.1253525946088483	-0.04498019135607518	-0.009758270475194982	0.9518119376793094	0.9868822881125406	0.9810859374050279	19	2	29	13	2	2	18	6	34
FLCN	5.577351186837125	5.702687448356594	61.36085268256592	-0.12535494493154223	-0.1322849871542055	-0.054845120226087514	0.9119724329674201	0.9268853251903066	0.9140651517857072	133	7	105	110	33	47	96	55	95
COPA	7.762060051145885	7.782990142959692	268.11351831243144	-0.12536370991672574	-0.17311607757501388	-0.10716615010175123	0.8578985990805212	0.8426350059448179	0.8068482928958322	429	138	356	358	135	219	410	180	470
USP46	3.82709647724108	3.964397348053718	17.08758723651124	-0.12538246556248336	-0.16863722652140006	-0.05280122242972296	0.9198049687316785	0.9182730895615616	0.9117167420893406	28	5	24	41	7	11	32	11	33
LINC00861	2.3363814374558163	3.463549701319531	11.533809718842498	-0.12548068272841542	-1.7792292799746245	-0.11375757610908034	0.976915438649307	0.4674238044274992	0.3958730044075117	0	1	70	23	7	4	6	5	10
RP4-605O3.4	1.1989672426696178	1.8381144245228194	2.7644296652798928	-0.12552588492915526	-0.17946616538408233	-0.01421602300609929	0.9592931407720044	0.9631155875480776	0.9625395691058561	5	3	3	4	0	1	8	1	4
MRPL49	4.128984313134748	4.321085983247258	21.916561341705425	-0.1258043425996139	-0.09472055105887833	-0.03673324365420254	0.9223213199811239	0.9576698949278103	0.9421659493214946	56	3	37	45	7	18	45	12	42
VAPB	5.835763443374007	5.888791871264331	70.52904799768811	-0.1258516296976956	-0.1239716875080222	-0.06776330496076881	0.887006877837734	0.9138977610112158	0.8956873555791792	141	18	86	133	38	66	112	49	110
AGO4	5.720993165932825	5.773498399153329	65.37891693138306	-0.12591570313963363	-0.22301978639455483	-0.0988270987788702	0.8956573178117431	0.8212039417065536	0.822180141137307	83	29	131	87	33	41	106	42	130
ORC4	4.572729084680092	4.7380598877945035	30.421709520387363	-0.12597684583816818	-0.0225942409662123	-0.014765435921368879	0.9228916204234977	0.9898877405164052	0.9771784278697707	64	5	47	53	15	11	70	33	47
PTPN2	5.927815595417198	5.997051716479545	77.1175095653752	-0.12601922292453388	-0.2968963676738218	-0.1162082229923085	0.9079707046450686	0.7711236345605585	0.7713586585438205	72	42	106	143	42	58	122	51	114
CTNNA1	8.361001481478205	8.370339116811941	402.50778217774365	-0.12614808019422788	-0.12592694621253425	-0.10056508216137011	0.838028062343012	0.8875652251361624	0.8148602253833696	759	156	586	563	199	318	594	341	652
DAZAP2	7.34819446480828	7.5272986883136666	226.97285312487296	-0.12621435315177845	-0.5042185888037634	-0.13279157595543298	0.9275587423084937	0.689349320788159	0.6833267634009393	164	178	289	193	171	165	305	148	281
NCK1-AS1	1.1571347476010536	1.7407251147216884	2.4961511026898675	-0.12623617292148334	-0.2583331115141242	-0.01856252779581841	0.9592931407720044	0.9389599175889878	0.9468313554262363	7	2	1	3	1	1	5	1	5
COX10	3.232957046698194	3.6420659224975127	12.702316916113933	-0.12632520377080883	-0.06400501842870918	-0.014062768789691467	0.9502163294809381	0.9813330314103832	0.9737617169716046	33	4	23	26	1	7	37	3	30
CYB561D2	1.3960274630961986	1.9427306100103752	2.79222077213898	-0.12637629641637566	-0.15152209043889367	-0.015230869525294977	0.9530035082584388	0.9633862383248709	0.9636079018384941	6	0	6	6	1	3	5	2	4
CLUH	5.074514312801571	5.356244774565968	47.127193273617856	-0.12643345282551963	-0.24943581560535305	-0.045540546292092914	0.9397001400955929	0.8953916697938122	0.9125381025295285	194	11	34	115	6	43	89	27	66
ANK3	5.517256675344238	5.599530254658007	57.258262067929195	-0.12658157953319968	-0.1315766181911683	-0.06067158942135296	0.9004172085668242	0.9185817484141763	0.9053278120679411	100	28	111	91	13	29	99	51	109
PLEKHA4	6.973588410397269	7.022832531723235	157.66331288443382	-0.12662620146076425	-0.19898078874339797	-0.0947533690125909	0.8914166899704509	0.8435368355061253	0.8326884030929724	364	64	250	126	88	118	214	133	257
PARG	4.834748409399621	4.936685123861774	35.068224045204154	-0.12669452835951858	-0.05723604477113615	-0.03911117360899015	0.9021461498953893	0.9694314605694809	0.9425462279422665	79	7	65	61	12	25	63	32	58
RALGAPA1	5.916444521623849	5.994247489955691	75.54196371212406	-0.1269059731628863	-0.12395978095574343	-0.06289668649775718	0.8957209199047668	0.9194756652330859	0.9005513727060684	148	14	156	117	36	47	138	65	126
FAM92A1	3.8225822738154855	3.9967775764582205	18.330155876575773	-0.12691597600611462	-0.42696379459086303	-0.09485004449288979	0.9404702829559531	0.7823041859916294	0.7766079191637316	42	11	8	34	10	11	28	11	29
KIAA0355	5.65643809089816	5.764156948355093	63.710720533678256	-0.12709300491682712	-0.11359290988381965	-0.05001281377507298	0.9046907568805701	0.9344966270210511	0.9228221445645821	116	11	139	131	21	54	120	42	105
STRN	6.8397141313683045	6.868876983690304	141.25761008384794	-0.12710641417528934	-0.16687754618525	-0.09480358193406925	0.8698899821415252	0.8524313481250507	0.8395262046126465	206	61	247	194	70	104	268	82	250
SLC35D2	3.291264049560579	3.523040409775257	11.970375484246205	-0.12721499957512714	-0.07106046855717743	-0.019308996630792608	0.9333625705689079	0.9742013955890478	0.9695939407776953	29	5	19	18	3	4	22	8	34
USP14	5.848919400093196	5.904771247928834	71.82797879977993	-0.12726470174874843	-0.19985121226654526	-0.09070269283086328	0.8874961736546325	0.8458028277505442	0.8439731718070606	115	44	98	116	24	38	120	54	141
TMEM184C	4.851320228295338	5.072676263555901	39.290318603989185	-0.12738369132344543	-0.3268293793440446	-0.07835615990524018	0.9307317678935663	0.8327944947030759	0.8353134092196352	51	4	50	104	30	30	75	21	55
ABHD12	4.582548389326538	4.697067953454285	30.949135554105055	-0.12760876629600104	-0.19345015346689617	-0.05385893879695977	0.9202543118141148	0.9055145539829191	0.9002910527442815	56	12	26	36	25	28	30	30	41
C11orf24	4.794615112384886	4.948445835413623	35.70443581667106	-0.12761216344105447	-0.1671841381632448	-0.0622940093146022	0.917597590143594	0.9128622194199179	0.896365705796129	79	19	59	64	4	29	62	24	59
TEAD4	3.9859213136296354	4.283630594377262	21.540216858166602	-0.1277258722136373	-0.22892927483304884	-0.057507063132856216	0.9397001400955929	0.9037168777174162	0.8930072242161907	45	10	50	39	1	18	33	11	45
SF3A1	7.170137632794286	7.197866898903366	177.220086150632	-0.12773615712876188	-0.11308134799623049	-0.07760012032070321	0.8637216003202239	0.9110548185888679	0.8745896821013649	296	51	315	303	82	165	263	134	277
WDR17	1.43937457722191	2.154709322870362	3.4366514131571946	-0.1277845287240187	0.1341995914831403	0.006837257334042468	0.9630102402415355	0.9702404651042484	0.9828198833168352	4	1	3	11	1	0	8	2	13
KCNK6	5.758139422062003	5.802491769685196	66.5408215194204	-0.12780300674389167	-0.09024870130428454	-0.05364566827759268	0.883656174967346	0.9376383263348647	0.920432722097685	127	32	94	107	21	62	77	52	127
SLC22A23	3.931148248529196	4.153776289973606	19.576070112379334	-0.1278393641838896	-0.24110566219978274	-0.05431018347122238	0.9342545210278749	0.8957207748908863	0.8960091945043985	19	6	43	56	4	16	24	15	37
C2orf42	2.7693078833750926	3.1147238716447725	9.494656638640926	-0.12788887580480632	-0.5630596823250422	-0.07456584645961274	0.959161758145309	0.7920517444902964	0.7785887271940675	24	6	2	14	7	3	12	7	16
AKR7A2	3.185080030169277	3.483052591660005	11.807778385204411	-0.12789487624720666	-0.1345950539517862	-0.028268956308885686	0.9431037643071172	0.9549488291994997	0.9479644990082824	41	1	11	16	7	13	13	10	18
PLB1	1.9225150805080513	2.5888209596391984	6.235038399200118	-0.12793390311498248	-0.5761168714542899	-0.04722407657407486	0.9639458408797247	0.8504540643256745	0.8388117938975588	12	8	12	2	0	7	7	1	8
ARHGEF26	4.991635954571443	5.153151181254391	41.04528709214964	-0.12795983557393917	-0.19740585472580696	-0.05602796704145936	0.9229212766652405	0.8980053583903164	0.8998100960596237	160	13	65	36	11	24	91	26	69
RSL1D1	7.19194568231445	7.251376130537648	185.4123086961155	-0.12797681279629872	-0.2538178905425652	-0.11024197579075053	0.8941043353153485	0.8001805963602658	0.7918398372389847	286	87	149	329	119	144	273	139	276
RFX1	3.345121264849095	3.547297536959063	12.406224634284749	-0.12870504062352997	-0.0033466981015605577	-0.011162462172508669	0.9312568908832959	0.9992041016326647	0.9810859374050279	25	3	30	13	4	11	16	15	17
FUT11	5.197080412219602	5.272878462521713	45.43269960027426	-0.12877278075181683	-0.14510848674702942	-0.062602026997696	0.9013217027504244	0.9095631829434323	0.8982134903842931	66	19	110	60	14	37	67	39	70
C16orf13	3.0563750808725962	3.4121768675690705	10.868636679435944	-0.12881190842754947	0.03339943310225058	2.0696184890382262e-4	0.9478567322318233	0.9898877405164052	0.9998926108307925	34	4	17	14	1	13	30	5	10
EPS8L1	3.472395318748378	3.776278805789299	14.47507372691378	-0.12883754263398686	-0.26805506646841337	-0.04912901631593102	0.9384757027429965	0.8966385015200506	0.898277361960192	21	4	19	54	2	13	19	10	26
MED4	4.7898920450195845	4.860655110811918	33.961967408500655	-0.12887199657072693	-0.19972914097647512	-0.07464567694782655	0.9013498838771861	0.8628855727713315	0.8737903768884896	52	17	52	54	15	23	66	16	66
MRPS10	4.496323085042321	4.623257339899658	28.257272236919185	-0.12887914300803974	-0.18470373074059585	-0.06015727178040558	0.9172890309291559	0.9004243252599531	0.8965703603503968	83	7	26	43	16	25	47	14	53
SLFN11	6.561616767869817	6.603526198488594	117.51930284464002	-0.12902352427574565	-0.17009587352780692	-0.08910684419388072	0.8752253139037566	0.862798282078198	0.8499562251244108	226	68	195	133	38	104	182	84	175
CREBL2	5.834734759894391	5.998764416596007	78.6937797886529	-0.12904860936243254	-0.5561601057728586	-0.15495480620550575	0.9192367907473221	0.6410954455025971	0.6190735755162426	95	74	90	58	47	45	113	42	120
NPM3	2.714348271445902	3.29242733831253	11.093282210605215	-0.1292470619571709	-0.6711817189914866	-0.06786074221682786	0.968077815172948	0.7909426022819609	0.7625427114344241	24	4	1	18	13	10	16	1	15
FZD4	6.161572561056789	6.43719002604651	102.85650059898182	-0.12932189907810476	-0.39090478583816557	-0.07518546631709858	0.9341543919878244	0.8100720998627975	0.8295102865260382	160	11	434	102	37	69	202	60	138
MROH6	2.085822472506472	2.6219979650315803	5.354795564475708	-0.1294346049702585	-0.2674227156290902	-0.03393976626567217	0.9541952929124493	0.9259801595315192	0.9203748523086784	18	1	8	14	0	5	8	5	7
NPM1P27	3.416377560356845	3.565442539687069	13.294855456619393	-0.12963053584940037	-0.1774402174777709	-0.039095538519859224	0.9284757037837222	0.9291038431973939	0.9274473270299062	24	4	13	17	11	14	19	9	16
CASC4	7.214423147277878	7.245692193825884	183.96012708519828	-0.12984833179790636	-0.16945190976979485	-0.09507178083758881	0.867811504809202	0.8543370493326008	0.8380016109466345	278	79	336	222	94	148	337	103	318
E2F4	5.435774910437835	5.614253711829772	56.81193544945233	-0.12992374866649814	-0.11649119550749537	-0.034800641328668835	0.9186748753594276	0.94319355294123	0.945060177872805	191	11	96	104	9	52	101	32	107
CGN	5.840029437813642	6.040076214408302	77.7728455027352	-0.12992784010059336	-0.22256145420839263	-0.059415518429510907	0.9284757037837222	0.887898718386699	0.8917194934416537	213	37	106	165	7	43	139	41	183
RNF6	6.353610709193152	6.417092552067578	102.86331679350127	-0.12993373294963256	-0.1482147282075699	-0.0668755312342495	0.893583525643632	0.9000836611911156	0.8933288353000806	181	36	114	170	63	43	169	94	210
MTR	6.9398001836692496	6.956071922064896	149.74400787268488	-0.13016671190068102	-0.11347320550202254	-0.08966141855696877	0.846819863449208	0.9000836611911156	0.8466493288002447	295	61	222	247	55	115	216	127	263
USP45	4.378073807731796	4.511531613283143	25.849159544306694	-0.13022208049534573	-0.10367696797687137	-0.03992105269103319	0.9140024580591843	0.949166647934536	0.9368393186054466	46	12	44	50	5	17	61	19	35
C11orf54	4.15868997163346	4.327419503220261	24.419093793377925	-0.130228349315296	-0.4993962509881149	-0.1063391194945916	0.9262442093824172	0.7441314724660313	0.7289250778663672	26	26	26	26	10	15	29	19	29
CRYBG3	7.099418788938372	7.154468578084189	171.37951208296332	-0.13030650071239339	-0.14756146439464599	-0.08117852360238935	0.8807596148094121	0.8946711431035768	0.8684129324426857	374	32	313	293	80	127	263	136	305
SPIN1	5.585506043425238	5.639470544708099	59.46411141827081	-0.130391342280665	-0.14794629042151664	-0.06803496674655161	0.8915387395849371	0.8986746564569925	0.8916570967904949	82	20	85	104	35	43	105	54	74
SOX13	5.678368279088488	5.849815057361261	67.93467365229985	-0.13048844561217274	-0.23646726457785316	-0.06264061501958439	0.9228982978816589	0.8710102768625283	0.883202132040544	179	11	200	52	26	46	94	59	118
DHX37	4.261610585337863	4.499461663107685	25.361777325910783	-0.13051264761217	-0.025980877129351206	-0.00788461716695946	0.9313551780995816	0.9900346691950814	0.9872088497435332	104	6	28	28	6	15	31	36	40
HMCES	4.210292511331061	4.311538169508472	22.82864122068212	-0.13052462612895036	-0.15513577610774387	-0.049617186908414546	0.9153797485189272	0.9231234087560559	0.9176648254625462	29	9	45	30	12	12	31	25	38
PMS2CL	2.4857612721685522	2.8612464906905983	6.947051653299588	-0.13060352702356243	0.10818222763801921	0.00997306546805323	0.9486580385081717	0.9694314605694809	0.9810859374050279	11	2	12	13	2	10	13	1	15
PCBP2-OT1	0.18932623477181162	1.5053829307545379	1.5895589049491026	-0.1306787859244878	-0.6326943276929	-0.019248358289800455	0.9716170213093717	0.8894606404084603	NA	0	0	1	10	1	0	2	0	6
ODF2	5.424593185732876	5.572501207429507	55.239931411817764	-0.13073068508753638	-0.11844221948074724	-0.04249508609058887	0.9116902543648312	0.9377285569750939	0.9325792998648097	141	13	89	132	9	38	86	43	117
RABL2A	3.0935856667546426	3.2902236101590083	10.908861945409528	-0.13090573032249322	-0.32556001645715354	-0.05359619444766619	0.942242514561226	0.8710102768625283	0.8795657601287598	9	6	18	13	8	9	22	5	11
SRSF3	6.708761130161531	6.7381758976646164	128.36212244479321	-0.13091493828294334	-0.12832272987583904	-0.08449322294852062	0.860825015646155	0.8959185841361513	0.8627955310400574	232	40	261	177	56	111	209	90	211
NUDCD2	3.734240102051339	3.8998962242825885	17.54752924276574	-0.13100780324574854	-0.41086225737373044	-0.08322709916223078	0.9311360638397481	0.8037320986850099	0.801761236367816	23	14	19	18	11	7	38	10	22
NFATC4	4.91379200392773	5.080325485152325	39.13984976761901	-0.13127995013555024	0.1335902899975838	0.02651167254597079	0.9192367907473221	0.936527387052878	0.9591261764297101	89	6	56	70	14	32	38	59	60
DZIP3	4.520516185899877	4.622833324022668	28.364438933654704	-0.13133051669102727	-0.09449707403210238	-0.039026476723844364	0.908393773362671	0.9512427542396931	0.9393830561058423	57	13	54	32	9	13	45	31	51
IFT88	4.2066424185095315	4.346046468892347	22.997315743011498	-0.1314522157852782	-0.11814755848752927	-0.044785787084565376	0.9153797485189272	0.94319355294123	0.927023197753606	39	11	52	33	4	21	32	19	37
UBE2Q2P2	2.84646954923154	3.35314681889117	10.215480353091893	-0.1315198685380039	0.16500081867135674	0.020133359111389273	0.9556684481898012	0.9534963345469715	0.9580445327476645	38	1	13	16	1	9	5	17	21
HSF4	3.0370548729790112	3.3901272405390106	10.600924469956215	-0.13157109027355354	-0.25427265994532117	-0.04488798886083796	0.9444872747007261	0.9101561890455091	0.9079322030895691	32	4	9	29	1	5	16	9	23
JAG1	6.724436454018916	6.817096148679788	135.77312609994965	-0.13161101155145705	-0.2293045521866743	-0.08794225468194862	0.900268647046682	0.8439017822713015	0.840609835894429	229	25	325	157	85	96	220	107	207
EIF4G1	8.874848205440838	8.912323696383206	584.9188803345276	-0.1316541702511214	-0.15616516679352674	-0.08876706838829901	0.8653098485695996	0.8812961406253081	0.8519627133684591	1701	180	787	1009	184	508	831	425	1006
FGF7	7.60791974436186	7.651252811182796	244.60997337557728	-0.1317710430571785	-0.15596371470014755	-0.07945728413116417	0.8739387671889522	0.8832406024957993	0.8685746727206346	383	107	284	347	149	141	396	251	350
IVD	4.859965022639426	5.053083834895968	38.951426882995285	-0.13194313323507612	-0.15649851758972816	-0.038055682213296096	0.9311360638397481	0.9339359069807139	0.9312541251264059	76	22	25	96	9	18	70	48	42
SLC17A9	3.278700792144316	3.932628843704494	15.789800875056907	-0.1319466980415094	-0.562222384193505	-0.06589305902150176	0.9594436872775726	0.7979091386345464	0.8131647513488137	69	3	52	14	0	8	29	8	28
NCKAP1	7.782365263732358	7.808088126589854	271.7183557135852	-0.13195257877862623	-0.151044152172282	-0.09728497783773456	0.8516384157857386	0.86849174978891	0.8320836486937347	454	80	439	431	153	174	482	220	452
PHF3	8.133992978273096	8.1805730154832	353.0119954704536	-0.1319578751523703	-0.21509064672136372	-0.10733675208991103	0.873212255640205	0.8263597272454646	0.8043066077935225	485	115	687	413	232	243	604	244	601
FKRP	3.2654261040917576	3.6056615500171616	12.432444876266434	-0.1320652247481696	-0.14916679893156748	-0.028243641202288935	0.940494615325603	0.9480236978522263	0.9479644990082824	51	2	17	15	4	8	32	4	26
RHOT2	4.871384814938902	5.1340289249753415	39.87911347286305	-0.13207739784663466	-0.1480753401762854	-0.031318525997361644	0.9284757037837222	0.9372747180344394	0.9471565357461936	132	5	103	51	6	34	81	27	59
KLHL36	5.287098945531093	5.4442951816773455	50.327222683493176	-0.1320786298754931	-0.07865758069974557	-0.03073984227693583	0.9119724329674201	0.9627006811603203	0.9553585204071964	128	7	92	106	13	31	74	48	106
TMEM107	3.711614317220984	3.9859772905397466	19.154507270048338	-0.13211173625347525	-0.34024836350994386	-0.05290169489543674	0.9480279755806914	0.8818850788136056	0.8684129324426857	11	16	19	25	12	27	13	7	25
YPEL2	5.9034935405667825	5.952239619655967	74.34338200167034	-0.13236868026412052	-0.18055103543980217	-0.08350307616912035	0.8849560036668157	0.8620037205002593	0.8595747110046789	104	29	137	91	43	49	131	66	99
PPP1R12C	6.318823883994766	6.538691590740786	110.50570608979055	-0.13239993227191177	-0.1260922168556595	-0.02693913588335669	0.9295464790112582	0.9463807725560526	0.9553585204071964	438	24	201	142	14	122	158	97	114
MTMR3	3.21531647494972	3.6765965255820032	13.267598802259052	-0.13242994224620935	-0.2869534379159897	-0.05701705344287955	0.9518119376793094	0.8987408593102857	0.8817554176373799	32	0	27	30	6	13	23	5	24
TSNARE1	2.540065847745347	3.045236344096757	7.683156392089064	-0.1325145191329004	-0.3075674324440425	-0.03732529527999995	0.9518119376793094	0.9037383956658409	0.9133290622698196	33	1	20	6	1	7	11	3	18
PSMD12	6.2751515721850835	6.309560762755458	95.63164958553008	-0.132657366014725	-0.1918438016357821	-0.10152435397517158	0.8689084850218163	0.834244583943043	0.8205228024558151	165	53	108	164	38	71	136	72	171
MCOLN1	4.116760036792775	4.32889386618286	22.517052527934407	-0.13298789138799635	-0.16368530605520498	-0.03920578312072858	0.931418895372323	0.9312173395740104	0.9296286104341838	60	4	57	15	10	24	25	15	42
CNNM4	3.874091459882807	4.216516186171848	19.968466567775405	-0.13307483622837504	-0.13794248949940593	-0.026488460097580744	0.9380810221111495	0.9502866614460861	0.9536000690985099	48	4	29	60	2	18	49	7	34
MAZ	4.080212880845183	4.2290762593506495	20.975790753136778	-0.13316006214994933	-0.10666246464716232	-0.03574515884289931	0.9202543118141148	0.9518930948312976	0.9407664994402275	62	7	17	39	7	13	30	23	35
PXDN	7.276571206113585	7.345103930064037	196.17706959056292	-0.13342940499314843	-0.18674421921596251	-0.08229486677389077	0.8887668143217292	0.864490954459604	0.8620739739014666	604	47	190	345	91	171	282	136	333
PABPN1	6.627805013565056	6.665102436558352	122.4626653573829	-0.13346535991047095	-0.1021866751712914	-0.0599279457935623	0.8713304934503949	0.9268853251903066	0.9091748063502283	257	42	171	153	66	94	137	122	218
PPFIBP1	7.793935537566185	7.892675204699435	286.8173995869613	-0.13350856853255874	-0.21644055086401526	-0.07980037915914204	0.9020946095592692	0.8602922951266831	0.8599719557069965	812	50	695	341	103	171	459	228	529
RUNX1T1	5.570336419262251	5.709990032287199	61.766063083853886	-0.13356711777910985	-0.2464523501260494	-0.07597374762076241	0.9142474004991765	0.8514827756693144	0.8595499512805592	217	11	102	51	33	40	106	46	102
LAMB1	9.11603041694201	9.13179937324528	681.8218118278027	-0.13361256442588187	-0.1375763637708017	-0.10238832959799765	0.8352994976788144	0.8834460107298054	0.8130377653704476	1422	230	937	1341	257	553	1019	546	1121
RP11-33B1.1	4.14479557830167	4.391093809560275	23.07107100269034	-0.13381222215778538	-0.2415986593565339	-0.05468450082932742	0.926713119732647	0.8937273631597688	0.8960142763206759	42	4	80	29	6	13	45	14	47
HAUS3	4.38938670325535	4.5397826896357225	26.500293541405867	-0.1338376935811511	-0.09039219020675922	-0.030711485256119615	0.9185602496677776	0.9605344969737768	0.9535871419525299	60	5	43	33	16	17	27	19	76
SYAP1	6.443778096340089	6.46702357655347	106.02263534073253	-0.13388736880814425	-0.11490510176999608	-0.08682097147919073	0.8495220642342624	0.9013023965601582	0.8563235680626612	211	40	182	164	38	73	169	89	191
ARHGAP29	7.039221855347194	7.186421171774602	175.52381041888415	-0.1339040867495397	-0.29217686888644756	-0.08344065706591906	0.9134863196232593	0.82780847785477	0.8345628352741054	252	33	578	174	89	96	255	158	290
DENND4C	7.215866859380305	7.237672659262261	182.60242634416923	-0.1339866124506367	-0.15452574751317805	-0.10048330087431069	0.849448261942394	0.8595804223033191	0.8229887812790483	313	68	352	228	87	140	268	130	350
BAG5	5.863066377166683	5.903649416984416	71.11497604828172	-0.13403329883408038	-0.12708376178448313	-0.07185382524500286	0.869321798580829	0.9012156417869821	0.8850958495318515	136	24	125	106	31	50	121	41	157
ADNP	6.641921854615843	6.704115773115761	125.13839743722512	-0.13403748427565595	-0.12520040908382035	-0.062119510429406534	0.8847782260488655	0.9174673366751995	0.9026639315719626	266	30	259	148	61	91	270	94	161
ZNF564	1.1260431849568708	1.9258957201481686	2.7646689042420447	-0.13414262741535088	-0.5208289782546418	-0.02907497785088681	0.9631116001545124	0.8758839794273634	0.9000559366116749	1	1	7	11	0	1	2	3	6
HSPD1P11	1.8943548866117237	2.4519940081797746	5.114249189024815	-0.13432735840952595	-0.46247391253001224	-0.04186889691519944	0.9607265394492617	0.8706364992596727	0.8732243655476152	2	1	14	7	5	1	12	2	9
ADRBK2	5.2334076426093965	5.3974473286945335	51.452506801835895	-0.13439039643586007	-0.5049226056486785	-0.13268241387263927	0.9140024580591843	0.6900586981366177	0.6810540531023391	53	53	77	53	17	34	61	29	85
SNX9	6.390783255873229	6.445981464093584	105.60020257693462	-0.13456787395404457	-0.23292990144261566	-0.10195058476399066	0.8841058133342724	0.8157323710107486	0.8113535911776725	135	49	161	132	68	60	203	84	148
BTBD11	0.7130138137588206	1.786036654396521	2.193934760252836	-0.1346729516017304	-0.7787481448086391	-0.02850773024304955	0.9646364315061355	0.8258538663927425	0.8802545032197471	1	0	3	15	0	2	1	1	5
SLC4A8	2.0229400842307643	2.621847046622355	6.2312916145157216	-0.13500343838067946	-0.3725078504027453	-0.028976875304140226	0.963574269876284	0.9128855101651617	0.9156163280497094	3	5	22	3	1	5	9	7	2
TECPR2	5.159154763333013	5.261877647782546	44.78639572313051	-0.13504603148806948	0.046637155584338806	0.002396969997561736	0.9065325101140963	0.9760469136304754	0.9971961704710242	84	14	89	67	12	39	83	51	44
KIF5B	8.62413741409901	8.650474904057033	490.3412512754306	-0.13515115687475093	-0.19265864938268032	-0.11450299926068923	0.84927641531483	0.8321488617507321	0.790801666291579	849	272	683	538	240	352	765	347	888
CHRD	2.293861916497151	2.886019558097878	6.918394837301305	-0.1352212568830942	5.510972367806894e-4	1.4392910359710892e-4	0.9562520719124287	0.9998661886974725	0.9999705031352188	19	1	17	11	0	5	6	13	8
AP3M2	4.910753369960559	5.013004155836231	37.416792551340315	-0.13524834671801575	-0.16305262596074024	-0.062320855941485835	0.9032267209135716	0.9031842589169743	0.8965703603503968	79	10	91	37	16	33	57	22	72
FARP2	5.219782690369274	5.35457818094785	47.82239640642623	-0.1352928122484514	-0.18426703555402252	-0.0657873753660821	0.9083909795186058	0.8966385015200506	0.8883748484628486	94	24	69	108	7	28	98	34	80
CAND1	6.4088798958762085	6.441806459419362	104.94152193192429	-0.13542376379702983	-0.2088570439725655	-0.10992665746098783	0.8653098485695996	0.8105176653331245	0.8004196321737987	163	45	124	176	61	71	185	73	173
FAM222B	5.161116875810936	5.2331867298113925	44.37144892249553	-0.13566534446420805	-0.22208790981972476	-0.08798000485628879	0.9004172085668242	0.8410795641966693	0.8439731718070606	101	19	36	84	21	27	66	34	85
PRSS23	6.9473647268293695	6.996042876616428	154.71495413490058	-0.13604875114137124	-0.22411412003623724	-0.10710485136529503	0.8806941306852538	0.8148508701474656	0.8031349157981937	294	65	298	126	85	107	221	121	271
ATG7	4.819421229651121	4.990702952011803	36.355495138616995	-0.1361044450922147	-0.12234787515003612	-0.04343673308923724	0.913717904762077	0.9389599175889878	0.9305046974700882	85	4	83	54	15	28	48	26	84
APOPT1	2.3569441451475592	2.8982526843875105	7.062297298484502	-0.136125311728454	-0.20168355564076884	-0.023445775039623896	0.9562540971656781	0.9458583865250207	0.9496085338539705	24	0	5	18	3	8	13	6	5
INE1	1.0226619077125587	2.262556441749082	3.7260283143922157	-0.1361786229871062	-1.2388825877639138	-0.051723054020625596	0.9721204775455538	0.6927634547997974	0.7296299126534624	0	0	25	8	1	1	2	1	9
ERVW-1	2.2377912404001314	2.556356624490917	5.552275833688409	-0.13623438656646505	-0.2279118964563615	-0.031130550067245102	0.941866281943678	0.9291038431973939	0.9305433037224827	7	1	13	7	4	3	7	5	11
SSFA2	7.897645056844793	7.94907466768913	299.4424503314329	-0.1363076661339008	-0.19083508708920308	-0.09648115423462642	0.8734704940936868	0.8504540643256745	0.8327788369181931	684	71	612	324	160	195	487	217	567
ZNF26	4.257169050503226	4.423397553546699	24.255125640650036	-0.1364141257377831	-0.05173009609697865	-0.022439139825579855	0.9186748753594276	0.9784298892858461	0.9662144860543778	59	11	27	48	4	15	45	28	30
C21orf2	2.342890590856654	2.7461335735797685	6.151607554867074	-0.13655575046440765	0.00615412485657048	-0.005231777273972809	0.9424655975237697	0.9992822811943595	0.9890071060317914	18	1	12	9	1	10	9	3	9
GRWD1	4.5086063957350735	4.730763266097279	30.007511087314843	-0.13662885662080307	0.04326396456674791	0.006061700996383849	0.9261017043214868	0.983788888214182	0.9907135795831769	85	4	33	67	8	39	51	25	31
HSPD1	7.400239250414629	7.596674021380406	233.0022968917533	-0.1366523728821	-0.3861190460879444	-0.09308305024648575	0.9207752745724834	0.7875610608418341	0.7938724431219678	426	40	175	892	98	167	390	121	389
LPL	5.999204307901658	6.146717799967801	85.44537078958285	-0.1366822462223527	-0.37413729544277835	-0.10695852746397617	0.9153090397450316	0.7660971905374535	0.7656122417497169	125	60	225	62	22	53	106	58	164
JAZF1	3.9885880684159227	4.166493970263259	21.145459247889534	-0.13671798910192265	-0.32585850296589824	-0.07020758708594553	0.9307877516260056	0.8494896717423753	0.845746337223315	27	12	32	17	16	6	43	19	26
ZNF493	4.831017393154808	5.092261565590615	38.83816812184482	-0.13676074441012162	-0.27902857059002667	-0.057248519450678534	0.9311360638397481	0.8675013814702893	0.8854894078184894	42	9	109	107	6	18	81	27	70
ZBTB1	5.885958768152521	5.937653977997626	72.82099767013375	-0.13702259299800545	-0.13732699604815243	-0.07245406573743762	0.8744833215803937	0.898679310979836	0.8846508040643731	144	23	148	91	32	41	117	55	160
SLC9A6	4.25997958915969	4.3522780585578404	23.327080357829185	-0.1370776927949347	-0.2074074944112533	-0.0685545820079818	0.9020254022634416	0.8762945630960588	0.8820560552726364	50	8	34	29	14	14	43	13	47
C20orf194	5.6007958865499585	5.657953147309825	60.19333870914735	-0.1371990109628423	-0.08583611009918797	-0.04441886342159195	0.8875603830746214	0.946168271403568	0.9331624613110837	143	21	68	79	31	50	65	62	100
STAU1	6.944307626548766	6.968006175044832	151.6822831622407	-0.1372221457850711	-0.17487556093507967	-0.10439686582229256	0.8513539266901367	0.8408929127947902	0.8131647513488137	210	74	230	239	70	115	226	125	239
PHIP	7.7999449204775395	7.838016226459688	277.1448397944534	-0.13722303954776335	-0.17909753261313585	-0.10143702483559508	0.8596190385551353	0.8499677910758027	0.822180141137307	433	73	592	411	144	195	463	198	494
USP6NL	4.785006883187161	4.908163259907374	34.602558726204165	-0.1373317598339923	-0.16086747647153438	-0.06327902954827506	0.902851687412679	0.9101561890455091	0.8965425066724835	71	17	68	54	6	19	67	25	66
SETD7	7.399562004409677	7.437988813411962	211.13014382887914	-0.137488491580991	-0.23278057043537287	-0.11945917547779333	0.8631877318480988	0.7964626893202954	0.7766079191637316	309	99	232	314	136	159	316	148	356
NPM1	8.618745198364216	8.682964544053778	501.57416406689134	-0.13754766850071146	-0.25101942909821323	-0.10871514832011285	0.8766187150196408	0.8101498233679294	0.7933304023126113	949	184	476	621	392	308	873	340	883
MSANTD4	4.726336309900828	4.782443034335076	32.230685707779124	-0.13762952036477605	-0.19578334188985191	-0.07823404350462461	0.8893904854482091	0.8625103703925477	0.8684129324426857	48	13	43	56	18	22	44	26	59
ZNF148	6.2735716766896585	6.325683131342184	95.61511785886559	-0.1376846195732637	-0.1272537552856437	-0.07215217102522664	0.8705067409236645	0.9074077489399293	0.8857558110558345	168	24	184	171	41	59	146	73	210
DIEXF	4.689259646929819	4.783611724800281	31.83678038112648	-0.13773259166273988	-0.20472589923991266	-0.07391437809409973	0.9046907568805701	0.8705863238311148	0.8688154394719426	63	12	28	77	13	23	56	23	50
DCXR	3.9836935176101904	4.103199025705614	20.21094194088234	-0.13800102529175007	-0.37325168676651793	-0.0903732682554994	0.9202543118141148	0.7985929069808648	0.8002031288671639	36	14	14	28	12	14	33	13	25
FHL1	6.655864395846962	6.786207809127271	132.2783074880993	-0.1381021710553511	-0.15023538469017925	-0.047980024329259456	0.9105162945967505	0.9227822937467729	0.9203748523086784	273	40	380	117	40	59	269	137	179
RP11-379H18.1	2.6744058678616347	3.015187420755718	8.603129202157975	-0.13843500734875602	-0.42673744763405386	-0.05618174894658618	0.9538637598971333	0.8520814759450531	0.8519627133684591	20	5	2	17	5	3	11	9	12
TMEM246	2.0765972525366787	2.4571176695118	5.821681046342883	-0.13864622206046592	-0.6359624872284917	-0.06046693807304854	0.9538637598971333	0.8009926074159603	0.7940827245554943	4	3	10	3	7	2	7	4	8
ZNF154	4.100911579977429	4.27598098258959	21.577875019376783	-0.13865476269568325	-0.17702481377205861	-0.04960604755861528	0.9192420295339037	0.9187926829508635	0.9127393597509347	50	5	59	18	8	21	34	13	36
EDEM2	4.276652072616524	4.407375290794219	24.178191397351547	-0.13866927787438968	-0.11793983728467775	-0.037946141684180736	0.9124248300611403	0.94319355294123	0.939156668442713	50	8	27	41	13	22	55	8	40
TSSC1	2.927525060487859	3.3344940910274046	10.363173751818591	-0.13884864768502694	0.34614093961773135	0.04216712664903482	0.9512485502243659	0.8818207190150388	0.9049413077405756	21	3	19	14	1	19	24	7	5
DUSP18	2.601068177140898	3.1506264680074665	8.566808663213799	-0.13888676822846865	-0.1122010418894719	-0.014393748320941927	0.9525282948284696	0.9694677152553092	0.9713537731139807	32	0	15	14	2	4	9	14	14
MAPKAPK5	5.406331553556978	5.540639908859399	53.996256385726085	-0.13921698488695988	-0.11617276554850098	-0.045819227590394335	0.9014743014196166	0.9367485484285561	0.9290342623174783	115	9	113	114	15	32	113	39	101
FSCN1	4.93354966174512	5.041730573963547	38.22351193050164	-0.13929154455899073	0.02287688257900264	-0.004953563566682685	0.9026112766235408	0.9884562103420782	0.9929112225993801	101	11	42	67	12	32	48	48	53
DLST	6.305503117878265	6.339474418577018	97.21440072969088	-0.1393623353136649	-0.1734994315744188	-0.0999957605866327	0.8532817047157892	0.8466765139749817	0.8262542862325992	189	30	132	151	57	64	166	67	184
MPZL1	6.497763192798191	6.605096599030323	118.64431575538404	-0.1393867281186026	-0.3984799075650507	-0.13678991569187118	0.9083909795186058	0.7077465759143171	0.7048971901662349	216	75	67	182	75	75	179	73	195
SNX8	4.332312591498996	4.472034936949231	25.41831345823729	-0.13946732934289635	-0.2929238070755087	-0.08077247706314242	0.9178416757833916	0.8349116995846426	0.8395262046126465	88	11	24	25	12	14	45	15	49
ABHD14A	1.1973657846451595	1.8971993320439693	2.8307927720241755	-0.13959478422463997	-0.04876135842403147	-0.006053934838594287	0.9609186834872648	0.9907190014548554	0.9833121756703496	9	1	3	1	2	2	6	0	8
SH2B1	4.961283177583811	5.139918188544879	40.46069675859783	-0.1396330312775926	-0.11663029935275852	-0.03825362121898625	0.9130320688945632	0.94319355294123	0.9386674941410103	124	13	73	64	5	37	61	22	89
PDRG1	2.275035244760799	2.6172472679752556	5.7753853509198825	-0.13964592767880435	0.061830599676928506	0.002883615583069862	0.9450610932981991	0.9839010262668096	0.9942053237542754	8	1	9	11	3	7	14	4	4
ERI2	3.0957541006917975	3.4983808323504384	13.070749495969915	-0.13979877788096318	-0.33185062518826464	-0.04201274199221212	0.9562540971656781	0.9029728870889014	0.8917324166918562	20	8	3	22	10	19	16	2	15
CSNK2B	4.668175339927676	4.8131366809699205	34.435212937712905	-0.13985658557583822	-0.5185980395365216	-0.12962282520607588	0.9177687181081786	0.691933264227924	0.6814197751430804	42	27	39	26	26	23	45	24	38
TPST1	4.88502828611319	5.004227188441378	37.2898699272224	-0.13988063450749247	-0.09804387968993261	-0.03615939513890629	0.9110783838423313	0.9508844722480031	0.942605995066842	92	9	32	76	18	29	37	36	77
CDK6	5.391801298238882	5.467002008127851	52.158805505675616	-0.13994759213540034	-0.15439710316233554	-0.07586408925986958	0.8819534004286729	0.8971692925238671	0.8745896821013649	122	27	76	83	11	39	78	39	98
WSB2	5.275064816681504	5.358814563039683	48.68674748087885	-0.14000599900563993	-0.2000810405716739	-0.07587586148327564	0.8957209199047668	0.8676731225161086	0.8684129324426857	121	15	48	64	32	26	67	46	90
SAMSN1	5.614289012514924	5.818018771525686	68.33223715393036	-0.14005811385554126	-0.5853547883043411	-0.1420501572369687	0.935773936873819	0.6483064223309352	0.6390823903256544	31	34	163	89	51	46	103	30	99
TIGD1	1.1068719683291681	2.0570758315663236	3.1776311879839487	-0.14023542502773162	-0.006077321571195698	8.638812339433055e-4	0.9639458408797247	0.9990625039834935	0.997982636072267	3	1	2	14	0	6	2	0	9
ATXN2	7.0048580238475715	7.028332639226475	157.17237728575915	-0.14034237554233128	-0.11515791704921029	-0.08745680515581529	0.8390704702634506	0.903137203720876	0.8538918732331106	336	49	244	264	64	101	257	141	272
ATP6AP1	5.999858039819915	6.090625479937715	82.84421411733763	-0.14037001857744924	-0.3036369092096032	-0.10512582242983738	0.8920563770463583	0.7899735986143923	0.7879506278435857	126	33	93	89	72	56	119	74	102
MPDU1	3.710932806876359	3.9582239594414657	17.893674633746674	-0.14041817459803616	-0.2410990602875367	-0.04390620225257488	0.9360940805250499	0.9128855101651617	0.908571565676647	50	14	10	20	5	23	18	7	29
RBM33	7.643098666266547	7.672696724017001	246.7323392871761	-0.14044838078445032	-0.14304853996141328	-0.0937651916442704	0.8474796116590387	0.8814448230800828	0.845746337223315	399	77	518	418	94	187	360	211	413
MMACHC	2.4661291696843497	2.929371772743742	7.463250529485164	-0.14051094499197084	0.17921230872630795	0.017479914599132885	0.9518119376793094	0.952079292717119	0.9633151636852262	27	2	5	11	1	8	4	13	10
SPRYD7	3.852528436750597	4.02421349522635	18.47926681156158	-0.14060486487518467	-0.17803349316078318	-0.04182549537350884	0.9306805281018908	0.9272093023859522	0.9224217031481322	39	6	10	39	11	17	18	18	27
RBMXL1	4.1700277391130545	4.300372218716422	22.21512734953982	-0.1406364459767253	-0.1234038590740274	-0.03827946717343822	0.9106468971748992	0.9403050938723729	0.9385289064652935	38	10	31	42	8	10	60	14	34
COPS2	5.923437619802166	6.00855763392132	77.7953374959558	-0.14067493361043856	-0.31506155841787115	-0.11471578238104248	0.8954225351705349	0.7704992799578769	0.7682740665652726	89	31	84	143	59	65	122	41	121
HERC3	6.104783574842145	6.227786953816946	88.9916062643463	-0.14073423721604555	-0.2048247454899353	-0.06733751104833403	0.9032267209135716	0.877937252641941	0.8817554176373799	184	22	260	86	32	63	151	43	200
SIX4	2.0359641408535363	2.5155497135434053	5.559288264083517	-0.1407495064174863	-0.30619196800233484	-0.02764845023444089	0.9581349618545911	0.9238151386967933	0.9250733878518931	2	1	8	16	4	5	5	7	4
URGCP	4.666712009554293	4.79970873088909	31.78060895504268	-0.14076755371980124	-0.11311294909301677	-0.04331394552309788	0.904782933399346	0.940569422764111	0.9312541251264059	96	12	41	51	7	29	53	15	68
RNF168	6.089309084787812	6.134851958597052	84.07807974992039	-0.14078165842785917	-0.1894071619446101	-0.09539829205053868	0.8705889750309069	0.8439017822713015	0.8345628352741054	114	34	184	121	35	53	145	65	144
USP7	7.001617710003615	7.022619964943006	156.76613577564538	-0.14079634172431613	-0.11133172133951365	-0.08454711730578911	0.8385955313504133	0.9069404075961534	0.8623917802502326	286	58	273	259	57	136	254	127	226
RANBP9	6.189155053314315	6.243908240156958	91.46265894827212	-0.1409808350564178	-0.24844939765023563	-0.10945018181655969	0.8802550440020539	0.7977123849437416	0.7940832930270884	110	44	152	126	53	47	151	65	180
FAM127C	3.1802164629794505	3.5038128744765573	11.617625327482862	-0.14109265393692477	-0.2185874785761253	-0.03925802749578182	0.9361436729808972	0.922030429200728	0.921339995530078	49	2	13	13	5	4	22	8	28
CHMP1A	4.529482881085373	4.761820646230965	31.18399733626414	-0.14109492669157342	-0.16955892392960603	-0.047485068379705175	0.9246689399034549	0.9259801595315192	0.9182462788076368	84	17	53	45	2	31	47	23	43
ZNF771	0.6139930901075901	1.5062560246386474	1.542332876416797	-0.14120807277253344	-0.20461134843544343	-0.006380020293905279	0.9581700392323513	0.960208151014154	NA	6	0	1	5	0	1	4	2	1
CCRN4L	3.045786238697222	3.5246108132384264	11.562055963655306	-0.1412132768350002	-0.203966360185734	-0.02756895751850636	0.9450610932981991	0.936527387052878	0.9425422835110697	20	1	36	27	1	5	21	15	15
AUP1	5.738452647989202	5.849701730821623	67.72053288310354	-0.14124988697584165	-0.14701560344229397	-0.05872828270261738	0.894910892755155	0.9137431482545284	0.9056764072541403	226	12	95	113	23	50	124	47	120
CNOT11	4.9593391042804456	5.042852584756676	39.151210782998184	-0.14126015353088825	-0.19602394765519113	-0.06994489828247155	0.8954225351705349	0.8810375062097853	0.877456814644815	56	26	48	69	12	39	48	27	60
GPR133	5.789322410581388	5.9364006308647115	72.1463066639921	-0.14135386789026652	-0.19089028959687823	-0.059125345980659105	0.9083909795186058	0.8966385015200506	0.8981906222288359	105	24	157	183	11	43	112	66	127
NIPBL	8.11995191827594	8.142129963577757	342.72341404896065	-0.14137384097826575	-0.15160975453868225	-0.09894461173239844	0.8361241925647407	0.8648230723625427	0.822180141137307	557	128	691	491	143	213	584	244	689
MSR1	6.73819677063862	7.195922760118527	182.27259645658037	-0.14138571099058198	-1.0117923313094483	-0.1596280062162716	0.9481011101223521	0.538723416837865	0.46766738808884817	66	237	305	85	98	101	171	99	188
NTNG1	1.8950688629176666	2.821726678226998	6.03624185219578	-0.14143376467430083	-0.5928529505387691	-0.03957770260116075	0.9618197814615319	0.8408929127947902	0.8737903768884896	39	0	13	6	0	1	9	6	12
RP11-274B21.12	2.3005119072726727	2.9015651184431035	6.887525106259233	-0.14158383829582433	-0.17988709643872916	-0.022879431421095397	0.9556684481898012	0.952308222919174	0.9531260760545283	12	3	14	18	0	4	15	1	20
LMNB2	5.726985284562158	5.899791475266153	70.3144908810675	-0.14172708722616872	-0.19955660004548045	-0.05133337487356561	0.9158836637483241	0.8987408593102857	0.9091748063502283	273	21	59	139	13	70	90	48	118
CAPN15	4.828769258972517	5.139560117624003	40.146533115222105	-0.14182149081347464	-0.13884088569270378	-0.024479714637632263	0.9311360638397481	0.9458583865250207	0.9576095469425928	163	9	62	64	3	47	67	18	68
NPL	5.586366105288537	6.05774361899925	83.8475079653432	-0.14193511985983442	-1.1252879905858015	-0.17751277256528822	0.9455824650155624	0.5016693359167825	0.3958730044075117	37	85	49	68	94	49	64	28	107
KIAA0319	1.024134243656765	1.9892361487147863	3.447259731482697	-0.14222660399067075	-0.699230933503138	-0.03842760740937592	0.9701655976840561	0.8497328278176638	0.8321829461948869	2	3	12	0	2	1	9	0	4
BTG2	6.680605530698893	6.735947097363634	128.5574656650181	-0.14230338402328085	-0.21539342531642525	-0.10052452728061359	0.8747952034016055	0.8299348563325866	0.8187907128824617	151	38	208	255	77	94	175	101	228
HM13	6.887749484122466	6.906377985044686	144.80756260869146	-0.1425005583930062	-0.146255824604248	-0.10068957524153811	0.8353689460624312	0.8629411878827756	0.822180141137307	261	56	186	264	66	123	223	107	234
TAF10	5.328284489346383	5.401210741276224	50.347604903731444	-0.14265999084605133	-0.2182129139093268	-0.08413070021188113	0.8909860151362936	0.8478980582247891	0.8496928381639088	63	28	100	65	20	26	79	48	80
HNRNPC	8.491762836241689	8.525281527525404	448.87338498154816	-0.14282484065496112	-0.20250201899648743	-0.11244616467449024	0.849290136350808	0.8273522330829934	0.7940832930270884	605	179	546	794	275	370	696	296	751
RUFY3	6.216337877230544	6.25371878925674	91.23205117894157	-0.14301264403431266	-0.14581315196299846	-0.0814652973775759	0.8561587722151845	0.880784638407951	0.8670701194223464	155	36	136	173	36	68	168	49	182
NMD3	5.514327131441385	5.5867317841037085	57.12935490213131	-0.14312018205576651	-0.23372010910626062	-0.09482636018855538	0.887210272683566	0.8275622087180282	0.8293026084013019	69	18	104	97	35	44	100	29	104
RBM38	3.395385014831642	3.8443579374815	14.871732962134072	-0.1431661555524994	-0.3040691279293768	-0.04424902705860018	0.942242514561226	0.8946224226187954	0.903974071212703	22	2	47	40	1	9	35	11	18
FAM161B	2.5490040435622494	2.9960666560232423	7.908486690473005	-0.14317560258666143	-0.06150260658370156	-0.007761593200009006	0.9526741323006471	0.9841533740902287	0.9828198833168352	20	2	23	3	2	11	4	7	14
TOP2B	7.209527623191483	7.259883791877923	186.07334759956547	-0.1436151019226083	-0.20605756008202958	-0.09938678729366024	0.8628930861907211	0.8363024917698397	0.822180141137307	302	117	310	237	59	156	294	100	347
TCEAL3	5.860965227781755	5.917927138871862	72.86907818878792	-0.14385483758819237	-0.13004091875762375	-0.05753187256123787	0.8817273213280623	0.9175323397734214	0.9091748063502283	134	33	100	76	41	55	106	79	82
EIF3E	7.254104462993615	7.328226354473151	196.14397591706194	-0.14415148015624996	-0.30730458395675375	-0.12372350838326962	0.8806941306852538	0.7638621465682318	0.7534989010031448	260	112	191	263	135	111	359	132	311
MAML1	5.765549293319447	5.8983702798722275	70.06705863208067	-0.14417472071635049	-0.15491046480177598	-0.051680368330672084	0.9005568516252966	0.9160889744876067	0.9165262428678891	107	14	152	181	17	57	122	57	100
FNTA	5.461753133977612	5.548181137749562	54.99456306438683	-0.144387234167188	-0.09367220792662852	-0.04411809566095702	0.8873413308711687	0.94319355294123	0.9333158763513345	96	14	96	99	25	50	121	23	93
GCFC2	3.834093220442384	4.048042523026702	18.051415230047123	-0.14456287842339313	-0.10522065959847322	-0.03580866022927313	0.9192367907473221	0.9563820969059229	0.9402161352551133	39	7	40	29	2	14	21	16	39
GALNT11	4.758330144998447	4.8166943988439925	33.2225378872178	-0.14460542558437528	-0.19714913119581345	-0.077422156191603	0.8822165214178366	0.8635841636279804	0.8684129324426857	64	20	43	42	13	24	55	27	46
TNK2-AS1	1.2229820683212584	1.9314536263930866	2.699699764358649	-0.1448117103798088	-0.28414274299983305	-0.019201825185621524	0.9534352991704204	0.934933862991153	0.9454808135648972	3	0	11	4	1	2	8	1	3
SYNPO	7.853531135690676	8.002093990195956	310.6409282442689	-0.1450393584069129	-0.31673825230914077	-0.08969203553421483	0.9114084694011949	0.8100720998627975	0.8115648926777689	700	147	895	317	43	197	424	266	488
REPS2	3.8094068909390773	4.00624334049966	19.290582986106454	-0.14508590211393102	-0.5857979326177785	-0.11280761395585988	0.9311360638397481	0.7096042150076045	0.69130903956162	19	16	13	30	14	10	35	10	20
SMPD2	1.6627202789960533	2.233857730260023	3.8879454951685615	-0.14518971019670407	-0.008799744358177278	-0.002820763629304218	0.9518119376793094	0.9968198466188137	0.9929112225993801	7	1	7	10	0	3	4	7	4
THG1L	2.8052281711933484	3.0820099401801353	8.201476712869503	-0.1453005978747826	-0.11053726818608638	-0.02749532306795009	0.9261017043214868	0.962618130749946	0.9531526328367007	23	2	13	15	2	4	14	7	19
DEK	7.708825706165697	7.783144009038557	269.3801533008911	-0.1454726298776277	-0.2968535925409373	-0.11830071423040323	0.8806941306852538	0.7760841265302617	0.76516941750848	320	162	399	257	172	232	373	172	408
RPRD1A	6.00431304484623	6.0850162294743795	80.49529730834918	-0.14551009351721228	-0.16936980784896943	-0.0765215660689949	0.8789404867669562	0.8829112577897558	0.8724513878022292	143	17	195	120	35	49	150	57	151
SH3GLB1	6.925386773546898	6.990509166231472	154.95541513751348	-0.14556314798087416	-0.29728155538591194	-0.12364342722143025	0.8764510271178894	0.7620984560633456	0.7536978735546591	202	102	266	147	76	104	243	116	230
PTCD1	1.076756620520482	1.809000342867134	2.3836122665696657	-0.14563199095417326	-0.4670727950007901	-0.028322421477468787	0.9544258456591818	0.8829112577897558	0.9086905661318517	7	1	1	9	0	2	4	1	4
SP1	7.5168763532469915	7.553694009519669	227.81925530003895	-0.1458209503098196	-0.18936101742874412	-0.10408413056915783	0.8500448025629479	0.8395321751540543	0.8143290691543736	328	77	457	295	128	138	364	190	401
APBB3	3.8680867651632296	4.093616874997451	18.46791774297383	-0.14582427451407518	-0.10141144938334057	-0.0320821873436929	0.9172890309291559	0.9601656319631126	0.9472586556417883	49	3	48	23	4	17	27	16	31
ZNF84	5.155307929942961	5.278540918311388	44.9915930233781	-0.14583234741047077	-0.02494443288009521	-0.018593470860015893	0.8957209199047668	0.9878736325501989	0.9733805757310142	94	9	88	78	15	21	70	54	85
GPR108	4.738626633491409	4.865842739752221	33.158675792084615	-0.14591579847636674	-0.10561086180659093	-0.047078670638496314	0.894910892755155	0.9423426723172196	0.9267390445787431	61	7	72	68	9	26	64	25	53
EIF3I	6.202447757350066	6.264044047156438	92.92383125482702	-0.14597255879613408	-0.24716357796249322	-0.1051309258397683	0.8752165430087134	0.8072923054324338	0.8023135364741322	207	58	92	112	40	50	133	77	175
RCOR1	5.842427462457132	5.905450534448824	71.91501972048131	-0.14620297056851358	-0.25640837040509257	-0.10629786223563897	0.883656174967346	0.8001805963602658	0.7996347641312299	77	28	108	139	43	58	97	44	134
IL7R	7.528145782054198	7.82677745792907	275.8263239719164	-0.146221093555264	-0.5817869963647446	-0.11061289273315716	0.9403063794095929	0.7070720822839826	0.7029864801574044	98	104	1049	321	144	190	366	99	525
ARFIP2	4.432430904277068	4.554055676667107	26.64984199018243	-0.14624968424554022	-0.040876389405021384	-0.0294777360745874	0.8975790660093845	0.9815108691361116	0.9576095469425928	57	10	50	43	5	23	37	27	42
TMEM176A	4.353644167328015	4.486042455466199	27.029005356134768	-0.1462674199882448	-0.47805754796995314	-0.11998181076641383	0.9119724329674201	0.7153503284905577	0.7135642627286395	39	22	22	32	17	15	29	17	50
GPBP1L1	6.6874256738628715	6.724377409652895	127.98388262738929	-0.146288282775317	-0.2238647012649185	-0.11479082109040478	0.8561587722151845	0.8003445014439485	0.788899604221906	164	62	208	184	68	79	237	88	213
XIRP2	0.7821855563731887	1.7474378301595608	2.0113898844914244	-0.1462890483760622	0.11197199283725309	0.005415383211412291	0.9593166595779427	0.9810872510415354	0.9833533853906608	3	0	4	7	0	0	2	2	10
UBQLN4	4.626161130989018	4.895616800018148	33.35982548611696	-0.1463358724628989	-0.1939061739966579	-0.04387228881488794	0.9204299054029131	0.9158757607473884	0.9218887824508359	110	3	44	84	8	21	65	20	70
POLR3D	5.14798989036298	5.362975959275464	47.358108110794014	-0.14644788991636948	-0.0629944760713944	-0.016828612137435025	0.9133858368248059	0.9726633814030329	0.9733805757310142	147	6	94	84	8	41	74	49	65
HNRNPF	7.617081653407254	7.63506633351265	241.48694076794118	-0.14658735529085473	-0.1669936643466319	-0.10900722754552658	0.8253330308605868	0.8439017822713015	0.800943801914904	401	113	376	323	114	199	351	152	469
GARNL3	3.2070771837289573	3.6495499301408696	12.668090028660062	-0.14666701892680892	-0.23323567826212288	-0.03943557254902844	0.938785676624619	0.9194472460614066	0.920432722097685	42	1	25	30	1	7	19	13	24
INIP	3.9980775558906942	4.182678080294434	21.228264019350803	-0.1469691024939217	-0.21600103748881275	-0.04718995609544047	0.9261017043214868	0.913008089347044	0.908181602837796	39	15	15	29	10	23	19	7	49
SLC39A7	6.512709735236666	6.54663894982082	112.62197633651648	-0.1470008863859489	-0.16973046799215516	-0.09503492646556015	0.8529047887482777	0.8537903667517467	0.8360367302374793	275	43	177	114	54	92	159	88	187
RNF115	6.3564312320385286	6.387883283130837	100.86610567944923	-0.14700104690964827	-0.1901580337582101	-0.10540161054172906	0.8495220642342624	0.8306966177474743	0.8102135584825215	162	48	194	121	43	69	150	81	177
TMEM53	1.8321561788869598	2.2231714185238327	4.217321136316755	-0.14700243463489795	0.00935722432068232	-0.0022110312448306506	0.9461962485799705	0.9979208568629953	0.994633323048098	9	1	3	6	3	6	7	3	3
IGHMBP2	3.253055485933004	3.647002858622336	12.863444974440892	-0.14720620690533157	-0.22329295214348938	-0.035146524518194	0.9381867332076783	0.924924573756551	0.9282599421802119	56	3	12	26	1	12	26	9	15
PER3	3.7813178243854915	4.036471311966934	17.807673697046297	-0.14735039452302826	-0.2771891663278657	-0.05817291894050317	0.9261761056581473	0.8783515216626183	0.8817554176373799	76	3	25	15	8	9	32	13	34
AC010886.2	1.10202835930523	1.7361758467506945	2.357346101010517	-0.14771811100173107	-0.23733996329904244	-0.017153521416905272	0.949972418643587	0.9451898078951751	0.9535871419525299	3	2	5	4	0	1	4	1	6
VARS	5.542400059393452	5.702188187696704	61.112869037377166	-0.14811955356966	-0.21176266402540592	-0.05779356848427785	0.9091490292392568	0.8893145862041103	0.896365705796129	262	15	62	72	21	36	132	49	80
GCLM	4.974277108909809	5.103205359882448	41.23615060613848	-0.14821398505981107	-0.3948823725821819	-0.11456206257058137	0.9079707046450686	0.7500901889861573	0.7476025780839624	76	18	29	59	35	17	71	31	63
CBR4	4.362411544128639	4.463987682013772	25.231742203221497	-0.14843531272161134	-0.15561116839448713	-0.05349214419668955	0.8992123525441273	0.9174429125907992	0.9129044325650923	41	10	31	53	11	12	54	22	37
MEIS1	6.780064538814717	6.841678720142686	138.12375862155554	-0.14843906048115632	-0.20169902606066253	-0.09722339478294811	0.8661753105059653	0.8441070469721914	0.8295102865260382	331	29	242	162	83	103	210	100	244
WDFY3	7.600377721756178	7.639404855291766	240.68271268688832	-0.14848401032066222	-0.15858825055090414	-0.09479339452493436	0.8456061938346638	0.8696566592974848	0.8395262046126465	535	61	511	353	91	162	390	190	436
CTA-384D8.36	1.8251166526606408	2.2845787005478138	4.035060871292076	-0.1485108590419577	-0.009637130066354267	-0.004403833109176563	0.9415611335942901	0.9969518616095124	0.9899480089869996	7	1	10	6	1	5	10	1	6
AP5Z1	4.560612670123565	4.8381967042332885	31.903994027329357	-0.1485768680062571	-0.13663648121362154	-0.030437056464432594	0.9202074808483661	0.94319355294123	0.9498517250046166	106	4	70	52	5	14	61	26	72
PTPN3	4.227907669624858	4.3956409705371335	24.11854826615135	-0.14860655995495836	-0.40217803335165114	-0.09711943020265704	0.9192367907473221	0.7777754724573149	0.7786024280171525	26	10	22	75	12	13	42	16	37
UBE2K	6.271717965219347	6.304746639077236	95.3243991065694	-0.14867720672410742	-0.2041869187115449	-0.10593052341290737	0.8492111156907461	0.8165154767788563	0.8091802443380598	154	45	129	138	51	71	182	54	156
TRIOBP	4.517639460818295	4.675383467148538	29.26362470149733	-0.14873580657084667	-0.1626767777511326	-0.05232809598522642	0.9075065606204193	0.9194472460614066	0.9123463157039866	66	15	63	33	5	13	53	28	51
FAHD2B	0.961197213653565	2.007832300457255	2.740843492652021	-0.1487504946173396	-0.060230559829656236	-0.0035195192496336267	0.9625311219864356	0.9889875618499233	0.9890071060317914	16	0	1	3	1	1	13	0	4
GABPB1	4.620552364649052	4.771863843431538	31.112702440725347	-0.1487934389122483	-0.2483890895477078	-0.07302717189482845	0.9083909795186058	0.8582204224542679	0.8669923947364023	36	10	59	86	9	18	62	19	57
ZNF823	2.724936965835734	3.0484545213964798	8.587749787350667	-0.14889483622326186	-0.05775481063189248	-0.010693563219352366	0.9413956804243365	0.9841435831989402	0.9792907942078892	11	3	15	9	6	1	17	9	18
SERPINB2	2.2860362304019985	4.473884596364288	30.463475807321203	-0.14893280018007415	-3.3868349753442724	-0.061103478488518305	0.971445846993402	0.30781058025119057	NA	1	1	5	12	98	3	7	2	11
PBX2	6.157658180436066	6.1976008684628106	88.22904667555144	-0.1489635553678026	-0.1830139942488924	-0.09341825389962853	0.8585514098254224	0.8470186301246537	0.8395262046126465	150	39	167	97	42	53	156	77	132
B4GALT5	6.261781813984731	6.312529782909929	95.84335872933934	-0.14899061974006295	-0.248103946488541	-0.11425300840566108	0.8704485319491417	0.7920517444902964	0.7887933210737528	108	51	147	174	43	65	133	64	192
PIGG	5.431635052761414	5.551288677177051	54.584190809507724	-0.14903507639396593	-0.13431619400093614	-0.05829155533409023	0.88832018048612	0.9231234087560559	0.9087336912504926	133	8	101	105	20	38	95	36	114
INPP5F	5.108496160105522	5.271318751246764	44.64967644498555	-0.1490787623204497	-0.1649324795239949	-0.05058310513241275	0.9065325101140963	0.9166904409105051	0.9157439728885076	95	8	120	52	18	18	92	32	96
CCDC186	6.619866617195531	6.6632669502433375	122.05502891793631	-0.14910795957808642	-0.2056581566466912	-0.10500455241516164	0.8606752769270536	0.8258538663927425	0.8102135584825215	147	44	245	205	60	82	178	90	237
SNHG12	5.4786934707214785	5.541976448760146	56.278809977333175	-0.14911281207119884	-0.26718838775119497	-0.10115006653867249	0.8795383299458248	0.8036238480189797	0.8051830402266449	82	34	61	77	32	53	68	35	89
RPS17	8.790271226054836	8.881875818762119	577.9778379634095	-0.14916117316579708	-0.30078548957396256	-0.11047967596209654	0.8824401723668643	0.7920517444902964	0.7774390539751624	787	329	590	567	437	516	854	372	769
ACAA1	4.542104195546673	4.764073853821548	30.486485220100093	-0.14921187274925293	-0.12147305113778004	-0.03221598816112822	0.9119817027828723	0.9463807725560526	0.9485146812507521	54	5	64	80	6	32	52	14	59
LIG3	4.655854247532654	4.7519164377713485	30.638528104230428	-0.1493086970393294	-0.10904674579517279	-0.05529519108884665	0.8806941306852538	0.9359473553030336	0.9161734596535227	69	8	59	50	10	22	50	21	66
RBM48	2.76155222125139	3.1595873291845327	8.668133582327712	-0.14934655463177784	-0.0840573095179449	-0.015839210381142027	0.9370470193560133	0.9753378093971652	0.9713537731139807	18	1	21	12	4	3	26	3	20
DNAH9	2.935352638209765	3.9633034184805322	17.476744439923756	-0.14935637843710134	-1.3980602954745251	-0.08733558621584235	0.966907218194639	0.5948761799652095	0.5660327938187951	5	10	117	2	3	9	9	14	8
RXRA	5.969440741729525	6.025904394891405	77.38660401492747	-0.14938031697757095	-0.1277159387811563	-0.07366647303241422	0.8612054539197321	0.9095631829434323	0.8818267173732456	211	18	119	110	34	63	123	62	125
VARS2	4.180535394415752	4.442511744067388	23.878481300476036	-0.14951282183667547	-0.12030816863091756	-0.029266736922275785	0.921582629537102	0.9518930948312976	0.9531260760545283	86	7	36	35	4	12	61	9	56
NOTCH2NL	4.074768826770318	4.2273486943359355	20.930598170561268	-0.14951676425608487	-0.2311043643471094	-0.06638586117745587	0.9116103628506081	0.8813981299035841	0.8746047867211089	23	5	54	39	9	16	34	16	32
MUM1	5.13764836414482	5.293790852596154	45.2412477230472	-0.14957370977300863	-0.06738257537854284	-0.026337475818967816	0.9004172085668242	0.9691505869605532	0.9619847615907524	142	10	82	71	8	32	75	48	68
MARCO	6.656112421917594	7.190645545672434	182.78336341082715	-0.14961250028092304	-1.1619034141884106	-0.16952249080361642	0.9447607817223719	0.5038146506872224	0.4061743864153825	87	210	112	85	192	106	156	83	167
PPP2R5C	7.043408277862658	7.09607214643701	166.2523264645773	-0.1496298171235669	-0.2558910644873445	-0.11682209649882308	0.8698374990408012	0.7887749148926415	0.7768996630493611	173	91	303	232	81	138	260	107	251
CCNL2	7.013313184894035	7.120179463305784	166.52728119084128	-0.1496746202647453	-0.18895101980416748	-0.0694167773440914	0.8890552822645449	0.882273368429115	0.8817554176373799	437	37	367	313	33	138	264	101	313
LRRC8B	4.710690233756479	4.811921492600473	33.24443406466116	-0.14972741263967287	-0.36749782599670955	-0.11532224434732513	0.9032267209135716	0.7508680530150151	0.7572836146052946	32	21	52	58	16	16	54	22	59
LAMA5	7.9241492013624715	8.10639707602558	332.3034633854903	-0.14981470184579548	-0.34038834962900877	-0.08602988033704523	0.9126515078356069	0.8095754194536944	0.8181527638449151	919	61	1027	513	50	237	444	252	539
MASP1	1.712518698495593	2.2619721535103934	3.9830794117905914	-0.15004156453164663	-0.27884116515956303	-0.02817645148070085	0.9482534982267312	0.9272989264730475	0.9282599421802119	9	2	12	4	0	2	4	4	9
BRPF1	4.548362545814118	4.750654180369087	30.30004536553014	-0.15009898515884412	-0.16967352755517756	-0.05359993146361748	0.9097950059302277	0.9182730895615616	0.9091748063502283	78	3	69	46	12	18	54	20	67
GRB2	6.909260671725318	7.030695360965764	160.4267081999741	-0.15017244539468394	-0.40041240005622286	-0.12651830386055332	0.8935920729669083	0.7230025889931708	0.7232887499116664	176	135	163	183	87	137	227	96	203
ZNF330	5.385338244333699	5.483141840158277	53.71605269973522	-0.15021831239916636	-0.33939531113688004	-0.11632897062207623	0.8847782260488655	0.7622167230335319	0.7599685913747071	70	17	74	75	47	40	78	27	99
TTBK2	5.537507606838672	5.626554629746496	58.26777198158759	-0.15025480819179377	-0.19427449154030849	-0.07681250202658298	0.8841058133342724	0.8684660071456449	0.8685746727206346	82	15	143	86	28	35	124	40	91
CTD-2619J13.14	2.924210941585195	3.1675938626348654	8.951356152574437	-0.15043612772478518	-0.16744042261332934	-0.03911330014819791	0.9202543118141148	0.9366654141304672	0.9260355921603297	23	3	10	21	2	7	16	6	16
AGPAT6	5.075604647956221	5.217472819911998	42.75700979447835	-0.1506111548868036	-0.0890740665271892	-0.03736646539774777	0.8941550118225343	0.9536386964891259	0.942605995066842	104	10	82	86	8	40	84	25	71
RGL1	6.402062947862297	6.506498550227837	110.94755542339476	-0.1506277639160163	-0.4064679488899098	-0.14125266689548238	0.8952013706985897	0.6973084725691879	0.6954307327752223	213	70	76	127	77	68	185	66	169
WAPAL	6.680209094217882	6.714146002610633	126.29711325574283	-0.15074969555781348	-0.17713894800753005	-0.10286333455786427	0.8439533991263709	0.8439742979160828	0.8181527638449151	182	45	268	196	54	89	220	94	207
KIF27	3.554872399714998	3.9625818503916355	16.328995744813184	-0.15076596313770607	-0.2866058762159735	-0.04707898857786469	0.9339798704342871	0.8955055500472928	0.9002839283667524	27	1	52	39	3	10	20	11	42
PAPD7	5.075087138346723	5.135180043612979	40.96746492144674	-0.15081108597209808	-0.11407160103303657	-0.06325257283694796	0.868230676992095	0.924924573756551	0.9003238606855627	97	13	74	51	16	31	57	34	79
TVP23C	4.683310693091336	4.758171081100686	31.390788705153945	-0.15087747551276737	-0.18424284981644318	-0.07123265220634556	0.8874961736546325	0.8812961406253081	0.8795657601287598	41	13	52	62	13	22	39	24	66
C17orf85	6.6334876404102445	6.6709070967922255	122.34274341881347	-0.1508848235578717	-0.15880877917298492	-0.09456964407375833	0.8418877971718608	0.8635841636279804	0.8395262046126465	239	34	223	176	62	76	213	82	251
ZADH2	5.033038544482863	5.116443994138982	40.06317943659111	-0.15089241756074223	-0.1294458123156726	-0.0626883214922295	0.8741254120465184	0.9180474347766503	0.9010979006241374	79	12	68	81	13	24	77	26	84
ERC2	1.4174648043176368	2.0130201704116892	3.118429208213326	-0.15110282108415363	-0.22989392620147212	-0.017824348447211882	0.952661993543734	0.9432414675751697	0.9535871419525299	12	1	1	6	1	3	2	2	8
FAT4	7.063151102879449	7.192324598438404	175.5557759129395	-0.15129233354131313	-0.2379240908148556	-0.07417900586508062	0.8965188559548405	0.8571235045009785	0.8669923947364023	679	38	344	180	47	111	277	157	267
HGH1	2.6686748795371344	3.1665790723478566	9.274027371804692	-0.1513758616072697	-0.3556688416744512	-0.04972008812132451	0.9488287471325227	0.8929640845617672	0.8795657601287598	23	8	15	12	0	4	9	5	27
TBC1D20	5.67162364783817	5.730575909583623	62.94446080416517	-0.15171693023264246	-0.0917685186390553	-0.053845202125120846	0.8653098485695996	0.9394896179697125	0.9194400809643214	118	15	112	98	31	59	74	53	112
USPL1	4.156852336007229	4.4928886707174	25.110460986321026	-0.15178017265028074	-0.19546182666615644	-0.03905519978216829	0.9311360638397481	0.9259801595315192	0.9267390445787431	57	1	73	30	11	16	50	25	28
STK32C	1.6542896948295043	2.6558607941001737	5.377887185304446	-0.1517804487559767	-0.24635142606190627	-0.010893799606591722	0.9626224421190316	0.9500486787529625	0.9709602879573608	36	0	3	5	1	9	8	0	10
ZNF254	4.920264161745207	5.049245169145657	38.326483791886446	-0.15201156625516066	-0.22748681355086964	-0.07276141898233673	0.9024285842050133	0.8629411878827756	0.8685746727206346	44	15	86	79	12	17	72	24	85
ANKRD44-IT1	0.9158994360060374	1.932995238139632	2.645693502866758	-0.1520260797598854	-0.47298212624658686	-0.02329703020168456	0.9609186834872648	0.9030664416673957	0.9176648254625462	3	1	15	1	0	0	7	1	6
CREBRF	6.744356535800548	6.823708467505082	136.9683096985495	-0.15203700377756688	-0.27611092664386877	-0.11018876471451382	0.8752165430087134	0.7920517444902964	0.7885683395583599	173	40	283	166	98	77	233	87	266
KIF9	1.5698416469758827	2.2119091359877205	3.6706813285565496	-0.15205378603258982	-0.4656219218128925	-0.03702799430334537	0.9498665645992741	0.8708564975554391	0.8903218201085588	8	1	16	3	0	3	4	3	6
DENND4B	5.883273164663629	6.0410863302264275	77.52651794786225	-0.15214936676797106	-0.19990639239000094	-0.0584540832146544	0.9016342944933705	0.8938246327017729	0.8981906222288359	292	20	145	101	12	61	123	57	132
PPP3CA	6.342618198738201	6.38755571235702	101.39479573589995	-0.15215311547112836	-0.22964795286876133	-0.10702645349199232	0.8592070777759172	0.8078571487508182	0.8031349157981937	170	51	108	144	60	72	190	75	129
VPS54	5.772185032914223	5.857251102097438	68.54217613944313	-0.1521554634262516	-0.14221263607903292	-0.05998744097697933	0.8806941306852538	0.9117630760307328	0.904879253993889	103	22	160	108	25	32	157	51	117
UNC13B	6.602002491171447	6.674611177032692	121.92892313013539	-0.15216179629912358	-0.12583109072269552	-0.06201112499749196	0.8681195857003394	0.918469021241864	0.9031966951650284	337	27	209	206	39	76	169	103	266
TAF9	5.228874563124636	5.307394025209076	47.22577832205761	-0.1522867410818705	-0.2895327346773958	-0.10672764772372444	0.8806941306852538	0.7899735986143923	0.7931690806824188	67	17	55	81	35	36	85	24	74
NFYC	5.113270773868026	5.21851979904068	43.21583213910543	-0.15231545459188223	-0.09504074160777604	-0.04325052047729676	0.8839062905885627	0.9463807725560526	0.9333158763513345	92	9	58	97	17	46	64	24	81
POGK	6.068124720301627	6.12939478151191	83.5833014713875	-0.15233450321258757	-0.11157399847608873	-0.05814899559613971	0.8653098485695996	0.9268853251903066	0.9122402108944846	137	21	153	136	43	49	132	91	125
PPP6R3	7.241030087838079	7.26215830893804	185.71721410690876	-0.15238075485405617	-0.14408564283182945	-0.09752119393825227	0.8225333827515846	0.8701400368075108	0.8320836486937347	305	65	334	279	88	173	283	130	287
ATP6V0A2	5.306070257839124	5.355914593351412	48.049095029184294	-0.1524467070134016	-0.137606398753164	-0.0777205880255907	0.8564090454113055	0.8986746564569925	0.8738374813936527	94	16	65	97	19	33	82	39	82
MYH7B	1.7817825124282454	2.452165671829426	5.06526060973985	-0.15246464343666952	0.4915817820243877	0.03707949538530705	0.9587863673614452	0.8760072664049162	0.8867896875329478	7	2	10	6	0	12	1	5	7
HSD17B6	1.3238095923937918	1.8826086895501979	3.279502602172417	-0.15260127712983926	-0.6035785922507505	-0.041575391134972904	0.9548477267794115	0.8408929127947902	0.8488594454880504	1	4	5	5	1	1	5	2	4
ELMOD3	3.780342353912639	4.123079877686975	18.574001399003503	-0.15267144343923852	-0.22838508117923464	-0.051270536723785086	0.9275102042863115	0.9090482283927486	0.9020433510409043	52	4	39	43	1	12	32	13	38
SEPT7P2	3.4762925855861813	3.8988314648406623	15.587309037234137	-0.15269338084081127	-0.2674217646499779	-0.04175364730384831	0.9335994526410326	0.9042324115552104	0.9149725734052895	28	1	52	34	2	16	19	10	29
CCDC149	4.937842011149076	5.074297724149175	39.03754272647023	-0.15277122638856183	-0.14198303045386512	-0.050662996340836666	0.8981324003409825	0.9261246371438294	0.9176648254625462	84	6	94	44	19	31	47	35	73
UTP14C	5.215914863251315	5.2896118424065595	46.28200103986993	-0.15284837322510617	-0.20357743780634457	-0.08473349541278619	0.873212255640205	0.8570920936841244	0.8528103170994116	93	28	76	57	13	27	91	35	70
UBN2	6.410634274348186	6.4373558777803535	104.18677213944792	-0.1529434893078453	-0.17534025637521242	-0.10476018497898576	0.8352488112832204	0.8375708516240314	0.8131647513488137	165	41	192	149	49	76	194	70	167
ZBTB4	7.302652556280079	7.3166677032226435	192.94812809779967	-0.15312031735836323	-0.14658121711974292	-0.110314391438083	0.8084256609726654	0.8595804223033191	0.7940832930270884	399	79	313	257	80	137	294	166	322
PRKAR1A	8.43813579023571	8.499918783305766	442.78180984936375	-0.1531753169319764	-0.28675266372263336	-0.12691257924893376	0.8628930861907211	0.7724390431533014	0.7531184455561766	535	283	634	466	253	300	661	319	739
BMPR1A	4.524588437308819	4.67232165379199	29.541900755081805	-0.15322621229423106	-0.14298646599962744	-0.04326346571514743	0.9116102378362725	0.9326457277865292	0.9272200934546724	40	14	39	57	13	7	55	28	62
AAK1	7.711742562233961	7.728228492681405	257.3939988647227	-0.15322778335840886	-0.17595699897644498	-0.121292312722366	0.8123375683001373	0.8312164702806311	0.7713675072643833	403	100	465	356	129	197	395	192	439
ANKRD1	6.903902693352244	7.7039219290672225	252.0126353803645	-0.15341812841736965	-1.1787963141907778	-0.06593996045711539	0.9587863673614452	0.5858283343486669	0.6800701857534971	2003	16	42	231	152	88	399	74	285
CUL4A	6.587780118251121	6.619086565537764	117.95988499036706	-0.15375454765901628	-0.15418725961355786	-0.10286469250845465	0.8301064900865726	0.8628855727713315	0.8181527638449151	243	32	172	210	58	82	192	91	212
DYRK2	4.841919654121838	4.951516205314086	36.22585920888284	-0.15376557095238003	-0.15830203297438347	-0.05415832748971221	0.8967797527901685	0.9144941440563934	0.9119440396593885	56	13	62	49	21	33	75	11	65
TRUB2	3.4545094869938824	3.633251052718725	13.191013573947645	-0.15380219588575816	-0.16897525191326418	-0.04310658818720861	0.9114084694011949	0.9269733800055876	0.9250697573241924	32	4	15	25	6	8	27	6	29
DENR	6.061296613115333	6.110746503874158	83.44631375235406	-0.1538640832262443	-0.2734831078760066	-0.12376632200134549	0.8592070777759172	0.7653075549543791	0.7638475004735948	137	40	87	127	53	52	151	53	137
GTPBP2	6.043183095463618	6.134120641431976	83.01106102574968	-0.15417752058377576	-0.11117480861421535	-0.052380863563814196	0.8739387671889522	0.932501480668807	0.9203748523086784	215	19	132	174	21	57	147	77	126
PCDHB7	0.76425633549109	1.8448306308196205	2.469709969243878	-0.15420025595418085	-0.534540961107108	-0.02075303452341995	0.9646075814548764	0.8962344589335994	0.921339995530078	6	0	12	0	1	0	6	3	2
RAD52	3.207691697636093	3.427129483329582	11.187222516204969	-0.1543732603819057	-0.18667984191208775	-0.04523650498539515	0.9173177226055784	0.9261246371438294	0.9176648254625462	33	2	12	19	6	6	21	9	20
ATP6V1A	6.654414488503818	6.877809439648269	145.0749098334974	-0.15438418008075244	-0.647128984106166	-0.1580322165495354	0.91456505195599	0.614305439156831	0.5863593682900579	141	107	90	158	139	89	195	65	225
DLD	5.775242016640502	5.8542625687142396	70.08673341861198	-0.15446697624342756	-0.3453587460213007	-0.13007505536871858	0.8768520981906806	0.7300403374019186	0.7363168138774022	115	42	73	82	46	45	119	33	129
HMGN1	6.596053119266258	6.648401999179698	121.68322611711137	-0.1545250746210058	-0.26114003666632785	-0.11741043942880952	0.8639202009607215	0.7837339847854407	0.7766079191637316	176	67	115	226	63	95	154	88	211
SDCBP	8.113403406337307	8.294277274548572	385.1747154144784	-0.1547110604641007	-0.5101312580739868	-0.13621795417118415	0.9079707046450686	0.6838559131227662	0.6800701857534971	272	177	507	391	406	240	532	245	574
ZFAT	3.90637339406361	4.082840655408498	18.949714498518574	-0.15487222752732985	-0.18953245518646883	-0.04739336693540284	0.9143697529580005	0.9185817484141763	0.9133290622698196	68	5	18	19	10	12	24	20	31
AP4B1-AS1	0.48905860764204073	1.5769597088438845	1.5810361319685748	-0.1549966434896973	0.3865429302372976	0.013731608821801399	0.9581792511609387	0.9267581744940253	NA	2	0	3	5	0	0	1	1	11
EIF4E3	5.456620693031576	5.577820375074334	57.188707926897145	-0.1550229119739237	-0.39933138787790284	-0.12477238664293654	0.9009840096822822	0.7218083670551564	0.729879344149869	60	35	151	55	23	34	95	33	95
TARDBP	6.840011937525826	6.8604250693702165	139.79395786551004	-0.1551095365554705	-0.14177932870045348	-0.10577033563695384	0.8146966446696865	0.8659529067632354	0.808053620510456	267	47	249	226	56	108	209	101	267
FAM208A	6.8761967691753085	6.903488310835377	144.54300762631726	-0.155147537776499	-0.1651169074669279	-0.10202861365090547	0.8280859160544253	0.8513456472734569	0.8208414666073652	243	47	249	208	79	114	265	104	206
XPO5	5.126424077227944	5.233106985542944	43.54738503269572	-0.15536598540642838	-0.14114149305300525	-0.06127328597081641	0.8806941306852538	0.9163350183702135	0.9002839283667524	119	15	57	89	9	32	69	31	88
SYBU	3.186422109656055	3.476261860933146	12.324084760294609	-0.15545484415238256	-0.11721748848721335	-0.020126301660534324	0.9425871430181659	0.9666882648881202	0.95987691373916	11	6	9	29	7	9	5	11	33
C19orf24	1.7308947741545353	2.567972268523916	4.927590873652702	-0.15546017654586133	-0.6110074005836902	-0.04073282775364811	0.9566338996035352	0.8355678157107452	0.8675852007964426	32	1	2	10	0	5	6	1	10
TLE3	6.753584882998803	6.803251640400375	134.03214850304667	-0.15548496904204703	-0.1684549366721791	-0.09016568258876252	0.8484026400710292	0.864399023905011	0.8473701059263952	245	38	327	187	49	107	219	99	216
ACP1	5.597133620058714	5.713916599208629	63.61031808859111	-0.15552047370901473	-0.41915617305623964	-0.1342884464896251	0.894910892755155	0.706463774608409	0.7025394596993796	73	34	64	96	51	30	116	32	114
MMP25-AS1	3.8554307105659795	4.043695187967289	19.02707213159617	-0.15573897493317662	-0.4480632784306743	-0.09680395400612661	0.9223213199811239	0.7751067776153798	0.7659918232631922	14	15	41	31	5	12	25	14	27
HNRNPAB	6.056968344759843	6.088463782521671	81.51780886546466	-0.15582225990284695	-0.18586402101228955	-0.10221933360658868	0.838028062343012	0.8333434416598602	0.8204822043699418	140	36	108	143	37	58	156	49	139
TMEM163	2.3935121302523923	2.8504067088846807	7.93828320716672	-0.1558564534185419	-0.4869016332522414	-0.04810435584018902	0.9565262450190367	0.8604343424393927	0.8522126397959756	13	7	1	15	4	10	10	3	5
DAPK2	4.050879724096203	4.2360750832899665	21.16853596500822	-0.15587386176126	-0.08203518045617826	-0.02274252166455278	0.9200579115076095	0.9691715318150071	0.9633831758155287	23	7	57	30	7	18	47	19	17
ZNF197	4.387897600344047	4.544576276498713	26.13525429222494	-0.1559383772572632	-0.11277566142636612	-0.039066349496244775	0.8998120223553532	0.9442663320573459	0.9374628657910937	55	8	58	40	7	17	65	11	51
PACSIN2	6.740753962380665	6.767242104063036	131.1273678131518	-0.15604236591472537	-0.1652274820644273	-0.10978763377383706	0.8224883216654891	0.8469791459907552	0.8007302388434657	254	61	206	220	41	92	213	92	249
NOM1	5.077093835286953	5.2693737875324205	44.637072675130035	-0.15613026227124235	-0.04349889047394688	-0.016221946533073645	0.9079707046450686	0.9825428817672771	0.9739534981267718	112	4	71	90	17	38	49	51	74
DENND6A	5.108416757768122	5.218863767641653	44.03956085636123	-0.15616919737680213	-0.22046979143355844	-0.07401916624605431	0.8930359256166149	0.8647139638849832	0.8677020317749953	53	27	79	77	12	19	63	43	83
ATP11A	7.8879744467353525	7.949223418380623	301.07262063281553	-0.1565266879182102	-0.265147759757655	-0.11807454870602185	0.8534912607527212	0.7899735986143923	0.7737176056489243	490	205	310	556	94	230	472	199	483
GTF2H3	3.788101586698056	4.076021806718032	19.41802298926251	-0.1565556037779871	-0.54110356622725575	-0.09486280274448743	0.9397625619108778	0.7564510947679176	0.7434223764789243	42	8	6	41	16	10	43	7	24
GPC1	4.897892682610662	5.247997042869551	44.03193039993658	-0.15657622012296646	-0.5938592056469871	-0.09622716396405377	0.9404702829559531	0.7141538091624645	0.737969241310945	241	15	13	73	12	27	75	23	60
EIF3C	3.066971793799432	3.597045544718141	12.74064549540198	-0.15666820899359965	-0.46365608930733354	-0.0637553538642701	0.9485955287153283	0.8363024917698397	0.8345628352741054	46	7	9	32	0	13	15	6	20
BFAR	5.614211820726376	5.69835247686008	62.99634671491359	-0.15669283960042724	-0.3771983189683104	-0.1347371940031729	0.8814298109254808	0.7119491943168824	0.7167543115246222	74	45	62	105	33	42	85	46	94
POLR2C	4.931329084651914	5.008848635627397	37.13840842630853	-0.15688686102482802	-0.1318886890126362	-0.06981283042570456	0.8653098485695996	0.9152370940143697	0.8903218201085588	75	9	62	72	15	28	64	25	71
RAB32	3.87569410105411	4.142058799626567	20.487357820687684	-0.15689484242570262	-0.5619725700675319	-0.1058609872040004	0.9277191730820443	0.7277515966295536	0.716690707213454	39	5	10	40	22	8	33	10	37
PPAPDC1B	4.3549729441733005	4.500021279810045	26.11820494566168	-0.1569088708404493	0.2076271918990561	0.03936091868603367	0.9100487998172999	0.9000836611911156	0.9318952023088002	41	9	34	43	9	33	29	35	23
R3HDM1	5.634487184811817	5.675890236296676	60.43366761993773	-0.1569736933282287	-0.11527411938893714	-0.0768292105728871	0.8418877971718608	0.9137301081622051	0.8772025463304627	143	22	94	93	20	53	91	44	106
CYP51A1P3	0.05800794424360754	1.4726642273017112	1.289141038860946	-0.15717783664277699	-0.009848867396582207	1.4683283765617587e-4	0.9637775457474789	0.998961426956903	NA	9	0	2	0	0	0	1	0	9
MIPEP	3.7084212968203567	3.827555368803575	15.795957452334505	-0.15718581463350084	-0.16073973604197883	-0.04766441283379116	0.9046907568805701	0.9265181936539593	0.9176648254625462	40	6	14	24	8	14	26	12	21
SLC41A2	4.469978701738844	4.61939463707941	28.65706937908443	-0.15721415317179788	-0.36310584149230213	-0.09783936644288518	0.9055320533059685	0.7899735986143923	0.7898568046131781	33	20	34	69	8	17	57	15	43
TMEM184B	6.222907499857037	6.317390321691716	94.9263500621212	-0.15737402634889897	-0.1528446532261911	-0.065244347483547	0.8766187150196408	0.90374550952807	0.8960091945043985	243	37	156	176	16	90	143	57	171
MARK2	5.521589600046078	5.593032485575196	56.75384758492014	-0.15747443670502065	-0.13341816710886842	-0.07199378196751263	0.8616742767756576	0.9108918815786662	0.8850396543174198	131	23	88	104	13	35	99	48	101
AC012314.8	1.3722105222625605	2.13668525321683	3.3494009887890197	-0.1575629931016324	-0.24783343926886156	-0.01441983726770078	0.9518119376793094	0.9445610333310375	0.9619847615907524	5	0	11	9	0	6	3	2	4
CEP72	2.0023168333584564	2.8276211815836216	6.549313379890915	-0.15763074863458376	0.15801072553483012	0.017638561538559548	0.9581349618545911	0.9689634837999129	0.9554325747701619	20	0	11	14	0	15	6	6	3
APC	6.282038030202443	6.395338481539897	99.90431645184766	-0.15768551084606927	-0.17221280967356586	-0.06278285100008771	0.883656174967346	0.8977991262256249	0.8960091945043985	293	20	230	121	30	53	189	81	181
PPFIA1	6.837740107037991	6.877768643858053	141.44821702130227	-0.15769037412207151	-0.13664562841784247	-0.08266099308576032	0.8370409170200295	0.8957207748908863	0.8675852007964426	360	37	218	204	64	136	214	91	236
LRCH1	5.675323537127447	5.825630226721036	67.34708099475402	-0.15772598790136572	-0.3118703084607336	-0.08811577107176558	0.9005568516252966	0.8118294634626733	0.8204442551256333	107	13	209	58	38	45	92	56	107
KDM3A	6.682007575565624	6.787547305888716	132.16930907127383	-0.15772843242571472	-0.1967385533872047	-0.07121938833921507	0.8806941306852538	0.8763340608707022	0.8761176400390724	251	41	374	194	27	82	204	123	214
TBL1X	4.756134517117839	4.850342060735859	33.13377388139003	-0.15780933397618493	-0.11629461674442644	-0.06045669223132297	0.8736801671542586	0.9309927961768297	0.9053976841651847	68	13	62	58	7	28	52	25	58
AP1G1	6.7324479459897	6.759692993722796	130.31037895352276	-0.1578573544293613	-0.1545596366449205	-0.09797699578347302	0.823662021228272	0.8604343424393927	0.8320836486937347	225	48	221	220	55	93	244	74	253
RC3H1	6.716856606006357	6.7630114141258515	130.6326166601492	-0.15790486622466543	-0.18617795229627382	-0.09825952508894781	0.8447136996722479	0.8458028277505442	0.8296513101703756	209	37	297	180	63	108	193	85	241
CCT2	5.696411598804287	5.740571119842834	64.14871438965943	-0.15801374080744113	-0.23002439816489664	-0.10643669048475492	0.8509235486868463	0.8072923054324338	0.8051508661351592	112	36	75	99	29	53	109	35	105
PREB	5.2360996043077215	5.304009017210131	46.13177896927009	-0.158087290838133	-0.10202957469259422	-0.0584379139154932	0.8628930861907211	0.9340427250425101	0.9118083753169566	118	13	59	83	17	32	72	44	77
ZMAT1	3.9508366331907423	4.070874328923027	18.919529273827543	-0.15812547220932507	-0.21455381176177557	-0.06289322691111367	0.9005568516252966	0.8900185882039441	0.8876521033711627	24	10	35	34	6	15	38	11	26
UNC119	3.8278698944529714	3.9371019796455236	17.267353080916482	-0.15820137356263902	-0.1899457772341	-0.051591058466899646	0.900268647046682	0.9071364570081977	0.9123463157039866	27	7	23	28	10	15	20	9	39
PKN1	6.539093000475089	6.733514790321006	126.94223326702834	-0.15832943032455038	-0.2981234124415286	-0.07110133209454071	0.9065325101140963	0.8410795641966693	0.8582418225615347	602	34	180	150	20	85	186	112	184
SRFBP1	4.628219563480099	4.781330407961852	31.636073931218682	-0.1583666868106096	-0.20358282071689898	-0.06242233857882463	0.9001339010022945	0.8957207748908863	0.8903218201085588	55	5	38	77	19	19	38	27	69
HSP90AB1	10.334618686074363	10.36853350841025	1610.913674619978	-0.15845787992120577	-0.20747027395111675	-0.11887469176665501	0.8267327491232135	0.8375708516240314	0.7791800692983706	3139	399	2180	2822	990	1172	2533	1233	2624
STARD7	6.543769710687689	6.660076997383071	123.80818499738098	-0.15846363966234714	-0.43801529893802627	-0.14572543317351572	0.8874961736546325	0.6838559131227662	0.6810540531023391	189	95	91	148	77	72	209	75	180
COPS8	4.57584659730528	4.851415605281518	34.50375323557413	-0.15854247412718883	-0.6138980695787707	-0.1143296551603539	0.9367001311013886	0.691933264227924	0.6853402840231068	53	27	10	94	14	18	54	26	32
EI24	5.929828432155329	5.980671403739657	75.77813505716138	-0.15858848946334494	-0.22918173149514198	-0.1077389796889086	0.8564090454113055	0.8101498233679294	0.801718655490905	184	42	73	114	28	54	110	57	131
ARHGEF40	5.486065755713516	5.664024823553492	58.834310052733024	-0.15860539054646317	-0.16206382807058517	-0.04717051759462271	0.8992123525441273	0.9187926829508635	0.921339995530078	183	10	134	91	11	37	96	40	134
EIF2A	5.741526518072138	5.894743376241511	72.1254331447001	-0.15869840036947272	-0.436017393458315	-0.122716874237931	0.9026112766235408	0.7214384591423267	0.7198201318878282	62	27	99	108	68	51	122	26	124
AMMECR1L	4.598081236983629	4.679879145499859	29.807295742949584	-0.15877671632705198	-0.16965114991144117	-0.061950605004045124	0.887210272683566	0.9003543176553098	0.896365705796129	36	11	54	51	15	30	50	19	38
MSL1	6.947303491524467	7.024305359360568	156.93215653488156	-0.1590041249494692	-0.23989144164574785	-0.09940878920648931	0.8672397328792926	0.8240598592871918	0.8150170810073764	224	35	398	211	87	110	252	124	239
SMYD2	3.995723672898309	4.116408172316569	19.523272031378873	-0.1591555353220415	-0.12991816753549865	-0.04377303456411344	0.8998120223553532	0.937801394115827	0.9272200934546724	46	6	18	35	10	12	25	21	34
ZNF93	2.2258639641032194	2.71095787326842	6.314029903987649	-0.15918179162691917	-0.3172627163504375	-0.041053222382220395	0.9447607817223719	0.9110548185888679	0.9002910527442815	12	5	8	14	0	2	13	6	8
ENC1	4.645074931412729	4.954277988253634	37.24247135364568	-0.159245177918107	-0.6228073633479216	-0.10919497909680141	0.934451991171232	0.7021395300750907	0.6879744198874688	118	13	13	34	38	12	39	32	61
PLXNB1	5.803558230175095	5.948595374476775	72.64791015433951	-0.15950947510022978	-0.12042549545442725	-0.039738778049035015	0.8937116551559763	0.9376383263348647	0.9359310547230778	230	19	112	139	11	59	90	70	126
SMAD3	6.02010307766114	6.081890823541427	80.31348139788928	-0.15978599200229696	-0.09563851089120953	-0.0586309330097082	0.8513508406341681	0.936470012184467	0.912634759682002	171	22	137	162	23	74	122	67	120
ADD1	8.274337700313641	8.304625493505911	383.2287517960555	-0.15980346837634396	-0.17938853641579786	-0.11184639779811964	0.8193173752111729	0.8441320651087919	0.7966807411954541	788	111	850	541	145	272	616	285	681
SNRK	7.249800819768502	7.290213621459327	189.4590463810461	-0.1598041476511472	-0.21694871545078914	-0.11439914162355934	0.8385955313504133	0.8102044859690811	0.790801666291579	280	70	427	225	94	138	330	119	327
AC092071.1	2.6664813577412505	3.12839139901806	10.4278020331309	-0.15980600264877345	-0.3263105587965027	-0.03696106299533788	0.9538637598971333	0.9199950964177137	0.8917900222641333	10	12	8	4	6	9	2	6	24
RAMP2-AS1	1.8028687427584298	2.4835596771689166	4.74107489651497	-0.15982705525990715	-0.17584414366769896	-0.01426562395675645	0.949403139030298	0.9606617301245716	0.9662144860543778	10	0	18	5	1	1	8	8	6
RPL15	8.094693286556115	8.152401006385848	347.70906840615436	-0.1599782484257582	-0.289714355364715	-0.13113336797302594	0.8499513336707404	0.7625668535156355	0.7435542684530975	449	190	411	424	237	228	569	244	555
ZNF865	3.8806355119271307	3.977571381986776	18.11495715867848	-0.16009243629011782	-0.2555737643754915	-0.06870904075013869	0.8991874809570017	0.8628855727713315	0.8688154394719426	39	11	18	21	9	15	29	12	24
ZNF407	5.527518935343944	5.733176598375348	61.780858902938114	-0.1604113035885034	-0.18906131191001727	-0.047599185806087574	0.9037512878898853	0.9095631829434323	0.9176648254625462	237	8	105	104	13	38	95	45	138
STRN4	6.257779178060456	6.318905426841025	95.16533847001311	-0.16049963400042644	-0.14464176328008746	-0.0745145139947585	0.8517324781612389	0.8973335443102615	0.8795657601287598	294	31	146	130	27	75	148	80	150
RTF1	6.423115877296154	6.44658668044162	104.74029101338421	-0.1605756923571057	-0.15156700863281303	-0.10080198738415952	0.8193173752111729	0.8604343424393927	0.8225765292356411	192	39	192	147	45	80	143	82	198
PLA2G16	4.996239024028419	5.1035694924111095	40.16831812619814	-0.16060152109652723	-0.20890935891076748	-0.07071753893441514	0.8930655218440514	0.8710102768625283	0.874014829866114	87	13	32	94	19	36	78	22	55
RP11-255H23.2	2.3220487663855303	2.6324917400580676	6.625593686983131	-0.16064393615133246	-0.3518460214250923	-0.03919099101549346	0.9397001400955929	0.8985221977081349	0.8965703603503968	5	6	12	5	3	3	7	8	7
HBP1	5.95207365846078	6.020651760864204	77.92200696000026	-0.16073778569644165	-0.2847720734983334	-0.11611410891533712	0.8766187150196408	0.7768617027601576	0.7757646318165203	73	31	160	133	42	56	112	58	125
NUP62	5.581870054448308	5.636013637878139	58.95088837119399	-0.1607632260839061	-0.09972142533460139	-0.05647105746130924	0.8513073828109746	0.9339461251622921	0.9158637289158371	120	26	93	91	18	63	101	35	84
ZNF391	1.7687877650250983	2.1752790806607356	4.158245757090778	-0.16079161879520512	-0.4312152533480014	-0.03961845804244913	0.9404702829559531	0.8711471017580498	0.8859879484894038	3	4	5	9	1	3	6	2	6
TBC1D10B	5.780480379555016	5.946203351926873	73.00262632509941	-0.1609088742279794	-0.17272245037344797	-0.05115326036862457	0.9015680775891408	0.9128426779185336	0.9133290622698196	216	33	121	111	8	79	103	38	127
EPB41L5	5.272650201291285	5.40079241250202	48.99019505488373	-0.16097415375827354	-0.12029750793970087	-0.04810261594261666	0.8839676154589076	0.9340427250425101	0.9250697573241924	120	16	81	100	9	24	107	38	90
NCK1	5.2158526467426265	5.336127391262316	48.96173156552373	-0.16101659548584238	-0.4653395052087004	-0.14440953310904184	0.8878745198805229	0.6817299972559009	0.678662015193724	67	25	59	49	44	27	75	23	90
TMEM127	6.181898588234429	6.269478434646988	92.69853064023951	-0.16109692748671126	-0.26247422320014435	-0.10661931779053552	0.867811504809202	0.8075894654042313	0.7965336638813968	149	60	147	172	18	64	142	64	163
RP11-800A3.4	1.2076829806603167	2.2036852750410305	3.76544079600707	-0.16110343854679218	-0.4728042880377973	-0.018137502424533655	0.9613903542196909	0.9055981130999976	0.9383385172379711	1	0	4	21	1	7	1	2	4
NFXL1	4.526832431742117	4.702213846154922	29.583665825064013	-0.16124409043889576	-0.28860776496514395	-0.07563937534706355	0.9048413825455798	0.8414983041388597	0.8503463909739798	62	9	94	24	9	19	47	18	60
RAD18	3.291364218152668	3.594684196133012	12.832440296242089	-0.16132194373400227	-0.0924337317029836	-0.020040178316375484	0.9316457061336825	0.9694314605694809	0.9645873073820931	37	5	9	22	5	2	25	12	31
TFAP4	3.1128928908369167	3.353417088377844	10.717592420658105	-0.1613331733755386	0.0833251418759384	0.00620052879863731	0.9246689399034549	0.9716435360355306	0.9890071060317914	27	2	11	17	5	11	21	12	8
TFG	5.990641993197426	6.054044410333915	78.97951039409953	-0.16133528049424853	-0.1752345660961183	-0.09296142846032097	0.8500448025629479	0.8638030056926567	0.8407095255721841	146	16	146	139	41	54	128	59	146
NAV3	5.039987144058836	5.186952626636002	42.2675756630438	-0.16133937419608313	-0.24597423630832607	-0.07139289346303451	0.9020946095592692	0.8582204224542679	0.8678218854771647	153	13	32	72	16	22	62	29	99
FGD5-AS1	6.481005135977075	6.514102796944623	110.6562741746753	-0.16145327313201868	-0.2438261080183579	-0.1277744541810028	0.8297522515900366	0.7716064056434319	0.7586657987823388	169	63	149	158	53	73	191	76	181
BACE2	5.068027687493197	5.173639951451951	42.25745548713011	-0.16146581929352002	-0.14872489121981347	-0.05207587322438501	0.890025178056423	0.9185891732271712	0.9151286737885488	87	15	35	103	16	28	65	46	55
CTDSPL2	5.795373654452969	5.842335323075196	68.15540712678265	-0.1615277440477843	-0.14508658196860605	-0.08407641084103291	0.8418877971718608	0.8894606404084603	0.8642457776448121	122	18	125	108	34	48	94	59	127
B3GNT2	4.126860462942755	4.279754699480166	22.302705014175793	-0.16154928520521813	-0.3307157110857905	-0.0828414800801136	0.9101510595663959	0.8240139078211411	0.8260234083486733	23	13	52	29	9	9	48	15	33
CERK	5.104095556155627	5.248226065736282	43.69337352752027	-0.16158263576172988	-0.1338418915504963	-0.05024646770349958	0.8849560036668157	0.9272989264730475	0.9203748523086784	108	7	99	72	13	31	70	27	102
SLC25A30	4.273532385097651	4.408714746845774	24.76349919084487	-0.16201229403634096	-0.25532417194078655	-0.0703298580846414	0.9025248904522267	0.864399023905011	0.8685746727206346	32	16	33	39	11	7	45	22	44
WDR4	2.9753900382059006	3.618026314179819	12.173764276551116	-0.1620581179574587	-0.49919654901519667	-0.05899160663108682	0.9479498688056633	0.8273365852628846	0.844261894180789	65	2	18	23	0	6	27	6	20
SPAG1	3.446535101544181	3.680820676603246	14.00585419431047	-0.16209126973461976	-0.17622740630739175	-0.0359626833573402	0.9223213199811239	0.9340427250425101	0.932479750026581	30	7	12	23	7	3	28	8	37
ABHD17C	4.0741109661929205	4.173742329024015	20.62829207140382	-0.1621495488397481	-0.27908728613766065	-0.08186646777948658	0.893959537797104	0.8363024917698397	0.8445288149948025	26	11	28	42	9	15	28	12	41
UBQLN1	6.889944277472155	6.945201137687637	149.2939462036268	-0.16215495921722742	-0.2522024289623899	-0.1184091140465996	0.8424174501317969	0.7920517444902964	0.7766079191637316	248	44	179	239	111	94	221	116	264
USE1	2.4449352202369146	3.1559332011837355	8.479494876109664	-0.16220219441382255	-0.26431899332116654	-0.019572437655900936	0.952661993543734	0.9335960425076366	0.9538799388043429	47	1	12	10	0	8	4	10	16
MPC2	3.5803646024910765	3.8011864629999845	16.94317491230194	-0.16223470564144563	-0.4844805304124789	-0.07782131058026484	0.9261017043214868	0.8041952503952735	0.7835772432901424	20	11	14	12	17	10	12	17	21
SUV420H1	5.65210806809812	5.690047067793769	61.26115901558258	-0.16225964750412125	-0.1381072982396704	-0.07843015133767328	0.8385955313504133	0.8937273631597688	0.8728531792101011	129	23	98	86	26	48	79	42	134
SMIM5	1.4366972799310807	2.1173260161297973	3.5422712946543724	-0.16238559548695164	0.24917181573762823	0.017358534112180798	0.9507919816805657	0.9461674394706818	0.9536000690985099	4	0	7	8	1	9	4	2	2
MAP3K4	5.0550676470855205	5.196291360716963	42.60227449002729	-0.16244239420600898	-0.20226094736677136	-0.0709652245917197	0.8877389077646103	0.882273368429115	0.8750927687720885	116	6	69	58	25	30	87	22	77
IQGAP1	9.7072196969911	9.746563007095395	1050.1006788038906	-0.16256250089347427	-0.23491587048959414	-0.12441266710727822	0.8288534955527104	0.8093467939454587	0.76516941750848	1335	595	1501	1300	580	792	1692	682	1778
PDS5A	7.695117252839751	7.7166592861358385	255.12763091415246	-0.16271323654922168	-0.18661823622170398	-0.12228000632824515	0.8054067702176542	0.8242183643983755	0.7697550652575965	459	88	318	467	137	203	412	167	443
NNMT	6.907365996063008	6.938592051228843	147.7839007115395	-0.16283052544732798	-0.1513034797277273	-0.09460756947999296	0.823662021228272	0.8696566592974848	0.8395262046126465	324	56	175	288	55	101	217	136	245
WDPCP	4.049421102880334	4.178947256357222	20.396212720784447	-0.16292872594135724	-0.16907466627269466	-0.05247101485148556	0.9004172085668242	0.9185817484141763	0.9091748063502283	53	9	17	38	7	12	26	20	39
SUDS3	5.8507882298803455	5.902084889237993	71.92463845993389	-0.1629672486745514	-0.2542889259641876	-0.11375122542607333	0.849448261942394	0.7893863709546196	0.7883771001444198	112	28	109	90	49	50	138	45	104
YWHAZ	8.806190245369487	8.860072452542738	568.1794899350408	-0.1629741973619405	-0.2719148387162011	-0.12726511272697336	0.8445469114796249	0.7811768556182441	0.7546246384490166	691	335	732	698	344	418	902	353	973
TPRG1L	4.752542953119231	4.846572643659421	33.87454125693771	-0.16299228336418084	-0.31839546276247566	-0.10671667812284433	0.8814298109254808	0.7826050516016961	0.7885683395583599	55	22	34	66	13	18	58	20	64
SH3BP4	5.624770684755488	5.673546752894864	60.70445338525029	-0.16299513244392574	-0.1390421338943608	-0.07012348730299466	0.8530234495861427	0.9000836611911156	0.8883748484628486	150	23	72	84	28	43	70	55	121
ZNF71	2.8224228809688277	3.219813812770624	9.321042880159993	-0.1632044323945993	0.05788207195705444	0.004662123787054608	0.9345963716637137	0.9841533740902287	0.9913312503172116	33	2	17	9	1	12	14	11	7
TJP1	8.19010144811224	8.229197658960516	364.10714228776357	-0.16332455798182485	-0.1993274946825797	-0.1120001828254073	0.8280859160544253	0.8338023350595433	0.7963306574978161	758	87	736	469	193	278	567	278	582
FAM198B	5.800296461630214	6.064753269256952	83.02900943409497	-0.16333605764814252	-0.7361620171123631	-0.15915307966603787	0.917597590143594	0.6019002721705538	0.5494710948149654	63	68	87	59	80	46	138	42	76
COMTD1	0.6139930901075901	1.4916602634727136	1.4651994588033528	-0.16346655805946522	-0.08095901312846264	-0.0027879823162046194	0.9480279755806914	0.9841435831989402	NA	4	0	2	5	0	1	1	1	6
HHAT	1.9374293774258917	2.3767077620657346	4.5382221746935025	-0.16347182642033112	0.014281427902273346	-0.002109609208133143	0.9367947722611334	0.996273767144958	0.9950327641756798	12	2	4	8	1	1	11	6	6
RCN1	6.665961971605295	6.740083300397255	130.08279031960615	-0.1636417421508953	-0.33834676158744065	-0.1347995097066833	0.8582769427059742	0.7230160245270804	0.7249636461932101	178	55	136	187	106	82	185	86	236
ZFYVE26	5.959563225540256	6.039621560664649	78.06351912790261	-0.16375526849639294	-0.18593674440688293	-0.0834786662713703	0.8617928602196413	0.8653971724960212	0.8592510599940311	235	16	115	105	38	59	141	48	138
HNRNPH2	5.783445907790067	5.838650630345314	68.61316388542375	-0.16376142062710625	-0.24408477023994482	-0.1064993976040445	0.858965855325155	0.8035722126940008	0.8019440119100982	86	32	107	112	37	33	121	54	121
DNALI1	3.8444519136399986	3.9961230645355954	18.458254138036025	-0.1638525779602456	-0.1349179355486826	-0.032599271630574383	0.9126515078356069	0.9463807725560526	0.9414930833836774	20	13	26	28	6	16	13	19	32
UBN1	6.494505269583388	6.547611534098854	112.08536722968324	-0.1639133466391053	-0.1164526305791013	-0.06534678268471152	0.8435000947445646	0.9188772377087091	0.8983179827990982	240	28	174	185	54	60	158	114	218
GTPBP4	5.846900489692241	5.9052007423711945	71.1045383714748	-0.16403055409736436	-0.14626891607256107	-0.074361519092098885	0.8499513336707404	0.8964493151628725	0.8795657601287598	141	24	87	162	25	68	104	44	127
MED8	4.232099005667683	4.375173374362446	23.134771760115942	-0.16418195802845523	-0.14256959528311017	-0.054847015156175107	0.8872838571132154	0.9272496832532259	0.9118083753169566	46	4	43	45	10	18	34	14	53
CTD-2006C1.2	2.8939074243981953	3.2818528897655534	9.854805916741745	-0.1642527310725408	-0.1425849832125008	-0.020663020855894974	0.9349491864257029	0.9579240369697223	0.9577329037524854	10	2	13	32	4	10	8	3	31
POLR1A	5.999574921715635	6.138960579008327	83.00506144468487	-0.1643035021830356	-0.18056899004535426	-0.05851695704153921	0.8842688689802329	0.8986746564569925	0.9002839283667524	286	15	122	163	19	69	146	51	145
PTPN23	6.3552104398528755	6.471267195217057	105.77991966942677	-0.16432050862724626	-0.21464104860533073	-0.07587619665673141	0.8807596148094121	0.8629411878827756	0.8675852007964426	361	40	176	145	17	70	161	88	183
CSDE1	9.050811191489894	9.104166075031985	671.9922844621046	-0.16436550040116055	-0.25741486268515146	-0.12166534463891558	0.8411620660145467	0.7964626893202954	0.7676845264103784	1249	246	1016	605	489	507	1096	463	1021
HIF1AN	5.9766740393153395	6.021606516782025	77.29111812354876	-0.16444777776565458	-0.15855897045452905	-0.08982343256120581	0.837822875149438	0.870622984598771	0.8491803925209966	155	29	98	167	26	59	137	58	119
DEGS1	5.386313558506024	5.462610322279455	53.30708860576392	-0.1646421432623291	-0.3617001427359841	-0.1319485775978595	0.871005021703512	0.7198564934500872	0.7289250778663672	98	32	50	61	35	40	86	30	76
ZNF208	2.167029513617282	2.644121538069489	5.482198935633977	-0.1648208890400869	-0.20570998738228474	-0.025162988151177502	0.9339207244071585	0.9403050938723729	0.9425422835110697	25	1	8	6	1	6	12	2	8
GLS	7.334201418762504	7.373000837336046	200.8341031845328	-0.16487681177039185	-0.21444981838246904	-0.11355953013094681	0.8317771994687749	0.8122720693954956	0.7931690806824188	295	85	238	403	103	116	371	131	381
RNF146	5.421591719422107	5.493495895014054	53.98676737162426	-0.16492097937659952	-0.2299128587827366	-0.08653920041809884	0.8724630180019517	0.8408929127947902	0.8425476135179815	70	29	99	62	27	29	93	53	68
IPO13	4.078487615032821	4.3049665905606185	21.915608691156883	-0.16494444305108724	-0.1608697366103478	-0.054981914474712595	0.9083909795186058	0.9294677151196654	0.9176648254625462	63	9	30	44	2	22	34	13	38
PCM1	8.488810473429051	8.515897399531024	445.6955287616202	-0.16495637236473645	-0.21135817362857687	-0.12603714223499946	0.8076010997265967	0.8075894654042313	0.7593071779981286	679	156	769	585	275	327	737	303	758
OTUD7A	1.728358337548506	2.158607743604052	3.7912144315333376	-0.1649780310845318	0.04971353369260132	0.0012224078504239216	0.9347605050918435	0.9881881324807148	0.9978486579354604	9	1	5	4	2	1	7	6	5
NACC2	5.4838205253997705	5.581619283172012	56.00986826353571	-0.16499497648380398	-0.13330546441799596	-0.05809818531551594	0.8680996834014895	0.9193461511580209	0.9086905661318517	185	13	79	87	17	48	81	42	103
ERBB2	5.43960264218546	5.644661931139658	58.45332414413597	-0.16499721495161393	-0.10791313877914213	-0.02481175211482786	0.906229577789013	0.952882750124219	0.9598810762868878	154	15	62	165	8	58	75	60	71
ARPP19	7.087475957166903	7.150471679132135	173.28621537438374	-0.16507446563029918	-0.31157625554243945	-0.13395439791395314	0.8518283514584756	0.7393720698507682	0.7350930584812615	213	106	222	217	105	124	297	95	285
PNKD	5.719187223939941	5.840057645269318	69.8837139375369	-0.16514879534195614	-0.4564333189766396	-0.14232917118583563	0.8900304435771993	0.6829739430799826	0.6812607150056056	94	54	48	112	40	41	82	52	112
C7orf43	3.0482272611504517	3.4079992687550837	10.603508595064968	-0.16541248904079203	-0.13434230333187797	-0.027518822815064816	0.9248033268289518	0.9552129261281452	0.9509337229881978	35	1	24	15	2	11	11	8	23
PLS3	6.152947655472625	6.235743358957435	91.12178830308652	-0.16557664176155237	-0.3279335662986155	-0.12500874786757513	0.8741792818542874	0.7475192402599556	0.7485880025764441	140	52	181	73	48	46	156	57	172
CTD-2600H12.2	2.266827094310898	2.5507801531980343	5.665897786229808	-0.1660897766045925	-0.27543785148443534	-0.03592196511960323	0.9267615441135567	0.9117630760307328	0.9194621642171633	13	4	4	9	2	4	10	3	9
EIF1AD	4.182122771466545	4.44050231513202	25.186913476723717	-0.16609019241524522	-0.3668154756979057	-0.07796164382846832	0.9118527031537123	0.8321488617507321	0.8214026897840095	45	3	37	31	26	19	46	7	46
UBE2F	3.714531721200779	3.8812227122164686	16.719566175814865	-0.1661303827772608	-0.34891132348327186	-0.07723122312285498	0.906416108145104	0.8273365852628846	0.8370654196571795	22	6	23	25	14	9	34	6	31
OXA1L	5.6914001207522125	5.7281527272279815	63.583496870542646	-0.16613805286053857	-0.1509554195751314	-0.07614716192466589	0.8418877971718608	0.8867688161152202	0.8744811704040932	109	29	91	84	32	61	89	52	82
GTF2F2	4.790130713370885	4.87758927378618	34.50006625823046	-0.16632344475398034	-0.217214472166933	-0.07571170971081519	0.875284793264371	0.8604343424393927	0.8684129324426857	66	14	45	46	21	28	53	13	77
RCN2	4.8134606617578575	4.905866279656654	36.024748788542944	-0.16633287421997617	-0.4058025982956189	-0.1293170677116353	0.883656174967346	0.713438089868207	0.7212316485789884	57	25	29	54	21	21	50	26	55
USP19	5.241500188185981	5.311196681439806	46.271169680414715	-0.166337171043439	-0.1257697769421788	-0.06776662849391844	0.8517324781612389	0.9163350183702135	0.8942798795774203	113	14	62	91	15	33	67	37	94
NUP85	4.5559461187705415	4.732919021081743	29.898421325865613	-0.16639557907486177	-0.07991892468344769	-0.03250071962477107	0.8900304435771993	0.9642697379344922	0.9531260760545283	69	5	64	60	6	26	50	27	45
CPED1	5.235414855702674	5.372788423646319	49.08307748103008	-0.1665016190763624	-0.20091913294688593	-0.0590651866316521	0.9016342944933705	0.8961875169048696	0.8946041931245334	96	21	113	33	22	19	92	54	64
FAM129A	7.104372849443286	7.20349974623563	178.53121609321488	-0.16661338980856122	-0.27236202320890485	-0.0957424830944775	0.8806941306852538	0.8150950902508659	0.8124570538168602	279	73	463	132	89	89	355	146	247
FAM107B	6.757017211405933	6.828441752609521	138.45176399390814	-0.16678393112402	-0.323686299662179	-0.13087563049075215	0.8599148304820683	0.7376956427361121	0.7372919456500878	156	89	194	177	78	99	250	72	217
CCDC6	6.604974447152251	6.692968258282399	126.296187244204	-0.16700924188072008	-0.3677120067429789	-0.13640421776416325	0.8698899821415252	0.7141538091624645	0.7161091540041274	213	89	97	168	71	99	169	71	213
GRAMD1A	6.100175605049188	6.173851561262336	85.58182835849972	-0.16707670052204507	-0.16280928322432292	-0.079016290439843	0.8509089544884512	0.8845426965007086	0.8688154394719426	154	25	186	172	22	67	154	56	147
SNAI1	2.727749951206718	2.956065181009646	7.672470041477719	-0.16722425289365248	-0.128377292777394	-0.02999741924841722	0.9119817027828723	0.9551748494009638	0.9431438212579121	15	3	10	17	2	8	11	5	13
ZNF496	5.3159358667074414	5.442601719519818	50.68220691357834	-0.16743621319990593	-0.12174026106165357	-0.04642285461004458	0.8792414497967831	0.9344966270210511	0.9267390445787431	112	16	70	128	9	39	72	50	80
ARFGAP3	5.532304516730036	5.796493302402846	66.66950814711048	-0.16749074868843367	-0.4865367437650401	-0.10726065066410483	0.9083909795186058	0.7359568743309701	0.7362631501626613	110	5	120	83	71	37	95	36	125
EIF2S1	5.937854156503282	5.969262241036766	74.71539686385191	-0.16754061403699516	-0.18035140786407347	-0.1070718991459705	0.8217035967995113	0.8363024917698397	0.808053620510456	145	29	95	142	32	51	128	54	131
CC2D1B	5.052302229322576	5.201709098951829	42.33096952156954	-0.1676932175885241	-0.08459520547794674	-0.03349792550281279	0.8849560036668157	0.9581681533887204	0.9529933765853574	115	11	77	78	7	39	51	30	95
GTPBP3	3.166476361472493	3.6187451376342445	13.192158193981587	-0.16771307720778741	-0.39988863978627626	-0.0490967311641779	0.942242514561226	0.8629411878827756	0.8745896821013649	57	8	5	22	1	11	9	11	24
SCARF1	4.354919801163671	4.568083055738327	27.306354592335904	-0.1678344059812704	-0.20908029564560868	-0.04823359226709009	0.9119724329674201	0.9110548185888679	0.9091522470592152	44	15	72	23	7	30	50	7	45
SPIN2A	1.7067931095355837	2.3140443370454458	4.986728290062244	-0.16783490462336134	-0.6216651554583497	-0.049229296275180134	0.9518119376793094	0.8363024917698397	0.8181527638449151	9	7	1	7	1	2	5	1	12
SCG5	0.7915548325832731	2.101857820188719	4.345780296331808	-0.1679517107972486	-0.9002716749825015	-0.03792989474102142	0.966539144232272	0.8355678157107452	0.7766079191637316	4	0	0	5	10	0	5	0	11
MATR3	8.498832916391928	8.518573433798839	446.4849236652963	-0.16809126063205998	-0.19768098960200425	-0.13141446914986418	0.7881170018014011	0.8125567069147731	0.7495097443002897	772	160	668	612	269	309	756	338	720
BMI1	4.46961297318419	4.561105638832178	27.949693208926664	-0.16820087204916756	-0.38833952472745686	-0.11840661592206304	0.8807596148094121	0.7349892497575827	0.750240292681288	37	14	34	40	21	18	46	14	46
ZNF419	3.2057741938358735	3.429669674613464	11.264685726437841	-0.16823439806290238	-0.22947066560907745	-0.052096778091772926	0.9097950059302277	0.9052123004689664	0.8999596380533016	24	6	25	14	2	7	19	6	25
SYNJ2BP	5.811896018846363	5.868626914506875	70.62485430869522	-0.16826242887868437	-0.28520146714242606	-0.11835298031621691	0.8525328021944426	0.7713848034850939	0.7695790684205884	98	34	84	101	48	48	120	55	89
BRF1	4.584948014517734	4.867151534842578	32.628716140627226	-0.16830036711550544	-0.1772353890653191	-0.03938387380492178	0.9084705489955269	0.924924573756551	0.9305433037224827	106	3	68	65	5	27	56	22	60
PJA1	4.62496192133109	4.7852869972872805	31.372367409482788	-0.16832847236431922	-0.11075898821519693	-0.03528219173687239	0.8956573178117431	0.9473354328311226	0.9425422835110697	99	8	29	67	8	22	50	34	44
NUDCD1	3.993906098628325	4.125493210764779	20.15388879189314	-0.16848654215316203	-0.2822252081848332	-0.07127274782677023	0.8981324003409825	0.8513456472734569	0.8653325192997697	32	13	27	25	10	16	37	6	37
PDLIM7	6.361404252002184	6.4911354302317745	107.13895097490878	-0.16850413302663486	-0.19264942886242375	-0.062412291057183975	0.8831193090040721	0.8907435387710491	0.8933288353000806	356	33	222	130	18	75	151	103	166
MT-TP	0.6985951609843395	1.8611118616830642	4.224249545225906	-0.16861788046532794	-0.9565089604532271	-0.03663030254816726	0.9693024264564695	0.838488212352474	0.7766079191637316	0	8	2	1	2	5	3	1	0
CYP27A1	4.442994815042525	4.753686713811299	32.66096484932425	-0.1688626561207655	-0.6177403025311523	-0.10464159002412347	0.9231795835736905	0.7141538091624645	0.695291426642254	79	9	27	16	41	11	32	30	49
C7	9.435596986060334	9.52590979065876	901.729648899366	-0.1689289302914924	-0.291987868690426	-0.10984888458971309	0.8661753105059653	0.8027281932005238	0.7851715762926087	2009	393	788	826	690	538	1276	833	1322
PEBP1	5.971499647659673	6.069239717119374	81.38364667790783	-0.16894668879637562	-0.36113719603164157	-0.12885023858000222	0.8653098485695996	0.7306700280098661	0.7312040011724401	139	66	77	123	28	45	147	50	129
PHF6	4.8156933173133725	4.874617540790874	34.95062817134778	-0.16933070705299108	-0.2695388546173838	-0.09764303850740502	0.8638400680793069	0.8075894654042313	0.8131647513488137	57	18	42	44	22	31	48	23	50
C14orf169	1.7677000631487176	2.72279707492188	5.545984355623076	-0.16957346067885992	-0.0682383604007422	-0.0025040047528695885	0.9587863673614452	0.9858267297280051	0.9931534149054427	23	0	9	12	0	7	16	0	10
ADIPOR2	6.062755998152383	6.154432984279631	85.42275438046119	-0.1695954396664681	-0.3056013120923167	-0.11200107874792031	0.8764510271178894	0.7768617027601576	0.7766079191637316	85	31	206	121	48	50	170	49	140
RP11-43F13.1	2.915684050754666	3.1866989534231234	9.320921762497003	-0.1696979665540366	-0.18851109929952198	-0.041048248997620405	0.9186748753594276	0.9339359069807139	0.9201578871957186	23	5	10	20	1	8	15	8	12
ELK1	4.9915766169531155	5.0698624078961085	39.33554105837832	-0.1697121427085173	-0.16049815279899854	-0.06332919923888283	0.8708323090505552	0.9003019598344226	0.8959750026079437	66	15	42	92	16	33	44	34	71
DNAJC9	4.075751759025228	4.276191551371229	21.28474027924677	-0.16984980727854157	-0.07892523681363058	-0.029530989276720012	0.8981324003409825	0.9688473775100757	0.9542288475450983	61	3	32	40	7	23	43	11	32
EDIL3	4.74310006863523	4.966500728617781	35.95403767796425	-0.1700154263315708	-0.2726292067988263	-0.0650240733311589	0.9083909795186058	0.8635841636279804	0.8690780382331508	76	5	102	32	20	13	77	26	65
TRPM7	7.184478737897526	7.200725813199067	177.9656829658308	-0.17016180531954328	-0.17849175091392105	-0.12532982270767457	0.7842262424247756	0.8226041090507642	0.7595068182659116	345	67	239	291	88	143	298	113	306
SCFD2	3.7108970727210053	4.034199269393845	17.687780472658016	-0.17020752093541117	-0.2862805171950191	-0.06147649128439783	0.9195363797712304	0.8808989342168511	0.874014829866114	58	1	21	34	10	10	38	8	35
PIWIL4	1.217501211391973	2.063201805081689	2.933360821630629	-0.17022451455618673	-0.5997651141305249	-0.03597662139346853	0.9484350908677717	0.8458028277505442	0.8770785333544615	3	0	11	11	0	2	4	1	7
SLC43A3	5.216292829764093	5.263060503154276	45.280824485329845	-0.1702603659189973	-0.14131010645054587	-0.07457388226621797	0.8435487437499666	0.8986746564569925	0.8793042853591857	85	16	85	56	21	37	67	40	66
NPEPL1	2.146012614960188	2.777100470447738	6.025738444276075	-0.17031427800640236	-0.06466105066344009	-0.007504961425404526	0.9451121246746822	0.984472572877537	0.9833121756703496	18	1	13	12	0	4	22	4	4
BRAT1	3.595589337836862	3.9428433250436274	16.221127618904344	-0.17037153859825652	-0.15510095867228724	-0.02983041292346523	0.9186748753594276	0.94319355294123	0.945485975531199	52	2	43	21	2	10	23	19	27
POLR1D	5.715314490154193	5.7904085406974195	66.79272453332281	-0.17043698011534184	-0.3529416810345882	-0.1378897933046529	0.8559106310948494	0.7141538091624645	0.7199968147239532	85	26	98	87	54	40	106	43	112
ZNF227	4.20582443685253	4.30555364097575	22.65416524376012	-0.17048029579800647	-0.21244319976855067	-0.06503978257252005	0.8842688689802329	0.8813791425872808	0.8851663028803193	31	12	37	38	9	13	51	16	29
LTB4R2	1.46476668245951	2.189452234759352	3.570514845860296	-0.17075809832679373	-0.39583347674046754	-0.027519390427710188	0.9479498688056633	0.90374550952807	0.9192788076966655	3	1	15	7	0	4	3	1	9
IGF2BP2	5.831713314400037	5.910028536130924	71.49703951964173	-0.1708633584304609	-0.12163686823525638	-0.05296712265681802	0.8653098485695996	0.9261246371438294	0.9179209607784091	120	19	163	92	33	58	69	62	153
NSA2	6.253198217944728	6.38130943090533	102.38130173326059	-0.17092890773908698	-0.4741274107215705	-0.14725384858293752	0.8806941306852538	0.6731515314759443	0.6685398658766484	123	77	96	105	74	82	120	58	152
RECK	4.916554708150771	5.046367075301071	37.98188079980224	-0.17117769715687506	-0.1037856381439902	-0.042264547056201494	0.8775246732908459	0.9442663320573459	0.9335399620554875	89	7	80	54	15	20	88	33	55
LRRC48	1.827733844658296	2.629423251765144	5.405825569358424	-0.17121861409724343	-0.7270144026541392	-0.048158328485348144	0.9488291292182797	0.7977123849437416	0.830014619344224	9	0	32	3	1	6	6	3	5
RASGRF1	2.6507214007285183	3.124587043328726	10.386917870992335	-0.17132150268182988	-0.7781084411045958	-0.07847565309341785	0.9404702829559531	0.7500901889861573	0.7039537199555636	20	16	7	4	2	8	15	3	8
JMJD1C	8.102150102704494	8.137916461927082	342.0564927534257	-0.17147238483302749	-0.20444703585351326	-0.11596851104288829	0.8127319944821235	0.8242183643983755	0.7887037145257524	555	99	697	458	192	222	501	288	600
WDR43	5.745321916389603	5.8051480417495	66.29681881644903	-0.17149733828533267	-0.1834664952771406	-0.08690532080738572	0.84927641531483	0.8602993028816868	0.852190560119967	151	23	68	140	27	49	132	44	98
MRPS14	3.5530367741754043	3.7198704941450944	14.879627028958598	-0.17161206336846588	-0.2955936998285807	-0.06336506785831254	0.9046907568805701	0.8635841636279804	0.8688154394719426	20	12	22	22	4	9	15	10	34
DAP	6.292897598544644	6.360615872431214	100.11003927061003	-0.1716334430250803	-0.28112539404143805	-0.10987706518492521	0.8553523940253909	0.7882046897997245	0.7852904573031266	162	59	105	112	63	88	133	79	120
HLTF	5.242683948082653	5.3294825681171965	47.46523556968993	-0.1718187241937219	-0.24455345690100258	-0.09066096713286444	0.8684065280729114	0.8295456215048653	0.8345628352741054	86	18	50	93	27	26	98	22	96
LPIN2	6.362527075046923	6.410745733010185	102.26702197242474	-0.1719658638298954	-0.22100097893020273	-0.11340279267507876	0.8280859160544253	0.8100720998627975	0.7931690806824188	171	57	151	187	30	65	187	66	182
RASL11A	1.2938335765834328	2.2277679560728454	3.383659748443164	-0.17201668808160359	-0.11558634085429645	-0.007138026283257863	0.9538637598971333	0.976888516075223	0.9806325343188307	6	0	12	8	0	0	9	2	11
VEZF1	5.979994721130351	6.070349296237159	80.4676362825054	-0.17204257930958347	-0.2698125339655058	-0.10387101635311702	0.8641683591879955	0.8060140005071316	0.8007302388434657	99	18	136	155	56	48	136	66	120
SEL1L	7.536377549427657	7.589089896288862	234.86489188332925	-0.17213336329594742	-0.27571489623080686	-0.12781773977023952	0.8350474616963235	0.7688660972863496	0.7531963885075635	332	122	307	272	155	171	438	141	341
CGGBP1	6.246538967505833	6.344522638926839	98.64306625586437	-0.17213567731476803	-0.3780799618767786	-0.13600440458946894	0.8599148304820683	0.7131137487978536	0.714264794407843	131	33	148	109	90	56	164	65	156
ATP2A2	8.063367598348451	8.095059369600955	333.4881225264365	-0.1721790561581804	-0.2331456766930357	-0.13037838151426162	0.808005342059998	0.7885006685219502	0.7541475155809975	526	180	387	471	181	275	541	213	514
RHOBTB3	6.82350934205631	6.8749908071084445	142.8142932727556	-0.17225122147320043	-0.28329758935137295	-0.13016440560921186	0.8377149195568858	0.7564510947679176	0.7490337567828741	188	77	187	188	89	81	201	116	255
PPM1H	2.6700440054125627	2.9577231456613693	7.615716539151078	-0.17230729800248692	-0.21915378299399704	-0.042037695747075464	0.917597590143594	0.924924573756551	0.9146499214114394	17	1	19	8	4	5	12	7	12
CEP19	1.2570822150671683	2.0070922103259283	3.007773922135328	-0.172310933845657	-0.0988217182091337	-0.008171753163881183	0.9518119376793094	0.9812430304949653	0.9770055250536412	13	1	4	1	1	0	5	3	9
MTA2	6.186208764721652	6.251127946955911	90.44685032740021	-0.17233332120289233	-0.1305793506261928	-0.07234147626715055	0.8385203224357354	0.9098897333253224	0.8846930971402672	207	21	172	165	29	83	153	60	145
DNAJB14	5.913124981213702	5.992823186660996	76.99209977744933	-0.17245576443270422	-0.2886338198836186	-0.10728217766961819	0.8653098485695996	0.7895343112088109	0.7898568046131781	91	50	135	94	34	69	94	38	149
LEMD2	5.229284701211242	5.3337384384906406	46.8243210071412	-0.1725028332667642	-0.1382953996802225	-0.06423533269843495	0.863044119510527	0.9172471026368797	0.8975568765432042	123	8	80	79	19	33	68	35	101
ZMIZ1	7.666185172104533	7.688080717084643	249.81695809385116	-0.17254148296146923	-0.1683786925386859	-0.11664055821507012	0.7900057043809675	0.8439742979160828	0.7851174534591957	589	104	425	337	82	194	380	205	390
MCM3AP-AS1	2.8807993137184362	3.0733481670423424	9.1339608348717	-0.1725576154000234	-0.3470699848826204	-0.05597986987560486	0.9172890309291559	0.861227011033769	0.8732243655476152	9	7	13	14	4	8	14	4	13
SPATS2L	6.627309141739699	6.690023867057857	123.8214380564993	-0.17263255157279048	-0.18070527266004519	-0.08412410205228807	0.8469986836283344	0.8635841636279804	0.8579788066883682	374	39	126	229	43	106	201	95	173
DDX18	6.044367259120281	6.109039088855323	82.1934812139253	-0.17268159400260166	-0.189923637231072	-0.09113996042579797	0.8450052500122769	0.8554503806525185	0.8434099066938344	129	35	139	184	21	66	148	55	125
LRRC71	0.7054511165426923	1.6856509953330916	1.9473840639303543	-0.1727485479421357	-0.48985652606162206	-0.018273320924230677	0.9518119376793094	0.8985221977081349	0.9330479693387147	4	0	11	1	0	2	5	1	1
ATG16L2	6.295489243663776	6.478070658260195	106.0982324154387	-0.17278740072299173	-0.3504105265313268	-0.08962936192659446	0.8931374363685544	0.7979091386345464	0.8088213814245547	187	18	393	106	39	70	185	60	184
SBNO1	6.689425387014257	6.729990970002935	127.53146339917308	-0.17282311769842193	-0.17652439861726896	-0.09745804410843911	0.8225333827515846	0.8494896717423753	0.8321829461948869	251	43	159	259	57	93	229	67	259
DDX60L	6.547431025725937	6.586193888755587	115.25007039457792	-0.17313719159315868	-0.18727969652303772	-0.10694329441026207	0.8193173752111729	0.8363024917698397	0.808053620510456	191	38	162	264	47	89	170	85	205
DUSP12	2.671880808605355	2.9942409196712814	7.774114437257441	-0.17323024706700613	-0.07087536978926451	-0.013419084240715064	0.9223213199811239	0.9786848267668052	0.9737617169716046	20	3	13	8	3	2	22	4	17
TSEN34	3.0295500345497817	3.335620841107361	10.754874493481168	-0.17365233966601923	-0.35979013336521776	-0.05672230947007328	0.9260458137963045	0.8628855727713315	0.8676411196779495	36	8	7	12	3	5	25	4	18
TBC1D8	5.6906221940750665	5.807002835236622	66.13240226118285	-0.17375771633538864	-0.23075799695227572	-0.08053483339378108	0.8717625093010773	0.8504540643256745	0.85334638370032	131	12	182	73	31	52	90	46	125
MXD4	5.476765511379402	5.656119315101261	58.69298694938239	-0.17381247700216937	-0.1701076570394157	-0.046845890378749755	0.8878344484423875	0.9160889744876067	0.920690850098495	159	10	162	80	11	43	84	54	100
ARL8A	5.235489275352659	5.384134092562607	51.29419366164369	-0.17391814376179884	-0.5342225182040486	-0.1438495686075703	0.8914166899704509	0.6648606683413231	0.6509720362613709	69	34	56	37	45	40	56	32	65
CAMKMT	2.0615434351907584	2.6360664707230343	6.000804482680067	-0.1740165414401258	-0.39882713808478387	-0.04265931572178594	0.9442331513979236	0.8944637319370311	0.8841352454977139	7	6	12	10	0	1	12	3	13
RABL2B	3.5297726147649957	4.0335824297998055	18.04855426839239	-0.17419326218281433	-0.48087198991040897	-0.08039853344869623	0.9397001400955929	0.8120520808524756	0.7933304023126113	32	12	50	29	0	10	41	9	21
PANK2	5.293233876061842	5.3563122320784196	47.8742008478975	-0.1742217924766566	-0.1450512537034651	-0.0787982809763004	0.8378782704367188	0.896937280929029	0.8705737835235504	101	13	79	85	20	27	84	38	94
RFFL	4.492666922323352	4.636318826847816	28.183506479571662	-0.17430776525737587	-0.1791826781833817	-0.05732096709065014	0.8841058133342724	0.9057046278708881	0.9002910527442815	44	10	73	45	7	20	66	16	41
DDX39B	7.103296953477464	7.147359074946455	170.66951583842027	-0.17434468711529738	-0.1645353435833009	-0.09249245239813168	0.8221690564550137	0.8659529067632354	0.8431081471546825	279	47	345	338	63	140	245	145	261
GAB1	6.0612678965756714	6.113493900340606	83.16521332019654	-0.17444311886625694	-0.2063493719300552	-0.09625698196143505	0.8431819664560417	0.8363024917698397	0.8299819307854099	152	40	169	82	34	52	132	78	119
RPP14	4.548095607852164	4.61198892672163	28.359515187402742	-0.17445782751089575	-0.11443609467842948	-0.05181725413744711	0.8618801173937165	0.9339672821499726	0.9194400809643214	50	11	36	50	13	27	43	24	36
GNAI3	6.581058600813884	6.65449622108578	121.82719562532962	-0.17446288071471905	-0.24687326456064554	-0.09997771395437045	0.8514564986447473	0.8161293489683827	0.8118143272091488	156	43	183	184	86	88	263	56	189
CSNK1A1	7.533709062294838	7.545922506519901	226.3343967989823	-0.1744741341763237	-0.17159936166034942	-0.13168879009618106	0.7664647261821638	0.8259143978665338	0.7369966848944929	455	87	319	377	99	184	360	148	401
ZNF441	3.7068657213977887	4.0181659902510285	17.328760417526176	-0.17454277944332558	-0.2646539403648708	-0.049182049028377056	0.9148309757318598	0.8961939414195257	0.8992520927508486	24	4	29	61	3	6	30	16	35
NTRK2	3.523079686618393	4.374632663050721	23.047636027626908	-0.1745965682943619	-0.8535027485391615	-0.06001667022889675	0.9515031132758662	0.746580236825023	NA	12	6	155	9	2	11	14	29	17
GMPS	5.969880541415973	6.014737449383461	77.99837435795268	-0.17461596478461772	-0.25334170647924437	-0.11801838016161723	0.8352994976788144	0.7837339847854407	0.7766079191637316	110	43	126	99	39	45	120	68	122
ODC1	5.126887874356486	5.410683551232801	49.51267708785169	-0.17470358662392346	-0.48943703422389084	-0.09231182834985603	0.9192367907473221	0.7552529141004746	0.7682740665652726	89	16	25	205	15	31	87	18	93
DNAJC7	6.557745663804154	6.587445384777494	116.06979190599802	-0.1747113440622616	-0.19916198725065895	-0.11200888777467272	0.8135720418677077	0.8170046874282885	0.7955637198235005	169	51	210	165	55	99	151	78	215
TERF2IP	6.233951138770506	6.273869322146633	93.32543383343028	-0.17474960979541077	-0.23359827304054653	-0.11597550746850377	0.8320761285793286	0.7945974327837424	0.7851174534591957	117	43	175	131	47	78	127	69	146
SEC31A	7.873036913333822	7.885029106494694	286.7315495360182	-0.17479907403428713	-0.17142302869322024	-0.13340583104072923	0.7638118917658064	0.8284116060734457	0.7330018606241735	565	118	401	493	116	192	466	236	479
ST3GAL1	6.830335406599693	6.859316051338452	139.7631291455321	-0.17481596957767595	-0.13029292445990334	-0.08747045123096986	0.8033770526773575	0.8946619128925066	0.8546743018546742	301	48	196	254	53	139	198	100	216
ANKRD39	1.9740191135651097	2.367009147307449	4.754615340623689	-0.174855117242426	0.07693237137788318	0.004202747651985313	0.9370990631390822	0.9820322744787543	0.9905990736645772	10	2	8	3	2	6	2	4	11
PCDH18	4.7999107455315935	4.923057833835473	34.90071793948814	-0.17497384606282015	-0.23062400278947848	-0.07720756415213491	0.8807596148094121	0.8580517312336011	0.8619694663921335	96	11	81	30	12	22	55	23	73
SBF1	5.737727157119066	5.909435745859547	70.36912432430563	-0.17506987986881994	-0.1989778818407794	-0.05582479933409096	0.8857314323371063	0.8964493151628725	0.9015788625447279	235	11	165	94	15	56	128	49	109
VPS37B	5.307863014023023	5.439449412096196	50.96083622690611	-0.1751828268378783	-0.20540122184491774	-0.06336713057409908	0.8874961736546325	0.8839580865952144	0.8883567214606293	53	13	114	107	23	52	97	22	73
FAM89B	1.479129229065837	2.282943681719682	4.0486060928858905	-0.17521984649012454	0.4281887537690541	0.029719911726742137	0.9518119376793094	0.9020726863716996	0.9118083753169566	11	1	6	5	0	11	6	0	6
PLEKHO2	6.019964283172277	6.0776596188625005	81.00595067025388	-0.17529502374636138	-0.2210508699859586	-0.09791415759043073	0.8470200484358152	0.8260339460675492	0.8225765292356411	134	36	176	84	36	69	104	46	166
NPM1P26	1.3477301831460067	2.2749593611331496	4.879425205559695	-0.17535553309783006	-0.9080442579790311	-0.05516865499169501	0.9660550088161255	0.7881186238963543	0.7385231175390207	0	3	11	4	6	1	6	0	11
OSBP2	2.047004139500836	2.5997571368842767	5.160423179744325	-0.17546895577673716	-0.33919240370525805	-0.040880817073464616	0.9339207244071585	0.9000836611911156	0.898277361960192	18	0	8	14	1	4	6	4	11
MT-TS2	2.8392990078039753	3.319223209685769	12.64883599278883	-0.17554762611521357	-0.5238479263606542	-0.050317048876222396	0.9475200744659905	0.8621982922695214	0.8258713329071666	8	16	5	8	8	14	9	10	4
ARHGAP24	4.780040158065128	4.992746774705083	35.99432500309487	-0.17573428534995933	-0.13371463421384125	-0.03755526518010071	0.8937116551559763	0.937801394115827	0.9377253202463368	102	5	82	60	8	29	82	17	64
RP11-767N6.2	1.7026610770534347	2.3839754583290165	4.357626191154927	-0.17585300102760643	0.06632421411371016	0.004848660299262554	0.9450610932981991	0.9860527542128524	0.9890071060317914	6	0	11	10	1	1	11	8	3
TIAM1	3.6950071280595926	4.0047574415814395	17.92618087512782	-0.1761542050157962	-0.3293179436145463	-0.052711732703382246	0.9231386030768876	0.8726140747839953	0.8802446856406818	14	3	59	22	11	7	21	23	25
CCNY	5.977428732493796	6.034449304964641	79.15994973576741	-0.17634033900206667	-0.28738743953338314	-0.12595247105086552	0.8369422227487872	0.7599238958254636	0.7556672774136135	142	52	110	89	34	42	140	57	131
SRCAP	7.886741582104724	7.932920498353468	295.55564355391743	-0.1763898942154478	-0.19662784349956033	-0.10505711498242028	0.8193173752111729	0.839627658120315	0.8110584843646775	890	91	506	422	87	241	485	206	464
PIGC	3.749366490120727	3.943896140698257	17.102445307271317	-0.1764161472799123	-0.07576036140738761	-0.020980372528963488	0.9076150582535938	0.9706483582608	0.9662309070390831	29	7	30	21	8	4	22	17	48
SUCO	5.596895367364207	5.723166381838218	62.99600922520455	-0.17645501195644286	-0.2532992365003838	-0.08329068154705577	0.871005021703512	0.8447191447220057	0.8439738605919219	92	11	101	107	49	30	97	62	100
RP11-262D11.2	0.3560010795645498	1.6641385888403626	2.807666936725714	-0.17646975871316523	-0.38232896483675005	-0.01409226416227491	0.9692816891216463	0.9463807725560526	0.9317124519621982	0	1	6	0	4	5	4	0	0
LAMP1	8.076954602204397	8.221515058959785	366.6515251148532	-0.17649901475753482	-0.4493802561793314	-0.1338654617950641	0.8814298109254808	0.7022311720865688	0.6954307327752223	415	270	274	417	274	245	466	289	479
MTMR4	5.094817928927687	5.242428074450392	43.57317228817221	-0.17653975653052395	-0.1170573393608508	-0.04450052291912939	0.8741792818542874	0.9382105109277813	0.9304934757570945	125	7	94	66	11	36	68	38	71
XRCC3	3.080000705534929	3.621969534591121	12.493453207072132	-0.17655606016783193	-0.26020049361052583	-0.037114215167983994	0.9397625619108778	0.9187926829508635	0.921339995530078	37	3	24	31	0	11	10	7	35
ARL6IP4	1.1343994454223345	1.8420662307846616	2.4998613466132267	-0.1765631952087629	-0.053201801475712907	-0.0035556928488483202	0.9450610932981991	0.9881881324807148	0.9897723040817578	10	0	4	2	1	3	1	2	7
AC069282.6	0.003787190515403993	1.2931391611047716	1.3918228250923832	-0.1765978651055141	-0.5932547883133731	-0.01971688257334728	0.963076051485513	0.9053821553593289	NA	0	1	0	6	1	0	1	0	5
USP24	7.020758864126323	7.051955413517686	159.62783117764562	-0.17672913857502143	-0.1687690930443577	-0.10916567963142582	0.7966196984019392	0.8472037882162304	0.8043066077935225	313	50	312	259	61	105	295	103	303
NDFIP1	6.7103313050764575	6.762389935783529	131.67493510529576	-0.1767998230272921	-0.2979582442901213	-0.13909724043647456	0.8347333175426671	0.7345652831816963	0.7296299126534624	155	56	182	216	89	84	201	89	235
TBKBP1	3.8047978847750827	4.15758494926456	19.094460802436732	-0.17680470074966018	-0.1041398930937636	-0.019227484083264072	0.9186748753594276	0.9651842158072013	0.9667288364744205	73	3	36	25	3	21	32	5	46
RTN4	8.663484492876915	8.697049061966537	506.15801837004744	-0.17685868164466037	-0.2361211100583528	-0.1328036735446292	0.8015790003204	0.7909406825440832	0.7495097443002897	744	213	786	616	325	339	861	324	916
RP11-243M5.5	2.4606092776069617	3.237083800222619	10.034141980761747	-0.17703001316494557	-1.2632573752121397	-0.10109337623621963	0.9601184165019411	0.5836338418544889	0.5494710948149654	1	8	48	15	1	6	6	4	12
AGT	1.5229993864041476	2.2867917217731213	4.323067546356166	-0.1772195556042566	-0.15566674573483608	-0.01462679548300005	0.9518119376793094	0.9694314605694809	0.9612663223591361	5	0	3	10	5	0	13	3	7
SNORD91B	0.791413971898473	1.8090206798371846	3.424687084473601	-0.17728532055483723	0.36502880525320186	0.008673550012403516	0.9666982444616753	0.9418286167681842	0.9689598010593065	0	3	3	2	2	6	1	5	0
ARID3A	4.712578897676662	4.8319110091901605	32.73858028427362	-0.17728750261360238	0.022546404799326906	-0.0055846056434029345	0.8705067409236645	0.9891394670002652	0.9920647373869955	66	9	50	62	10	20	47	46	45
MYZAP	1.4029231262220043	1.9569818008589062	3.094719448348904	-0.17732787282497048	-0.41466292928149345	-0.03232795617129424	0.9404702829559531	0.8912488941006056	0.9023930701605356	6	2	9	1	1	1	5	2	6
RBM15B	5.215566606600679	5.351808151735031	47.4797836329344	-0.17734164754341847	-0.15179259141032558	-0.050360092992799005	0.8806941306852538	0.919003520728366	0.9176648254625462	135	16	49	102	12	43	75	19	109
GID8	5.33283240428963	5.400576354398271	50.41762249026167	-0.17739589907671918	-0.20229124711082216	-0.08224387351551264	0.848989444357535	0.8602993028816868	0.8563235680626612	99	15	66	62	36	45	60	42	75
PRKCA	4.884303134541184	4.989422008582778	37.30865766912193	-0.17739805968097927	-0.2610417422306436	-0.08331878351737022	0.8813736309228462	0.8363024917698397	0.8407095255721841	120	17	34	40	17	32	43	23	73
ZNF451	6.4754710944319696	6.523732915112756	109.96622620791436	-0.17748743304490303	-0.15445091435232217	-0.08884426415828402	0.8201958989052877	0.8778854088450786	0.8519627133684591	207	29	213	203	42	95	163	66	219
VPS37A	5.982599398914763	6.035450356201586	79.11486366861983	-0.17769744516990235	-0.2837416463650722	-0.12607842379594178	0.8359437536011571	0.7564510947679176	0.7578289740038611	120	40	109	104	48	40	135	51	155
FPGS	4.815765553517344	5.026142636264011	37.57030921524779	-0.17775514499770964	-0.19760655238547536	-0.05583442899422279	0.8991874809570017	0.9039774757240774	0.9000559366116749	117	17	63	56	3	35	50	27	64
BTBD7	5.65481724497417	5.697641176238819	61.494450506276955	-0.17777688667224817	-0.15546733523855097	-0.09436472029109466	0.8189027553106637	0.8726140747839953	0.8395262046126465	129	17	106	90	30	52	101	44	97
ARSB	4.605762523358148	4.761011346180672	33.10807103920723	-0.1778287930480652	-0.445134526311846	-0.10389006449195334	0.8991874809570017	0.7604262933406701	0.7475429611710207	52	25	25	30	24	32	43	19	31
[truncated: 5,432 more rows]
