# Supplementary material for: Genome-wide bioinformatic analyses predict key host and viral factors in SARS-CoV-2 pathogenesis
Source: Commun Biol. 2021 May 17;4:590. doi: 10.1038/s42003-021-02095-0 (PMC8128904; doi:10.1038/s42003-021-02095-0)
Supplement: Supplementary file 5 — Supplementary Data 3 [file 42003_2021_2095_MOESM5_ESM.zip › GSE150316_ValidationDataset/WithoutThreeOutliers/case5/des_Case/unfiltered/controlVscase5_genes.over.limmaVoom_unfiltered.tsv]

gene_id	LimmaV_AveExpr	edgeR_logCPM	DESeq2_baseMean	LimmaV_FC	edgeR_FC	DESeq2_FC	LimmaV_padj	edgeR_padj	DESeq2_padj	NegControl1	NegControl2	NegControl3	NegControl4	NegControl5	case5-lung1	case5-lung3	case5-lung4	case5-lung5
LSM14B	4.47861639179123	4.562300560175778	26.95892012466236	1.4158447437262196e-4	0.06108871204420851	0.0030462024652266897	0.9997701150203735	0.9689634837999129	0.9960473196676554	67	10	39	33	8	23	42	26	47
NSUN7	2.7389337857435856	3.098536898453614	8.238167318332255	1.493269832042411e-4	-6.729720966278723e-5	-0.00662140795462203	0.9997701150203735	0.9998661886974725	0.9884940297641256	22	1	21	9	2	4	19	9	13
HERC6	3.8389166000099664	4.105119084781801	18.714188211616097	3.0493697235103206e-4	-0.19100711546438678	-0.03976267640677757	0.9997384822713676	0.9259801595315192	0.9250697573241924	36	3	14	62	8	11	38	10	40
EXOSC8	3.4082235332081474	3.703516788421046	14.324832574703564	5.54497241523603e-4	0.13711741736702748	0.01619154907633389	0.9995793865545817	0.9544880082060485	0.9721076419735465	31	8	11	18	5	18	21	2	40
DDX39A	4.829372848475496	4.985423306754466	36.479129142749294	5.631326347175456e-4	0.007734927632245397	-0.005605217389898308	0.9993394878058939	0.9964136388178123	0.99145213769184	122	6	34	53	16	37	44	28	77
AC015971.2	1.479427148171813	2.0628159386520424	3.534796751239925	5.800475788165278e-4	-0.05967516692568145	-0.00563143585927992	0.9997002845061628	0.9877210585581995	0.9853562788423971	4	1	1	11	2	2	7	5	2
FXR1	7.089643631661703	7.122709091457576	169.0328565498808	6.088055468019922e-4	-0.06983111701005122	-0.043385531421849845	0.9992111213366963	0.9514667528335516	0.9385464989865291	241	82	211	226	91	114	353	111	301
C11orf58	7.11856522272998	7.16049395982625	173.5154725882069	6.170928585998366e-4	-0.08849081680715658	-0.049097692295729425	0.9992111213366963	0.9394896179697125	0.927340065624675	204	63	244	260	112	141	249	126	342
RPL11	8.195299305412412	8.271991157908898	378.1377737416534	6.543074501544285e-4	-0.16783044778801512	-0.06783521812038903	0.9992111213366963	0.8969629627246445	0.8846930971402672	495	205	373	377	274	319	576	285	567
GPI	7.025500243958426	7.067415710701968	162.33993028556057	7.402313634637345e-4	0.011963607796869887	-0.01198780194159366	0.9992111213366963	0.992515418755237	0.9879549314661256	341	77	156	244	61	138	203	173	261
MID1	4.335199823074415	4.511238820573475	25.78955924033639	9.052321903442121e-4	0.0751412583698927	0.00925802955011826	0.9992111213366963	0.9694314605694809	0.986119190659761	91	7	29	25	8	16	37	35	42
DBT	5.12690381262449	5.238341535775502	44.60711358044992	0.0010381160654107182	-0.2107995158013392	-0.06793268481846819	0.9992111213366963	0.8773413336458862	0.8794568742823347	83	18	26	100	25	28	78	28	85
SPEN	8.493287307007813	8.546069434532246	452.511507638009	0.0010935210632698692	-0.039842140015113804	-0.029234616460086717	0.9990915778740618	0.9765798728335209	0.9609853359049784	1042	102	1006	640	138	342	684	388	868
CABIN1	6.34843468320338	6.508733546630263	107.909368084604	0.0011347866234431554	-0.0628200698400533	-0.020875437058986607	0.9992111213366963	0.9705000475252703	0.9697755449341859	374	23	152	210	15	83	176	91	197
SGPP2	3.7822390408523563	4.205312067575414	21.635590905243188	0.001254642099855647	-0.5646080003333916	-0.07445799667650749	0.9992366359130913	0.7920517444902964	0.7757646318165203	14	19	9	69	7	20	25	4	39
C10orf88	2.2344499789055687	2.6639648385333117	5.92570008121436	0.0014198462938140913	-0.1779222103804565	-0.022296456212123044	0.9992111213366963	0.9510699381132809	0.9531566610575084	15	3	14	2	2	3	12	2	15
S100A16	5.395989908029879	5.465486244848919	51.95858031564359	0.0015229108141670286	0.012373720977202842	-0.009810311732679886	0.9986875587016207	0.9926183172180452	0.9870576276384095	115	19	50	106	16	52	84	39	87
ARL6IP6	2.7956401339721264	3.0300700716576636	8.112425239061839	0.0016003380081250644	-0.046231940466223045	-0.011751010441778648	0.9991618687863266	0.9849333848756222	0.9791349236278475	12	2	18	11	4	5	18	5	16
FGFR1OP2	6.442796301485817	6.520903574637706	110.31210630857015	0.0016136203650808734	-0.12482222071679593	-0.05259223564597982	0.9986875587016207	0.9254764971496622	0.9182462788076368	101	34	230	182	61	70	214	71	214
RPL13	8.50149914479511	8.539847250970052	453.57337154312216	0.001622572619130708	-0.018940699329493743	-0.022640528042274455	0.9983994569869349	0.9881881324807148	0.9708853538654164	996	211	445	516	218	466	642	384	650
TLK1	6.866258390142447	6.945755092329305	150.03478630871044	0.0019728689016249453	-0.19535664245004794	-0.0750524387960785	0.9983994569869349	0.8706364992596727	0.8685746727206346	146	61	199	194	119	120	246	94	251
TAF1C	5.098500761238216	5.248066704233629	43.928045289288264	0.0020599188514085127	-0.020087953332550326	-0.015387193625121339	0.9983994569869349	0.9900346691950814	0.9769836562960285	132	16	80	53	6	30	76	35	94
POLE4	2.7074386502743275	3.085861057751196	8.040009489623683	0.0024430569885113855	-0.07158467196710445	-0.01868009352918555	0.9986875587016207	0.9779031821234353	0.9667828836877849	22	1	12	21	1	6	15	7	15
CBX6	6.275545522342586	6.358625242068185	97.74098746445594	0.0024627447940859253	-0.038469010382765116	-0.02453011220358106	0.9977991782156225	0.9790945553159184	0.9662309070390831	331	27	146	96	32	69	188	81	165
ZNF613	2.8034369368360132	3.0917981648665194	8.777666203880335	0.0025772208233202963	0.11834947312380611	0.012880756922144736	0.9986875587016207	0.9648463090169993	0.9747263244974468	9	4	11	18	3	12	8	3	24
SHISA5	6.091082414763877	6.145108948061241	84.2613839086016	0.0026116039221948718	0.00880299436379408	-0.01237155174494629	0.9972399052808159	0.9939916120037818	0.9831288569805144	154	33	107	179	22	65	125	78	161
C20orf144	1.0362673719378528	1.8716317839577101	2.5733573756964474	0.0027220521683455007	0.19288959466263964	0.010731634977295632	0.9991618687863266	0.9633862383248709	0.9708853538654164	9	0	1	5	1	0	4	5	6
PHKB	6.710368922965293	6.750344021191618	130.52322595442695	0.002771517295187077	-0.09999972342003438	-0.05240132569523514	0.9967280114842546	0.9301470290081177	0.922253258975163	207	71	153	153	69	86	225	84	278
MYO15B	6.76929490828067	7.050957047609286	157.97536195971998	0.00279990024667373	-0.21034420542710297	-0.03915261854050875	0.9983994569869349	0.9160889744876067	0.9250697573241924	574	22	411	225	14	118	204	118	322
GAK	6.630821247144928	6.761836046771538	129.21089498201488	0.002873506850008051	-0.02970702389037574	-0.015118427732679907	0.9977430651638047	0.9855755914826593	0.9771784278697707	337	27	277	230	20	123	206	92	236
ZC3H3	4.108081256463646	4.418466645404177	23.23046965084167	0.0029182428863986074	-0.01203913110508498	-0.006493343766299267	0.9983994569869349	0.9943333179429451	0.9890071060317914	65	4	40	53	2	12	41	19	61
PRRX1	7.4636157404907655	7.573675994502493	232.87799022784088	0.002934719264633213	-0.21867536176950803	-0.07334633146573052	0.9977365581586944	0.8692460189946376	0.8669923947364023	325	128	158	279	178	125	404	203	358
LYPLAL1	3.4733012737466837	3.708507736987674	14.918421972236995	0.0031493235634885647	-0.15567759275742757	-0.030298754874402523	0.9983994569869349	0.9463807725560526	0.9403950139043933	21	10	10	21	9	13	21	3	38
CMTM6	6.535994767415292	6.746900133933423	132.16023583365447	0.003368592343461827	-0.4927014795437319	-0.11581417425459023	0.997840927667152	0.7218211669798451	0.7097443933650205	80	137	165	138	61	80	191	71	218
ZNF462	6.062950698437968	6.1662572058277085	85.14027616151444	0.0033946120529138157	-0.028688508379448745	-0.018008504553589065	0.9970716290583386	0.9853159302320419	0.9736134697494876	227	18	75	189	32	78	124	54	188
MT-CO1	13.115789579461547	13.387800516840306	13181.520933569898	0.0036204479692915903	-0.43857266692386476	-0.08703558715111732	0.9983994569869349	0.8150950902508659	0.783378264644703	18287	10626	10709	4015	10737	9175	17864	8069	21230
GTF3A	4.913620827553861	5.00372150866059	37.54938299127946	0.0036218965934788406	0.07170818877517379	0.01173990501632144	0.9966962004631745	0.9631155875480776	0.9839896088291417	80	11	47	45	20	47	73	20	51
CFLAR	9.064840039550335	9.108168118190422	669.6381227776676	0.00368127368118051	-0.050026198993102525	-0.035092947966028014	0.9959559525559848	0.9694314605694809	0.9535871419525299	908	205	1460	1288	203	503	1133	564	1158
C12orf65	4.197436629071103	4.37835951096228	23.018983024034696	0.003705147785517619	0.04615737879215759	9.793493646113635e-4	0.9972424681570413	0.9816675134052038	0.9985134272570259	59	5	24	55	5	22	45	19	35
CAPS2	1.7264060963072654	2.2900297094336106	4.318812503149259	0.0037780359962972113	-0.309281127819843	-0.02492251759949075	0.9986875587016207	0.9259801595315192	0.9305433037224827	1	1	14	8	2	3	7	5	3
SLC9A7	3.5792352567750365	3.799397361725184	15.248733065805121	0.003838496076718692	-0.050357905891557135	-0.014642364759483516	0.9977365581586944	0.9832858396558679	0.9742019512845345	20	9	19	34	3	13	40	6	22
PPP4R1L	3.854342250891757	4.062966853673365	18.256658608816405	0.0039137809055390495	0.22435770836093594	0.0385633725866555	0.9975209056565225	0.898679310979836	0.9331236229667351	37	4	38	24	4	14	39	25	19
PFKFB2	5.463549701875713	5.588705353256579	58.11939898939448	0.0039779259708748235	-0.2669796943769683	-0.08063157655853595	0.9966962004631745	0.8455958277445816	0.8395262046126465	60	27	70	71	49	25	102	33	128
NAP1L5	3.023414252579838	3.424917390494379	11.063660576694765	0.004046310094031305	-0.002083030588495799	-0.004426159195778655	0.9983994569869349	0.9998661886974725	0.9916898005077772	12	5	26	22	1	2	22	13	24
MKRN1	6.213736288458852	6.2504915293827	91.48968571455734	0.004097121998692095	-0.04603298675970585	-0.03269996473924941	0.9959559525559848	0.9694314605694809	0.9556523003408786	115	46	146	148	33	67	148	82	155
PLEKHM3	3.503218181715982	3.8235573646963528	14.761675082195634	0.004227733708215278	-0.03202990386440685	-0.013782910269467551	0.9977036591481894	0.9884562103420782	0.9769836562960285	31	1	28	36	4	7	27	14	34
STAT6	7.911298216801713	7.940442230231541	296.969437298838	0.0042496052726001075	0.004903223023489436	-0.01733466773894196	0.9955565288888286	0.9964136388178123	0.9769836562960285	719	83	527	413	96	239	498	260	508
PRSS8	3.6024715104765805	4.186624010642263	19.693006792729964	0.004471075494473402	-0.6180431975302401	-0.06647256286707028	0.9983994569869349	0.7825856603803659	0.7940832930270884	33	3	5	103	7	10	34	5	42
UBE2Q1	6.019240157969173	6.066355574617168	80.25422850973337	0.005040584650583796	-0.0555380415952554	-0.03414377329623949	0.9952746964856581	0.9651842158072013	0.9549429671958894	151	24	99	108	51	55	167	55	140
ID2	5.24488017842577	5.294461748985611	46.54590248021436	0.0051912167192219435	-0.03550926099175018	-0.02219220057946603	0.9955565288888286	0.97940251392692	0.9712644985039991	84	17	67	51	27	34	60	41	97
NABP2	3.349303941776602	3.6295830183910445	13.5450512038657	0.005344499228029892	-0.18812778538817818	-0.03408979925128066	0.9972399052808159	0.9359473553030336	0.9305433037224827	41	9	6	19	4	10	34	5	19
BCL2L13	5.718753854742108	5.797699098074071	65.64029450439777	0.005381518780692626	0.04943638189907154	0.0016574480657508667	0.9955565288888286	0.9705000475252703	0.997982636072267	141	11	101	112	29	61	109	59	104
OGFOD1	4.916681400641311	5.046111133985294	38.1698761068494	0.005497683120229931	-0.06422590938719168	-0.02547450590400501	0.9959559525559848	0.9694314605694809	0.9633151636852262	82	12	29	95	14	23	92	26	63
ATP6V1G1	6.060026686856539	6.132701954464025	85.19743547499331	0.005562569053923073	-0.19441489516350519	-0.07443041355233089	0.9955565288888286	0.8696873755818251	0.8688154394719426	143	42	84	82	63	71	126	52	150
RPS2P5	5.212332202738982	5.267586066989094	45.82634038457825	0.005613501008753006	-0.06441594595908483	-0.031833824659917534	0.9952746964856581	0.9631155875480776	0.9554325747701619	89	16	56	49	30	40	62	37	81
TMED4	5.67040064001951	5.729367025439564	62.68894435290137	0.005657911535240741	0.025253921393221038	-0.006048801491929412	0.9947479710410563	0.9849743815541698	0.9921149872694626	108	25	92	123	16	60	119	43	103
TPT1-AS1	4.201062254614297	4.529640711442748	25.360671486445764	0.00568544510255289	-0.11033587240543548	-0.021378963383707823	0.9963822827192085	0.9606617301245716	0.9643094067245427	38	2	65	70	4	19	46	21	45
TP53INP2	4.930368141760627	5.1079501092049115	42.459545206498504	0.00570610954168514	-0.5172467817577723	-0.1232302502703997	0.9959681585229097	0.709161334012398	0.6858828507887362	39	35	35	43	34	20	58	29	63
CTC1	5.306932298152712	5.5020251230006805	52.33126998538381	0.005714641247047632	0.010209871284140852	-0.0020506094468169186	0.9959559525559848	0.9944851174081072	0.9966973690939532	108	7	140	88	10	34	109	49	88
RAC1	7.4903057782080795	7.528444701265717	224.7152436080894	0.0057434723612299	-0.09630548373906926	-0.053984843827979606	0.9944582059820777	0.9339461251622921	0.9193689466149916	304	117	361	218	119	178	369	168	385
CLEC7A	5.6717727592548774	5.939419836981975	75.1445015858331	0.00581483202934301	-0.5939732867817664	-0.12076976624633887	0.9963822827192085	0.6910996875513861	0.6754594953199822	53	76	174	41	28	40	105	37	126
NDUFB8	3.67391586901158	3.7909813507057195	15.88229473738055	0.005854578630811765	-0.08263569942469501	-0.020309543158742005	0.9959681585229097	0.9691917579967755	0.9669476265041161	17	8	19	22	10	10	19	18	25
RASGEF1A	0.8207657913788855	1.6634380208752402	2.4031382892231843	0.005855739556745763	-0.5282832916200191	-0.026259006974643135	0.9983994569869349	0.8939743974773303	0.8977837295180641	0	1	2	8	2	2	5	1	1
MPHOSPH10	5.6742522092046626	5.7118680472499985	62.26962272944463	0.005931949888764675	0.03336522511538549	-0.0014747589904251178	0.9944582059820777	0.9784298892858461	0.997982636072267	116	23	73	105	26	48	114	61	90
NUP155	5.039430963010515	5.128346191000645	40.69845257273633	0.006031058070291051	-0.03925143744852773	-0.02292598884997064	0.9955565288888286	0.97940251392692	0.9688194482498146	115	14	39	58	17	23	87	28	83
BDP1	8.300767592597035	8.339362412105185	392.26934023289004	0.006172683574659443	-0.02095039760981144	-0.025258363116785008	0.99406168891756	0.9867976100899192	0.9669476265041161	1023	84	592	574	167	320	606	305	775
TXN2	4.493504666114259	4.6372829068816985	28.57268510711944	0.006201842646112533	-0.01286237180885721	-0.01177151066233991	0.9959559525559848	0.9939916120037818	0.9815143305009454	82	6	20	47	15	25	42	29	42
LARGE	3.632135723310265	3.996558331823651	16.93530920802578	0.00622259314038153	-0.07715642778030017	-0.01628527934604054	0.9963822827192085	0.9746756667300422	0.9721076419735465	70	5	23	23	1	14	43	9	26
ARPIN	5.572431804036315	5.670255886014705	61.27662953639422	0.006295517722727943	-0.19225100811422577	-0.06728085296977485	0.9950580743631515	0.8871145711208018	0.8817554176373799	83	48	69	92	19	38	105	34	129
CNOT7	5.26108174335036	5.319510660214368	47.773560550571126	0.006355344819422343	-0.12290294062067589	-0.048256265315440014	0.9946572323378168	0.9259801595315192	0.9250697573241924	65	27	53	69	25	39	95	29	69
RP11-283I3.6	1.5561908972219345	2.0240468671909078	3.1652549714293734	0.006577274224514756	0.13384181126909922	0.008752498374590242	0.9966962004631745	0.9674887506130301	0.9797028365713139	7	1	6	3	1	4	5	1	8
MT-ND2	11.334829287195657	11.754252691662092	4259.109484289372	0.006646217954885592	-0.6847180651426555	-0.09799805894713914	0.9966962004631745	0.7141538091624645	0.6851646253614461	5539	3608	1944	1129	4426	2427	5671	2275	6191
ICMT	5.509099485484623	5.606371731111543	57.525340813194994	0.006703308778173386	-0.0784436575555834	-0.03364757146406686	0.9952746964856581	0.9579240369697223	0.9531260760545283	147	25	42	107	20	38	99	32	141
PPP1R26	3.9297802848910415	4.260491651006408	21.088870107710274	0.006712858688357904	-0.2275098644696101	-0.04014471184677274	0.9963822827192085	0.9160889744876067	0.9203748523086784	89	9	12	39	2	16	42	12	35
RP11-274B21.2	3.7068343060546987	4.015664162610864	17.153285208084576	0.006803316280943416	0.04722482032532225	0.0022494329298879093	0.9959559525559848	0.9841098761045697	0.9969043857909092	46	2	34	34	2	15	22	17	38
SNORD60	1.8141829077649747	2.3357474486017487	5.716279574353926	0.006820139285508992	-0.13696151242132473	-0.014195268335965891	0.9977365581586944	0.9749870728212646	0.9580445327476645	3	6	2	4	4	8	2	5	4
C14orf1	3.37269322309565	3.5330131868827706	13.130041525920344	0.0068496306163522485	-0.1830238262514935	-0.03638504543702664	0.9959559525559848	0.9309927961768297	0.9305433037224827	22	6	7	20	10	11	17	11	18
UBE2T	0.6204381571559863	1.8075998495032113	2.5850892822926497	0.006852595158495262	1.0119806077782538	0.03273385947701845	0.9983994569869349	0.7837339847854407	0.8430320202615493	3	1	0	4	1	0	0	5	14
WDR25	1.6838541231503141	2.270684657765683	3.7962895674794224	0.006998928281322747	0.042796333347228606	8.534498352240997e-4	0.9966962004631745	0.9900346691950814	0.9984187120500922	12	0	6	7	1	5	9	1	7
PXK	5.609759079820056	5.723564093394676	63.779353723193125	0.007172733306814528	-0.10061099430714512	-0.036387797564637024	0.9947512452025965	0.9510699381132809	0.9402161352551133	69	23	82	78	51	32	101	77	83
FBXO31	4.383809422960661	4.6260371321922555	27.919975890854186	0.007181344783029071	0.17576022191074261	0.033153785363663445	0.9959071587689965	0.924924573756551	0.946001585703548	54	2	48	51	11	21	42	42	36
RP3-395M20.8	2.3719072911782444	2.861140462421956	6.64874589461001	0.00724952677966939	-0.1418623481815642	-0.017952535956852523	0.9963822827192085	0.9620731872256176	0.9633831758155287	27	1	4	16	1	3	12	8	11
RERE	7.807770553066707	7.825097555313044	274.652012465507	0.007293671026850309	0.00817092761487384	-0.01607030163056658	0.991145270556634	0.9937430331135668	0.9784548194338857	581	104	470	333	96	250	450	192	524
CACNA2D1	4.411593847633399	4.497006180801097	26.475338920228303	0.007341077598126798	-0.12974144848630736	-0.041017775375404554	0.9946701574201924	0.9340427250425101	0.9333053024253218	43	12	41	22	17	16	46	24	39
SNRPA1	4.665402801319176	4.834736359341865	32.375330309837445	0.007445009661249189	-0.033965677070111076	-0.018314966402231302	0.9949690143538297	0.9849743815541698	0.9733805757310142	53	4	58	73	14	21	63	20	76
KAT6A	8.243084695245763	8.346449573450403	394.075930238217	0.007477437611836039	-0.10243203310588392	-0.03014316329718904	0.9944582059820777	0.9449583362073399	0.9386674941410103	708	61	1085	478	173	294	602	369	615
CAPN2	8.331627946746138	8.354527533654284	396.4434374088913	0.00761753591246911	0.01281293847949735	-0.01341982816492039	0.9910369959561215	0.9908203518749553	0.9816075912357445	874	107	579	701	143	321	618	363	694
TMED3	4.732275671926157	4.846423123889697	33.313136878807306	0.007649318746801847	-0.053008359809313815	-0.023767395268724914	0.9946572323378168	0.9749870728212646	0.9662144860543778	62	15	27	81	9	29	44	27	65
KIAA1211L	2.946570613026325	3.368383287063808	10.751224223581952	0.007701616665222238	-0.27858001058131215	-0.03725178001320128	0.9963822827192085	0.9142966705112489	0.9157439728885076	20	6	37	5	1	6	10	9	26
MS4A2	0.9845468954090133	1.9629080441505837	2.7191177080928117	0.007784311961288199	-0.7983307597019937	-0.037896854258352666	0.9977219905154882	0.8036238480189797	0.845746337223315	18	0	6	0	1	1	4	2	4
FLOT2	6.162814423634376	6.188315161190469	87.45389805474518	0.007839575245583624	-0.0181885371603049	-0.021673235030491306	0.991176777989089	0.9875412327585879	0.9722192850876272	162	31	105	129	46	62	153	76	153
ELP2	5.630282258264362	5.697656393160356	61.47296880893946	0.007860965661080434	-0.025239936649688773	-0.021554867608284446	0.9936229796741328	0.9853159302320419	0.9713537731139807	76	16	118	103	31	39	96	59	119
PSMD8	6.24113120175116	6.2695576387572265	92.56988363124053	0.007909099716264538	0.0047694882517439205	-0.012729978690905612	0.9913558528226142	0.9964136388178123	0.9831288569805144	192	33	131	107	45	81	125	73	191
PHF21A	6.846686771112833	6.895443903364311	143.1253867483094	0.007963043639177146	-0.0343921188052931	-0.028237727156310823	0.9925787247217815	0.9786848267668052	0.9633151636852262	187	45	333	204	56	95	255	123	263
H1F0	7.203353549804221	7.384067113545917	202.7812795561731	0.008115660213030297	-0.3487436673167122	-0.08726687257817078	0.9955565288888286	0.8079012632934739	0.8088213814245547	290	91	71	582	115	143	324	131	308
ARHGAP6	5.0278588697443345	5.190224653773036	42.4289121111298	0.008177856828823141	-0.12807952192211317	-0.03665881106011015	0.9946572323378168	0.9391176302469664	0.9386674941410103	64	9	135	36	18	30	56	34	92
PRPF8	8.359127485005892	8.393292106838734	406.8725710686241	0.008353699690364057	-0.006470035744950625	-0.020197054763483914	0.9908644325169705	0.9950166072979599	0.9733805757310142	1006	102	624	719	128	316	721	342	701
RP11-203M5.7	1.136912766074066	1.8851431856526384	2.4480660228926956	0.00842200452056462	-0.08217136900928462	-0.005441545539726798	0.9963822827192085	0.9832858396558679	0.9859388347270632	5	0	8	5	0	1	3	3	7
MAP3K14-AS1	1.0373021633800505	1.830496444081434	2.281055603739028	0.008464803700322184	-0.15300727131275385	-0.008640348564803706	0.9963822827192085	0.9691505869605532	0.9744149143952304	3	0	6	8	0	1	7	2	3
GALNT1	6.043357853553071	6.13312682880116	85.62788700075876	0.008509718382980723	-0.255135359302906	-0.08791266864093361	0.9936229796741328	0.8346978850275986	0.8314627694080851	118	55	73	92	59	62	111	61	152
CWC25	5.324997835230535	5.439244281074783	50.33098806218102	0.008608976549675233	0.037738754398881774	-9.694970509290584e-4	0.9935631647786021	0.9814297330728482	0.9984872052966179	103	9	115	79	14	43	83	38	107
TTL	5.744616162746055	5.784025415522393	65.26306508677678	0.008614020837671982	0.04399182108012491	-0.0019380171676756611	0.9910369959561215	0.9694314605694809	0.9975715120107395	140	24	109	86	20	55	109	58	113
DNAJC16	4.9560088220472425	5.042094682147071	38.68387978822487	0.00871334794679411	-0.027035364341996836	-0.016421272569973878	0.993599593776993	0.986004929816282	0.9761599708012813	66	21	42	66	13	37	81	17	67
RAPGEF1	7.604346882026951	7.6431267152157725	241.15136203187734	0.008824455320706671	0.00862131394941553	-0.01380841698281759	0.990838446108529	0.9939916120037818	0.981102495592692	607	64	437	332	74	218	413	188	407
TMEM14B	4.00571700089995	4.131534035796184	20.18815064008815	0.00886284920105409	-0.2076155730571342	-0.05201210627211993	0.9946572323378168	0.9020726863716996	0.9064544397489748	24	11	17	42	11	10	37	16	33
USP43	1.3490866249526043	1.938284613856801	2.891331570077959	0.008864181549605511	-0.06736316041284256	-0.007095351831313267	0.9959681585229097	0.9853159302320419	0.9815843316846917	4	2	7	4	0	1	5	2	8
EFHD1	2.4934624582394664	2.9810648246769285	7.759206149438959	0.008876540510750423	-0.2794756281110154	-0.039195120913134235	0.9959681585229097	0.9187926829508635	0.9123463157039866	14	5	23	8	0	5	18	4	11
IPO11	3.9832476732397426	4.346125149157978	22.164978167398157	0.008959748793947831	0.0014533618028799782	-0.00381650028947093	0.9959559525559848	0.9998661886974725	0.9935859662984634	69	4	13	54	7	12	76	6	42
HNRNPA2B1	9.99707673080995	10.013289917486892	1260.4561459894278	0.009059681390359809	-0.019892141238864198	-0.029795852923307723	0.9891216163848251	0.9870756287767104	0.9609853359049784	2031	495	1861	1426	696	1043	1995	929	2484
LYRM9	1.179694775301584	1.804695254499503	2.8389825454914597	0.009121765229757817	0.22094799343220048	0.011131729956853	0.9963822827192085	0.9530096469068805	0.9688194482498146	7	1	1	2	2	6	4	1	2
TLDC2	4.136658037565763	4.348337975661214	23.508792741353815	0.009280072134282486	-0.2359556839135282	-0.05511929211940443	0.9946572323378168	0.898679310979836	0.8933288353000806	25	18	55	30	3	15	38	19	36
KANSL3	6.193022845613056	6.269304151914199	91.59922734863083	0.009306879872525375	6.238614795109173e-4	-0.013518456799617903	0.9913558528226142	0.9998661886974725	0.9810859374050279	196	19	213	112	32	74	146	71	189
GOLGA3	7.536533809964644	7.632713531765374	238.84965056089203	0.009394631198358361	-0.06282713435501014	-0.029193072906388316	0.9925787247217815	0.9689330238742195	0.9577279945899461	831	43	380	333	69	173	411	204	414
ZNF398	4.739306930817873	4.922589511579984	34.481826106666034	0.009688435491044494	0.07273330755581038	0.010178140096289532	0.9940038247750821	0.9689634837999129	0.9859388347270632	83	10	70	54	4	33	79	25	49
FEM1A	2.3530281754438276	2.73362703283321	6.233165048181652	0.009749548607244408	0.020813620110519834	-0.002393095919299952	0.9955565288888286	0.9939916120037818	0.9946776266836979	17	2	4	15	1	9	8	4	10
EIF2AK1	6.766756148254684	6.804608068150879	135.78518750634413	0.009785121084764222	-0.10979123427400529	-0.05726270907306771	0.9899447175864193	0.9238151386967933	0.9142209467346737	181	79	169	168	69	101	218	102	243
FTH1P20	2.5104925233977418	2.88956567408854	8.307414835856347	0.009790085563402547	-0.13122034224609921	-0.018893974535531596	0.9959559525559848	0.9694314605694809	0.9556523003408786	8	7	5	7	6	1	16	10	10
COL4A4	4.5637035177116205	4.66260542165237	29.46916173031186	0.009810369942025554	-0.14103253903178103	-0.04708917148857686	0.9935818414762618	0.9261246371438294	0.9230762861821	74	16	21	43	12	19	52	20	56
SEPT10	6.254545979576841	6.338438651543767	97.60346235381856	0.010022222476338456	-0.146551143716967	-0.05779617498014899	0.9925787247217815	0.913008089347044	0.9053976841651847	156	48	197	66	50	50	180	73	192
TMEM230	5.558279154609059	5.623006433313113	59.2273809426502	0.010147892156699258	-0.14376512421258641	-0.05721965079979331	0.991145270556634	0.9110548185888679	0.9091522470592152	88	37	56	89	28	37	122	41	92
EPHA2	4.616050147880088	4.995679426778815	36.05841859618171	0.010356309507303735	-0.15462717072039048	-0.019562412325626367	0.9954029128432803	0.9463807725560526	0.9643094067245427	144	6	19	100	4	40	42	23	70
YBX1	9.169167236074387	9.212499664529984	724.4951278359862	0.01036866634219444	-0.054697812280063346	-0.03685337102386711	0.9891926044313069	0.9689330238742195	0.9497936966837623	1304	333	810	685	443	708	1125	536	1115
CD276	5.376269461427186	5.485231230559094	53.86938944163964	0.010577089969295628	-0.23606490666053256	-0.07322460993644697	0.99344745615718	0.861227011033769	0.8654450058561733	83	25	30	102	37	38	68	44	92
AF131215.9	1.3060840557182436	2.00547908651756	2.9356515478572422	0.010626929426545233	0.0812915548350462	0.005474453204861433	0.9959559525559848	0.9845679216189198	0.986119190659761	7	0	7	6	0	4	2	4	5
PRR14	4.671331053797159	4.821738412952956	32.17387246717054	0.010792758664524314	0.08079993904034392	0.011008207996484224	0.9925787247217815	0.9627006811603203	0.9850069303668799	91	6	65	33	9	27	51	35	53
GYS1	5.052145459325163	5.381116678296161	47.644309648895984	0.01090423259948945	-0.08278694893764396	-0.01598732305865595	0.9944582059820777	0.9694314605694809	0.9733805757310142	131	2	70	129	12	37	100	25	99
PPDPF	7.068023981219684	7.15176569018457	172.86302867393456	0.010970539834430675	-0.10924351102461403	-0.04564445449275751	0.9910369959561215	0.9376870028388866	0.9285342225043953	346	115	121	267	57	142	268	159	227
LRG1	2.770344771334614	3.1545455007487777	10.31243906941605	0.011042962917673265	-0.615355181262963	-0.07244190471095138	0.995944074148346	0.7923465786001475	0.7618874034519797	4	5	15	9	13	7	15	2	16
S100A10	7.984315926559751	8.101288182058667	336.35879256230845	0.011210568317159742	-0.23666889246758424	-0.07695095412944136	0.9908644325169705	0.8604343424393927	0.8538763544722202	431	305	313	387	117	245	479	239	594
ITGA7	5.045788969267301	5.177994542846289	41.833718913491836	0.01156844360079288	0.06685542958855616	0.008362709897854207	0.9910369959561215	0.9679594327421087	0.9890071060317914	90	6	85	57	17	25	81	46	70
KLF4	5.8722685518151385	5.973000643046035	74.65638505708598	0.011620695465801512	-0.06995868434094875	-0.03131453146456761	0.9910369959561215	0.9644067489930956	0.9543810259179448	131	21	184	62	36	36	144	60	157
SLC25A33	1.3671490264002517	2.1580166725535745	4.612864089396779	0.011717721901133838	-0.9630707467757614	-0.056411693687769056	0.9963822827192085	0.7681905584817162	0.7312040011724401	4	1	0	9	8	1	4	4	4
RP11-345P4.7	1.6409513667765803	2.3433115611349358	4.159171900142846	0.011878937005257996	0.07354061177371274	0.006619265702801145	0.9959071587689965	0.9853159302320419	0.9848255839706275	12	0	10	7	0	7	4	5	4
CCDC107	1.2802150607827376	2.263630879866938	3.4674706117426837	0.012005496625653823	0.09405133237348506	0.005618773816083116	0.9959681585229097	0.9832858396558679	0.9853562788423971	12	0	11	3	0	0	9	2	14
C2orf68	4.9164171145318685	5.022357241667298	37.366430958267074	0.012042290870882124	0.04004678280992574	4.5648185743465177e-4	0.9900990242160921	0.97940251392692	0.9996453093478047	62	12	80	61	9	29	90	25	61
NCOA2	6.282568883141314	6.33409393098086	96.10977940763465	0.012325598223721871	0.005599691456033607	-0.013381609481652996	0.9886623480270258	0.996273767144958	0.9815843316846917	149	32	201	159	28	77	173	63	203
TMEM43	6.397514404569571	6.4241591916916985	102.90165082498014	0.012415257823291873	0.03138589613348965	-0.0060414580145792115	0.9875603202344218	0.9776924951807974	0.9929112225993801	241	39	138	138	36	82	173	95	173
RPL26	8.258626554025595	8.341468806297128	397.07340509427377	0.012426458771823502	-0.16875582554499946	-0.06607602174638896	0.9891216163848251	0.8986746564569925	0.8876564028626779	509	248	391	373	261	346	584	286	621
CTC-429P9.3	1.2660314847683403	1.8977819591886347	2.9566281674896833	0.012493977688004154	0.12707876836736584	0.006802091006355681	0.9959559525559848	0.9743642617930133	0.9810859374050279	1	1	4	8	1	4	6	3	1
ORAI1	3.0196456390089383	3.37609007316567	10.368628905037127	0.012495321409421467	0.03755711116262553	6.828383192942762e-5	0.9941024226341062	0.9881881324807148	0.9996453093478047	18	1	20	27	2	7	11	12	26
CLK1	8.014205168265168	8.115936765902141	336.88746043305446	0.012527747554739652	-0.15186950749689687	-0.05499852298892913	0.9899645027618791	0.9161968081079027	0.9091748063502283	490	72	860	285	216	275	497	242	604
NDNF	6.7425975538059975	6.800152764315526	134.71332161281342	0.012556093894601944	-0.0998544808017202	-0.04932773804485048	0.9891216163848251	0.936527387052878	0.9250733878518931	270	56	241	95	71	99	217	88	282
MTPAP	4.622697228627529	4.701321643180711	30.52186374641416	0.012558540998111644	-0.12795191158669353	-0.04227524217633882	0.9899447175864193	0.9290773510456858	0.9333158763513345	46	13	34	44	20	15	57	23	59
PSMC1P1	1.4366972799310809	2.0146204909750134	3.446021551109379	0.012629936447183522	-0.14076279422103352	-0.013024922599203443	0.9955565288888286	0.9698635939640553	0.9662144860543778	8	1	2	2	4	1	7	1	9
OBFC1	4.83014879932608	4.9091665231630275	35.2892731521204	0.012733927654509298	-0.08694590845244	-0.03552385826960822	0.9896058798258393	0.952079292717119	0.94827257531331	65	11	60	31	23	29	49	25	71
ZNF75A	3.5404345431771582	3.6976603237840937	14.393606793215733	0.012736281592468646	0.026795342940756427	-6.185229894115643e-6	0.992754747928811	0.9898877405164052	0.9996453093478047	31	8	11	21	5	10	14	15	33
ALDH1A1	6.282489195673443	6.383830062859054	100.73783737479398	0.01277990412408091	-0.1222421768209003	-0.0453088663733004	0.9908644325169705	0.9340427250425101	0.9266998088611388	263	36	149	56	60	69	141	103	154
E2F5	2.098645310580264	2.44824676677598	5.242378993021688	0.01280429369696214	0.005083702834069789	-9.543928023483892e-4	0.9946572323378168	0.998633467561377	0.997982636072267	7	3	9	3	3	3	4	4	16
ALKBH7	2.4348046136139914	2.6776646807873354	6.125840826057309	0.01286481084126893	-0.002721642059542232	-0.0035624300839647185	0.9935631647786021	0.9998661886974725	0.9929112225993801	12	3	6	11	2	4	11	5	12
ATXN2L	7.223390630670535	7.254862807401338	184.1777934106848	0.012982227322890194	0.021410147976205263	-0.008872361626591121	0.9872324980863797	0.9853159302320419	0.9886586156760193	442	47	241	272	83	151	315	169	292
BTF3L4	4.905858016665748	5.054151159987171	40.75061612192836	0.0131633941133097	-0.3982960303052031	-0.0992528578159521	0.991176777989089	0.7837339847854407	0.76516941750848	40	33	42	35	29	30	62	27	45
STK17B	6.765702208506944	6.8776801700770696	142.61809723984314	0.013254057044415297	-0.17672009806880104	-0.060598221205770235	0.9900990242160921	0.9013023965601582	0.8960091945043985	120	98	277	182	48	89	314	78	244
PHAX	5.310140362856817	5.407989214554005	50.432927094088285	0.013281876933374353	-0.08586459824193594	-0.03643345427442574	0.9891216163848251	0.9545082728481591	0.945485975531199	85	10	58	78	39	34	83	47	80
RP11-53B2.1	2.477893737628526	2.818753022918939	7.1241685510794825	0.013304877345022652	0.16801026192775195	0.01705904001353583	0.9943376737963333	0.9514667528335516	0.9662144860543778	12	5	9	6	2	8	22	2	7
MTHFD2L	3.3001990952713838	3.5329232798852535	13.05786390639362	0.013462557740126169	-0.37756249470102365	-0.06276739889024233	0.9941024226341062	0.8478764249375994	0.8496599327665177	7	10	15	31	5	10	14	8	23
TAF7	6.3819185814231725	6.435609670924395	103.20805389819392	0.01348210682151135	0.02964174721183215	-0.005389310085297916	0.9876285162765708	0.9825428817672771	0.9929112225993801	196	21	169	192	42	94	162	78	203
ARID1B	7.236227780247796	7.2756349185030995	186.31145498765082	0.013505126368308659	0.01682986364196863	-0.011415454316473627	0.9872324980863797	0.9887264148975615	0.9853562788423971	400	43	350	292	65	140	319	157	358
AMOTL1	7.46428984462479	7.541917411634821	224.46215285066603	0.01355330856082115	-0.025318160959345918	-0.019678250305323625	0.9888209713504369	0.986004929816282	0.9733805757310142	498	51	567	267	64	176	326	211	401
ANKAR	2.1968566895141572	2.5860447593358677	5.833490910345858	0.013706565808460051	0.34726029766399014	0.032370196333586405	0.9944582059820777	0.8982401126120452	0.9210245866628158	10	2	8	4	3	2	4	11	14
FH	4.355564630444321	4.491245004505502	26.307551596158333	0.014023615276934449	-0.1888970235414887	-0.051248969922681575	0.9908567858146966	0.911269964853941	0.9086905661318517	61	19	20	30	10	14	59	16	41
TM2D3	4.313321635484462	4.604548356938106	28.36272560308855	0.014081728122541286	-0.3933096729447697	-0.07183652945799052	0.9935631647786021	0.8315522690198257	0.8240534997456754	20	5	78	29	26	9	42	21	59
FBXW5	4.71505625341431	5.046177024567504	37.51708667661132	0.014229590343660238	-0.14215391089307025	-0.022388619297602833	0.992754747928811	0.9473354328311226	0.9598810762868878	185	9	33	56	3	28	57	35	64
KAL1	3.541509970683632	3.8336451042151025	15.547053711322294	0.014252472268354707	-0.11938794523381079	-0.02297229143596867	0.9940038247750821	0.9616337290874385	0.9574996704976148	55	6	6	24	6	15	39	6	19
CLUAP1	4.621888396204812	4.718375517450848	30.74116864072659	0.014353257723866485	0.1375751755459533	0.02872060122214191	0.9893971743097826	0.9272989264730475	0.9576095469425928	45	15	48	38	10	30	27	35	59
TRMT112	5.3581057478461895	5.427484955249196	51.25239703067176	0.014487038116686758	-0.08396216567827741	-0.03610756672644006	0.9889082025980228	0.9518930948312976	0.9472586556417883	77	21	46	93	30	33	64	43	116
OCRL	5.189276903357625	5.264305505905412	45.9609585770892	0.014723801824260469	-0.13321051090746167	-0.04905886071267386	0.9889082025980228	0.924924573756551	0.9221191776683965	70	24	43	64	28	23	65	39	100
SLC39A11	5.079028669094113	5.175287348835957	43.055500144618854	0.014758493645965246	-0.045088909057953194	-0.02120357764063876	0.9890941790357342	0.9785946351355103	0.9698920793267953	65	28	41	68	15	48	48	24	89
SIKE1	5.090524643434824	5.161224295329604	42.31849681568851	0.014924665130738467	-0.10713120370439681	-0.04233686646363129	0.9879624467360112	0.9366654141304672	0.9343972204145333	62	14	50	67	29	32	77	23	84
AC116366.6	3.4449681289918495	3.7805971677107246	14.780340958273053	0.01492870694336667	0.16566301299660854	0.022465726321492765	0.9937867429739865	0.9451898078951751	0.9577279945899461	11	3	32	36	3	19	26	17	10
MIA3	7.453631854698805	7.478924175269097	215.93591190187658	0.01499222715773087	-0.01933389189176998	-0.02467480978685814	0.9837865577271391	0.9866665222521894	0.9674384577787793	363	63	312	306	125	151	390	162	431
IP6K1	4.612636446730455	4.783367116085552	31.127710554161972	0.015084062588252681	0.15279121334509632	0.030018877924058857	0.9891216163848251	0.924924573756551	0.9554325747701619	89	6	50	47	6	30	63	32	40
NRD1	7.428680606564237	7.472666737535408	215.06259161607497	0.01510556704819026	-0.046858885358803275	-0.03441474154357271	0.9857092266733712	0.9694677152553092	0.9536000690985099	408	50	320	269	139	165	349	164	416
ZMYND11	6.412969420294071	6.476357772416409	106.27432653683087	0.015194867842436508	0.040211993736287394	6.954014674248725e-5	0.9873159807829491	0.9759901615467945	0.9996453093478047	282	28	196	117	34	82	190	106	162
ATP6V0E1	5.954910158149045	6.072893148460441	82.24375881618012	0.015208397370566767	-0.3003288973032567	-0.09210479452754441	0.9890941790357342	0.8161293489683827	0.808053620510456	99	50	63	97	65	69	127	43	127
TCIRG1	6.45397772656076	6.564221931259862	112.70972393038028	0.01533254522786612	0.05763881847519063	0.009044612237138544	0.9886623480270258	0.9694677152553092	0.9884940297641256	340	27	193	160	22	115	137	105	205
TIMM22	3.752177499039352	3.9208166326787017	16.5253880549158	0.015369770903121593	0.04519449895689877	-7.70302561696174e-4	0.9899645027618791	0.9832858396558679	0.9984872052966179	56	5	17	19	5	14	26	17	27
RAB2B	4.867333558376439	4.942797048576269	36.51368106347404	0.015417636217525616	-0.1378156155387069	-0.04745743228517841	0.9886623480270258	0.9238151386967933	0.9243814811930465	53	19	53	36	22	22	80	25	53
MAP3K3	5.823847272700807	5.939009194861612	72.29132129347317	0.015636725729317447	0.022640116386512494	-0.0028359463445909168	0.988378372901479	0.9881881324807148	0.99568504601988606	157	12	171	88	26	73	133	40	140
RBM39	8.596975601641256	8.615802869165899	476.01261204614445	0.015651698299927227	-0.0013299227577711784	-0.019869732423030837	0.9821203876806065	0.9998661886974725	0.9734054743194142	770	132	867	728	218	356	842	361	941
SDCBP2	3.1415027241840567	3.5220473736146256	11.58824435581612	0.01574771352521187	0.03272935150944738	2.596025441545837e-4	0.9926440819928504	0.9898842088735277	0.9996453093478047	23	3	27	22	1	11	25	3	30
PDIA5	4.514265938132369	4.64689196602994	28.778459694684948	0.01579812616387127	0.22552747525445974	0.04810323430206729	0.9891216163848251	0.8755806144332187	0.9200878464440364	50	9	56	31	9	29	24	36	58
CTC-559E9.5	1.8598026689969906	2.3350395222254985	4.372284739668835	0.0158864240275312	-0.08536162848127037	-0.012511176430799468	0.9936230062901253	0.9793617023060162	0.9733805757310142	6	0	9	8	3	2	8	5	7
DIP2C	4.736536247164236	4.8166037572738745	32.59207391388203	0.01590273801339566	-0.0013146911591330813	-0.008897884517532269	0.9876423138613964	0.9998661886974725	0.9883047696456955	72	10	45	39	17	19	77	24	56
MT-ND6	11.51222348843819	11.991355526614049	5028.138408595662	0.015983057114217818	-0.7675799892402212	-0.10848814477272448	0.9940863027241528	0.694118079965142	0.654965329614262	5923	5824	2514	1045	3888	2827	6098	2775	6753
ZNF14	2.0359096135215635	2.3997072586057797	4.998440846118283	0.015993427190819975	0.1993767631353293	0.019261427039247343	0.9935631647786021	0.9441522822172136	0.9576308623749693	7	3	5	6	2	8	8	1	9
PTRF	8.551537514888645	8.615095856877328	475.43781055458027	0.016042451478353703	-0.029999840549878753	-0.023096702537884053	0.9869146553025121	0.9839609166283574	0.9695939407776953	1395	165	830	577	103	370	677	462	815
FNBP4	7.4660761057732845	7.536753682792654	223.49677679245315	0.016159590285357957	-0.025345178600320244	-0.020937701214242595	0.9868965004973064	0.9855755914826593	0.9721076419735465	406	48	559	336	69	191	417	145	414
NARS	7.423631636430392	7.48290738323291	218.0319795267258	0.016324387681207676	-0.1251341214157351	-0.057725540208192205	0.9868965004973064	0.9198518394719012	0.9091748063502283	321	108	180	297	144	192	348	141	371
ARL4D	2.5018837731002175	3.194264706169926	8.606273115569648	0.016586060220740235	-0.4936851663038003	-0.04805681802068375	0.9941024226341062	0.8460461219699258	0.8684129324426857	17	0	43	10	1	5	12	5	19
EPS15L1	5.544045264343131	5.61121634309832	57.34223537990453	0.016613980740818043	0.10105751030355502	0.02041757258446457	0.9861495263651637	0.9339359069807139	0.9733805757310142	119	15	94	97	17	54	118	48	82
PSMC6	6.128208151239505	6.163790782843122	85.77900174742656	0.016773923695167576	-0.017900757007913836	-0.01873290518577634	0.9837865577271391	0.9881881324807148	0.97391421093174	129	38	147	117	34	55	165	57	187
MAN1A2	7.1336588776455665	7.178322771607188	176.00751517693217	0.016774699920387305	-0.09447448868189466	-0.050654781353843756	0.9850059866575261	0.9367485484285561	0.9248037152793055	264	77	280	154	109	136	306	136	281
PAFAH1B2	7.066576000819236	7.104910484688554	167.12149919447864	0.016927590622635456	-0.052007928983838804	-0.03458166260044497	0.9841581877763784	0.9680823244044084	0.9535871419525299	234	90	172	263	78	131	295	148	235
CELF2	7.061883606717033	7.140422291127778	172.1943139264511	0.017178709214988878	-0.16203932716796657	-0.06454641716020999	0.9866190187344207	0.9000836611911156	0.8917324166918562	233	130	215	164	73	150	290	104	275
LINC00426	1.285174830056122	1.8996477992977496	2.9273351653022757	0.017181144276699426	0.3194297647184633	0.019877969755370754	0.9941356010839976	0.924924573756551	0.9454808135648972	3	2	4	3	1	0	6	3	9
ALG3	4.571675923027756	4.655023968536641	29.069508804458547	0.017184488806991353	5.059530271109881e-4	-0.009434663052775679	0.9875926617736123	0.9998661886974725	0.9861598581945177	67	9	28	44	15	29	44	18	58
ANXA8	0.1396085706638983	1.5235386292993576	2.655933356547927	0.01719359124278431	0.14994982941753168	-0.004506168465036249	0.9959559525559848	0.9814297330728482	0.9782134269701503	1	5	1	0	0	6	0	0	3
PTGES	2.3262798498269763	2.717564985239313	7.1213533786758525	0.017273790098623617	-0.3533250077273475	-0.03703321693117194	0.9942386951940224	0.9041518307357981	0.898277361960192	10	4	1	13	6	7	7	6	6
AC079949.1	1.4736238194193068	2.699266856391316	8.648916584417245	0.017277517707083943	-1.102650418120451	-0.04645645971869278	0.9959681585229097	0.790552508226448	0.7332434224993212	0	15	1	7	5	11	2	3	1
ISYNA1	2.8028575418619956	3.219053713757733	9.385438135633091	0.017286541049565066	-0.2827405897382181	-0.036705739171226257	0.99344745615718	0.9119444519042494	0.9175268263266231	5	1	28	23	4	10	17	5	11
FBXO42	4.86613015156381	4.981542341143227	36.371908298706245	0.017293875809146625	0.14563135133723673	0.03218057014286125	0.9877873278699366	0.9187926829508635	0.9537286742749558	75	11	63	49	11	19	44	39	104
LRP12	4.61309600616267	4.724569303620487	30.220294684004624	0.017309065850690225	0.0436800114889471	0.004592387299086814	0.9876423138613964	0.9785946351355103	0.994085960841085	51	8	49	49	14	13	52	25	82
ZNF229	1.2887374777274343	1.9099457489432232	2.779690076518499	0.017641797095764376	0.11941839978515162	0.006950675022085606	0.9936832494016796	0.9754216520513849	0.9815143305009454	7	0	2	7	1	4	5	3	2
GPN2	4.103698446199546	4.34206710384937	22.44841685304227	0.01790200744342816	-0.015716640871098413	-0.009168965360296235	0.9891216163848251	0.9935050865379849	0.9853562788423971	50	8	21	61	3	10	42	24	44
PPID	5.2933624106455115	5.4021441953442135	49.69259620259618	0.01806577509340949	-0.03478766786116838	-0.02188621757422248	0.986989672303135	0.9834204592371966	0.9707941414750108	102	8	55	91	31	31	93	45	86
MROH1	5.9140535496209745	6.067220589386327	78.8169052785549	0.018092447280926283	-0.005918046331628653	-0.006797311389762418	0.9877761994069021	0.9968198466188137	0.9893111186276108	231	15	93	189	14	66	123	69	147
SLC25A6	7.515499253067308	7.553962773916599	228.0330516811058	0.018120915145862282	-0.03554928320210966	-0.029390969631868144	0.9829728531131571	0.977110925089149	0.9609853359049784	571	96	223	253	110	199	317	163	473
MYBL1	2.3898340642920646	3.1953675391545175	8.71056371776839	0.01825913443890287	-0.38682610137661455	-0.027605982298796992	0.9941356010839976	0.9012156417869821	0.9250697573241924	22	0	42	5	1	2	11	12	15
HMGXB3	5.373624927087558	5.518215374812914	53.07948053165239	0.0183866262820891	0.01637966404967578	-0.0034438005343021974	0.9873159807829491	0.9923722295817454	0.994633323048098	126	10	67	135	12	42	113	35	102
GRK4	0.8277656100377518	1.7519521310596633	2.3944305850624006	0.018613256887939106	-0.14065469283003504	-0.00798568614217466	0.9945774371603834	0.9753378093971652	0.9736729512888752	11	2	1	1	0	0	6	3	3
LAMTOR1	5.823209677769225	5.897336248896809	71.24564265458878	0.018693273011311556	-0.10784480543483867	-0.046546515688039546	0.9868965004973064	0.9356879341963596	0.9288306406048517	170	31	50	110	36	42	132	47	150
DPAGT1	3.6559626079264307	3.8353211430406797	15.663530551636049	0.018729801914599994	0.07260946328277924	0.005811801704651338	0.9890941790357342	0.9716435360355306	0.9909991624845462	40	3	12	27	8	15	24	17	21
SH3YL1	4.450661879379856	4.583364521514488	28.15018435203171	0.018773961204918626	-0.015140594801030279	-0.010776851357968107	0.9876423138613964	0.9932296064224866	0.9828830702123852	46	20	33	34	8	35	36	12	55
ZNF571	2.715904219090439	3.1478820752924443	8.994859275773983	0.01895915598678686	-0.23327171404703304	-0.0404682517310565	0.9920099933696743	0.9275378553205483	0.9176648254625462	14	6	17	19	0	6	11	6	21
TMEM109	5.407297971019732	5.465150594544301	51.91583454936154	0.0191400403320511	0.013558215476856128	-0.008986031027328489	0.9831285684179387	0.9915544842424607	0.9886586156760193	127	21	79	61	16	33	99	41	107
TRNAU1AP	3.846414635019188	4.08173917095946	18.71584118754381	0.019548768072765985	0.24176756066299773	0.04172890362223453	0.9890666422701642	0.896937280929029	0.9250697573241924	31	2	31	32	8	13	20	31	32
ASXL1	6.545842499617957	6.662612744055852	120.56767126154023	0.019595250777724102	-0.024781259571276224	-0.015512009901546699	0.9861495263651637	0.9878736325501989	0.9769836562960285	299	23	308	155	27	103	219	87	216
PDE2A	3.7519025299732016	3.9119948073704727	16.92144858595897	0.019635543657908153	0.08533709068817924	0.01124797357442214	0.9889082025980228	0.9689330238742195	0.9815898981990541	33	4	14	26	11	19	15	15	34
KMT2B	6.466310374841074	6.64174624640344	118.47934928961197	0.019765930364308345	-0.02533101271915677	-0.009600307088122373	0.9876423138613964	0.9888606238534416	0.9854742123054304	315	17	270	218	18	106	188	106	188
AC006042.8	1.4164355908366404	2.1220293797351437	3.180679354997309	0.019800484073706007	0.03908103111203468	9.566752595095427e-4	0.992754747928811	0.9913476877884968	0.997982636072267	4	0	6	10	1	1	11	1	8
SLC35B4	4.0255295154272845	4.212366860075336	21.115413856037904	0.019824371878211094	-0.02047979127454262	-0.010389797124979653	0.9890666422701642	0.992515418755237	0.982665246853963	46	12	13	39	6	27	35	8	35
PLXNB2	7.960755241516384	8.035211635027725	316.78598432835093	0.019908917099557378	-7.71355032276734e-4	-0.011066260233201973	0.9836876572269609	0.9998661886974725	0.9853562788423971	931	78	412	593	78	296	392	274	606
CA5B	3.462564317483491	3.7499176614411334	14.331414607948922	0.019949275109468725	-0.1011704651722238	-0.02628153321631532	0.9891216163848251	0.9651842158072013	0.9554152535311652	21	1	41	20	7	9	25	14	24
CYB5B	5.369365147651624	5.432463798005299	51.835933989891295	0.020060412688692762	-0.05934893269105956	-0.02843121986996035	0.9844728397944864	0.9689634837999129	0.9584797540207837	83	28	45	74	27	38	73	55	74
TMPRSS4	1.942967113429308	2.905694070954613	7.616036355436987	0.020376509558789276	0.872451816610563	0.05273341334091283	0.9955565288888286	0.7771924194521711	0.7898568046131781	1	2	17	7	2	20	0	5	19
CC2D2A	5.052638250593963	5.15949984953499	41.68857784410654	0.020424691076894638	-0.014147917480278565	-0.014375491220012833	0.9868965004973064	0.9926183172180452	0.9784548194338857	104	15	88	30	13	39	78	32	60
RP4-756G23.5	1.0092095483910966	1.767028867407419	2.115201717532585	0.020516143208483592	-0.16566117634671954	-0.009801482782325937	0.9917476324945045	0.9648463090169993	0.9733805757310142	4	0	4	8	0	1	4	2	5
MAP3K13	4.870631541454683	4.983022150810879	37.18171717109123	0.020659544563633985	-0.19408062513855734	-0.05956514992618514	0.9872324980863797	0.8959185841361513	0.8960514730100669	39	19	34	98	15	26	58	28	64
EXT2	5.413831656668761	5.489916137314477	52.72787744310381	0.020784655292988116	0.05685707530273511	0.004541394056370528	0.9821901549992452	0.9680823244044084	0.9941268368025195	121	21	72	89	11	53	87	38	97
MAST2	5.4201918318408095	5.6767093651505185	59.41992896752715	0.020797383555806404	0.08147080949604688	0.017047690437408992	0.988378372901479	0.9694314605694809	0.9733805757310142	134	6	83	168	10	53	99	72	71
ST3GAL2	4.630038343473329	4.7407995711234046	30.808295874988787	0.0211820062815074	0.09674829074786155	0.016368438168530713	0.9850112454077118	0.9497331126779323	0.9767519954656899	50	14	54	48	6	25	57	34	40
PGRMC1	5.543188010468859	5.6074309447443715	58.6086615668093	0.02125268972071103	-0.15017051156654415	-0.058754852468290854	0.9827569044605411	0.9052123004689664	0.9053976841651847	76	36	66	82	30	33	115	39	107
ZPR1	5.133832805798872	5.235150494814551	43.82570216580915	0.02127753285241699	0.005754592128250104	-0.008991513231933526	0.9839667737442038	0.9968198466188137	0.9879549314661256	79	18	51	101	10	32	102	31	70
CALM1	8.64822190819685	8.687783993446082	503.19176862757325	0.021374932139101608	-0.06251036958318026	-0.041524006667637524	0.9793261546232648	0.961123920141504	0.9400202317757933	750	317	679	536	202	413	908	348	861
YIPF4	5.585230679106089	5.650191067275982	59.96399403450965	0.021574721617026338	-0.10154335156239312	-0.043457857708349895	0.9829728531131571	0.937801394115827	0.9337266584357948	66	31	83	102	28	36	131	37	108
C3AR1	3.9983090734855526	4.559360443053617	27.978805163134204	0.02166490229227174	-0.5995676605667305	-0.07267623875190007	0.9940038247750821	0.7939529444488668	0.761756492367618	6	19	79	25	18	15	37	2	72
SPEG	4.147997940307658	4.616583301826407	27.7045871212755	0.021691058744039753	-0.09524784737600306	-0.00805929809834768	0.9908567858146966	0.972439581483328	0.9833121756703496	48	8	113	13	2	25	37	37	22
SNX5	6.6924740578987425	6.734790530766713	128.67368364278124	0.021715099019456025	-0.06471751801111598	-0.03805373105917862	0.9803804226448822	0.9574760412483233	0.9472586556417883	184	61	128	228	64	79	257	93	242
MARVELD2	3.8108260704319044	4.0259634111782585	17.670215209996794	0.021880313987235323	0.005377343944429298	-0.00747995982793197	0.9875926617736123	0.9981994032200001	0.9888571663195087	35	2	23	41	8	15	25	11	46
RASA1	6.075428171053888	6.1153623836681295	82.64345486481261	0.021930827698288018	0.07612498774614851	0.015512039017471859	0.9793261546232648	0.9442795881082149	0.980099149019811	170	30	130	113	27	91	149	54	134
SUPT7L	5.877241523447818	5.908336529286423	71.64697923482221	0.02196210248776542	0.027228952451016555	-0.002071965306874024	0.9793261546232648	0.9828296027175245	0.9972683687084989	146	29	85	105	29	71	112	48	137
RNF43	2.934584677449151	3.2008963105056116	9.360751280304308	0.021992234127857824	-0.12200869716381162	-0.02387891514627611	0.9890666422701642	0.9606617301245716	0.955464150585707	14	3	7	30	3	7	17	8	14
DLEU2	3.3557904494759985	3.647549601014825	13.36568429167763	0.022022862187607888	-0.22206109898414916	-0.04016603252188546	0.9891216163848251	0.9194472460614066	0.9194621642171633	9	2	31	33	7	7	17	12	29
SNX17	5.198473262925774	5.258349914269116	44.62906719252865	0.02204711092738912	0.06110629741093834	0.004838311790314436	0.9804415793327534	0.9624341309069288	0.994085960841085	105	12	55	74	17	38	80	38	78
TRAPPC4	3.4090556017614606	3.6708832862550955	13.892761498243239	0.02210489277464343	-0.2477498631586112	-0.0453199728992296	0.9894015129989607	0.9081905164955021	0.9069350135803276	46	6	5	21	7	10	29	6	23
MAP3K8	6.056827927980516	6.112379850638681	83.51641709616821	0.022117063082590514	-0.04572350114588347	-0.027091984661530573	0.9809843343958794	0.9726633814030329	0.9634656494059692	136	39	121	76	47	92	123	49	140
PRPF4	5.0445123012040805	5.103861320631351	39.995880242672264	0.022122725428535765	0.049917525734582295	0.001987594420038419	0.9805556910333387	0.9694314605694809	0.997982636072267	88	15	49	68	12	34	75	32	69
ARHGAP23	5.989031843269053	6.0970474965911645	81.36257287277522	0.022147792371488423	0.030907762646258607	-6.806878137897026e-4	0.9836876572269609	0.984472572877537	0.9985134272570259	236	34	100	122	13	69	124	85	123
ZNF576	2.0463080067064174	2.4507208731542796	4.701449196831103	0.02224407638382291	0.05393507574277366	0.0025711229226082063	0.9891216163848251	0.9853159302320419	0.9946937453032145	15	1	6	5	2	3	13	2	10
HSPA1B	7.155104007699411	7.666043572375106	246.70829454633676	0.022272631294856404	-0.550040566782137	-0.07153975086073151	0.9922288448220529	0.7888901439198481	0.7940827245554943	901	4	280	263	233	215	256	181	254
ZBED1	4.9925405024563885	5.083754044028191	39.98827453237421	0.02232326752947814	-0.10557933074201033	-0.03983007835645385	0.9829952172156012	0.9416853858405758	0.9386674941410103	60	26	46	69	12	23	84	24	78
CAV1	6.791326194007725	6.830432257633134	137.33602714078899	0.02233675893202726	-0.025969593629104316	-0.025182287528215056	0.979875374189417	0.983997268027641	0.9668724976802566	285	62	243	121	52	120	209	94	279
GBF1	6.538032838087869	6.6172329770000315	116.95258427381721	0.022356907143449914	0.012165166759490281	-0.00963927026600792	0.9806050842896622	0.992777346332038	0.9886586156760193	357	23	173	178	36	89	202	93	236
AP5S1	2.640787551314062	3.077930892410632	8.26357542640822	0.022375269234042216	-0.1238627902864612	-0.025163902122286936	0.9900990242160921	0.9648463090169993	0.9536000690985099	18	4	17	15	0	5	10	7	21
TTC27	2.8589529919738594	3.3841685540726356	10.345434747534174	0.022516619126024918	-0.2549536437721048	-0.03596535473441201	0.9908567858146966	0.9233767979854586	0.9224217031481322	46	0	9	20	4	6	23	8	15
HTATSF1	6.114115386471977	6.165417685169267	86.16374031182474	0.0226297855179899	-0.04478850807405612	-0.0290353625214851	0.9805556910333387	0.9716435360355306	0.960774830161441	202	32	74	117	47	62	118	73	181
TUBB	8.048682132014958	8.09110222151219	331.8558821407865	0.02268280124051365	-0.04007531244267471	-0.0308201716620555	0.9793261546232648	0.9754248859857614	0.9577279945899461	764	181	298	421	123	320	517	238	552
SEC24B	5.984041608250523	6.030547078336576	78.27458840138107	0.0229734292573941	-0.017271254968486964	-0.019756448925434683	0.9803566770428075	0.9891394670002652	0.9733805757310142	98	33	160	97	32	63	130	73	117
CNIH1	5.445079546223909	5.507055553053931	54.35222042229285	0.023064015019887647	-0.10520647757072035	-0.04458932110331074	0.9817293406045456	0.9366654141304672	0.9317124519621982	58	21	68	97	34	47	90	40	82
USP25	6.703869860596178	6.737830311064899	128.52675473021222	0.023146224459571	-0.014875604383864725	-0.020346955744053388	0.9782080867195136	0.9898877405164052	0.9733805757310142	221	40	221	148	70	100	231	81	271
RPF2	4.447994042666355	4.547823026896624	26.790158970111047	0.023175193579814027	-0.050520459878990676	-0.023837539319316224	0.9839019564303114	0.9754271024644868	0.9662144860543778	49	9	22	61	12	20	48	22	45
SP2	4.86217714988276	5.0014953525456	37.02305266978317	0.0232804543332318	0.11281228331647582	0.02096138790995592	0.9846018226923279	0.94319355294123	0.9708766053470026	72	12	86	37	9	49	45	22	77
ABCD3	5.351274134612083	5.463550609448467	52.20950326890815	0.023351677656646693	0.01363472641403003	-0.006541725108681353	0.9827677698283062	0.993145233365069	0.9901756985439422	96	30	68	91	8	44	84	53	73
SRA1	3.9554070634317866	4.203493532580008	20.028582389376968	0.023508303015608405	0.08332464050895047	0.009550946077903896	0.9872324980863797	0.9689634837999129	0.9859546674470695	49	5	40	34	2	23	29	12	46
RNF138	4.248476545012082	4.397211575381512	24.744270351900703	0.023528383907991952	-0.2173914779953245	-0.05543883495265978	0.9856351396628564	0.8987408593102857	0.896365705796129	28	21	43	28	6	20	33	14	48
RP11-325E14.5	-0.19909843173181282	1.158192395319945	0.8177471170767753	0.02353047881122984	-0.018002484793117696	-0.0014202894123274406	0.9936229796741328	0.9983767757431624	NA	0	0	5	1	0	0	1	0	5
FOXN3	7.048486689193065	7.103149798228374	166.98284800735743	0.023532942766118177	-0.10957790806639404	-0.05325599007686605	0.9803566770428075	0.9284470820979013	0.9190140361235049	191	82	305	162	93	107	278	137	304
PELP1	6.263598812680317	6.299757555284632	94.62202164995283	0.023573059296692584	0.03223098253731972	-7.778172834944489e-4	0.9790117230464558	0.9792044911369475	0.9985134272570259	185	35	95	153	44	99	128	76	163
PCA3	2.1555616294903137	2.583250289707233	6.163594606226994	0.02358061701615071	-0.30285945912883555	-0.030557563601743193	0.990838446108529	0.9231234087560559	0.9190140361235049	5	6	16	3	1	4	6	7	7
PAF1	5.746052921015066	5.814013294497535	66.86248517364128	0.02364075264882704	0.11913950626273265	0.029093863093845294	0.9803566770428075	0.9250648319439106	0.960774830161441	139	19	92	85	31	39	97	89	116
PIK3IP1	5.763876635131492	5.807289612131677	67.14874982380597	0.023683836867745636	-0.03294471534552625	-0.023098761871703018	0.9793261546232648	0.9812430304949653	0.9698920793267953	94	25	106	79	40	61	87	54	125
PLEKHA5	6.007599854944442	6.099619592169647	81.43921863348564	0.023851566518396206	0.025856261449798558	-0.0032531143053536574	0.9805694916602772	0.986004929816282	0.9950327641756798	174	13	135	115	43	45	136	80	173
ACVR1	4.770128831683572	4.880838513547789	33.67985836478751	0.02400755665259485	0.046294684997024764	0.0033643051188311517	0.9819181190203287	0.9760469136304754	0.996521619629183	79	7	42	61	14	20	57	26	87
CCDC15	2.6964060287743408	3.094682872433441	8.076684795235563	0.024104289913901202	0.03247597212546978	-0.0015665214013930945	0.9889082025980228	0.990178895236574	0.9971810540254126	25	1	14	15	1	5	10	8	23
MAPK13	5.1331261896863305	5.29794071303926	45.292129131830684	0.02412634129499888	-0.0067987341679306736	-0.008016231214948905	0.984097854749774	0.9968035054891691	0.9885748905600762	67	11	76	126	9	36	77	25	115
ATAT1	3.035166855466689	3.398429310257258	11.522603795332452	0.024130107634591037	-0.31781147726366743	-0.04585741455439827	0.9891216163848251	0.8971692925238671	0.8924290009999184	15	10	7	32	1	6	13	11	20
CYFIP1	7.210326271505634	7.234593367631446	182.13219389892896	0.024268021483010268	0.038097446073766215	2.0051160590934023e-4	0.9764887021281745	0.972439581483328	0.9999705031352188	385	68	288	195	75	180	263	157	299
NUP50	6.157590232508193	6.207956537894384	88.26510153364399	0.024305284858556857	-0.016603437295191405	-0.02035494231426822	0.9784745396619763	0.9892838514931157	0.9733805757310142	133	21	144	146	49	65	159	61	183
HCK	5.2076032807151496	5.345596556413277	48.16910902976812	0.02434730065398403	-0.1979373526433568	-0.05624296809605926	0.9856368416522051	0.8986746564569925	0.8982134903842931	65	23	139	30	18	43	76	31	74
SCAF4	6.053265520953635	6.110710048293039	82.24534807225957	0.02462001698900938	0.02127302056874066	-0.008163340072939443	0.9784745396619763	0.9868810944429494	0.9890071060317914	159	16	142	118	42	67	131	70	156
ANKZF1	5.346379588608638	5.554278816063909	54.484955470186264	0.024641041841015544	0.022456600549951737	0.002092429656607753	0.9856351396628564	0.990768523698641	0.9972683687084989	75	7	142	116	13	58	122	31	78
AKIRIN1	4.746349491810471	4.867243649120769	33.466839975952595	0.024654515408230073	-0.03563459138242115	-0.018413395511000734	0.9832235244918888	0.983788888214182	0.9733805757310142	38	11	67	69	11	23	79	18	64
STXBP1	5.909719122546123	5.943679545559728	73.29351585063041	0.024751954063129945	0.035554748384355156	-6.580027167877036e-4	0.976915438649307	0.9756131083513447	0.9986444587770967	136	21	98	116	36	58	136	65	117
EIF2B2	3.7291805834593696	3.963476500226137	16.858598473294464	0.02517653644233252	0.08003551997480025	0.009270663357334497	0.9867543164143406	0.9694314605694809	0.986119190659761	37	2	29	25	8	6	30	18	42
TCF7L2	6.014708155685213	6.100159232450332	83.02772395370299	0.02528535688835634	-0.07549794235672273	-0.033711677112524346	0.9805694916602772	0.9609384791781609	0.9516701865371174	131	56	134	66	29	66	108	87	117
USP1	5.107771845198663	5.22322932816221	42.97231573790593	0.025338732054204182	0.07665292058961919	0.012243990415919684	0.9805556910333387	0.9582848730185272	0.9833533853906608	101	11	78	69	10	29	77	28	116
MYO1G	5.641108676523296	5.8631756824559	67.96595430709806	0.025373837459306086	-0.014271348999495472	-0.005071389483343089	0.9853155217806929	0.9939074298037656	0.9929112225993801	140	12	188	122	7	64	101	57	123
EFTUD1	4.778856517314477	4.923215435937065	35.30422617613033	0.025455341501713896	-0.07593308738700515	-0.027891782729524486	0.9829728531131571	0.9667358576471984	0.9576095469425928	77	7	35	52	26	20	89	19	63
ZNF248	4.152228663498872	4.44412773209939	23.970518673533945	0.02552711555695743	0.24043134623059623	0.041328545334635716	0.9873159807829491	0.898679310979836	0.9248037152793055	68	4	32	40	5	6	60	33	44
DHX40	4.959227865502543	5.018549062261489	38.215640285433366	0.025531397872245117	0.061329284471429144	0.01028576097105066	0.9803039482733241	0.9667358576471984	0.9861598581945177	54	14	53	54	20	32	63	42	48
CEP57L1	3.884133417032766	4.0491058063309175	18.788387542874364	0.025560204463622706	-0.10844418399312264	-0.028703327177272867	0.9844728397944864	0.9557135978310496	0.9538799388043429	29	14	22	31	4	8	38	15	35
C9orf89	4.011396508276903	4.349499614129137	22.106112667039188	0.02560519330037065	-0.08858956546585173	-0.017524565450979464	0.9873159807829491	0.9694314605694809	0.9712644985039991	36	2	75	37	4	12	52	18	38
COL8A2	1.2110710617310805	2.0646490783808478	3.085596796060416	0.025912760249168342	0.6407782922074208	0.037479604402680465	0.9913558528226142	0.8363024917698397	0.8705737835235504	7	1	5	3	0	0	16	4	3
RASD1	3.472746617134813	4.100554671881447	21.157024767384417	0.026106368623509936	-1.1003001911441297	-0.10739012732996066	0.991176777989089	0.6169607593130167	0.5492524309173201	9	6	4	50	34	8	11	14	27
BRSK2	0.9422491776382977	1.7641172798883453	2.511648089358205	0.026274979641370304	-0.14296766524609078	-0.008486670518072467	0.9913558528226142	0.973104692270229	0.9733805757310142	2	2	1	9	0	3	1	1	7
RRAS	5.207701199994384	5.250228540736316	44.83284813733928	0.02632085429019832	0.010955296149422086	-0.005441795313000434	0.9772015078650703	0.992777346332038	0.9929112225993801	81	21	63	63	16	40	85	29	79
BTBD10	5.221968423866145	5.278082076958633	45.61881183751916	0.026321926914381594	0.04904286402680031	0.00497527324163919	0.9790592571874301	0.9697738543464823	0.9929112225993801	81	17	50	85	18	40	56	39	100
BCL9L	7.383020405153148	7.498952586901207	217.18430766395002	0.026479280715983804	-0.0357036115174336	-0.01802473759450867	0.9806050842896622	0.983788888214182	0.9734054743194142	603	52	310	490	36	142	358	212	387
SCMH1	4.820279446405451	5.01244937427163	37.58786266733859	0.026615992721496486	-0.035338635137444736	-0.016448146824679644	0.9836266580477097	0.9853159302320419	0.97370766659558206	76	4	50	54	28	15	69	39	73
SRRD	3.2820198045703917	3.587931489788367	12.663197517970406	0.026676689197405706	0.1606173508036205	0.021302633843931894	0.9876285162765708	0.94319355294123	0.9642812352055284	23	1	15	28	6	15	33	9	11
LMO7	8.14024376341788	8.17588609397124	350.43520187824527	0.02672462910183154	0.010875275312070198	-0.01064140745177748	0.9756858224447573	0.992697080579021	0.986119190659761	837	112	344	583	152	266	628	212	811
SERPINB6	6.573790079211602	6.608756188166376	117.2757965347787	0.026788736213202293	0.025786611012313443	-0.0057108289113395536	0.9756858224447573	0.983788888214182	0.9929112225993801	197	39	240	133	48	109	177	101	198
KIAA1429	6.5057538533636965	6.5229525479733015	110.83235846370631	0.02693895835864739	-0.013679225527442126	-0.017804134157504543	0.9736706674234353	0.9898877405164052	0.9761599708012813	175	47	153	152	54	88	196	83	201
TRIM14	5.211683523362209	5.322052353167708	47.04203211163681	0.027424387115200562	-0.10013920179650584	-0.036532367315107804	0.9809843343958794	0.9477197185657726	0.9425422835110697	50	22	58	120	15	40	95	24	82
MED15	7.029951139498696	7.099451617808389	164.37403464168267	0.027632784875595045	0.037177127224590455	5.263734149912598e-4	0.9775037631971595	0.9785946351355103	0.9996453093478047	433	32	278	265	50	121	244	159	328
TMEM116	3.044852740918219	3.460938815220097	12.002783423903892	0.02785699091153091	-0.22322417689045657	-0.03135976397690373	0.9891216163848251	0.9356879341963596	0.9282599421802119	6	2	26	18	11	12	14	2	31
RP11-981G7.1	0.7634652200100324	1.7782650417761843	2.1645933507547745	0.027883727949174653	-0.20947692333896964	-0.007477040687544515	0.991176777989089	0.9627006811603203	0.9744075768582257	1	0	10	5	0	0	3	3	6
DNAH1	5.106148629590322	5.489287445222907	51.6838730728358	0.02790924027077086	-0.0174797861988466	0.0012092105720486633	0.9873159807829491	0.9939916120037818	0.9983012654943898	176	4	144	54	5	51	57	54	90
ARID1A	7.975747120998245	7.9945188007957535	309.5028844465967	0.02796702694130224	0.018448484600144283	-0.009421531170342223	0.9724850317853508	0.9869937432743953	0.9883545922056431	639	113	511	320	135	268	503	273	501
HSDL2	5.263439240014126	5.335777608040919	48.037857634190914	0.028158626526911933	-0.09278367214536337	-0.03776785379944111	0.9790592571874301	0.9460782370995231	0.9430490444681527	97	25	48	56	25	33	99	23	98
ZBTB24	4.036845600815091	4.177200209707903	19.99130042313201	0.028172460822556103	0.016243104600045702	-0.006937020722169484	0.9805556910333387	0.992515418755237	0.9895452413128766	40	8	26	42	4	15	36	14	44
MT-CO3	11.040201020710096	11.47288875526378	3507.847411465181	0.028194122047312357	-0.686910409871837	-0.09544293220627269	0.9889082025980228	0.7169422360108897	0.6867981836301809	3893	3781	2268	738	2774	2379	4149	1817	4884
SHANK3	7.220464477494299	7.4988619253885185	216.93483184651933	0.02820498379782052	-0.2011778851296202	-0.03701574242664604	0.9867543164143406	0.9217982229885938	0.9291175227533468	705	28	684	236	26	220	270	163	319
PBX1	6.529677497830562	6.58612771914936	116.37281434809053	0.028207513923042504	-0.06330662805562196	-0.03543263403363954	0.9772015078650703	0.9627006811603203	0.9525265125385284	238	69	129	110	50	71	219	109	175
CNOT3	5.637324540459523	5.805271245790128	65.29809555471454	0.02832856353870481	0.021307816345523162	-7.116777204668392e-4	0.9806050842896622	0.9900346691950814	0.9995684757943306	215	8	124	87	16	56	102	55	130
DOCK4	7.448296066865006	7.492435838806813	217.52904009751651	0.028423603792331577	-0.0065983517539817405	-0.018985655954900184	0.9756858224447573	0.9951035281303265	0.9747263244974468	516	71	437	198	78	164	330	188	431
PPP4R1	6.575388814578825	6.610278394174838	117.33724568170021	0.028655648726561355	0.015913022882153783	-0.00987178885807096	0.9736835993152615	0.9891394670002652	0.9879549314661256	225	29	186	155	63	91	205	102	203
NPHP4	3.6565603373774835	4.003344928796711	17.468539744898354	0.02868804350839837	0.26812238887638534	0.04158704767164851	0.9873159807829491	0.898679310979836	0.9184747055536462	51	5	30	19	1	21	24	25	17
WLS	5.141575298357521	5.227686481530779	43.65001921513521	0.02869730901675371	0.04510273208098065	5.974094521000419e-4	0.9784745396619763	0.9754248859857614	0.9995684757943306	130	16	56	53	11	40	69	36	81
SASH1	7.775390895567361	7.828677743992559	274.93230064268647	0.028818610697732026	-0.029149226529105204	-0.025504912489423014	0.9763637679210476	0.983788888214182	0.9664446189136249	697	91	579	246	85	218	454	202	546
RPS6KL1	2.0587795831197555	2.557728257293748	5.089040044090965	0.028831618853798723	-0.06138617609836603	-0.011641166131795196	0.988378372901479	0.9841533740902287	0.9759773251361124	12	2	10	10	0	4	12	2	11
PDZK1IP1	2.613861556423022	2.9781428082807566	7.796297615951731	0.028839805706870388	0.0376575590583872	0.001019468458557936	0.9876285162765708	0.9898877405164052	0.9984187120500922	10	1	7	25	3	11	8	7	11
BGN	8.539010304616445	8.58107555420288	465.8725949816841	0.02885531199115888	-0.007731627321063096	-0.018514771348508322	0.974793725483369	0.9942195673279511	0.9737617169716046	1159	230	642	449	147	334	786	464	721
IFT122	4.700154510507611	4.895272893731635	33.74963221696549	0.028951150384276748	0.014429319067968219	-0.002372080698228354	0.9819181190203287	0.9934348121497806	0.9957226269757536	98	7	84	31	6	28	57	31	60
PMVK	3.416372038550873	3.741380950766764	14.44193854618847	0.029042306014463604	0.13424364593753277	0.01634886358603897	0.9873159807829491	0.9573081163204197	0.9712644985039991	54	5	8	18	3	8	16	25	22
SMIM14	6.00284971796399	6.111485852297847	83.92156422992336	0.02915209310828475	-0.20456019657174493	-0.06830355230869309	0.9799652768028871	0.8822581687040918	0.8741242980766979	105	62	140	63	37	41	155	69	136
SIDT2	5.64945990129652	5.74618648329969	63.33604685979443	0.029328090974910407	0.01487017515233201	-0.007586752961059974	0.9784745396619763	0.9923722295817454	0.9890071060317914	145	27	126	75	11	60	108	42	121
CCDC126	2.4305549309784613	2.855377078533925	7.4502994498178	0.029373838787707558	0.01677595935749398	-0.0034191905059911057	0.9889082025980228	0.9942195673279511	0.9929112225993801	13	3	5	6	7	4	12	1	26
RP11-408P14.1	1.116849183224975	1.721194663299315	2.8633717875640854	0.02950368961723679	-0.2631403269376072	-0.017998212102274973	0.9899447175864193	0.9466191694762309	0.9403950139043933	5	2	1	1	3	1	2	3	5
MEGF8	4.998270146732779	5.214938789371091	42.74729691714883	0.02956653242637551	0.03656084782917393	0.005552910185295111	0.9824610792025568	0.9853159302320419	0.9921149872694626	157	5	38	76	13	51	60	32	73
RPL3	9.347617929083844	9.36879007308973	805.9946911253006	0.029645413302274524	-0.0065997907996960155	-0.021906710808715948	0.971445846993402	0.994520673040571	0.972529070383154	1791	368	948	832	364	689	1340	665	1332
SNRNP27	5.751993409968888	5.821558594179064	68.27229802266451	0.02966774987684132	-0.16941939926242477	-0.06607823857464601	0.9782080867195136	0.8940638359476484	0.8912411434294247	131	39	53	81	40	48	108	43	134
AFAP1L1	5.889969178066867	6.019268191267356	76.68804405063064	0.029779554341062657	0.05534991974201859	0.007374348189312027	0.9793261546232648	0.9716435360355306	0.9896956310669458	170	9	155	106	33	55	110	87	138
PACS2	5.704243111647393	5.798478212668489	65.51268869936418	0.02988210290449706	0.04411090017292203	0.0020851005742407967	0.9777602824497473	0.9760469136304754	0.997982636072267	211	15	96	74	21	49	102	65	124
ZNF74	2.091350689162673	2.6654481479615284	5.502356844886294	0.029989984849679182	-0.09517969194875187	-0.012033342223795068	0.9886623480270258	0.9760469136304754	0.9734054743194142	21	0	6	13	1	5	5	5	14
NARFL	3.039366409149144	3.4814182332139105	11.390676860113096	0.03002324429785884	0.1729349240460547	0.018781200725877932	0.9886623480270258	0.9491952859719547	0.9634656494059692	46	2	16	6	3	11	39	8	7
THTPA	1.7442432621300739	2.5201431486200447	4.7260171643053885	0.03009883059306993	-0.19992473311554881	-0.012985209749277131	0.9891289863774309	0.955139072858102	0.9688194482498146	25	0	8	6	0	5	3	5	10
PPIL6	2.106565021190212	2.6689302117179627	7.264495913059668	0.030148486061609914	-0.7571029317976617	-0.06040388502333046	0.9891926044313069	0.7920517444902964	0.7593303277400857	4	11	15	2	1	5	5	5	7
CTNNB1	7.748209861952114	7.776473194258855	265.46120651301794	0.030181780616302587	-0.011249355463398256	-0.021290642071431522	0.9719438196431659	0.992515418755237	0.9733605809181269	399	88	304	559	122	204	454	214	491
FAM219B	3.975865422193287	4.18505238136672	19.91846172374122	0.03030312934240253	0.12334180135916484	0.017514336348486405	0.9812956169779994	0.9458583865250207	0.9734054743194142	46	2	35	33	7	15	26	23	43
IMP4	4.328122784119513	4.449300340502651	24.83723035219643	0.030353807889873373	0.0069900274735563575	-0.008253456792119756	0.9798908645690257	0.9966602486086047	0.9884940297641256	70	12	25	33	6	22	51	17	39
GNS	8.074219145837825	8.216717191931522	365.22546298650605	0.030359730823388307	-0.28467060889439866	-0.08361864709421803	0.9798961398274989	0.8383792653797549	0.8320836486937347	353	311	328	339	211	268	582	254	534
NOL11	5.061245480847466	5.1423265980377	41.06326196993898	0.03041033538323313	0.11972333982353693	0.02543587661064221	0.9771605935045948	0.9268853251903066	0.9662144860543778	90	12	46	77	13	47	70	33	61
EXOSC2	4.2446843196254695	4.439497567954616	24.44008260268665	0.030516272142321922	-0.005933865296770631	-0.007011673507612675	0.9831285684179387	0.9973950962192446	0.9890071060317914	56	5	15	63	10	26	48	18	30
ERF	4.703430264064011	4.978832655826709	35.78171095002415	0.030517666091602138	-0.0530575483873887	-0.011665146875058617	0.9831285684179387	0.9813330314103832	0.9807963108973976	64	8	118	50	3	32	51	30	69
ZNF384	5.067132097690311	5.145844066241637	41.741150049709965	0.030524194345619128	0.12867923722582902	0.02893400875863973	0.9778598884516893	0.9259801595315192	0.9582964408160214	87	12	53	46	22	52	53	38	59
RGMB	2.9014903316591347	3.254364093004288	10.048913281540521	0.030579914569088845	-0.2664223482069294	-0.037476344936334054	0.9886827755190971	0.9163350183702135	0.9161734596535227	25	4	27	2	4	10	12	8	13
PI4KA	6.778231770004586	6.82709234221565	136.03915494353149	0.030677951634136315	0.03388099891572429	-0.002981954721342671	0.9736835993152615	0.9785946351355103	0.9957106265430055	379	38	220	171	41	120	220	104	267
RNF219	4.12927283516332	4.290943775872479	22.079569952297778	0.030683500973423865	-0.026963011144319326	-0.015063633872129818	0.9803566770428075	0.9883119216324043	0.9769836562960285	41	3	35	31	15	12	35	20	49
ELAVL1	5.436756191137117	5.508619065465595	54.136005277414625	0.03086899968915859	0.0031927119266462163	-0.009345562921744162	0.9773874664218157	0.998633467561377	0.987617292658596	92	16	50	95	33	47	102	49	66
PFKL	6.04439439896006	6.172728975678559	85.22649424268273	0.030893920602770242	0.07150477883321485	0.013154774707656143	0.9789467320662761	0.9648463090169993	0.9810859374050279	263	19	141	128	15	92	146	70	126
RP1-253P7.4	2.378539914155265	2.9135796478341245	6.823539592452882	0.030912877437120564	0.13178791318484548	0.01166004577796599	0.9877873278699366	0.966527864441225	0.9747263244974468	12	1	9	21	1	5	8	2	30
FRA10AC1	5.289049795905263	5.385305411403596	49.651701910899284	0.031012798733147745	-0.12798765803208148	-0.046252278719313915	0.9790592571874301	0.9297637378022332	0.9253943741251425	51	15	59	102	34	35	102	36	70
YWHAB	7.940471389681352	7.96086101490938	303.1733564870085	0.03106063978147882	-0.009883677379838562	-0.02074420038174591	0.9701860949575665	0.992777346332038	0.9733805757310142	512	135	359	366	162	277	504	234	491
ZNF445	5.8642188974127105	5.957543418888356	73.20445678915208	0.031071813837154277	0.07965215870577756	0.014498463546393472	0.9765000272804766	0.952882750124219	0.9808113319187765	150	18	154	119	16	74	107	53	156
RP11-2B6.2	1.4563473011017434	2.0583460172552956	3.240946130096832	0.03110471541666462	-0.2823524099221695	-0.02331314972948154	0.988378372901479	0.9309927961768297	0.9348155130680902	3	0	12	4	2	2	6	2	6
NBL1	3.8765766716009646	4.006224133519131	17.791063579171997	0.031162150144654593	0.11229931040675255	0.015742724323381505	0.9799346190787264	0.9479106660749343	0.9761599708012813	48	6	20	22	6	13	25	21	33
LHFP	6.462488416072155	6.509500502103029	110.08811620530639	0.031381927883364885	-0.044564918882737774	-0.030400920718771023	0.9736835993152615	0.9716435360355306	0.9580445327476645	186	66	177	111	36	84	160	98	198
RHBDD1	4.514387161312623	4.626681304866594	28.83537607132608	0.03145765272074682	-0.13699481436660357	-0.042731335874566435	0.9798961398274989	0.9324224116763279	0.9296286104341838	48	18	21	58	10	23	56	17	45
ZNF30	2.0916660025164835	2.6176691972113506	5.31660217881914	0.03148584059864072	0.2540715260863418	0.02276986981294598	0.9877071666212035	0.9275378553205483	0.9526213086896698	17	1	8	6	1	6	7	1	21
WDR73	3.3350128788917077	3.628591426698114	13.082562768414842	0.03154106767889194	0.0417018356221863	5.633300265678951e-4	0.9844728397944864	0.9860915581540619	0.9995553398903831	18	1	32	21	6	8	15	17	27
ERG	5.771756531321196	5.896617875453855	70.48881321027665	0.03163942528266975	-0.03134809836378641	-0.016642835683092272	0.9790592571874301	0.9853159302320419	0.97391421093174	104	23	207	69	20	37	125	74	125
NCOA3	7.357990217825863	7.4179288288516805	207.1424040687544	0.031651856365954585	-0.05263129260290676	-0.033127513090198846	0.9756858224447573	0.9694314605694809	0.955464150585707	345	75	448	161	104	175	420	128	338
GANAB	7.4814497280727945	7.521678801833197	223.58545999183707	0.031682907599514414	-0.05023802092863575	-0.034072524291813164	0.9735341907482095	0.9692915414439401	0.9536000690985099	378	119	191	323	110	209	332	169	374
TLN1	9.585536041995029	9.625733407190127	960.3960359299131	0.03182507626865327	-0.022027785981505635	-0.024060595106762696	0.9721329820777119	0.9869253588651488	0.9688194482498146	2638	328	1749	1077	255	790	1567	781	1699
YBEY	1.9406760595275578	2.4213695608311645	5.4471797673825995	0.032042993420675986	-0.5719914170821471	-0.04980320017655031	0.9891216163848251	0.8368907820578307	0.833487300379231	1	2	12	6	6	3	4	4	9
EIF4A3	5.559453414061957	5.687081704267621	60.132791200488214	0.0320818296685347	0.07424653374555128	0.01249694374250818	0.9775037631971595	0.9627006811603203	0.982665246853963	180	12	108	82	13	62	96	41	124
KLF13	6.627734645935522	6.662486454839359	121.20278821463516	0.032089904625366844	0.05085944158078655	0.004792302016731348	0.9711711688624937	0.9648463090169993	0.994085960841085	282	35	166	196	43	99	247	81	232
KDM5B	6.315161905921378	6.360413611143444	98.2300686402399	0.03217622906838477	-0.007523271877934564	-0.017752189156162706	0.9735341907482095	0.9942195673279511	0.9759773251361124	125	28	195	162	44	74	166	76	197
ALYREF	4.177493429137496	4.261616387440039	21.770584750927803	0.0322409731647238	0.03304725140421357	0.0033520877893761978	0.9775037631971595	0.9841435831989402	0.9954346072877023	35	9	30	34	9	12	35	22	45
PFAS	3.900865157952858	4.257306896517074	20.66340858961898	0.03227312735495629	-0.01622537763337147	-0.003928715157555845	0.9850059866575261	0.9939916120037818	0.9929112225993801	81	2	16	43	5	8	46	23	36
TMEM97	2.7402477230098956	3.370131866888482	12.578155798282685	0.03236489208658202	-0.9613832784644611	-0.08511344443229697	0.9890941790357342	0.7016780891923773	0.6403547092021388	21	2	2	9	24	7	19	4	9
RP11-324I22.4	0.7525314751143664	1.7713208264358828	2.0340299984955923	0.032385364091408374	-0.03832121482226559	-0.0017730556992192538	0.9891216163848251	0.992697080579021	0.9941268368025195	2	0	3	10	0	1	5	0	8
MAMSTR	0.09524521695050626	1.4215069550700157	1.2521475015802053	0.03247166744558292	-0.4267198715729961	-0.008309701743673912	0.9908495840567906	0.9272989264730475	NA	11	0	1	0	0	0	5	1	1
PIAS4	3.9706645821416973	4.232282001171546	20.533011535483226	0.0326381140982864	0.1154183599764686	0.017239803461978714	0.9815775756303183	0.955202930805201	0.9733805757310142	47	2	25	50	6	11	37	28	34
FTO	6.097718837045067	6.1279003554633364	83.61311761470319	0.03267331507870389	0.02342595658546465	-0.004738986252971301	0.9703679388377001	0.9841435831989402	0.9932771778246392	153	24	109	129	44	70	137	70	150
GAPDH	9.27716485179037	9.30000563770268	768.2373173431582	0.032719420956154856	0.004979062683482607	-0.014846322299983642	0.9692816891216463	0.9964136388178123	0.980099149019811	1616	348	745	1019	346	743	1229	539	1371
KPNB1	7.863332751892109	7.874773381944813	284.4896364727738	0.032854172956932944	0.03687277113889939	5.991450733567278e-4	0.9647451692507203	0.9712963748251664	0.9995684757943306	578	96	369	405	129	248	523	230	456
NPLOC4	6.474775450937605	6.519301885226791	109.69160337574884	0.03287005504994143	0.049194962159251676	0.004131091931094401	0.9716170213093717	0.9689634837999129	0.994633323048098	229	44	165	178	27	77	232	93	183
DCTD	5.016752426697946	5.098784100838616	40.24294049830363	0.03287546665052123	0.0677104640054175	0.011653939763279959	0.9764917460371105	0.9647647651001817	0.9853562788423971	69	11	64	46	23	25	80	46	53
TLR6	3.6505510903897416	3.908555112100467	16.887006545542793	0.03291395411616727	-0.2195816969660925	-0.04208953542309371	0.9856368416522051	0.9194472460614066	0.9156163280497094	11	6	37	23	12	12	40	4	30
AC093110.3	1.8614391116241604	2.711522712976544	5.572635828881776	0.03294752075164668	-0.2628723307648223	-0.01772148194706272	0.9891216163848251	0.9389599175889878	0.9553585204071964	16	0	23	6	0	7	13	1	8
SRPK1	6.294859017735097	6.35234630663017	97.39509974343135	0.0330545294892083	4.7713410194299234e-4	-0.013751714835977633	0.9736706674234353	0.9998661886974725	0.9810859374050279	130	24	168	203	41	74	192	70	181
SYTL2	5.661714426981349	5.773633864934085	64.55906710012727	0.03315330958786425	0.10169761733921524	0.020893506293287345	0.9770345285680682	0.94319355294123	0.9716482005591922	120	23	143	84	12	80	81	45	125
RPS9	7.357809488592623	7.3833597318541795	202.70434170152714	0.033155302030559566	-0.03025392850763235	-0.027927716922211954	0.9694856740384475	0.9801418057726045	0.9642812352055284	345	87	215	268	115	150	312	163	407
CEBPZOS	4.716984311634719	4.824348167464079	32.99186222646961	0.03318719884991431	-0.05105124087899683	-0.021411122240580224	0.9790592571874301	0.9756131083513447	0.9697755449341859	35	14	46	66	15	32	63	13	64
CHAC1	1.3854382630918831	2.144342832245076	3.356094777469814	0.03321801729412044	-0.2427785889100324	-0.015707069688651643	0.9890666422701642	0.9449791643862386	0.9576095469425928	11	0	1	12	1	1	8	4	4
COPB2	7.3610335374422275	7.388198399477909	202.78574108349133	0.03325150053706615	-0.010641342293277173	-0.02063223170392751	0.9690556676269976	0.992515418755237	0.9733805757310142	358	58	259	292	122	154	355	158	380
CSNK2A1	6.1150939316423	6.193516285332275	88.44932578604667	0.03330482103373929	-0.15860952008887796	-0.0610151971918372	0.9769137199231172	0.9030664416673957	0.8981906222288359	110	41	69	166	57	53	138	74	161
PREP	4.709653872051904	4.867537621734809	33.40451635305419	0.03333106892548897	0.13372837228524223	0.027018178227401782	0.9798161397097034	0.9340427250425101	0.9606006448816136	57	8	52	57	14	33	74	9	83
VPS4B	5.975737447746438	6.02191904058196	78.07672792772385	0.033836341561111025	-0.06954882228602757	-0.035857814384408944	0.9735341907482095	0.9553250640778268	0.952904338038573	93	34	103	123	44	61	121	48	171
UPF3AP3	2.1695569241356125	2.7241885293108044	5.854346388499484	0.03387360180932504	-0.23320584203311617	-0.028630946479724598	0.9875868700469386	0.9359473553030336	0.9337266584357948	24	2	13	5	0	3	11	4	13
PKHD1L1	4.672117358922334	4.805722764468453	32.23383366815956	0.03399664681754248	-0.03356283605267074	-0.017695778433487065	0.9790592571874301	0.9850113680413182	0.9733805757310142	70	8	67	25	17	15	54	29	74
FOXF1	4.746223014805368	4.819844329461522	32.86647933768994	0.03404676409012748	0.04227400811371835	0.0024333677754353037	0.974793725483369	0.9769271278019609	0.9971961704710242	54	8	53	43	19	33	49	27	55
CRLS1	4.344478069572936	4.722386290272451	31.15938620150111	0.03429850198436551	-0.2978427999667136	-0.054251305764420873	0.9837865577271391	0.8940367489206494	0.8703596981300467	55	33	41	35	2	10	68	12	70
FAM111A	6.582826961939024	6.618406643642574	118.35407410496182	0.034451359023116176	-0.01361531258218384	-0.016953574024491984	0.9703679388377001	0.9908203518749553	0.9769836562960285	174	44	183	152	65	82	227	71	263
ZNF180	2.5016871167970827	3.048014412562303	8.419862380370066	0.03452373271113586	-0.023850849078664946	-0.004526458102055037	0.9890666422701642	0.9939916120037818	0.9890071060317914	16	5	24	2	1	9	3	6	24
ARHGAP8	1.9345014522095638	2.4878700659214252	4.797392403512453	0.03456561533784246	-0.0528499931908243	-0.008396738654518471	0.9872324980863797	0.9868810944429494	0.9810859374050279	11	1	6	15	0	3	7	7	7
ZSCAN20	3.0146955285365635	3.2983132220476303	9.78379005573648	0.03457698577232291	0.06960944364848616	0.0032734258201472318	0.981660846716167	0.9766420351872755	0.994633323048098	32	2	15	13	2	7	13	9	26
C4orf36	2.247971129613915	2.628020821613155	6.095423453647225	0.03468859411224728	-0.19701875391329832	-0.023984309718485815	0.9867543164143406	0.9456640435990218	0.9460905211780011	9	5	3	15	1	3	7	6	12
ABHD5	4.472358919043188	4.640849730466859	28.119124413069613	0.03469157918251067	0.07837360906052851	0.011219287036060331	0.9784745396619763	0.964961087511874	0.9848255839706275	51	4	52	49	12	12	62	28	57
DYNC2H1	5.586102410865873	5.643349340421442	59.26396526328259	0.03478384520253421	0.051827870539407954	0.00566762755401392	0.9736835993152615	0.9694314605694809	0.9929112225993801	150	21	61	77	25	51	71	53	129
ZNF354A	3.2787522163237455	3.7732471445181397	14.643966685620189	0.03481126814166872	-0.3313330749113233	-0.05442980535083474	0.9872324980863797	0.887898718386699	0.8760305011151549	34	0	39	13	11	8	23	7	35
NUP205	5.938841068100641	5.986915066824701	75.63142363512851	0.03488381394501448	0.11983243573189399	0.03210047700092332	0.9716170213093717	0.9158271896937489	0.9573071355104991	158	22	103	101	33	91	108	63	114
CTDSP2	7.601462266060089	7.616250567714519	237.64095609477704	0.034977252868616915	0.05339307425981425	0.00884487387688002	0.9639458408797247	0.9600368285311562	0.9890071060317914	436	98	361	331	83	231	350	201	411
UBR3	6.467172442892541	6.507035233749733	108.5536608819018	0.03498904396702244	0.048709608856976574	0.003399301196650823	0.9692845167089202	0.9675043344829587	0.995782701771932	212	26	181	180	43	85	211	77	217
TOP3B	1.263405917836649	2.0112766694503375	2.7934902796707366	0.03517791489549421	-0.13980213100494734	-0.00975602868619256	0.9876285162765708	0.9694314605694809	0.9736729512888752	5	0	10	6	0	2	3	2	9
DHRS7	5.12330228827931	5.255480143555928	45.77956243346702	0.035294321878687314	-0.22946203397595544	-0.06756137219570602	0.9775037631971595	0.8774563050151165	0.8703596981300467	64	16	40	63	42	23	70	26	109
PIP4K2B	5.677656589927457	5.7309288462051855	62.625622773920036	0.035296287867049934	0.0710629936270407	0.012476717965864775	0.9713496719571357	0.9518930948312976	0.9848248551022735	118	22	111	94	18	41	135	55	109
LPIN3	3.5501711920973436	3.862080941814736	15.481081839805489	0.03538101287884349	0.2795782303822605	0.04422096276108052	0.9819333044744993	0.8875652251361624	0.9161734596535227	41	2	26	25	2	21	22	19	18
HPS3	5.346044152480612	5.4005540662521	50.008419396142465	0.03538192194616962	0.025033970658292527	-0.0022059306572746328	0.9732403624001942	0.9853159302320419	0.9970429831676599	69	24	68	88	17	34	88	52	77
ODF2L	5.958405029439659	6.0379393896227285	77.96798836007156	0.03542986503466202	0.031558755211595874	-0.0027552919792112733	0.9736706674234353	0.9831936850559436	0.9960473196676554	153	32	157	111	14	67	117	64	157
CCPG1	5.548793744119782	5.802242460138233	68.63109405249364	0.03552601075667574	-0.5693094763889904	-0.1192280729932667	0.9819181190203287	0.7045645849920473	0.6804222731136889	37	39	67	81	75	25	110	41	110
RAB10	7.18536816029756	7.252435247809941	185.77880576560324	0.03565748457995268	-0.043575012035377565	-0.02636683707243012	0.9735341907482095	0.9760469136304754	0.9633151636852262	264	108	175	231	98	214	268	106	306
HARS	5.460297898227663	5.495780004703085	53.40841216015147	0.03582209176210868	0.039840218701828564	0.001836697364268658	0.9701860949575665	0.9726633814030329	0.997982636072267	117	19	65	70	24	48	87	44	93
KIF21A	4.914254668194925	4.993474271733671	36.76878005202675	0.03599927726835616	0.050916237022246597	0.0033092477302672308	0.9736706674234353	0.9704107073590645	0.9957106265430055	56	11	75	59	12	33	75	25	64
ATE1	4.705871785707712	4.811180439897064	32.356924008704304	0.036032049152224147	0.008808191662896387	-0.005360174474397635	0.9750576362076869	0.9943333179429451	0.9921149872694626	58	7	53	44	19	19	80	22	57
USP15	6.892193808708209	6.94674535988955	149.26594148792952	0.03604133294839425	-0.08214843237656475	-0.04320552739196476	0.9724850317853508	0.9477806320302004	0.9346494807129945	204	64	315	128	76	103	249	108	302
ORMDL2	2.7841430991269585	2.966057297262198	8.530752058090822	0.03605366124714813	-0.15772688214950087	-0.02284630356160486	0.9824610792025568	0.9493313384472444	0.955464150585707	7	5	10	11	6	8	11	6	12
SRGAP3	2.871404770035424	3.261643349817068	9.255103598849798	0.03609845493118769	0.045397533131477874	0.001484925592673593	0.9831285684179387	0.986004929816282	0.997982636072267	22	1	22	15	2	3	22	7	25
GOT2	5.377859208583354	5.429361148318426	50.86673463593841	0.03615459225284294	-0.003022190913150553	-0.014132391339442659	0.9719438196431659	0.9984217357757721	0.9810933665868253	95	22	50	99	18	43	87	38	93
FBXW7	6.431437579265177	6.462450426731448	105.70904950935603	0.03617179875991748	0.035797154556187614	5.258078043947775e-5	0.96768695114425	0.9753378093971652	0.9996453093478047	159	38	200	150	40	102	177	71	200
PTDSS1	5.292695992104846	5.354125082839905	48.17558915989257	0.0362689114106064	0.09843353091400936	0.021648385531352437	0.9721710561084396	0.9369526482040214	0.9721076419735465	100	21	59	72	14	35	84	55	71
CIDECP	1.815305594244067	2.411938715256223	4.429159598499973	0.03637513057298345	-0.26556087007197443	-0.024658900907325743	0.9868965004973064	0.9324963713373632	0.9372523715465081	6	0	6	19	1	4	6	4	7
RPL4	9.256365740751734	9.286756293510177	761.7085613570893	0.03637578420124368	-0.02313571332592057	-0.027374538105163385	0.9668774107980578	0.9853159302320419	0.9643094067245427	1602	320	819	762	431	564	1274	656	1347
SFSWAP	6.366549045920743	6.431230189995712	102.6781932108712	0.036395344244946115	0.08340451224857678	0.016995698502341443	0.9712960424832618	0.9443677856889887	0.9771784278697707	235	23	180	164	31	108	184	66	189
ZNF721	5.757678921812871	5.844305779882933	67.50654445485691	0.036406455189911174	0.04997049004422212	0.0037811329938823865	0.9730439172782002	0.9705000475252703	0.9950327641756798	140	20	100	146	14	55	121	48	145
SETD5	7.9182075063583985	7.995641786378641	307.8773976264561	0.036516035726717765	-0.023249341048132706	-0.01895770133750546	0.9734714625807454	0.9877210585581995	0.9734054743194142	683	56	730	466	89	251	551	246	518
SLC30A4	3.6387628978263886	3.7932816523405752	15.122927521891496	0.03656625060743545	0.035618462686043156	0.0027781504976333664	0.9784745396619763	0.9856087782274262	0.9960473196676554	23	4	20	28	8	7	36	14	25
ZNF611	4.255609994261922	4.564669599293475	25.950628068314156	0.0367116627960364	-0.014543533628897933	-0.0058138758845716135	0.9804220826729471	0.9939916120037818	0.9895452413128766	50	2	65	57	5	15	46	18	71
COQ9	4.204014941875662	4.3494526313078605	22.66645293787265	0.03681067940865845	0.04405620266024347	8.104897056220704e-4	0.9771605935045948	0.9814297330728482	0.9992225058634615	62	7	22	43	6	18	53	15	39
CEP131	3.6569931302867187	3.978206850982769	17.230700759125863	0.03687898694949691	-0.05863828732767549	-0.010864519156295584	0.9836876572269609	0.9828683873150752	0.9792907942078892	74	6	22	8	4	24	22	8	30
ALAS2	3.8760902899867635	4.433962612715726	24.245955200072395	0.03690309126076721	-0.4147273479863883	-0.05888649466742322	0.9873159807829491	0.8469791459907552	0.8539084565260504	98	14	50	16	0	16	44	15	34
CCDC85B	4.568548884110248	4.67714841155216	29.31647909914742	0.037143075795495306	0.17712782000964752	0.037913114532513156	0.9750576362076869	0.898679310979836	0.9424350547120353	63	7	52	32	11	26	42	37	44
IL24	2.230835471981152	2.597063502314896	6.31798208665057	0.03722711420556572	-0.20052887040872144	-0.021782306018082915	0.9875926617736123	0.9495080920754958	0.9472586556417883	2	3	7	12	5	6	9	6	4
XPO7	6.042231911048355	6.095360808575763	82.10856426001803	0.03747446972431043	-0.0563371683060674	-0.03249238015773985	0.9711711688624937	0.9667358576471984	0.9554152535311652	135	47	78	148	28	54	134	69	158
PRKCD	5.550396554169204	5.597836093777673	57.39193952415147	0.037504169546324316	0.0736149459139881	0.015336255888263222	0.9696274161154408	0.9510699381132809	0.980099149019811	103	25	75	93	18	64	87	39	104
GPAM	3.378314600559194	3.7012798621552183	13.746759777384439	0.037612602064963294	-0.17926967135616254	-0.03090266755086054	0.9821901549992452	0.9377378346155518	0.939156668442713	28	5	8	48	2	9	18	12	29
PDE8A	5.530849738529337	5.606511656632571	58.05792741468169	0.03763192712286449	-0.11598829976173264	-0.04755339964462478	0.9737135889193759	0.9309927961768297	0.9260355921603297	58	18	84	108	38	42	106	40	101
CETN2	4.373681264380805	4.503043672776326	27.191461074983195	0.037651735319214376	-0.31288845750208266	-0.07851317165787369	0.9772015078650703	0.8363024917698397	0.8342322410690014	34	24	32	25	13	16	49	15	43
RP11-1099M24.6	2.20545986185048	2.7608794560760357	6.790450641119854	0.03782524113410691	0.35459505605412917	0.031098996341724167	0.9872324980863797	0.9101561890455091	0.9203748523086784	8	4	9	12	0	4	5	16	7
PNO1	3.2125461929640418	3.5310043366302426	12.275755184324629	0.03796506976977331	-0.10381629759606717	-0.019393820404244335	0.982830273600026	0.9690504602939048	0.9643094067245427	19	7	8	36	2	7	35	8	14
ZBTB5	3.9475817410152025	4.2377794025025	20.55754967763979	0.038088354840930684	0.07764998721014155	0.00826085188791694	0.9801660256420042	0.9702404651042484	0.9883545922056431	57	1	33	39	6	19	32	22	34
SPSB1	4.657234106414886	4.750309660318876	30.735445494949445	0.038138874563216726	0.05346052683589312	0.003967172470998593	0.9729321751074466	0.9702404651042484	0.9946776266836979	62	12	44	56	7	25	62	21	60
ANKRD17	8.340426020407337	8.34769486523292	395.46506076350016	0.038147799323943805	0.03736206206385874	0.0026669588917228298	0.9576739388422476	0.9704107073590645	0.9969306729363293	733	139	569	546	178	305	649	307	838
ARMC1	4.221862837093853	4.457828065143478	24.45741013789739	0.03818485377701367	0.07371690580968418	0.009275181899950906	0.9790592571874301	0.9698635939640553	0.9861598581945177	48	2	34	57	10	14	56	27	35
FBRSL1	5.3592403528037975	5.541464492914304	54.18772090590038	0.03818804201065257	0.18658421267939804	0.04245939909717901	0.976915438649307	0.9052123004689664	0.9305046974700882	138	7	108	79	12	72	69	50	85
MKL1	5.604557039586363	5.737790166056733	62.21121309690212	0.03819137445693104	0.07378526175040978	0.012799718541621074	0.9742336718269524	0.9627006811603203	0.9819625770907251	148	13	117	117	11	56	105	40	146
PPP2R1A	6.078596087419792	6.160496191595949	84.76761248476579	0.038201400361843066	0.027117630740170276	-0.003499053575957953	0.9716925530259144	0.9850113680413182	0.9946937453032145	254	17	95	141	31	72	141	66	167
MRPS28	1.7751712889006162	2.2806628704360015	3.9391115765995557	0.03827727468452593	0.012987635727838795	-0.002105697178600637	0.9843826205996068	0.9968035054891691	0.9950327641756798	9	0	7	7	2	2	6	3	12
QTRTD1	4.30906404196847	4.472161089678248	24.842635047759874	0.03836490492138995	0.06185023619730533	0.006740802320776958	0.9772399735193222	0.9718294809480287	0.9901432419086309	70	6	24	43	9	24	53	10	54
LAMA2	8.919728457167189	8.96919421832317	609.5435467853475	0.03837926748657322	-0.009540631661312126	-0.017677913992222075	0.9690556676269976	0.9939916120037818	0.9747263244974468	1601	161	640	734	343	416	976	615	1031
PGGT1B	4.854200813670164	4.947561162581081	36.93438733745745	0.038494710317279246	-0.20977730517588655	-0.06589575271772272	0.9742336718269524	0.8808868324190531	0.8817554176373799	44	29	43	49	15	25	67	22	61
UBAP2	6.176458749422546	6.201306386656521	88.04322730478597	0.038565930926559876	0.027767359396981217	-5.279670649598128e-4	0.9639458408797247	0.9813330314103832	0.9992225058634615	161	29	113	135	43	64	143	74	181
CCNYL1	4.3644666158377055	4.485528562984162	26.64498103450027	0.03865500375104216	-0.2631730034721559	-0.06788369573378675	0.9771708785946048	0.8629411878827756	0.8675852007964426	37	12	38	19	23	17	34	19	50
POP4	3.558380729060883	3.7242921752275624	15.02509794352604	0.03866989826462169	-0.08266317510216471	-0.020417660449263464	0.9804220826729471	0.9698635939640553	0.9662022784134476	33	9	7	21	7	15	20	13	19
NICN1	4.00277845943172	4.195739818044763	19.88614610732948	0.03885241979350658	0.06267179928696567	0.005052950802523123	0.976915438649307	0.9726633814030329	0.9929112225993801	55	5	36	28	4	14	45	11	47
UST	3.3749959736685713	3.6463742865482742	13.611264608479933	0.03891623970985828	-0.12560342738291716	-0.025921854764097065	0.9804415793327534	0.9569421194171839	0.9537286742749558	21	10	13	30	2	6	35	7	25
CCT7	6.19793892423584	6.2733091167633095	92.44698521507145	0.03894525978337727	0.09614932450103192	0.021162805888257454	0.9716925530259144	0.9408741012765987	0.9723359646400803	199	25	100	140	46	42	167	112	170
SNAPC3	5.754341949997847	5.865918830678943	69.46760777524979	0.0390194460230208	-0.11047822778077228	-0.04224331931922229	0.9737135889193759	0.9403050938723729	0.9332831248281744	84	12	93	147	49	52	118	50	126
MAVS	7.202024423086838	7.263081103636748	184.43446355346023	0.03907676617112713	0.023475367443459023	-0.004739864937002283	0.9693024264564695	0.986004929816282	0.9939825292655953	339	50	330	394	43	167	316	134	345
SEC24C	5.696410590500093	5.789811729284486	65.1160511877784	0.039159393570801414	0.084777990448312	0.015216450912531172	0.9717764929432546	0.9504590121518217	0.9797028365713139	134	22	116	114	11	55	96	64	124
FRMD6	4.9590712466767135	5.136886816202873	40.68481555589046	0.0392312662993478	-0.03851660760644688	-0.01685040444696089	0.976915438649307	0.9839989856690502	0.9737617169716046	142	5	59	37	20	28	68	38	74
CCDC43	4.6540387757664075	4.727634918399389	30.940486040179653	0.03926592250071026	-0.08376275672325818	-0.030989978777306807	0.9736835993152615	0.9546742271742031	0.9554325747701619	50	15	28	56	15	22	48	20	68
SMO	2.1685234009797765	2.6307553932017784	5.418789415523315	0.039314733233465196	0.04061688658068115	3.8052807349629405e-4	0.9831477708062903	0.9892838514931157	0.9995684757943306	22	1	7	6	1	2	14	6	9
GPR107	6.578450670620346	6.602750319514859	117.17719632553563	0.039445450726113884	-0.0017470688754917998	-0.011804631480021501	0.963574269876284	0.9992822811943595	0.9852286531802282	184	49	141	179	58	102	211	73	226
SLC8B1	5.437480107405546	5.5650206040361585	55.90439392699321	0.03944627103797606	0.009292451448817839	-0.007683501039803538	0.9742336718269524	0.9943333179429451	0.9890071060317914	113	30	73	103	7	44	85	56	93
SETD2	7.804640972053208	7.8335345590493	275.53000749055457	0.03945172731089229	0.03848918615459746	-6.194521022636137e-4	0.9625897240653697	0.9726633814030329	0.9986194861484701	552	73	540	400	94	214	472	243	501
NRSN2-AS1	1.446645173544752	2.1445519521637144	3.7726967108361635	0.03953174721296777	-0.1672188381172219	-0.012390885037971538	0.9877071666212035	0.9669204485667338	0.9669476265041161	14	3	1	5	0	2	2	5	8
RNF187	5.306515016881117	5.369595166451716	48.54683166710475	0.039564825373521656	0.044690546290047636	0.0018435233724304657	0.9706552825618896	0.9726633814030329	0.997982636072267	106	19	48	91	15	37	74	46	94
TAF4B	2.5276745226287423	3.023508902561466	7.86701137983661	0.0396712107388612	-0.2504003592890132	-0.03441227184333043	0.9845615934965365	0.9272989264730475	0.9233889029574222	12	0	9	28	4	8	11	4	15
PI4KB	5.696753168312264	5.767447786098344	64.14772106065563	0.039680505184684634	0.11490024988916468	0.026197393617517765	0.9694354164283281	0.924924573756551	0.9662144860543778	137	13	102	107	23	53	97	68	116
ITCH	6.671492588144182	6.693823377300875	124.62720018101467	0.039770085057069665	0.015686004922056844	-0.0059578816196189845	0.9625311219864356	0.9884102934149555	0.9904314191521295	236	47	205	137	56	102	231	85	240
OSR1	4.445453661893017	4.733908021963137	30.107294140269875	0.039790580050518304	-0.18820529304622216	-0.03743018262540323	0.9805556910333387	0.9261246371438294	0.9296286104341838	108	13	17	68	3	18	52	21	63
KANSL2	4.116695226190632	4.205465552231249	21.000830033744048	0.03982950788552473	0.042353907603188204	0.0037640350053594887	0.9742336718269524	0.9813330314103832	0.9946937453032145	47	10	22	26	8	15	39	21	31
DDX54	5.186330025024859	5.354029705648515	47.34554773291742	0.039869817349051276	-0.010291853379923988	-0.010448010695899576	0.9756858224447573	0.9942195673279511	0.9850069303668799	163	17	64	65	6	33	93	33	100
LAS1L	5.385187151925289	5.447506374742815	51.03224416133386	0.039975063815085914	0.09315327890779514	0.017965435370602335	0.969036080857853	0.9372747180344394	0.9761599708012813	122	13	76	74	18	43	76	43	113
GNE	4.5341696921903045	4.591223213784556	28.0241301634471	0.040054392374340574	-0.018990516224451196	-0.011442420243607745	0.971445846993402	0.9898877405164052	0.9848255839706275	52	14	30	40	12	24	48	20	49
AP2B1	7.421986512458539	7.436609487263129	209.54897897253747	0.04016553175181073	0.03186369006070704	7.562841008596629e-4	0.959188400759671	0.9760469136304754	0.9994692487219594	376	79	253	342	91	182	368	140	420
AC133528.2	1.1047453641635123	1.9999353720123767	3.2929403984881147	0.040171709286013726	-0.12818437052409393	-0.004356448735068641	0.9891216163848251	0.976888516075223	0.9868737701382997	10	2	0	8	0	5	1	4	3
ZNF813	2.9223842838213296	3.2138748945687907	9.083346755858626	0.04035356517344156	0.06960678044607503	0.00497196375255546	0.9793261546232648	0.9766420351872755	0.9921149872694626	18	2	20	15	2	5	26	6	17
PTPRO	2.650838008505054	3.0131274231235095	7.904932464841225	0.04059641052235804	-0.005382585059289444	-0.005265313309883992	0.9821203876806065	0.998633467561377	0.9891493114962703	22	2	20	4	2	11	11	4	14
VAV2	5.320123740243789	5.417399047108977	49.95039619148723	0.04080425855912011	0.09900188169497802	0.019926819441695436	0.9721204775455538	0.94319355294123	0.9733805757310142	127	13	50	91	17	59	75	29	103
NUDT3	5.013110022520628	5.0985109238041995	40.579393216379266	0.040831266589350906	-0.07656825764058077	-0.03142312088629186	0.9735341907482095	0.9609384791781609	0.9537286742749558	62	24	76	35	15	37	80	23	61
PHYKPL	5.87867256674484	5.993855945618562	75.00910413493425	0.040848472790781284	0.09529269413905458	0.019930189002316228	0.9721204775455538	0.9467831337851044	0.9733805757310142	149	17	138	156	14	57	115	83	136
USP3	5.613816840021356	5.685368894503616	60.70914505072594	0.04092173025355759	0.017872127432419834	-0.0055952144632648165	0.9703679388377001	0.989792763255847	0.9929112225993801	76	16	110	117	26	56	100	36	132
UBXN6	5.683534587613549	5.744272591581945	63.27187298272958	0.04100867620549765	0.06824624634612926	0.010026212895017267	0.969036080857853	0.9563200890667214	0.9879549314661256	153	20	113	69	20	59	92	47	138
BCL7A	3.1829862123860715	3.3692443564397627	11.073899351666375	0.04118205654711955	0.09448607637056045	0.01200348980896697	0.9790592571874301	0.9679594327421087	0.9800074332764251	14	6	13	21	3	10	25	10	11
DIAPH2	6.602665159040814	6.6288478881127855	119.03810140242649	0.04131222550541703	0.01981915943825351	-0.006948959202479639	0.9625311219864356	0.986004929816282	0.9904836296826657	250	46	196	121	49	98	224	91	204
RP11-214O1.3	-0.00783379851539609	1.5236187540220114	1.473244056479142	0.04137841051851621	-0.11691187862362469	-0.002788841095968358	0.9891216163848251	0.9841435831989402	NA	0	0	10	1	0	0	9	0	1
C9orf91	3.827302060831195	3.9193598763966153	16.90556316223777	0.04145479266642052	-0.02395111826342174	-0.0095768047714972	0.9737135889193759	0.9891394670002652	0.986119190659761	23	7	24	28	8	12	27	13	35
MIER1	7.28845328533686	7.326540035269735	194.9904909638847	0.04166306170135499	-0.0525099494212535	-0.035833226248396674	0.9644858452029875	0.9674887506130301	0.9535871419525299	232	82	312	224	117	151	294	161	360
HOMEZ	4.227947701703911	4.380976799206587	24.594773171091443	0.0417474886565575	-0.07967557105687177	-0.023836897589468248	0.9756581252867081	0.9694314605694809	0.960774830161441	37	21	24	31	6	14	31	29	38
NELFA	3.659081975776936	3.94680242055272	16.53112777280917	0.04176031128178579	0.13066882121704498	0.017388513856656112	0.9790117230464558	0.9508844722480031	0.9733805757310142	36	1	35	27	5	13	26	22	25
DTX3L	7.268264177571016	7.3206831219744295	193.4634398609335	0.041882946027106537	-0.0512848081498004	-0.03253383620995265	0.966907218194639	0.9694314605694809	0.9554325747701619	227	101	234	406	65	127	348	145	388
FOXO4	4.180005141146348	4.291703276456313	22.1172271274152	0.04191229268372288	-0.036167452140920056	-0.01586051399424191	0.9737135889193759	0.9841098761045697	0.9761599708012813	38	9	46	22	9	15	47	12	46
RNF130	6.006005131889262	6.095959877978334	83.44214033960382	0.04191923328100338	-0.18730055583818359	-0.06551424191177353	0.9716170213093717	0.892284815386509	0.883202132040544	95	61	98	81	45	77	117	59	118
TSPYL5	3.6322909902430722	3.7579995135807263	15.284706279862311	0.0419268193185529	-0.01843295483687968	-0.007620739478361633	0.9764917460371105	0.9926183172180452	0.9884940297641256	18	10	19	24	5	15	17	12	29
RCC2	5.9711594734990365	6.018624978006206	77.44744730682119	0.042022704277960794	0.05428522236471026	0.007569578444923297	0.966539144232272	0.9666882648881202	0.9901432419086309	137	35	85	143	24	73	99	70	146
MUC5B	5.5233937958858625	6.171641267174388	87.33201223034172	0.04211354160065111	0.5014695252051923	0.027843206979314312	0.988378372901479	0.8471206192274446	0.9159973042529762	113	28	140	12	54	67	99	210	15
TXNL1	5.507645136910192	5.577369272436041	57.07768251849654	0.042285294124309224	-0.11624722055068319	-0.04777971834129255	0.9703679388377001	0.9297336009947675	0.925964341959187	83	21	98	53	39	35	102	39	114
ATG12	5.6865485128270485	5.740906166034975	64.04548866563835	0.04230351043875601	-0.07507607822852373	-0.03512510000827512	0.9690556676269976	0.9531857380067353	0.9531260760545283	79	34	85	95	31	35	122	45	134
DIRC2	4.2188551697183	4.320918631406442	22.81577653216413	0.042613418457138126	-0.0664369698020502	-0.02189110221545262	0.9736835993152615	0.9694314605694809	0.9688194482498146	36	11	43	23	10	13	40	14	55
ING5	4.698141871671873	4.879082060553456	33.420109249655795	0.042711222533208505	0.1699540670156454	0.03525520160432463	0.9742336718269524	0.9158757607473884	0.945485975531199	96	7	55	50	5	39	50	32	54
CHD9	7.831931062637448	7.8496474443123025	279.59118238827335	0.04272163462015892	0.03666336312905782	1.2605550404459005e-5	0.9574599791733434	0.9725893532610117	0.9996453093478047	551	92	466	312	128	220	437	258	511
LAT2	4.0020479766522	4.295884376983035	21.895284791483856	0.04312712923644756	0.15340495529129744	0.02121827432808527	0.9803566770428075	0.94319355294123	0.9643094067245427	43	7	54	15	6	31	42	4	47
RBL2	6.791573184327271	6.818643061551267	136.37514455391243	0.04319092422322059	0.004069775592564361	-0.01196861271800236	0.961308037636056	0.9968198466188137	0.9848255839706275	178	58	228	178	64	97	231	129	230
LYRM4	2.3418164972035598	2.7658810970208094	6.391044100340702	0.043400305996917125	0.32474927488875693	0.035360503869646134	0.9821203876806065	0.8980053583903164	0.921339995530078	13	1	7	10	3	1	19	9	10
SDHB	5.054452964070203	5.1402908074667595	41.71145586553796	0.04367300576486445	-0.08718161330327975	-0.035003308958699665	0.9694856740384475	0.9522463534174628	0.9497936966837623	65	11	50	59	32	25	83	32	71
TOPORS	5.449811181941831	5.567686569145366	55.264834106271664	0.04375763880381037	0.07394118861211406	0.012683486515539865	0.9712960424832618	0.9616337290874385	0.982665246853963	99	9	102	104	21	32	93	42	152
HACE1	4.718752962603781	4.801365123127468	32.220745159669896	0.043762710756104016	0.00490472786397576	-0.006097174934503833	0.9710082881829826	0.9971330227482387	0.9913312503172116	43	11	58	49	15	19	78	23	55
ARPC1A	6.204250114402511	6.301980847565715	95.83089316333685	0.043776812671397915	-0.1562642540669108	-0.05596735888219253	0.9716170213093717	0.9137513292806211	0.9053976841651847	159	43	68	117	74	92	165	50	147
GJA1	6.738648272030782	6.806766830743177	135.88350107436253	0.0438635882348372	-0.11777486147649521	-0.05241929558950115	0.9666765694743494	0.9272989264730475	0.9188099617939006	220	52	132	156	105	84	249	93	266
TGFB2	3.4220893314162852	3.9223924642629013	16.247028802755864	0.04415470900747656	-0.3152661348705826	-0.03469391186031223	0.9836876572269609	0.901070314489281	0.9195600484054433	85	1	5	26	7	18	20	11	22
SRGAP2C	3.8778698945194785	4.063692915337102	18.361653917466015	0.04421105592577358	0.1509065694780562	0.025621699750652597	0.9756858224447573	0.9340427250425101	0.960774830161441	30	3	35	28	8	12	19	20	51
MED16	4.567487278393112	4.835935341655408	32.43308217959786	0.04421774409151616	-0.049850693347571536	-0.01565069952754357	0.9777602824497473	0.9820134963715785	0.9742713974640309	108	13	61	34	2	28	68	21	53
CCL23	0.574877599897308	1.570867389425871	2.252410155283667	0.04425820089736422	-0.4286732597098175	-0.021194826859913057	0.9882922841397687	0.9269211655271384	0.9123463157039866	5	0	0	2	4	2	2	0	5
UGGT1	7.2070601030853805	7.250149755856057	184.60219708127974	0.04443809344163136	-0.041872015800115125	-0.03030317692210931	0.963574269876284	0.973104692270229	0.9581370445387981	419	77	181	193	104	139	308	120	399
TBC1D25	2.533431509783011	2.8666171765008115	6.987178944270741	0.044512318483623484	0.09776571207890532	0.009507989851992133	0.979875374189417	0.9698635939640553	0.9817559314553802	16	1	12	7	4	4	8	5	24
TTC23	3.961720092627937	4.178170854257456	20.2137547598909	0.04476519986443546	0.3618187419751831	0.06744603676121615	0.9757018197750751	0.8201184871507373	0.8652656775337383	31	6	30	36	4	39	26	13	27
UBE4A	6.577611742798604	6.609376458645038	117.8322036822161	0.044776180627349775	-0.007108308068594977	-0.01596242479279168	0.9607265394492617	0.9942195673279511	0.9784548194338857	223	62	122	169	45	80	210	105	206
PAPSS2	6.779189695737624	6.801569958510143	134.9038314348048	0.04481907193608593	-0.005639988809315689	-0.015130696721869312	0.9583565520628681	0.995271555665479	0.980099149019811	235	59	191	145	68	115	210	98	267
RPL7L1	6.2800677202553645	6.319946015639289	95.76085821614879	0.04481989340712607	-3.8759917877264185e-4	-0.013820416355877465	0.9625897240653697	0.9998661886974725	0.9810859374050279	174	42	92	186	35	67	168	83	176
SCAMP3	4.231814997025634	4.345405949978868	22.828302778453445	0.04494813731450105	0.055401752234191824	0.0046856930584507125	0.971445846993402	0.9725893532610117	0.9929112225993801	45	9	27	45	6	22	41	13	48
EFEMP2	4.868105714653231	5.0561207392541405	38.10976184655474	0.0449533351571876	0.14585245050073856	0.029813231910545454	0.9737135889193759	0.9294677151196654	0.9553312936860238	108	9	76	46	5	40	55	41	60
USP22	7.0989140783582565	7.1304745891955195	168.57790659929435	0.04497029352204061	0.052635518975411084	0.006027690020742389	0.9587863673614452	0.9633862383248709	0.9929112225993801	411	48	206	277	62	153	270	123	343
ZNF140	3.2678577856150093	3.552941664235851	12.550053305234279	0.04504642108029983	-0.12227109185366343	-0.022897402112621458	0.9805694916602772	0.9609384791781609	0.9573071355104991	33	4	4	31	5	10	23	12	14
UBALD1	3.9430402970301457	4.075647200570768	18.759668361901475	0.045050868955466644	0.12849494563386976	0.020152924730357093	0.9736835993152615	0.9394896179697125	0.9712644985039991	30	6	41	21	6	16	35	21	24
ZNF251	3.4908047633650385	4.0123291624295305	17.308430766184152	0.04519437820512611	-0.3026743924316811	-0.046780948327592435	0.9829728531131571	0.8985304735154536	0.8982134903842931	27	7	28	60	0	15	30	7	33
ZNF619	3.415185284099205	3.6023168998220703	12.955557326516262	0.04523998547745332	-0.018358178225002207	-0.009984950751670408	0.9764198703473435	0.992777346332038	0.9833121756703496	20	4	12	34	5	11	17	9	31
IDH3B	4.327459321481986	4.461275549470352	25.042497685518935	0.04557160794672696	-0.04571165692121086	-0.02039712513045126	0.9735341907482095	0.9809275967233861	0.9708853538654164	76	6	31	22	14	18	39	18	56
DVL2	4.261833843663699	4.431887865479013	24.203405961159078	0.04565829693569769	0.1123644194246135	0.017627132935215634	0.9737135889193759	0.9497331126779323	0.9733805757310142	53	7	22	59	5	28	41	21	34
ENO1	8.793486152774703	8.818154247088247	548.8501962703716	0.04567251335716123	0.008382007462407342	-0.0128044413600711	0.9574599791733434	0.9939916120037818	0.9828198833168352	1154	217	486	943	234	486	961	403	962
CCDC28B	1.0063048356352933	1.814890477079534	2.2149336129491597	0.04582712617712736	-0.10238264135866072	-0.005237369678590864	0.9837865577271391	0.978857713016192	0.9853562788423971	7	0	2	8	0	1	7	2	3
UBE4B	6.0517434895681035	6.127695801480578	83.30478639550485	0.04585158261752203	0.01184620533272096	-0.0077723284492765355	0.966511465606147	0.9931640365350819	0.9890071060317914	209	18	101	106	47	69	177	46	160
CTC-359D24.3	0.9794263450520225	1.8179828461392002	2.6502912980608135	0.04587819548662869	0.5256714628272972	0.025476813208897754	0.9868965004973064	0.8838857061301735	0.9133364936927301	6	2	2	2	0	5	9	0	2
DGKD	6.259173527621448	6.442828181867609	102.56729570055694	0.0459606857862451	0.02207392295334834	5.732681100441117e-4	0.9737135889193759	0.9900346691950814	0.9994692487219594	256	15	221	200	17	64	229	60	241
PPIP5K2	6.043394404338192	6.071801736788089	80.28387904862213	0.045989491924452876	0.03753002655531432	0.0031768810867424035	0.9581349618545911	0.9725893532610117	0.9963407697715294	166	26	98	117	38	67	131	59	167
MSL2	5.483037285187063	5.533214887910963	54.83377920201225	0.0459986590340286	0.01368529959776153	-0.006025874468909623	0.9639458408797247	0.9914637843561541	0.9921149872694626	91	22	103	59	23	33	109	49	97
SMG5	6.211491237909939	6.361063447140708	97.28263407648753	0.04604221073795446	0.011872555182078363	8.497627069131809e-4	0.9716925530259144	0.9939916120037818	0.996521619629183	361	19	130	151	18	98	165	70	167
ALAD	4.785411926717678	4.888296178587596	34.16086543046522	0.046042921107370745	0.15244511894308382	0.033417729656074424	0.9694856740384475	0.9110905459705284	0.9535871419525299	80	13	51	46	7	38	44	31	64
GNB2	5.60128621937822	5.696920294552603	60.99619659743886	0.04614785726896447	0.12914153933624212	0.029983828027839696	0.96768695114425	0.9219099114118959	0.9582964408160214	145	20	103	90	11	65	102	56	90
TUFM	6.385513666178203	6.452741439209464	105.03515409504529	0.046183642142593365	-0.0021598884565576086	-0.012309761659330024	0.9670259612516203	0.9992822811943595	0.982809076910289	240	33	83	186	52	100	186	55	214
NUP214	6.433061209985012	6.499247617229245	107.7448170037381	0.04621553611777756	0.1097962949970765	0.02777368532283093	0.9638469666576566	0.9272093023859522	0.9643094067245427	225	30	173	190	29	58	208	116	207
RPS16	7.124297141175037	7.146344484427909	171.82455485247465	0.04640186674060176	-0.013982535535628124	-0.019649480151929057	0.9559029612344547	0.9900346691950814	0.9734532421757964	280	82	187	235	86	141	266	133	331
SPINT1	5.374325943512013	5.440083530814619	51.356531197620214	0.04644686908700855	0.09926860554087268	0.0216425803934903	0.966907218194639	0.9389599175889878	0.9713537731139807	86	18	51	100	21	59	67	46	80
IKZF2	3.945244197262659	4.190228312475684	20.878230686147603	0.046478981122174426	-0.38782529046224595	-0.07216737618562573	0.9804220826729471	0.8284116060734457	0.8296513101703756	9	11	60	30	9	14	42	11	26
MED11	2.7568019896745932	3.0126991038916087	9.194338127346537	0.04649738158575229	-0.06565287727229832	-0.01135605844511818	0.9804220826729471	0.983788888214182	0.9744456945436855	8	8	7	9	5	12	6	6	14
LRR1	1.7803101764840392	2.271857483464038	5.027399662567126	0.04664376878241721	-0.4988609067866323	-0.041010905588721544	0.985350085784619	0.8720055584833926	0.8652656775337383	2	4	2	8	5	1	8	4	6
CCT8	6.427682709159942	6.466266850089029	106.58125720856054	0.04666654651920369	-0.034344066937308855	-0.02485383068226047	0.9609186834872648	0.978276348021817	0.9676840724684187	163	41	113	168	63	85	190	65	217
TRA2A	6.196824171840122	6.250104881744928	91.97241216503899	0.046732140763912446	-0.06253792777384355	-0.033686682716528436	0.9644094431736202	0.9630118641335342	0.9535871419525299	128	45	153	83	50	90	151	56	154
PAFAH1B1	6.9576714575385354	6.9831683456093785	153.1135454505741	0.04677709073452523	-0.002515963144239785	-0.014877287164056561	0.9556628826333727	0.998633467561377	0.9804039773217211	242	84	210	209	53	128	272	116	264
DNAJC21	6.736390595907837	6.769524023296895	130.99977305404738	0.047211067926438526	0.05934765178991634	0.010416367330735744	0.9566338996035352	0.957147192052081	0.9879280571403685	225	34	192	230	59	130	218	90	247
RP11-69E11.4	1.3505337427844628	1.997034481704781	2.9037599094657964	0.047228634662054604	-0.10178941623460369	-0.009008755098291582	0.9821901549992452	0.976888516075223	0.9767165991518493	8	1	2	9	0	3	6	1	6
VPRBP	5.055882892660709	5.21059748331787	42.77023454907917	0.04723900264574362	0.07145616434927121	0.010526802915874166	0.9716170213093717	0.9669204485667338	0.9857338741654981	110	5	67	60	20	29	111	33	65
SPECC1	5.812481093237336	5.857077045747581	68.79090111919166	0.047265100486207724	0.06113407188828685	0.008062647792967668	0.9609186834872648	0.9601312616730298	0.9899480089869996	137	21	132	75	27	58	109	63	124
ASB13	2.2290240914247113	2.682610911538534	5.8667895259555785	0.04733678845852579	-0.10728754090919079	-0.019213299386670397	0.9805556910333387	0.9704107073590645	0.9635586694482576	14	3	13	8	0	5	12	3	11
PLAGL2	4.14251348815097	4.295066334184646	22.427239063746015	0.04734628667694195	-0.09522227245552681	-0.028789751069885024	0.9743448555325483	0.960883985627394	0.9538799388043429	20	13	48	37	5	21	29	16	42
SRSF4	7.4697281964717925	7.527446901862069	222.50806250192977	0.047379703359049154	0.026061993991083426	-0.0033325188886180615	0.9620360308936787	0.9849333848756222	0.9950006014220618	412	49	520	276	85	186	313	206	419
BRAP	4.539884475643429	4.610454432804199	28.16629134378601	0.04751182503107493	0.00828871828033345	-0.005912134054985264	0.9666982444616753	0.9943333179429451	0.9920647373869955	55	13	48	29	10	24	47	19	57
IFT172	4.682530084029951	4.8882349055787895	33.468432358062984	0.04765797098435232	0.042624112917013145	0.004074736848991033	0.9735341907482095	0.9832858396558679	0.994085960841085	120	7	60	37	5	29	53	28	70
RHPN1	2.605678612022958	3.037625888461854	8.139414796767115	0.04775023308991257	-0.010600538203377528	-0.008052796481822198	0.9805556910333387	0.9968035054891691	0.9853562788423971	16	4	13	17	0	11	14	5	10
SLC25A53	2.8098441245720984	3.4446924206811422	10.719552987623036	0.047815938384392444	0.13461699416329473	0.014582963035703136	0.9836876572269609	0.9666882648881202	0.9710167329314384	30	1	32	9	1	1	21	15	28
BBS10	3.0853994116564953	3.3271941691788496	10.551854698786185	0.047816169907104675	0.04902653676948505	0.006476318749349163	0.9775037631971595	0.9841435831989402	0.9890071060317914	13	5	15	16	5	6	31	3	22
DLG2	4.254683717434705	4.434280071442572	24.697762344813828	0.047953207612203036	-0.04955782762730972	-0.015954692144579924	0.9764917460371105	0.9820134963715785	0.9734054743194142	50	9	12	61	10	28	27	16	49
CTPS1	4.012697833875163	4.35964333878253	22.47408185171707	0.04816094402793384	0.031506756262113564	0.0023999033935539972	0.9784745396619763	0.9892838514931157	0.9964795910366554	54	7	21	63	2	6	45	23	56
RRAGB	3.3765536237976974	3.5718120692259534	13.321006111037681	0.04818901626527097	-0.06518732924593186	-0.015980765715128267	0.9777602824497473	0.9785946351355103	0.9721076419735465	37	7	7	12	7	15	19	10	16
YARS	6.596878187319126	6.640263973883333	119.46433806345479	0.04819758980833483	0.05244633633604672	0.007406304021953805	0.9587863673614452	0.9663447159692702	0.9904243364663885	235	32	141	229	51	110	235	72	227
TAB1	3.9636166836781475	4.290153239290436	21.249372957873074	0.048260731897753546	0.09870114118758891	0.014602198072442226	0.9773874664218157	0.9648463090169993	0.9761599708012813	59	1	35	40	6	14	24	22	60
DNAJC8	6.1783752955791265	6.211854977978308	89.42261461246713	0.04828420178365036	0.010023522376674525	-0.007099305270216051	0.9592931407720044	0.9931778077917657	0.9901432419086309	140	39	107	112	49	78	119	85	151
IMPDH1	5.416471827227369	5.508307914956158	53.13033422961033	0.04835015208766665	0.12324069327618771	0.026638738052276817	0.9644094431736202	0.924924573756551	0.9645873073820931	143	13	88	72	13	52	84	49	94
CC2D1A	4.779417674051977	4.943884082211911	34.89617368410874	0.04844732819978648	0.0841487692682275	0.013008528517132786	0.9707881940418777	0.9606617301245716	0.9810859374050279	100	6	70	44	8	25	56	30	85
BLOC1S2	4.277965926332909	4.4227450968827915	25.532828020059092	0.04860446127831097	-0.21038420818405532	-0.05098204516373812	0.9742336718269524	0.908537735129671	0.9002910527442815	42	12	16	29	22	21	50	16	27
ZNF70	4.5476279260989285	4.708841182761506	29.500397565345725	0.04861138444183377	0.1616492832397916	0.03216176205153926	0.9711494953002421	0.9175323397734214	0.9536000690985099	87	6	47	40	6	31	55	28	43
ZFR	7.194009274994583	7.220925285109375	180.39299918039077	0.04862247846752209	0.022807926356328875	-0.005506930249536569	0.9538637598971333	0.9845776367963389	0.9929112225993801	314	53	298	209	99	146	292	161	314
SLC12A9	4.79851955881734	4.885229931195428	34.08892987496295	0.048758775658579834	0.1375079481141185	0.0300897748299765	0.9651232223040225	0.9173146855323079	0.957942567883498	80	12	52	43	9	40	51	25	63
RAP1B	7.366958862593097	7.42233981148748	208.16713323866531	0.048811425374682686	-0.0767933937690206	-0.04123623588448204	0.9630102402415355	0.952079292717119	0.939156668442713	209	82	411	238	121	147	348	154	409
RCL1	2.9535689818780035	3.229048153313914	9.27685618042763	0.048828996416470684	0.03773263507527842	-0.001597821823766703	0.9756858224447573	0.9878261108658626	0.9972683687084989	15	2	17	22	2	5	16	9	22
SYNM	6.128342456697659	6.307098289720767	93.99099036070643	0.04883059031885881	-0.054844849540339385	-0.016705859532322547	0.9736706674234353	0.976888516075223	0.9733805757310142	221	20	290	63	25	61	171	100	130
PCDHGA10	2.8019406857041735	3.405667543571908	10.60223476809253	0.048858927095926215	0.052274006438279265	0.00799189932220816	0.9823936324131659	0.9874484873730047	0.9839896088291417	40	0	24	9	2	7	18	18	9
CTIF	5.328899299172901	5.568065845564467	55.08252388393715	0.04893629158991187	-0.012517868636099185	-0.003482000147062878	0.9743511114843441	0.9942195673279511	0.994085960841085	230	6	94	49	14	47	84	56	87
ANKIB1	5.885120599144034	5.972486305351872	74.76486661368544	0.04897201971337968	-0.0195325966390939	-0.01840469150261928	0.96409625454791	0.9891394670002652	0.97370766659558206	170	13	83	113	48	52	136	64	132
S1PR1	7.149010693796005	7.228398814074056	180.75165523181553	0.04913139648439563	-0.032084205663160406	-0.021183193595054956	0.9639458408797247	0.983788888214182	0.9713537731139807	266	46	497	185	74	172	271	132	325
IFT22	3.2182569715820755	3.43210175974491	11.557785362794228	0.04925749634049113	0.07176355033143722	0.007813917876169413	0.9765000272804766	0.9754271024644868	0.9879549314661256	27	5	8	17	5	4	24	14	19
TRMT10B	3.4721665597929876	3.780735761090082	14.894019266208772	0.049297292750705	-0.053876040874223485	-0.015352375867499615	0.977309612844915	0.9834204592371966	0.9733805757310142	36	10	23	18	1	8	42	8	24
PRR14L	6.843078773325001	6.917231778101487	144.4773370226518	0.04930510430211759	0.03313735268548876	-3.1312777359799476e-4	0.9625897240653697	0.9821624317583433	0.9994692487219594	328	27	196	312	49	103	253	108	326
BAIAP2	4.661218094359386	5.054541780900703	37.7608323120092	0.04957948040211499	0.09814615601655192	0.018818099620610124	0.9790704724557556	0.9673547663409826	0.9688194482498146	91	8	76	78	1	39	33	39	85
C19orf70	2.911044899866845	3.212141575961359	9.243129029133021	0.04964074133624895	0.013953907549840933	-0.003245774470127228	0.976915438649307	0.9943333179429451	0.9941268368025195	26	1	11	14	5	7	22	4	20
FOXP4	5.1271378523716065	5.247070953617185	43.95510390936325	0.049648206645367225	0.10569873550438708	0.020445545010900262	0.966907218194639	0.9403741524811274	0.9733805757310142	94	14	65	89	7	38	63	42	91
PRRG4	4.64584622973316	4.7533333800591295	31.80969065635639	0.049649909972646386	-0.1463903431629025	-0.04569669264508043	0.9701860949575665	0.9265181936539593	0.924187086355821	34	23	41	54	10	23	43	20	70
SPRN	1.5560910843613076	2.158823539381837	3.796889983665776	0.04973163215592591	0.3837264144800465	0.027615880133302014	0.9819333044744993	0.9057046278708881	0.9228221445645821	6	2	5	6	0	9	6	1	4
DAB2IP	5.806138708073705	6.071144047024264	78.57780566748517	0.04994325618762877	-0.018863823269907043	-0.003895256182036455	0.974886291616848	0.992515418755237	0.9929112225993801	235	8	185	137	9	53	132	75	152
CHFR	6.135051958094162	6.202126412236982	87.19092366608714	0.04995308909693695	0.0871280951276914	0.01697654237748885	0.9603255644494308	0.9417888277080226	0.9773661211148865	197	21	158	144	22	76	143	73	174
PDS5B	6.8759710617889915	6.926219365833357	146.92981860467373	0.050226821704762135	-0.01649700725409398	-0.019149618375236203	0.9605620763539496	0.9898877405164052	0.9734054743194142	187	51	273	167	84	83	246	129	314
PVT1	2.9186433696940606	3.4964643539760694	11.106950712710985	0.05027697522074003	-0.3606019907508984	-0.038595861419223054	0.9804415793327534	0.8875652251361624	0.9077167235814906	31	1	7	49	1	5	21	8	22
ABCB9	1.7888513478741894	2.267728005105422	4.2677982645989285	0.050279381199358104	0.0897200064454165	0.005073579421076467	0.9805556910333387	0.97940251392692	0.9890071060317914	8	3	6	6	0	5	3	4	9
TBC1D2	5.831897666357299	5.9007981455915	70.95976319837358	0.050538856617503576	-0.0135866273000204	-0.017228115371621174	0.96394700307978	0.992515418755237	0.9753954939017805	198	26	55	117	26	52	124	59	131
CAMLG	4.317150417095887	4.4070730450577065	24.298971564557103	0.05056791966160671	0.06188203292097978	0.011164781856807804	0.9668537586316323	0.9694314605694809	0.9853562788423971	41	12	37	31	8	13	48	26	40
GABARAP	3.710779880222987	3.856010866787288	16.445797622499423	0.050600077909577414	-0.16455114007280275	-0.037665628799738636	0.9724850317853508	0.9309927961768297	0.933288940835852	25	5	26	14	14	9	28	12	31
BAI3	3.222074184227197	3.5133631307041133	11.802312699256223	0.05073807864473719	0.10317549440252521	0.009586137273539084	0.9756858224447573	0.9651842158072013	0.9850069303668799	30	1	26	13	4	15	15	9	23
RPN1	7.54099339131307	7.573571650634909	231.16596235948165	0.05078536127372652	0.009423193460822443	-0.01120600096293158	0.9538637598971333	0.9934348121497806	0.9853562788423971	467	75	314	232	136	200	349	207	387
C2orf69	3.5586087512761733	3.8180907311526004	15.774173187182704	0.0508741630317062	-0.09138760038802647	-0.020918215520146714	0.976915438649307	0.9694314605694809	0.9636079018384941	29	12	10	28	4	12	40	4	28
RAD21	7.970961104795811	8.0097800425956	313.14266393741093	0.0509745658565172	-0.029292470953700956	-0.026964113923174108	0.9559029612344547	0.9828683873150752	0.9645873073820931	404	107	598	336	182	233	533	241	603
E2F6	2.641524284268681	3.169501617032879	9.014104607450822	0.05101810215957797	-0.23145248804257873	-0.030293001837632328	0.9806050842896622	0.9356879341963596	0.9317124519621982	16	0	29	7	6	4	9	8	24
TTC7A	5.193622742571617	5.404306826487715	49.087026685536976	0.05102723055221932	0.018387066106672956	-7.490715073140096e-4	0.9732403624001942	0.992515418755237	0.9984872052966179	163	17	68	76	4	45	102	36	75
FKBP15	7.147065533131134	7.163044173931217	173.37184052565667	0.051068781443828655	0.046055100895925925	0.00762565689490341	0.9484350908677717	0.9666882648881202	0.9901432419086309	291	70	271	210	76	154	247	147	335
DSTN	8.642348981328851	8.696619861765669	505.9548262142058	0.05115225449527629	-0.024916440501206498	-0.02402184054076504	0.9601184165019411	0.9856087782274262	0.9676840724684187	799	248	656	432	297	301	1120	364	925
C14orf79	1.8552360259570295	2.2842935961780846	4.2539468728649235	0.05135593782681108	0.11441041187774008	0.010052840136415362	0.9793261546232648	0.9694677152553092	0.9777344076209734	9	3	4	5	1	3	11	1	10
COX11	4.454308396185215	4.604018347564092	28.156125604076507	0.05173602564631047	0.06818206246618727	0.00896435659451238	0.9721959016399291	0.9698926070405769	0.9879280571403685	50	11	36	30	16	7	52	29	69
STIM1	5.558577442878422	5.683102295236494	60.209914751429665	0.05176241455365273	0.09818942131337298	0.019450162147763392	0.966539144232272	0.9463807725560526	0.9733805757310142	170	8	83	93	23	50	112	62	89
HEATR5B	5.197472535084608	5.277000453041076	45.54011831101921	0.05176516566765352	0.06743299565926761	0.010592034195520843	0.9644858452029875	0.9631155875480776	0.9859388347270632	107	18	40	75	16	51	62	28	96
PDP1	5.142623745315912	5.186446085892105	42.890867190935445	0.05182539528331484	0.0488646975715077	0.006957779775833369	0.9590532601552368	0.9694314605694809	0.9912446177884097	71	19	72	51	16	35	73	40	69
PPP3CB	5.414374568262882	5.506175745181145	54.344500469072486	0.051835962156001544	-0.11851259413025751	-0.04505183181373739	0.9636236484983334	0.9355322888121942	0.9288306406048517	74	15	73	67	45	37	114	35	86
AMDHD2	2.933337792607465	3.3250853951359023	9.877589538223317	0.051875734756856647	0.11984798134939303	0.01270955621636171	0.9776200534293331	0.9633862383248709	0.9767165991518493	34	2	14	15	1	12	27	4	14
MDFIC	5.502304544164218	5.614031619261636	59.548623061817175	0.051877059314391655	-0.18562064690034957	-0.05752681336388741	0.969036080857853	0.9030664416673957	0.8960142763206759	61	31	72	58	47	64	82	33	85
PEX16	2.5732787917345377	3.040817141299433	7.612596404676438	0.051882332339518535	0.06383038868667931	0.0041242518345887234	0.9790592571874301	0.9832858396558679	0.9929112225993801	26	1	10	15	1	2	18	7	20
M6PR	6.30998944834195	6.396878808535889	102.7791476035633	0.05195363243377526	-0.1973414650993012	-0.07148592929667885	0.9639458408797247	0.8780434203950207	0.8705737835235504	111	76	102	127	54	68	161	83	163
CHAMP1	5.008438635130665	5.110403678099486	40.9613713387476	0.051985079351941264	-0.025267054166571833	-0.015933401758422155	0.9666765694743494	0.9881881324807148	0.9760254625170316	59	27	44	64	13	18	80	43	66
SRPR	6.830740425582796	6.874565717557219	140.83206009875906	0.052112750097605895	0.059484167468116314	0.008693708366977552	0.9541952929124493	0.9607929618065986	0.9890071060317914	260	29	234	235	63	126	249	119	232
C1orf216	3.6060352484410414	3.7934317010765333	15.069172624609639	0.05212735333783386	0.09211631203605779	0.009483443530360404	0.9734714625807454	0.9650303038001319	0.9855168784846648	42	3	24	12	7	11	26	18	22
CCDC181	1.8948978996176455	2.4215391453230115	4.947617818337878	0.05259681389289814	-0.2806479420302905	-0.0244067955736381	0.9811525204552145	0.9307835933368178	0.9333158763513345	4	1	19	2	3	3	4	6	8
DAPK3	5.564157595153549	5.8736813437782365	68.32891037722288	0.052619860141538646	-0.037452595985363726	-0.004872003912733448	0.9749572659664383	0.9867976100899192	0.9913312503172116	213	6	200	73	9	58	103	70	105
SARNP	2.710255179564366	2.9675508895838814	7.926743190116277	0.052678923331690095	0.027547143961208786	0.0016215303170006024	0.976915438649307	0.9913476877884968	0.9976616352004116	7	3	13	14	4	8	20	3	11
MAP4K2	3.9899418878395436	4.250309960465599	21.132772982129982	0.052775754539119764	0.10026320299895355	0.012550477866028621	0.9764713660183499	0.9645718109557145	0.9784895932533711	21	6	47	35	8	22	37	4	62
ELMOD2	3.9004228886709877	4.032991747750235	18.591032621853003	0.052788414175606486	-0.07819011812165716	-0.02005919198987596	0.971445846993402	0.9689634837999129	0.9698920793267953	23	11	30	23	8	14	40	7	37
EWSR1	7.972158562452724	7.992315924461719	308.0823248218483	0.05298453773753453	0.05770949477897623	0.009177243746590732	0.9450610932981991	0.9563200890667214	0.9888637774330796	689	97	526	418	99	253	504	269	575
MOAP1	4.5825088515037296	4.661150214858032	29.33609485685607	0.05303458806441566	-0.04075771984780959	-0.018316238060396554	0.9638469666576566	0.97940251392692	0.9733805757310142	41	9	36	52	18	18	54	24	55
ZNF44	4.508193557264816	4.649893509471351	28.39075768916797	0.053199631028045584	0.1532746485060922	0.02999331616474553	0.9671778928255875	0.9194472460614066	0.9563292483448237	44	6	59	52	7	29	37	29	54
CDR1	3.1886275839969755	3.4675079689796107	13.499486928638822	0.05337564308989228	-0.43289708743097616	-0.05882211617946956	0.9784745396619763	0.8556323878888312	0.8321829461948869	12	15	13	6	8	11	17	10	10
CPSF2	6.324515860474056	6.358614447975833	98.74012546364845	0.05343111410909645	0.00763001996552007	-0.008233148900819092	0.9530035082584388	0.9939916120037818	0.9890071060317914	176	35	105	145	56	94	163	64	185
PIK3R2	4.536051970563287	4.707380634276927	30.178514120998273	0.053509145565211684	-0.030040684365778	-0.014340476316161177	0.9716170213093717	0.9878736325501989	0.9769836562960285	91	17	23	38	7	32	56	12	57
AK9	4.107150434189772	4.292080222774682	22.25489697770219	0.05384168549950807	-0.08082246990705551	-0.021213968776667362	0.9737135889193759	0.9694314605694809	0.9636079018384941	31	7	62	14	11	15	49	20	25
AAR2	3.79580213645992	4.04646042701502	17.813452191970786	0.05418641377665114	0.1433801629101784	0.02155137315960748	0.9736835993152615	0.942276914815335	0.9662144860543778	51	4	17	38	3	16	18	17	48
FAF2	5.8043514346811795	5.850501869004954	68.86843087155857	0.0542047005967848	-0.013743003535452606	-0.016844040188216856	0.9566338996035352	0.9913480469778951	0.9769836562960285	101	34	75	136	24	55	122	54	119
GTF3C6	4.869545401243585	4.9682837901931345	37.76487870922241	0.0542317969753475	-0.14420796740927316	-0.045012132946046696	0.966907218194639	0.9282206885824512	0.9224665133083078	54	24	33	39	24	39	42	24	64
ZNF592	6.050617750440004	6.150818389537605	84.04243907553803	0.054302572115227404	0.14246665855962523	0.035901476222374384	0.9618197814615319	0.9137301081622051	0.9514816764914721	208	16	146	135	21	79	119	93	139
C8orf31	0.1086112429191409	1.3426425013258583	1.16348668381967	0.054340915811104805	-0.1958934244435313	-0.003915049659881472	0.9850377423834494	0.9694314605694809	NA	2	0	0	7	0	1	5	0	1
STT3A	6.280268657133737	6.325953687730489	96.71899517528927	0.05437550119176773	-0.027022890231532776	-0.022720863291160878	0.955730923883876	0.9841435831989402	0.9708853538654164	205	34	99	107	61	74	151	87	165
CDH5	7.654346963368606	7.775858888142759	264.5735361502363	0.05442457355456597	-0.07148843562257419	-0.02667965026970434	0.9645340307032703	0.9669204485667338	0.9598810762868878	367	63	868	295	78	226	335	235	478
HP1BP3	7.830392636764864	7.838141778601841	277.194153786823	0.05452645452043429	0.06148398191734309	0.016191378857510232	0.9360940805250499	0.9490533559059566	0.9781523806236124	500	99	400	409	114	214	472	250	508
UBL3	5.586505765321163	5.673492268166495	61.95366169178156	0.05455435320592979	-0.1467342987457422	-0.05225807433346818	0.9639458408797247	0.9194756652330859	0.9127393597509347	81	36	54	72	42	42	98	60	79
CCDC88A	7.2821675628661895	7.3265499364404345	194.84399173948546	0.05463018519440722	-0.019619390352512138	-0.021078551274045298	0.9544475871900182	0.9881881324807148	0.9725653832709621	374	89	201	208	110	133	310	128	476
CREBBP	7.824392793154885	7.910641315688959	290.23362799876594	0.054673764353736255	-0.006668377544274622	-0.011989866569432142	0.9613903542196909	0.996273767144958	0.9828198833168352	829	54	614	358	82	275	472	208	521
TSPAN4	4.356448652075767	4.549857412497403	26.706948622433202	0.054677330094266154	-0.0564898127979651	-0.019323924050532296	0.9716170213093717	0.9772244522768968	0.9705084572740883	95	14	31	23	4	24	47	20	42
KIAA0368	7.175027714489323	7.187475831336243	176.05100987012702	0.05469708675250098	0.04503151372239024	0.00839715439063221	0.939914764448496	0.9655649325768827	0.9890071060317914	336	60	247	233	83	137	310	140	343
POLR2H	3.947449802611182	4.226439214673799	20.63134676478924	0.05472160659033002	0.2712301197688641	0.04649293095754391	0.9743448555325483	0.8873361551497643	0.9113281400697777	27	3	33	53	4	24	34	28	19
LINC01138	0.46504378199040014	1.508774626737351	1.7597467582718567	0.054756689374071285	-0.054208013286859195	-0.002337998184285191	0.9867543164143406	0.9908203518749553	0.9915694715682158	0	1	5	4	0	3	1	0	5
RALY	6.504194405376597	6.5511069814144385	112.11596656561399	0.054975082625689224	0.08915245832244507	0.019298011573057546	0.952661993543734	0.9367485484285561	0.9737617169716046	265	35	200	140	31	101	186	105	184
DPP7	4.946081954891674	5.187271730380169	41.73385392998259	0.05513065885624223	-0.050455265233318884	-0.013907584608613554	0.9719678570377854	0.9813330314103832	0.9769836562960285	173	4	60	41	15	27	91	32	74
AFAP1	5.300902128798971	5.417217632806638	49.702776849781245	0.055228493422952475	0.15069244700198425	0.03419712669282435	0.9625897240653697	0.9122253103178039	0.9531260760545283	129	9	92	63	14	45	79	55	80
TFIP11	4.55392093221877	4.639320447571874	28.588386358742678	0.0552901640473674	0.139516530689135	0.029640861047506066	0.9620360308936787	0.9187926829508635	0.957942567883498	58	10	50	32	9	33	40	23	52
BID	3.430600819287771	3.6318942260895306	13.568555078456084	0.05538881014592144	-0.06504226184939402	-0.016511439105345513	0.9735341907482095	0.976888516075223	0.9733605809181269	18	8	31	12	4	13	27	5	25
ERICH1	6.160126656460858	6.262871131194181	91.03116832488358	0.055451533017261675	0.04783823682292379	0.004753860348962427	0.9620612640154848	0.9749870728212646	0.9939513690843975	259	23	190	97	20	70	142	87	176
SLC9A3R2	7.708875046120501	7.78589072371537	266.80074202947645	0.05559456648195826	-0.006049925149221883	-0.012683804462824522	0.9609186834872648	0.9964136388178123	0.9810859374050279	698	86	590	217	74	204	384	264	470
CFAP54	2.3183993132845457	2.9384195961638833	7.22686415899139	0.05560984926688585	0.16006734259258149	0.01591950627943126	0.9805694916602772	0.9625422083035141	0.9643094067245427	15	0	23	8	1	9	13	10	4
GPATCH8	6.883084650747731	6.921270520336225	145.5287293713771	0.05561420175603108	0.07724716215400186	0.015893196599840242	0.9502402403705711	0.94319355294123	0.979591799752997	325	37	263	183	54	128	265	129	230
SLC4A4	4.196545948979935	4.345226044355318	23.67691921571043	0.05562088849273034	-0.14299072129633097	-0.03772238076079285	0.9721188710889643	0.9379594361824253	0.9326494597109062	57	16	31	13	9	20	27	15	51
ZFAND2B	3.6506798325342453	4.115309437579838	18.55271067522992	0.055634908720326885	-0.16919972429650168	-0.03602104224004086	0.9784745396619763	0.9414706304237538	0.9333158763513345	57	0	43	27	7	14	37	11	35
LINC01197	1.0252969218904469	1.7830342576879679	2.322999339277052	0.05568761649127403	0.2783257232909876	0.014942116026663621	0.9809843343958794	0.9389599175889878	0.9577329037524854	3	1	6	3	0	0	6	3	6
DDX20	4.269679900322261	4.372527961817845	23.58682945626013	0.055789678937071374	0.09435468480529662	0.019948664435716624	0.9645340307032703	0.952308222919174	0.9728025423647266	38	9	36	32	10	10	44	27	46
NAIF1	1.0968202033695733	1.8685548994839636	2.4743753235462895	0.05580128892307522	-0.08661652259068499	-0.006689366011509113	0.9805694916602772	0.9832858396558679	0.9810859374050279	7	1	8	1	0	1	4	1	9
FAM160A2	4.278494389267485	4.409322874594714	24.496292288685837	0.055823152227260905	-0.10898283947724782	-0.03303862362398994	0.9670259612516203	0.9500663945667804	0.9497936966837623	30	17	40	37	6	13	49	16	49
SMAP1	4.697658194688558	4.7697258124692805	31.60668748661801	0.05583404255330661	-0.002179937192603762	-0.007385124925699436	0.9609186834872648	0.9993287272581047	0.9890071060317914	67	14	48	32	13	20	68	21	62
PIK3CD	4.9423824284096165	5.052815979820459	38.83304670255893	0.05585845811130221	-0.04077074160207105	-0.020458946386646096	0.9666765694743494	0.9815743687601729	0.9712644985039991	71	18	91	28	12	37	54	25	80
EEF1A1	10.60362865493603	10.643370191381312	1954.5025857374658	0.055890515460004356	-0.020699843729290103	-0.025176609932654182	0.9513395689170625	0.9881881324807148	0.9667828836877849	2934	1001	2225	1902	1143	1439	3389	1607	3528
ZNF300	3.021111305936539	3.40131747310274	11.630054362643152	0.05591220505162178	0.15133651047282504	0.012926139990795999	0.9786620016731755	0.9587813549341255	0.9733805757310142	20	2	5	18	10	4	23	20	9
BSDC1	5.854044118016064	5.89357429092279	70.47249357487203	0.05595866560155842	0.06865545864845096	0.01302916991225397	0.9516474036307814	0.9510699381132809	0.9833121756703496	108	23	119	122	25	51	134	63	127
STRAP	5.9537546622609305	6.0233277881273475	77.78256622249741	0.0561563377003651	-0.06460208422548486	-0.03263349204839592	0.9609186834872648	0.9635051507816844	0.9538799388043429	133	27	58	166	42	56	120	59	161
MTMR14	5.222781890563002	5.304977419543616	46.88582505819549	0.05622960593071515	-0.03709592669180793	-0.02171031998983247	0.959188400759671	0.9815108691361116	0.971097754117977	90	31	61	58	11	30	85	40	83
NKX2-1	5.151028431312531	5.322134387357005	48.32343550316458	0.056260205066436295	-0.18509107920175547	-0.04738794622386453	0.9735341907482095	0.9190925017972235	0.9117167420893406	80	35	20	80	22	51	80	32	46
H2AFV	6.0537268640286355	6.111593528361025	83.3597012962081	0.056510858141148514	-0.05424921515622763	-0.030079828497793268	0.9578234353109053	0.9694314605694809	0.9577041697480624	120	49	132	80	36	55	183	62	125
ATL2	5.280944122649048	5.3561651714521465	47.92739908098886	0.05666968327587387	0.013982823903776594	-0.005254929565623845	0.9603255644494308	0.9923722295817454	0.9929112225993801	61	15	91	82	20	30	99	30	109
GNPAT	4.947665032113104	5.015796810903868	37.4631511257108	0.05670868575626374	0.06386530243729772	0.013903037068727867	0.9574599791733434	0.962618130749946	0.9815143305009454	75	14	52	58	13	28	80	21	83
CD55	7.475890777541092	7.569284815011327	230.6461939700016	0.056726665468317145	-0.024433135768325523	-0.019713407689453354	0.9635685756075205	0.9878736325501989	0.9722192850876272	219	123	401	255	113	118	558	124	508
ZDHHC1	2.3357226452771918	2.7847125233914323	6.5638069161735535	0.0567366370446806	-0.03923090394539096	-0.010237155968027682	0.9784745396619763	0.9892838514931157	0.980099149019811	16	4	9	11	0	3	15	7	9
TINAGL1	6.053782510464396	6.155576491745431	84.4190686393061	0.05677830003066584	0.06733866137105085	0.010668190696742255	0.9609186834872648	0.9635051507816844	0.986119190659761	211	30	132	141	13	54	141	83	176
KIAA0319L	6.135882283713434	6.18935510772635	86.58497741482364	0.056945367931719504	0.09367564334239152	0.02072722690822009	0.9518119376793094	0.9340427250425101	0.9733805757310142	195	20	149	126	30	64	173	78	152
SPG20	6.576172034638236	6.6037812140559655	117.21875085070015	0.05714951181839928	0.03238702709260366	0.0019166306536349948	0.9468485946070763	0.9779031821234353	0.997982636072267	194	42	137	175	63	80	199	115	205
PTPN4	4.606790783145048	4.6862844911236845	30.073377983312604	0.05727768887348622	-0.024910803136526525	-0.013979724846178333	0.9618197814615319	0.9878736325501989	0.9800074332764251	44	17	52	32	11	17	47	29	59
GORASP2	6.0272209144560644	6.06755792893091	80.73958985737933	0.057451033026014106	-0.03985224485252128	-0.025465297653944986	0.9510730364707201	0.9749870728212646	0.9662309070390831	136	49	94	104	30	63	133	57	158
TANGO6	4.488161430087694	4.626490335804597	27.70712333711803	0.05753966326324306	0.10160521669203891	0.01528095240558789	0.9626224421190316	0.9470396475063884	0.9784548194338857	79	6	46	37	7	20	57	24	54
TRAPPC10	5.4987135301323296	5.653227827365578	58.58330378433848	0.05754636336107427	0.09273416764290644	0.01817576900722734	0.9639458408797247	0.952882750124219	0.9735183477656111	144	13	123	95	8	45	93	59	117
ZNF649	3.6578962515030997	3.907109950221951	16.366690232262393	0.05755096492955918	-0.06112120675931889	-0.02241061466022192	0.9716170213093717	0.9775198803143209	0.9662144860543778	35	1	21	30	11	13	30	11	31
PPT2	1.285862074191256	1.9212379819794807	2.9483709993369405	0.057578611652693255	0.31819117420320336	0.019619983407341213	0.9805694916602772	0.9272093023859522	0.9451612413317974	6	0	5	2	2	4	1	3	8
ARHGAP10	5.94702455704673	6.017940965769481	77.34124357811186	0.057616936429898125	0.11832907783430234	0.027919886224696277	0.9579696312626734	0.9261246371438294	0.9633151636852262	188	34	104	85	21	61	95	94	137
RPL6	8.171348419726014	8.216435563201747	362.7493815871379	0.05763930198085483	-0.05066726637419696	-0.034292691344145525	0.9518119376793094	0.9694314605694809	0.9535871419525299	627	174	315	419	224	311	585	266	640
STEAP1	4.657137381988485	4.760637949527584	31.879618410354745	0.05796277404256572	-0.05858604494189941	-0.02378871211620711	0.9666765694743494	0.9721211905964541	0.9643094067245427	85	17	22	34	14	25	47	31	47
CLIP4	5.87061433283083	5.924040359927808	73.3382451260551	0.05813684492820113	-0.05083162200909274	-0.027870761995658775	0.9556628826333727	0.9698635939640553	0.9620909353624175	105	35	88	79	46	50	101	74	126
NAA16	4.997441101900809	5.12693909398276	40.417813866905625	0.0582740613766128	0.042899881355911496	0.0021466344533587565	0.9618574029149045	0.9786848267668052	0.9984187120500922	83	5	72	59	21	28	86	33	72
NACC1	5.4004989839535735	5.625981874481182	57.845372853511876	0.05854422172276479	-0.14487611550848328	-0.03217221084607037	0.9724850317853508	0.9388004669514554	0.9428970542930873	209	22	29	128	9	54	94	34	104
TLR7	1.116849183224975	1.7527452934515544	2.8300002987152766	0.05857292100479773	0.3012560515313811	0.014378393549832814	0.9821203876806065	0.9375736782240619	0.9554325747701619	1	2	5	2	1	5	3	3	1
SNAPC2	2.7220016893245247	3.0727051309616926	8.256060103956067	0.058588962136385855	-0.009637543486601658	-0.005436833262742048	0.9759469636940549	0.9968198466188137	0.9890071060317914	28	2	5	12	4	3	23	5	17
THAP7	2.180580372828518	2.661658163102604	5.736037132525634	0.05859485152773372	-0.03657584850640096	-0.008683551489291808	0.9779487273796675	0.9900346691950814	0.9824351880968678	12	3	9	12	0	2	14	5	11
EFCAB11	1.5566737272525972	2.2594877808317	4.365984541692234	0.05860780895559355	0.47449786901984015	0.0291665658834263	0.9828840012453445	0.8893145862041103	0.9119440396593885	10	2	4	1	2	10	5	0	9
MALSU1	2.815250149967968	3.0709391702748148	8.477646596148457	0.058768460014614755	0.056669502932890276	0.0052603979052463015	0.9735341907482095	0.9831936850559436	0.9907887718284436	19	2	14	7	5	7	23	4	13
JAM3	5.683233167938359	5.776513884929471	64.60936917105582	0.05892730097068108	0.01707280049616503	-0.005988638466164045	0.9587863673614452	0.9907803225549939	0.9915694715682158	106	14	168	73	25	47	117	57	117
GSG2	0.9825347420143765	1.7952975925476176	2.418835195097472	0.05912401203998973	0.35205952257146356	0.016106842123962628	0.9805694916602772	0.924924573756551	0.9536000690985099	4	2	2	4	0	1	7	0	9
BCLAF1	7.4054225961629605	7.429054182118777	208.4918427924917	0.0592321195931102	0.042347552611618294	0.0034772567742383863	0.9406453255348316	0.9694314605694809	0.9957106265430055	316	84	398	253	79	154	357	196	365
FN3K	3.5349691403767833	3.7217892000123265	14.511080234869302	0.05928119224115697	0.27730344916169974	0.047791091167320936	0.9703679388377001	0.8763340608707022	0.911343984988295	22	4	19	20	7	7	28	24	17
GPX1	6.596118019900893	6.65080506800811	121.64572128736381	0.059387575078235236	-0.00476486427806071	-0.013764880669014962	0.9559029612344547	0.9968198466188137	0.9810259065561023	214	56	92	192	63	113	156	115	194
AHSA1	6.29197575741165	6.340541851509541	96.94807859384271	0.05940755240990807	0.09005746626070418	0.022083481324706764	0.9513395689170625	0.937801394115827	0.9721076419735465	162	31	112	194	38	113	155	65	164
CSNK1G2	5.081897420586402	5.319807135092868	45.89658398674254	0.05944948074290744	0.11418441781340065	0.023123879126375466	0.9693024264564695	0.9510699381132809	0.9643094067245427	144	8	93	61	5	58	74	32	78
RNU4ATAC	4.0294889318714775	4.6974259781259775	33.115211843785424	0.059512822053535995	-0.42007836621724154	-0.04383059545327224	0.9805556910333387	0.8986746564569925	0.8618820623941378	18	44	8	22	18	52	33	12	9
RBM25	8.622441061748784	8.637393686159129	483.554543568322	0.05954403086123204	0.06204001360424971	0.014459761526400647	0.9335994526410326	0.9524603474357354	0.9810859374050279	873	137	771	680	226	433	751	433	837
ORAOV1	3.4259479329715616	3.7570488359844303	14.253833008474858	0.0596648074423085	0.07034828144276824	0.006824807927576939	0.974886291616848	0.9772244522768968	0.9888571663195087	27	3	11	40	5	14	26	3	42
GLTSCR1	4.538117944802255	4.6408894461260495	28.98665761688691	0.05967621508995105	0.048315951899537884	0.005141352655113507	0.9609186834872648	0.976888516075223	0.9929112225993801	52	6	37	37	20	23	39	31	50
SUMO3	5.541647794729642	5.606030115123125	58.33958087939121	0.059701831972387036	-0.03114824517119547	-0.020937500427271733	0.9567302657592027	0.983788888214182	0.9713537731139807	129	35	68	53	21	56	96	43	88
KMT2A	8.298486345614524	8.360878323760417	398.08856233991713	0.05977931786608158	6.331787557028229e-4	-0.011417524445518535	0.9538637598971333	0.9998661886974725	0.9840632427934449	641	71	877	609	182	307	612	368	720
LY75	1.8018460952773365	2.228246007916672	4.109876669020612	0.05980153046069072	0.14310446980571018	0.011309925837166791	0.9775037631971595	0.9644067489930956	0.9735302285974932	5	2	8	3	2	1	12	4	6
SDC1	5.883157397266637	6.132415644223288	84.92442042497349	0.05983402633261578	-0.295891188077337	-0.05958486401210777	0.9736835993152615	0.8690654918133378	0.8688154394719426	99	64	33	228	26	92	85	40	153
VKORC1	2.39357639053709	2.648545984698494	6.293360011068172	0.05983590570957797	0.1295606741561309	0.013337130971592658	0.9748522739612313	0.9627006811603203	0.9733805757310142	9	4	5	10	2	7	11	6	6
IQCC	1.5646334910402258	2.1095281417441374	3.3096253494179106	0.059998279691327094	0.0022350871040135918	-0.0032146922795853344	0.9772115476063938	0.9999895305148914	0.9929112225993801	9	1	4	8	0	3	4	3	8
FBXL5	6.691757054121765	6.756128424173148	130.44451695283402	0.06000858437706556	-0.03936715801435342	-0.02557311683446908	0.9560403283581309	0.9775198803143209	0.9659646641655926	148	48	259	145	74	99	254	69	278
CCDC150P1	2.1812546264358796	2.86593269756631	6.509570641522973	0.060008873516816295	-0.23015223256702508	-0.02502010281645796	0.9797569291626559	0.9403050938723729	0.9425422835110697	21	0	15	16	0	6	8	7	10
TNS3	7.597956211840505	7.673584907440095	246.8724643983394	0.060055501180825505	-0.02266456390447175	-0.019497574174838966	0.9559029612344547	0.9878736325501989	0.9733805757310142	779	109	312	296	49	204	405	205	424
DDR2	7.327067738788175	7.406706666694354	205.9242901837329	0.060109462073657714	-0.02130458097910419	-0.019195746244742174	0.9574599791733434	0.9884255841990968	0.9733805757310142	445	65	232	178	143	108	420	202	325
ATP2B4	8.838072757007385	8.882851553418169	573.1183756747783	0.060109913684265714	-0.006803856598727063	-0.016694339781640193	0.9484350908677717	0.9951645254057229	0.9769836562960285	725	248	800	1297	163	421	1068	423	1110
PLIN4	2.173523755628259	2.9311207140447366	6.973687990331757	0.060372379276808705	0.7105574752061091	0.052018079983933166	0.9803804226448822	0.7875610608418341	NA	6	2	8	16	1	2	48	2	5
MTND2P28	6.636582076870248	6.945901284189124	152.28279132734485	0.06058634533660461	-0.6119281678659115	-0.11529854605590616	0.9736835993152615	0.6990307702830703	0.6801069118692835	214	107	101	57	163	81	247	68	231
TMEM161B-AS1	3.6242752875929605	3.819697307626656	16.323873729213908	0.06069592699305554	-0.26700262744603503	-0.05136874607140342	0.9732403624001942	0.8964493151628725	0.8923920131406133	11	14	22	26	6	8	34	12	20
RP11-34P13.13	0.8883128635082708	1.9353374347697432	2.465286347963658	0.060806249445068995	-0.02553366316848079	-0.001399828887451686	0.9819568821725185	0.9942195673279511	0.9950327641756798	2	0	12	4	0	1	9	0	7
RAN	6.7355030662965065	6.757320931578432	130.4902095602471	0.060810084962715116	0.02072618077072047	-0.003413979642287636	0.9403063794095929	0.9853159302320419	0.9950327641756798	224	56	136	219	57	109	221	101	242
DGKZ	5.6720356335263995	5.9097495505626805	70.3198226351221	0.06081814483862221	-0.07092425269821988	-0.016757881824073853	0.9701004082334174	0.9712555164272456	0.9733805757310142	283	17	137	69	7	55	133	49	131
OSTF1	5.538340624986702	5.662951865536262	61.79970852671027	0.06082359749018817	-0.29929795060940556	-0.0868496393069312	0.96409625454791	0.8270933116667177	0.8173961503516894	53	40	81	58	46	51	89	32	103
CAPZA2	6.738605558011466	6.8434808109585346	140.22382184027555	0.06089469081379409	-0.22390507979507068	-0.07571771427090396	0.9618197814615319	0.8630963695662454	0.8605626529080549	118	89	199	134	93	85	240	101	239
RGPD8	1.3948156904326736	2.2345641126871825	3.651895671998504	0.06091167677079657	-0.5364346503421068	-0.03254985331053378	0.9805556910333387	0.8647777637346309	0.8935943626310148	7	0	20	1	1	3	7	1	6
C3orf18	1.2685154962004468	2.150882451532719	3.123589466093461	0.06099229346365879	-0.2605187455229521	-0.014589011323326196	0.9803680567300239	0.94319355294123	0.9587718497334695	17	0	2	8	0	1	10	2	5
ESAM	6.275784664243517	6.331473020574651	96.05723434624753	0.06107047240575616	0.07887983186649104	0.016771962290587278	0.9518119376793094	0.9477197185657726	0.9775061845294616	130	26	171	182	36	86	123	81	215
CTNND1	8.342890192680278	8.365414986792777	400.96528228044434	0.06110087064847629	0.027982764146000975	-0.003153119118367135	0.9385007604253754	0.9820134963715785	0.9952590752229259	556	166	740	459	177	353	591	320	787
TACSTD2	5.8995912190198645	6.03287199294499	79.3293432582468	0.061138049633763465	-0.15310112408133694	-0.04909181949394105	0.9609186834872648	0.924924573756551	0.9161734596535227	108	68	76	126	17	74	131	53	107
COG1	4.440977306013497	4.545618149443863	26.43279834286391	0.061154421167112595	0.19231524936913816	0.043486332097687395	0.9598252557105642	0.8818850788136056	0.9333158763513345	57	7	39	40	8	27	56	24	35
TRIM7	2.178160998271879	2.826230561766549	6.425766097765164	0.06118745063203358	0.05848232164925525	0.005875749720788041	0.9793261546232648	0.9867976100899192	0.9881038852094864	16	1	7	20	0	11	6	2	16
VPS41	6.243238921829068	6.303653534136168	94.8522121770089	0.061218358315506344	-0.029492676596996323	-0.021673232116836433	0.952661993543734	0.983788888214182	0.9713537731139807	145	30	95	166	60	54	188	69	198
RP11-576I22.2	0.9985780652738403	1.678016767633692	2.2042115217156177	0.06126312040637848	-0.03699256635113082	-0.004374061376814146	0.9793261546232648	0.9926952754026868	0.9879549314661256	2	1	1	7	1	1	7	1	3
CCT5	6.95454246317487	6.9959572949869155	153.79220040635533	0.06134152935772932	0.050459441339053765	0.006349157921965627	0.9482534982267312	0.9689330238742195	0.9926727583236147	352	54	141	251	65	99	314	147	247
FILIP1	5.654493823247455	5.810031190736324	66.76860516239604	0.06135874360888161	-0.05665416979438121	-0.021080491068379	0.9694354164283281	0.9754271024644868	0.9676840724684187	154	19	145	32	35	33	125	76	94
RP3-370M22.8	0.2702217948767355	1.5952881098819416	1.575909958257989	0.06139892671887817	0.025606887136352962	2.8833135965436056e-4	0.9842595579787763	0.9951645254057229	NA	4	0	8	0	0	0	3	0	9
EVPL	5.1068996213950015	5.234759187205946	43.737892181663625	0.06151270002769476	0.12059634672961957	0.024201235488547832	0.9622500821336718	0.9366654141304672	0.9662144860543778	141	12	42	62	12	53	56	32	87
MEOX2	5.326518424146716	5.567305456292415	55.70268850038025	0.061600017055303755	0.004024242027440663	-0.001251336298572991	0.971445846993402	0.9990625039834935	0.997982636072267	225	21	80	34	8	47	71	70	72
MAP3K10	2.7597706094079437	3.542311230957219	11.361498973006892	0.061664718493079564	-0.45544575804463233	-0.0467805845133849	0.9803680567300239	0.8590429516141176	0.8795657601287598	49	0	28	24	0	9	17	7	20
AC018442.1	1.0131952049870345	1.6745950418329858	2.171564782539887	0.06182801766187402	-0.04308500083712126	-0.004653681444957536	0.9784745396619763	0.9914637843561541	0.9879280571403685	2	0	5	3	2	1	5	1	5
PDE4B	5.580048818121805	5.779543147268348	66.33583245342892	0.061911384448106586	-0.3450677026382182	-0.07722144520648344	0.9724850317853508	0.8273365852628846	0.8278370971909226	35	38	187	54	34	49	68	54	108
RPLP1	8.527894772189898	8.647893135014979	491.12495521960835	0.062017385103436844	-0.13083569816109153	-0.04612966116027965	0.9625897240653697	0.934933862991153	0.92411422532470755	898	290	315	408	332	467	748	402	594
ADAMTSL3	5.073056128419523	5.225438577874827	43.09694753991338	0.06211283951999051	0.06017250700883738	0.007726840327409305	0.9615319962720773	0.9706483582608	0.9890071060317914	93	10	115	49	8	36	69	39	85
GNPTAB	6.421079664520449	6.47559650450589	107.46029715613136	0.062243456021248575	-0.03173014306318011	-0.022736068253163173	0.9510730364707201	0.9826047471946403	0.9701159536464876	170	41	111	143	71	86	233	60	185
PSORS1C2	-0.17231975400916894	1.2360224065450862	1.147473019336353	0.06229132040997667	0.1365736886608502	-3.05297584473398e-5	0.9862212513537922	0.9815743687601729	NA	0	0	0	5	1	0	0	1	6
ALAS1	5.486977061430127	5.557525173663044	55.29617456441999	0.06237374323446891	0.11176773880661309	0.03002587044700111	0.9533414157675693	0.9272989264730475	0.9597709059351655	107	19	85	81	19	25	118	48	129
YTHDF2	5.917387488491115	5.945884722805589	73.54348797646706	0.06238312579767632	0.05029993098029275	0.009353779747286762	0.9413956804243365	0.9648463090169993	0.9886586156760193	112	31	123	103	27	67	123	55	137
VPS35	6.664616310586946	6.752274748876245	131.48579751390207	0.06240188355888053	-0.13795458457242213	-0.05307536973651564	0.9578234353109053	0.9233767979854586	0.9133290622698196	137	69	152	139	96	127	220	81	186
TSC1	6.019957619919574	6.108898041569103	81.56544583505165	0.06252444612625527	0.07928211797393746	0.014714628740587113	0.9538637598971333	0.952079292717119	0.9807963108973976	198	13	115	151	30	59	157	75	148
PSMD3	5.550085806624579	5.657198713595381	58.97851739157755	0.06274663520605575	0.11790526032143303	0.02584781974508704	0.9559029612344547	0.9308452092225903	0.9662022784134476	168	11	80	99	16	61	103	47	103
SLFN5	7.974612769201166	8.023049166394573	315.9315005084154	0.06295753336311245	-0.022568487158711858	-0.022561429910533948	0.9450610932981991	0.9863448500121329	0.9710167329314384	451	79	491	407	217	258	565	224	578
SEMA3C	6.2782799288976365	6.3930244442599635	101.33978438293728	0.06298317113491218	-0.0964154119807289	-0.03699835497790421	0.9609186834872648	0.9510699381132809	0.9395433167889787	257	30	93	86	76	48	210	85	177
DUSP22	5.274250144279179	5.364253953668934	48.27213189431076	0.06298380878936916	-0.009976559427217124	-0.0135906440475067	0.9587863673614452	0.9939916120037818	0.9807963108973976	52	16	117	73	17	37	100	37	77
APRT	3.7216699145285035	3.975992040070666	17.264790542724743	0.06303113633363708	-0.057609165567332137	-0.0160742125979959	0.971445846993402	0.9813330314103832	0.9733805757310142	59	3	14	18	11	12	47	8	27
EHD1	5.731825160629313	5.974705468089885	73.54301354407251	0.06326685025521656	0.029562057596889634	0.005690030660873664	0.968077815172948	0.9881881324807148	0.99145213769184	279	10	129	105	9	82	113	53	130
FAM173B	1.0251530587899336	1.7870565586088212	2.526637584305216	0.06331519785622158	0.4289440346678094	0.023919134288522912	0.9803680567300239	0.9077378468732061	0.920432722097685	5	0	1	6	1	2	4	6	1
DCLRE1A	2.9337703677970537	3.371179896343013	10.25516653082244	0.0633458541497697	-0.017612601309005087	-0.005405743567139638	0.9764713660183499	0.9939916120037818	0.9890071060317914	35	2	5	24	3	6	33	3	20
DPCR1	4.112967734272544	4.2439659600101995	21.453102084951006	0.06334660146186893	0.029990555751677712	0.0022105193908716508	0.9639458408797247	0.9871311211805627	0.9972683687084989	48	10	28	21	9	8	50	18	43
SLC26A2	6.0857966797219945	6.164080851396829	86.6193136874122	0.06365387089472467	-0.10509156306657101	-0.04487165022592443	0.9538637598971333	0.9389599175889878	0.9301356051790989	98	61	111	125	31	47	158	63	177
ZCCHC3	3.4727862776091056	3.6388529037490827	14.279133176650475	0.06386028620580832	-0.026516984862617964	-0.008670200730073825	0.9703679388377001	0.9908203518749553	0.9853230694070222	14	5	13	21	12	15	21	13	14
SAT2	4.658427591811383	4.770499800776018	32.175357641606176	0.06394768564068706	-0.0093898853269157	-0.01004981340615786	0.9606555896736116	0.9950604555344353	0.9853562788423971	39	8	46	41	25	37	39	23	53
SMIM20	2.635478736222429	3.001923208444367	8.24201207075685	0.06397732713722436	-0.2963493595618019	-0.03953939908166386	0.977309612844915	0.908537735129671	0.908571565676647	17	3	2	19	6	5	16	3	16
RP4-639F20.1	1.534525856348385	2.289410569671696	3.933083676084413	0.0641188233890943	0.4324963087514723	0.0317541215323795	0.9803566770428075	0.8957207748908863	0.9123463157039866	6	1	9	6	0	0	7	7	12
ELOVL6	3.7047604303462474	3.9426351095616945	16.778200554040225	0.06416388909153994	-0.1390392353236137	-0.02997826469366955	0.9713496719571357	0.9473354328311226	0.9465981138544396	28	5	10	52	7	12	39	8	29
SIK2	6.474955932652575	6.516054024287919	109.53704661205403	0.0641967814943478	0.0722616443315028	0.01400286560876892	0.9415611335942901	0.9490693177000857	0.9815143305009454	191	37	228	139	34	107	188	82	194
TMEM65	4.643748517569466	4.783030804687595	33.00596768808096	0.06436348661608818	-0.25406508754530827	-0.06432342419881353	0.9675838142815404	0.873669122279097	0.8688154394719426	25	18	64	28	23	21	39	31	51
COPG1	7.048857751559448	7.075863584480397	162.68757269500992	0.06441118628487394	0.04581384145944318	0.0052347372996839675	0.9369646425671673	0.9689634837999129	0.994085960841085	398	60	172	226	65	116	275	142	326
PKIG	5.974217264857857	6.01113717073062	76.6448932798441	0.06443509635234583	0.10250825577728573	0.027248499762620722	0.9397001400955929	0.9217982229885938	0.966205225110532	136	21	123	120	31	60	124	76	142
GLTSCR1L	5.323600749625298	5.420708420656937	50.21779130835486	0.06456418444833996	-0.02614291749597031	-0.018254299250341815	0.9567302657592027	0.9863448500121329	0.9733805757310142	75	13	131	51	22	34	90	38	104
ZNF408	2.1846445803250227	2.889055139119262	6.8659335892116395	0.06469766280152717	0.30375491457132364	0.02841966082246057	0.9803804226448822	0.9259801595315192	0.9267398918779145	22	0	5	16	1	7	2	11	18
GOLGA5	5.7935900635526	5.837768048483571	67.76010337843624	0.06471432295750872	0.05902768238151263	0.011327333570428354	0.9415611335942901	0.9606617301245716	0.9860244523847096	132	17	91	109	33	52	124	50	142
PNN	8.262485618859252	8.284932619924884	378.24327025815603	0.06481460552953373	0.06171345810432397	0.014344912711892494	0.932114153767693	0.9551748494009638	0.982665246853963	688	96	551	591	186	347	553	321	715
5_8S_rRNA	3.248901466368738	4.297632117660772	26.526576579542425	0.06487269059138223	-1.4611734421021083	-0.05571635995371614	0.9805694916602772	0.6118703580710904	NA	5	58	6	18	5	22	13	8	8
ZNF385D	2.4392766706208646	2.955683828524857	7.564381865232928	0.06488670754847911	0.28128431818744126	0.024930419604477692	0.9790592571874301	0.924924573756551	0.9403950139043933	5	1	22	9	3	5	26	9	3
RNA5SP226	3.210036286150381	3.897012167068473	19.61505751077336	0.06501696841843589	-1.030213277936802	-0.08492069149754147	0.9798908645690257	0.6973084725691879	0.6148051948838523	7	34	4	18	8	19	10	8	11
CDPF1	0.8856358504045785	1.74537049670757	2.0291619162804073	0.06510294351234279	-0.2776260341422523	-0.012595981578931431	0.9789467320662761	0.9399070946424302	0.9633151636852262	10	0	1	6	0	2	3	1	5
DCAF15	3.4659676521998777	3.80611547474922	14.525628382858187	0.06524358872760855	-0.02257224238387006	-0.009484453740701322	0.9713935369266277	0.992515418755237	0.9839896088291417	56	1	17	25	4	13	28	8	32
AGPAT3	6.231745237188122	6.297701089100532	94.5742518068309	0.06539648915950712	-0.01842374155364538	-0.01861846542322443	0.9479156786719574	0.9891394670002652	0.97370766659558206	182	59	111	137	22	81	163	60	186
RP11-319G9.3	0.5239898616235978	1.5279832585618958	1.638279207294315	0.06540481650639575	-0.08639096780835999	-0.004947482676998837	0.9811168140021823	0.9853159302320419	NA	5	0	0	5	1	0	3	1	6
ATP6V0D1	5.537664047251915	5.687078329001006	61.22231475184821	0.06552272254000946	-0.058610695210403685	-0.024610301944542484	0.9609186834872648	0.9725893532610117	0.9640659941624179	90	40	113	90	8	54	108	30	128
BPGM	4.168572516080199	4.374857726667777	22.975646204063224	0.06564469658878168	0.04649879549055711	4.956470558977379e-4	0.9639458408797247	0.9820134876252838	0.9996453093478047	66	2	34	34	10	20	42	16	48
PTPRJ	6.446089116605249	6.4906126589831725	108.57111374103553	0.06567471289670332	0.0029461808342245706	-0.010716857056298382	0.9450610932981991	0.9984217357757721	0.986119190659761	183	58	162	106	45	105	192	60	206
YTHDC1	7.718535166561051	7.772478206485361	264.63417004547847	0.06578884354533661	0.010243514952730338	-0.009537508721355205	0.9450610932981991	0.9934348121497806	0.9879549314661256	430	58	565	304	140	215	383	227	524
EPB41L2	8.41034850698166	8.44006606253344	421.5898669258184	0.06580474198794295	0.04740668079788363	0.004884508678993643	0.9361436729808972	0.9694314605694809	0.994085960841085	988	150	742	409	149	364	603	374	807
FAM84B	4.146241146346083	4.3162276216718425	22.329067485532626	0.06587434023713659	0.01566668616224563	-0.004173391567023674	0.9622526214209223	0.9931778077917657	0.9937450606989144	44	12	35	36	3	12	43	17	52
TOB1	5.235466435927189	5.3006230587753915	46.39763683070125	0.06608975547802648	0.1293494599819983	0.03214679520342957	0.9518119376793094	0.9180474347766503	0.9555054610411088	62	16	81	69	18	36	60	56	83
BAX	4.861668608197867	4.977752774064431	37.20402964524897	0.06610250938070354	-0.07372235842950813	-0.02728750436545411	0.9625311219864356	0.9669204485667338	0.9577279945899461	72	22	23	66	14	38	51	19	76
HDDC2	4.779376537057729	4.841766531801179	33.88428155090802	0.06615950028779574	-0.05558030640549394	-0.023124262337508847	0.9533414157675693	0.9697738543464823	0.9678262726848877	64	14	33	39	22	29	52	25	59
RP4-798A10.2	1.2687484896266223	2.001290879654472	2.798461307623217	0.06620368244006068	4.50576780517931e-5	-0.0016802869900032857	0.9775037631971595	0.9998661886974725	0.9950327641756798	13	1	3	3	0	1	8	1	8
TRIM28	6.161090655013519	6.316097193700943	94.00084048950005	0.0662349375877599	0.039903784303805194	0.005255493946911623	0.9604091259658883	0.9828683873150752	0.9929112225993801	293	15	132	192	17	87	181	67	166
THADA	5.686857365669169	5.820766057194614	66.41745364925791	0.06626150771808723	-0.01784394820193524	-0.012414823682776726	0.9609186834872648	0.9913480469778951	0.9810859374050279	195	13	49	145	25	53	118	41	147
AGAP3	5.8382781813593345	5.981486902581026	74.30841283160431	0.06651177926996446	0.10495811010266658	0.022545291524992656	0.9587863673614452	0.9451898078951751	0.9688194482498146	168	17	169	113	11	79	100	62	148
OS9	7.7884564800653795	7.803481394170277	271.0565886840999	0.06651382490305972	0.040248913325519595	0.0041359241460102	0.9275102042863115	0.9694677152553092	0.9946776266836979	550	100	366	298	134	222	448	221	516
TRIM4	5.634171184895681	5.690075591382167	61.32393539349168	0.06651754866934108	0.045233006842051365	0.006542846423689429	0.9475200744659905	0.9716435360355306	0.9920091937436629	93	19	103	77	33	33	104	60	130
SRSF6	6.645331612399138	6.6766480365104055	123.1535168614749	0.06652497858647786	0.03993195206251451	0.0030440532175948927	0.9377402785702543	0.9716435360355306	0.996521619629183	261	56	123	193	43	92	193	111	242
ZKSCAN5	3.927831485177029	4.068511709051976	18.749581994076813	0.06655990202494728	0.13115134014798738	0.024886131588714656	0.9625897240653697	0.9399718714326818	0.9634656494059692	38	6	27	20	9	8	26	22	47
TAGLN	7.658703820022487	7.809147577613723	271.14357360507876	0.06660036559670451	-0.0840726694040043	-0.027568769512178685	0.9639458408797247	0.9631155875480776	0.9568169205792375	921	87	566	141	74	185	555	251	331
NAPA	5.576592472901462	5.6286100706423525	58.53448640222658	0.06662551257116434	0.06854654139209167	0.012265222807495035	0.9468703847757516	0.9553515342753461	0.9848255839706275	125	19	100	58	25	40	113	57	97
RAP2C	5.251943353549964	5.301312392403325	46.93726185117118	0.06694512576305606	-0.041336071745033745	-0.021521240165519352	0.9488291292182797	0.9760469136304754	0.9713537731139807	57	26	64	70	20	36	88	36	74
IFT57	6.102896917610037	6.181622236247298	87.77423532665975	0.06699356309481747	-0.08956971001752267	-0.04017191399155364	0.9484350908677717	0.9491794802943465	0.9385460635097773	153	66	93	109	24	72	130	62	166
SH3BGRL3	7.262291092783196	7.447331039764426	214.77407746887636	0.0671213308403939	-0.31073447673609933	-0.07718296237830795	0.963574269876284	0.841104138376299	0.833487300379231	195	182	177	173	144	209	282	126	293
ARHGDIA	7.202448048261609	7.245180866121773	183.10196851047786	0.06746619134151711	0.10562989636531188	0.02941228192519547	0.9397001400955929	0.9259801595315192	0.9633151636852262	395	74	293	236	47	196	242	165	313
AC003973.3	0.7978268049936159	1.690160823741593	1.9606767797152787	0.06748727816813405	-0.339930773825695	-0.014507504218728894	0.9790592571874301	0.9285482212692958	0.9536000690985099	1	0	6	8	0	1	2	2	5
MOB3C	4.7455022811656296	4.860324923191486	33.17118046648597	0.06765624018258008	0.07731230696826012	0.011309537969350846	0.9538637598971333	0.9595767389152717	0.9853562788423971	60	12	64	56	6	25	70	25	64
VAC14	4.8632837714448005	5.078543123905574	38.317841703053666	0.0678730322882402	0.04366510600074931	0.005240072039145137	0.9629186290151754	0.9831936850559436	0.9929112225993801	131	5	42	76	9	29	87	23	81
ZNF524	1.639530761191512	2.2049779158017135	3.6819857929442206	0.06788002220115912	0.04786306557159147	0.001503285712997879	0.9756858224447573	0.9884562103420782	0.9971591229060017	11	2	5	5	0	1	8	3	10
PTPN13	6.420327577874807	6.498350508382382	109.59715998092676	0.06815144415327273	-0.09309649378409775	-0.04109584332108955	0.9538637598971333	0.9467522060023057	0.9348982157126556	241	59	73	124	60	69	163	105	191
MRPL27	3.420254059955828	3.6520176894469536	14.246977472811004	0.06817202721521003	-0.12204237746885217	-0.02465579514397423	0.971445846993402	0.9607929618065986	0.9547029791809081	13	10	17	18	8	3	34	10	27
RBMX	7.35591757703239	7.374451653869954	201.01023452511723	0.0682007750820102	0.05391317999079379	0.01122714262854006	0.9275102042863115	0.9606617301245716	0.986119190659761	347	95	308	242	72	191	330	158	346
GOSR2	3.8513206086632747	4.123722523206731	18.687397119712315	0.06825301913369455	0.10326226143537293	0.014455980439561365	0.9670259612516203	0.9616337290874385	0.9766428424882899	31	3	36	44	4	7	33	17	56
TET2	6.791402248172727	6.885476091692402	142.2479184286784	0.06844082599126543	-0.0608003243224789	-0.028485717839347658	0.9538637598971333	0.9694314605694809	0.9580445327476645	174	51	407	133	52	89	222	116	310
RP11-160A9.3	0.8490461142653607	1.7647069870101129	2.3721454770133295	0.06851607415497037	-0.22256788180557813	-0.013896080660136678	0.9824610792025568	0.9605862287663232	0.955464150585707	0	1	6	6	1	0	7	1	5
TNFAIP6	2.50279625286019	3.044008462719655	9.489449167837588	0.06867965206227673	-0.9141907647005169	-0.088870659307318	0.9805694916602772	0.6967807322131537	0.6524675246726785	1	4	14	14	13	2	12	5	13
ARHGEF7	6.519737720264853	6.566662738037348	113.16632568137965	0.06869073063725957	0.07483526985029458	0.014946130997600717	0.9373716656827403	0.9473354328311226	0.9810259065561023	189	33	231	182	33	94	226	85	206
NSMCE1	4.464023153462845	4.6841413275937205	28.939389493058595	0.0687362780508798	0.039255175033677044	0.002853654302677112	0.966539144232272	0.9849743815541698	0.9957154778583804	93	9	21	57	6	28	52	11	74
SNX4	4.561657784399765	4.694339112524277	30.374936445175575	0.0687613149889933	-0.12838982779607205	-0.03909881734198156	0.9609186834872648	0.9394896179697125	0.9335740703242513	66	22	21	44	9	18	43	21	71
QTRT1	3.338266054990518	3.869913014044121	15.99343765614532	0.06877305008973751	-0.08956819783429075	-0.011694910693828253	0.976915438649307	0.9759742573134833	0.9761135813957904	64	9	13	19	0	16	12	18	26
NME1-NME2	4.369042010699013	4.559773653105273	26.92018162595733	0.06884887711106004	-0.1398709598213753	-0.0347014536202867	0.966539144232272	0.9403430216047522	0.9386674941410103	110	12	18	25	8	19	41	21	52
TTLL5	5.42895562473766	5.565121879040801	55.058274689482765	0.06888735407270541	0.08211634120624259	0.01418549591896402	0.9556581589827539	0.9572445136693732	0.9804686123223733	158	15	98	79	8	41	103	48	110
CD2AP	6.766563662783484	6.789041166003926	133.35591154969475	0.06890948394726679	0.02983254979575858	0.002624500985362895	0.9308064580477903	0.9789443817735387	0.9971591229060017	202	48	171	205	70	92	239	109	267
GNAS	8.609269833030398	8.628477665171397	481.7129513991766	0.06893191107951599	0.04710879261848457	0.006902717025766506	0.9270267730957525	0.9688747562818221	0.9915694715682158	668	194	612	708	247	475	728	369	870
PPP6C	5.404353336479137	5.483154917293245	53.84629971325271	0.06907126499855054	-0.14884506362418842	-0.054147256756377424	0.9518119376793094	0.9154766981857996	0.9123463157039866	67	23	57	69	42	44	91	30	96
HDLBP	9.242102931520908	9.25461888607448	742.3931677197651	0.06912538710369368	0.06880341866646804	0.01909740764250696	0.9200579115076095	0.9477197185657726	0.9737617169716046	1556	210	1039	1093	324	695	1182	598	1355
PISD	4.994410283588673	5.086322953013919	39.089022361549844	0.06912775420662477	0.10752832318203105	0.022661941051711144	0.9482534982267312	0.9340427250425101	0.9713537731139807	80	12	64	69	9	33	73	26	89
DTX2	3.5022583589151792	4.010850675002502	17.05896673810969	0.06912836818836283	-0.110834384048372	-0.01946838402120963	0.9752824726769657	0.9674887506130301	0.9662144860543778	39	4	42	37	0	9	22	18	40
OSBPL9	6.665020114958337	6.692992633506659	125.0672691552593	0.0692007300218508	-0.004073410714489612	-0.00996150198592545	0.9335994526410326	0.9968198466188137	0.9815143305009454	163	65	193	161	52	102	207	95	235
PKP3	2.0840666308893243	2.948721664557507	6.880976764741195	0.0693365540286872	-0.546236232527065	-0.038910804035595055	0.9797813693267537	0.8504540643256745	0.8795657601287598	26	1	2	31	0	2	9	4	19
SLA	6.720989642947137	7.0193970725124775	157.5289567207836	0.069368428055224	-0.5286857281638517	-0.09826068025130699	0.974793725483369	0.7439324595781619	0.7415360171322914	38	95	508	206	62	105	227	84	243
KPNA1	6.269694897121859	6.329354762426729	95.75255737049346	0.06955564089210037	0.11803788828322509	0.030372071457889827	0.9406453255348316	0.9185817484141763	0.9595796968992215	225	20	159	130	36	79	162	100	156
CLN5	2.252874843931027	2.85725112521538	6.563689379435894	0.06959588681681969	0.15356421851008087	0.014003955967064696	0.976915438649307	0.9616337290874385	0.9721076419735465	15	2	11	14	0	7	10	1	24
STX2	4.761011960538962	4.876154258509493	33.9236261996591	0.0699437935573741	0.06474272146252649	0.00859687066869651	0.9574626587152161	0.9694314605694809	0.9888571663195087	64	9	71	30	16	20	84	31	48
APH1B	4.186808005808172	4.3061788861500165	23.212779675104198	0.06996215608138512	-0.13601130044729426	-0.03587893871495911	0.9625311219864356	0.9394896179697125	0.9385289064652935	21	15	32	31	12	12	27	21	51
AC007308.6	1.4530197490146568	2.052654913337482	3.223830664141059	0.06996679676706168	-0.006949847030436762	-0.0023457683423963697	0.9758737697102007	0.9979208568629953	0.994085960841085	3	1	9	7	0	2	5	5	4
LINC00662	2.326943248109892	2.7294372892814054	6.047631009464667	0.06998977086518353	0.11621941487904396	0.008558499199756042	0.9716170213093717	0.9689634837999129	0.9833121756703496	13	1	16	7	1	9	9	3	12
VAT1	7.1256640534438205	7.209096235439033	179.72433495277895	0.06999066985938353	-0.09948119910895607	-0.04132618505947761	0.9479498688056633	0.94319355294123	0.9319651623789457	366	49	197	161	147	132	308	140	303
B4GALT4	4.370045994688189	4.533870043889984	26.347087399934594	0.07002559855878018	-0.047003817149356246	-0.019795012983837755	0.9609186834872648	0.9812430304949653	0.9713537731139807	32	14	47	55	4	16	44	20	60
MKRN2	4.56377990006949	4.661705202972059	28.784117377200147	0.07048068642078013	0.08612379718372813	0.01600844865925683	0.9503245916155348	0.9518654377226142	0.9784548194338857	57	6	42	48	13	18	56	25	61
CHIC1	3.6034590012508567	3.774242521261526	14.848408866888919	0.07053697745174062	0.12235242657086547	0.022134481156013755	0.9625897240653697	0.9491794802943465	0.9662144860543778	25	5	22	20	7	7	47	10	23
CAPZB	7.528957813681479	7.5832937853511915	233.91413824514356	0.07064735953443795	-0.04337666848917896	-0.02889438941688507	0.942242514561226	0.9749870728212646	0.958593077262133	353	136	275	209	126	197	305	206	419
THEM4	2.7172178369823325	3.0362962643772367	8.032258008614358	0.07069904458150603	0.07445485932641611	0.004418800394526608	0.9703679388377001	0.9769513998550332	0.9929112225993801	19	3	7	19	1	6	19	8	10
HPS4	5.11959101577558	5.216122688076466	42.88118966498726	0.07089975085819686	0.12926225274270414	0.02968131813078861	0.9475200744659905	0.9193461511580209	0.9597709059351655	98	10	63	77	12	27	77	40	99
RP11-245C17.2	1.4326770203414534	2.3331212659103895	4.709179231025432	0.07110669844379852	-0.15954901825944412	-0.01695278779893717	0.9832235244918888	0.9712555164272456	0.9497936966837623	12	3	0	4	4	0	12	1	13
FN1	12.387440809323051	12.442210249145196	6779.499756117514	0.07112805290410307	-0.027076264030174987	-0.021931238560220986	0.942242514561226	0.9868810944429494	0.9701748726585478	18858	2603	5109	12622	2096	5321	10944	5466	12678
PLXNA1	6.116104853828275	6.373763148729825	97.776942132107	0.07117117822787694	-0.09079267838366893	-0.018422445217736907	0.9647451692507203	0.9666882648881202	0.9705084572740883	453	17	116	151	11	71	198	77	154
MTX1	3.249434215690434	3.588377046372221	12.980613581314085	0.07138483041929349	-0.2784366876207793	-0.04251099164823215	0.9721204775455538	0.9052123004689664	0.9060704178091527	19	8	6	44	2	7	24	11	18
ZNF271P	4.478071548299056	4.620701906484213	27.882998937356046	0.0713992704297143	0.094345642449566	0.017491199036186404	0.9574599791733434	0.9547508381150916	0.9737617169716046	51	6	37	49	14	16	44	16	91
PCDHB5	1.3333855552261398	1.957372549608235	2.99207389208066	0.07162317011390311	0.1397974965462083	0.007671703279515077	0.9763637679210476	0.9694314605694809	0.9806929548206748	3	2	6	5	0	1	10	3	3
ZNF680	4.157891716112814	4.39156513309563	23.267146852044707	0.07167030854753352	0.010446769683142225	-0.004749375846568088	0.9631087087633291	0.9951035281303265	0.9929112225993801	43	2	35	50	12	15	44	12	64
STXBP2	5.543762211498082	5.68890883555797	62.64867557268732	0.07177196092389658	-0.2710854551381231	-0.07480448230983033	0.9556684481898012	0.8525284445573965	0.8486653041918224	81	19	81	48	66	48	94	43	92
DDX1	6.092573518688972	6.142960239219313	85.0800139172025	0.07178871974654498	-0.04000886461247218	-0.024808148407205344	0.942242514561226	0.9760469136304754	0.9668724976802566	143	41	78	119	47	50	176	61	162
SNRPN	3.8378163949031774	3.9283156849938408	16.997926968669734	0.07186789855674798	0.03851832540243415	0.006900173065245044	0.9538637598971333	0.9834204592371966	0.9901432419086309	30	6	24	21	9	13	34	13	29
RPL32P3	4.464559037097568	4.668800931364158	28.749036218222468	0.07202960821580137	0.0230396097991512	-0.0018855193580310122	0.9609186834872648	0.9902214596174244	0.9971591229060017	47	11	40	76	3	19	57	28	48
TTC7B	4.749647990962393	4.845761656237625	33.067772681110284	0.07203286855805648	0.0917542904011063	0.016661039082858754	0.9518119376793094	0.9491794802943465	0.9769836562960285	77	10	60	32	12	19	56	34	71
PHTF1	4.480340428553483	4.570963523462925	27.227557794098914	0.07217988318299173	0.0901132218744264	0.020208727973546066	0.9518119376793094	0.9517717889993285	0.9731657909893031	53	9	32	40	13	24	69	15	42
ZC3H7B	6.514662406022568	6.643144467668646	118.75663514232897	0.07218397212058138	0.028669583516704605	0.0010490406218135568	0.9532895354309985	0.986004929816282	0.9986194861484701	404	21	177	194	24	98	206	97	225
LINC00702	2.443696259327906	3.015010600435159	7.474228780613888	0.07221628239826652	-0.10740908613769366	-0.011055669993911249	0.9750576362076869	0.9716435360355306	0.9744149143952304	38	1	13	4	1	4	23	6	8
SEMA3E	1.5599837413465876	2.142973850467271	3.4889479470215434	0.0722254752019308	-0.004364834660932513	-0.003074103327793256	0.974886291616848	0.9995305150485742	0.9929112225993801	11	2	6	3	0	1	8	3	8
ITGB5	6.185495942515352	6.260316256497312	90.95806654293673	0.07257396731678363	0.12453649181018496	0.03179556685421811	0.9422674154980599	0.9186854715407108	0.9573071355104991	226	20	154	121	30	53	178	97	170
MTHFD1	5.585966844078182	5.648260964135092	59.9919842575061	0.07263677732567637	-0.046844305165053605	-0.025371007016650557	0.9456863603490938	0.9726633814030329	0.9662022784134476	126	34	55	71	26	33	112	48	119
SLU7	6.00728215831657	6.078680408717038	80.64437010266506	0.07271272119288054	0.012530761266545183	-0.00648920298363244	0.9435156559706571	0.9925883151866751	0.9905990736645772	112	19	131	120	50	46	178	60	157
ADSS	4.934882190141656	5.0357550638341255	38.2684094654924	0.07284517809054654	0.009290837057052203	-0.0047057629210186195	0.9507919816805657	0.9942195673279511	0.9929112225993801	70	9	51	52	25	27	71	19	97
TECR	5.231171532191672	5.307837208701129	46.43219204233325	0.07296121578995832	0.13972981682633728	0.03333860480876281	0.9468703847757516	0.9117630760307328	0.9537286742749558	122	14	62	50	17	55	64	36	85
ACBD3	7.186155014108968	7.245492683286625	184.4932331536178	0.07298256541095441	-0.05555220916632886	-0.032510704340677876	0.9382117596574251	0.9689634837999129	0.9547029791809081	259	62	237	194	141	140	281	163	316
AGPAT1	4.906416744178151	5.031225636689871	38.74825303312532	0.07307652298122601	-0.1082034914348223	-0.03661623641936856	0.9564142617256932	0.9478776243483564	0.9397567310326864	88	28	27	55	10	35	67	23	63
RPS24	8.202540887353008	8.287890381465864	382.41669260228247	0.07308041063002778	-0.10928811569045276	-0.046030411147974536	0.9481011101223521	0.9389599175889878	0.9267390445787431	471	251	310	435	226	339	526	303	624
WDR54	2.463674605769017	2.914902501465199	7.33681506442148	0.07317860392498618	0.09640036852112585	0.008219941744066787	0.9743194742715866	0.9754271024644868	0.9826846090325065	18	2	21	3	1	8	11	10	6
PSMD6	6.014641727200454	6.050987548138287	78.9968808148975	0.07327260011192162	0.05562745573494902	0.011270930065388082	0.9327416546100806	0.9624341309069288	0.9860812808236405	123	28	99	151	32	69	152	52	151
FHL2	3.337616806271179	3.54267548316542	12.137881813755392	0.0733248606312374	0.1267653718738043	0.014982237190962871	0.9609186834872648	0.9479106660749343	0.9766746787034183	28	4	19	20	2	8	23	13	23
TIMM8B	3.8374950854175345	3.9524087724563564	17.406894917377716	0.07336104064866313	-0.018581733303908176	-0.006762720906057157	0.9556684481898012	0.9923722295817454	0.9894134410679998	31	11	20	25	5	11	29	13	38
ZNF334	2.7835205223009063	3.4264465742221195	10.661463509472037	0.07353393460628621	-0.3717002944943339	-0.0326838371063035	0.976915438649307	0.8966385015200506	0.9168054204467818	26	2	3	50	1	7	8	7	30
CHMP2B	5.126574681700903	5.27339898663116	47.192297065985684	0.07375783705106961	-0.34435892502120424	-0.09033635146308097	0.9603255644494308	0.8102646607107011	0.7962023391225582	50	35	65	30	33	24	74	37	69
HK1	7.5788596384923705	7.607337083756201	235.9523946171177	0.07378412397091764	0.06914536707016503	0.0157630437854037	0.9261017043214868	0.9497331126779323	0.9797028365713139	469	106	306	380	63	228	401	189	390
SMARCA1	5.980851683085743	6.079310213569817	80.14482754617678	0.07383203202342183	0.12480950633696347	0.027986935066465872	0.9516319556194222	0.9272496832532259	0.9619847615907524	201	25	142	77	25	36	128	80	215
ZNF37BP	5.272758900751436	5.3722851645810845	48.315925686519925	0.0740668594996385	0.20083169567375794	0.05330768144912399	0.948604988826413	0.8637252939223452	0.9176648254625462	111	13	72	66	15	59	62	27	123
IER5	5.508611514273391	5.57290639582876	56.6769467508689	0.0740860073165447	0.005023507768964264	-0.00825469353788491	0.9450610932981991	0.9968198466188137	0.9888637774330796	84	18	54	105	34	53	106	43	80
BCL10	4.21219483672422	4.312500908498585	23.098777859973065	0.0741868215767583	-0.10560380085830096	-0.03037964083007284	0.9538637598971333	0.9510699381132809	0.9536000690985099	36	8	21	33	18	15	34	18	46
PLOD1	6.118546461464543	6.361246397757244	97.3860747648811	0.07427657096575321	-0.16386154869220332	-0.03251757417587362	0.9660550088161255	0.9339461251622921	0.9411229476913678	282	23	46	319	19	68	144	94	154
CXADR	3.680707595470908	3.945325680584783	17.235959935804747	0.07442623767857412	-0.10945460347606627	-0.024416867213413584	0.9693024264564695	0.9642697379344922	0.9556523003408786	24	5	11	38	13	4	33	12	45
WDR75	5.093699013359872	5.1956426810127745	42.662283438245936	0.07443469950298473	0.024053137375356276	-0.002969627404556766	0.9484350908677717	0.9878736325501989	0.9950327641756798	70	8	49	96	22	31	85	35	75
CNOT4	5.598131157410416	5.639015086135562	59.1027972905728	0.07452930880029582	0.04275024771211517	0.008389093152899266	0.9327416546100806	0.9712963748251664	0.9890071060317914	113	18	78	78	32	40	103	48	126
GPIHBP1	1.9253788109695666	2.936647236076749	7.973183200207843	0.0745638066286632	-0.003924398206694272	0.001741950374993701	0.9821203876806065	0.9998661886974725	0.9950327641756798	5	0	30	1	6	15	1	8	7
BCKDK	4.434941027558768	4.577300637671022	26.809909322432674	0.0746268222754371	0.15074356152215088	0.02835588160669062	0.9518119376793094	0.9194472460614066	0.9589920271934876	64	7	52	36	5	27	42	23	54
SIRT1	5.0579749996053875	5.154990738949611	42.08165131653694	0.07464456060546756	-0.06742218762292254	-0.029127365782592722	0.9516474036307814	0.9672802985043434	0.9574765724828498	80	11	71	33	30	28	80	34	69
ZC3H13	8.445501502319662	8.457379870394105	427.58888910213966	0.07473834477633103	0.06252281487411389	0.016274798537308566	0.9140024580591843	0.9514667528335516	0.9784548194338857	743	171	538	542	209	388	651	369	767
ZSCAN9	2.9588668207347095	3.2752110908304135	10.064355573999165	0.07482043173240165	0.24150581853089884	0.030603399635163515	0.9690556676269976	0.9182363612127895	0.9393830561058423	24	5	14	11	1	5	11	17	20
SPTBN4	0.7485919709163652	1.685304957239716	1.8593780930724282	0.07490164760091388	0.3825412527823738	0.017995461450676892	0.9772015078650703	0.9204603228060372	0.9393830561058423	5	0	2	5	0	0	9	2	3
EXD3	2.737367675502166	3.1415855233224272	8.642928986391288	0.07492542572171765	0.1431059991358898	0.014573174550138462	0.9703679388377001	0.957147192052081	0.9733805757310142	17	1	25	11	1	10	9	11	14
HEATR1	5.787905257685721	5.8648653242595286	68.54735737778452	0.07497480763960292	0.10461464482733333	0.0246340347308461	0.9397001400955929	0.932501480668807	0.9688194482498146	137	14	100	139	23	49	114	59	159
NUPR1	6.683178376050023	6.7593394432570015	131.3782156466557	0.0750663000115564	-0.07614382676650093	-0.03619174861848685	0.9402397951717681	0.957147192052081	0.9468313554262363	192	37	134	175	108	103	190	113	227
MLLT4	8.089241521543839	8.176870965569488	349.7917271533871	0.07507058681680502	0.048810836757266746	0.006386060773788215	0.9475200744659905	0.9746249653176731	0.992035970765823	896	57	717	459	117	350	471	336	546
AFTPH	5.169163413741825	5.282954082924626	45.575554110282546	0.07509246489880593	0.03917533071298545	0.0016802673768017608	0.9518119376793094	0.9820134963715785	0.997982636072267	73	11	90	49	26	23	124	31	80
HYDIN	2.842494119728179	3.550911482954893	12.58577939326334	0.0751520924708933	-0.8666966669465523	-0.07039651926456511	0.9793261546232648	0.7201411705106492	0.7363168138774022	11	4	70	1	5	10	14	8	9
CDC7	2.9386236239133257	3.4197895801280587	11.294967814659012	0.0752020511617876	-0.2873817192418857	-0.04350773116044937	0.9737319331230185	0.9126898574129219	0.9010979006241374	26	8	8	30	0	6	20	10	16
CACNA2D4	1.816998490195116	2.206657781348572	4.231502438510926	0.07548348487496094	0.11126489873739734	0.009640620816645785	0.9729321751074466	0.9712963748251664	0.9775061845294616	6	3	5	3	2	5	6	1	10
ZNF561	4.530111898130218	4.613883855353379	28.37266793681744	0.07558708736975266	-0.03437198367580692	-0.013693229429486664	0.9503523827999107	0.983788888214182	0.9806270106039792	45	14	29	48	13	15	56	19	63
ATM	7.6516570247187605	7.713296226953715	252.88224062515937	0.0756942354663039	0.0758094317939294	0.0159200767386093	0.9367001311013886	0.9527153683193695	0.9784548194338857	420	68	566	378	76	178	597	149	525
CYP3A5	3.5987412313911125	3.952690316161777	16.498489424100782	0.07572685507529235	-0.20649521284586658	-0.03371258961037753	0.9690556676269976	0.927967461659056	0.9309280066532402	19	3	67	16	5	9	33	7	41
PSMA3	5.890892957004129	5.91644412841623	72.1554531996388	0.07578012628494925	0.041130200942856375	0.010182000281988556	0.9265729609122983	0.9702089365802277	0.9879549314661256	114	27	98	103	36	57	139	56	126
NPAT	5.010804232197878	5.138501918944836	40.93760790077574	0.07581127479967882	-0.009245809075999341	-0.01230112407044991	0.9518119376793094	0.9943333179429451	0.9815143305009454	57	19	99	57	7	32	69	28	89
ALDH3A2	5.77791197456825	5.851261282532773	68.48583231881108	0.07594543289275818	0.02731852904319282	-0.0012662393087129024	0.9404702829559531	0.9847584773172539	0.997982636072267	125	15	75	128	39	56	118	42	156
IFNLR1	1.33657470758012	1.9674239123066781	2.8134427374699977	0.07610471383868984	0.13273894735379238	0.007596672346533351	0.9736835993152615	0.9694677553373026	0.9810859374050279	9	1	5	3	0	3	9	1	4
KIAA0195	5.624019748450055	5.727357844333123	62.056350378316566	0.07614747196840377	0.11255261990863703	0.024131444057266933	0.9450610932981991	0.9340427250425101	0.9677327694810639	181	16	103	80	13	53	127	54	101
PGRMC2	5.742507354997157	5.78834027529936	66.06860984110386	0.07626173198267384	0.01548418128622144	-0.0030754055808327593	0.9367947722611334	0.9902257051217559	0.9954346072877023	84	27	89	100	35	39	131	62	110
GNA15	3.307705421919279	3.512885511183216	11.954237588889908	0.07642213849089145	0.22555903410543623	0.03366703430567968	0.9605620763539496	0.9019142023861488	0.9425422835110697	28	2	18	17	4	15	15	11	23
FBXO30	5.257348917380244	5.304663702112641	46.83336904520934	0.07645107843692829	-0.0020095464590273726	-0.00567404604457447	0.9373716656827403	0.9992822811943595	0.9920647373869955	73	22	52	73	22	40	84	27	95
MTMR12	5.442634875330584	5.499604564536065	53.49385413800139	0.07646144375740392	0.14564686089632123	0.041949243824359175	0.9400625118772696	0.898679310979836	0.9393830561058423	97	22	75	70	19	39	123	55	66
TTC39A	2.9301300705010878	3.3251198478269774	10.37187392622494	0.07652982665153374	-0.12130847235823183	-0.020492792079979186	0.9716170213093717	0.9655649325768827	0.9598810762868878	23	7	6	25	1	7	19	3	28
ZNF143	4.88261829959741	5.035907894276191	38.633509595015774	0.07658762838514747	-0.1265482450333278	-0.03781241150805292	0.9579696312626734	0.9413190092888238	0.9343972204145333	64	8	85	25	29	36	54	24	72
OSBPL1A	5.355271538793669	5.423886770173945	51.32915836254489	0.0767826895277817	-0.03731636364405669	-0.02109241688462526	0.9450610932981991	0.9813330314103832	0.9713537731139807	98	22	42	65	32	31	77	52	92
AC016739.2	2.24535393761626	2.5954885454319205	6.079132425556655	0.07685210127078587	0.17340727853033047	0.013417758595208001	0.9735341907482095	0.9534134380901726	0.9698171967850601	15	4	3	5	2	7	10	7	4
KDM3B	6.891961201328726	6.938495577880369	147.02984199924646	0.07687989574858582	0.0946898418571649	0.024923882689692322	0.9294286995000146	0.9335960425076366	0.9688194482498146	258	39	287	238	46	138	245	95	327
ITPK1	5.147012567005643	5.3372684334421745	46.88161394156538	0.07701969050309992	0.04297582532480213	0.004236808025508513	0.9573558849393861	0.9826047471946403	0.994085960841085	149	4	53	74	21	36	85	46	77
ZNF3	4.527872042143351	4.7131745764077015	29.720886964400105	0.07709633178239239	0.22514649499596495	0.049215273176651975	0.955730923883876	0.8807034866590413	0.9197980238187942	66	3	46	52	10	33	42	34	46
NCOA4	6.9742917143867365	7.021592732047405	158.13610292053747	0.07714851693807709	-0.053566713224998536	-0.032663301042556686	0.9332479966552638	0.9689634837999129	0.9552434101230662	213	82	163	187	97	138	248	124	256
TSPAN31	3.968734861809183	4.101695191834813	19.586961644667976	0.07727624124688863	0.0492002534041744	0.006873873864881017	0.9587863673614452	0.9813330314103832	0.9890071060317914	29	10	26	21	10	11	20	15	61
RNASEK	2.7369383749774125	3.09237952981947	9.237728274873582	0.07728776172906028	-0.17914125757326502	-0.025888010889164578	0.9711711688624937	0.9497331126779323	0.9424350547120353	16	2	6	9	11	7	15	2	22
ZNF774	1.4174648043176368	2.0162792764616806	3.0833172438354013	0.07731842494112205	-0.03458848043321472	-0.00482759390418037	0.9736835993152615	0.992515418755237	0.9886586156760193	7	0	2	8	2	1	7	3	6
C9orf156	3.378302404532994	3.6288525195861228	13.891991838615485	0.07736889945286508	-0.09130233385914563	-0.019427086014745163	0.9666982444616753	0.9704107073590645	0.965592477007817	14	4	19	16	13	3	26	13	29
ASB1	4.28436067735629	4.395394632523656	23.68900340359522	0.07747871403983252	0.10114261720410173	0.01595754130440471	0.9510730364707201	0.9477197185657726	0.9773661211148865	62	7	22	40	8	22	37	20	47
BRD9	5.251242885391399	5.515563505644854	52.8899343075604	0.07754918347815731	0.17058947353571577	0.03528814136002187	0.9618197814615319	0.9272989264730475	0.9386674941410103	142	8	77	120	5	59	57	57	101
WDR48	5.164722107161486	5.2919514741348666	46.27555646806763	0.07771774618859043	-0.1431625366855043	-0.04590901613247474	0.9556628826333727	0.9272989264730475	0.9230762861821	38	11	68	101	32	29	83	36	80
ATP6V0C	2.9545781890296623	3.1721185602701323	9.536183379575844	0.07792245002009354	-0.05649147776920073	-0.009425783120977612	0.9639458408797247	0.9831936850559436	0.9831288569805144	17	7	14	8	3	5	18	5	23
CBX1	5.957828407917765	6.030783790923767	77.89207669519683	0.07795541398469791	0.12923213561387914	0.0326945940227115	0.9400625118772696	0.9180474347766503	0.9553585204071964	179	17	81	122	38	79	111	82	115
ERP29	6.6736867735556125	6.749583644555454	130.8692226283087	0.07801311558986353	-0.11248945012067328	-0.04769827211667772	0.9450610932981991	0.934945572287354	0.9250697573241924	182	77	89	205	73	96	217	112	196
ATRX	8.396405636434643	8.427866709902572	418.09027260333	0.07821684333362362	0.03726069894199616	5.115618270730828e-4	0.923776548116805	0.9755015360466563	0.9996453093478047	741	129	858	408	190	328	669	366	797
YY1AP1	6.564038575299909	6.608422738677839	117.67729083871087	0.07823579124329522	0.024461931683011855	-0.003816076026002961	0.9332479966552638	0.9850630799574592	0.994633323048098	200	53	224	101	47	116	176	89	209
PCDHGC3	5.968586643755571	6.056498175175658	78.70713676478238	0.0782638879056086	0.11275493001324116	0.025423551659805713	0.9404702829559531	0.9308453135497438	0.9662144860543778	227	20	135	92	19	71	126	77	136
KHSRP	7.273402965251455	7.30953090038671	192.07793667201452	0.07854072959168301	0.06914834138525781	0.014500502693192457	0.9275102042863115	0.952079292717119	0.9810859374050279	403	89	180	289	69	162	285	200	306
KIAA1551	7.519017543452697	7.626529750300685	238.6844292642772	0.07856604916611665	-0.0878755912344974	-0.034038303866069194	0.9480279755806914	0.9551748494009638	0.9497936966837623	240	65	737	273	96	168	448	171	435
SIK3	6.2654340959149435	6.343352279036423	96.53818629038608	0.07860741726481701	0.0552417802957612	0.007398771108630373	0.938785676624619	0.9691100186171919	0.9901756985439422	146	33	218	154	22	67	177	67	230
PRDM15	4.221220867662479	4.409024207440039	23.72659362665967	0.07864593105119468	0.20240962407093707	0.037796044680093545	0.956256708217447	0.9030664416673957	0.9367497105433003	52	5	56	24	5	25	34	28	36
JDP2	5.949390197422558	6.04456363180154	78.20326862733006	0.078963058372908	0.07724845546491951	0.01381347991027733	0.942242514561226	0.9563200890667214	0.9810859374050279	230	13	104	99	34	79	141	59	129
PRKAG1	4.847144445617654	4.947110644322122	36.41892896759037	0.07898284733853278	0.04328956152669086	0.004326087293711074	0.9475200744659905	0.9798421477499867	0.994085960841085	52	23	48	48	11	44	54	17	70
CDC37L1	4.736979031789298	4.923494342622238	34.57996965720796	0.07904905807363949	0.04900857529007418	0.003835329016243739	0.9539674559100612	0.9784298892858461	0.994633323048098	67	3	58	68	16	20	69	29	76
TNIP2	5.193188506543192	5.448030384528375	50.36849932095355	0.07919498958704921	0.11323568457418828	0.023580159418105057	0.96041961203265	0.9517717889993285	0.9643094067245427	149	3	84	92	12	54	79	48	80
ZNF234	4.104033327731176	4.222369412958757	20.799692352741687	0.0792148580944007	0.12277937453391992	0.02042203319282202	0.9507919816805657	0.9375736782240619	0.9716482005591922	53	6	34	21	7	19	30	18	45
WDR36	5.313080843566772	5.400656425131364	49.60599020580725	0.07923009755538682	0.010827883121702877	-0.006811855614176699	0.9433265631001507	0.9939916120037818	0.9890071060317914	111	11	43	93	27	36	94	39	93
ZNF579	2.002235272673114	2.304175625547697	4.647749618086581	0.07934027646677407	0.0017527633008193966	-6.762379895858039e-4	0.9694856740384475	0.9998661886974725	0.9984187120500922	4	3	5	8	2	5	6	3	8
SLC25A32	5.049539792921234	5.121433700663832	40.7032193758237	0.079412423248372	0.1447471277931532	0.03882608838685904	0.9397001400955929	0.9076807124696487	0.9444880736743143	73	12	52	61	19	24	83	48	61
U3	1.7464314215311183	2.330525576326971	5.273557105370838	0.07946135619562972	-0.06315702687155696	-0.007149165393332249	0.9784745396619763	0.9881881324807148	0.979591799752997	1	5	3	10	2	9	3	4	3
FAM105A	5.029574574773532	5.15842695452068	42.19436859251751	0.07958587589089915	-0.0174758749247477	-0.014052571833812927	0.9545743884581928	0.9923722295817454	0.9784548194338857	50	24	77	45	17	35	81	13	104
DDX42	7.450824566548923	7.473103106023241	214.2452834696127	0.07959784085649893	0.1000341070207291	0.031121793545564113	0.9137678888057013	0.9187926829508635	0.9584797540207837	421	64	356	331	71	164	382	203	384
HMGB1P8	2.1538541202797967	2.6261542711594714	6.727081997416767	0.07985622035604154	0.14641162044330192	0.005664036204735714	0.9756858224447573	0.9691100186171919	0.9861598581945177	4	3	6	4	7	11	2	3	14
C15orf62	0.9488604011659268	1.81424637992922	2.480619245084882	0.07990488165731494	-0.38544444032155567	-0.018346242057882652	0.976915438649307	0.9203633056863083	0.9383385172379711	2	1	13	1	0	3	5	1	2
GOLIM4	7.832443553403366	7.855088253865721	280.8584239527438	0.07991447765444168	0.06063091986190983	0.012318006053283159	0.9172890309291559	0.9553515342753461	0.9850069303668799	628	93	368	301	139	241	436	255	498
MED30	1.299995781753077	2.234591097775426	3.517511827935391	0.07992932011660914	0.06735209171105863	0.0028427303688980245	0.9784745396619763	0.987152082521559	0.9929112225993801	15	1	8	1	0	2	11	0	11
C15orf27	1.2929561277495478	1.8840175262697383	2.6925978381249744	0.07998608094529348	0.09598001471934	0.004868462430991661	0.9724850317853508	0.9805336680845834	0.9884940297641256	3	0	5	7	1	2	5	4	3
ZC3HAV1	6.941230906252934	6.979151788519	151.54133595095996	0.08001270851723875	0.0636563519237462	0.012125363923950524	0.9246636751371557	0.9553250640778268	0.9853230694070222	312	47	160	308	54	111	294	124	287
SNORD100	1.8434041437389956	2.7049915434262535	8.023371456219449	0.08020375224559821	0.1875330122782875	4.3301920165489497e-4	0.9803566770428075	0.9694314605694809	0.9993296672072289	2	9	2	3	5	18	2	5	2
ANP32B	8.228358404872749	8.327495464322658	393.06454315026076	0.08065920987874144	-0.1363592838195333	-0.051906676407973563	0.9429865734983722	0.9268853251903066	0.9161734596535227	519	189	353	347	325	329	611	303	600
NOP56	6.0962321504816215	6.176361609287799	85.78787640021339	0.0806643099876786	0.07498079912320853	0.013240999571007944	0.9378984961278749	0.9553250640778268	0.9816075912357445	254	24	85	150	23	76	137	75	161
SLC2A13	4.225316897059598	4.402633796256854	24.86982368161547	0.08071656823625825	-0.2385127374791749	-0.05404815994667452	0.9609186834872648	0.897620568027633	0.892593848209018	26	19	16	56	9	12	34	23	44
C14orf166	6.357851623069825	6.451888292655533	106.79924422635233	0.08082824703067784	-0.18052726609584457	-0.06402297608243701	0.9422674154980599	0.8966385015200506	0.8881036470976825	140	52	98	104	89	88	160	76	167
GTF2A1	6.3615509066395	6.385877036027763	100.72689278780504	0.08088396114471925	0.025216083460696388	6.92170605798657e-4	0.920527373810688	0.9835756669096206	0.9994692487219594	134	44	155	132	48	81	165	85	183
COQ2	2.3106154852522516	2.820962599074409	8.397346637814813	0.08089037530057447	-0.3314879836867558	-0.03134154116575338	0.9736835993152615	0.9265181936539593	0.9031888043803867	9	13	4	5	1	6	7	10	5
CEP250	6.456534555955076	6.5841873038427225	113.84865629508133	0.08093118528700838	0.07149533402588706	0.01350492026364374	0.9475200744659905	0.9648463090169993	0.9810859374050279	279	23	171	259	20	78	173	108	258
OASL	2.497735299044635	2.974533370539125	7.447386799834395	0.08106952850200219	0.06729353245866017	0.005895213470947387	0.9712960424832618	0.983788888214182	0.9886586156760193	12	1	7	27	1	6	18	9	6
H2AFJ	4.891357160639688	4.9464868780311795	36.43618400928208	0.08120153829851755	0.05166918435490422	0.010072459895400504	0.939166229337517	0.9705000475252703	0.9868737701382997	50	17	49	46	18	27	62	39	51
CCDC64	2.68647156906832	3.316949160509539	10.321397471637733	0.08124544697000372	0.48969847454039755	0.050675303814039584	0.975149050683044	0.8516826916380109	0.8580057443062973	12	3	14	25	0	25	14	8	5
PABPC5	1.3060840557182434	1.9301716957424737	3.4020959258478003	0.08149708351145349	-0.12169054897640064	-0.010221263460581985	0.9746919565231607	0.976888516075223	0.9716482005591922	4	0	2	4	5	4	6	2	2
TMEM8A	5.392626079026226	5.534452940285905	53.94267113427207	0.08153493041233224	0.07560615664258334	0.012644682870557042	0.9482534982267312	0.9633862383248709	0.9815143305009454	180	15	60	89	9	51	87	41	111
LINC00665	1.9989808327701115	2.5304040782165282	5.243566142340729	0.08158692758798333	0.2963423448361425	0.025770685724120352	0.9724527614907732	0.9238151386967933	0.9383385172379711	14	2	7	7	0	11	8	3	5
RNASEH2B	4.261938179813439	4.411983027474609	24.594782261105983	0.08163482127872625	-0.0694223047867255	-0.021926282763264495	0.9579696312626734	0.9706544180580218	0.9662144860543778	24	11	38	35	15	8	61	17	47
FRY	5.554028398398006	5.7933606427308835	64.64910926404886	0.08165261740232199	-0.06029295012591138	-0.013990755095417685	0.9574599791733434	0.9767290217223736	0.976306764906472	96	10	237	82	12	36	124	58	124
TDO2	2.389434147775301	3.114094486892039	9.333458358946574	0.08165297102722992	-0.30468995010881833	-0.02405161388982298	0.9805694916602772	0.9309927961768297	0.9318952023088002	25	3	0	18	7	15	3	4	14
MECOM	6.39178776248838	6.420160474598418	102.67700766337276	0.08169611089035624	0.1035860550631714	0.03296283971087298	0.9192367907473221	0.9185817484141763	0.9568169205792375	170	31	159	147	47	102	145	83	204
PPP1R12B	7.1151084385843015	7.2865192299411605	187.17992914323673	0.0818793306764355	-0.07003827785488238	-0.021417572440138616	0.952661993543734	0.9694314605694809	0.9669476265041161	306	44	642	227	32	112	370	170	302
SKIV2L	5.376681101341682	5.5855241008268575	55.419418670617915	0.08197398519135382	0.09821347829316036	0.019765759463373434	0.9538637598971333	0.9557135978310496	0.9713537731139807	145	7	90	124	9	37	88	48	144
ZNF727	1.3867990475709142	2.278852453031511	3.6747019851181606	0.08215431480373424	-0.436139204616591	-0.02458759412423641	0.9756858224447573	0.9000836611911156	0.9250697573241924	10	0	2	19	0	1	6	4	7
RP4-758J18.2	2.493051710507507	2.8211467885658283	6.677603095639103	0.08222254715849357	0.13460277084476324	0.014146874354024215	0.9644858452029875	0.9577201064312629	0.9734054743194142	17	3	10	8	1	6	19	3	11
STK39	5.148808782827737	5.250900929530745	44.24050086409677	0.08247022284731179	0.04840769414509381	0.004549770177214952	0.9415611335942901	0.9746756667300422	0.9941268368025195	88	9	45	98	20	31	97	33	82
THRAP3	8.14623631849625	8.160389881006342	347.0749393088536	0.0824771041668771	0.09270178149691762	0.031038567249881473	0.9064006136186488	0.9253188927515619	0.9584797540207837	759	132	468	450	124	333	541	299	605
NOP14	6.172135224326462	6.260525892287359	90.87903737087994	0.08265031376247173	0.11613407630175153	0.027723763009278517	0.9358760873487632	0.9275378553205483	0.9636079018384941	262	17	130	138	27	86	133	82	178
CDK11B	5.986738177579413	6.021718391304398	77.66278517006847	0.08268931553361723	0.13609349539474633	0.04336218321098327	0.9242521871401989	0.8946148877859033	0.9386674941410103	145	29	112	95	31	72	101	82	138
RAB35	5.379665199523447	5.476618195551501	52.14620288448816	0.08269305482834019	0.13413252929779368	0.03157823030904075	0.9385007604253754	0.9187926829508635	0.9568823689243492	122	20	70	87	9	42	88	56	88
RPS12	7.430731328804642	7.529813233481028	226.17116342700126	0.08269680767412542	-0.1488532503628415	-0.05489997264826724	0.9424655975237697	0.9187926829508635	0.9086905661318517	298	132	212	185	166	201	341	168	331
MRPL30	4.476240740083188	4.555576627022573	27.48137819757531	0.08270988647486394	-0.017572660340412008	-0.010705342441873026	0.9461147383496494	0.9914637843561541	0.9850069303668799	52	12	22	38	16	18	46	27	44
ZC3H8	3.2024506221765368	3.4749154342912143	11.81377539049271	0.08290702073283418	0.0021872766015872155	-0.0040666636696015095	0.9651232223040225	0.9998661886974725	0.9929112225993801	9	3	15	34	5	6	21	16	15
AMIGO2	3.3437956020338264	3.525635183394524	12.676446585273583	0.08291203919236764	-0.07847092234705283	-0.018567647685419773	0.9618197814615319	0.9716435360355306	0.9685834155388974	14	6	31	9	6	12	23	9	16
DNM2	7.763063486871606	7.816563585263785	271.82127151143106	0.08298351621092993	0.07231818471215955	0.01550533478491089	0.9271356879811223	0.9530058183842899	0.9801744521818198	637	69	493	450	65	261	437	204	525
TRPV2	3.8334021476796774	4.108382816687947	18.618890296195435	0.08303829047266378	0.17346003863265042	0.028379242105962987	0.9603255644494308	0.9291038431973939	0.9538799388043429	50	5	32	28	2	24	36	7	41
SPATS2	4.6315316056503235	4.713541666085844	29.95893121440134	0.08305208383585116	0.09812632988302825	0.021973443988948602	0.9361436729808972	0.940569422764111	0.9713537731139807	67	11	40	45	9	19	58	24	68
HAUS5	3.453627411251707	3.73968967163839	14.096551946252768	0.08306622428374064	-0.050982394500123915	-0.014223368905832477	0.9622560651613233	0.983788888214182	0.9737617169716046	60	5	12	17	2	10	25	12	27
CENPL	2.43911539637748	2.7206554921576114	6.421312519980919	0.0831686958282649	0.32924103045457936	0.03707013125361041	0.9651232223040225	0.8832659411517764	0.9190140361235049	8	2	10	10	2	10	11	6	6
THBS2	7.566439087814842	7.610084233980664	236.6893019165246	0.08326408405971784	0.04322032408390996	0.0034326640668276833	0.9275102042863115	0.9720903477017347	0.9956439023906019	453	92	196	392	116	145	524	204	395
OCLN	4.52789064728106	4.6662215467749535	28.88869898155933	0.08361476809425096	0.025479688113087734	-6.271485021993394e-4	0.9518119376793094	0.9881881324807148	0.9985134272570259	34	9	47	60	12	17	69	13	70
ZCCHC11	6.270332283577484	6.379816244703049	98.67411500151357	0.08362389197900633	0.07424014348294088	0.013816174545042735	0.9404702829559531	0.961123920141504	0.9810859374050279	158	21	239	175	23	84	227	66	166
ANKRD49	3.829204395388124	4.011692784615096	17.524392095550585	0.08389043812103143	0.11948417290226784	0.019665205055562025	0.9540256579230052	0.9479106660749343	0.9713537731139807	26	6	31	34	4	10	24	14	55
KCNMB4	3.450658629532555	3.669402066750892	13.967593831345361	0.08389134640005609	-0.188416088715921	-0.037297081203125436	0.9639458408797247	0.9291038431973939	0.9272200934546724	9	4	39	18	8	10	18	12	25
AGK	4.5589349217479205	4.638957307217745	28.486227133549434	0.08396680239195843	0.0953867144495552	0.018138997594730186	0.9373372221934875	0.9439630055357695	0.9742019512845345	44	10	38	58	9	24	53	25	49
KRT16P2	1.926672195081834	2.7266500321963156	6.0964760171714305	0.08397728706783676	0.34624243345765865	0.02473503959935417	0.9784745396619763	0.9194472460614066	0.9317124519621982	15	1	1	15	2	11	18	0	8
CIR1	5.969788073855503	6.077808379648047	82.08093892383658	0.08415859930171794	-0.2072569109734972	-0.06841357386952827	0.9450610932981991	0.8812961406253081	0.8738374813936527	73	65	133	84	33	55	122	57	154
MED10	4.0756595755092695	4.179163189520918	20.49049235108701	0.08434785593460034	0.1029929186756251	0.018189481233908893	0.9475200744659905	0.9502866614460861	0.9733805757310142	46	9	18	31	7	23	32	15	35
SEC31B	3.650351881939996	3.9231730920933745	15.999221165940117	0.08447799915419024	0.04529704684747007	0.0019015506923871735	0.9587863673614452	0.9841435831989402	0.9975715120107395	28	4	38	31	2	10	41	9	35
GTF2IP1	1.2752305910739996	1.8839176256736132	3.0240467432547518	0.08453753981543506	-0.07655886430661737	-0.007135211911367787	0.9736835993152615	0.9850648133721642	0.9806270106039792	2	3	6	4	0	2	2	3	7
RNF165	2.0700205705796484	2.6654074338926392	5.780809104140448	0.08469793005105007	0.22984912640530195	0.02069616061865576	0.9724850317853508	0.9425249312943679	0.9535871419525299	8	1	15	11	0	4	8	12	5
AKAP13	9.661575812853211	9.670067050352495	991.8895595942813	0.08491148468256424	0.0822919397103882	0.028637391192859945	0.8967797527901685	0.936527387052878	0.9633151636852262	1567	397	1611	1300	392	937	1579	799	1819
RPL27	7.93380937599042	7.988140132766009	309.5989346777075	0.08499133254637264	-0.03209652624172361	-0.025349446083859622	0.9283176755878235	0.9828683873150752	0.9662144860543778	541	138	261	340	205	273	484	257	491
RP11-394B2.5	1.6250519066176297	2.1658859564844435	3.732624693158379	0.0851288278141692	-0.08069948436399957	-0.00943166533418872	0.9711711688624937	0.9828683873150752	0.9774344398248784	10	3	3	6	0	2	9	2	7
CNDP2	7.040643250709525	7.0726323554505	162.98422674725066	0.08516442543218052	0.02595863862928711	-0.002273540530140643	0.9186748753594276	0.983788888214182	0.9971583609784184	248	85	166	278	61	140	268	138	276
USP44	1.3966101059874882	2.078104865641829	3.5081374811329082	0.08517710552403057	-0.36614216288745144	-0.026494678360213342	0.9737135889193759	0.9175945072001255	0.920432722097685	3	3	2	13	0	3	5	1	7
SARS	7.285674580713796	7.333041185443835	195.32425479184872	0.08521566303185814	0.0021416663668785657	-0.012624882059477522	0.92090418126473	0.9992822811943595	0.9828198833168352	362	51	209	267	133	156	312	154	382
PLCXD1	4.049485244728059	4.316285078032473	23.254644206418956	0.08530847124988133	-0.08881938523729561	-0.018874489002863544	0.9636236484983334	0.9705000475252703	0.9662144860543778	32	18	11	55	4	29	22	18	32
AVEN	3.198686568473609	3.4276245229022937	11.806477076436495	0.08540879606555536	0.192701122076204	0.024992591414244078	0.9660550088161255	0.9339359069807139	0.9536202012490392	21	6	7	15	6	10	34	10	8
SLC2A4RG	4.565920488389917	4.68753019373604	29.110934918063403	0.08544741048006603	0.14655726157854188	0.029357378380209725	0.9397001400955929	0.9175323397734214	0.9581370445387981	71	8	40	52	6	28	52	23	58
RRNAD1	3.1148796440604025	3.404617506124098	10.834049939639774	0.08568547103126158	0.11533576868882421	0.012526739379888146	0.9609186834872648	0.960883985627394	0.978690562653646	25	4	14	22	1	13	15	6	26
ZNF280D	5.474119900093033	5.556538732620657	54.95394656810968	0.08570337256092371	0.10122669174632479	0.02354824613253758	0.9313563852558586	0.936527387052878	0.9699354607593164	104	12	77	112	20	36	112	40	128
AFG3L1P	4.334757844086214	4.580317401693809	26.55916465168769	0.08570402465455698	0.16477444703048313	0.030775950389195346	0.9556628826333727	0.9272989264730475	0.9531260760545283	64	6	40	56	3	32	60	12	49
VPS26B	5.184205320494535	5.260038449647231	44.834638748745384	0.0857665001229235	0.09585616163323152	0.021372482006314027	0.9332479966552638	0.9403741524811274	0.9721076419735465	102	20	51	70	11	40	64	33	106
ACADS	2.5208551378692943	2.77210257918633	7.079264842926815	0.08583681595657577	-0.06114384966904256	-0.007031000981630786	0.9643817262948335	0.983788888214182	0.986119190659761	11	5	8	5	4	3	10	5	18
PRKAG2	4.745698797994401	4.820840324663901	32.88757961864159	0.08584146409113867	0.0390354491696327	0.0059597581150776366	0.9336811006342416	0.9793615306197581	0.9929112225993801	55	18	42	52	9	30	59	20	65
LSM14A	7.004776112870427	7.024005622130322	157.25411270013012	0.08592501323386899	0.07877830364196517	0.023480578529935476	0.9104686207411581	0.9375736782240619	0.9712644985039991	242	63	263	191	66	143	247	141	269
MOB2	3.3131797561575156	3.667646938686653	13.003881014937267	0.08602891964729585	0.016573979473213603	-0.0039339050496409855	0.9618197814615319	0.9939916120037818	0.9929112225993801	34	2	34	19	1	13	25	9	24
MARS	6.639775350775361	6.685533938598462	123.4547335042973	0.08607588055338246	0.09222177624510991	0.02330184897425586	0.9200579115076095	0.934945572287354	0.9712644985039991	271	26	183	166	60	108	219	112	201
PSMB4	4.717942249493346	4.7965814647462635	32.147599154084084	0.08619734644586634	0.0958327165281802	0.021608009167524048	0.9341617100962968	0.94319355294123	0.9716482005591922	57	8	39	53	17	22	48	33	67
RP11-158K1.3	1.966128366564559	2.326023533744339	4.469257014000982	0.08631035349459742	0.2135095851939641	0.018008555372867094	0.9665389732312887	0.9385029927414954	0.9619847615907524	5	1	6	9	2	3	5	7	8
GRSF1	5.899845566055743	5.937876468636814	73.34487278612485	0.0866495916485379	0.005398644334737038	-0.006444075070975966	0.9223213199811239	0.996273767144958	0.99145213769184	116	28	75	122	40	54	136	53	143
PPIL4	5.962365338295053	6.023864627893086	77.49664009291321	0.08668402211299585	0.02838904196499125	-0.0013691723314801303	0.9277191730820443	0.9838137999209348	0.997982636072267	102	18	143	117	43	54	132	63	164
CTSO	5.247880990694749	5.415286460051913	52.01865556613941	0.08674417724757266	-0.3557505736579664	-0.09024745311984173	0.9534087002855195	0.8093467939454587	0.7933304023126113	62	47	79	29	25	35	86	25	87
PNPLA6	5.767324900728606	5.981107697251433	73.8933979862424	0.08674644779476012	0.07227284929696068	0.014093607461370299	0.952661993543734	0.9694314605694809	0.9784548194338857	264	10	128	107	11	74	100	56	166
HDAC4	5.294210779896017	5.515825261872547	52.888352460269104	0.08681049503055469	0.15185049380471444	0.03211075968715494	0.9533414157675693	0.9306362586054362	0.9514913462942693	151	9	109	77	6	45	114	56	69
TBC1D10A	3.4079673868558182	3.8620544473209235	15.357675474849055	0.08689152172803774	0.03389635659097349	0.0010663412350003006	0.9692248336447739	0.9898877405164052	0.9984872052966179	46	0	24	29	5	13	29	18	18
CCDC82	5.854209924826426	5.892150555497428	70.62006389916104	0.08691865895119762	0.0820036670509937	0.02398815448959316	0.9200579115076095	0.9403050938723729	0.9701748726585478	106	25	116	102	30	50	108	56	174
EPS8	6.618549526860989	6.668274129217066	122.61944717624793	0.08694923632981924	0.006083387936625984	-0.009768803823603072	0.9265729609122983	0.9958404240575449	0.9874286758668921	155	62	133	240	46	75	212	110	244
PFKM	4.761706964983144	4.986666887860988	36.6166363221134	0.08699226663157875	0.05797340319843851	0.007910218144457798	0.9560403283581309	0.976888516075223	0.9886586156760193	98	3	29	71	20	32	44	41	65
LL22NC03-86G7.1	3.81988149166585	4.011205853523952	17.68537222714666	0.08700829884391205	0.3111520347240625	0.05937045602954848	0.9518397899383714	0.8385675853601209	0.8917324166918562	36	5	30	25	3	26	24	17	26
NDFIP2	4.681562729067266	4.779911730769949	32.15485838750067	0.08707250218727251	-0.08741013230599844	-0.03190495773152448	0.9424655975237697	0.9557135978310496	0.9535871419525299	38	20	65	36	10	22	57	21	64
HPS1	5.485418916423293	5.542566901127855	55.067157551043195	0.0871299363429608	0.06615068760781427	0.010590673433764141	0.9294286995000146	0.9600368285311562	0.9859388347270632	144	18	54	72	24	53	90	40	105
ATPAF1	4.9026883467999856	5.0278217596933485	38.467492069533264	0.08716889600606545	0.04424920482848399	0.002572302717159331	0.9472074296832372	0.9813330314103832	0.996521619629183	57	24	35	71	10	21	45	45	84
TNRC6A	6.942905761620599	6.99972471169926	153.45091911756862	0.08726789510720098	0.11872084348615762	0.032875842795121735	0.9228982978816589	0.9185817484141763	0.9568136900440293	337	34	292	225	46	160	240	129	266
MTO1	4.379840427138284	4.550799241021907	26.14269320974877	0.08729804674295995	0.09939734917247596	0.015458313574367909	0.9480279755806914	0.952882750124219	0.9769836562960285	66	7	57	29	5	18	43	20	70
VASP	6.435919027586048	6.4751147000440685	106.74353671813383	0.08736201743693607	0.07215859859067288	0.01734696905661633	0.9168482636472058	0.9488789700076229	0.9769836562960285	195	52	156	157	27	98	198	78	188
UBBP4	2.2479422452288835	2.8119119780267265	7.009235287895371	0.08742971306105643	0.9274242218177884	0.08504592332502205	0.9735341907482095	0.6775162398461393	0.6901635626973399	13	2	5	8	1	20	2	6	11
METTL1	2.1155605047124117	2.6448691547433762	5.718600242392676	0.08743675037345917	0.044942111858306426	0.0018161663728552318	0.9710082881829826	0.9892838514931157	0.996521619629183	12	2	5	17	0	4	9	9	6
PTMS	7.8982695335480635	7.952946263884508	301.5805049684084	0.08765927782608617	0.052208137946481145	0.005296131904755852	0.9270608140149131	0.9694314605694809	0.9929112225993801	648	163	384	254	110	298	406	297	445
KRT8P46	2.529825777911487	3.0541395026154983	7.803535462447735	0.08780305496070094	-0.008300620124992457	-0.004892459583521857	0.9694856740384475	0.9972465914875394	0.9901432419086309	25	0	10	18	2	3	12	10	18
THAP5	4.615335974151117	4.72484760859974	30.35274446518697	0.08782902164958595	0.07125633327328038	0.01067979174391995	0.9415611335942901	0.9648463090169993	0.9854742123054304	61	13	61	29	8	29	66	17	53
DYM	5.635890224215975	5.697993836814096	61.304315656548475	0.08794202558352515	0.080310211078885	0.01584037918658004	0.9277191730820443	0.9485592588997531	0.9784548194338857	115	22	129	64	19	52	130	46	101
ILKAP	4.581532680108045	4.765679987319347	30.710997169412813	0.0880310363473314	0.11404703118360751	0.02017256689756029	0.9475200744659905	0.9441522822172136	0.9721076419735465	55	3	62	60	10	26	50	30	60
PAIP1	5.804454833489434	5.864050999685309	69.7031342653943	0.0880339705748374	0.008946253566483108	-0.007242545446930874	0.9261017043214868	0.9939916120037818	0.9896752025877641	127	19	85	82	48	52	139	58	107
IL1RL1	9.241527081233212	9.343558212508027	791.402531302612	0.08811556475435997	-0.010209654911270644	-0.014384889599299512	0.9361436729808972	0.9942195673279511	0.9784548194338857	1322	187	779	981	645	421	1869	522	1593
XKR8	2.2464509896327183	2.777197345655301	6.4442611502367955	0.0881346921360779	0.18149932602835114	0.015102781753684581	0.9716170213093717	0.952882750124219	0.9676840724684187	11	1	3	18	3	9	7	1	21
CLEC1A	2.9911754498164815	3.323343091462277	10.246148596665108	0.08825881400194328	-0.11515381915189163	-0.019233248883627492	0.963574269876284	0.9654504940063501	0.9639009601650979	9	2	38	12	3	11	14	8	16
MLXIPL	1.2160808272342514	1.9609288788256718	3.1169304365156503	0.08826376471037771	0.5011497700174483	0.02974230291909165	0.9743448555325483	0.8834460107298054	0.9053976841651847	3	2	5	4	0	0	5	7	6
RPL5	9.051081545031414	9.12695731549496	683.8004058907785	0.08840290999149261	-0.07864966186838565	-0.038788382712142806	0.9313563852558586	0.957147192052081	0.9407664994402275	959	355	714	548	486	545	1120	517	1190
RNF14	5.0232367258024535	5.072312311520724	39.458436573999876	0.08849614702437368	0.03624146057897159	0.006372977743153734	0.9261017043214868	0.9784298892858461	0.9921149872694626	57	13	63	54	21	31	75	30	71
MTND4P12	3.70509873962633	5.073079900449339	45.15975680262646	0.08850960856586287	-2.100577573054931	-0.0661890380382833	0.9756858224447573	0.45820388266705875	NA	16	113	4	20	6	19	23	12	12
PTPN1	7.008269996205528	7.05400020152574	161.12122868117433	0.08861777813367551	-0.003321373137050645	-0.014030718479782598	0.9223213199811239	0.9981994032200001	0.9810259065561023	212	91	158	285	62	138	237	138	285
TAF1B	4.0469782774455565	4.270604893087264	22.030212851049356	0.08886106572461812	-0.08086746127039864	-0.023152151469226456	0.9573014648231474	0.9698635939640553	0.9616010107096316	46	5	28	18	19	7	50	12	54
OGT	8.06706379999424	8.146377294484598	342.52368810125796	0.08895267939557758	-0.0020013263215264278	-0.011314407301816138	0.932029971317346	0.9995305150485742	0.9848255839706275	532	56	837	502	150	255	635	277	615
CAPS	3.2333476888796446	3.545007577001009	12.815819251286458	0.08895762732971307	0.2432532528695186	0.02887423943336374	0.9665389732312887	0.9217954164494321	0.9393830561058423	12	6	33	9	3	21	8	12	20
ESYT1	6.263872324534089	6.308135893751701	94.50836244112409	0.08899091743302344	0.08983163322346613	0.022293701866882662	0.9192367907473221	0.9359473553030336	0.9716482005591922	240	33	107	135	32	64	204	77	176
RP11-288H12.3	2.9161321529835407	3.2206220979758284	9.661998110459638	0.0890988638558155	0.29680227395876335	0.038616201448688846	0.963574269876284	0.8957207748908863	0.920432722097685	14	1	19	11	5	15	19	8	8
DLGAP4	6.788481693808224	6.841777425761886	137.64746926707602	0.08931298905348826	0.10208625383829104	0.025766568001520586	0.9202605760489889	0.9297336009947675	0.9668818048368241	280	32	277	156	55	108	204	143	259
SIGLEC10	5.052928790406965	5.7975718413505035	70.6730764399856	0.08934032706396039	-1.2685722094344443	-0.07528990368629002	0.9710082881829826	0.5526565763259336	0.5957449603338545	53	133	12	83	13	43	65	23	53
COX8A	2.8203133475551634	3.054930535710402	8.645917102341686	0.08943001693240218	-0.060323514269343174	-0.013029588408320471	0.9625311219864356	0.9825428817672771	0.9749301123387751	19	5	4	16	3	8	13	6	15
PSMF1	6.1147914738370455	6.155307457949993	85.10613251591818	0.08943973294327726	0.16116644164254856	0.05378588255845941	0.9186748753594276	0.863735478291827	0.9218891621691637	158	26	122	119	35	94	164	70	113
SLCO4C1	3.751809189464884	4.44786506355636	27.889008859345694	0.08944868601779449	-1.349362525384897	-0.13845985271243946	0.9756858224447573	0.5248120356718462	0.3909624167305833	4	14	25	24	50	12	29	4	31
ZNF581	2.198650532077502	2.494370448884946	5.209443133406392	0.08950544707392145	0.1356342913408084	0.011885576684374143	0.9615319962720773	0.9606617301245716	0.9761599708012813	11	1	8	5	3	4	9	6	8
LZIC	4.716291781278509	4.847019717582048	33.72530657936823	0.08950859487201251	-0.09270899469962808	-0.031878911820150936	0.9422674154980599	0.9563200890667214	0.9531260760545283	65	8	43	33	28	19	66	19	75
RAB14	6.556815019052001	6.601947489997154	117.71700786555559	0.089594819383999	-0.04550109215144733	-0.028634740782648556	0.9212744868642886	0.9712963748251664	0.9619847615907524	152	55	162	124	73	94	211	77	219
SNIP1	4.421610802055402	4.53807975439613	26.296363212364586	0.08964526476001612	0.087127510788933	0.014519162023444134	0.9378984961278749	0.9552129261281452	0.980099149019811	43	11	45	47	5	19	55	22	48
RP1-168P16.3	0.8815924748606537	1.6860760072717513	2.0883223988063118	0.08972379937058303	0.23958494858156004	0.01147510418827046	0.9736835993152615	0.9510699381132809	0.9669476265041161	5	1	5	1	0	3	5	0	5
ILVBL	3.4533970209287714	3.9675330084592133	17.000386234046864	0.08974148557733669	-0.0867625059602385	-0.012888804843834586	0.9703679388377001	0.9754271024644868	0.97391421093174	69	8	22	17	0	11	28	22	19
RPS2	8.150695755080081	8.21753516961306	362.07312892044035	0.08978859121756455	0.012224566987026298	-0.008161104350834891	0.9311360638397481	0.9931640365350819	0.9888571663195087	1011	150	267	399	168	377	581	286	516
FBXO3	5.532400850218781	5.573234897978826	56.41471995448005	0.08980605309042784	0.09162029642101968	0.025305158824579895	0.9200579115076095	0.9359473553030336	0.9676840724684187	84	21	98	74	23	58	87	40	110
TSC22D3	8.008238594675252	8.074197888869092	326.9226623591491	0.08982358766023452	-2.8681587851035165e-4	-0.01249204455424997	0.9271356879811223	0.9998661886974725	0.9826846090325065	383	72	584	484	210	233	650	280	518
ACSL1	8.32950516452789	8.412239580853736	414.31354790575904	0.08982527814986803	-0.07092993515197488	-0.033672852669235684	0.9397001400955929	0.9627006811603203	0.9531260760545283	282	185	896	602	186	329	729	270	791
C8orf34	2.1914701451663827	2.496182106288718	5.714345862880387	0.08985170438409712	0.2324034956307431	0.021684188162624195	0.9670463232216754	0.9356879341963596	0.9531260760545283	5	4	7	6	2	8	4	6	8
ZCWPW1	2.111436373776861	2.6092386016707043	5.821449812260013	0.08992237585623515	-0.09223049794145584	-0.012335336574501303	0.9704636668110606	0.9784298892858461	0.9733805757310142	5	0	10	12	5	3	5	7	13
MAEA	5.071125994148343	5.169213604423952	41.53696214451036	0.08993583460175919	0.16396127416273681	0.041058200387279364	0.9312568908832959	0.8957207748908863	0.9403694551623978	95	12	67	65	9	40	61	32	99
RPS13	6.803494977459462	6.899079782326653	145.8720729794334	0.09036662665200507	-0.18241113059495395	-0.06558090095509102	0.9348316586756679	0.8957728902730008	0.883445820081149	175	87	142	132	108	97	226	108	264
C5orf42	6.320857834425034	6.400128308418633	100.41857984088567	0.09051681097381013	0.13011267054455786	0.032872848804530015	0.9277191730820443	0.9173750528417517	0.9552434101230662	279	24	158	125	30	61	157	104	233
GBGT1	3.4896516525455734	3.6161981247921724	13.27326269896335	0.09067214786715025	0.1259849690235319	0.02303694488166606	0.9458519762892126	0.94319355294123	0.9662144860543778	24	6	18	19	4	12	18	11	30
TRPC6	4.20803106332816	4.535378776763482	25.87700537805641	0.09071459271771644	-0.07420269489532454	-0.014317286657583833	0.9625311219864356	0.9753378093971652	0.9733805757310142	68	9	78	14	3	11	36	24	69
DBNL	6.795455028463321	6.862366550179204	139.44088713817837	0.09120781153818006	0.10221728826409501	0.024974847209956397	0.9246636751371557	0.9340427250425101	0.9676840724684187	292	48	261	215	26	128	219	132	239
CFL1	8.523767120188747	8.578983777602975	466.8524310447643	0.09141869891140673	-0.008206961956639074	-0.01716454977343371	0.9193010389307545	0.9942195673279511	0.9750367760906619	758	309	570	434	176	452	696	333	845
CAP2P1	0.6785315781352483	1.6557301646233606	1.798125143738145	0.09154046959585073	0.41352808062161944	0.017904535805573604	0.9736835993152615	0.9160889744876067	0.9381732138946702	2	0	4	5	0	2	2	0	10
ILF3	7.584540323085867	7.679648408114792	246.7052166025981	0.0916000658533891	0.04390725776430363	0.004770891833617117	0.9332479966552638	0.976888516075223	0.9939825292655953	722	50	474	356	52	215	422	225	391
PTMA	10.006222945769164	10.032474730696492	1278.3333935110102	0.09162461267324498	0.05631177227199645	0.008304354928903622	0.9048413825455798	0.9648463090169993	0.9891493114962703	1887	633	1678	1356	623	1148	2017	1169	2060
SP100	7.563228413636556	7.578470058275672	231.46070751359804	0.09167314566982211	0.06823979375851388	0.0205727247423246	0.8981317812939424	0.9448304579927724	0.9733805757310142	346	82	382	297	110	179	424	192	432
DDX10	5.853358241164779	5.89693763929642	70.57471468848884	0.09169675166646399	0.11498330197250539	0.030951764617348162	0.9140436482846397	0.9137511668499395	0.9591261764297101	173	21	103	87	25	57	128	63	131
CDC40	5.4534391816567505	5.522242921393234	55.10952270905231	0.09186630996930654	-0.07786887073686682	-0.033567273701286884	0.9318892850313567	0.9563200890667214	0.9531260760545283	63	26	81	62	35	29	102	46	102
SYT11	5.277137298184357	5.326824602710939	47.697791890558626	0.09189182427748374	0.02917302793124333	0.0024622001509107725	0.9265729609122983	0.983788888214182	0.9971961704710242	58	20	70	66	25	33	68	48	91
IFT27	3.4336237909617573	3.702369618531793	13.607694854329488	0.09191888640673763	0.10919151995027399	0.012425604865590698	0.9544475871900182	0.960883985627394	0.9800074332764251	25	3	36	19	2	16	29	8	22
COLGALT2	1.2710412502715112	1.9026151637985154	2.659873344649935	0.09194522482297925	0.09295017345599223	0.004851956029052059	0.9693024264564695	0.9813330314103832	0.9884940297641256	8	0	2	6	1	4	4	1	6
SEC16A	7.154079036198469	7.253440402396942	182.8205805180882	0.09196493080153685	0.06714772265235634	0.012555514142803476	0.9332479966552638	0.9648463090169993	0.9828198833168352	451	28	320	355	47	156	290	174	321
PCLO	3.9097045623105826	4.280878724224214	21.501484609698736	0.09214952518357163	-0.1741346750731318	-0.026765502413715888	0.963574269876284	0.9407936803278336	0.949449100565699	43	9	11	77	2	23	31	9	44
SLC39A9	5.5313178043966875	5.599149627849442	57.25440628389536	0.09222655114531299	0.03763123238130757	0.0021076036922304453	0.9261017043214868	0.9784298892858461	0.9978486579354604	104	27	59	116	15	41	105	44	118
ANKRD24	0.8534684484940247	1.9234652348358576	2.661572477124415	0.0929361697116656	-0.8180289114463684	-0.035034828553965947	0.976915438649307	0.8118873791658082	0.8491803925209966	4	1	0	17	0	1	6	1	3
MFN2	6.275427778670061	6.3670249921400455	97.87560594673783	0.09298498910741976	0.09185015597068928	0.0195532001880422	0.9284757037837222	0.9447730913909689	0.9733805757310142	283	19	116	177	29	79	211	76	170
LINC00612	-0.30542412929938106	1.272350526084994	1.0691816008094759	0.09307227307862627	-0.26392361009967485	-0.0029154498449908382	0.9793261546232648	0.9654504940063501	NA	0	0	8	0	0	0	5	1	0
NUDT13	1.1302618349789841	1.9748104311083472	2.8998236908242934	0.0931463762322836	0.23669190629215267	0.01606500759898943	0.9736835993152615	0.9546302145318082	0.9535871419525299	4	0	3	11	0	6	1	3	5
SIN3B	6.27400008573444	6.389717416999643	99.36487457510341	0.09317690774455899	0.0957290132467853	0.02026639882024037	0.9332479966552638	0.9473354328311226	0.9731657909893031	272	19	209	128	21	78	164	99	185
EPHB3	2.057803747048517	2.6686210527630867	5.499066489338688	0.09320633517156932	-0.09916355222835217	-0.010334427428008377	0.9694856740384475	0.9757307941239319	0.976306764906472	26	0	5	10	1	5	5	5	14
MYO1C	7.471995529617168	7.533146026320058	223.11740190314657	0.09323327066539801	0.08989027807114143	0.021288950802996965	0.9202543118141148	0.9417888277080226	0.9733805757310142	567	68	385	326	46	190	369	220	365
SLC39A6	5.625487788851475	5.674335120056258	60.926533128532064	0.09323711914626885	0.03929605399172628	0.0057877274440969765	0.9192367907473221	0.9760469136304754	0.9929112225993801	94	19	82	78	38	41	112	59	100
CDC42BPB	7.440599025187691	7.549668538998164	225.15769769010242	0.09328723639934335	0.036975148311563365	0.0031972954341310004	0.934451991171232	0.9828683873150752	0.9959064686168945	727	37	355	362	54	211	339	196	392
PCGF6	2.6010535582696974	2.950677741719015	7.583062522916755	0.09329794099481882	0.29733386573491327	0.035156088921363945	0.963574269876284	0.9000836611911156	0.9250697573241924	16	3	6	13	2	2	23	10	10
RBBP6	6.5332841758217555	6.584195634571653	114.5587011544806	0.0933982084605138	0.09643975382684802	0.025621768931545295	0.9139668617861512	0.9315810246577322	0.9676840724684187	215	24	209	174	47	92	213	80	253
CKLF	1.10741708349314	1.8956671555197973	2.863717017403087	0.09360582216072777	0.09140969978908431	0.0033859826826074697	0.974793725483369	0.983788888214182	0.9901432419086309	1	1	10	2	1	0	5	5	5
KIAA1033	7.0424759088131905	7.0925265863316875	165.39578253831257	0.09371744579869427	2.679149820580851e-4	-0.012127818968733266	0.9176025812627755	0.9998661886974725	0.9833121756703496	223	57	175	252	110	152	305	100	300
ADCK3	4.2126710275716155	4.319736495024106	22.70717613714883	0.09391619783087442	0.1024448104279063	0.02128090113495825	0.9397001400955929	0.9497331126779323	0.971167681183634	31	10	30	40	8	11	44	26	40
TMEM168	4.7263000172465555	4.839524538710243	33.86619019594387	0.09392389712620974	-0.04114328833409935	-0.018603422615298414	0.9360940805250499	0.9828683873150752	0.9728025423647266	55	8	34	42	29	26	57	32	46
TCP11L2	5.251832749725858	5.383059880929312	49.181126661644974	0.09422952380866262	-0.1340741465545467	-0.04234710494192256	0.949972418643587	0.9339461251622921	0.9296286104341838	33	21	123	81	18	32	100	34	82
C11orf57	4.835020394345952	4.920275638904824	35.56741405112342	0.09426858502910751	-0.023477542113702662	-0.01475138465394472	0.9335994526410326	0.9881881324807148	0.9784548194338857	78	21	29	50	12	31	63	21	68
DOCK7	5.248354171676483	5.350541308995139	47.633470708730044	0.09428014180883916	0.07842913628881303	0.013044504071161533	0.9339798704342871	0.9576115733161024	0.9815143305009454	138	12	43	70	20	26	89	47	99
STAG2	7.29156997146575	7.34415457765909	196.68618644181535	0.09440296817329291	0.002344479611446738	-0.0122275639193462	0.9172890309291559	0.9992041016326647	0.9833121756703496	262	52	360	225	126	147	379	148	355
VSIG10	3.668195638548947	3.968616226771466	16.999766023831295	0.09444795719619255	0.07997898064328875	0.008962192539528702	0.9577973651207194	0.9715023413319809	0.986119190659761	42	1	23	25	10	6	37	19	33
PCDHGB6	2.6347715147256943	3.168151376309429	8.527080566142592	0.09474036908933	0.17870768644331167	0.018621598554902734	0.9670259612516203	0.9497331126779323	0.9633151636852262	33	1	14	9	1	2	11	11	29
CALD1	10.21446663107237	10.274411471042763	1508.6123920390382	0.09491010541084276	0.018050036726694037	-0.006363412234360439	0.923776548116805	0.9900346691950814	0.9904237791948995	3291	474	3052	1034	694	1050	2802	1447	2380
NOL9	4.992939012055254	5.1374243434597835	40.406580594807885	0.09502055449728622	0.101235592245637	0.018959919332577933	0.9378984961278749	0.9477197185657726	0.9733805757310142	118	13	47	69	7	31	72	25	107
CYGB	4.210366057752829	4.443559084264612	26.45113694988076	0.09506395448082512	-0.23175384458265413	-0.045618797730040524	0.9559029612344547	0.9184724386036844	0.8990724501254461	26	12	29	16	28	12	27	34	34
NDUFS1	6.760238797969953	6.786878145334145	133.6286699518521	0.09527768162318477	0.01542244321078539	-0.003286890738094581	0.9051371642843827	0.9892838514931157	0.9950327641756798	199	63	164	164	70	93	240	105	265
C8orf82	2.3137495635909078	2.8333797881291924	6.784565706701203	0.09540274433382663	-0.07565938678587558	-0.011224328022178875	0.9693024264564695	0.9821624317583433	0.9750331581515796	23	3	15	4	0	8	11	6	7
OTUD6B-AS1	4.885137753697311	4.953268267152476	36.495808163902886	0.09546043380551675	6.819020748318037e-4	-0.006142393570192666	0.9311360638397481	0.9998661886974725	0.9908384592881214	45	18	61	43	17	20	69	35	63
BAZ1A	7.392435052065934	7.431941735337227	208.61598952473025	0.09548337192775955	0.04236241297394906	0.0031285720439924868	0.9116103628506081	0.9716435360355306	0.9963407697715294	262	70	467	267	83	170	384	166	372
POLR3H	3.918042175515197	4.177807924481118	19.585589926974265	0.09553699528732792	0.04454537710887141	0.0020496888052727634	0.9518119376793094	0.9839989856690502	0.9972683687084989	68	6	23	32	2	15	45	12	40
SH3D19	7.64385046384242	7.7173651109434385	254.95505618024313	0.09554726707236237	0.0054631246185255005	-0.010154490195701547	0.9261017043214868	0.9968198466188137	0.9861164100658905	604	54	424	210	153	194	425	241	417
ASAP2	5.066295196261715	5.245990751482849	43.459329719574015	0.09563252004768844	0.12183259605644889	0.024837922035492243	0.9400625118772696	0.9389599175889878	0.9646215989766377	130	5	73	67	11	29	84	41	92
YPEL1	1.7688875778857251	2.258871051610901	3.9431772862809793	0.0956656799110567	-0.06745607983549766	-0.008837203110369398	0.9660550088161255	0.9839010262668096	0.9791378724935426	8	1	13	2	1	3	5	3	10
RPL36A	4.953696239877191	5.046063698620348	38.7689415322483	0.09572531867612412	-0.0010846587572207191	-0.008524872490505856	0.9275102042863115	0.9998661886974725	0.9884940297641256	70	8	46	54	28	29	77	29	66
TRAF7	5.015534254252162	5.183559312994293	41.71582437885763	0.09574640572204847	0.12947354538130415	0.026315259009625815	0.9404702829559531	0.936527387052878	0.9619847615907524	142	8	45	68	9	46	83	29	69
BCAM	5.840499797279175	5.885331807847688	70.89497226564619	0.09587092514072432	0.04897375297017633	0.009325781607473662	0.9178416757833916	0.9694314605694809	0.9886577582499959	118	33	74	95	35	42	131	74	117
TIMM17A	4.42078167903233	4.576883190246339	27.78045196683694	0.09587350211288741	-0.13292151688056555	-0.03747664355678078	0.9484350908677717	0.9407224523683179	0.9342726321759968	54	7	16	50	22	15	48	24	49
MTDH	7.49034984342059	7.533004104096643	225.45886894074096	0.09588679790697499	-0.008397518056133254	-0.017069751547175445	0.9105162945967505	0.9939916120037818	0.9761599708012813	320	144	255	276	89	175	382	193	380
TOR1B	4.064127488764722	4.230746757125309	20.872974913789115	0.09596018572693885	0.10358146098903849	0.014767108076657584	0.9475200744659905	0.9551748494009638	0.9769836562960285	50	5	15	47	7	22	28	18	41
FBXL6	1.3534091463206412	2.018529251880138	2.899071524899717	0.09608935151133502	0.041888178483203045	0.001062448969934797	0.9683684438415202	0.9907803225549939	0.997982636072267	12	1	4	3	0	1	9	2	6
GFM1	5.752663677212406	5.800820112584506	66.04586399381034	0.09628246475630856	0.07640100938776284	0.019574189147338925	0.9153090397450316	0.9477197185657726	0.9737617169716046	119	26	73	124	23	46	116	48	158
BRD3	6.16915021098659	6.216311799346366	88.77090441525229	0.09629932036772275	0.09311507474236683	0.024096535547033147	0.9119724329674201	0.9344966270210511	0.9698920793267953	137	39	140	153	22	69	156	85	155
VPS13C	8.656462444640027	8.675219313866076	497.8062991878694	0.09635856613779338	0.055647285330989775	0.010286630599668981	0.895318772484881	0.9609384791781609	0.9874286758668921	780	233	725	519	231	392	905	427	864
GTPBP10	3.8970694328240745	4.115151687373041	19.13965923532005	0.09642799970909849	0.015368488086950589	-0.003176500697391229	0.949403139030298	0.9938250326483454	0.994633323048098	32	2	25	39	12	16	45	9	36
LMLN	3.567038210032477	3.8981185693641187	16.87706292858696	0.09651706010509943	0.10162541097936635	0.010246302394779439	0.9595361577466892	0.9694314605694809	0.9810933665868253	24	13	19	28	1	8	18	27	28
PDSS1P1	1.3182742081325336	2.022147141379567	2.9854214828833303	0.09659755344747654	-0.29830809186182233	-0.02112699892214157	0.9703679388377001	0.9294677151196654	0.9393830561058423	9	1	11	1	0	2	5	2	6
CYP2U1	3.1481338842025384	3.468208890333603	11.488005438873795	0.09660773491594045	0.08141191452894592	0.007226868420354416	0.9605620763539496	0.9743642617930133	0.9881038852094864	39	2	12	10	6	3	26	12	25
ZNF217	6.407228910234641	6.446570165842651	104.96241458314705	0.09667668367902021	0.026466679117645203	-0.001975263017005632	0.9119724329674201	0.983788888214182	0.9972683687084989	139	51	202	119	38	84	188	86	182
OAZ2	6.342011560657	6.382535040668155	100.78085129819877	0.09694147242750376	0.016942250672331703	-0.004561586297279678	0.9126515078356069	0.9891394670002652	0.9937450606989144	144	56	151	106	42	76	140	91	203
RTN3	6.653006262541885	6.760182946375119	132.41801861144597	0.09694634388579507	-0.15746508853490915	-0.05558113721527321	0.9332479966552638	0.9163350183702135	0.9041462134433244	155	79	133	116	97	70	215	122	223
SRP72P2	1.303691482212728	2.0192506455597323	4.129600156301358	0.09701367276061608	-0.2047985144695903	-0.017558658460256185	0.975149050683044	0.9666882648881202	0.9393830561058423	1	2	2	3	6	1	1	5	9
SPATA5L1	3.150999014293401	3.4083636386244436	11.232929909621804	0.09703415268713642	0.13744627662788633	0.017304588749178045	0.9548177901586365	0.9517717889993285	0.9721076419735465	19	1	13	21	7	8	19	15	15
TP53	4.673207283792132	4.783965744703268	32.10845232601322	0.09704408348732499	0.014082431650062104	-0.004507517185335355	0.9404702829559531	0.9931778077917657	0.9929112225993801	44	15	25	77	11	29	42	31	54
RASAL3	4.045879272709444	4.401622574626078	23.0978778814008	0.09707333989883736	-0.02895870641845867	-0.004560472713878179	0.9574599791733434	0.9900346691950814	0.9918710782834571	61	3	77	18	3	26	37	13	46
MPRIPP1	0.5929400013449553	1.6818324843292651	2.519188650114113	0.09712080596107601	-0.6149433583153957	-0.028191201168874653	0.976915438649307	0.8877439261967613	0.8685746727206346	9	4	1	0	0	0	4	1	5
GGNBP2	6.548116911670817	6.597029918070568	115.55535203418879	0.09717468822280914	0.1267243981444065	0.039785617068260136	0.9106392722548784	0.9052123004689664	0.9460414090849717	225	29	167	200	44	80	282	79	225
THRB	3.7088673959821437	3.9583000026652435	16.703951400822135	0.09717496141565707	0.1400441639076139	0.02163106366946336	0.9518119376793094	0.94319355294123	0.9662144860543778	27	2	26	36	7	7	48	16	27
NMT2	3.7885881953081393	4.036031499857584	17.631081149462812	0.09720644649803656	0.13015706553240586	0.018524847631824035	0.9507919816805657	0.9471893800430116	0.9717306860731348	57	2	19	31	5	19	38	13	27
CEP350	7.913128488141361	7.945102527308735	298.06378099623294	0.09726418777338815	0.07801862971344374	0.01977866897040287	0.9020946095592692	0.94319355294123	0.9737617169716046	576	70	564	375	131	227	506	255	606
CLTA	6.255917981377086	6.294869533908253	94.58478602341198	0.09737376923139542	0.02448588253135198	-0.0012895639433586417	0.9119724329674201	0.9847584773172539	0.997982636072267	185	36	90	119	55	88	145	70	177
FAM134B	3.813239553945761	4.063789118780902	20.661674081870455	0.09739142450597295	-0.5830971894195285	-0.0973569764720605	0.9587863673614452	0.7522157904363198	0.7112283132094385	15	20	15	18	17	8	31	14	25
ZKSCAN4	1.1930432632771226	1.8654788325271237	2.5217828262555284	0.09756408388728774	0.04286766728202602	0.0012453582623715334	0.9681584301332289	0.9907803225549939	0.9971961704710242	5	1	2	8	0	1	8	2	4
MARC2	4.4748760798221765	4.619652579027509	27.7421449574737	0.09759474786717849	0.18153388099517292	0.0394843303261254	0.9360940805250499	0.9012416688216563	0.939156668442713	54	9	40	54	5	17	63	31	44
PCDHB12	1.5358423691601832	2.376946907829238	4.683063347238298	0.09809980914969747	-0.22812854457622003	-0.018484448372136936	0.9775037631971595	0.9548553113644622	0.9473734165509494	11	1	11	0	4	0	8	4	12
ANKRD11	8.746920264229225	8.77400069318646	530.9069127407561	0.09839374055063442	0.10875744324399439	0.03597682090311555	0.8968111009641201	0.9187926829508635	0.9535871419525299	1267	152	780	790	169	472	755	518	981
PRKCI	5.193037255796631	5.246876768728267	44.32347575138587	0.09841356085577738	0.10443439575127102	0.026979467853134556	0.91389955275075	0.9272989264730475	0.9659646641655926	76	15	57	85	15	37	78	35	91
RP11-488L18.4	5.884982855496124	5.946889161323934	73.10973487871277	0.09850533619262704	0.0894705156989242	0.02287715439886691	0.9140024580591843	0.9403050938723729	0.9713537731139807	128	15	115	115	37	50	127	58	172
MLLT6	7.2123381156029	7.322747878219532	192.04513001893346	0.09857533070014138	0.045882571470506534	0.005762712075532119	0.9311360638397481	0.976888516075223	0.9929112225993801	404	43	473	305	33	169	299	177	332
RIN2	6.388828848145258	6.415838650682931	102.50668823415211	0.09903412612544027	0.09235940147257486	0.029739909688629704	0.9007281088350468	0.9275088659544839	0.9630613816816311	153	45	164	146	35	95	152	83	206
PTGDR	0.8130390210174325	1.760004464681177	2.3352360189782244	0.09921331152192163	-0.41868219621800734	-0.01713538059092672	0.9737135889193759	0.9182730895615616	0.9388990369415355	1	0	13	1	1	2	5	2	1
G2E3	4.102554373059957	4.272049828299334	21.78191688708903	0.09922491356801896	-0.08370067572464886	-0.02443584263657964	0.9499510689726953	0.9674791607603919	0.9610915778047898	19	9	57	29	8	17	49	10	39
DTWD1	4.540359223575508	4.679651428404119	29.564780141711946	0.09935188543644125	0.004091913393885023	-0.006412083844345801	0.9381867332076783	0.9984217357757721	0.9901432419086309	45	6	30	58	20	15	44	26	74
CRLF3	5.130216454159078	5.203939611301183	43.65558991815758	0.0994451997203663	0.12157812596016654	0.027914150259804392	0.9284757037837222	0.928405287392163	0.9595796968992215	56	14	68	53	25	40	78	47	50
TMEM138	4.105377279334542	4.194637739358965	20.61205120913155	0.09948031670243367	0.06473828422038755	0.014629225376026867	0.9284757037837222	0.9690504602939048	0.9797028365713139	36	6	30	28	11	14	42	16	40
TXNDC11	5.366598397152409	5.445019186976481	51.112522962690136	0.09952671557855094	0.10735330523430309	0.02465039495829616	0.9202074808483661	0.9339461251622921	0.9677052424492396	87	21	66	105	11	48	96	42	84
POP7	2.2031422647022656	2.626470537321449	5.969952842244818	0.09961984178761114	0.1962651488159512	0.016609193446597323	0.9639458408797247	0.9463807725560526	0.9643094067245427	9	5	5	8	1	3	23	3	6
NOP14-AS1	2.963309051393315	3.350909973286751	10.2838957992369	0.0997449263773041	0.1552457390331047	0.017908229505350842	0.9609186834872648	0.9516146100738099	0.9669476265041161	31	1	7	23	3	6	10	15	25
ENY2	5.157112969430106	5.278751181291274	46.92435054738727	0.09986333382036344	-0.19161221274747992	-0.05624597384857369	0.9397001400955929	0.90374550952807	0.8965703603503968	43	20	74	40	40	35	55	41	77
PSMD13	5.6147830746514105	5.697815268754005	61.650963782377396	0.09992454752695913	0.029925631222662636	6.244731246138323e-5	0.9207752745724834	0.9841435831989402	0.9991608312041249	127	36	70	93	13	51	124	37	120
RP11-20O24.4	0.07356843747240865	1.498004395674526	1.9341704593227163	0.09999767515657243	0.2499781119711951	0.008974174852165421	0.9793261546232648	0.9690718759091591	0.958593077262133	0	1	0	8	0	6	1	1	0
RP11-159D12.6	1.4698541877551783	2.149751220939156	3.322912065851759	0.10009345204006904	0.011132836953899211	-8.596649443526047e-4	0.9676726660771512	0.997442488115434	0.997982636072267	5	1	4	12	0	1	6	2	12
TMEM242	2.9794221774319336	3.5660961042971335	13.292968882887738	0.10024342278157385	-0.38216122157788573	-0.04268438042801152	0.974886291616848	0.8957207748908863	0.8801601241181332	28	5	1	26	12	13	22	1	24
C5orf15	5.161711898854947	5.242310558867732	45.69851595197053	0.10027182119222908	-0.1091649211998591	-0.03947528729681918	0.9311360638397481	0.9418286167681842	0.9348982157126556	50	27	56	47	29	43	56	33	78
BHMT2	2.499469109892116	2.9014611347230552	7.265325955468794	0.1003033636531432	0.045341134525144676	0.0014022078560872423	0.9644094431736202	0.9881881324807148	0.9978486579354604	27	3	9	3	2	7	21	4	7
EMILIN1	7.600961239685777	7.680390069692739	247.9451840785557	0.10047704651925143	0.042244976319342036	0.0025809937926503097	0.9208901334987624	0.9769513998550332	0.9969306729363293	858	85	264	268	71	199	341	254	446
RP11-517I3.2	1.5632849507802262	2.2360311745262043	3.9423757581593626	0.10057630704602714	0.11575543302707732	0.005268005550230945	0.9696509458902985	0.9753378093971652	0.9879549314661256	4	3	4	10	0	1	16	2	5
C3orf17	4.999558831120441	5.112268498138157	41.245993508359795	0.10072697838975328	-0.12309217978297352	-0.040718324540454175	0.9345315070394818	0.9389599175889878	0.9318952023088002	49	14	36	68	34	31	88	26	56
CTD-2555A7.3	1.0665488762257718	1.9177478849828222	2.5611125165822894	0.10074212625375174	0.35791182467581906	0.021516474457899143	0.9713935369266277	0.9248445631544109	0.9340189917492392	5	0	6	5	0	5	6	0	6
CRAMP1L	4.226224900711365	4.467895210312527	24.476309168086566	0.1012158289882666	0.20712245128167187	0.03942005789016662	0.9449890185481257	0.9052123004689664	0.9333158763513345	58	4	53	37	3	22	42	30	38
TCF3	5.182631207862242	5.342763734965891	47.02977721073151	0.10130774923546831	0.0907204525397164	0.016395190741099058	0.9367759614688624	0.9559770146387455	0.9760254625170316	135	16	49	92	6	38	98	42	75
FAM3C	4.961171252441862	5.0391876519178656	38.38273500204414	0.101324286239819	0.13639881891291455	0.033275427037155136	0.9239950776024977	0.9178133298916409	0.9536000690985099	51	10	53	72	18	44	54	32	66
uc_338	1.1423139236813087	1.8678787556496856	2.4377551752676414	0.10155673784831562	0.07041017228472966	0.0042922216510782605	0.966539144232272	0.9860915581540619	0.9890071060317914	6	0	4	7	0	4	5	1	4
BCAR3	4.3712775307369185	4.593299645697537	26.941555478135385	0.10167942072677055	0.16367278736440463	0.030079117806087182	0.9449890185481257	0.9272989264730475	0.9535871419525299	98	4	35	33	6	28	33	25	61
BRD2	7.83609957809231	7.887107575167861	285.6671747204288	0.10170178047845477	0.07778077724826996	0.017682765409895062	0.9084705489955269	0.9491952859719547	0.9769836562960285	629	55	561	411	101	233	519	249	504
ZNF696	1.390686126594993	2.159560798249529	3.5941756602207477	0.10171348409013728	0.49568626562675494	0.03214099571058599	0.9721204775455538	0.8812961406253081	0.8975568765432042	12	1	2	5	0	2	1	8	10
MRPL3	5.171816695384156	5.268355213520127	44.945935353101575	0.10173509786742278	0.04834749531132359	0.004394014040033443	0.9270608140149131	0.9749870728212646	0.9941268368025195	68	12	45	117	17	37	74	40	83
ENTPD1-AS1	3.7111450888181876	3.83372638583132	15.780238289465887	0.10202491546807074	0.052545797610142705	0.006791240104699693	0.938785676624619	0.9783868957061409	0.9895452413128766	25	7	31	15	6	10	24	15	34
AIM1L	1.0172385805309594	1.766924831843883	2.304581388123049	0.10205283238565054	-0.1803617845392093	-0.010801853634962263	0.9692248336447739	0.9633862383248709	0.9698920793267953	2	1	2	10	0	2	6	1	3
PFKP	5.217564203351407	5.463727416858116	50.9688513814362	0.10233306926457193	-0.04086543882702192	-0.008713838219418195	0.949972418643587	0.984653851374115	0.9859388347270632	180	10	32	131	8	44	87	41	90
LINC00511	1.0027967152959536	1.9041386055161673	3.597378652049517	0.10234342329138688	-0.848906930681755	-0.040669555618783854	0.976915438649307	0.8205506252195981	0.8009292819818595	1	5	0	10	1	3	1	2	4
PRPS1	4.4507178917435075	4.525953930273623	26.513454402582184	0.10235721937759369	0.02337868908061406	0.0046700027997599106	0.9242521871401989	0.9881881324807148	0.9940206731210984	40	9	34	41	15	16	53	20	54
MIATNB	2.1610762980922766	2.5714077191820426	5.270153853711812	0.10257998722299046	0.026803391709990396	-7.819592412839496e-5	0.9604091259658883	0.992515418755237	0.9996453093478047	10	2	4	15	1	3	9	3	16
IFIT1	4.42066921795145	4.896745674024036	33.68251468313375	0.10259534881325691	-0.42856347574071074	-0.052897705446901505	0.9618197814615319	0.8439017822713015	0.8677020317749953	34	3	20	172	13	12	62	26	58
C8orf59	3.494807646787849	3.6821517597689706	14.94668025023543	0.10262197981577918	-0.23988972111868573	-0.04387591247758728	0.9556628826333727	0.9128443081111375	0.9086905661318517	9	13	17	24	6	12	16	12	23
DCAF16	5.277985434346643	5.409666610098553	50.51666295124011	0.10273725494179528	0.0016254429398308398	-0.007634093195686699	0.9361436729808972	0.9998661886974725	0.9886586156760193	67	30	40	118	12	40	68	57	74
ZNF543	3.25093202724088	3.546030371737041	11.925014106344522	0.10285630422019379	0.13568267269469883	0.017804737536938623	0.9518397899383714	0.9510699381132809	0.9713537731139807	23	2	28	15	4	5	38	7	25
HNRNPU	9.40314903130443	9.422171365324973	833.7003750694562	0.10307597256797901	0.09681837067366747	0.03339702678901341	0.883656174967346	0.9272989264730475	0.9556523003408786	1605	208	1247	1258	380	759	1485	726	1343
TRMT2B	3.525207319799192	3.65940326078432	14.02225167222691	0.10312252903015279	0.16268673049066845	0.02751642321069051	0.9442331513979236	0.9309927961768297	0.9553585204071964	18	5	25	14	7	14	16	16	23
AC092839.1	1.5316581329314582	2.2708035522711456	3.6541068304693876	0.10313290392080211	0.035834865244336885	0.002293961230710901	0.9681584301332289	0.9925565148663382	0.994633323048098	12	0	7	8	0	5	5	1	11
ST8SIA6	1.4111162650448303	2.3286067010745723	4.154064390468538	0.10341525677235483	-0.5408383315001707	-0.027837472573872438	0.9735341907482095	0.8775348715697414	0.9058871068849422	1	1	23	6	0	1	4	6	6
KIAA0922	4.656139995462428	4.789091694242366	32.143549029777745	0.1035053977793471	-0.06681355982688326	-0.024552211074053604	0.9398901067658164	0.9694314605694809	0.963624323361388	28	8	64	50	21	23	74	21	47
MUT	4.483588252197476	4.612315887063437	28.46237847290868	0.10356285097562154	-0.018462864446100756	-0.010850520082933513	0.9332479966552638	0.9921188469263306	0.9833121756703496	46	20	32	42	7	24	56	12	60
CYTIP	5.954205987603122	6.1366501775504165	84.80824015623995	0.10359192986794391	-0.28555526325941427	-0.0688866855707558	0.9518119376793094	0.8543370493326008	0.8595762805498006	45	36	252	77	48	68	135	58	116
CCDC88B	4.96377632481921	5.248730809420212	43.43854797093776	0.10369754391300294	-0.015693489209619958	-0.0032419676485708412	0.949972418643587	0.9939916120037818	0.9941268368025195	126	5	132	34	8	42	83	25	84
MKL2	6.626401487566788	6.702510048462433	124.75706976491857	0.1037231100965266	0.059438103257998566	0.007134983679575205	0.9172890309291559	0.9669204485667338	0.9890071060317914	227	23	282	138	58	94	217	117	223
SAT1	9.979409008794352	10.015956321384193	1263.490904598522	0.10375545720424999	0.047035157399994525	0.0034864142441969476	0.9004172085668242	0.9712555164272456	0.9952624994785765	1477	541	1664	1534	746	1080	1775	1034	2648
HNRNPKP2	0.26177920105844427	1.3529531111048856	1.229004388773273	0.10385983878192491	0.1418921546358902	0.005438203152212953	0.9716170213093717	0.976888516075223	NA	1	0	6	1	0	2	1	0	5
COL6A1	9.166517534683859	9.238593847415743	735.176301376118	0.10387272195994335	0.005747599868834546	-0.009857544479589177	0.9201119489958905	0.9968198466188137	0.986119190659761	2253	284	486	991	288	600	1032	711	1278
C7orf50	5.175028905984983	5.295352476276178	45.559251092266884	0.10396321609053559	0.17019361322560325	0.03976178818191785	0.9275102042863115	0.9000836611911156	0.9393830561058423	133	9	47	75	14	39	80	51	71
ZNF137P	1.2803812172619706	1.9707058757041709	2.8103212572529364	0.10399360416802525	-0.11569441614579522	-0.009400511265522124	0.9665389732312887	0.975304431554863	0.9739919583268747	5	1	11	2	0	2	7	1	6
RP11-530C5.2	1.2739166538076896	1.9056992384908535	3.4165914020450607	0.1040001284032967	-0.1520840694989485	-0.012801099232793968	0.9716170213093717	0.9712555164272456	0.9630613816816311	1	4	6	2	1	1	7	4	2
RP11-252A24.2	3.43837721512676	3.9877397980323184	16.53151511239596	0.10407496474649428	-0.05341702886524574	-0.009777374877081432	0.9651232223040225	0.9847584773172539	0.9813437789061485	57	0	31	27	5	5	44	11	39
DNASE2	3.7044906387761487	3.9253326744396007	17.943774667438216	0.1041751067751048	-0.1693811339358886	-0.03316657259808406	0.9538637598971333	0.9418286167681842	0.9312541251264059	34	8	13	10	17	8	23	22	24
ACN9	1.9356715263753603	2.4135952264838676	4.568410105586785	0.10437358080294919	-0.01800350006380568	-0.004403222343285848	0.9625311219864356	0.9944851174081072	0.9897723040817578	5	1	15	4	2	2	11	2	12
IST1	6.305347200938503	6.346918852477866	97.2533372713771	0.10453789740060283	0.08722077470274638	0.025280631707284288	0.9004172085668242	0.9366654141304672	0.9678262726848877	163	24	161	137	49	76	197	67	198
UBL4A	3.5619848480607414	3.85543139832366	15.288171848352611	0.10464906335790851	0.10723695477077176	0.013521727907528702	0.951405731101568	0.9627006811603203	0.9769836562960285	56	2	14	25	4	19	24	8	34
RPAP1	3.9129162442550736	4.430365529688816	23.2544051990193	0.10469858457004563	-0.21340701302726553	-0.02466812601301282	0.9618197814615319	0.9317109783385987	0.952904338038573	86	3	16	78	1	12	47	18	45
INPPL1	6.191079028245487	6.45290466522295	103.74749359799122	0.10475858973287754	-0.04086220074333357	-0.009510598019199191	0.9518119376793094	0.9849333848756222	0.9846953202241949	389	27	176	153	6	83	153	98	183
DARS	6.461871624973297	6.4960527844803835	108.57379432640015	0.1048002333863783	0.08890456063143456	0.026427511394114155	0.9004172085668242	0.9356879341963596	0.9662144860543778	183	51	119	172	40	72	210	109	179
NCL	9.707619756836115	9.73065382236234	1034.313224531897	0.10482546763246708	0.07907277039748392	0.021946735513102545	0.886395733259776	0.9440153161106166	0.9733805757310142	2562	381	1021	1384	420	971	1593	849	1924
SART1	6.21615992990775	6.28830567688474	92.82302582613477	0.10509465012303679	0.17341169543205143	0.050549981280126055	0.9118337143491648	0.8708076006191181	0.9250697573241924	223	20	130	159	27	92	130	92	174
PHF2	5.809230129540665	5.912810665636396	71.02574810012878	0.10524910602052397	0.16871582621033296	0.043600878762045776	0.9202543118141148	0.8957728902730008	0.9340189917492392	164	21	138	93	13	53	105	83	138
RPL23	8.543998995884062	8.658838671012179	495.1850235328358	0.10546281827162682	-0.1466745846249516	-0.05179545840863048	0.9277444486333374	0.9259801595315192	0.9133290622698196	551	302	433	420	373	366	749	409	810
SLTM	7.657340247312444	7.671442397264346	246.73856315152156	0.10564892885326724	0.10362187976857636	0.03905985342172552	0.8752165430087134	0.9117630760307328	0.9465981138544396	504	81	364	294	107	226	445	188	454
THAP6	3.9889627475231157	4.111058279718006	19.79840533100744	0.10569658358986203	-0.08247561640932372	-0.02282985668803563	0.9397001400955929	0.9666882648881202	0.9645873073820931	24	12	17	40	8	15	27	13	44
NPIPP1	0.797826804993616	1.728062388497009	1.98079558180946	0.10577291252949607	0.22345281501944259	0.010613280634828392	0.9703679388377001	0.9563200890667214	0.9688194482498146	2	0	6	5	0	0	8	2	4
C11orf30	5.442583927697952	5.5239778925504535	54.08544235474087	0.10587592830511541	0.053767094204019976	0.005509157156042771	0.9187442653648049	0.9694314605694809	0.9929112225993801	79	14	133	60	22	42	100	46	98
CTD-2349P21.9	0.8279930255027259	1.7347169619826308	2.104335526225802	0.10596483065875366	0.2566261440670948	0.009988373287657849	0.971445846993402	0.9481438793640697	0.9712644985039991	1	0	6	4	1	1	9	0	5
NCOA6	6.794862501654454	6.874095889048805	140.61209998700704	0.1061207249281489	0.06561373009329044	0.011328688000391213	0.9160610235727431	0.9627006811603203	0.9855168784846648	308	21	259	182	68	126	260	98	270
MESDC1	5.241476741967745	5.340185014367682	48.864746323939364	0.10614823517061839	-0.030162245071989682	-0.01792170375097121	0.932029971317346	0.986004929816282	0.9733805757310142	84	28	35	52	29	40	49	51	85
LMTK3	2.0937108371013124	2.832322679793421	6.11109422361478	0.10625303683682022	0.039147737742871815	0.0026277106299744737	0.9681584301332289	0.9908203518749553	0.9942053237542754	27	0	6	12	1	2	24	2	13
PICK1	3.490664663350651	3.956639657001706	16.851232292349025	0.10636898679754003	0.1439997967675104	0.020569202509373788	0.9618395966433653	0.9553250640778268	0.9643094067245427	39	0	26	29	8	29	25	9	22
SRC	4.763335083353362	4.865360320274945	33.640194169992945	0.10649103374913807	0.10134036185534614	0.01871049010761355	0.923776548116805	0.94319355294123	0.9733805757310142	79	15	33	59	7	28	55	31	64
MAF1	4.759658255441632	4.866076394277151	33.473538717394916	0.10651772195445244	0.22551620312262252	0.05627996189858725	0.9242521871401989	0.8499677910758027	0.9118083753169566	63	9	66	42	9	35	67	33	44
FZR1	4.101522183303878	4.328000596642541	21.91071707454363	0.10657417205577552	0.15756628550018367	0.027511631206346143	0.9377533361776274	0.9283229201550233	0.9577329037524854	54	3	35	45	4	24	43	14	44
RTCA	5.519226205333468	5.562210955371312	55.959277515426365	0.10657754444829393	0.09532685168073475	0.026267214195605973	0.9064006136186488	0.9340427250425101	0.9662144860543778	101	22	57	98	22	43	87	54	109
PRPH2	0.9582925008977615	2.113439674583941	3.2251729999835153	0.1066144926417092	-0.1897479856598125	-0.0011927143043098383	0.9737135889193759	0.9689634837999129	0.9957106265430055	24	0	1	2	0	2	4	7	1
PIGT	5.844462201411917	5.891956437882023	71.22230070780918	0.10664944658227331	4.3818072225820266e-4	-0.009436621835508814	0.9083909795186058	0.9998661886974725	0.9879549314661256	143	27	79	72	44	49	133	58	128
MRPS18B	5.115078158680079	5.2435686090766636	44.61230765828374	0.10667137688200538	0.16984923471952582	0.03546451650146271	0.9318554141554058	0.9117630760307328	0.9448301849542797	81	12	38	73	25	19	81	64	70
HIAT1	5.593193732096491	5.656547215792414	60.60788766983277	0.1068202406068945	-0.026962565645612422	-0.019461057785874467	0.9186748753594276	0.9853159302320419	0.9733805757310142	74	27	99	57	37	41	99	60	95
BTAF1	6.72258461698563	6.8414232943855655	136.62506263171787	0.10685256224547501	0.06125175295150704	0.010216061507275009	0.9246689399034549	0.9694314605694809	0.986119190659761	275	26	341	222	27	117	264	90	280
AHCYL2	5.626146138202514	5.755385486183324	65.10532628289089	0.10686349005057151	-0.20370319123029484	-0.06209632982860386	0.9369624881421758	0.8953916697938122	0.8850958495318515	56	32	54	127	46	33	111	40	143
SIAH2	4.35375992679616	4.462397896758419	25.14925894850436	0.10688638936005018	0.05009752190067312	0.005391449630804847	0.9311360638397481	0.9766420351872755	0.9929112225993801	28	8	34	55	11	27	43	15	46
CCDC68	4.669179439749952	4.85321186449231	33.05695700574533	0.10715965320964874	-0.02966266139924967	-0.014042952333626482	0.9421407291355317	0.9878736325501989	0.9784548194338857	65	7	93	22	14	20	51	23	88
DDX58	5.055163254031121	5.153275693040892	41.46938797110311	0.10716392310228946	0.12759802237772877	0.0279723969747278	0.9208901334987624	0.9268853251903066	0.960774830161441	72	17	45	90	9	34	68	45	68
LGALS9	4.986327781726623	5.18045448165138	44.668784890695946	0.10744119516762222	-0.258034262732016	-0.058639612031314986	0.942242514561226	0.8937273631597688	0.8707079436255769	45	43	43	31	23	48	42	31	57
ABHD16A	1.7058956749403247	2.358879804034028	4.128989273601029	0.1075631844997987	0.2116319437344346	0.015794522379157756	0.9651232223040225	0.9491794802943465	0.9642144249590633	8	0	12	5	1	5	15	1	5
ZW10	4.044329300346633	4.178230188815533	20.503812085188795	0.10757043421041285	0.15805295841347727	0.03157665545897372	0.9347605050918435	0.9266230242145402	0.9531260760545283	33	5	21	34	12	25	44	13	25
AHR	7.833721414592634	7.866922997490781	284.31315260304905	0.10774144561838823	0.022577874964304304	-0.00510766554612124	0.8946324011793055	0.9853159302320419	0.9929112225993801	416	154	357	290	140	223	442	246	538
GDPGP1	1.3857174089159954	2.102455719508873	3.416151322481976	0.10774246319107482	0.014116253261918149	0.0019475486421537329	0.9696274161154408	0.9981994032200001	0.9947046483998894	9	1	1	11	0	4	2	5	5
GCC2	7.451226559358944	7.498972655269373	218.95067821497105	0.10779492287581705	0.024294462581865246	-0.003502022472339695	0.9105162945967505	0.9853159302320419	0.9946937453032145	201	85	401	369	94	196	390	150	406
MFF	5.418861888815368	5.479614489503745	53.26159982850261	0.10795678367474584	0.08795998458391983	0.02105583226325897	0.9140436482846397	0.9471556329922475	0.9721076419735465	85	23	55	71	28	65	92	31	81
PRKG1	5.767442672274163	5.918198900038129	71.65057880313655	0.1079929535152423	-0.041459561946477895	-0.018346406970561464	0.9339798704342871	0.9825428817672771	0.9733805757310142	173	10	162	50	40	57	134	52	126
FRMD8	4.536913376888328	4.801215094512596	31.309129424790214	0.10808025234552784	0.2045595047406417	0.04109864899930319	0.942242514561226	0.9090462926013818	0.9291175227533468	92	5	55	50	3	26	55	40	48
TXNDC15	5.786993120338869	5.829141094767684	67.7021850790812	0.10826826678936204	0.056496093076180115	0.010860987034927386	0.9048413825455798	0.9633862383248709	0.986119190659761	152	26	99	62	30	53	131	51	126
GSE1	6.684672001720301	6.771799655194878	130.67536664141485	0.10828690476743077	0.1576251188372156	0.04290376682760441	0.9172890309291559	0.898679310979836	0.9359329577979312	336	38	183	221	25	138	162	125	250
ARHGAP35	6.774791518725849	6.816496839622143	135.04333828122537	0.10830394839158412	0.1282172577884617	0.0386204952900438	0.8946324011793055	0.9000836611911156	0.9485778992046914	341	40	202	186	38	129	235	108	250
TRIM61	-0.27864545157673704	1.2639732737969553	0.9722214382394431	0.10836361053671466	0.04640669627214513	0.0026496721473731736	0.9756858224447573	0.9939916120037818	NA	8	0	0	0	0	1	0	0	6
RN7SKP255	4.111374200406064	4.335257469302778	24.694214484749498	0.10847014779448455	-0.3722367435707184	-0.06726066240819817	0.9538637598971333	0.8481140459039874	0.8321829461948869	12	24	25	31	13	23	26	18	26
FKBP10	6.034475846659455	6.170059285633632	85.99098561803186	0.10850901392461182	-0.07014286174905882	-0.024940097905950573	0.9373716656827403	0.9689634837999129	0.9630737929011834	319	31	45	111	32	68	130	79	139
MAATS1	2.7757549229944702	3.2010375069298957	9.300204241231318	0.10854874645084728	-0.24972388019011152	-0.03210555241728759	0.9609186834872648	0.9259801595315192	0.9270523671230287	16	4	36	4	1	7	15	8	13
RIMS1	0.8224711207492674	1.7049518651891016	2.384435366768835	0.10862647621859306	0.5009554488220893	0.023787716623278946	0.9712960424832618	0.8987408593102857	0.9123463157039866	2	1	7	1	0	1	1	7	3
OPHN1	4.776986778221041	4.878588931775599	33.832703388959814	0.10881992079465548	0.14336813628976344	0.03214816902348931	0.9200579115076095	0.9168139144027028	0.9549429671958894	88	13	47	40	8	21	60	36	69
LRRN2	1.7170856257226907	2.442592320890044	4.348803954381686	0.108942321198006	-0.21002495240392827	-0.017064512478208848	0.965472541963724	0.9508844722480031	0.9581370445387981	22	0	6	8	0	5	8	3	6
APAF1	5.511823201882243	5.563719800231349	55.6804603731833	0.1089483160265118	0.10327024892601527	0.02914990834957604	0.9034210236389635	0.9272989264730475	0.9630613816816311	90	19	106	73	20	47	112	35	117
VPS11	5.095136500134103	5.1741902141565195	42.229332364195905	0.1091040666054318	0.1042698948336026	0.025383537217013443	0.9119724329674201	0.936527387052878	0.9668215478341702	82	21	55	66	9	29	79	41	77
ME1	4.610106977347703	5.001359314093358	40.00537969760732	0.10910432781383873	-0.7999244870719453	-0.12582833087591347	0.9579696312626734	0.654835628517771	0.5780008313387828	51	29	15	24	50	12	54	16	69
ADIRF-AS1	2.644582221768576	2.9348043298447157	7.302149501971528	0.10916105217382532	0.18674700039534892	0.023879910269315987	0.949403139030298	0.9346726393080561	0.9573071355104991	14	2	10	14	2	7	20	3	14
PCDHGA11	2.218947440259047	2.783514893833888	6.3006629180523746	0.10917763297118917	0.13454650115996578	0.011832171614211661	0.9639458408797247	0.9689330238742195	0.9737617169716046	20	0	5	14	2	3	15	10	6
RPRD1B	4.9087837601356625	4.984195394107639	36.847566948253075	0.10921768525448679	0.08322275271249793	0.016332856240502295	0.917597590143594	0.9518930948312976	0.9769836562960285	53	15	41	79	12	27	63	37	65
CELSR2	3.283140057899552	3.5379871438700286	12.347660741153954	0.10922008137085361	0.4277442393427178	0.06928449853146917	0.9518119376793094	0.8030162540573972	0.8464998970904095	22	4	16	20	2	18	9	14	26
RAB9A	4.618109774651834	4.73074938174552	31.706106870179163	0.10927979127473589	-0.13004540746602572	-0.03899955755417997	0.931418895372323	0.9389849100642369	0.9325792998648097	37	13	42	28	27	23	61	25	38
GUCY1A3	6.160484387620026	6.257141163457564	91.55310084496583	0.10929025081318862	-0.01805834120082249	-0.015996873604269414	0.9242521871401989	0.990768523698641	0.9756076361167615	294	44	94	76	29	53	169	72	196
ERP44	6.444425201576633	6.535527782225486	112.80097271177188	0.10942245724176312	-0.10163580247796111	-0.04117605991354667	0.9192367907473221	0.9442663320573459	0.9340189917492392	114	45	140	125	92	109	180	68	184
SLC35C2	3.9532720519481823	4.432548365869612	23.8607608230219	0.10945069251954538	-0.06093997411123498	-0.012238249921080073	0.9622526214209223	0.9820013769748026	0.9784548194338857	74	8	35	49	0	20	28	23	49
SPATA2	2.8214923798495195	3.289602913213154	9.633716131306977	0.1096567278438327	-0.074227763362402	-0.016507787869189047	0.9605620763539496	0.9786848267668052	0.9713537731139807	22	0	13	26	4	9	21	4	19
ZNF142	4.766922972725295	5.070100584555794	37.85142406716749	0.10973102219662911	0.0697282605996978	0.013446560036083783	0.9449890185481257	0.972879520498039	0.9784548194338857	133	3	59	71	5	31	79	30	72
YTHDC2	5.6951874323112115	5.760359232400287	64.00524482320101	0.10991330867444167	0.14624405197020707	0.04328418202844014	0.9083909795186058	0.8971692925238671	0.9385088163032127	128	24	109	80	18	63	141	34	124
RN7SL674P	4.4090621875263905	4.757530178307592	33.564060357055176	0.10993846969918428	-0.477059256023186	-0.07099197931093855	0.9581349618545911	0.8242183643983755	0.7940832930270884	15	39	20	52	14	39	28	17	34
LIN52	3.0732955925950325	3.233090948984877	9.770972798616926	0.11006670807413553	0.15598929127686195	0.024059357137219028	0.9373716656827403	0.936527387052878	0.9619847615907524	16	4	13	16	3	8	15	10	19
UTP14A	4.399240327107696	4.554168877009344	26.38219724452278	0.11009742276684342	0.09673719115636356	0.015189892052779172	0.9312568908832959	0.9546742271742031	0.9771784278697707	59	6	23	64	8	17	54	26	48
METAP1	5.0802553170040206	5.172808817577381	41.91913057419303	0.11011204436753969	0.09984978611191511	0.022493997378377074	0.9172890309291559	0.9405815024777348	0.9708853538654164	94	9	66	48	21	24	78	34	103
TAF2	5.200653355164588	5.251904618313326	45.153469461355776	0.11016514155514517	0.016048377201254425	-3.563580873406929e-5	0.9097950059302277	0.990406799710923	0.9996453093478047	87	19	46	55	25	28	79	38	92
SFXN5	3.331825833633048	3.617416272656075	12.515525433577695	0.11016532060867171	0.13303564910539736	0.017996182142886744	0.9451121246746822	0.9497331126779323	0.9717064827490046	34	3	20	21	2	7	26	7	39
FDX1	3.68459252976163	3.838324114196212	16.178055206828013	0.11052618185995036	0.05748292745751477	0.005725113826952364	0.9461147383496494	0.9792044911369475	0.9905990736645772	12	6	23	29	9	20	24	13	19
UFL1	6.089263396041236	6.120857487682686	83.48799790650682	0.11062380673348911	0.08395990808592409	0.024985879310583055	0.8954225351705349	0.937801394115827	0.9688194482498146	157	38	84	121	34	67	128	81	152
RAD50	7.015207492143436	7.065950537093104	161.05091603655552	0.11063290653888648	0.07490122271109276	0.01685234742953055	0.9017360043035897	0.9508844722480031	0.9784548194338857	386	40	155	283	72	116	317	117	343
ZNF304	2.9110178134073377	3.434785091061831	10.88427201517329	0.11068123419069129	0.01976287463490773	0.0012894673206536689	0.9618197814615319	0.9939916120037818	0.997982636072267	22	2	18	32	0	8	16	16	14
RPS10	5.092895236228936	5.210714464538797	44.67232894566715	0.11078196996314345	-0.1798457142062309	-0.054585069598930155	0.9311360638397481	0.910572538042572	0.9002839283667524	65	22	29	57	36	39	82	24	63
FECH	4.035564008798785	4.1614636844995685	20.800132498163133	0.11089016470711688	-0.07882599451583977	-0.021763506765608932	0.9339070197322294	0.9691100186171919	0.9662144860543778	27	15	33	18	8	20	31	10	41
TUBE1	4.509198957912373	4.605474282476626	27.798081568046037	0.11092621472429771	0.08136784308609588	0.018654257060732926	0.9191350483320602	0.9563200890667214	0.9734054743194142	56	7	37	38	15	16	62	20	60
ZNF776	4.18678141573677	4.363913362388524	23.147826407573564	0.11104092471179335	0.16037817737130503	0.029747077449431746	0.9332479966552638	0.9261246371438294	0.9553585204071964	40	10	47	31	3	15	42	29	37
IL3RA	3.3291371738613624	3.5417447962863418	12.24676022679079	0.11104870405613435	0.1710792769314133	0.02539410491705439	0.9405352923812189	0.9309927961768297	0.9581370445387981	19	2	17	26	5	8	16	15	28
PRKACB	5.076800834859912	5.202490086141678	43.89414556815618	0.11120505636771424	-0.058164033146571294	-0.02461568890171793	0.9336811006342416	0.9741473269482677	0.9633151636852262	44	24	77	42	24	39	103	16	70
CHCHD10	4.616109609676133	4.752506195558489	31.961291509706605	0.1113512680127734	-0.09407302366337782	-0.029372169306953903	0.9403063794095929	0.9607929618065986	0.9535871419525299	60	21	15	53	13	23	42	33	48
CHTF8	4.974843890913567	5.022778892615672	37.879497532217776	0.11137853845294952	0.1414390822390398	0.0423783661925023	0.9019031100445587	0.8971692925238671	0.9393830561058423	75	13	51	51	15	30	66	37	69
PACS1	6.641248715155017	6.723859976468744	126.77237487536357	0.11145170847159866	0.10280270233055286	0.02247391449253446	0.9139668617861512	0.937801394115827	0.9711621363161522	308	55	218	131	26	74	255	135	215
CTSD	8.728994602472836	8.874461689435222	575.4586028252762	0.11147772599305518	-0.19233991923423632	-0.05730915022983984	0.932114153767693	0.9052123004689664	0.8960091945043985	628	439	320	681	353	479	862	392	948
ABCD4	5.19672373417484	5.325281820982621	46.65105511945001	0.11163267589400683	0.11516598015413153	0.024237181871333245	0.921582629537102	0.9372747180344394	0.9669476265041161	117	6	53	80	22	34	83	48	85
CYBB	7.094594107405865	7.746310894219382	268.20639689280813	0.11182400382781205	-1.144286618395249	-0.07822522292918863	0.96394700307978	0.5634695128543816	0.6290964068185503	64	398	179	117	192	136	258	123	269
TSPYL2	6.6484681595544615	6.749533484515793	128.33081955270106	0.11191742180028756	0.14643228811575595	0.038224875272118285	0.916962404180936	0.9128443081111375	0.9446656583535114	299	28	230	231	24	138	198	118	208
WDR37	4.026077457903145	4.334897828236994	22.101202891353314	0.11200286991280811	0.17765638788102425	0.02673703145247554	0.9512485502243659	0.9317109783385987	0.954619196475354	33	7	54	34	3	19	66	5	50
GPX7	2.1555147822775926	2.484720653787755	5.2351583833831326	0.11233861985569628	-0.018417212642561184	-0.0056709250188723545	0.9585474489439905	0.9939916120037818	0.9886577582499959	3	2	11	10	2	5	7	5	8
JHDM1D-AS1	2.400021457585486	2.7324311927751657	6.330891285417899	0.11253399533597597	0.05897760875535589	0.004533533605767612	0.9536789034468117	0.9838137999209348	0.9918710782834571	11	1	5	14	4	3	9	6	17
FIZ1	2.0884629735982028	2.5043062142481376	5.051634613796885	0.11258307362204055	0.32602429095506547	0.03380255782403933	0.9574599791733434	0.8985304735154536	0.9227397156897748	11	2	6	7	1	7	13	1	10
GPHN	4.3627885897666765	4.487579487973793	25.525271869490176	0.1126809611179962	0.13208948504054502	0.02530026932705612	0.9284757037837222	0.9340427250425101	0.9638996538160672	68	9	21	37	9	31	41	14	51
EMP3	5.547563928604275	5.602266273877807	58.32590362954388	0.11273253365800452	0.07328810336577173	0.015679493361114863	0.9088242026573975	0.9563200890667214	0.9784548194338857	79	33	74	70	24	61	72	53	96
RPTOR	5.336880133514825	5.517451660567771	52.93880213137363	0.1127933981083247	0.09678913145662162	0.01854560037259739	0.9311360638397481	0.9552129261281452	0.9733805757310142	164	10	53	115	10	44	127	33	99
NOB1	4.725615654394703	4.81142262309085	32.40649675999374	0.11295874241393872	0.19191320367654693	0.049429261037761685	0.9134119449768674	0.8710003029759386	0.9250697573241924	73	13	42	43	8	37	56	27	51
FLNB	7.9136891194899155	8.03488178695333	315.843371615848	0.11301921048004794	0.001445182610764216	-0.006655404134406687	0.9261017043214868	0.9998661886974725	0.9897643700827097	817	41	691	542	77	253	524	245	630
ITGAM	5.936013660469871	5.988837219807807	75.84452744086103	0.11313005192691268	0.1426729471322058	0.042119264934426984	0.9037572130930412	0.8986746564569925	0.9393830561058423	165	26	91	85	35	87	155	49	108
ENTPD5	3.792739327012794	4.082967582275928	20.01032973707983	0.1131839286259234	-0.025806992090897023	-0.010577576385466539	0.9574599791733434	0.992515418755237	0.9784548194338857	26	13	6	34	11	8	23	33	22
MTND6P4	1.9425619571501926	2.3995672494783755	5.279367489514602	0.11323055622994452	-0.23994758834108915	-0.023940257159495732	0.9660550088161255	0.9418286167681842	0.9348042644933231	2	4	9	4	4	1	12	3	9
EIF3M	5.712555374959119	5.764557845779513	64.8735924888188	0.11362743380466994	0.03270076939497737	0.004777029995146232	0.9035801437515533	0.9815108691361116	0.994085960841085	109	25	67	93	37	49	137	36	134
DHX16	5.69197860406194	5.764427283345522	64.05298091304562	0.11372182099736974	0.09701124343155115	0.021446130662366156	0.9083909795186058	0.937801394115827	0.9723025725247765	180	20	95	65	21	47	123	44	149
MT2A	7.993726003318608	8.128648396950062	341.9321255888624	0.11396242260179211	-0.1447792639684707	-0.046688354601859924	0.9270267730957525	0.9284470820979013	0.9203748523086784	465	281	201	588	104	248	538	301	510
CATSPER2	2.2936796026316215	2.7448325793223445	6.163890932003283	0.11396434196961655	0.025266835680570303	-1.416367685067537e-4	0.9592463646952306	0.9931778077917657	0.9995558023848359	5	2	10	19	1	6	18	2	9
PLA2G12A	5.245752814322592	5.339168974326267	48.669942748512675	0.11403490423440023	-0.1542550769511784	-0.05251662680854009	0.9208901334987624	0.9175323397734214	0.9125381025295285	70	23	36	67	37	35	79	28	97
KLHL5	5.928529384583643	6.003668305700061	77.31471655218726	0.11412988072464486	-0.061461654909469844	-0.03037061099523964	0.9135621610134583	0.9681566580146117	0.9559565436558873	106	27	135	61	55	64	133	58	124
MGAT5	6.101857892336448	6.158720560484089	84.81178506016228	0.11424876479207996	0.13174628423613682	0.03955050751566892	0.8972028456538981	0.9031842589169743	0.946548989830219	150	31	144	141	20	58	187	72	158
FAM50A	6.5365274782416565	6.669145742214867	121.39106829750123	0.11439276279544494	0.088204971989339645	0.017646180950804637	0.9246636751371557	0.9557871846135694	0.9737617169716046	396	18	118	217	40	133	184	105	189
RP11-313J2.1	1.7482413521453444	2.34567410715724	4.873953632291206	0.11454848400559188	0.11706654487464054	0.002441849618907878	0.9665389732312887	0.975304431554863	0.994085960841085	5	1	2	6	6	1	3	4	19
TRMT11	4.0197025955678845	4.193313217160927	19.92588368477809	0.11468077560744468	0.12702692072557104	0.02120150286122149	0.9272663744734615	0.9394896179697125	0.9708766053470026	34	4	40	38	5	13	46	16	41
MPDZ	6.747739664309533	6.8257881803416485	136.36788104075336	0.11471421334691666	0.10366755351983138	0.023200251158840737	0.9106392722548784	0.9375736782240619	0.9698171967850601	287	29	257	124	69	91	230	159	221
RNA5SP202	7.016856181739598	7.760299380591985	270.51416398227883	0.114722836271305	-0.853279774710652	-0.048776907320938104	0.9671824303210318	0.7218083670551564	0.7839576770071347	57	388	104	181	173	294	178	148	131
CTD-2270P14.1	4.63457741493658	4.784410544154503	31.445141559707768	0.1147267246034931	0.10185221426016268	0.01774865542250014	0.9244091399435195	0.9491794802943465	0.9737617169716046	66	13	64	40	4	29	54	23	66
WDR78	3.331977199015365	3.7755721519227934	14.751949938103719	0.11480232040639153	-0.17497633936218962	-0.021320948610851844	0.9581140517434213	0.9484577220518706	0.9556523003408786	20	6	60	8	1	12	15	17	22
MAST4	6.714781685857713	6.811755589425097	134.00993425246324	0.11490069604142274	0.09347573107860305	0.02052575236409258	0.9119724329674201	0.9460782370995231	0.9733805757310142	284	29	317	195	28	117	211	105	294
ZNF282	4.447698360684818	4.566934779944847	26.826286471030777	0.11492703925603792	0.20113682062097885	0.0465467667864612	0.9200579115076095	0.8812961406253081	0.9273112005783624	64	6	31	42	10	18	38	31	62
THOC2	7.465372013511126	7.492033389359527	217.2227845631811	0.11500075533414252	0.12137875604904003	0.04320995684164155	0.8744833215803937	0.9000836611911156	0.9393830561058423	408	52	347	326	94	187	344	195	426
LUC7L	6.20015921735303	6.276442256116935	91.90687575435399	0.11511194705987485	0.11255946246820969	0.028538800819108263	0.9031446197560775	0.9271586023200453	0.9633151636852262	161	17	194	146	32	72	167	71	203
CALCOCO2	7.976772869264375	8.027170176295208	316.5363709998789	0.11521617145272055	0.03631502665965519	2.561078034878316e-4	0.8991874809570017	0.9785946351355103	0.9999607508415651	417	103	711	301	155	239	521	294	567
ETV4	1.4498769382589145	2.182446870226636	3.9679770050754564	0.11522351058057378	-0.08197682059995032	-0.005432949238540805	0.9724850317853508	0.9841435831989402	0.9853562788423971	11	2	0	9	1	2	6	7	2
INTS10	5.676449580178683	5.734421681752837	63.11107935273103	0.11532235884190215	0.09853333804162454	0.02574358764220902	0.9005568516252966	0.934933862991153	0.9668215478341702	92	29	91	115	16	60	122	46	107
EIF5A	7.068990110047822	7.132374150093372	170.60543231756577	0.11533375509936998	-0.02224363275116963	-0.02035725341160422	0.906229577789013	0.9878736325501989	0.9724706828065754	323	110	128	217	66	152	264	137	283
RBM22	5.3523585227059	5.413745328734968	50.16362060683713	0.11571919155802399	0.15924062606192085	0.043527145853942247	0.9048413825455798	0.8875652251361624	0.9360983615436002	100	17	92	50	17	49	85	49	77
UBR4	8.936492223121999	8.993051591840318	617.3415477376634	0.11575079843956293	0.05633550487312358	0.009700932378515529	0.9007281088350468	0.9689634837999129	0.9883545922056431	1297	110	1283	970	209	536	1055	512	1103
TEK	6.344789893473028	6.518138581186053	109.69326259861757	0.11578527552850486	-0.06184257775394063	-0.018693044446209162	0.9332479966552638	0.9740885775774464	0.9713537731139807	102	20	363	118	49	107	145	99	163
TPRA1	3.8416367874609882	4.001483511416665	18.045365432486705	0.1158029458922203	0.0644729816200859	0.007426059313295314	0.940321211224012	0.9753378093971652	0.9888637774330796	46	7	13	19	10	13	18	15	50
ANO9	3.0619995365196773	3.4817559201852917	11.107475082227207	0.11587055680068992	0.003364938776069664	-0.0038297663717030326	0.9518119376793094	0.9998661886974725	0.9929112225993801	21	1	26	28	1	12	18	6	26
CXCR4	6.06314877956796	6.512074052902162	109.52781766619869	0.11588703448850421	-0.6710828434110421	-0.09384978180237143	0.9618197814615319	0.7180647000130634	0.7161091540041274	32	35	545	74	50	50	196	53	156
FASTK	3.6205388499887032	3.99973063259251	16.91248146864098	0.11588765611635664	-0.07924034892464946	-0.012515805090084889	0.9518119376793094	0.9749870728212646	0.976306764906472	79	3	11	31	2	16	31	11	31
SHMT2	5.448321365841627	5.555698772174885	55.075098337235296	0.11613212978885916	0.09362897171164086	0.017348412234470454	0.9168482636472058	0.9482331889770677	0.9744075768582257	185	12	65	60	20	52	87	42	115
TBPL1	2.679157137159038	3.027733414371802	8.071087346744555	0.11616336515383208	0.1544932260690357	0.016816926635201238	0.9538637598971333	0.952079292717119	0.9690933706845726	9	4	17	13	1	7	7	5	28
RP11-273B20.1	0.48521123618541495	1.5505899952043392	1.665141959722345	0.11618833537081286	-0.11832833381442243	-0.005317509102950292	0.971445846993402	0.9812801588050893	NA	9	0	0	2	1	0	6	1	3
ERCC2	3.2738188432345114	3.76934862200006	14.042035800945605	0.11629120901592763	-0.09431352929084744	-0.019562915481208178	0.9596948832023744	0.9705000475252703	0.9662144860543778	43	4	25	29	0	11	30	6	32
N4BP1	6.134788033683228	6.171330607888829	86.3439827213658	0.11631774530857139	0.09604729037693871	0.028849117123817762	0.8909324684594827	0.9291038431973939	0.9633151636852262	148	35	142	89	37	55	159	87	157
CSK	5.388435676035826	5.463547908388385	52.128333899410364	0.11633232698259667	0.28101044949502957	0.08484032154774561	0.9106392722548784	0.782350638958177	0.8522126397959756	95	17	77	64	18	69	76	53	66
SRRM1	8.1650039241104	8.190408564092605	353.769290315279	0.11644613063025222	0.12141717912048008	0.04354254852594826	0.8719503775518658	0.9030664416673957	0.939156668442713	584	92	636	535	142	349	539	299	656
PALB2	3.5090229851749988	3.69029281264849	13.75072916103615	0.11667012476540296	0.08956302090323279	0.01115484343923522	0.9349332262355651	0.9650303038001319	0.982665246853963	37	4	11	24	5	10	33	10	24
TGS1	4.707913718418246	4.799993131368747	32.20832577229808	0.11670311375537137	0.09349736957747752	0.022416718892602223	0.9177687181081786	0.9491794802943465	0.9698920793267953	50	13	39	53	14	15	84	24	62
RFC3	2.935662129162989	3.187143258167812	9.586805862081034	0.11685043226624081	0.01933704193987011	5.515571731833232e-4	0.9489408761304974	0.9932971559886025	0.9994692487219594	13	3	7	18	7	4	27	7	14
CAP1	8.47909616336524	8.519127988347384	447.0712586945759	0.11705468631736018	0.026489316128262805	-0.00408518031427123	0.8842688689802329	0.9841435831989402	0.9941268368025195	625	165	550	489	303	387	741	341	831
RGS9	2.391073882464189	3.240646106268657	9.231275013469459	0.11724910998619614	-0.5637095692157947	-0.04172247468253126	0.9716170213093717	0.8452248975597872	0.8685746727206346	38	0	32	1	4	3	7	8	23
LINC00674	2.4112781959542144	2.7504841785679988	6.880004266701153	0.11755574707471028	0.1445448733935707	0.012919751672170837	0.9574599791733434	0.9616337290874385	0.9733805757310142	10	4	12	3	3	2	11	11	10
PIP4K2C	4.832238218850422	4.920370551515195	35.98612647605416	0.11764922571455867	-0.11824835868967461	-0.03988236915411203	0.9201119489958905	0.9377300482186025	0.9348042644933231	63	18	26	47	24	24	67	22	67
MED20	3.541750036448314	3.7828134275682186	14.793086681894762	0.11775864315519421	0.06507181448179705	0.007441447360827489	0.9400625118772696	0.9766420351872755	0.9888571663195087	30	8	16	29	2	8	24	9	46
POF1B	1.1628603365610626	2.170644662282893	3.100186590583359	0.11779389233523989	0.48942923161532653	0.02663069052452676	0.9694856740384475	0.8890754902053313	0.9161734596535227	9	0	7	4	0	1	10	0	16
NBAS	6.531313088612439	6.5648937030139045	113.53837430989446	0.11782115475964973	0.13642883279184112	0.04838110984483697	0.8806941306852538	0.887898718386699	0.9315389752025843	239	46	146	156	36	76	179	112	253
RENBP	3.959758998943421	4.2768620611097274	21.853538707515376	0.11782413767961845	-0.07767374547644271	-0.020299865871969275	0.9479498688056633	0.9726633814030329	0.9662144860543778	65	15	25	26	1	19	32	11	52
GAL3ST4	2.1885422199500546	2.6317191876583066	6.76004523296325	0.11802822995265495	-0.3072160904494058	-0.030725668954217973	0.9651232223040225	0.9261246371438294	0.9174356153258291	15	7	1	5	3	8	7	4	6
RBM41	4.6369766335734885	4.7297231272356	30.93147152329654	0.1180395091616015	0.07468992946642497	0.012132226489837266	0.919737290594409	0.9633862383248709	0.982665246853963	50	10	58	25	17	22	45	35	53
MYDGF	4.463637890790008	4.698896596237443	29.420260948784357	0.11805519444291693	0.1705482422398432	0.03143415878033259	0.9369624881421758	0.9268853251903066	0.9497936966837623	89	10	26	54	3	21	48	40	45
KLHL22	3.4295339551907524	3.6342671313400743	13.12763394685641	0.1180825513431836	0.20732755124932387	0.032742708508222536	0.9335994526410326	0.9110466688028818	0.9465981138544396	31	2	15	23	5	10	18	16	28
PHF12	6.039892662500658	6.178506061191396	85.53729380922843	0.11809882265502869	0.10052460133893562	0.021589753295098185	0.9202543118141148	0.9471556329922475	0.9712644985039991	173	24	178	158	10	73	145	79	158
BCOR	5.485264534554096	5.6473428111708115	58.20473007765537	0.11825487909850003	0.14726141973879875	0.03413813675628975	0.9200579115076095	0.9238151386967933	0.9524826155617057	128	8	122	107	11	57	102	47	115
CD93	8.60562047748206	8.70229649709149	506.3767015657858	0.11832765220440662	-0.03309917616349898	-0.019627061291284963	0.9172890309291559	0.9841435831989402	0.9723359646400803	411	212	1378	612	170	444	694	443	882
TRAF1	4.568056776367363	4.921042403492409	33.831792037533326	0.11839568954222968	0.03717694112153028	0.0069946655619318255	0.9449890185481257	0.9868810944429494	0.9890071060317914	86	4	86	62	2	23	71	28	69
NEIL1	3.507515725584544	3.828186299976005	15.26050075915602	0.11857898560415103	0.36661896996047283	0.05984788723845923	0.9475200744659905	0.8426654695091937	0.873861351538429	31	4	26	25	1	25	16	16	23
GPR124	4.9296347825335625	5.064639167841498	38.59632952749548	0.11882192381068683	0.24043858696212406	0.05722172728005658	0.9198049687316785	0.8513456472734569	0.9053278120679411	116	8	45	50	11	38	52	47	66
IL18BP	4.850751427792605	5.0601412238896994	39.62158953755943	0.11887823055062603	-0.04701852773583449	-0.017682813493423516	0.9315965147453525	0.9831936850559436	0.9717306860731348	57	32	70	42	4	45	59	26	56
WDR61	4.528226899344111	4.6162080737419835	28.513410784635923	0.11888004251199558	0.08986686530144906	0.01893585092337748	0.9126515078356069	0.952882750124219	0.9733805757310142	52	7	37	31	19	27	47	26	43
CYP20A1	6.058715915994955	6.107704479546529	82.2845763850774	0.11889283739368706	0.14456644113166497	0.043638695071903606	0.8946324011793055	0.8940638359476484	0.9377253202463368	156	32	84	151	26	69	125	90	140
SIN3A	6.676349497675444	6.741033226924916	128.13148030662572	0.11890833365161901	0.07659069869612428	0.015359280822181572	0.899827372447078	0.9518930948312976	0.9797028365713139	178	46	299	186	31	103	255	104	223
KPNA3	5.9776564662459695	6.0200116265139	77.717559128719	0.11899291205813387	0.047152974204653274	0.009046678384881037	0.8930655218440514	0.9694314605694809	0.9888637774330796	118	39	79	137	29	68	148	53	140
ABCF1	7.088422703886843	7.115856788423838	167.37875802186755	0.11900819816889008	0.10599641022886715	0.03642381675402505	0.871401221450931	0.9175323397734214	0.9535871419525299	276	45	229	249	89	134	290	159	293
FLT3LG	0.9528806607555541	1.8112633900802837	2.2074566720028317	0.11908846893917814	-0.2784836900936772	-0.013646066164724788	0.9639458408797247	0.9399070946424302	0.9585721607596469	8	0	9	1	0	2	4	1	5
TC2N	5.929248976322474	6.028670903135466	78.3437252913205	0.11923238383982429	-0.07028202482993987	-0.029771789356908773	0.923776548116805	0.9650303038001319	0.9555054610411088	57	43	167	119	25	66	118	64	131
WDR47	4.47723704889375	4.652460264784271	28.239389958217142	0.11933516484955557	0.20264991336244767	0.04248384204042689	0.9246636751371557	0.8959185841361513	0.9312541251264059	54	6	64	39	6	15	61	34	51
AC004019.10	0.8101636174812542	1.7254271399207795	2.0983815338604064	0.11945382172693794	0.1364802109363389	0.008626821780591935	0.9666982444616753	0.9760469136304754	0.9733805757310142	5	0	8	1	0	1	1	4	6
TRAF3IP2-AS1	3.8277807260318015	3.965348307154037	18.247970583317493	0.11960322430682642	-0.043214576351248625	-0.012881945410042386	0.9335994526410326	0.984472572877537	0.9780887683116993	29	13	20	13	9	21	22	10	32
MON1B	4.97525600533339	5.095089303538484	39.35669354671401	0.11997289501990319	0.20955259670709409	0.05309807990951637	0.9119724329674201	0.8629411878827756	0.918730633997449	83	11	55	77	7	38	68	41	65
PTS	2.35610308010792	3.013640818286898	8.07973810109389	0.12002992770267387	0.16373416592270285	0.012906606606016061	0.9654194721979793	0.9627006811603203	0.9717306860731348	17	0	4	17	6	14	8	1	21
NCOR2	8.813051962163572	8.931914191728692	591.2460910128103	0.12004520434037179	-0.018948098681068254	-0.012393816611371554	0.9192367907473221	0.9908203518749553	0.9810859374050279	2108	124	952	894	104	536	930	494	961
R3HDM2	6.140992450361293	6.205766492171365	88.87110619672775	0.12007372656937401	-0.017323914193276398	-0.016838184963848278	0.9004172085668242	0.9900346691950814	0.9761599708012813	111	28	131	104	64	54	160	71	181
SRSF10	7.183412358743445	7.201096799363448	178.08515790409712	0.12012871927520113	0.09820803599783909	0.03582886066043399	0.8653098485695996	0.9194472460614066	0.9535871419525299	265	71	277	213	82	159	301	157	303
RRP1	3.8798202388374126	4.37833649192925	22.691827490233365	0.12016873425895805	0.29685314723460515	0.043241227621193215	0.9538637598971333	0.898679310979836	0.9041462134433244	81	1	39	26	3	9	30	45	40
ERC1	7.684067432258092	7.706378187493503	252.41517783313753	0.12026568828769041	0.12999084820646942	0.04837854878424464	0.8642768815752884	0.8893145862041103	0.9305433037224827	565	70	381	324	99	224	388	222	508
CCAR1	7.140574829982469	7.203081118045194	177.18220273701317	0.12039431414510154	0.09372419640284102	0.023302533575156277	0.8965188559548405	0.9389599175889878	0.971167681183634	422	30	260	255	83	163	326	121	351
TMEM126B	3.4792833468556372	3.654783397994698	14.174596086983177	0.12050215124693457	-0.15657700971217356	-0.030837215587351217	0.9406453255348316	0.9403741524811274	0.9428970542930873	18	7	9	26	10	8	21	8	34
PCDHGB5	2.2605893661006013	2.80882216797131	6.509398496687246	0.12056880727604131	-0.3590024566814274	-0.0366272310531431	0.9639458408797247	0.8973808076471085	0.9049413077405756	31	2	12	1	2	4	12	3	13
RP11-284N8.3	2.408950984460719	3.0638320757649744	8.2344598197811	0.12065386495473789	-0.5118442021523759	-0.04466908107980204	0.9648494933499246	0.8525284445573965	0.8663933936657007	3	4	41	7	1	3	22	4	9
INTS2	4.104807347682197	4.308679842369408	22.025662160421398	0.12075258907370592	0.0294543600164741	3.589730747968607e-5	0.9335994526410326	0.9881881324807148	0.9996453093478047	40	4	19	55	11	17	46	9	55
MAPK8IP3	6.46873593054085	6.753796596235634	127.94776459420818	0.12077405474383965	-0.04362656930419145	-0.008430599864017695	0.9447607817223719	0.984472572877537	0.9859546674470695	395	8	321	206	20	109	217	112	201
ARHGEF6	5.785675036647978	5.990171812598734	75.19442945685017	0.12106569726772262	-0.13905422084821306	-0.03237692998025803	0.9327416546100806	0.9403050938723729	0.9445063854565047	89	20	293	57	20	61	118	60	124
NHP2L1	4.925855237077112	5.118497121864294	40.18599382420807	0.12109643510307526	0.08050942568845586	0.013352324788655126	0.9275102042863115	0.9648463090169993	0.9809980064212528	72	3	57	81	22	41	82	28	62
P2RX4	4.915321550218716	5.023993657588545	37.85316152544617	0.12110798022755523	2.489570957667327e-4	-0.008417322901313123	0.9223213199811239	0.9998661886974725	0.9883601115737921	36	14	86	56	15	31	64	20	91
KIF21B	4.733157765890353	4.979186136303657	35.76804501986671	0.12141539079526778	0.12370427856134393	0.02401776961290809	0.9312568908832959	0.9474478092236078	0.9633151636852262	68	5	106	48	5	35	61	36	57
GAS1	2.742563808646138	3.0564761757178243	8.125991838826364	0.12148977761934539	0.22105153765366442	0.02625813110181661	0.9473406874902897	0.9248445631544109	0.9531566610575084	22	1	8	14	3	7	22	8	9
PPP3CC	4.914672489728636	5.002800598368891	37.20320709403345	0.12164693285788611	0.08023351369861874	0.016511693127693187	0.911410633557248	0.9553250640778268	0.9767165991518493	59	15	75	41	13	19	77	29	87
PAM	7.4811642456232414	7.505991200026908	219.94980044415306	0.12173800701182493	0.11001261111521142	0.0395033296106507	0.8680996834014895	0.9131927503503515	0.9468313554262363	327	101	324	315	76	140	457	197	413
DDX47	2.1217341837380324	2.6062380079865592	5.586367338332774	0.12186168442970619	-0.06403406345350605	-0.010597986151499804	0.9574599791733434	0.9841533740902287	0.9769836562960285	6	0	8	17	3	4	8	7	8
TTYH1	1.1343994454223345	1.8933972551883276	2.4824126803417115	0.12221319921985992	-0.07747310988144833	-0.004738799401601873	0.9609186834872648	0.9841435831989402	0.9879549314661256	4	0	10	4	0	2	7	2	3
ZNF791	5.47827847199847	5.658344013269964	58.79300669464379	0.12225620703500474	0.1527719545656228	0.03341956534464372	0.923776548116805	0.9261246371438294	0.9497936966837623	84	9	128	132	12	38	92	73	114
ZNF432	4.275893761592561	4.39033822834877	23.54312598945504	0.12243678815029066	0.2373715598699278	0.05502286752215997	0.9126515078356069	0.8504540643256745	0.9127393597509347	52	6	29	39	7	26	33	22	47
MVB12B	4.106210854200615	4.301386278226493	22.25694458267399	0.12252603979922866	0.040304984043264755	7.412726201770737e-4	0.9284866917842749	0.9841435831989402	0.9994275073332152	44	13	41	27	2	19	36	18	43
VPS39	6.234555839350634	6.258941123606012	91.41235256394724	0.12265321901705084	0.13253237887765146	0.05112557027572962	0.8653098485695996	0.8812961406253081	0.9268060537125958	160	30	124	151	35	74	167	78	178
ANKRD20A5P	0.958088816691211	1.7003287656198396	1.9465885901418598	0.12273364242718054	0.027255184067834445	0.0013657534147166945	0.9579696312626734	0.9942195673279511	0.9966973690939532	5	0	3	6	0	2	4	1	5
ATP6V1E1	6.323423830419048	6.39398176885718	101.27016095626703	0.12283769744193569	0.05997371119715212	0.009358701591015843	0.9025248904522267	0.9673084480585373	0.9883601115737921	135	34	114	149	65	99	178	46	230
PPP3CB-AS1	2.765514817823093	3.0144701957344506	8.63631676623281	0.12287122662990745	0.06565996737532144	0.006657816867246122	0.9484350908677717	0.9820134963715785	0.9883545922056431	14	3	5	11	7	11	17	4	10
ISY1	3.722983228269147	3.8931437718904713	17.116718908609702	0.12293117784301998	-0.05469498114012817	-0.015498641318151197	0.9381867332076783	0.9820134963715785	0.9733805757310142	36	12	16	11	8	8	36	17	22
ADCY10P1	2.319517907740703	2.805026852043607	6.669256007954922	0.12313411454118939	-0.07893409017987535	-0.012961921279903508	0.9579696312626734	0.9812430304949653	0.9733805757310142	17	0	4	17	4	5	8	8	11
FAF1	5.3368709142072825	5.408415782782697	50.14335342255964	0.12316232171949526	0.16454871331835408	0.047200220533441035	0.9021617015190165	0.892284815386509	0.9296286104341838	96	16	54	72	24	63	80	26	101
LAMTOR3	4.613248553065752	4.733269230520586	31.504205669649018	0.12330131426034338	-0.07164391792949835	-0.024995205685807233	0.9192367907473221	0.9694314605694809	0.9619847615907524	38	9	36	39	28	27	64	21	40
PSKH1	3.572880701878323	3.879973433085508	15.642601862487451	0.12330777705846573	0.0716170773998069	0.006974802499276202	0.9450610932981991	0.9760469136304754	0.988848885650505	61	2	21	12	6	12	46	10	21
TXNL4B	3.1415645442577067	3.5619205282828483	12.14158827699188	0.12333707827591187	-0.03452128491118031	-0.014907613895804236	0.952661993543734	0.9891394670002652	0.9737617169716046	31	0	17	28	5	10	23	11	19
GOLGA2	7.0908446352439	7.126196801188637	167.98094889345953	0.12360071425565917	0.14753130865984176	0.05074297018784294	0.8717625093010773	0.8763340608707022	0.9273761880531897	378	50	284	218	50	160	252	142	345
DOCK9	8.154592101269603	8.210145051555031	358.40574789593575	0.12361958914963603	0.06265243105842519	0.011446929648234018	0.8887668143217292	0.9627006811603203	0.9859388347270632	479	87	872	495	138	287	555	307	739
PCDHGA6	2.188196667143255	2.7793313352250006	6.059078134616122	0.12373626646635726	-0.19118346043588783	-0.0214986853349339	0.958012078200252	0.9491952859719547	0.9536000690985099	30	1	6	11	0	5	10	5	11
KCTD3	5.766969514853391	5.804959759233629	66.91600133478087	0.12378358000048069	0.0639896569338403	0.016865029476619223	0.887210272683566	0.9576312764365832	0.9771828997134671	95	29	104	74	33	46	110	66	123
CMBL	3.3805272367257597	3.7489058905252577	15.1378306009493	0.12380843017995281	-0.4677468700556303	-0.06476567391748736	0.9585727080382315	0.8284116060734457	0.8221632759345323	61	5	4	10	13	8	24	10	22
NEK1	5.115134526338227	5.181688039281671	42.558638422966915	0.12381336449254333	0.15193810844137848	0.03993732309010626	0.902851687412679	0.898679310979836	0.9421659493214946	105	15	47	48	17	45	83	34	61
ZNF767P	4.236312349969247	4.575071906857009	26.24617879231222	0.12429719485162483	0.12908834060694954	0.023514769552638377	0.9397001400955929	0.9514018301880297	0.9621510765552284	54	2	61	56	3	31	36	19	59
ADRB1	4.179498042345182	4.584622624780368	26.59742191726528	0.12436150691614882	-0.15073542253204852	-0.020583400498469163	0.9507919816805657	0.9501885689353051	0.9619847615907524	74	6	96	14	2	17	36	24	58
SYNJ1	5.031259831463877	5.142788773720897	40.73373018319761	0.12441344107038796	0.13543324949753116	0.030771017360150678	0.9083909795186058	0.9217726394065104	0.9576095469425928	79	8	92	48	14	30	66	35	99
ICA1L	2.494324543797644	2.959927448107117	7.7425241829667995	0.12441775089073791	-0.007066942423508354	-0.005163742570563946	0.9579696312626734	0.9983767757431624	0.9890071060317914	15	5	18	7	0	6	19	7	7
METTL15	3.5827000664719657	3.7725125463338993	15.110461266571898	0.12442582004025093	0.16220238016069388	0.02550867384638364	0.9397625619108778	0.936527387052878	0.9568146903316631	27	6	11	23	8	12	13	10	51
LENG8	8.37221649007048	8.44811697109652	422.14309883821505	0.12446212650372011	0.06832556049269208	0.013460183565255471	0.9017360043035897	0.9627006811603203	0.9815143305009454	1067	100	795	710	82	397	673	360	734
RP11-475C16.1	2.196876185920042	2.5589631672134106	5.971869429600546	0.12451101483252396	-0.05611449662856418	-0.008130608523661768	0.9574599791733434	0.9864179220466467	0.9810859374050279	8	5	2	11	2	3	11	7	6
COASY	4.690778739919365	4.940298061052764	34.625309021626606	0.12460567183598063	0.030719100360975474	0.0038824929341429904	0.9332479966552638	0.9881881324807148	0.9941268368025195	132	5	27	71	7	30	66	23	73
RP11-229D13.3	1.864002981792672	2.4646117667944236	4.613904589858304	0.12477218279621788	0.1891039519651696	0.015297429918345545	0.959188400759671	0.952079292717119	0.9674384577787793	10	2	6	10	0	1	9	3	18
PDPN	5.099139072263847	5.35873561637017	48.912554904243564	0.12488318745914385	-0.327984679107809	-0.06314395857895079	0.9484350908677717	0.8541051501380289	0.8615746947728035	83	11	14	127	41	43	65	32	70
ABLIM3	6.355301759870131	6.463204714203099	105.22790861643969	0.12496655582521668	0.007850848434892461	-0.006351769513557603	0.9176447274107483	0.995271555665479	0.9904626043722063	294	29	64	231	36	87	171	79	215
C9orf78	6.053260051318844	6.096011940717869	82.00272109857	0.12498507240126912	0.18054416999055292	0.059533930259299046	0.8847782260488655	0.8513456472734569	0.9091522470592152	146	35	113	96	30	99	119	72	123
KRT8P12	1.0950458572121136	1.8361506014392193	2.4228232705975437	0.1251206021381839	0.22988253406467282	0.012115979788885463	0.9614256329357388	0.9497331126779323	0.9669476265041161	2	0	4	7	1	2	2	1	11
INADL	6.06973346632385	6.17409770909	85.38027696708393	0.1251765388831531	0.12845587150619708	0.03213765027465865	0.9046907568805701	0.9245814440535411	0.9556523003408786	156	12	179	144	29	84	149	65	165
TOR4A	4.59464389777674	4.75775191386348	31.10836050043116	0.125333161905154	0.0646743604075356	0.007677133045556672	0.9231386030768876	0.9705000475252703	0.9890071060317914	78	16	27	57	4	27	52	28	54
IQCE	4.719349344656447	4.929241658038976	34.41008927719625	0.1253384925615135	0.20853352922253385	0.045323581857793685	0.9240952135175827	0.8957728902730008	0.9250697573241924	92	4	55	62	7	25	49	38	85
ZNF512	4.716937864941325	4.789002323315255	32.05225093209266	0.12535455941693843	0.05419982963578644	0.011268882539027797	0.9020946095592692	0.9694677152553092	0.9853562788423971	47	9	38	58	18	25	58	24	64
ZNF326	5.949803735034991	5.987200177336132	75.87110887403747	0.12538049875448617	0.09694112828336479	0.03207473319078719	0.8806941306852538	0.9294457216525344	0.9576095469425928	115	36	110	98	29	47	123	72	168
EDNRB	6.890451260085681	7.037343575099565	160.2141609933753	0.1253868633322117	-0.22558633293043176	-0.06527548989915029	0.9263077906594965	0.8820972942194669	0.8741242980766979	138	73	301	99	131	105	289	101	275
VTI1B	6.203521069680082	6.239493301967138	90.39647493122368	0.125400662968045	0.15015303746407085	0.0534893193479082	0.875284793264371	0.8750641971117755	0.9224217031481322	175	36	106	131	33	58	161	100	165
FAM216A	2.5377922887762865	2.799417549087536	6.999674682959987	0.1254051927522017	0.09911026685405833	0.010397949040421548	0.9422674154980599	0.9694314605694809	0.9810259065561023	14	5	8	8	1	7	12	6	10
CUL5	5.380871363114993	5.458915234847032	51.73275188779438	0.1254743274709869	0.1074635871561653	0.027960989229337874	0.9032267209135716	0.9349012174918429	0.9633151636852262	72	15	73	88	26	24	110	44	119
ZBTB32	0.7176470683455304	1.7777937313391432	2.059227160615151	0.12557652507764416	0.14531613210988606	0.005852080520752878	0.96768695114425	0.9746353496379412	0.9810859374050279	1	0	6	7	0	1	10	0	4
MRPL32	4.660767579131283	4.7262814219968865	30.99388838025487	0.12557705903891422	0.041675939137964746	0.008332202338668337	0.9079707046450686	0.9784298892858461	0.9890071060317914	52	15	28	46	15	23	64	26	46
MYCBP2	8.207237277312037	8.25482957638947	369.5488642554797	0.12559986931774647	0.0891954095118958	0.022260828784761454	0.8798445435586226	0.9403050938723729	0.9720445029665901	1116	99	472	499	112	333	693	279	664
OFD1	5.56068477983928	5.67891863490751	59.76737423189684	0.12572750248502754	0.18939789727396064	0.05014345166396852	0.9062664187143042	0.8793000429673347	0.9243814811930465	132	13	101	112	11	54	128	54	95
NCBP2-AS2	1.9729432742987385	2.3839237036901326	4.8976197532325365	0.12581700963452783	-0.048583574555465414	-0.0068521848740744195	0.955730923883876	0.9881881324807148	0.9853230694070222	8	4	2	10	1	2	10	5	7
HYAL1	3.9772806124863997	4.314206062532305	21.8059394833979	0.12582268131338126	-0.0293254438609562	-0.009649135039147678	0.9447607817223719	0.9898877405164052	0.9833121756703496	27	1	51	48	10	13	33	13	66
SMAD2	6.894149284354901	6.960775436222301	151.6290369619143	0.12586797806989536	-0.061421242923938295	-0.03302819797961786	0.9005568516252966	0.9667358576471984	0.9535871419525299	167	83	222	133	92	116	277	116	242
RP4-769N13.6	1.5933680646356592	2.1830350127998788	3.763355899283311	0.12588807173808028	0.46478111143349105	0.03506324729688176	0.9603255644494308	0.873669122279097	0.898277361960192	6	0	8	5	1	7	2	5	6
ABCC1	6.548006586747199	6.599501117849021	116.99079554294015	0.12595351182789796	0.04990676464533935	0.006239977832833928	0.8867459928019383	0.9694314605694809	0.992035970765823	246	34	112	141	75	106	178	99	209
TK2	5.353483476253409	5.428670818346351	50.95816107501522	0.125981995286167	0.02386519916053505	-0.0021520335996643015	0.9056861276351856	0.9871311211805627	0.996521619629183	134	17	45	56	28	44	88	32	106
KIF3A	4.976415935637063	5.054914492153449	38.347564442014374	0.1261202848760595	0.19821914143500233	0.056775952236803706	0.8954225351705349	0.8513456472734569	0.9161734596535227	76	10	57	63	12	28	81	39	66
PDE1A	2.67086078884697	2.960266768776021	7.814255500984737	0.12629625175086912	0.08470721230192135	0.010603474236761055	0.9422693794336322	0.9740656933366922	0.9810859374050279	13	1	10	11	6	3	14	8	18
SNX11	2.9786817837005577	3.241936195004531	9.55262181995764	0.12644122485271814	0.17782968303556312	0.027382634143889677	0.9382117596574251	0.9340427250425101	0.9536000690985099	16	4	15	16	2	9	21	3	25
GALNT2	6.681625580823762	6.737260496652164	128.3675733812091	0.12646045420760768	0.0791557168029403	0.01775563783171483	0.8886376111813562	0.9490533559059566	0.9769836562960285	320	62	124	180	34	124	216	87	254
ZNF35	3.38854221555694	3.6341816654651065	12.802130592440765	0.12658328522244733	0.15236903386003434	0.020698648337230598	0.9308064580477903	0.9376383263348647	0.9685834155388974	35	2	23	18	3	12	30	8	25
MRPS5	6.068892480806474	6.16377342705392	84.90656825074171	0.12675116705420433	0.13602527345488133	0.03565047384046116	0.9017360043035897	0.9160889744876067	0.9531260760545283	208	13	117	134	36	81	151	51	197
AK7	2.590934253168875	3.213169277306389	10.090134467725724	0.12677509129341072	0.23767354095386056	0.016886888543760362	0.9693024264564695	0.9445610333310375	0.9577279945899461	3	6	30	5	2	14	16	13	2
SART3	6.3494533283206165	6.395751778033282	100.65145715681336	0.12677598519115904	0.10788470526203786	0.03269275325814131	0.8766187150196408	0.922573379954213	0.9571773968458959	167	22	137	177	51	88	184	80	188
MUTYH	2.2512862924228982	2.6654982505093856	5.748781188103764	0.12696434105439794	0.34798531787431697	0.03618898496020189	0.9512485502243659	0.8860893035888092	0.9176648254625462	15	1	8	6	2	7	20	2	7
C1orf27	5.618692379817324	5.686531408451595	61.539017355533034	0.12709940203058306	0.014830261782970172	-0.0037451591021816495	0.9005568516252966	0.9918309561391184	0.9939825292655953	73	21	72	99	40	35	122	57	106
YIPF1	3.948109365213048	4.084593903694169	19.288965046411086	0.12712756243690915	0.06586820900456705	0.01009473841668061	0.9275587423084937	0.972439581483328	0.9853230694070222	41	8	15	23	11	19	23	10	51
HDAC6	5.822704995956938	5.897784900101982	70.55826221278689	0.1271550439529041	0.12908266007899843	0.03457144782485532	0.8920563770463583	0.9155128897735216	0.9536893173706389	163	12	107	91	34	60	121	64	133
ZNF616	4.30689907573994	4.414355031061361	23.947899688115715	0.12719251700322723	0.15785747454887394	0.036449417810036154	0.9065325101140963	0.910572538042572	0.949449100565699	49	5	31	41	10	22	40	18	54
SPATC1L	0.8991427370580133	1.7315050302335548	2.8512426516683873	0.12728575099263098	-0.3010116315055235	-0.02082058826164707	0.9701655976840561	0.9464246495125667	0.9233889029574222	4	4	3	0	1	0	5	2	5
WDR60	6.258432438858977	6.360532909475394	97.76575967957689	0.12746139281260901	0.18006645650733855	0.04689997027666088	0.9055320533059685	0.8877439261967613	0.9282599421802119	217	23	220	104	24	107	154	99	139
PQLC2	2.32075214568497	2.845195385039988	6.465013555023154	0.127509285504344	0.033968060561964455	4.087840253230973e-5	0.9548477267794115	0.9908203518749553	0.9996453093478047	19	2	12	11	0	3	11	4	22
PML	6.6352286820306485	6.760413617690792	129.16061182646277	0.12766731367942008	0.09162694247187005	0.01947319827183997	0.9116103628506081	0.952079292717119	0.9733805757310142	273	31	171	333	21	101	222	133	218
GIPC1	4.9503106779578765	5.136302275265233	40.53919664665502	0.1277310914241805	0.15227726915770773	0.03037433376667349	0.924734284539756	0.9282206885824512	0.9535871419525299	148	11	35	58	7	39	58	46	66
CDKAL1	4.861917805936958	4.937255385196222	35.46788252184651	0.12776004536148625	0.07984012862653055	0.0192684284302722	0.900268647046682	0.952563534194418	0.9734054743194142	52	10	46	68	17	27	68	23	80
NKAP	4.697612431727476	4.882750687145098	33.61317652147715	0.1277866663896744	0.11891573432249031	0.023230468457738785	0.9202543118141148	0.9418286167681842	0.9669476265041161	73	3	58	51	16	31	58	19	85
AP2A1	6.13835210712562	6.263976595317222	91.08904736667172	0.12784756995568555	0.154903094878192	0.03675844810357377	0.9118337143491648	0.9152370940143697	0.9446656583535114	286	16	92	154	27	73	124	108	170
LYSMD1	3.5197028593794	3.682754861506016	13.8859804540233	0.1278975680125204	0.25296783031345144	0.04641161639084023	0.9261017043214868	0.8787775847231757	0.9192788076966655	21	3	19	24	6	11	27	18	18
PON2	6.493467953757714	6.5336418080895715	111.49807263709795	0.12792234373111824	0.06145545681090763	0.014287814376822038	0.8819194354922394	0.9601477161478259	0.9810859374050279	135	46	190	141	53	89	202	68	255
AKT2	5.82553839936151	5.922532805202274	71.37099542139735	0.12793393683587193	0.1972278503419584	0.05564165960171763	0.8981324003409825	0.8620805093432927	0.9162159818943016	162	15	134	108	16	77	116	63	128
ZNF765	4.471799820559599	4.587394548390382	27.064736149546587	0.12794250938286925	0.20217343018740855	0.04891486569078427	0.9046907568805701	0.8706364992596727	0.9254665226186345	59	6	43	42	8	29	49	18	58
ARMCX4	4.000170713717753	4.2062031289024056	20.28441004796594	0.12801616123364942	0.05138454063698605	0.0034019933796709807	0.9308064580477903	0.9810872510415354	0.9946937453032145	55	7	45	15	4	17	38	11	49
RRAGA	5.221960176024897	5.275707110471085	45.612861946762756	0.1282574560975548	0.12420419089415446	0.036342048623000486	0.8889378583277244	0.9163350183702135	0.9531260760545283	65	21	64	75	14	35	83	46	75
APOOL	4.242717194728538	4.4340181761673145	24.73115125924879	0.12826133936278591	0.03597876588885556	6.061573451018176e-4	0.9277191730820443	0.9858607794918797	0.9995558023848359	44	17	26	38	5	17	58	8	60
VCP	7.668663486153107	7.693093565248887	250.35502298558688	0.12835736339517356	0.11754597886914593	0.04201740090593625	0.8561587722151845	0.9039662055439898	0.9424350547120353	574	102	348	298	77	225	454	175	515
RP11-500C11.3	0.0588935788112275	1.2424796069028825	0.9681504160581059	0.12838648094348232	0.19910102818864456	0.006288689148751623	0.966539144232272	0.9694314605694809	NA	5	0	2	0	0	1	5	0	1
TRERF1	4.233316621747964	4.4014357095634535	23.789474783285097	0.12889237915551743	0.07590011711385064	0.008684448845501826	0.9246636751371557	0.9689634837999129	0.9879549314661256	55	4	53	17	11	20	38	23	43
IRF2	5.969620968133922	6.055720537356771	80.44863870477145	0.1290039319068271	-0.04350706025441095	-0.02371055299117714	0.9116103628506081	0.9784298892858461	0.9662144860543778	72	40	143	78	47	57	124	84	115
IWS1	7.139477847777282	7.159609643005286	172.51083303708447	0.12911718260706145	0.13193519284287852	0.052338030784483	0.8499513336707404	0.882273368429115	0.9250697573241924	356	52	229	220	79	167	299	136	314
ETV5	4.4182674166986065	4.52895324379634	27.449614021143983	0.12918460904699675	-0.15577080850167796	-0.04321528266961504	0.9172890309291559	0.9272093023859522	0.9250697573241924	31	22	29	34	12	19	54	16	43
POLDIP3	5.508192701975073	5.660724518468559	58.93016170121574	0.12922163975629264	0.1549042204107767	0.03707494770549131	0.9119724329674201	0.9160889744876067	0.945485975531199	147	6	98	104	18	50	97	56	121
PVRL2	5.417210239749557	5.557500085127209	54.826517469671685	0.12949730471060208	0.1317673799019558	0.02986308119847322	0.9109609495586365	0.9275378553205483	0.9576308623749693	112	17	82	120	7	39	99	52	115
C11orf95	3.3719330386482236	3.6589668973246883	13.88384072740637	0.1295564657885583	-0.17883323173794596	-0.032649437975813086	0.9450610932981991	0.9389599175889878	0.9333158763513345	43	3	7	14	12	6	23	9	33
SUMO1	5.765538812230483	5.9661165522057065	76.78878217688188	0.12957665752363512	-0.40883120246895555	-0.09694498702427885	0.9284757037837222	0.7885006685219502	0.7648765421309855	71	49	47	84	74	41	135	40	127
PGAP2	2.24545765137125	2.688936095028443	5.8908994811969	0.12970940484004354	0.20629514170025764	0.01842781316217181	0.9518119376793094	0.9410976131550991	0.9620909353624175	21	1	4	10	1	5	11	9	6
CWC22	5.713269234324449	5.748733661415359	63.73787953314669	0.12992407800236558	0.1489596924492275	0.050629842890760376	0.8705251391121457	0.8743433700058489	0.9272200934546724	137	22	74	92	24	60	111	54	115
PTPRM	7.645660419863284	7.689395446406693	249.0508862737902	0.12995675497472833	0.1192382615034083	0.03640149127227894	0.8727761165806299	0.9148076996599438	0.9531260760545283	484	49	459	362	102	209	424	233	448
GSTA1	0.5415401238209575	1.7745643082677416	2.3614208975950888	0.12998599163574165	0.3111776923018865	0.015342120801518722	0.9734714625807454	0.9510699381132809	0.9375007385892695	4	0	10	0	0	6	4	2	0
EP400NL	4.773810329035034	4.968107232936202	35.524288851682776	0.13020353684967112	0.12787923887775476	0.02481776299087087	0.9202543118141148	0.9385029927414954	0.9643094067245427	99	11	46	66	4	25	64	24	98
BIVM	3.096102800094565	3.5271847423911855	12.679943138859302	0.13034382071610714	-0.041544556611320005	-0.010507990307336781	0.9579696312626734	0.9891394670002652	0.9769836562960285	40	10	4	11	3	13	9	4	40
DDX24	7.4741809226617475	7.502322075951558	218.96854278431434	0.13051302290133915	0.1290501803132237	0.04644975886122348	0.8599148304820683	0.8964493151628725	0.933961091913731	299	68	331	390	90	156	367	223	423
PLCE1	5.130977907286802	5.373583064273914	47.40525077294396	0.13065006116952757	0.1069361918157789	0.02076158420178471	0.9253057514387029	0.953608714087855	0.9688194482498146	124	6	114	73	6	35	94	34	114
MEI1	1.1090678855315492	1.875957313436122	2.4973098733896153	0.13073180327034678	0.47035236091385213	0.028056217885760775	0.9609186834872648	0.8832916576781449	0.9158637289158371	7	0	3	3	1	0	9	3	6
RPL22	6.888430868588039	6.951584161346833	150.23528601746344	0.13076093463932154	-0.02575036895929607	-0.021751891881443226	0.8937711823567627	0.9853159302320419	0.9713537731139807	301	64	158	118	99	104	245	115	314
FTH1P16	2.771003148366578	3.09156649404969	10.007272465597955	0.13076715272291783	-0.33098068512122747	-0.04035962420373941	0.9538637598971333	0.9071364570081977	0.8927962084007901	13	5	3	8	12	9	8	8	12
RAB33B	4.073158061474314	4.218771880034584	21.460053380374166	0.13107267152875232	-0.08307908468262674	-0.023087373194700497	0.9265729609122983	0.9681566580146117	0.9636079018384941	21	14	38	24	9	11	54	12	36
HAT1	5.269924596327474	5.338180467108152	47.906405286055616	0.1311026675985122	0.05672991048427933	0.009873258960022061	0.893583525643632	0.9690504602939048	0.9879280571403685	67	27	86	56	13	45	83	35	84
SGMS1	5.223581350846389	5.2929070122159185	45.896912420397534	0.13143668284910784	0.12092122849209973	0.03209821313194819	0.8897740340439979	0.9217982229885938	0.9568140825534066	109	11	57	56	23	35	73	39	105
HPN	2.5674481041644603	3.0003100127323825	7.886696492908073	0.13148279439780744	0.030153011429995855	0.0011173443136534397	0.9538637598971333	0.992515418755237	0.997982636072267	17	3	3	24	1	10	16	6	7
TRAP1	4.5356473866837295	4.78581640681941	31.29415528118477	0.1316011546303478	0.09843440613402996	0.016105802011382685	0.932114153767693	0.9625277121301608	0.9735302285974932	96	3	22	63	13	18	59	39	50
DPH1	3.3753604336776033	3.567877425805282	12.552405946556608	0.131605274029164	0.257248573595802	0.04344517731068478	0.9255772979916475	0.8812961406253081	0.9250697573241924	28	2	19	16	5	15	16	12	25
RUNX2	4.363361964424436	4.457223289061367	25.312601918942676	0.13168230900711628	0.011991089703053903	-0.00297327548612771	0.9116102378362725	0.9939916120037818	0.9950327641756798	31	13	52	27	9	22	40	17	52
N4BP2	4.972374922441417	5.025207627914692	37.99282489508544	0.13182111618985162	0.09711099128820568	0.030434676932920974	0.8856060400109199	0.936527387052878	0.9585686072506492	68	14	59	44	17	26	68	29	88
FILIP1L	7.261869827280341	7.32369714714423	193.5095194260427	0.131860878189566	0.09994387271923134	0.023630848740963023	0.8849560036668157	0.936527387052878	0.9698920793267953	442	95	297	210	42	127	339	204	349
SPG21	5.330609417839986	5.4617048134794475	53.87021430484813	0.13190155400458992	-0.2754458508409231	-0.07740919890752405	0.9143697529580005	0.8496863368052426	0.8395262046126465	49	47	53	57	29	38	85	36	79
ARHGEF1	7.397707721024519	7.433185073806149	209.25394137088082	0.13190226760694332	0.07046044348822054	0.015314123778287357	0.8727761165806299	0.9510699381132809	0.9804524053071605	425	91	361	170	79	172	379	166	390
TNKS	5.928848994847519	6.022506177801336	76.64117347348518	0.13198790848987169	0.1380211372492903	0.03642839008911029	0.8949482696391334	0.913008089347044	0.9516446117862248	136	12	128	153	28	53	152	69	156
COQ10B	5.0299925529760685	5.1182268467916	41.59805514835609	0.13230426404020246	-0.10732627968068079	-0.0379534985016585	0.9079707046450686	0.94319355294123	0.939156668442713	44	19	55	46	31	36	70	22	76
HAUS2	4.0099232247944485	4.157497987523885	20.79141183219371	0.13239861008040862	-0.1700768465494156	-0.04079152639668945	0.9312568908832959	0.9275378553205483	0.925964341959187	40	13	10	29	12	12	29	15	44
SF3B4	5.2120980620110275	5.269402583009957	45.652503559423955	0.13250055507517594	0.07236216821681579	0.018233232876324126	0.8850529468573213	0.9557135978310496	0.9747263244974468	65	26	62	68	13	38	74	40	83
EBPL	2.473650075999117	2.96369724748488	8.25218229940705	0.13254407998523096	-0.3657359416817413	-0.04466935322841617	0.9538637598971333	0.8980053583903164	0.8842727381263378	10	0	8	14	11	5	11	4	17
FAM214B	4.51409435544684	4.660344974814847	29.04918371219995	0.13262136283995063	0.11690893033317394	0.021739339918769328	0.9148309757318598	0.94319355294123	0.96916003774101	54	15	28	58	5	17	46	34	57
FAM161A	2.2433701692867927	2.650212859840222	5.642934219767853	0.13305122106432143	0.26217424489279556	0.026437495010044644	0.9449890185481257	0.9187926829508635	0.9448301849542797	10	1	12	9	1	9	11	2	11
FAM53B	4.364280088015229	4.587863063282488	26.88996352945434	0.1330516548181581	0.12486262729502298	0.021939301879802562	0.923776548116805	0.94319355294123	0.9688194482498146	62	9	50	45	2	25	58	19	49
UBE2A	5.423423862076471	5.4866791233147305	53.857765064477675	0.1330847199730035	-0.06513753622764082	-0.02872888166960591	0.893583525643632	0.9648463090169993	0.9582964408160214	70	24	55	69	38	42	93	35	100
GPBP1	6.453540753048278	6.503460023097654	108.91530217073347	0.13310780150981424	0.10038086695210129	0.0284616924642072	0.8752253139037566	0.9309927961768297	0.9636079018384941	155	28	161	159	63	68	220	105	194
ZSCAN25	3.1189031433266625	3.6145111403516004	12.90409439071595	0.1331084515062677	-0.22885272917555471	-0.037092029284927344	0.9547512871434803	0.9285976170102038	0.9224217031481322	44	8	10	25	0	9	22	6	29
MOCS1	5.2483769813176915	5.56340065258901	54.483013357788685	0.13312502623184225	0.028936226926174282	0.005561835870905754	0.934734849321088	0.9892739982094397	0.9913312503172116	126	9	155	88	3	40	112	46	99
METTL3	4.930695379000261	5.071987487997806	38.541750971451584	0.13320530729635074	0.2517352470144426	0.06400918720152013	0.9051371642843827	0.8383792653797549	0.8959750026079437	95	7	61	60	9	49	74	27	65
KRBOX4	2.7444059732136172	3.0875735619427584	8.491743186181663	0.13343636483763668	0.3100962276905483	0.038928885142585135	0.9425871430181659	0.8937273631597688	0.9190810663743019	19	1	8	14	4	3	19	14	12
ZNF503	4.046535075109308	4.183295475005922	20.94256287250332	0.13359897471769988	-0.0925498691651486	-0.026280262129084513	0.9233860329814245	0.9627006811603203	0.9576095469425928	55	14	16	18	8	15	36	14	39
XPC	6.083098490381404	6.170832798078081	85.19925381814102	0.13384259248483352	0.16334305906462376	0.0458064407974132	0.8892856855375835	0.8895223631290932	0.9322426211146514	206	14	121	154	27	79	141	76	167
C1orf56	0.8789207555310258	1.902576170627335	2.8023374913197645	0.13394672128334076	-0.12878197418427018	-0.009926250850414787	0.9701004082334174	0.9790945553159184	0.9688194482498146	5	0	0	8	3	1	10	0	5
BMS1P10	1.995106077836835	2.6107824744186257	5.620553048922705	0.1340129700744452	0.0708210710130028	0.00627756650378891	0.9581349618545911	0.9853159302320419	0.9859388347270632	7	0	21	4	2	10	5	5	6
KAT7	5.708111281602075	5.773827691458657	64.92752143367461	0.13401854693523768	0.08819435483647174	0.01934545871579658	0.895318772484881	0.9443677856889887	0.9734054743194142	68	26	107	126	21	48	118	65	107
MSANTD3	4.652579619977151	4.740836213360755	31.422400725263362	0.13409318961924255	-0.038874618879920574	-0.017209027369736903	0.9106679060124493	0.9826624899500307	0.9737617169716046	66	14	22	40	19	27	52	19	61
AKAP9	8.375561630116525	8.400001969094987	409.1275655228538	0.13427368483152846	0.13226205640482186	0.04943823638803781	0.8467973136417065	0.8940367489206494	0.9296286104341838	805	123	768	536	129	319	672	382	829
CNRIP1	3.8005194130598854	3.951682925292977	17.517593385737946	0.134329980236219	-8.267622083857886e-4	-0.004258185118851714	0.9200579115076095	0.9998661886974725	0.9929112225993801	25	4	28	17	14	10	25	17	37
ZXDA	1.4781038240431132	2.284937812300983	3.7384248503845674	0.13433685837273882	-0.24114276020165268	-0.015779388989792805	0.9618197814615319	0.9458583865250207	0.9576095469425928	20	0	8	1	1	2	4	2	13
PRX	4.974465955640211	5.705180188016242	60.65710400252115	0.13446455377031663	-0.39380975454888933	-0.01959115607816312	0.9605620763539496	0.8910123209619545	0.9385289064652935	109	11	331	20	2	72	39	31	114
TAF8	5.353305624316009	5.4106567878389775	50.154488758583476	0.1344918827974426	0.09903750470981848	0.028838244908160077	0.8829413309632523	0.9355883778538494	0.9630613816816311	71	24	75	80	15	31	91	45	108
PANK4	3.877713882267551	4.1087252700197325	18.73048780696165	0.1345926535148863	0.15423199899341683	0.023760637521915217	0.9255772979916475	0.9356879341963596	0.9636079018384941	50	4	44	17	3	18	32	19	32
SLC38A7	4.281890858358947	4.415246584018477	24.344235782093797	0.13464850345413001	0.11908341924639679	0.019836992095860435	0.9198049687316785	0.94319355294123	0.9713537731139807	68	10	16	34	8	19	40	28	37
OCLM	0.40571874367246324	1.6561504836416034	1.9531912539184157	0.13467951616673962	-0.6970424658533586	-0.02290850093765333	0.9705796425611632	0.8640916879774374	0.8960142763206759	0	0	1	13	1	1	2	0	6
NBPF10	2.9951914418837555	3.373390529755662	10.573642881111365	0.1347458213544037	0.4337473287273021	0.0592316525889369	0.9468636310395993	0.8284116060734457	0.8652656775337383	19	2	21	16	1	11	7	17	24
CTD-3099C6.9	3.458428280880132	3.848854399469041	14.9790648562252	0.13485937428420888	0.14249476206769351	0.020045024557743037	0.9404702829559531	0.9515590574149706	0.9662144860543778	30	1	35	31	2	9	18	18	41
RERG	4.052419218918794	4.309346980648701	21.923661164074936	0.13488790803157474	0.3924222509009755	0.07414305748864308	0.9311360638397481	0.8029907843377873	0.8454639614861919	47	5	26	38	5	6	40	37	48
ARAP1	7.476455136367869	7.493441152785573	217.91697663085085	0.13501683512959123	0.13061870183589644	0.053080720240400406	0.8385955313504133	0.882273368429115	0.9224665133083078	434	70	330	247	96	202	367	177	415
CECR2	4.259524166169468	4.502283512658154	25.21270646103356	0.1351636304746246	0.17100564794425413	0.031779854815345225	0.9242521871401989	0.9259801595315192	0.9522251541829833	51	2	60	34	8	32	40	16	51
FAU	7.376074850253414	7.398014995436198	204.4293166469893	0.1351642309176588	0.09286494864987078	0.030448113027901704	0.8500448025629479	0.9272989264730475	0.9607431754351833	426	87	218	231	94	179	358	170	362
EMC4	4.893325363539934	4.967205185493377	36.27060797366902	0.1352209198727965	0.21049535975220923	0.06093492243182818	0.8914166899704509	0.8460461219699258	0.9053976841651847	56	10	54	60	14	41	48	30	76
FPR2	4.316572976869379	4.5158120540226445	27.429723069807878	0.13560055263267512	-0.3944643778952809	-0.08257083938540927	0.9406453255348316	0.8129215762649115	0.7990351362819534	12	22	41	40	15	16	51	16	35
PSMA7	6.322895617584658	6.37088057463268	98.74722812144151	0.13561002640982014	0.1369697467433266	0.04444552659685433	0.8705067409236645	0.8966385015200506	0.9367331600904315	231	26	123	131	44	67	179	74	248
DDX55	4.764837810205308	4.970122919433376	35.56477109708426	0.13591398713443315	0.19566316318725088	0.04186718808404305	0.9172890309291559	0.9030664416673957	0.9305433037224827	99	7	42	74	5	44	61	23	71
NRXN3	2.344215740939753	2.713514826107943	6.591461445779638	0.1359320930589638	0.1239497215194683	0.0099887869529005	0.9518119376793094	0.9689634837999129	0.9784548194338857	15	5	9	3	1	6	14	7	5
PBLD	2.4205443308204395	2.9200679779359393	7.254154742537325	0.13595790070701458	0.12301132059469262	0.01097286875348318	0.9524753759592917	0.9690504602939048	0.9784548194338857	21	0	11	8	4	11	13	2	14
APLP2	9.827995489730709	9.901108075109715	1169.3443303523106	0.1360589156533908	-0.01115340759355987	-0.01946430217595353	0.8889385444505015	0.9939916120037818	0.97391421093174	1278	633	1284	1088	772	958	1761	935	2256
GPR125	3.56685713798066	3.7638471140707064	14.925036675523257	0.13605966957394053	0.1378883168012622	0.0193424585695861	0.9317774483139584	0.9463807725560526	0.9688194482498146	41	5	9	19	7	8	31	19	20
PA2G4	5.723185050428267	5.7794166961429285	64.75736509731043	0.1362224890915329	0.16824943184655694	0.05340499515383379	0.8717625093010773	0.8635841636279804	0.9224217031481322	151	22	92	91	17	46	121	61	134
DANCR	3.140131915880953	3.4730647801019563	11.595760692225829	0.13643625764867623	-0.06887569311512419	-0.015438469431917456	0.940473345974134	0.9786848267668052	0.9733805757310142	24	1	8	28	8	5	23	8	28
CDHR4	0.4650437819904002	1.902141037485978	3.304923140022181	0.13646129290763948	-1.5530197087877537	-0.046992086034304666	0.9737135889193759	0.6826863431487108	0.6685398658766484	0	5	16	0	0	1	3	0	4
USP10	5.3107425483133275	5.364569060656818	48.42744689638643	0.13652000216406882	0.16237694187852833	0.05240656039237527	0.8767928737887514	0.8773413336458862	0.9229943679089885	88	13	61	74	23	40	68	46	108
RTN4RL1	1.2447454025795301	2.4641496150406956	4.9552845254732985	0.13664634148623275	-0.5857264449157052	-0.020401983713141225	0.9712960424832618	0.891773986823243	0.9231099901576483	1	2	1	31	0	9	1	2	5
SDR16C5	5.1626864138137725	5.4400412341388416	52.406975025913745	0.13670203288799476	-0.4759069025525257	-0.09102434203024269	0.9449890185481257	0.7794678138920975	0.7618203320973042	53	42	16	141	23	32	72	23	103
MYH14	6.637332973974987	6.708426937012892	125.36204646542105	0.1367515187236809	0.11081066637234979	0.027296412466500445	0.8841058133342724	0.9284470820979013	0.9643094067245427	352	51	164	156	25	122	203	101	234
APBA2	3.1437106952593306	3.424258554601162	11.110386869017042	0.13679256031215345	0.2741173536236045	0.03899785610179301	0.9332479966552638	0.8937273631597688	0.9267390445787431	26	1	21	12	4	11	19	15	14
TLR5	2.347787885023923	2.9689963008390383	7.90781726604198	0.13693427275069864	-0.49006167483831015	-0.0458583810958964	0.966539144232272	0.8604343424393927	0.8627955310400574	1	5	26	14	2	6	12	1	17
TSPAN11	2.7574730492526185	3.2098175716262443	10.121686535332636	0.13698750729324902	0.5134848426614858	0.04908197781992546	0.9518397899383714	0.8363024917698397	0.8663933936657007	15	1	13	5	8	7	9	24	8
TRPS1	6.513761869960603	6.566765285861913	113.68587181598619	0.13702735924770176	0.11815088326444198	0.03434196109119063	0.8719503775518658	0.9180474347766503	0.9542650423262105	223	26	183	126	61	74	198	113	230
SUN2	6.30756553751037	6.498403235155611	107.21325810667231	0.13704169994472024	0.13648008382155877	0.028661831175128986	0.9192367907473221	0.9369503212603681	0.9554325747701619	287	19	256	137	14	127	180	93	146
TOR3A	3.284281547467463	3.4565611177913245	11.91786766687806	0.1371187901811233	0.07804715346324857	0.010943695350290716	0.9272050297119357	0.9706730208586066	0.9815143305009454	29	7	11	11	4	12	25	7	18
PTPRB	7.215504901898896	7.396596751331357	202.9032114797152	0.13719422608361906	-0.04970119001274316	-0.016553894853163515	0.9216917167880626	0.9801511273215859	0.9733805757310142	318	19	602	225	99	178	269	182	353
CTC-548K16.6	0.9353535145124919	1.7072749418040438	2.0925761423684874	0.13754541573733206	0.4417167668714739	0.02332005201195824	0.9582805567126131	0.8961939414195257	0.9269211471514516	3	1	4	3	0	2	7	0	6
ACO2	5.484491701271927	5.550402279799825	55.34500941540495	0.13755970201233628	0.20248220728772293	0.06018249294858683	0.8862035125759219	0.8467502348072713	0.908181602837796	129	15	60	73	24	60	101	52	75
RNF4	6.087625546990567	6.128045899363398	83.91704169791575	0.1375708810877173	0.07634043869648964	0.022028599823234872	0.8698899821415252	0.9471645623350774	0.9721076419735465	158	43	88	107	33	51	164	73	167
NIPSNAP1	4.093870433357402	4.3622942910532885	23.911443151008566	0.13767228252312647	-0.125895010074835	-0.028805253556078846	0.9332479966552638	0.9557135978310496	0.9468313554262363	51	21	14	38	3	24	43	9	41
SLC12A6	5.936558489602928	6.022472101965576	77.17386233197406	0.13774130454395633	0.09016791345020744	0.018377308876066836	0.8964102767089364	0.9473354328311226	0.9737617169716046	98	22	171	93	35	50	191	44	164
CLIC1	7.687234832284805	7.720487972936718	256.369553029942	0.13806189448260173	0.06903028385714113	0.0153091539969704	0.8634034890952614	0.952079292717119	0.9801744521818198	286	122	381	319	124	212	441	237	416
SPG7	5.639411720948956	5.775723511754822	64.01040521427485	0.13806643755490766	0.18853983093754006	0.04749093540107196	0.9015680775891408	0.8893145862041103	0.925964341959187	184	11	103	98	13	68	99	51	136
SLC35A5	4.20107946573451	4.380775575397344	24.397581422042666	0.1380753139945153	-0.15387600913838584	-0.03844045925963115	0.9202605760489889	0.9375747859368719	0.9296286104341838	31	7	22	33	24	17	51	9	47
PLEKHG4	2.2583352055116075	2.643459631203471	6.045906356280562	0.13812546866362732	0.2431073672529144	0.021955941501845547	0.9518119376793094	0.9313877821627041	0.9535454781514208	15	2	2	11	2	9	6	7	7
WDR44	5.093062729908255	5.214907764315661	43.25626533183496	0.1381383775158078	0.07617639500657186	0.013068746119136105	0.9005568516252966	0.9616337290874385	0.9817559314553802	73	6	90	52	24	34	73	35	92
RP11-166P13.4	1.6769584600245084	2.1827542043709953	5.096121079222133	0.1381645883203078	-0.6370507267169205	-0.04676843623754198	0.9606555896736116	0.8447191447220057	0.8102135584825215	3	5	2	2	6	2	4	4	6
COPS6	5.656619998662773	5.729903426067941	62.47357051371295	0.13817391060672243	0.14897968247096602	0.04047224345366891	0.8806941306852538	0.897318156089011	0.9425422835110697	167	13	89	74	25	51	118	56	117
SOWAHC	3.7549229298182794	3.8535004211481967	15.957337433682923	0.13823199425567087	0.11943842379267233	0.028342896626453454	0.9048413825455798	0.9405815024777348	0.9580212135526135	28	6	19	24	7	11	30	14	32
HNRNPK	9.051432937278753	9.080359290306303	659.9147611775921	0.13824878702478688	0.07896454245560065	0.019020390849866037	0.8499513336707404	0.9446135160765781	0.9742019512845345	901	274	868	709	384	554	1146	583	1128
CAPN3	1.2981695774592692	1.9669167519676298	2.725384574869876	0.13835114901372628	0.04165686777428738	0.0011840581961346595	0.9525282948284696	0.9908203518749553	0.9975715120107395	12	0	3	3	1	2	7	1	7
BTN2A3P	2.531829685272135	3.0890978072383626	7.996884590671003	0.13847556340030945	-0.05296072941180057	-0.008566176263070152	0.9518119376793094	0.9856087782274262	0.9811281445809454	27	1	20	11	0	10	11	5	16
APEX1	5.891799168333048	5.938703968864788	73.87766535633342	0.13851639179378325	0.009410430526152178	-0.005145541829652377	0.8772848521481506	0.9939916120037818	0.9929112225993801	129	37	72	81	41	63	114	50	154
RPS7	7.511629952283325	7.539614214873973	225.84365631840623	0.1385287296814308	0.07959880357916524	0.0221902792300803	0.8514564986447473	0.9413352162864098	0.9721076419735465	425	88	230	262	126	209	372	169	433
EIF5	7.285772736089621	7.312834012519368	191.94384985730318	0.13861052964779486	0.12572274693208077	0.04863732254922142	0.8469986836283344	0.897318156089011	0.9305433037224827	313	56	256	289	97	162	374	122	422
CDK8	4.134356824169111	4.274265038303447	21.388774957088796	0.13862565864734452	0.1342109024293332	0.024783619660299017	0.9059608220803371	0.93203878329619	0.9662022784134476	32	6	45	37	5	18	42	16	45
PABPC1L	4.225609315583893	4.605232533192826	26.82225543795268	0.13894604994636295	0.09453378872158252	0.01757610709404787	0.9367947722611334	0.9691505869605532	0.9712644985039991	89	3	27	68	2	27	32	25	61
RAB1B	5.72576361432333	5.766712800578049	65.11064697227573	0.13911959425046708	0.049958826062589265	0.012969912892766283	0.8698899821415252	0.9691715318150071	0.9831288569805144	124	35	73	74	26	46	117	50	135
MYRF	3.950389624132954	4.562917312462496	26.07288973629456	0.13921420068023763	-0.01927771749422906	-0.0047794407532092695	0.9579696312626734	0.9939916120037818	0.9890071060317914	116	11	40	14	1	12	80	4	69
SEPT7	7.973020077643815	7.998381865062776	310.4835328965703	0.13931851764250222	0.10520518713033425	0.03447897919846219	0.8462041190292694	0.9193461511580209	0.9549429671958894	511	102	480	322	169	266	561	280	508
SETP14	1.258736671737126	1.9816857005093609	2.9176405092744195	0.13940482495573062	-0.2712845242732719	-0.016628287528959795	0.9572754542239872	0.9392931635323951	0.9536000690985099	2	0	3	14	1	3	3	2	6
ASS1	4.350324911477542	4.487932671756007	26.469141713967815	0.13948546256919092	0.08002477143041896	0.009360523226936823	0.9239950776024977	0.9689634837999129	0.9857338741654981	46	11	37	14	17	28	30	29	34
RIC1	6.01796742933614	6.067675525385065	79.80910091742903	0.13957694583924612	0.13333021038018447	0.04353216513516581	0.867811504809202	0.9000836611911156	0.9386674941410103	123	34	122	135	21	74	160	51	158
RBM18	4.172591433139262	4.365513254603782	25.161986689550147	0.13962710231480946	-0.3338737669423556	-0.06720181695776821	0.9311360638397481	0.8590429516141176	0.840609835894429	29	19	14	23	21	15	43	20	25
CTD-2165H16.3	0.393381931184825	1.5223678073960583	1.9282091236360774	0.13984417369904387	-0.19436005973512513	-0.009407196234118889	0.9696274161154408	0.9698635939640553	0.9643094067245427	0	2	1	7	0	2	6	0	1
CITED4	0.5186011374356878	1.5007996129241206	1.4138626160731353	0.13995629724012015	0.2709920639151047	0.010677878865550904	0.9587863673614452	0.9463807725560526	NA	6	0	3	1	0	0	4	1	6
CLIC5	5.710359443433487	5.942716798258866	72.46076532218527	0.14037236379305107	-0.09721414392769324	-0.022913058594788063	0.9250669103689465	0.9625422083035141	0.9633151636852262	133	25	256	52	9	49	139	55	130
GPR89B	1.876004390934351	2.5136455410157534	5.3734828434039885	0.14042869714480655	0.050479011788756384	-0.0023777791059459872	0.9609186834872648	0.9883119216324043	0.9939381635878938	2	5	10	7	1	1	12	1	19
AR	3.4797110010392496	3.755597267973675	14.819263293095718	0.1404289829355344	0.4466785882563046	0.07040642298548319	0.9370069071749942	0.801284874500917	0.8393487563705133	24	7	24	15	2	11	33	25	11
BOK	3.3819237757686507	3.7070028701218143	13.479335801517085	0.1404799449684021	9.946405256259102e-4	-0.004559119250778176	0.9335994526410326	0.9998661886974725	0.9921149872694626	54	3	10	25	2	10	29	9	28
ANKS1A	5.7769414556749785	5.860343263495991	68.40679707926115	0.1404934656489574	0.22090540351611362	0.0662747008893056	0.8806941306852538	0.8338023350595433	0.8965703603503968	146	16	128	96	17	61	121	75	111
SHMT1	3.9100686900511485	4.030845414882813	18.279576676992736	0.14052045630019885	0.1895983144821905	0.04161861286454336	0.9083909795186058	0.9039774757240774	0.932180559106963	39	8	20	23	6	23	30	10	36
RNU1-148P	2.0000010978454945	2.7331655168598346	8.203574599440834	0.14057198808996632	0.0042032737435058875	-0.008471414358314657	0.9665389732312887	0.9992822811943595	0.9734054743194142	3	9	3	2	6	16	2	5	4
RPLP0	8.883697876909185	8.958020909078183	605.5733549314205	0.1406274569746482	0.011926907214372853	-0.008323921213530424	0.8914166899704509	0.9932296064224866	0.9886586156760193	1731	217	394	666	325	473	976	557	1037
GLUD1	6.489798992872118	6.528129725390989	111.40834527107783	0.14074782741949582	0.052841335310811643	0.011212896143302786	0.8633305079113812	0.9666882648881202	0.9859546674470695	152	42	152	130	68	77	179	96	237
RP4-798P15.3	0.6139930901075901	1.5523247310777288	1.5686224481468753	0.14085884715687033	0.21136379715365347	0.009757122664089686	0.9587863673614452	0.9609384791781609	NA	6	0	1	4	0	2	5	0	4
CADPS2	5.946166708751983	5.986225046937578	75.49803899728396	0.14087482733784817	0.10837473076799886	0.033888022362589594	0.8653098485695996	0.9194472460614066	0.9553585204071964	164	26	114	74	33	56	137	58	167
SVIL	7.545367399664887	7.609523172526634	235.44448141331938	0.140937510578733	0.11914999160107083	0.03199125666653022	0.8764510271178894	0.9238151386967933	0.9569240299247764	540	44	465	270	92	179	409	242	408
ASH2L	5.23243323691677	5.286889880563419	46.505672290800774	0.1409433792549059	9.055042873638863e-4	-0.004782029174091813	0.8829413309632523	0.9998661886974725	0.9929112225993801	79	23	46	55	26	30	94	35	84
SAP30	4.542624789991217	4.675625126751126	30.344754889519905	0.140999738987466	-0.14252449977208906	-0.04102465181864156	0.9119724329674201	0.9356879341963596	0.9288306406048517	29	25	45	36	10	24	46	15	64
KSR1	5.376285883562907	5.511121018653665	53.22097730529595	0.14101954054979401	0.20450213981535773	0.05165583849581461	0.9005568516252966	0.8763340608707022	0.9190140361235049	93	7	114	78	19	42	89	65	88
SPTBN1	11.003656550809424	11.065535715996171	2607.016343369337	0.14119550782906956	0.05470732464973831	0.008521287836042588	0.8752538532518279	0.9706483582608	0.9890071060317914	6018	659	6168	2612	761	2298	3778	2383	4736
PPM1F	5.896807508738183	5.99191674527631	75.16001951118815	0.1412026449095611	0.21143152295051446	0.05960475469128141	0.8887668143217292	0.8499677910758027	0.9078938256741854	186	20	136	92	16	70	98	79	158
GTF2IRD2B	1.3018639442699904	2.0751602348924947	3.214878314293912	0.14126562329043404	-0.18159460998803123	-0.00956220784084066	0.9592931407720044	0.9627006811603203	0.9733805757310142	18	1	4	1	0	5	3	2	5
KIAA0895	1.9097187235373903	2.286799435955259	4.4430973240214895	0.14128613992002167	0.031157038099432873	0.0024036105506788042	0.9482534982267312	0.9914272651892809	0.9946776266836979	3	2	5	8	3	3	6	2	13
CH17-431G21.1	1.5392063900530617	2.51008939610039	4.6069650593496085	0.14144992764690972	0.06807354755709594	0.0057907942429908515	0.9647451692507203	0.9874484873730047	0.9853562788423971	4	0	14	14	0	0	10	6	13
TMC5	5.555924300661678	5.69913950620933	60.86727877168037	0.14159060592775524	0.12041813440541875	0.024814954716541736	0.9089804433373314	0.9382105109277813	0.9643094067245427	68	12	148	107	20	65	105	29	145
ATP5B	6.9688236781600965	7.0034021655849426	155.01669713911014	0.14159204373797182	0.089653515001987	0.026390851882111797	0.8582769427059742	0.9356879341963596	0.9662144860543778	306	56	143	214	82	143	291	100	302
RECQL	5.316508710240063	5.420359473555149	50.5633626870175	0.14162177465185116	0.04916502802464855	0.0038722424400074373	0.905985637807104	0.9754271024644868	0.994633323048098	123	23	65	39	22	33	115	23	121
NPIPB15	1.994223557099001	2.5139560115613415	4.827846268918462	0.14176595185587026	0.003591778566515176	-0.004694140646899246	0.9475200744659905	0.9998661886974725	0.9899422761999868	11	1	13	8	0	3	8	5	11
KCNMA1	5.117000227910102	5.26072936471722	45.81296020861408	0.14178964257226556	0.1251076200404215	0.01855528396434371	0.9084705489955269	0.9417888277080226	0.9723359646400803	70	33	51	49	12	22	88	63	56
MIF4GD	3.3528052812111655	3.5195313337991427	12.692281906222357	0.1419068795436634	0.2006939457878747	0.03327656111706663	0.923322075634245	0.9206168112028552	0.9393830561058423	19	3	12	17	9	16	18	12	16
IL27RA	2.8373096681169487	3.1703993444699803	9.676997333490458	0.14201288445824642	-0.07825681880333404	-0.01419858466029888	0.9404702829559531	0.9784298892858461	0.9733805757310142	10	9	17	11	1	10	17	3	18
TCEAL1	4.213187561045953	4.339827801412018	23.353301776868964	0.14205709902209976	0.12144319696280645	0.02353448214671431	0.9097950059302277	0.94319355294123	0.9659646641655926	44	15	28	24	6	14	50	26	31
HOXA3	2.3336983347380347	2.636742549405883	6.26537256769915	0.14214797385534156	0.2548458426243184	0.025320172619141323	0.9450610932981991	0.9259801595315192	0.9427387233063443	13	3	3	7	3	5	6	10	9
C17orf80	4.2970226354226675	4.4194043790161714	24.347167947762387	0.14217364952823677	0.15691577787395847	0.03062137650848831	0.9117389307851578	0.9212255318297266	0.9538799388043429	61	9	17	40	8	27	42	21	36
TTC38	3.8703637507681803	4.032370503006896	17.711466313964358	0.14218275019003518	0.17665908165170566	0.03526550049577113	0.9079707046450686	0.9128855101651617	0.9468313554262363	35	5	31	29	4	16	37	10	42
JARID2	5.974436043621154	6.019295188181815	77.3138943890751	0.14228676825049946	0.14491122303538317	0.04723980913555355	0.8653098485695996	0.8893145862041103	0.9318952023088002	112	21	135	104	37	67	110	74	158
DNASE1	4.644713715542476	4.740785375156657	30.71531636495979	0.1423102506480231	0.16510634183837425	0.03875546551164173	0.8965188559548405	0.9004170159206291	0.9423891776635357	71	12	52	29	8	29	44	27	66
PEX2	4.022035199676793	4.140396336950341	20.552555539309886	0.1423128387268601	0.029518545690662965	0.002764487566345105	0.9153026186746659	0.9881881324807148	0.9960641460924997	22	12	23	26	11	25	36	10	29
CTC-301O7.4	0.0588935788112275	1.2365608515612403	0.9513326787073493	0.1423973502444187	0.17061552686350975	0.005364797114037994	0.9625311219864356	0.9722126875726355	NA	5	0	2	0	0	0	1	1	5
TBC1D4	5.004902683950117	5.1598163904797785	41.67976747529171	0.1423998326236353	0.029108175809403097	-8.208705976088693e-4	0.9158836637483241	0.9875412327585879	0.9984872052966179	113	8	26	71	24	22	80	42	77
CLPX	6.2178328313002025	6.271529784108092	93.07816606782728	0.14265762517891892	0.04337480755480813	0.005943896428543604	0.8766187150196408	0.9741473269482677	0.9929112225993801	131	45	92	134	49	78	184	48	199
NADK	5.621178254249272	5.756565346140852	63.11145298678993	0.14269382267222225	0.16438137429327096	0.04090452470836435	0.8968072659998314	0.9052123004689664	0.9385464989865291	116	9	132	121	15	57	120	56	115
RAB3GAP1	6.720511138718657	6.775303629036678	131.63425514648196	0.14271000567167436	0.11657228009582805	0.03421588371251588	0.8653098485695996	0.9191869911141153	0.9553585204071964	264	25	195	169	73	121	213	114	243
TFCP2L1	4.802406631474063	5.276660978467618	46.25705363761847	0.14273731607988446	-0.592956287413814	-0.07363687817358949	0.9518119376793094	0.7811768556182441	0.7766079191637316	27	37	16	189	8	44	38	22	71
AC002044.1	0.7928170394904451	1.6798493725857722	2.1640060389849842	0.14278587427386075	-0.08862388843654619	-0.0025457937500510835	0.964265745186371	0.983997268027641	0.9921149872694626	8	1	0	5	0	3	4	2	1
FNBP1L	6.442170385885589	6.495483443526848	108.84999625590845	0.14284242289748095	0.012721919362911147	-0.007464291593031019	0.8766187150196408	0.992515418755237	0.9904237791948995	116	40	191	125	66	87	181	77	225
ZNF273	2.6292043652104686	2.979813460078951	7.890923820244042	0.14296718900256034	-0.08494191825679004	-0.014912942948736695	0.9405192851797736	0.9760469136304754	0.9713537731139807	8	4	26	7	1	6	11	8	13
MAP1B	8.986790180471063	9.052421773733354	646.1768823807125	0.1432720059542913	0.045172798768175496	0.0021642964332058	0.883656174967346	0.9754248859857614	0.9972683687084989	1743	215	856	428	331	428	1170	609	1173
RPS20	8.114321905658588	8.184515501273616	355.4186147706625	0.1433144375686088	-0.03344781386663878	-0.024801566891740297	0.8806941306852538	0.9831936850559436	0.9662144860543778	506	211	334	313	216	271	591	260	697
GGT1	2.5907454048872154	3.0347143103522893	7.6223266526058655	0.1433446205695139	0.279134003593102	0.032665566677447466	0.9422693794336322	0.9081905164955021	0.931763465464805	18	2	12	13	1	4	20	2	28
EXOC6B	5.854768376182185	5.906977939748483	71.27344933766727	0.1433687558978836	0.18742202009744452	0.06435667532439489	0.8641360588136705	0.8458028277505442	0.9034251306169149	142	17	98	97	33	82	117	54	126
PPIA	7.653088073878583	7.727787681032577	258.24112443198135	0.14343660657280308	-0.005182041488164657	-0.016546411810254152	0.890025178056423	0.9968198466188137	0.9792907942078892	420	134	166	345	151	243	485	152	449
MAP2K5	3.8704753213844287	4.074274507873882	18.414914372360858	0.1434397391480542	0.20580274146913502	0.035799824154372016	0.9192367907473221	0.908537735129671	0.939156668442713	56	5	26	17	5	24	35	8	38
C14orf28	1.9243482966699172	2.3543293988046248	5.238017680990169	0.14352533214068786	0.18999206402020305	0.012125245080616418	0.9533414157675693	0.9563200890667214	0.9712644985039991	4	1	4	5	6	6	6	7	3
ABCC8	2.121659588989753	2.6247151174763688	6.891311071069046	0.14376993493200763	0.080864091207322	-0.0010151096462614028	0.9587863673614452	0.983788888214182	0.9972683687084989	7	5	4	2	6	2	3	12	12
SKP1	7.460030825926901	7.507938435815546	221.48125449134363	0.14380604198023994	0.02247748583594771	-0.004788323384060974	0.8638519052603378	0.9865637293754165	0.9929112225993801	301	90	238	250	152	184	402	178	363
GFM2	4.128395902240449	4.244015185589147	21.733381825444514	0.14400219392233118	-0.009229621217456739	-0.005175846976953251	0.9116103628506081	0.9953052352036533	0.9923755074612581	28	10	20	39	12	18	36	10	52
VBP1	3.946580138261683	4.070035654755976	19.83349062015006	0.14427372435839894	-0.103856809617361	-0.025789536842038937	0.9178416757833916	0.9606617301245716	0.9564431167024898	32	11	14	18	15	16	30	17	26
ZNF417	4.311998374008894	4.417663620088503	24.0617170659455	0.1442958162363221	0.17645938881612078	0.04440408433138652	0.8957209199047668	0.8984068312340644	0.9318952023088002	41	6	34	41	10	22	36	16	64
GPATCH3	3.2685989156091044	3.5146412441846895	11.925352104020144	0.1443310056074967	0.055799967817552934	0.0031848386042617888	0.9295829735039205	0.9820134963715785	0.9946776266836979	35	4	7	24	3	12	21	7	25
PPP1R8	4.200627165745793	4.333796547616091	22.75697316409984	0.14451955783740783	0.15797799110242985	0.029973086246291362	0.9116103628506081	0.9238151386967933	0.9551618829300988	50	7	16	46	8	25	31	20	43
HUS1	4.472403681877224	4.575862700513318	27.84719522676304	0.14457532265451709	-0.038167828226406124	-0.01599591761104022	0.9020946095592692	0.983788888214182	0.9750367760906619	33	8	48	29	21	22	41	20	57
SAFB	7.410078398331498	7.467340647344731	213.01002989881255	0.14471721174231583	0.11773698067395649	0.03339459520044648	0.8676017968646912	0.9194472460614066	0.955464150585707	532	38	348	285	85	167	378	180	439
EFNA1	4.193423316271107	4.4010258498916235	23.635380368204462	0.14484338793002818	0.2123163422189928	0.0396379092246151	0.9192367907473221	0.9030664416673957	0.9315239181917726	53	4	19	51	9	34	37	11	49
BBS2	4.80143930972573	4.867874716822507	34.45079497450648	0.14497189402599156	-0.01361921719758659	-0.007301660585333245	0.8856060400109199	0.9926183172180452	0.9890071060317914	56	14	35	42	23	25	59	23	72
RP11-691H4.4	-0.020653441033696887	1.364572292037246	1.1545243340717912	0.14508573509675254	-0.15732577181997895	-0.004061608401898681	0.9652593598920362	0.9769513998550332	NA	1	0	8	0	0	0	2	0	6
DDX27	6.51409808745104	6.55445292850936	112.47857640378524	0.14510254756700394	0.1665367393764667	0.0578419711350436	0.8513073828109746	0.8575775292658145	0.9162159818943016	253	39	129	186	32	113	186	94	208
TMEM154	4.288479470263449	4.574862076126645	27.462873956625973	0.14530595232939236	-0.15736998659754414	-0.03416974973282198	0.9434471135179905	0.94319355294123	0.9317450430917572	13	16	58	49	10	12	79	8	53
ADRM1	5.081401787227187	5.246207019070436	43.869687199460586	0.14537391162662283	0.15123052709044138	0.03258126055471006	0.906229577789013	0.9231234087560559	0.9535871419525299	133	15	55	66	5	36	82	44	76
ZDHHC13	2.9099340296743863	3.20129758780893	9.556496643390318	0.14549143317191093	0.11027912655052671	0.011165605721666546	0.9385007604253754	0.9679594327421087	0.9784548194338857	12	2	6	26	5	11	20	8	9
ZNF212	2.451717090634319	2.842194501312307	7.15359204414965	0.1455193863837009	0.11881173884743551	0.010491734560946927	0.9461147383496494	0.9694314605694809	0.9784548194338857	5	1	10	15	5	11	14	2	10
KIAA1107	2.6495014248807336	2.9350883827347993	7.521173762750823	0.14554995538759682	0.14051364126700153	0.01647397591587177	0.9311360638397481	0.9531081073622246	0.9716818668690317	17	4	12	8	1	4	12	8	18
MT-RNR1	12.211782772379712	12.5521748598259	7393.686882618614	0.14571773616107964	-0.30555425160371313	-0.05252141825371942	0.9369980456300652	0.8961081222776536	0.8795657601287598	4449	7627	4145	4888	4669	8038	7833	5387	8221
MVK	3.002784300519039	3.230104676819411	10.089887424732828	0.14599365066734243	0.05482233421001057	0.0037309752950643164	0.9335994526410326	0.983788888214182	0.9935362087955821	26	3	5	11	7	11	13	9	15
EBAG9	4.180992073577218	4.366372169259961	23.983314358716328	0.14617165500745546	-0.10292145103007451	-0.02843721900673215	0.9235843366268969	0.9616337290874385	0.9531260760545283	22	10	31	32	19	12	59	8	52
MCTP1	5.742841341545004	5.862620231863185	70.18046063932725	0.1464401384800519	-0.12228636863541506	-0.042946768058587305	0.9005568516252966	0.9388122680060872	0.9286201346363069	65	22	101	81	62	37	117	53	148
KLF2	5.521469509003338	5.662353976881314	60.32210954506843	0.14664545783867602	-0.12314202675413743	-0.037517419981603635	0.9158836637483241	0.9407867330697061	0.9361958772592234	42	18	165	66	35	53	95	42	100
AKAP8	5.166585652333333	5.352737441980483	47.2739019524378	0.14679838274234805	0.10312306995994723	0.019675903091407942	0.9088242026573975	0.9518930948312976	0.9717306860731348	96	5	128	50	16	45	72	38	101
PPIAP22	3.4744591187260974	3.6271755402052346	14.332018539490447	0.1468273958692026	-0.15917835485977574	-0.03047085771891205	0.9272663744734615	0.9414706304237538	0.9422982923937597	12	9	11	22	10	12	17	11	23
CEP57	5.359915546291691	5.416400182007223	50.183790005907674	0.14684551506507645	0.17210847199995544	0.053136608624096755	0.8672397328792926	0.864920509785389	0.9222691814301032	76	19	91	72	14	49	89	44	86
TOP1	8.215695946778107	8.250121672850566	369.7491951715222	0.14692787131737703	0.0755087725615557	0.01849883597548567	0.8499513336707404	0.9478776243483564	0.9751363369747894	439	163	397	722	155	305	657	282	733
C12orf4	4.280911117273964	4.4559889878859185	26.295719791602348	0.14701707589507979	-0.3159126989520848	-0.07055871152348724	0.9158836637483241	0.8525081563087382	0.8443235930832492	25	10	26	29	29	14	42	15	49
SRSF8	4.19236909881827	4.329671823866931	23.517226015074094	0.1472674533751198	-0.017050711969299914	-0.009540946172606358	0.9106392722548784	0.9931778077917657	0.9853230694070222	30	18	30	25	8	10	33	23	54
KIAA1522	5.6151887007712515	5.780309857458186	64.7151847384929	0.14759304927781175	0.10787665555666272	0.021381246356269465	0.9116102378362725	0.9497331126779323	0.9688194482498146	133	10	47	171	26	76	79	52	124
GPR110	3.2992455194565773	3.7983773826714713	16.805309164582585	0.1477125363621332	-0.6675594828956894	-0.07449805674851594	0.9566338996035352	0.7837339847854407	0.7403445995332624	12	21	3	36	6	11	10	6	36
RGS6	1.4298016168052752	1.9856474556870651	3.4277042299559217	0.14775619732464051	0.43671388757623014	0.02703682840003718	0.9533414157675693	0.8946619128925066	0.9176648254625462	2	2	6	3	1	1	4	8	4
GMPPA	4.05589513576639	4.2716218214255814	21.469561261329464	0.1477569309413609	0.27747510298190575	0.05133650153103284	0.9192367907473221	0.864399023905011	0.9053976841651847	60	5	18	32	7	33	42	8	39
STIP1	6.385141389007682	6.530468395805902	109.51686143935088	0.14790603776320158	0.09905035465155408	0.02145107045166267	0.9006973176965726	0.9504590121518217	0.9709602879573608	283	14	142	260	26	92	192	94	215
MTA1	5.375706100392054	5.552710916098706	54.50383501719274	0.14807590325185652	0.20424010247366517	0.046815684200435026	0.9046907568805701	0.8939743974773303	0.9224217031481322	183	8	76	76	11	60	77	52	104
TAF12	4.399775636516077	4.501120460009184	25.660449662594477	0.14812840917079373	0.1657247103912804	0.041071397010532654	0.887210272683566	0.9020726863716996	0.939156668442713	42	5	41	41	12	23	41	22	55
SLC38A10	6.036362087322894	6.147261090713139	83.8560857859492	0.14836950296575566	0.14883715286667673	0.036356180218372405	0.8888185126376694	0.9132081884559536	0.9472586556417883	267	23	93	131	16	84	145	74	142
GOLGA1	5.038828801097959	5.148889857635601	40.82283420661923	0.1486016033948897	0.20267557215474447	0.054181081588276725	0.8856060400109199	0.8631933923749106	0.9176648254625462	96	11	51	73	10	23	81	40	96
RP11-379F4.4	2.278994245364685	2.619462919312708	5.633875243586563	0.14860312414607912	0.2784519371979234	0.029346291218726762	0.9332479966552638	0.9090462926013818	0.9378143815130008	11	1	11	6	2	3	13	8	8
ACVR2A	3.751227936489526	4.046496491697342	17.538468349170223	0.14861978320644703	0.09308103886844493	0.011642916680487794	0.9233860329814245	0.9674887506130301	0.9810859374050279	68	2	25	21	4	10	40	15	38
GLE1	4.9328718988247395	5.016334752306033	38.680733354720395	0.14863204950073253	0.02205160305914494	-0.002442141833004469	0.8968072659998314	0.9891394670002652	0.9960641460924997	73	18	35	33	25	38	54	35	55
DHCR24	7.213043082356799	7.301649214808263	191.68108787125448	0.1486375103913549	0.04217774397974764	8.169960678373096e-4	0.8887668143217292	0.9785946351355103	0.9994692487219594	307	121	136	297	69	207	365	96	332
BIRC6	8.363411626409835	8.391926410489026	406.5587678467006	0.14878917733107377	0.15251312128779035	0.05993862333450571	0.8313275043885452	0.870458411470667	0.9125381025295285	777	99	666	664	144	403	741	284	796
ARHGAP1	6.252550326338008	6.28866888903378	93.20454380388513	0.14887206828751234	0.16003665988114738	0.05736479743349369	0.8434832904512589	0.8590429516141176	0.9176648254625462	188	30	106	167	31	83	161	78	187
SLC11A1	8.297917982794644	8.421720025338889	415.07025848309723	0.14890161420337444	-0.025600236048220783	-0.014379536299385856	0.8975790660093845	0.9881881324807148	0.9781626277063059	442	130	1308	586	88	363	625	300	832
FUK	3.0629847333300626	3.499968648001648	11.500874379035315	0.14896790915134067	-0.03399549678125383	-0.01402765149038626	0.9424655975237697	0.9892838514931157	0.9750331581515796	32	4	21	21	0	11	20	7	24
MYNN	3.4454472919812393	3.667133349555064	13.508491476846872	0.14902579794378065	0.19919501450291724	0.03141110599069297	0.9200579115076095	0.919003520728366	0.9468313554262363	22	3	31	14	5	6	20	17	34
TSHZ1	4.6757184800681815	4.92080130216067	34.144099766389516	0.1490627666428067	0.15895166606141617	0.031112299732478546	0.9146622140891877	0.9282206885824512	0.9531260760545283	104	3	69	41	8	21	64	37	73
ELF2	6.032165378814016	6.111728020660258	82.19867328509126	0.14938698622508534	0.10531505727733399	0.024193522233795683	0.8806941306852538	0.936117671162978	0.9678262726848877	106	22	189	100	35	45	164	74	179
BRCC3	4.299497171110466	4.423565255232124	24.408563999839924	0.1493947070963988	0.2713527199137177	0.06527000303537742	0.9005568516252966	0.8395321751540543	0.885336834538769	38	9	32	38	8	12	35	35	53
POLR2J	4.812838955942249	4.911501233583376	35.16336652949069	0.14940274418336194	0.023470065883282567	-0.0012016655992340376	0.9005568516252966	0.9883119216324043	0.997982636072267	39	15	36	76	16	18	71	33	64
NR1H2	5.732585328965556	5.797733203583133	65.9140041750987	0.1495295096876037	0.24232822273116583	0.07923992662163556	0.8705067409236645	0.803326358582725	0.8688154394719426	128	25	84	102	17	60	127	75	86
ACTN4	8.654546992570234	8.717555087112004	509.95812518855126	0.14968610702657478	0.09397456615653316	0.02283586372633071	0.8695449779909006	0.9418286167681842	0.9712644985039991	1369	149	955	641	105	474	813	444	908
GOSR1	5.833455601485081	5.8867698940904924	70.98338518095565	0.14975561204861745	0.04168534141661764	0.005383106033728641	0.8705067409236645	0.9754271024644868	0.9929112225993801	92	39	70	123	28	49	122	67	126
TSN	4.745715582930251	4.822935509743583	33.026040455881386	0.14981779414946902	0.2122900503814931	0.05896782640422195	0.883656174967346	0.8586667598871934	0.9054151681105692	58	15	36	47	11	43	45	24	60
ALG9	2.810125507400265	3.061142046666511	8.158962051133122	0.14991007639118378	0.17528003612640275	0.026092340497915326	0.9210755320216402	0.9346726393080561	0.9553585204071964	14	2	14	13	3	4	18	6	22
KLC4	2.85001987281205	3.105794393664224	8.617504654568044	0.15007431548059294	0.31699053437585556	0.04311410632512452	0.923776548116805	0.8683185931349507	0.9160690372046127	14	2	16	13	2	7	11	13	16
KLHL7	3.912957036988877	4.084451040200023	18.632688145628624	0.15017999451094574	0.13002430860447356	0.0261819056901935	0.9075435521154112	0.9403050938723729	0.9625395691058561	38	3	29	25	10	15	39	9	47
SPG11	7.179702442401037	7.209065346022542	178.21194030605298	0.15027551820746787	0.1602993065606493	0.06276595559288566	0.830591525958709	0.8570920936841244	0.9069350135803276	315	44	297	250	77	160	348	155	295
CCT6B	0.6288139140273349	1.5094646573039876	1.6855015474576958	0.15048518452781126	0.619538490808515	0.0291423817903296	0.9550197914217565	0.8595804223033191	NA	5	0	2	2	0	1	3	5	1
CPSF4	3.9756897430244256	4.219629502732604	20.448455595205964	0.15053569109104037	0.3032264085365934	0.059083893445134386	0.917597590143594	0.8489500661155743	0.8917324166918562	45	5	31	38	2	27	24	20	41
G3BP2	7.164564265231849	7.212873084170914	180.13910704488077	0.15062889021475104	0.029716674281079606	-0.0015155933716392426	0.8631877318480988	0.9832858396558679	0.997982636072267	186	105	216	281	73	147	296	153	320
BAIAP2-AS1	4.378037943378149	4.476680836776721	25.381145225152714	0.15075615532915748	0.08810738168593692	0.018102499241969012	0.8930655218440514	0.9544880082060485	0.9734054743194142	62	12	33	25	8	18	52	17	55
LINC00294	3.2200043522247306	3.395719980137191	11.701587805077978	0.15079564381251226	0.046892764087756444	0.006702869071497663	0.9246689399034549	0.984375659945605	0.9890071060317914	17	7	12	10	7	6	30	10	14
RP11-793H13.10	0.464664823305661	1.4315326261704477	1.3672326507864032	0.1508676331234939	0.18103612221028034	0.007734960724157468	0.9556684481898012	0.9689634837999129	NA	2	0	1	6	0	1	6	1	1
EPRS	7.222129337735996	7.26521945046528	186.21457371306334	0.15087823349838075	0.07410966423203626	0.01688149777339898	0.8573289440933576	0.9510699381132809	0.9778865964563246	350	64	150	285	106	143	370	158	311
POLH	4.035116736816528	4.342802808022254	21.910163677705672	0.15098721788182867	0.12491897409554532	0.019793590515933518	0.9223213199811239	0.9514667528335516	0.9689658366435475	50	4	37	52	2	16	47	11	62
PDCL	5.005074669022519	5.111449681823628	40.72154785436436	0.1509977572119054	0.013422509145907677	-0.005303735475197874	0.8930655218440514	0.9931778077917657	0.9929112225993801	74	9	70	32	29	35	76	30	67
PTTG1IP	7.834932034576399	7.846906559554529	278.55763667015316	0.15120967168005847	0.1606313899696454	0.07750052272045187	0.8005468162439736	0.8395321751540543	0.8688154394719426	509	85	400	407	113	239	503	251	507
CCDC148	0.646160492018144	1.62743358187972	2.27435580171814	0.15155549185873854	0.5411053468982557	0.019475710732432597	0.9646075814548764	0.8985221977081349	0.9235985062490415	2	1	5	0	1	0	1	6	5
SEC23B	5.538855824180391	5.590846330298723	56.98023562306067	0.15170151618769645	0.10911864399529955	0.033737474494219315	0.8601736693139338	0.9259801595315192	0.9553585204071964	80	16	99	77	29	49	109	38	118
HID1	3.974209807495747	4.167144998042611	19.902964763687756	0.1519004441151158	0.09847991834275742	0.013821147251500842	0.9172890309291559	0.9616337290874385	0.9778865964563246	21	6	53	26	6	22	27	10	51
MYL12B	8.08659041494539	8.123275277251995	339.78975110735513	0.15193169933078632	0.058604647928679476	0.0094712072347775	0.8444108571659914	0.9627006811603203	0.9884940297641256	478	171	358	380	188	301	542	259	666
CHMP4B	6.681861150889263	6.723220325708795	127.81962398557927	0.1519745729761446	0.09969003757400101	0.027530826982404305	0.8553523940253909	0.9309927961768297	0.9643094067245427	157	50	194	145	71	135	202	106	198
ANKRD6	3.536493188519516	3.700811635949174	14.170897543501903	0.1521337171529453	0.270791830922371	0.05125647358921386	0.9124158818315085	0.8679939758500425	0.9084293150838951	20	3	21	21	7	12	15	18	31
MED17	4.60087087611957	4.741809875427758	30.697176804532155	0.15214228506310568	-0.010488665669579069	-0.009840550205691174	0.9079707046450686	0.9942617754659371	0.9853562788423971	46	9	22	86	13	22	50	24	66
IKBIP	4.363457943417547	4.540406471588138	27.852210405515443	0.15216532437415212	-0.1487861801584957	-0.037589663856843494	0.9217503022057102	0.940569422764111	0.9291175227533468	47	20	33	13	16	31	37	11	49
HUWE1	9.12931306053372	9.143172863678695	686.5517499499623	0.15217570770152586	0.14754527786920804	0.0660522194997098	0.8017355427488563	0.8671565357674871	0.8973878556376406	1556	224	904	1001	226	614	1186	571	1335
ELAC2	5.2209869412870935	5.423882595877976	49.489044687264496	0.1522681231298298	0.204207787665122	0.046938647315241694	0.9048413825455798	0.8964493151628725	0.9224217031481322	142	5	73	92	10	46	83	53	88
LRPAP1	6.593674010887038	6.633707840957708	119.96906009012433	0.152279536580891	0.05561369523821961	0.010599443313954113	0.8558151286581467	0.9648463090169993	0.9867028529648335	239	60	99	155	54	100	224	91	213
USP33	6.481358552214838	6.515258818713856	109.43873742160702	0.1523110745292677	0.1708527093775702	0.06887300185387826	0.8377020151537705	0.8458028277505442	0.8960091945043985	204	33	158	150	46	67	240	96	224
EIF3H	7.04748040918473	7.10523920360599	167.77622175649168	0.15246317914800553	-0.010657203146634259	-0.015910652798440023	0.8653098485695996	0.9934348121497806	0.976306764906472	210	99	173	177	95	141	248	138	304
FURIN	6.671828397514418	6.7118718270966875	125.54057081315236	0.15252526495576654	0.16659016023128898	0.0603374179409996	0.8390704702634506	0.8560015884724078	0.911343984988295	244	46	189	204	30	100	220	118	248
PAX8	1.6716637493086774	2.296592639012271	3.9848140114839823	0.15259355186507276	-0.016460127868335946	-0.0034559596982133237	0.9512485502243659	0.9953052352036533	0.9921149872694626	11	0	2	11	2	4	8	1	10
NLK	5.184828504665615	5.253912692979967	45.210148018164034	0.1527040008775365	0.0428354883502162	0.006123914168532365	0.8752253139037566	0.9766420351872755	0.9921949552830001	53	27	62	74	13	36	77	38	81
NDUFA10	6.613570461677957	6.634504705753276	119.52771831054964	0.1527189183387755	0.13445232132720544	0.05477770704197632	0.824594206773785	0.880182611884399	0.920432722097685	248	48	150	138	48	99	201	102	243
ARL6IP1	5.951882328276349	6.0935026005963655	83.22442857909682	0.1527216250244727	-0.25169503904078344	-0.07125348029032497	0.9118542147243884	0.8635841636279804	0.8599719557069965	52	47	75	136	64	62	132	57	124
DCUN1D4	5.1650377962636345	5.2315455116446294	44.40277259154519	0.1529262057722805	0.08255485215087474	0.017692542723687577	0.8847210145931882	0.9518930948312976	0.9744149143952304	44	19	63	79	19	35	61	45	85
RBBP8	5.808055431611179	5.85134536525371	68.8442231043008	0.15314570186590776	0.13529491502719182	0.04601409900050866	0.8548412748656948	0.8987408593102857	0.9333158763513345	125	25	71	101	33	73	116	42	141
TIPRL	4.853564691881017	4.932569725270307	36.075755430979626	0.15320644970316047	0.03718201737468246	0.003949718678381266	0.8811089004546026	0.9825428817672771	0.994633323048098	69	11	37	37	26	29	56	33	62
MAPRE2	6.0806120277355555	6.111113058080788	82.3887214893851	0.15331495351614832	0.14385740538000885	0.057348714053916124	0.8353549383249304	0.8724621427735002	0.9176648254625462	139	31	137	104	30	64	156	61	183
SLC8A1	5.569281414714884	5.851010567087385	70.57608606706738	0.15336131766299327	-0.39693685523134575	-0.07488010178810044	0.9263469372196261	0.8258538663927425	0.8115648926777689	85	75	143	27	15	60	86	43	100
TRAPPC12	5.336445014441436	5.548783043874751	54.063708740901305	0.15338093924138413	0.17296674878295332	0.03725664672910462	0.9083909795186058	0.9179058714370486	0.939156668442713	165	10	83	95	6	33	105	58	113
MFSD10	3.7339078390785594	4.155334771146992	19.043152919718874	0.1533970465892914	0.11235729843102805	0.01750776107310708	0.9332479966552638	0.9657832350362227	0.9689658366435475	79	2	16	36	2	10	27	27	40
CERCAM	4.608824474246031	4.8927387762777075	33.89774384185846	0.15354959353783615	0.14041926537120006	0.023811988395973482	0.9244091399435195	0.9446135160765781	0.95987691373916	115	12	24	61	3	19	56	48	55
CNTNAP3	0.9768091530543673	1.8136983453011166	2.456315764530071	0.1540171765389895	-0.4074081910283296	-0.020064866542040184	0.9566338996035352	0.914005519000472	0.9318952023088002	1	0	13	2	1	2	2	2	5
TKT	7.586357131341251	7.613319465070386	237.36886625354234	0.1540385850088223	0.10116617567099018	0.03340986382507676	0.8337265942108484	0.9247987008207662	0.9556523003408786	369	94	223	400	115	207	386	185	490
SYNJ2	4.228216180982795	4.368529999658778	22.859724277451694	0.15416263733798044	0.177200409387581	0.03847327819094436	0.8895674838101798	0.9020726863716996	0.9424350547120353	42	6	44	38	5	18	47	17	52
CYB5R1	4.345793144210559	4.480389996295915	25.8313351955696	0.1541943535617063	0.140870089617092	0.026197549335551056	0.9048413825455798	0.934945572287354	0.9592750128383972	50	8	35	20	16	12	37	34	52
DCK	4.687966602557874	4.76490397636811	32.35290791606037	0.1542027340246241	-0.07435586952014728	-0.025565314561555256	0.887006877837734	0.9644449291244042	0.9633151636852262	47	16	30	36	23	23	57	24	54
GOLGA7	4.789152668341332	4.907479014653161	35.24261525384276	0.15438169429700818	-0.06856457219215288	-0.027223616171407748	0.9095171260674733	0.9694314605694809	0.9619847615907524	26	13	78	45	20	22	51	32	70
RASA2	5.320659368164738	5.388433834299135	49.32112838452745	0.1543849343334311	0.1177119541771403	0.03154842448424354	0.8741381950530834	0.9261246371438294	0.9569240299247764	83	20	91	48	19	27	109	44	96
SIRPB1	3.584463707508242	3.8627404426394203	17.122952304096923	0.15446806959418555	-0.4132209950101824	-0.06494152804801546	0.9409792893579902	0.8439017822713015	0.831230589532072	8	10	38	11	14	15	17	7	32
CHST12	4.435333997774246	4.551465181512245	26.555479714389275	0.1545609529818787	0.10833204075886989	0.020144471679537836	0.8914166899704509	0.94319355294123	0.9723359646400803	34	9	62	38	7	22	46	21	57
PATZ1	3.5902201100548368	3.806801617573696	15.115414412916191	0.1547227428589812	0.20408649734011625	0.033694734440354035	0.9172371444397172	0.9154393413356032	0.9425422835110697	21	6	32	23	2	12	34	17	19
NFIB	8.083117904057014	8.115500340321619	336.2959821024173	0.15490248148455002	0.14634275732476748	0.05068439209939549	0.8361241925647407	0.8825132883974766	0.9272200934546724	701	109	564	311	141	267	602	351	539
RP11-448G15.3	0.8213818019750968	1.8550341857386545	2.2011801428291933	0.1549285546198818	0.22349561604843482	0.010163803256880273	0.9591553575890844	0.9577201064312629	0.9698920793267953	9	0	6	1	0	0	9	1	7
GOLGA2P5	3.2520952890696226	3.7669758859340434	14.177830878945898	0.15523062673792823	-0.11403348395784224	-0.01787077907113657	0.9458519762892126	0.96891057390971	0.9669476265041161	19	4	31	43	0	12	34	10	17
CTSL	8.22979017038178	8.519997838851856	450.88501493058	0.1554568962756231	-0.40611517661452196	-0.07665679407890272	0.9332479966552638	0.820722513845853	0.8095314432029511	311	348	135	759	340	367	716	238	610
ACOX1	5.998187094048104	6.031550997805781	78.68424146182114	0.1556629531521598	0.08983348937989045	0.02936100466106437	0.8462041190292694	0.936527387052878	0.9621514561994103	109	39	96	102	36	78	133	60	132
LYRM1	3.324438281610505	3.7079142259439113	15.05936089738111	0.15571692236764575	-0.05056995661264372	-0.012479328321928372	0.9487874207004062	0.9871311211805627	0.9733805757310142	6	4	13	28	15	7	34	19	8
SEPT5	2.976019365628303	3.369595772862731	10.349960826467598	0.15576255499996638	0.05383754268290602	0.0038821782480817947	0.9332479966552638	0.9845679216189198	0.9929112225993801	39	2	22	7	1	12	15	9	18
RSPH3	4.578277939268051	4.700612876534813	29.705973294017543	0.15584290219769453	0.1168752804783194	0.02574507051728041	0.8965188559548405	0.9389599175889878	0.9643094067245427	37	8	50	51	14	23	72	13	67
CIAO1	5.702844926284584	5.7764972615851615	64.43634145240445	0.15586015050663807	0.18973306109555582	0.05808254593276444	0.8589799750336954	0.8528492162873262	0.91493033690215	157	20	96	94	14	60	126	49	128
NUAK2	2.775697504009711	3.163671535696151	8.787923964306355	0.15588170433434542	0.20275725191472715	0.022980463707860426	0.9327416546100806	0.9356879341963596	0.9556523003408786	31	1	7	15	2	14	16	5	13
EIF2B1	4.975915188079635	5.085513960328683	39.25151108835355	0.15592382256701004	0.1414941632291769	0.031353826085356806	0.8882122288860862	0.9191869911141153	0.9554325747701619	106	9	32	69	15	29	73	39	73
HSPA14	3.8193972768710776	4.07512794642236	18.26224396534834	0.15596309078947682	0.06599575631415658	0.007456384013675724	0.917597590143594	0.9761012273954522	0.9886586156760193	21	4	27	58	3	17	34	17	28
ZDHHC7	6.133154299863755	6.156848583381222	85.26006613529732	0.15628998255605514	0.15514379031206224	0.0653454281286019	0.8225333827515846	0.8533113033028887	0.9000559366116749	165	29	108	113	37	78	155	68	161
KANK2	7.790058417564506	7.881292535679242	284.6380966327486	0.15629735949457974	0.18220629293462504	0.048592515382005215	0.8767325416055676	0.8869111756896962	0.9250733878518931	787	63	511	303	80	241	439	361	391
TMEM259	6.336298752012622	6.494542685927674	106.87710367355913	0.15635683056402244	0.1425578531663683	0.03223202068793512	0.8981324003409825	0.9273529596248631	0.9534401201313587	326	17	211	142	18	111	166	97	187
COL6A3	11.168243228084533	11.378649961573641	3255.3291318145634	0.15649591157829526	-0.2053674301213859	-0.048916746806578836	0.9284757037837222	0.9178133298916409	0.9084786928247812	10435	1416	788	3669	2007	2597	4351	2678	5129
FHIT	2.4616112602995397	2.6932557994187345	6.341853593506921	0.15649796465355348	0.2367097204722903	0.02942970711486057	0.9247622533567287	0.9186854715407108	0.9400202317757933	8	3	8	10	2	7	12	6	8
SESN1	4.907872393848104	4.971135099783954	36.55736881127569	0.15654269650599154	0.1434465090215999	0.040552039213912865	0.8680996834014895	0.9052123004689664	0.9414930833836774	83	11	43	41	18	34	71	29	62
MTCL1	3.503012392686622	3.9340582855141615	16.11981946373022	0.15670396036741374	-0.07780687893755062	-0.00903344732300544	0.9345144050145919	0.976912669317339	0.9815143305009454	90	3	12	15	2	12	33	16	21
FAM58A	2.6589360574319945	2.9484047167272203	7.9939080413226575	0.15671719777783075	0.002476710435718729	-0.0034993392220405246	0.9360940805250499	0.9998661886974725	0.9929112225993801	20	2	3	11	6	8	9	7	14
LBR	5.976874170134123	6.0552544528036885	80.19262303215038	0.15674036485429022	-0.061236915465044825	-0.02953867199600724	0.8881869047181586	0.9689634837999129	0.9571773968458959	63	44	104	133	41	64	140	49	156
SLC1A5	5.434610316423288	5.603013262886929	56.704412732143545	0.15712884344954497	0.048175405110062165	0.0064281073483582795	0.902851687412679	0.978857713016192	0.9904836296826657	132	8	42	154	21	46	106	46	106
ENG	7.378466700087804	7.450678383055815	210.41548520820692	0.15727368882492743	0.12009549121283022	0.0315321824110248	0.8661753105059653	0.924924573756551	0.9576095469425928	498	70	404	279	38	154	385	164	480
KIN	4.1783889313320675	4.359423566336828	23.00345472218196	0.15729338358228803	0.08137925068767751	0.01262548414812247	0.9037572130930412	0.966527864441225	0.9810859374050279	51	12	25	42	3	16	47	14	55
ZC3HC1	2.7126583967347084	3.0297439167038833	8.282043422631299	0.15752972858184566	0.2905343243171733	0.03351725546780553	0.9335091689714873	0.902891508040763	0.9282599421802119	18	2	4	17	3	14	9	7	12
HARS2	3.970240208945491	4.184609605487294	19.698039349383162	0.15760560777139068	0.18421417429678608	0.03317216755032142	0.903904412446744	0.915897503870838	0.9497936966837623	39	3	30	46	4	15	32	19	48
HEIH	3.7236946586758863	3.914596023302616	17.030200836411254	0.1576216483197172	-0.0389452646600515	-0.01315004640435965	0.9133858368248059	0.986004929816282	0.9772122810997894	20	3	35	15	14	11	27	17	28
PRKAA1	6.802413981041636	6.84780210870606	139.6955123578314	0.15764541964665102	0.033188383344439444	5.164151946517195e-4	0.8514564986447473	0.9810872510415354	0.9996453093478047	164	79	216	144	62	121	225	104	270
MAPKAPK3	4.551490268093019	4.955433268361066	34.933298961056295	0.15772546721028027	0.0011672261562089142	0.0034437986316652857	0.9311360638397481	0.9998661886974725	0.9941268368025195	91	6	27	120	2	43	57	20	62
ZNF684	1.5502532017817723	2.431609219823902	4.291513412613201	0.15772936143416205	0.690590328715925	0.046682288508647675	0.9587863673614452	0.8095754194536944	0.8445288149948025	10	1	4	8	0	0	6	4	26
MAP3K14	3.987760070632035	4.36094136901263	22.238260292548343	0.15777817283327578	0.037438698776595974	0.004573612124515935	0.9271035969825688	0.9877210585581995	0.9929112225993801	80	4	46	28	1	17	40	17	52
NR2F6	2.763186709395165	3.2278491759353676	9.01688313033019	0.1578395278724023	0.13447226749505253	0.014703140991572366	0.9360940805250499	0.9616337290874385	0.9733805757310142	28	1	9	22	1	12	21	3	17
NUCB1	8.057048180670908	8.091626514337484	331.93263678015916	0.15790298017960297	0.09455464828022211	0.02760453045340845	0.837822875149438	0.9340427250425101	0.9678262726848877	683	156	309	348	158	292	514	305	590
SENP3	3.1449513466415073	3.724757436143458	13.408352946416713	0.15796653906401506	-0.006236009623983902	-4.998295491868253e-4	0.9450610932981991	0.9983767757431624	0.9985134272570259	52	0	22	24	2	5	27	17	25
MOSPD1	2.5917987788728443	2.993062445271051	9.49494366274464	0.15808205172449602	-0.43244510454073254	-0.048070405785538464	0.9480279755806914	0.882273368429115	0.8499562251244108	6	10	6	5	8	8	18	2	9
TPCN1	5.975352121647792	6.152163027756504	83.56013549952716	0.15819213544497782	0.12445776150293049	0.027361554886413682	0.8992123525441273	0.9389599175889878	0.9584797540207837	161	13	202	159	12	71	135	73	181
GDF10	1.9629386759262812	2.590240568875391	5.590976763671745	0.15825707549192225	0.3597266628217397	0.027303626775995186	0.9518119376793094	0.9116061501073647	0.9254665226186345	21	2	5	2	1	1	6	13	10
MYL12A	8.678121010385228	8.704379957641121	508.11142448892537	0.15842965419552565	0.09729977536969679	0.02885749170993151	0.8225333827515846	0.9282206885824512	0.9636079018384941	806	228	688	472	262	428	880	391	1028
ZNF33B	4.934962165604275	5.020828498649462	38.35795836263455	0.1584409037198896	0.06873146631253922	0.013421633263742846	0.8839062905885627	0.9655855521245718	0.9810859374050279	67	16	45	37	23	39	80	17	69
RARS	5.197174734589898	5.280657766606704	45.63617239208366	0.15850740195841784	0.11993236244783104	0.03027410513250552	0.875284793264371	0.9275378553205483	0.9576095469425928	82	22	44	83	13	44	96	24	90
LRRC8A	7.0167639471649	7.085070501187871	162.66829232195383	0.15865249814159937	0.15373740787948081	0.04519121869451175	0.8553523940253909	0.8951758245917015	0.9340189917492392	452	36	256	233	41	150	288	138	305
TPM3P9	3.987731145402616	4.136713880897549	19.249375480010478	0.15869934826130305	0.21313416346252628	0.044733782518871876	0.8930410493880606	0.8838857061301735	0.9291175227533468	49	5	25	29	5	20	36	12	44
SLC46A3	3.188661253720549	3.460625830264867	12.57991949476038	0.15880243765632907	-0.15589542180818605	-0.027800968412279067	0.9332479966552638	0.952079292717119	0.9411229476913678	10	11	12	14	7	8	18	3	35
RP11-196G11.5	2.2928683074138196	2.8310046371459343	8.105416057191189	0.1590683872427496	-0.45219330023626864	-0.044891840926283406	0.9518119376793094	0.8875652251361624	0.8522126397959756	5	12	3	11	2	1	14	5	14
CCDC141	4.785533646181075	5.0607646124521946	37.89068804247896	0.15913611507315892	0.21871467478042644	0.042538350309564266	0.9175484930901531	0.9052123004689664	0.9226719015767448	86	4	39	105	7	39	96	34	42
LRRC69	1.153991936845311	2.0437191070645984	4.10272962249972	0.1593335230241613	-0.3541136901690048	-0.023859735550976698	0.9618197814615319	0.937801394115827	0.9091748063502283	1	7	2	6	0	2	11	2	1
ADAP2	4.941271017977859	5.0625712311669435	39.5513753164243	0.15945601875581603	0.11408214634664589	0.019806478531962234	0.8961145189056567	0.94319355294123	0.9713537731139807	80	26	48	34	10	30	40	41	93
PPP2R5D	5.037340307501156	5.143628818650163	40.87388815124247	0.15966384504247252	0.22957933739348074	0.06238975317720857	0.8736801671542586	0.8408929127947902	0.9002839283667524	105	7	53	58	15	42	65	39	77
ZNF182	3.383937406419261	3.657410702017684	13.379307271189864	0.15972433890750876	0.04381125541786546	0.0013763755192255393	0.9202543118141148	0.9853159302320419	0.997982636072267	16	1	31	23	7	12	18	10	32
LAPTM4A	6.5725625871566615	6.633180987585321	120.54266698675639	0.1597323856388042	-0.009180626209483133	-0.015003697540770272	0.8653098485695996	0.9939916120037818	0.9784548194338857	122	56	151	141	80	94	188	108	204
ZNF454	2.037243664326458	2.48726744614285	4.907642177629624	0.15996463246708595	0.10386353747415242	0.007228204379387131	0.9377533361776274	0.9725893532610117	0.9853562788423971	4	1	11	12	1	7	8	2	10
RBFA	2.7471912292054497	3.2501868089471553	9.627181203412924	0.16008835497371188	-0.11154838400717752	-0.0169944570198054	0.9447607817223719	0.9694314605694809	0.9668215478341702	39	5	7	14	0	6	12	11	18
LILRA1	1.8859486299164734	2.618858655997247	6.7834844376691805	0.16011924763382812	-1.0694840891004096	-0.07579520498873936	0.9644094431736202	0.6990307702830703	0.6556204324316924	4	3	19	0	9	4	5	3	7
DLAT	4.8489048272235005	4.917164845280892	35.64310863676292	0.16017188023234516	0.01340762930624659	-8.929570506488523e-4	0.8752165430087134	0.9926183172180452	0.9984872052966179	71	15	33	38	22	27	70	25	63
RRP36	4.320242832046877	4.484984852581892	25.065511761472973	0.16018822819540085	0.18708450173631097	0.03708800125888972	0.8998120223553532	0.9055145539829191	0.9403950139043933	74	5	22	42	8	29	49	16	46
CIRH1A	4.405666889054824	4.526120704270264	26.600045374387577	0.16020123438762243	0.030987040502209708	8.946576480665604e-4	0.9005568516252966	0.9860478554711599	0.9985134272570259	65	14	20	31	11	13	61	21	50
RHOBTB2	6.420820428505962	6.599467813214805	116.45063095801878	0.16043370258630135	-0.02671086009935021	-0.013379234883160682	0.9076292648601995	0.9883119216324043	0.9784548194338857	228	70	121	251	10	93	194	104	186
SRSF2	5.292310971509422	5.393039303857388	49.544789982314946	0.16052603161902432	0.13026327146153394	0.029955417669827306	0.8766187150196408	0.9265181936539593	0.9576308623749693	82	26	94	53	10	31	79	55	99
VSTM2L	3.6140324660825947	3.9515614403281174	16.87946138177702	0.16054705339792738	-0.08201970207384766	-0.017915286505667122	0.9295829735039205	0.9725893532610117	0.9694826581224584	42	9	10	44	1	16	29	10	31
STARD13-IT1	1.0912384775100774	1.7774943366180245	2.3704298721871795	0.16090655396203013	0.061177353646471117	0.00258017915481149	0.9479156786719574	0.9878736325501989	0.9929112225993801	2	1	3	8	0	1	6	3	3
CFAP44	4.476710805102274	4.814692778372556	32.183345946092196	0.1609583786260822	0.034286429993524624	0.0032084500425666215	0.9265729609122983	0.9881881324807148	0.9947046483998894	67	15	81	34	1	39	55	19	52
UTP18	4.5735531416544974	4.6425344535994775	29.046149041107423	0.1609593251011837	0.11682879121449821	0.030270916859043238	0.8744833215803937	0.9339359069807139	0.9574765724828498	50	10	44	27	16	23	46	29	52
HEXB	6.62746471993138	6.7824199858387075	135.1382929164107	0.16099899541799076	-0.24807209083669815	-0.06890704477271307	0.9005568516252966	0.8706364992596727	0.8652656775337383	115	95	110	128	105	106	172	88	247
MED9	3.2066776195791014	3.568640121174506	12.478360283141258	0.16104620160808228	0.21374067823896462	0.026838257492043126	0.9332479966552638	0.9306447130118685	0.9471565357461936	25	3	6	35	3	21	12	6	28
FYB	7.298142436475969	7.465124860893366	216.07964028114512	0.16111610371317533	-0.21917973206650354	-0.059522055413618095	0.9079707046450686	0.8957654758781507	0.8851663028803193	152	174	430	144	90	163	325	140	389
TMEM164	5.386825043811383	5.623444681076191	60.22817831778995	0.1611324078353328	-0.31618731663952326	-0.06831423933967208	0.9061297465993878	0.8580739827776673	0.8445288149948025	101	68	35	71	11	43	82	42	93
CDH23	4.559161845162539	4.80009437833404	31.524847357692906	0.16121319977872153	0.34039428451592574	0.07259132802576046	0.9105162945967505	0.8186701617121871	0.8579788066883682	91	3	42	46	8	30	35	45	62
GNAI2	8.531777352672622	8.572490281015673	463.63379468554507	0.16141255912231114	0.09866787717877568	0.025226528948973127	0.8409400769147073	0.9339892165875248	0.9676840724684187	651	225	811	397	196	431	691	424	813
HSPA8	9.563870262882805	9.62826376890795	963.6540391811789	0.16158064198717123	0.051539635861000285	0.005334538113179883	0.8564090454113055	0.9712963748251664	0.9929112225993801	2513	224	932	1018	605	848	1610	745	1815
TRIM24	5.099211967060466	5.153867903816576	42.47327480494809	0.16167947222346374	0.038294003669072055	0.00680598920624328	0.8676017968646912	0.9793615306197581	0.9905990736645772	50	24	52	55	20	39	61	35	75
CAMTA2	5.774553456616788	5.9311654448221915	71.42883402008788	0.16182174299451968	0.16156614636242533	0.038029062683282905	0.8887830038857191	0.9144130460037493	0.9414930833836774	187	14	151	102	10	57	140	66	136
HECTD1	8.105896353038151	8.14069943102975	341.5763319575195	0.1618690126262081	0.13612263907215305	0.04875722255427897	0.8244143530801595	0.8959185841361513	0.9305433037224827	680	70	482	522	165	304	607	264	687
MTOR	6.378059838498613	6.457645426047979	104.55862148489088	0.16235919061839013	0.15222421388399687	0.04199741705599503	0.8599148304820683	0.8985221977081349	0.939156668442713	303	31	125	164	22	91	181	85	222
CHCHD2	5.6769904564631455	5.759341507348804	65.00829747738932	0.16249920590868414	-0.03236408676287588	-0.020175196325521404	0.8856060400109199	0.9841098761045697	0.9717861221627018	130	30	38	93	38	49	130	47	104
C11orf65	1.9830022587753724	2.599027773875372	5.4254830727945205	0.1625372140435571	-0.12991701907269734	-0.012532267818973628	0.9485955287153283	0.9694314605694809	0.9713537731139807	4	2	21	8	0	3	13	6	5
RILPL2	5.472991920707156	5.554307936706052	56.28595088341154	0.16291016869596234	-0.028730822336661833	-0.018565301651018922	0.883493566052103	0.9853159302320419	0.9733805757310142	63	29	116	44	27	44	85	49	98
SDF2	3.881188383109523	4.01076290671989	17.752842647171484	0.16296693078825836	0.13207288770181844	0.029893094479400063	0.8930655218440514	0.936527387052878	0.955464150585707	28	7	22	33	6	13	33	10	48
LL22NC03-2H8.5	3.7487337306035857	4.057084063501619	17.717839413909193	0.16299449964348992	0.121935480037705	0.018037250141331933	0.9183158556187604	0.952882750124219	0.9725653832709621	40	1	28	38	6	12	49	10	37
MMP24-AS1	5.2193817254169135	5.3487165827337115	48.79337624655958	0.16305702565986901	-0.07857241705214106	-0.02963969277837357	0.8903737736519628	0.9651842158072013	0.9537286742749558	64	38	37	89	13	28	86	44	82
FAM193A	6.151103540699852	6.397992207822756	99.50468545014913	0.16320873357844348	0.048704007822377084	0.008772963850714471	0.9140024580591843	0.9820134963715785	0.9879549314661256	285	6	241	139	23	79	177	90	181
NIN	7.163689193004036	7.209750639454879	178.21823358015848	0.16328845570705916	0.1398934010600036	0.04417961280083209	0.8377918169811303	0.8963555490312343	0.9373665174109559	368	65	350	185	48	150	306	131	408
FTH1	9.862917369578925	10.064762364016717	1313.9945063700316	0.1633210257641486	-0.1749866025465965	-0.044345516420625286	0.9084705489955269	0.9272989264730475	0.9176648254625462	1280	695	1082	781	1275	983	1872	1272	1721
FRK	4.099705874157705	4.252213364432941	22.517021881628168	0.16334685337399768	-0.15868446400030942	-0.03842584253350791	0.9119724329674201	0.9359473553030336	0.9291175227533468	33	16	12	31	13	11	29	19	48
RAD51-AS1	2.573230908871295	3.237642983084855	8.864730186769611	0.16338036230617378	-0.26630887495491967	-0.027782170351192206	0.9468703847757516	0.9268853251903066	0.9343972204145333	28	1	8	34	0	6	17	4	21
MDFI	2.927413065642806	3.333715835402409	9.793987204287923	0.1634343425571678	0.05408609283743491	0.0025593248477884297	0.9265729609122983	0.9841435831989402	0.9957106265430055	32	1	13	22	1	9	19	6	23
TUBGCP4	4.114867114575205	4.262674516615702	21.19292944868423	0.1634928313968299	0.15663567887897636	0.03427063423056863	0.8914952786036592	0.9217982229885938	0.9498517250046166	34	5	31	42	8	14	44	12	59
CSPP1	5.523151033185124	5.627919610027176	57.99680437050209	0.16353840841339431	0.1661679830931495	0.040775762506966635	0.8748833327485581	0.8986746564569925	0.9386674941410103	124	16	135	54	14	54	87	54	118
USP35	3.8709748859414823	4.324268543342925	21.656627069056817	0.16370268488913606	0.15415541978132424	0.025465461790410038	0.9311360638397481	0.9490693177000857	0.9536000690985099	77	2	43	29	1	16	26	30	45
ZBTB20	6.3539498173472	6.480158738382685	106.02666641340409	0.16374416486763946	0.22646390522992899	0.05948307026527181	0.8807596148094121	0.8570920936841244	0.9010979006241374	259	24	203	151	18	79	147	135	209
SNX3	6.96964745555443	7.077061589590233	164.76355349168216	0.16381621763244192	-0.10810401884343308	-0.0415743188264425	0.8857336066309957	0.94319355294123	0.9317124519621982	171	95	112	232	114	102	253	142	309
DOPEY1	5.528706508889093	5.593626662252291	56.87681946067594	0.16392516270058702	0.23367783683697418	0.07604685616992772	0.8499513336707404	0.8093467939454587	0.876787669414775	102	14	100	71	22	46	86	67	107
CCT8P1	0.3344358515516273	1.5588057982405794	1.8950316057833585	0.1639348452950907	-0.0854063295003199	-0.008077904576528284	0.9644094431736202	0.9881881324807148	0.9688194482498146	0	2	1	7	0	0	7	0	4
WDR33	5.838079643026426	5.954928156174979	73.42965159872381	0.1639589934477513	0.09705944186261255	0.020147611169664358	0.8798440536421726	0.9463826359004867	0.9733805757310142	114	35	121	139	10	52	135	53	175
ASF1A	3.549993381983176	3.8270386009996664	15.721923905799109	0.16400461779442915	0.0562600806473887	0.0033711322020509023	0.9265729609122983	0.9831936850559436	0.9942053237542754	19	4	13	30	12	13	34	3	41
LETMD1	5.0069516672496786	5.108410949296414	40.39151807429446	0.1642481845243468	0.14467014891000438	0.033707309898940205	0.8849560036668157	0.9192021584713819	0.9531260760545283	63	17	36	76	16	17	83	45	79
MRPS11	3.7743952884874634	3.977813603992399	17.28679543463031	0.1643585447099931	0.15871518849090374	0.02840955538894041	0.9046907568805701	0.9324963713373632	0.9556523003408786	41	2	23	21	10	20	34	9	33
NFIX	7.679235051321336	7.769472683847275	265.3187880913367	0.16437567163904737	0.08237575319574827	0.012902437852546814	0.8764510271178894	0.9557135978310496	0.9815143305009454	617	155	179	323	86	208	436	306	349
PLEKHO1	5.580285091746244	5.683568531278113	60.33115265790437	0.16442778228100546	0.20908646439462072	0.05626853777108537	0.8698899821415252	0.8590429516141176	0.912634759682002	106	12	141	73	18	59	98	63	101
NCOR1	8.493401991578809	8.519431190379064	444.38438428897587	0.1644409305308351	0.16108509213810812	0.065372710298974665	0.806495294253847	0.8604343424393927	0.9002839283667524	900	111	781	639	150	397	746	400	841
SCARNA10	8.020286862357665	8.102904398186356	334.85135041286793	0.16445811461431395	-0.01869388451205073	-0.01781987508243332	0.8727779040140231	0.9900346691950814	0.9736729512888752	285	122	600	334	235	268	528	256	655
MEF2BNB	3.4445124036745414	3.6820993755677236	13.348833851083333	0.16447332955197622	0.21856445107678774	0.035000774283683984	0.9075065606204193	0.90374550952807	0.9414930833836774	34	3	21	22	2	12	33	11	22
OARD1	3.9911544111132202	4.165494096045876	21.488868301058503	0.16455203079445058	-0.29682250064796567	-0.062245230705939826	0.9116103628506081	0.8710102768625283	0.8659447338864594	25	13	17	19	20	9	38	14	37
ZNF606	3.699580592529332	3.909546447605575	16.38723515062911	0.16457755919658953	0.1881410676274846	0.03478897391901429	0.9065325101140963	0.9191465219753696	0.942605995066842	32	8	24	25	2	8	27	19	39
EFCAB13	3.0812049085521545	3.4254080278828516	10.94991061655765	0.16457812155541626	0.34480848438540984	0.04895878860957538	0.9234116826401968	0.8620805093432927	0.898277361960192	20	1	22	19	2	9	20	18	13
HMBOX1	6.430892915465948	6.549259980571804	112.34142094173691	0.1649034607921745	0.04475444649187283	0.003655197082822368	0.8806941306852538	0.9784298892858461	0.9950327641756798	169	16	255	114	69	105	184	94	186
PDHA1	5.922738425676838	6.0043279154282345	76.59313738312127	0.16493777573350263	0.08437990962840383	0.01667494751751678	0.8653098485695996	0.9510699381132809	0.9769836562960285	193	17	86	76	47	64	112	61	172
TIMM13	4.44970609591712	4.659542955788403	30.399742678574768	0.16495377173454323	-0.30905340541575577	-0.06452542191967654	0.9238148550057333	0.8635841636279804	0.8539084565260504	72	16	25	11	26	24	33	20	53
CD82	6.315613407381984	6.365590721248059	98.92494657967782	0.1649766292373841	0.20059027448613537	0.0672153336238838	0.8453206462494903	0.8363024917698397	0.896365705796129	207	43	133	106	31	81	125	113	202
RBM5-AS1	2.077808374526649	2.5741278459514954	5.512361817116205	0.16501864858751386	-0.06735921494160961	-0.009852317620106937	0.9397001400955929	0.9841435831989402	0.9784548194338857	9	0	12	5	5	4	11	2	13
CRCP	4.8414666674572056	4.929518830925878	35.658625335254754	0.16509621181409148	0.13843285410587597	0.03301099041482444	0.8806941306852538	0.9233767979854586	0.9535871419525299	51	12	32	68	18	41	45	25	75
NISCH	6.857188701020527	6.950574968214967	147.87425317382477	0.16515271038049584	0.17774399425866277	0.04942094835310205	0.8660206008417773	0.8838857061301735	0.9250697573241924	403	29	251	219	33	157	224	129	276
PUM1	7.231592521640117	7.276775303745785	187.00217580486017	0.16523470083839276	0.14722185387949666	0.04972863920027068	0.8306605534104842	0.887995184769594	0.9290342623174783	314	38	305	262	97	163	338	176	311
GALNT16	2.2454402709690875	2.708303912198956	6.138768909213354	0.16529810564100006	0.2537539669896547	0.024354114308029504	0.9367001311013886	0.9281237335408583	0.9502838777521017	15	0	10	7	3	4	8	11	9
C12orf45	3.0545907108910644	3.2436821933025324	9.954513286370574	0.16553068317944236	0.13242846073700537	0.022163824031502723	0.9119724329674201	0.9510699381132809	0.9636079018384941	14	3	10	17	6	6	13	9	27
SGPL1	5.743966740937691	5.806199372148193	67.53870234338343	0.1658865805977353	0.0051138306420578	-0.007696117107094031	0.8613459206387933	0.9968198466188137	0.9890071060317914	86	33	66	84	43	68	106	43	119
ARHGAP21	7.348739391805501	7.374368922762418	200.05685120017873	0.16591439082716777	0.17512941775855323	0.07343038394539399	0.8044584865037543	0.8363024917698397	0.8850958495318515	441	57	256	274	81	143	346	187	440
NCSTN	6.073762793508133	6.175205625170303	88.03572199064355	0.16592566186301494	-0.07888992099847605	-0.033187522619156036	0.8816697985404115	0.9624341309069288	0.9497936966837623	117	58	60	104	52	91	134	56	132
CYC1	4.081745328196271	4.334170077528054	21.98237176810654	0.16602228307194533	0.17369853595079565	0.03060358311789361	0.906229577789013	0.9261246371438294	0.9531260760545283	70	3	24	43	4	24	40	14	49
RP4-568C11.4	1.3909708503803064	2.1535428001061843	4.2992836352644215	0.16604603243467692	-0.3999714056743578	-0.025561546315797126	0.9648494933499246	0.920698012293575	0.9129044325650923	0	3	3	11	3	5	1	2	8
MTF2	4.685499176554374	4.783238861367637	31.36056996121843	0.1661105883775404	0.1866156667419472	0.05093171444789672	0.8661753105059653	0.8763340608707022	0.9231099901576483	52	10	55	52	8	21	71	26	65
RALA	6.772346771444339	6.8752374266916565	142.98925457133078	0.16616721076119798	-0.07253511944762572	-0.0319040044699746	0.8795656075527316	0.9648463090169993	0.9531645823410382	243	58	154	92	116	134	221	93	248
MGAT4B	5.52798971943836	5.694626581268608	60.47338712860507	0.16635229276973768	0.0676765296824735	0.010727089187008286	0.8965188559548405	0.9694314605694809	0.9852286531802282	237	12	47	89	17	43	130	49	112
TIGD6	2.0697101324599303	2.6198027376906716	5.331367330686155	0.16640571982225455	0.02226232944139374	-0.001108624882935569	0.9400625118772696	0.9939916120037818	0.9978486579354604	18	2	5	11	0	2	14	4	12
EXOC8	4.8268069076128075	4.980073450050023	36.14474500157639	0.16642295393817397	0.15351773318931122	0.03229350630873905	0.8889167130725454	0.9217954164494321	0.9535871419525299	43	9	88	66	7	37	59	32	66
ZNF324B	1.062912869094948	1.724638780710438	2.188911696517009	0.16659258707134317	0.03210436417534847	8.17147443259562e-4	0.9422693794336322	0.9932971559886025	0.997982636072267	7	0	1	5	1	2	3	2	5
TSGA10	2.908376073402463	3.1307336563316586	8.856021330044346	0.16665140247810029	0.30257698356185236	0.04466096291608502	0.9116311720665224	0.8690654918133378	0.9151286737885488	14	2	15	13	3	7	11	12	19
BCAS4	2.6266750874258356	3.0565575938935408	7.934589273664275	0.1667390254784261	0.3520926200460086	0.040458564730220775	0.9312568908832959	0.8779725999856206	0.9106518845254834	16	3	9	15	1	4	35	3	13
ABHD11	2.308742368383155	2.844848051707685	6.741888417658973	0.16679990013970997	0.3410931061695471	0.03471346053194673	0.9397001400955929	0.9012696239449121	0.9190810663743019	18	0	8	12	2	3	12	14	8
STAM	5.113217488110244	5.216502923150612	44.080551036303596	0.16682170241901165	0.038341044210478285	0.00151144604031646	0.8819514135905978	0.9828683873150752	0.997982636072267	75	15	37	59	31	19	78	41	100
LRRC37B	3.7052713065309	3.918751169674277	16.448681503562522	0.1671675642606969	0.10178627882234252	0.014399914756913207	0.906229577789013	0.960883985627394	0.9769836562960285	32	2	35	16	9	9	29	16	38
MYCBP	3.365830483593159	3.5625369125695707	13.50104205184328	0.16724458351031452	-0.0710510210532616	-0.015363581949289077	0.9118110001653437	0.976888516075223	0.9733805757310142	16	13	17	13	3	13	23	8	19
BLOC1S5	3.4470939966642136	3.590168235023639	13.023898054771246	0.1672687446565517	0.0877867845596363	0.016242604830602744	0.900268647046682	0.9650303038001319	0.9737617169716046	18	4	25	14	7	9	28	10	24
ZNF138	3.3495555961986923	3.773042274565867	14.101749934627923	0.16731031367642463	0.10486483033382431	0.011764950578275594	0.9311360638397481	0.9689634837999129	0.9784548194338857	20	4	24	40	1	4	44	9	33
C10orf128	3.1022732529011425	3.410657811064965	12.101936704156216	0.1673272364153541	-0.43404705102318597	-0.062395283807079045	0.942242514561226	0.8439742979160828	0.8321829461948869	4	9	24	13	8	4	22	7	20
GTF3C5	4.353433657404515	4.503895966792062	25.516421592123486	0.16733859075732954	0.30648793051777	0.07157456243277079	0.8855634356679392	0.8106449241659286	0.8705681413702945	58	6	28	47	6	35	39	21	45
FAM96A	5.121624752034578	5.4051186700942715	52.51041401155912	0.16741796078543422	-0.5846925909230204	-0.11155743485164205	0.9195363797712304	0.7200250080452626	0.6842811338652103	39	40	27	55	54	29	86	20	79
RNA5SP99	1.8754962651092553	3.0088576382174135	10.739253700749657	0.16750965826523304	-1.050462057283828	-0.051100546469073346	0.9712960424832618	0.7858152141086225	0.7264924085005526	0	14	2	8	11	13	1	4	5
VPS13A	6.478986879472902	6.511993736420745	109.11886453744268	0.16753470229124803	0.18022089554511195	0.07543003059402184	0.8151509782046528	0.8340609795848286	0.8817554176373799	192	33	168	152	44	71	232	87	245
TSPAN9	5.532828022569377	5.628489081574877	58.14626177227433	0.16766957349728853	0.2248623925771812	0.06188357785919044	0.8680996834014895	0.8439017822713015	0.8999596380533016	105	14	129	62	18	66	75	51	121
ZNF45	3.059241362384646	3.357887997540213	10.322845007221922	0.16783249295605374	0.23147805004416383	0.0316776190443494	0.9148309757318598	0.9117630760307328	0.942605995066842	28	1	17	14	3	14	20	6	19
PCOLCE	5.3237483412891455	5.554164766709478	54.98661481906686	0.1679532311511978	0.053565154005950084	0.008440899667460627	0.9119817027828723	0.9812430304949653	0.9870576276384095	247	12	33	59	16	48	67	65	89
ADCK1	1.933960964654005	2.399160650061804	4.717185757390786	0.16799957665395082	0.2736520007406548	0.022039554817645874	0.9369624881421758	0.9268853251903066	0.9484612940326727	16	1	4	3	2	9	6	2	8
GPR18	1.7304598031352008	2.5424594218121994	4.679974357460566	0.16801725735782005	-0.17669022088950917	-0.013535621847774845	0.9498665645992741	0.9616337290874385	0.9676840724684187	6	0	15	15	0	2	15	2	9
API5	6.161782549410035	6.193208343321414	88.0030952747991	0.16803089509152608	0.08788841013778258	0.03145010283085576	0.823662021228272	0.9360816607703809	0.957942567883498	135	45	100	115	38	69	177	65	163
MX2	5.4811511586806345	5.824770141565889	65.90320853886372	0.16808107642939182	-0.08373605214284616	-0.01154942547109897	0.9192367907473221	0.9706483582608	0.9784548194338857	82	11	100	263	5	59	100	51	122
CHAD	1.8866358740516074	2.508237718980513	5.5279067024378445	0.16809081236580192	0.402204235885385	0.029264866764560197	0.9475200744659905	0.9030664416673957	0.9190140361235049	6	0	5	8	5	1	7	13	7
EPS8L2	5.1665102152138545	5.488716716177969	51.764272423634004	0.1682055068204761	0.02653796382854226	0.006213828609846754	0.9186748753594276	0.9907803225549939	0.989256074894082	240	5	36	88	10	39	71	57	100
APP	9.572147729453995	9.594068906284464	941.1409663867247	0.1682063435110751	0.13607547435652387	0.05101407869842235	0.79256528296079	0.8961081222776536	0.9269211471514516	1739	297	1184	1033	525	784	1530	859	1839
ERGIC2	5.617465058909099	5.688059185751724	61.758606081059554	0.16824605794601502	0.05006189457158855	0.00626177289536536	0.8708495838634764	0.9720903477017347	0.9920091937436629	57	22	80	102	38	61	96	53	93
BAZ2A	8.069768290302944	8.115196430723259	335.0771133256848	0.16827317226525224	0.1517355034386306	0.05133837770342076	0.829735904678077	0.8867188181127936	0.925964341959187	628	105	614	562	73	287	553	318	629
STK17A	5.597444198986426	5.665764768873809	59.60823787948902	0.16843578964081543	0.1883583382681418	0.05822352321704973	0.8435621934573018	0.8525231861530113	0.9140735969524474	99	14	122	83	20	52	121	50	110
NOL7	5.8832694404269095	5.935660063367455	73.09079628399701	0.1684717023760776	0.1759282422438216	0.05510041202024127	0.8475432024303861	0.8635841636279804	0.9176648254625462	155	22	83	81	38	67	143	72	99
NNT	5.707127253299794	5.7612108531612005	64.6852021608915	0.16863548967166006	0.11156871426495008	0.032555827764312775	0.8466299439194387	0.9265181936539593	0.9556523003408786	119	20	82	68	39	50	146	52	100
AIG1	4.081569575720987	4.194488113390958	21.48364751405482	0.16874605367695558	0.06488904003822445	0.00880307109981939	0.9014743014196166	0.9735149218585506	0.9866669363568487	21	11	31	20	13	20	23	23	34
MT-ND1	11.539103039506069	11.88999116665855	4672.020251588195	0.16891355393496565	-0.4374922113289267	-0.07326025714501798	0.9311360638397481	0.8312333087946139	0.8088213814245547	5433	3943	2287	1466	4251	3048	6634	2810	7760
RN7SKP203	2.9466786004637515	3.214513799710146	10.71180431178282	0.16891519051810003	-0.05243080528467151	-0.011235915302959202	0.9341543919878244	0.9860915581540619	0.9750331581515796	6	6	15	7	9	14	8	8	14
POLR2D	4.39328696941072	4.519915279637789	26.38381954566632	0.16931065801876924	0.04129463767254023	0.0025761599980437854	0.8992123525441273	0.9831936850559436	0.996521619629183	51	8	15	55	14	24	39	22	49
[truncated: 6,605 more rows]
