# Supplementary material for: Genome-wide bioinformatic analyses predict key host and viral factors in SARS-CoV-2 pathogenesis
Source: Commun Biol. 2021 May 17;4:590. doi: 10.1038/s42003-021-02095-0 (PMC8128904; doi:10.1038/s42003-021-02095-0)
Supplement: Supplementary file 5 — Supplementary Data 3 [file 42003_2021_2095_MOESM5_ESM.zip › GSE150316_ValidationDataset/WithoutThreeOutliers/case5/des_Case/controlVscase5_genes.over.edgeR.tsv]

gene_id	LimmaV_AveExpr	edgeR_logCPM	DESeq2_baseMean	LimmaV_FC	edgeR_FC	DESeq2_FC	LimmaV_padj	edgeR_padj	DESeq2_padj	NegControl1	NegControl2	NegControl3	NegControl4	NegControl5	case5-lung1	case5-lung3	case5-lung4	case5-lung5
CEP128	4.946295197041987	5.404340967147637	48.707653728012914	1.9410267586639534	1.9433382628334788	1.7694526287535501	0.027305555854935642	0.03014658960132532	6.417199532648389e-5	61	8	38	25	3	71	142	63	159
ITM2C	4.030725886161812	4.554530492395049	26.42072768749394	1.9302261470711781	2.118893581372015	1.8958932216304565	0.06370688248153067	0.04739015079854759	8.920275493623275e-4	17	2	20	19	4	60	45	38	73
SP140	4.084327939252402	4.635647754274342	27.73928958955303	2.282597810317004	2.142222593683462	1.9359307810879869	0.03169706041072131	0.0477773400327331	4.564429753977372e-4	9	5	22	24	2	40	102	36	78
RAMP3	4.208153959338317	4.842659644128868	32.38775881963056	2.4651749063909545	2.4933170378177434	2.326367620232023	0.014231573709493768	0.009373132357654848	2.4559630671891313e-6	24	3	24	9	3	49	79	60	111
CCNB1	3.0718109449883517	3.7939979591252935	14.710889546429346	2.691654395139208	2.7365496853256794	2.536894118839779	0.02473003029856117	0.03014658960132532	9.626927045941556e-5	12	2	3	4	2	19	41	27	56
CCL19	2.8701483291032326	3.626354484991553	13.056378151599686	2.711553446655122	2.8614549061188224	2.6562025556748052	0.028387148575410564	0.03014658960132532	1.0796057617003501e-4	3	2	6	6	1	23	39	25	33
ITGA2B	3.8247791763935055	4.887733026759689	33.1147867575784	3.2141411847546304	2.9371969617206375	2.7460218482391463	0.028387148575410564	0.03014658960132532	1.9967207667536877e-5	22	0	19	4	5	36	82	60	171
HIST1H2BF	2.7850406453440573	3.983083442075451	16.744222555872653	3.523174132965316	3.3227961897402922	3.113127896834277	0.021438582072828855	0.03014658960132532	3.6765561468995305e-5	8	0	10	1	1	39	63	18	55
HIST1H3G	2.348652630313274	3.670170288391936	13.403545759457627	4.072733080907317	3.8688813379491447	3.653693652017966	0.021438582072828855	0.03476637520336468	2.8618113845243514e-5	1	2	0	5	1	31	44	16	47
IGLV3-25	2.95837530336664	4.978031248488132	35.69475007840925	5.172602939308752	4.367123952980403	4.224614201400716	0.014231573709493768	0.02112520381793545	1.3876623394043874e-6	0	0	12	9	0	113	111	42	95
PF4	1.7630442573786291	3.49348511929385	10.725118517057034	4.294282267508001	4.45487895568134	4.213994175301539	0.028387148575410564	0.03014658960132532	1.9069575137828452e-4	4	0	2	0	0	7	46	10	85
LTF	5.497228184499192	7.503908361784691	216.44584091612762	3.74413685396375	4.548774866194088	4.044458274887112	0.10063524586854106	0.03551106911358366	9.361886882880708e-4	21	11	10	53	8	72	766	1015	86
IGLV2-23	3.529753746346434	5.960278310174341	72.58233168829558	5.916007489003657	5.322820130790233	5.037854028434497	0.014231573709493768	0.005206689055486889	1.0791208510665936e-4	0	0	14	7	1	253	138	58	321
IGLV3-10	2.6866384968725017	5.332982934519648	46.307686022993806	6.505625460694951	5.4231943988447995	4.7386242587914875	0.002889403576301512	0.009373132357654848	0.020654626446410636	0	0	0	13	0	146	114	67	146
MIR205HG	1.8753160479838134	4.039431320948669	18.375846721889676	3.9893747103058526	5.6388742003690755	5.473690062651661	0.1445171294637629	0.02632566836073967	2.070590141657152e-5	1	0	1	2	0	73	5	39	39
IGHV4-34	3.5417562589766405	6.498109695639491	106.13312857136475	7.0716012746094785	6.194510517318638	5.963848203036736	0.002889403576301512	0.002282593738116899	6.417199532648389e-5	0	0	3	15	0	329	326	89	444
IGHV1-46	2.80765113910199	5.525376064686458	53.56833210851986	6.403328126572681	6.291543790480461	6.210964475894351	0.005765672895388346	0.002282593738116899	1.8086848642359873e-11	0	0	1	7	0	194	87	92	134
S	0.8065960288104229	2.6904758009126066	5.692058275082276	4.48952254967706	6.970452240251572	7.309326958635814	0.021438582072828855	0.04183879634313166	1.3542441492729696e-4	0	0	0	0	0	3	20	16	30
IGHV3-64	1.0988101789374587	3.16764060862102	9.070753448193559	4.946802466724067	7.602725316348922	8.1473513774553	0.010326723517890116	0.024562973680806354	3.841381664196591e-6	0	0	0	0	0	33	17	12	30
ORF1b	1.216745239706368	3.4291115404092363	10.348582658427624	5.482990339371703	7.8462600407851815	8.458432544876558	0.0030113250670389434	0.009373132357654848	5.572068804323515e-7	0	0	0	0	0	14	64	9	52
ORF1a	1.4521801567165633	3.7840288809960096	14.01577296900424	5.9354982613025555	8.268770028432867	9.008717777744097	0.001106606182463057	0.0029008616312539465	3.1796378124804747e-9	0	0	0	0	0	20	66	20	72
