# Supplementary material for: Genome-wide bioinformatic analyses predict key host and viral factors in SARS-CoV-2 pathogenesis
Source: Commun Biol. 2021 May 17;4:590. doi: 10.1038/s42003-021-02095-0 (PMC8128904; doi:10.1038/s42003-021-02095-0)
Supplement: Supplementary file 5 — Supplementary Data 3 [file 42003_2021_2095_MOESM5_ESM.zip › GSE150316_ValidationDataset/WithoutThreeOutliers/case5/des_Case/controlVscase5_genes.DESeq2.tsv]

gene_id	LimmaV_AveExpr	edgeR_logCPM	DESeq2_baseMean	LimmaV_FC	edgeR_FC	DESeq2_FC	LimmaV_padj	edgeR_padj	DESeq2_padj	NegControl1	NegControl2	NegControl3	NegControl4	NegControl5	case5-lung1	case5-lung3	case5-lung4	case5-lung5
ORF1a	1.4521801567165633	3.7840288809960096	14.01577296900424	5.9354982613025555	8.268770028432867	9.008717777744097	0.001106606182463057	0.0029008616312539465	3.1796378124804747e-9	0	0	0	0	0	20	66	20	72
ORF1b	1.216745239706368	3.4291115404092363	10.348582658427624	5.482990339371703	7.8462600407851815	8.458432544876558	0.0030113250670389434	0.009373132357654848	5.572068804323515e-7	0	0	0	0	0	14	64	9	52
IGHV3-64	1.0988101789374587	3.16764060862102	9.070753448193559	4.946802466724067	7.602725316348922	8.1473513774553	0.010326723517890116	0.024562973680806354	3.841381664196591e-6	0	0	0	0	0	33	17	12	30
S	0.8065960288104229	2.6904758009126066	5.692058275082276	4.48952254967706	6.970452240251572	7.309326958635814	0.021438582072828855	0.04183879634313166	1.3542441492729696e-4	0	0	0	0	0	3	20	16	30
CYTL1	0.5494077548672107	2.710676258596162	6.355868747598078	3.7713132927269384	7.077249696638854	7.297512910100528	0.08902531240796303	0.09468417923391849	0.0014450783098328944	0	0	0	0	0	1	16	34	8
DSG3	0.4814465212053419	2.533063916942183	5.345373928399362	3.484056901618501	6.83216021819724	6.96674235833705	0.17314350732170566	0.09886980851331269	0.003145367628491327	0	0	0	0	0	23	1	5	24
IGHV1-46	2.80765113910199	5.525376064686458	53.56833210851986	6.403328126572681	6.291543790480461	6.210964475894351	0.005765672895388346	0.002282593738116899	1.8086848642359873e-11	0	0	1	7	0	194	87	92	134
N	0.5160753833646237	2.1293177842779114	3.2014926831314363	3.8541846338080825	6.176819605017592	6.202082704803427	0.028387148575410564	0.0690447469081279	0.004315411158238499	0	0	0	0	0	3	17	5	17
IGKV1D-17	0.4487730432659621	2.063189292845232	3.2574659198148157	3.5641271203863005	6.145572375664058	6.10981376665447	0.06140262443392394	0.0851947853773803	0.007731826426303628	0	0	0	0	0	11	5	3	17
IGHV4-34	3.5417562589766405	6.498109695639491	106.13312857136475	7.0716012746094785	6.194510517318638	5.963848203036736	0.002889403576301512	0.002282593738116899	6.417199532648389e-5	0	0	3	15	0	329	326	89	444
RP11-488L18.8	0.33427745287373106	1.826909713333094	2.4994552595667745	3.334164099129673	5.775587641443361	5.538662186196948	0.06140262443392394	0.09033236462957998	0.019603349017360636	0	0	0	0	0	2	10	8	8
MIR205HG	1.8753160479838134	4.039431320948669	18.375846721889676	3.9893747103058526	5.6388742003690755	5.473690062651661	0.1445171294637629	0.02632566836073967	2.070590141657152e-5	1	0	1	2	0	73	5	39	39
FGFBP1	0.2482723144050094	1.7391120258493311	2.392267884033605	3.0808700111425438	5.6732535080233735	5.317176851859175	0.07925483888629473	0.10860265257888313	0.032498972348952104	0	0	0	0	0	10	6	2	6
IGLV2-23	3.529753746346434	5.960278310174341	72.58233168829558	5.916007489003657	5.322820130790233	5.037854028434497	0.014231573709493768	0.005206689055486889	1.0791208510665936e-4	0	0	14	7	1	253	138	58	321
IGLV3-10	2.6866384968725017	5.332982934519648	46.307686022993806	6.505625460694951	5.4231943988447995	4.7386242587914875	0.002889403576301512	0.009373132357654848	0.020654626446410636	0	0	0	13	0	146	114	67	146
S100A2	1.7609991745899953	4.129833917004603	19.415966429881674	3.8982002882770352	4.990843618150574	4.249299082872499	0.2115409349909673	0.0690447469081279	0.03408227764851899	1	0	0	6	0	91	3	16	67
CLCA2	1.1194948321774607	3.150455242991364	8.869164775712136	3.271030725544977	4.824838152397062	4.235181409357198	0.2721116569200552	0.09637256790103607	0.0061527495416122775	0	0	0	2	1	32	1	6	53
IGLV3-25	2.95837530336664	4.978031248488132	35.69475007840925	5.172602939308752	4.367123952980403	4.224614201400716	0.014231573709493768	0.02112520381793545	1.3876623394043874e-6	0	0	12	9	0	113	111	42	95
PF4	1.7630442573786291	3.49348511929385	10.725118517057034	4.294282267508001	4.45487895568134	4.213994175301539	0.028387148575410564	0.03014658960132532	1.9069575137828452e-4	4	0	2	0	0	7	46	10	85
LTF	5.497228184499192	7.503908361784691	216.44584091612762	3.74413685396375	4.548774866194088	4.044458274887112	0.10063524586854106	0.03551106911358366	9.361886882880708e-4	21	11	10	53	8	72	766	1015	86
LAG3	1.8825068769675064	3.462679113291624	11.649346962689847	4.2581742748022124	4.37758261581644	3.9727099197107636	0.028387148575410564	0.05902061517796078	3.462649948251138e-4	0	3	1	1	0	36	25	12	40
TMEM40	0.9158110193193019	2.319011777435673	4.137205277058032	3.263754200671037	4.346573181421097	3.9213898791508246	0.06140262443392394	0.06990223554816538	0.012295207288906712	1	0	1	0	0	14	17	2	12
IGLV4-69	1.1045535474554766	2.5573037075088814	5.323121115830286	3.7538034144263697	4.1763991190492344	3.8167878144076126	0.03194990800461558	0.0785807267403041	0.005240575306796507	0	0	0	3	0	15	14	9	15
SMPDL3B	0.6196171594638339	2.059221355719491	3.1691179281886224	3.3909577301945477	4.4476278233511355	3.8059059277231895	0.07109585263895103	0.10341646925659814	0.023490496969758735	0	1	0	0	0	5	9	3	20
SNORA2A	0.8948463472434026	2.2150345468422916	3.921813311900073	3.0995411234240873	4.238767965005678	3.78774043856849	0.06249097711235614	0.07657451319596388	0.015738350143973442	1	0	0	1	0	15	9	4	10
IGHV4-59	1.3517254714784173	2.7984019680585	6.592235796305485	3.6276356979982807	4.12503760460151	3.7849245198276917	0.04006315871662782	0.0690447469081279	0.0032216030966455834	0	0	3	1	0	24	17	6	18
HIST1H3G	2.348652630313274	3.670170288391936	13.403545759457627	4.072733080907317	3.8688813379491447	3.653693652017966	0.021438582072828855	0.03476637520336468	2.8618113845243514e-5	1	2	0	5	1	31	44	16	47
APLNR	0.8531661867156151	2.1916954327486926	3.4522159841166347	3.141610355014518	4.118975670992918	3.6199297035860747	0.06140262443392394	0.07657451319596388	0.021841509442382657	1	0	1	0	0	4	25	5	8
CTSG	1.8761348322736953	3.250886791422141	9.44619329379009	3.984220424164331	3.8871424015095632	3.6043859251702974	0.021438582072828855	0.0690447469081279	4.1704623984449313e-4	2	0	1	0	3	15	45	11	33
IGLV3-27	0.812390034507537	2.100862615276836	3.5543994004786494	2.9206673434113855	4.04177971728161	3.4882218151547053	0.07925483888629473	0.09886980851331269	0.028008947344150364	0	0	1	1	0	14	7	4	8
DSC3	1.0602411497653201	2.7008200526484303	6.201644108425978	2.701943627076562	4.018335047292605	3.460433158231702	0.2869277945584616	0.12218523168434797	0.024074142634821112	0	0	2	2	0	25	1	7	24
CD3D	0.819595717213089	2.0399130230275846	3.3415027526965737	2.880219867641686	3.9903489079192913	3.4505889018600118	0.07469856301080982	0.0897070587179129	0.02815474425613589	1	0	1	0	0	10	6	7	8
IGHV3-66	0.7523330846818804	2.0684967682740707	3.427794646093076	3.135804761736754	3.989391584957363	3.4201055894693884	0.07455338760325327	0.10860265257888313	0.030588316056125497	0	0	2	0	0	9	8	8	7
KRT14	0.7302719750628941	2.124588022329232	3.8226482127738266	2.701463470954079	3.9718107252665997	3.164793277354776	0.1935295099746853	0.1431717536117507	0.04163528039679321	1	1	0	0	0	14	2	5	12
HIST1H2BF	2.7850406453440573	3.983083442075451	16.744222555872653	3.523174132965316	3.3227961897402922	3.113127896834277	0.021438582072828855	0.03014658960132532	3.6765561468995305e-5	8	0	10	1	1	39	63	18	55
FOLR2	1.7932352951835429	2.9885957124105893	7.818608900054369	3.5524869405997817	3.3883626647896743	3.0616592820529753	0.042253458376845805	0.09244322466339738	0.0030512867039345364	0	2	4	1	0	14	25	14	23
ACKR1	2.778521316544173	4.355618766985619	23.040487468112726	4.683270714836294	3.8540688715030784	3.058328663815632	0.021438582072828855	0.07050930223477288	0.004263626102063076	0	1	3	1	8	29	73	59	57
HIST1H3C	2.461021618101273	3.8032979905308175	14.617452634571439	3.8574763185758854	3.259944224434277	3.002256201123701	0.028387148575410564	0.0690447469081279	7.163721283797735e-4	15	1	0	3	0	27	42	25	56
KIF2C	2.157595436442328	3.304681874294395	10.157351400723126	3.505689292932343	3.2583332827924933	2.9038375028246777	0.046446039479578684	0.0897070587179129	0.0028477388242662124	1	1	0	6	2	26	28	11	32
IGLV1-47	2.137928135811545	3.7793907196408876	14.219139766892498	4.017123484496322	3.29010583462937	2.8783317226220015	0.06140262443392394	0.11551210329664505	0.015738350143973442	0	0	3	14	0	43	43	6	58
HIST1H2BO	2.23926108950001	3.4357499927115325	10.921756635240957	3.5123573545083673	3.145867979329372	2.8742916612933387	0.0331180141024926	0.07657451319596388	8.29885352674388e-4	5	1	0	8	0	23	35	14	40
IGHG4	2.1407261923111007	3.612419537988516	12.339879812204614	3.809186018817305	3.166861934561648	2.7932423286683674	0.061304971592373726	0.10828656485050778	0.010528824498240854	0	0	5	11	0	24	72	13	24
IGLV3-21	2.2858950252075867	3.6457115725285267	13.013106098448834	3.988393390795653	3.209399091791539	2.7931908782967163	0.03477488531607575	0.10341646925659814	0.005526587652068717	0	0	1	10	3	28	40	13	53
IGHD	1.8146657377956374	3.530404805590651	12.097695319954036	3.683627433490337	3.300757552027343	2.758095337807716	0.08902531240796303	0.16271055029469642	0.03840923512272214	0	0	1	13	0	10	38	47	12
ITGA2B	3.8247791763935055	4.887733026759689	33.1147867575784	3.2141411847546304	2.9371969617206375	2.7460218482391463	0.028387148575410564	0.03014658960132532	1.9967207667536877e-5	22	0	19	4	5	36	82	60	171
TCN1	1.2118621772121378	2.516929806401354	5.354567062185451	3.029959179035278	3.486049178419272	2.6914146231995626	0.13181037097735843	0.15842242524801883	0.03817495287860319	0	1	0	2	1	19	16	2	12
MFAP5	2.201872370699161	3.1973027995054593	8.90569100512403	2.5310530714500357	3.0826673128419704	2.681239063896671	0.11503365008129687	0.07657451319596388	0.008942310240910101	4	1	2	3	1	4	59	18	15
CCL19	2.8701483291032326	3.626354484991553	13.056378151599686	2.711553446655122	2.8614549061188224	2.6562025556748052	0.028387148575410564	0.03014658960132532	1.0796057617003501e-4	3	2	6	6	1	23	39	25	33
GREB1	2.045705809294632	3.164631422500992	8.986523663315177	2.843666351156526	3.0832322668859855	2.579761521323875	0.09504816831559855	0.11442850538172294	0.015738350143973442	2	0	1	4	3	5	44	24	14
PLA2G2A	5.2428333140357894	6.305177831860111	93.35894824000763	3.4328165946444504	2.988075503004742	2.5669981327386626	0.03186850926565535	0.0690447469081279	0.0015786213690252887	11	8	9	49	24	59	385	261	174
CCNB1	3.0718109449883517	3.7939979591252935	14.710889546429346	2.691654395139208	2.7365496853256794	2.536894118839779	0.02473003029856117	0.03014658960132532	9.626927045941556e-5	12	2	3	4	2	19	41	27	56
CLEC1B	1.5143584021533703	2.5041517073343544	4.699169944098733	2.693730082138565	2.9947667271524256	2.513442462709087	0.07109585263895103	0.10528812448234175	0.028008947344150364	1	0	2	2	1	4	19	5	27
HLA-U	2.0602700877705824	3.0188318714844704	8.190710964639985	2.879680994463512	2.902516676913073	2.4957108063650386	0.08623935381092798	0.11360731584926007	0.011536302439992187	3	2	0	4	1	18	12	13	30
HIST1H2AH	1.839011573357404	3.0263717145446134	7.693231099917743	3.3664166966551274	2.9175285206889945	2.4899219248988333	0.04563955958207707	0.12330656818444222	0.0191949814929274	10	0	0	1	1	14	28	9	30
HIST1H2AL	2.5155124331515792	3.2771132548489805	9.896263508487626	2.5500211080098714	2.7610208881478173	2.4799226199779776	0.04563955958207707	0.06185163829166443	0.001789730454604192	4	1	2	7	1	21	27	17	24
HIST1H2BH	2.7515591085832005	3.904183960420419	16.096435503487214	2.92516934956319	2.8125154739062084	2.462369423059324	0.07109585263895103	0.10828656485050778	0.011887909841002709	5	0	2	18	1	55	38	14	35
C12orf75	2.2270079371623384	3.0836983291526736	8.394416330711577	2.4386667066339442	2.7976731947480045	2.4572422544514105	0.07816416883350213	0.0785807267403041	0.006201621287153262	4	1	4	4	0	19	30	14	13
HIST1H3F	1.9002860855212578	2.8096572694150073	6.380870984659007	2.6439808641455667	2.785838983074959	2.3965109369148982	0.06149175714521898	0.09869677696148159	0.015290823257809208	4	0	4	1	1	13	21	5	28
RNU1-28P	2.2817964801278436	3.2219440813820595	9.67233325499743	3.229388064145462	2.805383765053718	2.3747002090251796	0.06782592388157528	0.12218523168434797	0.011169641442371394	0	3	3	3	2	15	24	15	35
KIAA0125	2.244282275979501	3.433292073384159	10.836270508716368	3.338585425338384	2.7971767834651704	2.3363895931926564	0.05005384516184003	0.12927783770572573	0.025224894585146335	1	0	1	14	1	22	50	12	25
RAMP3	4.208153959338317	4.842659644128868	32.38775881963056	2.4651749063909545	2.4933170378177434	2.326367620232023	0.014231573709493768	0.009373132357654848	2.4559630671891313e-6	24	3	24	9	3	49	79	60	111
PMS2P1	2.1749237041493594	3.074575125636936	8.632817551671415	2.750942818343507	2.7354279419821417	2.3053266653756466	0.06610745257696195	0.1279098375017301	0.015290823257809208	3	4	2	2	0	15	31	14	16
HIST1H2BI	2.217583591652974	3.291754772193032	9.85794046658035	2.967135798503881	2.596722122479689	2.144577391735964	0.08778270554532884	0.15894854134418435	0.025224894585146335	6	2	0	9	0	23	40	9	21
HIST1H2BB	2.2031711596908883	3.1668554402730846	9.048023110470522	3.0685507648000376	2.6019926256521853	2.126467322142779	0.07455338760325327	0.15137830675987338	0.024273998466410266	9	2	1	0	2	17	28	9	32
CDCA8	2.1838315206698025	2.9191782656013667	7.4848003370695695	2.2709705867434726	2.5390901477375984	2.1215577549269815	0.08929339483907021	0.10718649999459252	0.020782278114697125	7	1	1	3	1	16	18	14	15
KIFC1	2.830415106533434	3.5917243757007324	12.41785054092467	2.477306248013478	2.432802062257972	2.1137563304737643	0.06069295928857911	0.08414323953567794	0.007521832636216837	16	1	2	6	1	25	28	15	50
POU2AF1	2.663864165743595	3.941968926008323	16.324866981958106	3.508809984534203	2.578773420150002	2.109762065452311	0.07469856301080982	0.16518084144967626	0.03858835417937424	0	1	10	19	0	40	59	17	37
ZWILCH	2.990196377053865	3.602758080645462	12.581696607200978	2.354663924605899	2.3490507845368946	2.100904992162902	0.04006315871662782	0.0690447469081279	0.0018559901515987657	13	2	5	3	2	19	44	14	45
HIST1H2AE	3.2991434136880438	3.872990873743015	15.925696092870881	2.2471050126368124	2.2395165451813175	2.0140492372934564	0.043185235223245674	0.07595337328849376	0.0015647531888075548	8	1	8	7	6	31	37	19	52
HIST1H1B	3.6858876358012265	4.640356796011511	28.159863073459746	2.913169252302326	2.453398445203672	2.0131197317278495	0.07469856301080982	0.11551210329664505	0.022627690590071553	39	6	1	7	2	76	76	21	78
HIST1H2BN	3.4810417823110997	4.055429513109928	17.931287085656983	2.154991525789303	2.242434015163431	2.0080882299696623	0.043185235223245674	0.05104090145271045	0.0010342356569522505	11	2	8	16	2	39	54	16	55
CPXM2	3.571573680807195	4.175804985698444	19.862096868601586	2.1260358181443606	2.2675543314004685	1.9835446266768517	0.07469856301080982	0.0707492114691737	0.003960443953072766	18	5	8	7	2	14	80	44	41
SP140	4.084327939252402	4.635647754274342	27.73928958955303	2.282597810317004	2.142222593683462	1.9359307810879869	0.03169706041072131	0.0477773400327331	4.564429753977372e-4	9	5	22	24	2	40	102	36	78
APOD	7.317865813378291	8.028106436934864	314.00860189811254	2.2045443334578163	2.2668968822579556	1.917153731209935	0.06149175714521898	0.09195929823751081	0.009128867467298496	235	22	92	112	111	214	708	1022	516
PSMB10	2.613209075285833	3.415005687443391	10.77123614135678	2.1733941969234225	2.2922724971338226	1.9063299374971534	0.11503365008129687	0.12199104906133759	0.023115964487319243	13	1	5	6	0	25	16	12	46
ITM2C	4.030725886161812	4.554530492395049	26.42072768749394	1.9302261470711781	2.118893581372015	1.8958932216304565	0.06370688248153067	0.04739015079854759	8.920275493623275e-4	17	2	20	19	4	60	45	38	73
CD72	3.3652556161774494	4.098027412162582	18.415058046868992	2.46468889957889	2.235592709915187	1.8739764429769696	0.06549653145239814	0.10828656485050778	0.019007089842758996	8	2	3	25	2	37	43	15	80
HSH2D	2.4979325484216868	3.4073462263196075	10.384367506103645	2.4839100125634355	2.204038845385265	1.7991244730967202	0.07415542652560798	0.1620356466928522	0.032498972348952104	7	0	5	14	0	14	46	14	29
CEP128	4.946295197041987	5.404340967147637	48.707653728012914	1.9410267586639534	1.9433382628334788	1.7694526287535501	0.027305555854935642	0.03014658960132532	6.417199532648389e-5	61	8	38	25	3	71	142	63	159
HIST1H2BJ	4.083238521931231	4.940242826777041	34.814189306700335	2.5878372518648516	2.117725441756091	1.7659840890256575	0.06782592388157528	0.12502362862489821	0.020463400057385353	19	0	7	46	9	71	111	36	90
HIST1H3B	3.2106184340361463	4.180193656273784	19.698718329882684	2.968280670671024	2.1890657845107504	1.7422512474506988	0.09514809544711893	0.17071573329253995	0.042935245215379926	19	3	0	23	1	39	49	22	69
FAT2	2.6288207096233083	3.4066280903413806	11.155518363660931	1.97986719799734	2.2099752031462656	1.7405955029888136	0.1827301620307661	0.17058073165909945	0.04535842603069122	4	2	11	7	0	28	13	20	25
BUB1B	3.0959238969523035	3.9544614411194354	16.421358236117015	2.5739172831263977	2.1531077194122767	1.7268299845381267	0.07816416883350213	0.15412722422360803	0.04411690980199419	16	1	1	22	1	35	40	16	60
PIK3CG	3.4846345418391524	4.147978769332533	19.912694290895747	2.5322612713462234	2.1441913888698965	1.6943742373490367	0.043185235223245674	0.129730905650973	0.025224894585146335	5	10	13	6	1	33	58	25	53
HIST2H2AB	3.4654549817952036	4.007503648733917	17.483378805243014	1.777052156128903	1.989595399065331	1.6910204266163682	0.09504816831559855	0.0897070587179129	0.009791593350874725	16	2	13	14	1	38	33	28	40
KIF11	3.583367330809723	4.109950842531019	19.179995060462097	2.158317947499533	2.031838885467316	1.6894753607038515	0.06250972495125243	0.10860265257888313	0.015290823257809208	14	8	6	7	3	35	54	13	68
TIMM10	3.0192423948523874	3.68699124449854	13.475412059834474	2.0224745709660734	2.009791680035656	1.6734174968698545	0.09231507906356656	0.12502362862489821	0.01586500231245518	16	2	7	11	0	17	37	28	33
ITGB4	4.6721861047480875	5.252754129352333	43.557687318645094	1.9081855567829056	1.8940181811173329	1.6521627801832277	0.06782592388157528	0.0897070587179129	0.008415084710324245	31	2	36	56	3	57	89	86	132
ABCA10	3.893043005461491	4.532612518785035	25.92245118591017	1.8726386985501955	2.0121178204255177	1.6519851724878525	0.13370715454597862	0.11712933195025312	0.023822741344114533	32	1	16	9	7	14	74	70	59
PLVAP	5.1658410433510085	5.67472537441313	60.02886191910904	1.9742689979685222	1.9446780660672986	1.641013066598873	0.0774135950904301	0.0897070587179129	0.011169641442371394	45	7	13	60	17	77	154	139	89
MKI67	7.081112514166336	7.70951459309732	251.31126831385004	2.5377103635938183	1.9755562057464426	1.5809565931874094	0.08778270554532884	0.12490133880072718	0.02970373059434542	349	47	13	169	47	487	565	295	766
ARHGAP11B	3.3819831340824935	4.1870866848731145	19.535667722682486	2.3371183195834173	1.9493469937047123	1.5671742363216998	0.08137112270014567	0.16877550110947603	0.042935245215379926	32	2	4	20	0	34	51	22	71
TBCC	3.3685349820089283	3.776342138757843	14.786203243158182	1.8777387067020537	1.8296862934006735	1.563013761958363	0.07415542652560798	0.10828656485050778	0.014976472670332037	7	3	8	11	5	19	54	18	35
IFI27L2	3.1670442963411154	3.6786941555330195	13.063023529802212	1.824696046590972	1.8604337569394875	1.5440456046838267	0.07816416883350213	0.10528812448234175	0.019441455532127117	14	1	11	9	2	16	42	11	58
ICAM2	2.7376887382944366	3.3687851658509103	10.523823349754018	2.13783674398393	1.9633921551969407	1.5272015937246122	0.09983222514578315	0.166383424076991	0.04846157995319804	13	1	10	1	2	18	29	14	30
CASP6	2.6648037900575985	3.2007586387887654	9.295572715433572	2.00163292766112	1.9437230211813195	1.5249487598985734	0.09731244658565344	0.16518084144967626	0.04804323216024549	10	2	2	4	3	8	32	14	29
VAMP5	3.6696050862480916	4.186307225157616	20.684046465105048	2.2094818093552955	1.930476447366993	1.480523998205508	0.07109585263895103	0.14248688581168725	0.03858835417937424	18	7	4	5	7	37	57	25	45
CHI3L1	6.363824287118386	6.781260681101126	131.75661199063262	1.7762647119540276	1.7842853935283438	1.47783583194336	0.06549653145239814	0.0897070587179129	0.014142929224393877	65	23	78	81	49	113	293	341	231
RARRES3	4.59477837549053	5.258493081520892	44.28500375945268	2.2965269834844255	1.8954092529225164	1.4730901328463846	0.0667667685772824	0.14248688581168725	0.04417477402747819	19	14	13	62	1	70	80	65	155
SCARA5	5.080784522563718	5.624482859075651	57.129573023285225	1.6089865869817186	1.7640975994819068	1.394370837083386	0.17314350732170566	0.13786509043070688	0.04541601091513775	106	4	26	33	11	27	211	130	115
RAMP2	4.639229750337304	5.062855944109281	38.80428246876663	1.692973890427542	1.7128130497003657	1.3582244078002494	0.12807865954946288	0.12070470900327195	0.034444042597150774	14	6	42	27	11	47	50	88	101
HIST1H2BG	4.000016907236593	4.488223243939828	24.929903947713054	1.8108243097618442	1.700765769866285	1.3487483176266435	0.07925483888629473	0.13655933987858312	0.042255033056639	12	2	16	40	4	50	58	25	71
DSP	6.9627492501986925	7.388332603320839	200.31553426798146	1.6835671298889614	1.6365571501935006	1.330923889446138	0.07941034340163186	0.12218523168434797	0.029279849191008393	155	35	126	322	13	384	302	241	630
IGFBP6	3.3162148974342585	3.934294297240367	16.135081630723867	1.78354801025981	1.7069289614503114	1.329237521968315	0.1604651175805009	0.18775227715132337	0.04846157995319804	20	0	10	16	4	12	65	27	39
TXNDC5	4.655855778482555	4.9603422248354985	35.7488615729444	1.4099408303216894	1.5573096215324553	1.3270362304623955	0.07925483888629473	0.0707492114691737	0.007689202912365572	47	5	24	29	8	66	65	49	87
GIMAP7	6.0232833650738	6.345816277875285	96.80102937804762	1.695428503989732	1.5715762933667747	1.3022385644288763	0.06549653145239814	0.0897070587179129	0.015738350143973442	65	20	116	35	29	168	156	111	318
EBF1	5.099505798305437	5.396986812536015	49.308640806856864	1.499676278833843	1.5487695684491878	1.3008365793287502	0.07469856301080982	0.0897070587179129	0.012295207288906712	54	10	34	26	16	40	120	104	109
NCAPG2	4.1551840306337695	4.491738915496618	25.18052361724599	1.5370528577491511	1.565651880233919	1.2909035373382487	0.07925483888629473	0.10319364356830091	0.019441455532127117	39	4	18	12	6	43	54	25	82
CXorf36	4.315827221194782	4.781204755030917	31.251516528079264	1.6318498793637655	1.597003015062386	1.2844922915433024	0.11382403487760866	0.1407407183619401	0.03125026872562986	40	1	29	15	11	34	59	60	91
NOSTRIN	4.871212252530914	5.332321178420305	46.7351962805667	1.8458474597346315	1.6181629931158323	1.271228226801255	0.07415542652560798	0.1389834093361184	0.03954436680030777	21	2	46	39	20	42	117	83	137
HIST1H2BK	4.933939671031032	5.291296269729982	45.114245924353796	1.5907837981423032	1.504337502493371	1.2634641995468696	0.06782592388157528	0.10528812448234175	0.014120048424189232	44	12	26	62	3	61	118	53	136
CLU	8.96981928140314	9.232718648965552	727.6263855601592	1.3860899000634734	1.4740747900303348	1.2621249447728482	0.06149175714521898	0.0897070587179129	0.007404670776625565	656	128	491	621	245	729	1525	1602	1307
HTRA3	4.605205867815001	4.981919879244511	36.39438756993611	1.3617366290997992	1.5877676678406947	1.2497500535552808	0.1622745285744269	0.12281319054084983	0.04153025220631877	50	6	17	31	8	28	69	93	77
SNRPD2	4.416523203544693	4.757833824244738	30.514113627347825	1.5136467192222747	1.501161670618445	1.2382699692118728	0.07566722645283333	0.10639865990634861	0.019441455532127117	29	3	18	43	7	50	73	32	90
ETFB	4.229662342784962	4.573277575472146	27.036897250970082	1.5938008645186184	1.5315882231523512	1.2034903255861134	0.08929339483907021	0.1279098375017301	0.04090765218033839	46	5	10	14	8	45	61	35	64
TMEM19	3.7433250729106353	4.036616777319883	17.84146513397522	1.4136331211470283	1.4663708506698931	1.2007653139366705	0.08580847786077903	0.11360731584926007	0.022627690590071553	17	4	17	16	3	22	54	23	44
PLEKHG5	3.723279393599298	4.065554309114866	18.253795214959954	1.414210044228895	1.5039482211190254	1.1847764286639395	0.11290734000982168	0.1279098375017301	0.03539360144199904	23	2	20	11	4	30	42	24	45
LILRA6	3.9584196107409886	4.290385122777448	21.96984677272857	1.4956878959786648	1.466344050058817	1.182431565863819	0.08955192256026036	0.15412722422360803	0.03151021856125486	22	2	18	13	10	34	44	28	60
NBPF11	3.8470593567573457	4.174764073105089	19.619681892351153	1.4102661699111778	1.4459337593252428	1.1619660038137742	0.08929339483907021	0.12218523168434797	0.026280966531748204	20	2	20	21	4	21	53	28	58
SLC9A9	4.268231510772609	4.600149003472563	27.11493238365296	1.3777629525888315	1.4284807609249555	1.1606228118803872	0.09797881812228773	0.11712933195025312	0.022307363157880948	40	2	23	23	7	27	72	44	72
HIST1H2BC	5.737083007198333	5.984943829646648	74.66469681787414	1.3503232674735777	1.3762031492522078	1.1515451200807103	0.07455338760325327	0.0897070587179129	0.015290823257809208	66	15	49	106	15	135	182	76	161
MSH3	4.282395121968736	4.531803633970266	26.120210364804375	1.3942065975066438	1.3481232661447877	1.1290117015539047	0.07469856301080982	0.11712933195025312	0.0191949814929274	24	4	18	27	10	35	65	28	75
ECSCR	5.422187371372618	5.708762237284673	61.441011276061786	1.4799757504964184	1.4024264893808551	1.120422841111925	0.07925483888629473	0.11551210329664505	0.03184879066382965	77	9	65	23	22	57	133	107	171
MGP	8.804065295941129	9.01134775133645	624.4191764679048	1.312354894034796	1.3202475532791573	1.1111965916916189	0.06140262443392394	0.09195929823751081	0.010471681800539935	527	162	503	431	222	575	1957	1028	1092
LCN2	5.242142707184584	5.51346102155396	53.90025320691177	1.4845368723999544	1.4125193247262646	1.0981038239344376	0.07816416883350213	0.12218523168434797	0.04099971979033616	49	19	33	30	17	38	150	102	114
PCDH17	6.9569168318599335	7.209184448707783	177.5081040768047	1.509517910933787	1.3425352066619827	1.0670242244431247	0.07469856301080982	0.11551210329664505	0.034444042597150774	78	37	240	131	57	234	328	212	592
S100A13	4.843140581356564	5.064154688887624	38.8694051264021	1.3581784298544608	1.2715927166402556	1.0394307099435534	0.07455338760325327	0.12218523168434797	0.026899787796728504	39	7	38	22	17	45	84	54	103
SNED1	6.342014406983169	6.552382812229237	111.36136606618338	1.165628836319696	1.2358085209241962	1.0139312841854244	0.08580847786077903	0.10341646925659814	0.021006643878490872	198	19	86	118	20	111	234	186	282
CLK4	5.661025395653348	5.820720587351187	66.56162010128136	1.181333194651221	1.1556327524151808	0.9892860080059599	0.06782592388157528	0.0897070587179129	0.009463994406034383	71	14	74	52	23	73	140	75	215
PPWD1	5.377652783158467	5.628258333984725	57.68260681012997	1.1538839016430171	1.2297052702878866	0.983136989217777	0.12454685851580985	0.1279098375017301	0.03184879066382965	68	5	68	65	15	73	114	89	138
AQP3	5.679728206436459	5.888525635391937	70.41934196483444	1.2638392015131377	1.250652443999323	0.9784697389812266	0.1128084962740145	0.12218523168434797	0.04360125916860714	74	23	60	40	22	103	91	90	217
PARVG	4.66786596057036	4.87976610182073	33.47750851584271	1.1808685179371212	1.196881677934276	0.9582332402962254	0.09514809544711893	0.12043069719864452	0.03184879066382965	42	8	43	26	6	40	97	34	88
PSME1	7.273317471503034	7.40675053389937	204.1126973802088	1.0876216552902482	1.0779177649379494	0.9133052890833947	0.06549653145239814	0.09869677696148159	0.009531923653278977	322	66	178	171	41	258	417	256	495
SLC22A16	0.2093898176209029	1.702923574897936	2.084182716647617	3.106106694752045	5.543207449610574	0.1565957369751697	0.07816416883350213	0.10828656485050778	0.04631350641505107	0	0	0	0	0	1	10	6	8
FDCSP	0.8249888944108605	4.155256901418934	19.97629628987965	4.068474407001439	8.73219477507136	0.048350232860138245	0.2682119767316261	0.09919991066185264	0.02791317905895749	0	0	0	0	0	4	51	116	1
XIST	3.0740168862929145	8.903240390430874	584.0965580614023	-6.20424186638449	-9.951695233947005	-0.023861098050903556	0.6443016005042999	0.0690447469081279	0.011887909841002709	0	400	3106	2988	0	1	0	0	4
CXCL8	4.332106093456185	6.767098151898282	132.8303890607356	-3.090851885875235	-4.604536835503225	-0.09557810296126885	0.394797233453762	0.10828656485050778	0.018825531246986764	58	4	1006	21	167	2	24	2	27
RP11-925D8.6	1.3638600611856446	3.0038163855470352	10.415303576219905	-2.1551749607179014	-3.5918742978636278	-0.14844626348633846	0.512147797322003	0.22926520913200524	0.04535842603069122	1	19	31	2	6	0	1	0	6
C10orf25	0.5895524585584893	2.110867592974687	4.533540650533658	-2.7718721378357154	-4.667180769223373	-0.15374269562626017	0.2721116569200552	0.14811017550383773	0.034444042597150774	1	2	19	2	8	0	0	0	1
AP000350.5	0.8531549808820567	2.6290136380291638	5.4523161252387435	-3.111215651786531	-4.328216120590944	-0.16218710292305868	0.2466543757648428	0.15029394297904153	0.03817495287860319	33	3	30	1	0	1	1	0	0
APLN	2.5297273507533435	4.193781923191603	18.99529110761148	-2.8672816378674217	-3.2248849438691227	-0.2307207110194926	0.24680920964839995	0.17020108001847667	0.03038195675708147	220	2	20	27	1	0	9	2	9
CTA-722E9.1	0.5652687642611448	2.3277724261489183	3.9010301876419176	-4.0906931640109585	-6.235408892610484	-0.24451490684223046	0.06069295928857911	0.0897070587179129	0.005782204308380637	17	1	18	16	0	0	0	0	0
RP1-29C18.10	0.6306055767505441	1.9744253262752307	3.101520944248461	-3.294887236922833	-4.301014189151972	-0.2471062792420698	0.07566722645283333	0.11360731584926007	0.03817495287860319	9	3	11	10	0	0	0	0	1
RP11-93B14.6	0.8141148602838036	2.455569871967215	4.574386473253212	-3.6670784095822637	-4.931309337740883	-0.24713574125978682	0.07109585263895103	0.0897070587179129	0.01586500231245518	11	1	37	6	1	0	0	0	1
RP11-144I2.1	0.6743129281131349	1.962035662184976	2.8826208877719246	-3.356342228121064	-4.239371919461469	-0.24786378237779327	0.06069295928857911	0.10319364356830091	0.04062612116443276	7	1	12	12	1	0	1	0	0
ANKRD37	1.6463373381328852	3.3140251791970154	9.587073592393155	-2.974731457211713	-4.018470856478364	-0.29992165460127934	0.19725466879683884	0.11551210329664505	0.015290823257809208	20	2	85	11	0	1	2	1	1
SLC7A11-AS1	2.616783807171921	3.8684618506970287	18.653628047896298	-2.1004806840686485	-3.069263207745321	-0.3134595952870877	0.3041163114982055	0.17864165672720095	0.023494686910452582	40	1	7	22	45	1	11	2	4
FOSL2	8.281847316710847	8.3388909891041	394.5361767864561	-0.7214739135377475	-0.7068638017802433	-0.6197299034050581	0.1569327809843512	0.24792294270785414	0.045726295127159124	713	177	799	749	192	256	424	275	460
AFF4	8.201253622064929	8.266726397203403	375.47350285556587	-0.7083619863987001	-0.7465079084599808	-0.6446491817100778	0.17407735747511427	0.23350929059336825	0.04846157995319804	587	164	647	787	228	206	490	202	528
G3BP1	7.4548800045318435	7.534238142680648	226.20800398523332	-0.7703440667740754	-0.8191087018160442	-0.6968757109473672	0.1666945997752969	0.19345207103774079	0.04631350641505107	377	138	363	410	124	132	303	98	301
NABP1	7.506958540964155	7.5801819286917524	232.51130390955274	-0.8112503065259177	-0.801916167249248	-0.7172162112855501	0.1244135222671759	0.1844753828832511	0.022627690590071553	596	117	433	401	95	149	296	95	325
ATXN1L	5.866805773777476	5.957799985314554	74.53707628892838	-0.8668291227734597	-0.853628711044258	-0.7312860769185459	0.15203783317661815	0.18377933362223442	0.04411690980199419	154	31	161	134	40	49	100	32	83
FOXO1	6.574148476842519	6.6679587886209415	123.0400872110815	-0.8374385878223096	-0.8707948493928439	-0.7370518077491194	0.17314350732170566	0.18031053987053144	0.04964944792073281	180	57	268	266	64	67	153	72	132
NAP1L1	9.174537412377642	9.263258089754197	752.8645226423888	-0.8217872287999636	-0.8781428097148293	-0.7703484734911306	0.13389684860047021	0.18875458598056166	0.028487877155916653	1618	413	1314	864	514	407	884	388	965
DUSP3	6.5256293689020834	6.60676255463315	118.35517431205754	-0.832941733873361	-0.8734955686344866	-0.7738182565970158	0.12705250964793297	0.1508599044760316	0.0191949814929274	251	75	208	191	55	60	149	64	143
NDRG1	7.857227518225556	7.963191568967311	303.74934548923824	-0.8707254884589635	-0.9218265265610096	-0.7911200331349489	0.15552025696317734	0.17692859119197077	0.036004226066890764	422	127	775	629	162	155	326	179	366
GDAP2	5.644743354949988	5.7499489209318035	64.94541817228959	-0.8725503678219093	-0.9460705487245321	-0.7938733335112285	0.16514483950939707	0.166383424076991	0.04035087853211012	126	43	103	122	32	27	82	34	81
ETS2	7.908196523556572	8.019346246789322	317.033870130169	-0.8754912214308032	-0.9427140216991247	-0.8010239096757933	0.15674996054486798	0.17692859119197077	0.04062612116443276	435	136	609	599	242	189	339	170	339
DDX3X	8.751483115904266	8.873522437787678	573.506005914534	-0.8763966068874884	-0.9621508152185435	-0.807686177742034	0.17246211560600067	0.18875458598056166	0.047039425369911445	703	302	1485	920	339	284	698	258	744
SOCS3	7.117179941527639	7.233074358118711	183.79469634084754	-0.93403773971252	-0.9756835930171365	-0.8316390636009114	0.125631066706787	0.16518084144967626	0.036004226066890764	326	80	298	309	152	108	174	111	180
NAA50	6.717397312480956	6.8248647033657415	138.15188404282176	-0.8859391152386001	-0.9671918318572046	-0.8358518313002382	0.14334587502310372	0.14248688581168725	0.026200170909502645	232	79	205	269	92	62	174	60	186
FAM168B	5.847605735427637	5.943181729849119	74.1978056651251	-0.9260253461000311	-0.9506925588110335	-0.8447704996967057	0.11503365008129687	0.129730905650973	0.015738350143973442	162	33	115	145	49	44	82	36	84
STEAP2	6.25513899471543	6.352227949457908	98.86537555535152	-0.9218112645475528	-0.9549085870162901	-0.8552006114232675	0.10692025785794594	0.12502362862489821	0.013275260901016377	216	42	204	148	66	54	121	47	111
FAM126A	6.492551995722219	6.59649798815607	117.57788878618882	-0.9326492779538119	-0.9791932694802387	-0.8681106790025631	0.11290734000982168	0.12502362862489821	0.015452537742546324	228	60	245	172	76	48	125	65	160
PTAR1	6.701927888799426	6.820434619416159	137.42472955464984	-0.9582896847068589	-1.027753341806275	-0.9065464099386533	0.12705250964793297	0.12436305098083818	0.016640454161936904	197	70	268	290	88	61	176	66	152
ELL2	7.513283554732576	7.66805023747555	249.02730443836143	-0.950612081420542	-1.084673108344428	-0.9095850221901498	0.17245889612512894	0.16426797415702815	0.04062612116443276	367	136	282	558	202	130	272	97	300
SPRY4	6.400196021318358	6.551126240656262	113.17631989751195	-1.0646887096699786	-1.0693168922752854	-0.9172575378684997	0.11290734000982168	0.14248688581168725	0.028363557497278143	232	66	230	264	41	43	177	41	128
FOXO3	7.310970770891217	7.403264095262846	205.7776800263434	-0.961574092927951	-0.9758822453934677	-0.9201475631421069	0.07109585263895103	0.10528812448234175	0.0011078431715768097	418	82	427	396	127	97	239	110	245
RLIM	7.284978617658684	7.414858472594659	208.67405649798533	-0.9775774481473319	-1.058333124761149	-0.9264776979080642	0.1206997622656637	0.1279098375017301	0.0191949814929274	304	119	359	380	152	84	276	100	225
ELK4	7.164271983348532	7.330661619308323	197.62542338115804	-0.9944871443314084	-1.1180073016214196	-0.9317395800237217	0.1666945997752969	0.16426797415702815	0.043487621869906345	271	150	337	283	135	73	267	98	184
PRKAB2	5.333648517670771	5.476162637022793	53.308724657052146	-1.0644486898325043	-1.0803345817695023	-0.9334817220597904	0.11548375929103714	0.14248688581168725	0.023822741344114533	119	20	94	101	40	19	49	33	67
IL6ST	9.395669307960937	9.5250619581183	904.0552630487961	-1.009011435690949	-1.0555780526585532	-0.938766946904196	0.08712356160690532	0.14811017550383773	0.015738350143973442	2054	612	1261	1208	590	367	1239	399	1019
SGK1	6.668648762033726	6.829390456002422	137.28481905246164	-1.0397411733826813	-1.1028020658833497	-0.941798443954127	0.14334587502310372	0.14157710277662386	0.030588316056125497	487	52	344	153	65	57	149	62	180
IRGQ	4.967054929623375	5.135480061870618	41.87748270575644	-1.0518089934157129	-1.1421986708172827	-0.9521681775786167	0.15552025696317734	0.15137830675987338	0.03539360144199904	89	16	71	82	34	17	46	14	59
JUNB	6.603723844516218	6.792858786752996	134.30503242919005	-1.084841745804893	-1.1531983569434814	-0.9534277879609394	0.15683314245414173	0.16518084144967626	0.04373233844516335	336	34	371	165	102	58	110	79	152
FNIP2	6.136463692559789	6.313523025074721	97.04336162208585	-1.012518351053469	-1.1675727335859307	-0.9788523898719625	0.1732386774793799	0.14248688581168725	0.03665347389568917	140	52	137	199	83	40	110	31	130
AGFG1	6.730032108099804	6.929739212821564	149.102349141406	-1.0648620768044657	-1.203316812048283	-1.001857838069753	0.17953944029996322	0.15530521225127686	0.04062612116443276	170	110	253	322	90	54	193	45	188
RRM2B	6.515246542888661	6.717758286642477	129.05660247748315	-1.027429163961636	-1.2263591659181305	-1.0228735685599517	0.19186419585049996	0.1508599044760316	0.03954436680030777	191	80	135	268	113	45	133	49	172
PIAS2	5.089723431460812	5.278460601479111	47.199348796134636	-1.0401843503290804	-1.2477030895660728	-1.0383242386967728	0.1785426652954894	0.1398707926190216	0.03449741630959224	79	27	77	70	43	16	53	17	56
LRRTM2	4.439910727576153	4.632584073745775	28.915052093780083	-1.2051819877342018	-1.2292063985188355	-1.0408349450051897	0.12167821863184647	0.1407407183619401	0.027381330598071105	74	17	61	53	13	11	39	9	31
PLOD2	6.355624655830373	6.505557111740251	110.3324883140848	-1.1257878220107702	-1.159681154900422	-1.0410241060872372	0.07925483888629473	0.10319364356830091	0.007521832636216837	222	63	174	238	67	50	137	31	140
KLF6	8.399666154436588	8.547079556153474	458.402728684213	-1.094087525674355	-1.164212089906325	-1.059758892578342	0.07455338760325327	0.10639865990634861	0.005678795878565355	805	219	898	665	389	199	554	201	458
PPP1R3B	5.838737764694915	6.042429771561537	79.01879744059559	-1.2086379495845456	-1.2437563546502972	-1.0643264443311187	0.12131776273244683	0.1279098375017301	0.02508249567436902	195	23	250	103	50	33	84	43	65
ITPRIP	6.405711917480425	6.559324274425508	113.59996009287083	-1.152079409726119	-1.1706159731450394	-1.0702543226540757	0.07455338760325327	0.09468170493082838	0.004383184968983861	237	39	296	240	64	47	144	44	126
SLC5A3	6.517898005213951	6.691907203302576	125.10215538048675	-1.1482656086480694	-1.2015085377640033	-1.073995189765306	0.08580847786077903	0.10828656485050778	0.00966335655465204	312	35	278	216	97	50	144	44	158
PIM1	5.921586650668246	6.152192002084888	87.68981081220502	-1.0461498775133564	-1.318491661916247	-1.0859526967895934	0.21109486215569365	0.15412722422360803	0.042544348447228306	107	53	107	145	93	36	81	42	76
ITGA2	6.9220629634708075	7.17568436555638	176.60219735455314	-1.1336384233852814	-1.323467198807209	-1.0917221098697578	0.17327554979744955	0.15829456342438303	0.04035087853211012	255	157	242	517	53	80	192	53	186
NAMPT	9.298503777723399	9.534631895638555	909.2567995164901	-1.1752614403708792	-1.2974616789373932	-1.0920122973421929	0.15853948326888842	0.16426797415702815	0.03125795594297747	873	455	2475	1455	733	297	1202	327	930
RP11-463O12.5	6.801732448910023	7.043815987565568	160.1672028646307	-1.1607384138932118	-1.3282978321944665	-1.1144810101405127	0.1780046109189838	0.13786509043070688	0.03038195675708147	162	71	578	299	88	79	164	55	152
AOC3	7.054822387779994	7.254235139443336	185.34279115763093	-1.256177280078305	-1.286718507546915	-1.1449747279535958	0.08001505280538408	0.10639865990634861	0.010471681800539935	551	92	549	217	77	59	216	98	159
KITLG	6.6012045268774635	6.81969240916216	137.99550264924133	-1.1657007826468582	-1.3267717529037144	-1.1553451549712983	0.13965133972313193	0.11442850538172294	0.017679698695053703	476	67	141	179	118	45	138	59	155
SLC25A37	7.255263058866181	7.525805551176683	223.28532727034468	-1.2263894294825906	-1.383561835292605	-1.1635713645706278	0.139131029091019	0.13786509043070688	0.027863655479242223	333	78	957	380	96	77	227	77	265
PLAGL1	5.06934237069699	5.278173224293579	46.969594656945304	-1.190385868426913	-1.3504965110385008	-1.1637128768553908	0.15688239599740386	0.11551210329664505	0.0191949814929274	61	38	90	103	23	23	46	16	42
GADD45B	6.882711211894789	7.1264617223632545	170.11264226152574	-1.2878121277623724	-1.3522782608487653	-1.170779045952633	0.10146112924609876	0.12218523168434797	0.0191949814929274	355	49	424	257	155	38	197	73	195
UPP1	5.807941681973071	6.062894111199612	80.80269898952166	-1.2272758521189397	-1.3909650506879803	-1.184225179504361	0.1666945997752969	0.12436305098083818	0.023494686910452582	95	27	155	234	69	40	79	23	79
AK4	3.685293946233728	3.9937572482205903	18.002589879701347	-1.4839371725625619	-1.4583219632528623	-1.1866905521297935	0.1365178878269481	0.17692859119197077	0.04329260529555463	41	11	35	46	8	3	24	7	16
LINC01578	6.066432889699263	6.333320932165308	98.56967463992683	-1.1722501365867108	-1.4225096242174653	-1.2117464722022138	0.18735943531642332	0.12704144094574202	0.02487605462579377	104	41	240	154	102	30	97	39	103
SLC6A6	7.204596232185976	7.404742643430441	205.9594957920794	-1.2508822102573556	-1.3357856901039586	-1.2133952836584705	0.07455338760325327	0.0897070587179129	0.004543975535278313	355	95	727	327	98	95	182	79	220
TEAD1	6.502699996670721	6.691313987020348	125.16464652403202	-1.3026181428304382	-1.3347182718917234	-1.2370269473252624	0.06140262443392394	0.0707492114691737	0.0012814396140823096	386	78	188	287	47	48	152	43	121
PAG1	7.012037676801156	7.244365127213079	184.40992037694824	-1.3156534102179878	-1.392833655871411	-1.244522170606774	0.08137112270014567	0.09869677696148159	0.007931698224575155	269	85	598	322	111	59	194	53	238
ATF3	6.724047639254265	7.071403224933698	162.963459966907	-1.3044279351653758	-1.5099630314329733	-1.250024971543114	0.19186419585049996	0.1497300875375786	0.032498972348952104	425	22	530	219	141	52	178	52	156
TLR2	5.873269514699142	6.182477898694311	88.2174465806542	-1.2622538876699954	-1.5031798986193385	-1.2594526407536097	0.2298794963514967	0.1320392620725568	0.02872208860173069	71	55	304	151	50	41	92	25	66
HNRNPU-AS1	4.103914596304089	4.453215668287523	25.760235453506787	-1.3678748665536473	-1.575782147498061	-1.270232294341687	0.26222767416089915	0.17058073165909945	0.04749328003054042	24	18	72	61	13	5	31	10	19
IL1R2	6.008516148949201	6.267905246628556	94.05629507992529	-1.2439966093671082	-1.4605934258819606	-1.2733258964367586	0.1666945997752969	0.10828656485050778	0.015290823257809208	103	69	125	281	57	32	97	39	76
TMED7	5.806197535957926	6.141275495496489	87.77587743408563	-1.166437745751692	-1.5304894760579413	-1.2743329530034917	0.23547334544527188	0.15894854134418435	0.03840923512272214	104	88	104	114	74	33	97	18	79
RP11-295P9.3	4.313523733800198	4.622808797905072	28.03739395660477	-1.4516594866927472	-1.5024974292935942	-1.2827901917662115	0.13235836822429234	0.12502362862489821	0.023494686910452582	50	9	90	83	11	12	24	9	29
PPP1R15A	8.429640386445486	8.733849628806356	518.7028472953599	-1.3185045813703051	-1.5036332813860998	-1.2995805960132907	0.13753254353919894	0.12223972886290091	0.015686520666957107	2467	93	1186	673	324	175	474	199	510
PGAP1	4.657672143071627	4.909025847611211	35.79277927105244	-1.3838629396079012	-1.4802485197177826	-1.3018090834669849	0.1206997622656637	0.10341646925659814	0.010756665936073212	53	20	86	76	24	8	41	15	31
NR4A2	4.062985669860336	4.483939645841748	25.179255693674474	-1.710672629016519	-1.604742808632311	-1.3060919200873378	0.139131029091019	0.17389333531583154	0.04036712691313919	75	3	77	62	14	9	11	14	25
PFKFB3	7.878452607977182	8.069728296793224	326.7125311313174	-1.3572689816618912	-1.3923406373714988	-1.3222314556002597	0.032587508146532454	0.0634618646962939	1.0791208510665936e-4	763	111	998	685	161	131	278	140	336
IL6	3.789329616505299	4.181795624230233	20.88426322396489	-1.5551224942006288	-1.6315754551395516	-1.3422054704010338	0.1614344588397313	0.166383424076991	0.03759494533161532	73	6	40	28	20	6	23	3	22
MAP3K2	6.895375573658816	7.146464941359319	173.78770561509413	-1.3713164686930674	-1.4869680073113656	-1.3475386230477213	0.07925483888629473	0.0897070587179129	0.004543975535278313	232	109	409	257	141	40	175	75	173
SNTB1	5.423072891204367	5.809412323563988	70.48274732120142	-1.1541870058710733	-1.6510897391651667	-1.34897535353658	0.28818775720324497	0.17337203121460934	0.042935245215379926	76	77	62	85	65	33	41	21	58
USP53	7.723215446880403	8.050561150772147	322.33693590399014	-1.4199009266340246	-1.5599336865709788	-1.3498582383554596	0.09603205106907123	0.11712933195025312	0.015290823257809208	673	108	1450	398	149	93	391	97	274
INMT	6.301565819436515	6.680103462837518	122.84700825044949	-1.4973707327913242	-1.6208756842193477	-1.3631817155507584	0.14334587502310372	0.12502362862489821	0.022307363157880948	386	48	511	201	21	40	75	55	123
MEST	4.450117001882803	4.748194503823408	31.74739371099673	-1.5230654269017572	-1.563644262609065	-1.3666328604777849	0.09748620381259712	0.10872700054444329	0.013562895114201333	85	25	45	81	11	8	39	12	21
RP11-138A9.2	4.944988061307665	5.352074114635788	47.70593803050922	-1.5127095693341899	-1.659708947699083	-1.3677133359095741	0.17246211560600067	0.13774061860574283	0.03151021856125486	66	11	215	111	22	15	53	16	32
ALPK3	5.085370772559791	5.520491739712105	53.30134969162299	-1.6016327317322057	-1.673262938037387	-1.3716591896221573	0.14627564472675156	0.13786509043070688	0.03151021856125486	185	9	226	94	16	14	37	23	55
TNFAIP3	7.157415007119369	7.3694190766690015	200.8253158757827	-1.4380557111229169	-1.4681628483517308	-1.3922888100328321	0.03194990800461558	0.05104090145271045	1.0399202493764647e-4	401	75	585	430	119	79	215	62	185
BMP2	3.7267275993085756	4.028423369363101	18.825124993713693	-1.592962239854009	-1.6121708696668509	-1.4083475648147228	0.08929339483907021	0.12665354475922352	0.013999088597959689	48	15	38	37	7	4	14	10	16
G0S2	7.178357689008634	7.511306452622254	222.39401767646135	-1.5017106087271488	-1.605191031188067	-1.4140941855447307	0.09603205106907123	0.10639865990634861	0.010528824498240854	546	79	765	208	169	61	275	50	205
TCF21	5.632328624398985	5.949040436471764	73.56793405793476	-1.6523884794867532	-1.5977495307649108	-1.4157219309923168	0.07109585263895103	0.09195929823751081	0.007764080728983837	227	31	256	121	24	39	38	19	82
LILRB3	4.009270070623035	4.453700729013063	24.922150248024856	-1.6222879143841555	-1.7256098245627867	-1.4339466907624054	0.17406361481749583	0.14248688581168725	0.033137638908405355	78	13	98	26	8	7	26	4	25
CTD-2033D15.2	4.348416576134902	4.702148311879937	30.255605263448352	-1.7123228636389662	-1.6506373881561265	-1.4594423576976252	0.08580847786077903	0.10828656485050778	0.009791593350874725	57	15	87	77	14	4	20	15	35
RP4-530I15.9	3.4793573790874697	3.9935606336783684	17.981927039857393	-1.9031667138601247	-1.8407767454946162	-1.4872029404719347	0.143410892755592	0.17506068138730405	0.04417477402747819	31	14	49	52	4	5	25	3	7
VEGFA	7.989573370000459	8.325955663938302	389.0042302029821	-1.5591985109125213	-1.67159734494522	-1.5059197133279503	0.07469856301080982	0.0897070587179129	0.003234562532359681	1145	85	1359	1024	133	98	327	161	343
C16orf52	3.7834682875013574	4.1081236637922585	19.89103235547091	-1.6541660097463562	-1.7348552772923176	-1.5476769376096444	0.07816416883350213	0.09468417923391849	0.005553510853978537	50	16	44	41	7	5	15	6	20
IGSF10	6.070600660707719	6.378251837210008	100.41177276523055	-1.6435033050001764	-1.6823075491073851	-1.550056829699124	0.061304971592373726	0.0690447469081279	0.0011945567097233101	448	32	166	155	72	28	99	42	62
AP000648.5	3.2962889751363296	3.79699687477178	16.119276578273094	-1.7107577465029853	-1.9131084398839668	-1.5511907349686718	0.20887066553855446	0.17506068138730405	0.04288947494008587	18	6	28	47	18	2	19	4	9
RP11-437B10.1	5.841622231300806	6.229729595937323	92.02386880764004	-1.4583747223791856	-1.7591715340530583	-1.5576967969924906	0.13389684860047021	0.10341646925659814	0.00995701937805024	119	30	233	122	116	29	73	20	91
EGR1	7.71580126321276	7.998664684278409	311.9680240336408	-1.5778035332994618	-1.6622256057691307	-1.5614679462307903	0.04006315871662782	0.056806739441877925	1.9271482766165422e-4	835	98	1027	410	222	88	251	127	269
CTB-89H12.4	6.422417928979108	6.703448179691029	126.28639701273636	-1.616520642745007	-1.6642015474469753	-1.5654466971359182	0.043185235223245674	0.0477773400327331	1.73928783567626e-4	204	51	364	306	83	28	119	50	109
CHORDC1	6.465751542109893	6.952653689389853	152.07377838617754	-1.5261164508612488	-1.8338823567743179	-1.5709587326229315	0.15996322656288686	0.129730905650973	0.019441455532127117	201	32	350	230	216	36	143	26	152
BEST1	3.9568337947400876	4.391449739648345	25.123363620351533	-1.8650159204957741	-1.8479725536323248	-1.5763164967997678	0.11382403487760866	0.129730905650973	0.021841509442382657	48	23	64	34	13	7	7	5	36
SLC19A2	3.93057808629129	4.458337633519308	26.759980985132795	-1.7793174561165515	-1.8664327124924676	-1.5886301811125034	0.19988758666066053	0.16323615619648973	0.026200170909502645	30	21	51	50	24	7	28	1	24
BHLHE40	7.75087141127271	8.04063775343391	320.4174100054808	-1.6223826043813576	-1.7009381991704338	-1.606176861698048	0.03105332810661042	0.04739015079854759	9.626927045941556e-5	761	105	1206	559	169	96	235	117	299
RASGEF1B	6.1498196781409895	6.568671303810361	117.00001899775212	-1.5300551533118603	-1.8168608367130346	-1.6165819878512115	0.12545060748985254	0.10341646925659814	0.009226325931423402	150	50	259	140	152	33	93	20	124
ARHGAP19	3.3114797392224053	3.715456232867275	15.035233208625325	-1.6544192451946214	-1.908507798715993	-1.6181282208261543	0.1886335559563739	0.1279098375017301	0.02188096056457266	16	6	38	39	14	4	10	6	9
VGLL3	7.201805016712584	7.5381720004993005	227.0296196243844	-1.6253920831339528	-1.7614087995703245	-1.6315825639171164	0.06149175714521898	0.0690447469081279	7.796986320560701e-4	612	171	753	258	70	65	217	69	167
ADM	6.001443569175851	6.30790483321902	95.11210017384411	-1.7731738087482738	-1.725060261354377	-1.631938013326202	0.03105332810661042	0.047060882787296594	1.0399202493764647e-4	349	31	205	213	54	19	94	41	66
ZFP36	8.586193638226176	8.921436798253794	592.2751375174408	-1.6373071282138225	-1.7695114514908512	-1.64434503404069	0.046446039479578684	0.0690447469081279	4.476269716829206e-4	1466	158	2293	794	403	171	433	237	446
KBTBD11	3.043930748591495	3.5706470373968258	13.054957069074893	-1.9046982137690913	-1.9685384893813658	-1.66033833691713	0.13012632684218278	0.14248688581168725	0.02508249567436902	26	11	33	37	3	2	11	2	13
ARL5B	4.693254177125032	5.071115552257645	39.869730267403824	-1.7790651985301125	-1.8245281323818965	-1.6687302943510403	0.07816416883350213	0.0707492114691737	0.001686216938097854	61	24	116	103	19	16	33	5	35
HMOX1	6.841898468789451	7.394621281865608	209.29674086815612	-1.3818583735001688	-1.9653807013531268	-1.6758020231012802	0.3242183175942628	0.1385131857698775	0.019441455532127117	386	252	59	371	156	64	125	70	131
FLJ42393	4.083914461207924	4.445459727669567	26.125186714335936	-1.7939180651520092	-1.8715988030053439	-1.6814534554277274	0.07925483888629473	0.0897070587179129	0.0043119738099704095	43	23	58	51	14	10	26	5	12
RP11-107E5.3	4.135680694325172	4.752101395622105	33.076525697959546	-1.825952094857876	-1.9763052810855044	-1.6833019853731652	0.25311688089772094	0.16426797415702815	0.02791317905895749	27	29	84	50	27	9	35	1	24
NR4A3	4.996398023294283	5.3919992401332	49.941621081849206	-1.8524340941197373	-1.8429859785643763	-1.6946296470174376	0.06782592388157528	0.06990223554816538	0.0013979816978819562	163	20	147	67	33	6	53	16	39
ATP13A3	7.577597358177118	7.891515324514277	292.098440462133	-1.679831337200254	-1.8008660973548778	-1.7105020086633242	0.03458969876887995	0.03913100415520818	6.417199532648389e-5	374	205	606	556	241	90	263	70	236
SLC2A3	8.614187835356788	9.100412560557167	670.8866672511033	-1.77860030382764	-1.9433642893425422	-1.7258260812728987	0.07816416883350213	0.10528812448234175	0.005782204308380637	1092	220	3328	746	419	131	544	122	728
MXRA5	6.282222021048479	6.8846617662797875	144.1155526623793	-1.5652234703521815	-2.056225035217761	-1.7444994229359942	0.31067148638553865	0.129730905650973	0.017679698695053703	865	72	40	216	103	55	99	32	75
IER3	6.082191109764493	6.537416334659172	111.94336508255894	-1.7771481121407615	-1.9486497071664077	-1.751342308851723	0.08929339483907021	0.08265734637474573	0.003145367628491327	586	18	232	142	87	30	68	43	77
ARAP1-AS2	2.810328767613894	3.3420355594804643	10.980940115774857	-2.0104023021306956	-2.0702681288127702	-1.7516190317257327	0.12167821863184647	0.1279098375017301	0.023115964487319243	17	6	34	27	7	2	9	1	10
WISP1	4.36229915971445	4.993985083860261	36.6696324152368	-1.8157193163786647	-2.088304610311983	-1.761289203838724	0.19218341437321126	0.12449731374587646	0.019441455532127117	100	19	39	197	5	11	24	6	31
RP1-309I22.2	7.838273949934009	8.40797562426867	412.046899332466	-1.7100368842367282	-2.0681971415290916	-1.810433423308722	0.1399156259738166	0.10828656485050778	0.007521832636216837	649	141	2200	1064	62	91	263	135	288
MAFF	5.877985504234382	6.334041676125926	97.13286738234818	-1.878879706827093	-1.9826819143225953	-1.811612614442052	0.07469856301080982	0.06990223554816538	0.0013979816978819562	291	16	331	149	81	20	89	32	53
THBS1	11.016086746149867	11.336860176820124	3182.492659036514	-1.8075572221100258	-1.878131329366448	-1.814482677172387	0.010326723517890116	0.04130026877050907	1.3876623394043874e-6	5561	2876	7564	5955	1433	1172	2009	840	2522
RP11-138A9.1	3.3894692924641476	4.05975986092365	19.525257076981134	-1.9364770221408214	-2.2208811061155154	-1.8150556225537622	0.32020523182767735	0.166383424076991	0.03184879066382965	9	11	67	48	15	2	15	9	5
RP11-259K5.2	2.2515310138500313	2.7890765560960666	6.903879058149336	-2.12473583244599	-2.186448992260609	-1.8253334908646	0.07869963447811129	0.129730905650973	0.034444042597150774	23	3	15	15	5	1	3	2	6
FOSL1	3.7887229305368724	4.272759321355224	22.278813039211226	-2.0442745767830575	-2.058874554031265	-1.8438829546465294	0.09748620381259712	0.09195929823751081	0.005553510853978537	93	14	22	57	11	3	21	8	10
CD300E	6.98229944090604	7.535943766464763	228.9933093553228	-1.708784735524164	-2.093385844603459	-1.8688226925328608	0.16075323945375697	0.10156871786587457	0.005553510853978537	150	258	751	327	90	77	169	37	142
SPDYA	3.4095981588752182	3.9735317668245345	18.875543360184672	-1.721867560475085	-2.1872414117219368	-1.87626158413232	0.26179451706568907	0.13173825104062814	0.0191949814929274	15	9	59	24	23	2	13	6	11
AC092881.1	3.4203194915566715	4.088114546926944	19.897351893357346	-1.964445002473213	-2.193952425815216	-1.883137747051513	0.20074341312050273	0.1412269340422486	0.022627690590071553	20	6	71	33	23	2	13	2	21
ADAMTS8	3.646557114464329	4.719804416747306	29.423851165164805	-2.526812566588008	-2.56455932690208	-1.9122334349652528	0.2164057813193452	0.17276524626975479	0.04631350641505107	150	9	150	29	1	5	5	15	12
SCN7A	5.684052663668253	6.24835861138785	90.6201191561344	-1.9892245536047928	-2.1519005335391395	-1.9127602865450095	0.10232593389819133	0.08907004364282439	0.003503349719730728	391	13	378	97	48	33	53	24	44
ZNF638-IT1	4.408009708960027	4.818048847541313	34.576255563881126	-1.8860744729385126	-2.0767288337863747	-1.924754530598834	0.0774135950904301	0.06504619690081179	6.458555290436949e-4	45	30	70	67	26	5	21	14	21
ADAMTSL2	3.0009346482798276	3.854672058784361	15.013507325181116	-2.5354026976938338	-2.3629989403296014	-1.9520860320344766	0.11503365008129687	0.14248688581168725	0.02759900439921459	88	2	34	45	4	6	4	1	14
HIF1A-AS2	2.5382066940325063	3.2621586557054445	10.104767497586282	-2.682515540383328	-2.3405677351301444	-1.9862408142247399	0.0774135950904301	0.14566495115291528	0.023584335531262754	22	6	30	30	4	3	11	1	1
AC007278.3	4.3473586573463	5.06407167368175	39.85677569730325	-1.904184077985661	-2.281571420779915	-2.0161322166235993	0.28835667175460744	0.11551210329664505	0.011536302439992187	21	20	175	83	28	3	33	6	31
RP11-4B16.4	2.6446432040124948	3.4135391347687767	11.25828895019702	-2.2189627168493393	-2.4351716403387864	-2.0197263113930575	0.17048788870881937	0.14248688581168725	0.029795841966707277	14	3	61	20	7	4	3	1	9
HILPDA	4.627133643876444	5.501965250276582	52.472934006448504	-2.1682459201006132	-2.367157487177514	-2.027864005792333	0.21037935586413198	0.12043069719864452	0.015290823257809208	168	2	259	114	24	5	44	9	35
CYR61	7.833100227334857	8.454488724450291	426.4711729440924	-2.078413244057531	-2.266036850294796	-2.052063387749707	0.07469856301080982	0.0897070587179129	0.0016030313808456534	1874	111	1963	442	137	45	298	125	288
FOSB	3.142497475577639	3.9169179222327006	18.3075311933141	-2.492186534246036	-2.3570430067853034	-2.0582547582299826	0.11994968157774726	0.15412722422360803	0.014044313511773493	35	7	28	30	27	0	6	7	15
PRG4	7.063498099755546	7.625318192780477	244.24373917611672	-2.0391048458657366	-2.2581827371086995	-2.0783775891052527	0.07415542652560798	0.0690447469081279	7.796986320560701e-4	853	290	157	393	107	62	93	95	109
PEBP4	2.143147077210178	2.886918543504642	7.999766899078553	-2.4640714819730154	-2.489851729286569	-2.1041557005974223	0.09603205106907123	0.15412722422360803	0.025129107879226165	15	9	19	17	3	1	5	0	6
CA3	3.59353116497203	4.6863309923278145	29.98320703593343	-1.964978359981651	-2.6657951337515677	-2.2058625227130353	0.3558060402943242	0.17058073165909945	0.027753388412013514	229	2	27	14	34	6	9	3	23
SLC16A6	4.62358008582254	5.331032565029501	50.481933425088705	-1.8782767176093462	-2.4783994872495896	-2.229714350208056	0.19762023654248043	0.10341646925659814	0.0047107229199468414	37	21	49	116	85	16	16	7	30
RP11-417F21.1	2.7324444647791695	3.4394868582562017	12.944427373943286	-2.172006251399332	-2.5832923798329634	-2.283242407813721	0.2007596250966167	0.11442850538172294	0.011540962042046316	9	10	25	31	14	1	9	1	7
RP11-1023L17.2	3.1635376692800303	3.8164652125124903	14.917656363869003	-2.47940157977437	-2.4792878489523917	-2.2931318574880497	0.06140262443392394	0.0690447469081279	0.0013235850788604127	62	3	38	51	6	4	9	3	6
RSPO4	2.52629600304399	3.2071677091703057	11.801750637574735	-1.9651139139291849	-2.6699302002860246	-2.3112577976265647	0.21028174016937762	0.1402693114965568	0.019441455532127117	16	18	8	16	9	1	4	2	7
LIF	3.7478517506675146	4.452304039325502	24.553393576082716	-2.512801228479927	-2.5240963571478083	-2.3255616518492834	0.07816416883350213	0.0690447469081279	6.451953648973172e-4	104	2	62	73	16	6	7	7	14
SERPINE1	8.806231187442034	9.336347451742276	790.6814799539663	-2.4399318813958524	-2.516298195432164	-2.4583488356789065	0.002889403576301512	0.008792678533068437	2.348461928452123e-10	3833	336	1110	2229	405	130	485	165	391
EGLN3	3.3238853895177547	4.053975244599367	18.938052676074005	-2.6203094238761304	-2.6790521021566285	-2.4782918309978754	0.07109585263895103	0.0690447469081279	7.796986320560701e-4	51	17	36	68	3	5	12	2	5
EDN1	4.70482804672713	5.9259379030781165	70.88272692512832	-2.3808530541205823	-2.8707692995447722	-2.4792638564175853	0.2199802270298678	0.12943327792159234	0.011322157670801873	147	4	558	98	15	5	25	9	54
MARK2P8	1.4686841135893816	2.398938756173083	5.4364777412553345	-2.9267923741894353	-3.131007507977236	-2.587669810406126	0.11781807127903282	0.16518084144967626	0.04087394312997489	7	3	19	7	6	1	0	2	1
RP1-257A7.4	2.063988803552796	3.029807297677322	7.9795395604106165	-2.5231579212787985	-3.0271052254636386	-2.5995430375841337	0.15688239599740386	0.10868627008298627	0.0191949814929274	8	3	44	26	2	2	2	1	3
PTGS2	4.801064738179852	5.878698288059556	71.71490488707025	-2.639406676651576	-3.2250705905397568	-2.994109494632595	0.143410892755592	0.0690447469081279	2.2364089752070188e-4	88	11	367	49	94	5	20	15	24
NME9	2.5602523833696074	3.4059163415997253	12.593888412680021	-3.055343326917115	-3.4908580296108402	-3.304027961434788	0.043185235223245674	0.03014658960132532	1.696143196560279e-4	18	15	31	26	7	1	4	1	3
RP11-423E7.1	0.912543526202013	2.3273747264050315	4.236040241792304	-3.827830428207415	-4.652757245610696	-4.252345099772827	0.046446039479578684	0.0897070587179129	0.011322157670801873	11	1	23	11	2	1	0	0	0
RP1-29C18.8	1.1677835472840594	2.7952400674158784	6.32276991159508	-3.681231705769826	-4.655137765177449	-4.312785124448396	0.08902531240796303	0.0785807267403041	0.008545843000493164	11	3	34	27	0	0	1	0	1
ATP1B3-AS1	0.8534684484940246	2.1579695887827275	4.748471804975361	-3.285957619428299	-4.730687622239068	-4.344860678961232	0.1206997622656637	0.09886980851331269	0.01586500231245518	3	6	4	17	4	0	0	0	1
ALMS1-IT1	0.5644791102062272	1.9574562183318778	3.0476893385564883	-3.8052301607007126	-5.780735507605255	-5.613129284239009	0.03186850926565535	0.0785807267403041	0.009254291691051405	7	2	13	10	1	0	0	0	0
