# Supplementary material for: Genome-wide bioinformatic analyses predict key host and viral factors in SARS-CoV-2 pathogenesis
Source: Commun Biol. 2021 May 17;4:590. doi: 10.1038/s42003-021-02095-0 (PMC8128904; doi:10.1038/s42003-021-02095-0)
Supplement: Supplementary file 5 — Supplementary Data 3 [file 42003_2021_2095_MOESM5_ESM.zip › GSE150316_ValidationDataset/WithoutThreeOutliers/case5/des_Case/controlVscase5_genes.under.DESeq2.tsv]

gene_id	LimmaV_AveExpr	edgeR_logCPM	DESeq2_baseMean	LimmaV_FC	edgeR_FC	DESeq2_FC	LimmaV_padj	edgeR_padj	DESeq2_padj	NegControl1	NegControl2	NegControl3	NegControl4	NegControl5	case5-lung1	case5-lung3	case5-lung4	case5-lung5
XIST	3.0740168862929145	8.903240390430874	584.0965580614023	-6.20424186638449	-9.951695233947005	-0.023861098050903556	0.6443016005042999	0.0690447469081279	0.011887909841002709	0	400	3106	2988	0	1	0	0	4
CXCL8	4.332106093456185	6.767098151898282	132.8303890607356	-3.090851885875235	-4.604536835503225	-0.09557810296126885	0.394797233453762	0.10828656485050778	0.018825531246986764	58	4	1006	21	167	2	24	2	27
RP11-925D8.6	1.3638600611856446	3.0038163855470352	10.415303576219905	-2.1551749607179014	-3.5918742978636278	-0.14844626348633846	0.512147797322003	0.22926520913200524	0.04535842603069122	1	19	31	2	6	0	1	0	6
C10orf25	0.5895524585584893	2.110867592974687	4.533540650533658	-2.7718721378357154	-4.667180769223373	-0.15374269562626017	0.2721116569200552	0.14811017550383773	0.034444042597150774	1	2	19	2	8	0	0	0	1
AP000350.5	0.8531549808820567	2.6290136380291638	5.4523161252387435	-3.111215651786531	-4.328216120590944	-0.16218710292305868	0.2466543757648428	0.15029394297904153	0.03817495287860319	33	3	30	1	0	1	1	0	0
APLN	2.5297273507533435	4.193781923191603	18.99529110761148	-2.8672816378674217	-3.2248849438691227	-0.2307207110194926	0.24680920964839995	0.17020108001847667	0.03038195675708147	220	2	20	27	1	0	9	2	9
CTA-722E9.1	0.5652687642611448	2.3277724261489183	3.9010301876419176	-4.0906931640109585	-6.235408892610484	-0.24451490684223046	0.06069295928857911	0.0897070587179129	0.005782204308380637	17	1	18	16	0	0	0	0	0
RP1-29C18.10	0.6306055767505441	1.9744253262752307	3.101520944248461	-3.294887236922833	-4.301014189151972	-0.2471062792420698	0.07566722645283333	0.11360731584926007	0.03817495287860319	9	3	11	10	0	0	0	0	1
RP11-93B14.6	0.8141148602838036	2.455569871967215	4.574386473253212	-3.6670784095822637	-4.931309337740883	-0.24713574125978682	0.07109585263895103	0.0897070587179129	0.01586500231245518	11	1	37	6	1	0	0	0	1
RP11-144I2.1	0.6743129281131349	1.962035662184976	2.8826208877719246	-3.356342228121064	-4.239371919461469	-0.24786378237779327	0.06069295928857911	0.10319364356830091	0.04062612116443276	7	1	12	12	1	0	1	0	0
ANKRD37	1.6463373381328852	3.3140251791970154	9.587073592393155	-2.974731457211713	-4.018470856478364	-0.29992165460127934	0.19725466879683884	0.11551210329664505	0.015290823257809208	20	2	85	11	0	1	2	1	1
SLC7A11-AS1	2.616783807171921	3.8684618506970287	18.653628047896298	-2.1004806840686485	-3.069263207745321	-0.3134595952870877	0.3041163114982055	0.17864165672720095	0.023494686910452582	40	1	7	22	45	1	11	2	4
FOSL2	8.281847316710847	8.3388909891041	394.5361767864561	-0.7214739135377475	-0.7068638017802433	-0.6197299034050581	0.1569327809843512	0.24792294270785414	0.045726295127159124	713	177	799	749	192	256	424	275	460
AFF4	8.201253622064929	8.266726397203403	375.47350285556587	-0.7083619863987001	-0.7465079084599808	-0.6446491817100778	0.17407735747511427	0.23350929059336825	0.04846157995319804	587	164	647	787	228	206	490	202	528
G3BP1	7.4548800045318435	7.534238142680648	226.20800398523332	-0.7703440667740754	-0.8191087018160442	-0.6968757109473672	0.1666945997752969	0.19345207103774079	0.04631350641505107	377	138	363	410	124	132	303	98	301
NABP1	7.506958540964155	7.5801819286917524	232.51130390955274	-0.8112503065259177	-0.801916167249248	-0.7172162112855501	0.1244135222671759	0.1844753828832511	0.022627690590071553	596	117	433	401	95	149	296	95	325
ATXN1L	5.866805773777476	5.957799985314554	74.53707628892838	-0.8668291227734597	-0.853628711044258	-0.7312860769185459	0.15203783317661815	0.18377933362223442	0.04411690980199419	154	31	161	134	40	49	100	32	83
FOXO1	6.574148476842519	6.6679587886209415	123.0400872110815	-0.8374385878223096	-0.8707948493928439	-0.7370518077491194	0.17314350732170566	0.18031053987053144	0.04964944792073281	180	57	268	266	64	67	153	72	132
NAP1L1	9.174537412377642	9.263258089754197	752.8645226423888	-0.8217872287999636	-0.8781428097148293	-0.7703484734911306	0.13389684860047021	0.18875458598056166	0.028487877155916653	1618	413	1314	864	514	407	884	388	965
DUSP3	6.5256293689020834	6.60676255463315	118.35517431205754	-0.832941733873361	-0.8734955686344866	-0.7738182565970158	0.12705250964793297	0.1508599044760316	0.0191949814929274	251	75	208	191	55	60	149	64	143
NDRG1	7.857227518225556	7.963191568967311	303.74934548923824	-0.8707254884589635	-0.9218265265610096	-0.7911200331349489	0.15552025696317734	0.17692859119197077	0.036004226066890764	422	127	775	629	162	155	326	179	366
GDAP2	5.644743354949988	5.7499489209318035	64.94541817228959	-0.8725503678219093	-0.9460705487245321	-0.7938733335112285	0.16514483950939707	0.166383424076991	0.04035087853211012	126	43	103	122	32	27	82	34	81
ETS2	7.908196523556572	8.019346246789322	317.033870130169	-0.8754912214308032	-0.9427140216991247	-0.8010239096757933	0.15674996054486798	0.17692859119197077	0.04062612116443276	435	136	609	599	242	189	339	170	339
DDX3X	8.751483115904266	8.873522437787678	573.506005914534	-0.8763966068874884	-0.9621508152185435	-0.807686177742034	0.17246211560600067	0.18875458598056166	0.047039425369911445	703	302	1485	920	339	284	698	258	744
SOCS3	7.117179941527639	7.233074358118711	183.79469634084754	-0.93403773971252	-0.9756835930171365	-0.8316390636009114	0.125631066706787	0.16518084144967626	0.036004226066890764	326	80	298	309	152	108	174	111	180
NAA50	6.717397312480956	6.8248647033657415	138.15188404282176	-0.8859391152386001	-0.9671918318572046	-0.8358518313002382	0.14334587502310372	0.14248688581168725	0.026200170909502645	232	79	205	269	92	62	174	60	186
FAM168B	5.847605735427637	5.943181729849119	74.1978056651251	-0.9260253461000311	-0.9506925588110335	-0.8447704996967057	0.11503365008129687	0.129730905650973	0.015738350143973442	162	33	115	145	49	44	82	36	84
STEAP2	6.25513899471543	6.352227949457908	98.86537555535152	-0.9218112645475528	-0.9549085870162901	-0.8552006114232675	0.10692025785794594	0.12502362862489821	0.013275260901016377	216	42	204	148	66	54	121	47	111
FAM126A	6.492551995722219	6.59649798815607	117.57788878618882	-0.9326492779538119	-0.9791932694802387	-0.8681106790025631	0.11290734000982168	0.12502362862489821	0.015452537742546324	228	60	245	172	76	48	125	65	160
PTAR1	6.701927888799426	6.820434619416159	137.42472955464984	-0.9582896847068589	-1.027753341806275	-0.9065464099386533	0.12705250964793297	0.12436305098083818	0.016640454161936904	197	70	268	290	88	61	176	66	152
ELL2	7.513283554732576	7.66805023747555	249.02730443836143	-0.950612081420542	-1.084673108344428	-0.9095850221901498	0.17245889612512894	0.16426797415702815	0.04062612116443276	367	136	282	558	202	130	272	97	300
SPRY4	6.400196021318358	6.551126240656262	113.17631989751195	-1.0646887096699786	-1.0693168922752854	-0.9172575378684997	0.11290734000982168	0.14248688581168725	0.028363557497278143	232	66	230	264	41	43	177	41	128
FOXO3	7.310970770891217	7.403264095262846	205.7776800263434	-0.961574092927951	-0.9758822453934677	-0.9201475631421069	0.07109585263895103	0.10528812448234175	0.0011078431715768097	418	82	427	396	127	97	239	110	245
RLIM	7.284978617658684	7.414858472594659	208.67405649798533	-0.9775774481473319	-1.058333124761149	-0.9264776979080642	0.1206997622656637	0.1279098375017301	0.0191949814929274	304	119	359	380	152	84	276	100	225
ELK4	7.164271983348532	7.330661619308323	197.62542338115804	-0.9944871443314084	-1.1180073016214196	-0.9317395800237217	0.1666945997752969	0.16426797415702815	0.043487621869906345	271	150	337	283	135	73	267	98	184
PRKAB2	5.333648517670771	5.476162637022793	53.308724657052146	-1.0644486898325043	-1.0803345817695023	-0.9334817220597904	0.11548375929103714	0.14248688581168725	0.023822741344114533	119	20	94	101	40	19	49	33	67
IL6ST	9.395669307960937	9.5250619581183	904.0552630487961	-1.009011435690949	-1.0555780526585532	-0.938766946904196	0.08712356160690532	0.14811017550383773	0.015738350143973442	2054	612	1261	1208	590	367	1239	399	1019
SGK1	6.668648762033726	6.829390456002422	137.28481905246164	-1.0397411733826813	-1.1028020658833497	-0.941798443954127	0.14334587502310372	0.14157710277662386	0.030588316056125497	487	52	344	153	65	57	149	62	180
IRGQ	4.967054929623375	5.135480061870618	41.87748270575644	-1.0518089934157129	-1.1421986708172827	-0.9521681775786167	0.15552025696317734	0.15137830675987338	0.03539360144199904	89	16	71	82	34	17	46	14	59
JUNB	6.603723844516218	6.792858786752996	134.30503242919005	-1.084841745804893	-1.1531983569434814	-0.9534277879609394	0.15683314245414173	0.16518084144967626	0.04373233844516335	336	34	371	165	102	58	110	79	152
FNIP2	6.136463692559789	6.313523025074721	97.04336162208585	-1.012518351053469	-1.1675727335859307	-0.9788523898719625	0.1732386774793799	0.14248688581168725	0.03665347389568917	140	52	137	199	83	40	110	31	130
AGFG1	6.730032108099804	6.929739212821564	149.102349141406	-1.0648620768044657	-1.203316812048283	-1.001857838069753	0.17953944029996322	0.15530521225127686	0.04062612116443276	170	110	253	322	90	54	193	45	188
RRM2B	6.515246542888661	6.717758286642477	129.05660247748315	-1.027429163961636	-1.2263591659181305	-1.0228735685599517	0.19186419585049996	0.1508599044760316	0.03954436680030777	191	80	135	268	113	45	133	49	172
PIAS2	5.089723431460812	5.278460601479111	47.199348796134636	-1.0401843503290804	-1.2477030895660728	-1.0383242386967728	0.1785426652954894	0.1398707926190216	0.03449741630959224	79	27	77	70	43	16	53	17	56
LRRTM2	4.439910727576153	4.632584073745775	28.915052093780083	-1.2051819877342018	-1.2292063985188355	-1.0408349450051897	0.12167821863184647	0.1407407183619401	0.027381330598071105	74	17	61	53	13	11	39	9	31
PLOD2	6.355624655830373	6.505557111740251	110.3324883140848	-1.1257878220107702	-1.159681154900422	-1.0410241060872372	0.07925483888629473	0.10319364356830091	0.007521832636216837	222	63	174	238	67	50	137	31	140
KLF6	8.399666154436588	8.547079556153474	458.402728684213	-1.094087525674355	-1.164212089906325	-1.059758892578342	0.07455338760325327	0.10639865990634861	0.005678795878565355	805	219	898	665	389	199	554	201	458
PPP1R3B	5.838737764694915	6.042429771561537	79.01879744059559	-1.2086379495845456	-1.2437563546502972	-1.0643264443311187	0.12131776273244683	0.1279098375017301	0.02508249567436902	195	23	250	103	50	33	84	43	65
ITPRIP	6.405711917480425	6.559324274425508	113.59996009287083	-1.152079409726119	-1.1706159731450394	-1.0702543226540757	0.07455338760325327	0.09468170493082838	0.004383184968983861	237	39	296	240	64	47	144	44	126
SLC5A3	6.517898005213951	6.691907203302576	125.10215538048675	-1.1482656086480694	-1.2015085377640033	-1.073995189765306	0.08580847786077903	0.10828656485050778	0.00966335655465204	312	35	278	216	97	50	144	44	158
PIM1	5.921586650668246	6.152192002084888	87.68981081220502	-1.0461498775133564	-1.318491661916247	-1.0859526967895934	0.21109486215569365	0.15412722422360803	0.042544348447228306	107	53	107	145	93	36	81	42	76
ITGA2	6.9220629634708075	7.17568436555638	176.60219735455314	-1.1336384233852814	-1.323467198807209	-1.0917221098697578	0.17327554979744955	0.15829456342438303	0.04035087853211012	255	157	242	517	53	80	192	53	186
NAMPT	9.298503777723399	9.534631895638555	909.2567995164901	-1.1752614403708792	-1.2974616789373932	-1.0920122973421929	0.15853948326888842	0.16426797415702815	0.03125795594297747	873	455	2475	1455	733	297	1202	327	930
RP11-463O12.5	6.801732448910023	7.043815987565568	160.1672028646307	-1.1607384138932118	-1.3282978321944665	-1.1144810101405127	0.1780046109189838	0.13786509043070688	0.03038195675708147	162	71	578	299	88	79	164	55	152
AOC3	7.054822387779994	7.254235139443336	185.34279115763093	-1.256177280078305	-1.286718507546915	-1.1449747279535958	0.08001505280538408	0.10639865990634861	0.010471681800539935	551	92	549	217	77	59	216	98	159
KITLG	6.6012045268774635	6.81969240916216	137.99550264924133	-1.1657007826468582	-1.3267717529037144	-1.1553451549712983	0.13965133972313193	0.11442850538172294	0.017679698695053703	476	67	141	179	118	45	138	59	155
SLC25A37	7.255263058866181	7.525805551176683	223.28532727034468	-1.2263894294825906	-1.383561835292605	-1.1635713645706278	0.139131029091019	0.13786509043070688	0.027863655479242223	333	78	957	380	96	77	227	77	265
PLAGL1	5.06934237069699	5.278173224293579	46.969594656945304	-1.190385868426913	-1.3504965110385008	-1.1637128768553908	0.15688239599740386	0.11551210329664505	0.0191949814929274	61	38	90	103	23	23	46	16	42
GADD45B	6.882711211894789	7.1264617223632545	170.11264226152574	-1.2878121277623724	-1.3522782608487653	-1.170779045952633	0.10146112924609876	0.12218523168434797	0.0191949814929274	355	49	424	257	155	38	197	73	195
UPP1	5.807941681973071	6.062894111199612	80.80269898952166	-1.2272758521189397	-1.3909650506879803	-1.184225179504361	0.1666945997752969	0.12436305098083818	0.023494686910452582	95	27	155	234	69	40	79	23	79
AK4	3.685293946233728	3.9937572482205903	18.002589879701347	-1.4839371725625619	-1.4583219632528623	-1.1866905521297935	0.1365178878269481	0.17692859119197077	0.04329260529555463	41	11	35	46	8	3	24	7	16
LINC01578	6.066432889699263	6.333320932165308	98.56967463992683	-1.1722501365867108	-1.4225096242174653	-1.2117464722022138	0.18735943531642332	0.12704144094574202	0.02487605462579377	104	41	240	154	102	30	97	39	103
SLC6A6	7.204596232185976	7.404742643430441	205.9594957920794	-1.2508822102573556	-1.3357856901039586	-1.2133952836584705	0.07455338760325327	0.0897070587179129	0.004543975535278313	355	95	727	327	98	95	182	79	220
TEAD1	6.502699996670721	6.691313987020348	125.16464652403202	-1.3026181428304382	-1.3347182718917234	-1.2370269473252624	0.06140262443392394	0.0707492114691737	0.0012814396140823096	386	78	188	287	47	48	152	43	121
PAG1	7.012037676801156	7.244365127213079	184.40992037694824	-1.3156534102179878	-1.392833655871411	-1.244522170606774	0.08137112270014567	0.09869677696148159	0.007931698224575155	269	85	598	322	111	59	194	53	238
ATF3	6.724047639254265	7.071403224933698	162.963459966907	-1.3044279351653758	-1.5099630314329733	-1.250024971543114	0.19186419585049996	0.1497300875375786	0.032498972348952104	425	22	530	219	141	52	178	52	156
TLR2	5.873269514699142	6.182477898694311	88.2174465806542	-1.2622538876699954	-1.5031798986193385	-1.2594526407536097	0.2298794963514967	0.1320392620725568	0.02872208860173069	71	55	304	151	50	41	92	25	66
HNRNPU-AS1	4.103914596304089	4.453215668287523	25.760235453506787	-1.3678748665536473	-1.575782147498061	-1.270232294341687	0.26222767416089915	0.17058073165909945	0.04749328003054042	24	18	72	61	13	5	31	10	19
IL1R2	6.008516148949201	6.267905246628556	94.05629507992529	-1.2439966093671082	-1.4605934258819606	-1.2733258964367586	0.1666945997752969	0.10828656485050778	0.015290823257809208	103	69	125	281	57	32	97	39	76
TMED7	5.806197535957926	6.141275495496489	87.77587743408563	-1.166437745751692	-1.5304894760579413	-1.2743329530034917	0.23547334544527188	0.15894854134418435	0.03840923512272214	104	88	104	114	74	33	97	18	79
RP11-295P9.3	4.313523733800198	4.622808797905072	28.03739395660477	-1.4516594866927472	-1.5024974292935942	-1.2827901917662115	0.13235836822429234	0.12502362862489821	0.023494686910452582	50	9	90	83	11	12	24	9	29
PPP1R15A	8.429640386445486	8.733849628806356	518.7028472953599	-1.3185045813703051	-1.5036332813860998	-1.2995805960132907	0.13753254353919894	0.12223972886290091	0.015686520666957107	2467	93	1186	673	324	175	474	199	510
PGAP1	4.657672143071627	4.909025847611211	35.79277927105244	-1.3838629396079012	-1.4802485197177826	-1.3018090834669849	0.1206997622656637	0.10341646925659814	0.010756665936073212	53	20	86	76	24	8	41	15	31
NR4A2	4.062985669860336	4.483939645841748	25.179255693674474	-1.710672629016519	-1.604742808632311	-1.3060919200873378	0.139131029091019	0.17389333531583154	0.04036712691313919	75	3	77	62	14	9	11	14	25
PFKFB3	7.878452607977182	8.069728296793224	326.7125311313174	-1.3572689816618912	-1.3923406373714988	-1.3222314556002597	0.032587508146532454	0.0634618646962939	1.0791208510665936e-4	763	111	998	685	161	131	278	140	336
IL6	3.789329616505299	4.181795624230233	20.88426322396489	-1.5551224942006288	-1.6315754551395516	-1.3422054704010338	0.1614344588397313	0.166383424076991	0.03759494533161532	73	6	40	28	20	6	23	3	22
MAP3K2	6.895375573658816	7.146464941359319	173.78770561509413	-1.3713164686930674	-1.4869680073113656	-1.3475386230477213	0.07925483888629473	0.0897070587179129	0.004543975535278313	232	109	409	257	141	40	175	75	173
SNTB1	5.423072891204367	5.809412323563988	70.48274732120142	-1.1541870058710733	-1.6510897391651667	-1.34897535353658	0.28818775720324497	0.17337203121460934	0.042935245215379926	76	77	62	85	65	33	41	21	58
USP53	7.723215446880403	8.050561150772147	322.33693590399014	-1.4199009266340246	-1.5599336865709788	-1.3498582383554596	0.09603205106907123	0.11712933195025312	0.015290823257809208	673	108	1450	398	149	93	391	97	274
INMT	6.301565819436515	6.680103462837518	122.84700825044949	-1.4973707327913242	-1.6208756842193477	-1.3631817155507584	0.14334587502310372	0.12502362862489821	0.022307363157880948	386	48	511	201	21	40	75	55	123
MEST	4.450117001882803	4.748194503823408	31.74739371099673	-1.5230654269017572	-1.563644262609065	-1.3666328604777849	0.09748620381259712	0.10872700054444329	0.013562895114201333	85	25	45	81	11	8	39	12	21
RP11-138A9.2	4.944988061307665	5.352074114635788	47.70593803050922	-1.5127095693341899	-1.659708947699083	-1.3677133359095741	0.17246211560600067	0.13774061860574283	0.03151021856125486	66	11	215	111	22	15	53	16	32
ALPK3	5.085370772559791	5.520491739712105	53.30134969162299	-1.6016327317322057	-1.673262938037387	-1.3716591896221573	0.14627564472675156	0.13786509043070688	0.03151021856125486	185	9	226	94	16	14	37	23	55
TNFAIP3	7.157415007119369	7.3694190766690015	200.8253158757827	-1.4380557111229169	-1.4681628483517308	-1.3922888100328321	0.03194990800461558	0.05104090145271045	1.0399202493764647e-4	401	75	585	430	119	79	215	62	185
BMP2	3.7267275993085756	4.028423369363101	18.825124993713693	-1.592962239854009	-1.6121708696668509	-1.4083475648147228	0.08929339483907021	0.12665354475922352	0.013999088597959689	48	15	38	37	7	4	14	10	16
G0S2	7.178357689008634	7.511306452622254	222.39401767646135	-1.5017106087271488	-1.605191031188067	-1.4140941855447307	0.09603205106907123	0.10639865990634861	0.010528824498240854	546	79	765	208	169	61	275	50	205
TCF21	5.632328624398985	5.949040436471764	73.56793405793476	-1.6523884794867532	-1.5977495307649108	-1.4157219309923168	0.07109585263895103	0.09195929823751081	0.007764080728983837	227	31	256	121	24	39	38	19	82
LILRB3	4.009270070623035	4.453700729013063	24.922150248024856	-1.6222879143841555	-1.7256098245627867	-1.4339466907624054	0.17406361481749583	0.14248688581168725	0.033137638908405355	78	13	98	26	8	7	26	4	25
CTD-2033D15.2	4.348416576134902	4.702148311879937	30.255605263448352	-1.7123228636389662	-1.6506373881561265	-1.4594423576976252	0.08580847786077903	0.10828656485050778	0.009791593350874725	57	15	87	77	14	4	20	15	35
RP4-530I15.9	3.4793573790874697	3.9935606336783684	17.981927039857393	-1.9031667138601247	-1.8407767454946162	-1.4872029404719347	0.143410892755592	0.17506068138730405	0.04417477402747819	31	14	49	52	4	5	25	3	7
VEGFA	7.989573370000459	8.325955663938302	389.0042302029821	-1.5591985109125213	-1.67159734494522	-1.5059197133279503	0.07469856301080982	0.0897070587179129	0.003234562532359681	1145	85	1359	1024	133	98	327	161	343
C16orf52	3.7834682875013574	4.1081236637922585	19.89103235547091	-1.6541660097463562	-1.7348552772923176	-1.5476769376096444	0.07816416883350213	0.09468417923391849	0.005553510853978537	50	16	44	41	7	5	15	6	20
IGSF10	6.070600660707719	6.378251837210008	100.41177276523055	-1.6435033050001764	-1.6823075491073851	-1.550056829699124	0.061304971592373726	0.0690447469081279	0.0011945567097233101	448	32	166	155	72	28	99	42	62
AP000648.5	3.2962889751363296	3.79699687477178	16.119276578273094	-1.7107577465029853	-1.9131084398839668	-1.5511907349686718	0.20887066553855446	0.17506068138730405	0.04288947494008587	18	6	28	47	18	2	19	4	9
RP11-437B10.1	5.841622231300806	6.229729595937323	92.02386880764004	-1.4583747223791856	-1.7591715340530583	-1.5576967969924906	0.13389684860047021	0.10341646925659814	0.00995701937805024	119	30	233	122	116	29	73	20	91
EGR1	7.71580126321276	7.998664684278409	311.9680240336408	-1.5778035332994618	-1.6622256057691307	-1.5614679462307903	0.04006315871662782	0.056806739441877925	1.9271482766165422e-4	835	98	1027	410	222	88	251	127	269
CTB-89H12.4	6.422417928979108	6.703448179691029	126.28639701273636	-1.616520642745007	-1.6642015474469753	-1.5654466971359182	0.043185235223245674	0.0477773400327331	1.73928783567626e-4	204	51	364	306	83	28	119	50	109
CHORDC1	6.465751542109893	6.952653689389853	152.07377838617754	-1.5261164508612488	-1.8338823567743179	-1.5709587326229315	0.15996322656288686	0.129730905650973	0.019441455532127117	201	32	350	230	216	36	143	26	152
BEST1	3.9568337947400876	4.391449739648345	25.123363620351533	-1.8650159204957741	-1.8479725536323248	-1.5763164967997678	0.11382403487760866	0.129730905650973	0.021841509442382657	48	23	64	34	13	7	7	5	36
SLC19A2	3.93057808629129	4.458337633519308	26.759980985132795	-1.7793174561165515	-1.8664327124924676	-1.5886301811125034	0.19988758666066053	0.16323615619648973	0.026200170909502645	30	21	51	50	24	7	28	1	24
BHLHE40	7.75087141127271	8.04063775343391	320.4174100054808	-1.6223826043813576	-1.7009381991704338	-1.606176861698048	0.03105332810661042	0.04739015079854759	9.626927045941556e-5	761	105	1206	559	169	96	235	117	299
RASGEF1B	6.1498196781409895	6.568671303810361	117.00001899775212	-1.5300551533118603	-1.8168608367130346	-1.6165819878512115	0.12545060748985254	0.10341646925659814	0.009226325931423402	150	50	259	140	152	33	93	20	124
ARHGAP19	3.3114797392224053	3.715456232867275	15.035233208625325	-1.6544192451946214	-1.908507798715993	-1.6181282208261543	0.1886335559563739	0.1279098375017301	0.02188096056457266	16	6	38	39	14	4	10	6	9
VGLL3	7.201805016712584	7.5381720004993005	227.0296196243844	-1.6253920831339528	-1.7614087995703245	-1.6315825639171164	0.06149175714521898	0.0690447469081279	7.796986320560701e-4	612	171	753	258	70	65	217	69	167
ADM	6.001443569175851	6.30790483321902	95.11210017384411	-1.7731738087482738	-1.725060261354377	-1.631938013326202	0.03105332810661042	0.047060882787296594	1.0399202493764647e-4	349	31	205	213	54	19	94	41	66
ZFP36	8.586193638226176	8.921436798253794	592.2751375174408	-1.6373071282138225	-1.7695114514908512	-1.64434503404069	0.046446039479578684	0.0690447469081279	4.476269716829206e-4	1466	158	2293	794	403	171	433	237	446
KBTBD11	3.043930748591495	3.5706470373968258	13.054957069074893	-1.9046982137690913	-1.9685384893813658	-1.66033833691713	0.13012632684218278	0.14248688581168725	0.02508249567436902	26	11	33	37	3	2	11	2	13
ARL5B	4.693254177125032	5.071115552257645	39.869730267403824	-1.7790651985301125	-1.8245281323818965	-1.6687302943510403	0.07816416883350213	0.0707492114691737	0.001686216938097854	61	24	116	103	19	16	33	5	35
HMOX1	6.841898468789451	7.394621281865608	209.29674086815612	-1.3818583735001688	-1.9653807013531268	-1.6758020231012802	0.3242183175942628	0.1385131857698775	0.019441455532127117	386	252	59	371	156	64	125	70	131
FLJ42393	4.083914461207924	4.445459727669567	26.125186714335936	-1.7939180651520092	-1.8715988030053439	-1.6814534554277274	0.07925483888629473	0.0897070587179129	0.0043119738099704095	43	23	58	51	14	10	26	5	12
RP11-107E5.3	4.135680694325172	4.752101395622105	33.076525697959546	-1.825952094857876	-1.9763052810855044	-1.6833019853731652	0.25311688089772094	0.16426797415702815	0.02791317905895749	27	29	84	50	27	9	35	1	24
NR4A3	4.996398023294283	5.3919992401332	49.941621081849206	-1.8524340941197373	-1.8429859785643763	-1.6946296470174376	0.06782592388157528	0.06990223554816538	0.0013979816978819562	163	20	147	67	33	6	53	16	39
ATP13A3	7.577597358177118	7.891515324514277	292.098440462133	-1.679831337200254	-1.8008660973548778	-1.7105020086633242	0.03458969876887995	0.03913100415520818	6.417199532648389e-5	374	205	606	556	241	90	263	70	236
SLC2A3	8.614187835356788	9.100412560557167	670.8866672511033	-1.77860030382764	-1.9433642893425422	-1.7258260812728987	0.07816416883350213	0.10528812448234175	0.005782204308380637	1092	220	3328	746	419	131	544	122	728
MXRA5	6.282222021048479	6.8846617662797875	144.1155526623793	-1.5652234703521815	-2.056225035217761	-1.7444994229359942	0.31067148638553865	0.129730905650973	0.017679698695053703	865	72	40	216	103	55	99	32	75
IER3	6.082191109764493	6.537416334659172	111.94336508255894	-1.7771481121407615	-1.9486497071664077	-1.751342308851723	0.08929339483907021	0.08265734637474573	0.003145367628491327	586	18	232	142	87	30	68	43	77
ARAP1-AS2	2.810328767613894	3.3420355594804643	10.980940115774857	-2.0104023021306956	-2.0702681288127702	-1.7516190317257327	0.12167821863184647	0.1279098375017301	0.023115964487319243	17	6	34	27	7	2	9	1	10
WISP1	4.36229915971445	4.993985083860261	36.6696324152368	-1.8157193163786647	-2.088304610311983	-1.761289203838724	0.19218341437321126	0.12449731374587646	0.019441455532127117	100	19	39	197	5	11	24	6	31
RP1-309I22.2	7.838273949934009	8.40797562426867	412.046899332466	-1.7100368842367282	-2.0681971415290916	-1.810433423308722	0.1399156259738166	0.10828656485050778	0.007521832636216837	649	141	2200	1064	62	91	263	135	288
MAFF	5.877985504234382	6.334041676125926	97.13286738234818	-1.878879706827093	-1.9826819143225953	-1.811612614442052	0.07469856301080982	0.06990223554816538	0.0013979816978819562	291	16	331	149	81	20	89	32	53
THBS1	11.016086746149867	11.336860176820124	3182.492659036514	-1.8075572221100258	-1.878131329366448	-1.814482677172387	0.010326723517890116	0.04130026877050907	1.3876623394043874e-6	5561	2876	7564	5955	1433	1172	2009	840	2522
RP11-138A9.1	3.3894692924641476	4.05975986092365	19.525257076981134	-1.9364770221408214	-2.2208811061155154	-1.8150556225537622	0.32020523182767735	0.166383424076991	0.03184879066382965	9	11	67	48	15	2	15	9	5
RP11-259K5.2	2.2515310138500313	2.7890765560960666	6.903879058149336	-2.12473583244599	-2.186448992260609	-1.8253334908646	0.07869963447811129	0.129730905650973	0.034444042597150774	23	3	15	15	5	1	3	2	6
FOSL1	3.7887229305368724	4.272759321355224	22.278813039211226	-2.0442745767830575	-2.058874554031265	-1.8438829546465294	0.09748620381259712	0.09195929823751081	0.005553510853978537	93	14	22	57	11	3	21	8	10
CD300E	6.98229944090604	7.535943766464763	228.9933093553228	-1.708784735524164	-2.093385844603459	-1.8688226925328608	0.16075323945375697	0.10156871786587457	0.005553510853978537	150	258	751	327	90	77	169	37	142
SPDYA	3.4095981588752182	3.9735317668245345	18.875543360184672	-1.721867560475085	-2.1872414117219368	-1.87626158413232	0.26179451706568907	0.13173825104062814	0.0191949814929274	15	9	59	24	23	2	13	6	11
AC092881.1	3.4203194915566715	4.088114546926944	19.897351893357346	-1.964445002473213	-2.193952425815216	-1.883137747051513	0.20074341312050273	0.1412269340422486	0.022627690590071553	20	6	71	33	23	2	13	2	21
ADAMTS8	3.646557114464329	4.719804416747306	29.423851165164805	-2.526812566588008	-2.56455932690208	-1.9122334349652528	0.2164057813193452	0.17276524626975479	0.04631350641505107	150	9	150	29	1	5	5	15	12
SCN7A	5.684052663668253	6.24835861138785	90.6201191561344	-1.9892245536047928	-2.1519005335391395	-1.9127602865450095	0.10232593389819133	0.08907004364282439	0.003503349719730728	391	13	378	97	48	33	53	24	44
ZNF638-IT1	4.408009708960027	4.818048847541313	34.576255563881126	-1.8860744729385126	-2.0767288337863747	-1.924754530598834	0.0774135950904301	0.06504619690081179	6.458555290436949e-4	45	30	70	67	26	5	21	14	21
ADAMTSL2	3.0009346482798276	3.854672058784361	15.013507325181116	-2.5354026976938338	-2.3629989403296014	-1.9520860320344766	0.11503365008129687	0.14248688581168725	0.02759900439921459	88	2	34	45	4	6	4	1	14
HIF1A-AS2	2.5382066940325063	3.2621586557054445	10.104767497586282	-2.682515540383328	-2.3405677351301444	-1.9862408142247399	0.0774135950904301	0.14566495115291528	0.023584335531262754	22	6	30	30	4	3	11	1	1
AC007278.3	4.3473586573463	5.06407167368175	39.85677569730325	-1.904184077985661	-2.281571420779915	-2.0161322166235993	0.28835667175460744	0.11551210329664505	0.011536302439992187	21	20	175	83	28	3	33	6	31
RP11-4B16.4	2.6446432040124948	3.4135391347687767	11.25828895019702	-2.2189627168493393	-2.4351716403387864	-2.0197263113930575	0.17048788870881937	0.14248688581168725	0.029795841966707277	14	3	61	20	7	4	3	1	9
HILPDA	4.627133643876444	5.501965250276582	52.472934006448504	-2.1682459201006132	-2.367157487177514	-2.027864005792333	0.21037935586413198	0.12043069719864452	0.015290823257809208	168	2	259	114	24	5	44	9	35
CYR61	7.833100227334857	8.454488724450291	426.4711729440924	-2.078413244057531	-2.266036850294796	-2.052063387749707	0.07469856301080982	0.0897070587179129	0.0016030313808456534	1874	111	1963	442	137	45	298	125	288
FOSB	3.142497475577639	3.9169179222327006	18.3075311933141	-2.492186534246036	-2.3570430067853034	-2.0582547582299826	0.11994968157774726	0.15412722422360803	0.014044313511773493	35	7	28	30	27	0	6	7	15
PRG4	7.063498099755546	7.625318192780477	244.24373917611672	-2.0391048458657366	-2.2581827371086995	-2.0783775891052527	0.07415542652560798	0.0690447469081279	7.796986320560701e-4	853	290	157	393	107	62	93	95	109
PEBP4	2.143147077210178	2.886918543504642	7.999766899078553	-2.4640714819730154	-2.489851729286569	-2.1041557005974223	0.09603205106907123	0.15412722422360803	0.025129107879226165	15	9	19	17	3	1	5	0	6
CA3	3.59353116497203	4.6863309923278145	29.98320703593343	-1.964978359981651	-2.6657951337515677	-2.2058625227130353	0.3558060402943242	0.17058073165909945	0.027753388412013514	229	2	27	14	34	6	9	3	23
SLC16A6	4.62358008582254	5.331032565029501	50.481933425088705	-1.8782767176093462	-2.4783994872495896	-2.229714350208056	0.19762023654248043	0.10341646925659814	0.0047107229199468414	37	21	49	116	85	16	16	7	30
RP11-417F21.1	2.7324444647791695	3.4394868582562017	12.944427373943286	-2.172006251399332	-2.5832923798329634	-2.283242407813721	0.2007596250966167	0.11442850538172294	0.011540962042046316	9	10	25	31	14	1	9	1	7
RP11-1023L17.2	3.1635376692800303	3.8164652125124903	14.917656363869003	-2.47940157977437	-2.4792878489523917	-2.2931318574880497	0.06140262443392394	0.0690447469081279	0.0013235850788604127	62	3	38	51	6	4	9	3	6
RSPO4	2.52629600304399	3.2071677091703057	11.801750637574735	-1.9651139139291849	-2.6699302002860246	-2.3112577976265647	0.21028174016937762	0.1402693114965568	0.019441455532127117	16	18	8	16	9	1	4	2	7
LIF	3.7478517506675146	4.452304039325502	24.553393576082716	-2.512801228479927	-2.5240963571478083	-2.3255616518492834	0.07816416883350213	0.0690447469081279	6.451953648973172e-4	104	2	62	73	16	6	7	7	14
SERPINE1	8.806231187442034	9.336347451742276	790.6814799539663	-2.4399318813958524	-2.516298195432164	-2.4583488356789065	0.002889403576301512	0.008792678533068437	2.348461928452123e-10	3833	336	1110	2229	405	130	485	165	391
EGLN3	3.3238853895177547	4.053975244599367	18.938052676074005	-2.6203094238761304	-2.6790521021566285	-2.4782918309978754	0.07109585263895103	0.0690447469081279	7.796986320560701e-4	51	17	36	68	3	5	12	2	5
EDN1	4.70482804672713	5.9259379030781165	70.88272692512832	-2.3808530541205823	-2.8707692995447722	-2.4792638564175853	0.2199802270298678	0.12943327792159234	0.011322157670801873	147	4	558	98	15	5	25	9	54
MARK2P8	1.4686841135893816	2.398938756173083	5.4364777412553345	-2.9267923741894353	-3.131007507977236	-2.587669810406126	0.11781807127903282	0.16518084144967626	0.04087394312997489	7	3	19	7	6	1	0	2	1
RP1-257A7.4	2.063988803552796	3.029807297677322	7.9795395604106165	-2.5231579212787985	-3.0271052254636386	-2.5995430375841337	0.15688239599740386	0.10868627008298627	0.0191949814929274	8	3	44	26	2	2	2	1	3
PTGS2	4.801064738179852	5.878698288059556	71.71490488707025	-2.639406676651576	-3.2250705905397568	-2.994109494632595	0.143410892755592	0.0690447469081279	2.2364089752070188e-4	88	11	367	49	94	5	20	15	24
NME9	2.5602523833696074	3.4059163415997253	12.593888412680021	-3.055343326917115	-3.4908580296108402	-3.304027961434788	0.043185235223245674	0.03014658960132532	1.696143196560279e-4	18	15	31	26	7	1	4	1	3
RP11-423E7.1	0.912543526202013	2.3273747264050315	4.236040241792304	-3.827830428207415	-4.652757245610696	-4.252345099772827	0.046446039479578684	0.0897070587179129	0.011322157670801873	11	1	23	11	2	1	0	0	0
RP1-29C18.8	1.1677835472840594	2.7952400674158784	6.32276991159508	-3.681231705769826	-4.655137765177449	-4.312785124448396	0.08902531240796303	0.0785807267403041	0.008545843000493164	11	3	34	27	0	0	1	0	1
ATP1B3-AS1	0.8534684484940246	2.1579695887827275	4.748471804975361	-3.285957619428299	-4.730687622239068	-4.344860678961232	0.1206997622656637	0.09886980851331269	0.01586500231245518	3	6	4	17	4	0	0	0	1
ALMS1-IT1	0.5644791102062272	1.9574562183318778	3.0476893385564883	-3.8052301607007126	-5.780735507605255	-5.613129284239009	0.03186850926565535	0.0785807267403041	0.009254291691051405	7	2	13	10	1	0	0	0	0
