# Supplementary material for: Genome-wide bioinformatic analyses predict key host and viral factors in SARS-CoV-2 pathogenesis
Source: Commun Biol. 2021 May 17;4:590. doi: 10.1038/s42003-021-02095-0 (PMC8128904; doi:10.1038/s42003-021-02095-0)
Supplement: Supplementary file 5 — Supplementary Data 3 [file 42003_2021_2095_MOESM5_ESM.zip › GSE150316_ValidationDataset/WithoutThreeOutliers/case2/des_Case/controlVscase2_genes.DESeq2.tsv]

gene_id	LimmaV_AveExpr	edgeR_logCPM	DESeq2_baseMean	LimmaV_FC	edgeR_FC	DESeq2_FC	LimmaV_padj	edgeR_padj	DESeq2_padj	NegControl1	NegControl2	NegControl3	NegControl4	NegControl5	case2-lung1	case2-lung2	case2-lung3
B3GNT3	0.35586919832047575	2.088685360204956	2.9015234901649007	4.11336396748949	6.22457287953126	6.411169374043697	0.071334831385492	0.15053296736717098	0.01642561502949627	0	0	0	0	0	5	9	10
IGHV1-69-2	1.6937376091640248	4.576566397171336	23.50376243468762	5.292302886993498	6.151746953952346	5.547832442961819	0.19723923041757868	0.03565819596709398	0.018487407398486394	0	0	1	4	0	3	93	103
MIR205HG	1.771189400265637	3.796946532788255	13.169319952110522	4.927002347947138	5.603394501059314	5.491529438083547	0.014182025229361184	0.0108054252059156	8.757921852569987e-7	1	0	1	2	0	52	19	30
CLCA2	1.4967751617400011	3.6104353846838033	11.493756105568993	5.110525187663234	5.63017097511931	5.490298639290142	0.041605741977316126	0.03208864786618636	8.37136849694836e-6	0	0	0	2	1	42	27	17
SERPINB5	0.778299267513297	2.5269110769944265	4.513191115422678	4.402854039791145	5.525863934330263	5.376645108037547	0.041605741977316126	0.08851349950560844	0.0030469264157141837	0	0	0	1	0	10	14	12
S100A2	1.902287196901422	4.084152325538617	16.28003674512288	5.418477069340041	5.191492704150557	5.050061571835162	0.009080527604729549	0.02285941391990483	6.2337055931369e-7	1	0	0	6	0	42	30	57
IGKV2-24	0.5522554890879257	2.2214280624322393	3.3007985322718656	3.838655898299461	5.07789336866603	4.68129626539869	0.11007284396350853	0.14405801538070329	0.03090279263100259	0	0	0	1	0	3	13	11
IGHV3-74	1.436530791531868	3.502577123734873	10.289050705680785	4.553646883680952	4.938567583683118	4.658104914545379	0.1098804328565231	0.11516543792853517	0.0013349770975024672	0	0	4	1	0	5	48	30
IGKV1-12	0.5804630059842205	2.1606977247525467	3.130306622810633	3.8814904081146846	4.997373944737844	4.617912949881169	0.08856607607403379	0.14405801538070329	0.02945565045724576	0	0	0	1	0	8	6	11
PLA2G4E	0.5196000702994499	2.1405604835503023	3.003489288794519	3.753969243135455	4.948411693764198	4.48710374994386	0.11007284396350853	0.14405801538070329	0.0441608207416583	0	0	0	1	0	4	6	15
IGHGP	1.9829888390977775	4.0439010047067345	15.654269638352563	4.570968281104941	4.381306927634022	4.093249244183863	0.11708383165706159	0.13382868253059996	0.0014230730002045807	0	0	6	6	0	7	56	63
FNDC1	1.399711488198896	3.1060295412681596	7.4531016920009865	3.8320241666455477	4.411617202483139	4.043620550153381	0.15147616275927173	0.14405801538070329	0.00532800012760232	3	0	1	0	1	3	28	28
CD3D	0.7865641288274433	2.2131799715738874	3.2674303842961536	3.593873147976753	4.401864222248292	3.939121321219745	0.09205414267335107	0.14405801538070329	0.039019845727622994	1	0	1	0	0	5	10	11
SPRR1B	0.6988690965730674	2.44746228802329	4.190226102284279	3.453826260945959	4.582597250689677	3.9173812567996142	0.2488906817408519	0.2077764930598129	0.0441608207416583	1	0	0	0	1	1	16	16
FOLR2	1.8159640463422595	3.4407001604200023	9.967079308528863	4.4025428074381425	4.222503519372179	3.9146590957583047	0.0607147868164251	0.13382868253059996	0.0013349770975024672	0	2	4	1	0	13	29	33
ADAMDEC1	1.5353364357480253	3.347232937551408	9.276900101135116	4.240178074548675	4.42923834816034	3.781939089667729	0.15176541638507351	0.15435964008317266	0.010697069757504087	0	2	0	2	1	4	28	39
IGKV1-39	1.2091383378062266	2.795669018701924	5.664117097822397	3.7257553989014403	4.048095315756472	3.5897729226755906	0.12748336628311727	0.1688784594542111	0.024120634490050138	0	0	3	2	0	4	25	15
GZMA	1.7569790715370592	3.448650080047876	10.157509536046152	4.550837002895519	3.7998750128004937	3.226850642557296	0.071334831385492	0.2077764930598129	0.016802896450663067	0	3	6	0	0	21	22	29
FAM26F	1.0563392851391706	2.4563613470753256	4.495117949977943	3.5595745853765473	3.9548721960877193	3.2261921704969887	0.1708973759580368	0.2373931981894709	0.04988318216476028	0	1	1	0	1	15	8	7
TNS4	2.2374371324472575	3.7764928736840293	12.767346561874737	4.095811006412598	3.4955691308675236	3.16164629257363	0.041605741977316126	0.15337492143239626	0.00815246990490436	1	0	3	14	0	30	27	36
CHIT1	1.796766615216696	3.0251275121537846	6.907159975402974	3.2577060151010047	3.4624957257230644	3.052896881089985	0.11928636055546843	0.15435964008317266	0.01701621111606875	2	0	1	5	1	6	16	30
LAG3	1.4123568522521837	2.878965582185272	6.441011320980351	3.9318464457411983	3.770232101819681	3.0369159832334844	0.11007284396350853	0.24564517048270013	0.0441608207416583	0	3	1	1	0	8	17	20
IGHV3-15	2.3961678114780374	4.0023639257279	15.146219044734362	3.830366707029734	3.3952695998055553	3.023360114908808	0.11254236516860916	0.1688784594542111	0.01614367289130109	1	0	14	8	0	11	54	48
TP63	2.0514247117603235	3.019488272430773	6.95498697912136	2.96313729495684	3.0727580789067717	2.7135401521777873	0.09095326330839187	0.15337492143239626	0.012493999876403577	4	0	5	2	1	15	16	17
KRT15	3.043765721511704	4.037979821083081	15.886195028765336	2.5988541609286835	2.805468187449065	2.474984882977166	0.20989914985697092	0.15435964008317266	0.008337134616452229	12	0	8	8	4	53	12	37
GPR34	3.1443011874980837	4.030613115628412	16.038340847454684	3.0473618550349713	2.7938230766006855	2.438145259228775	0.08856607607403379	0.15337492143239626	0.009110204109878901	3	5	14	5	1	36	38	27
TGFBI	7.896637860772478	8.430149815143736	370.5216653617585	2.4877880489149153	2.3901545108938116	2.2496831500159384	0.009080527604729549	0.02285941391990483	2.9145046126171826e-7	361	102	161	186	52	729	652	888
KRT17	4.884316182355904	5.652652019273701	52.073319178326805	2.67833756399239	2.468906481975089	2.2135899274288913	0.0607147868164251	0.13382868253059996	0.0030469264157141837	34	2	15	67	12	76	101	157
CLEC3B	3.9652017056417512	4.841147636025397	29.194581146380827	2.7462101361827016	2.3438667863207536	2.0052952071338273	0.11007284396350853	0.2077764930598129	0.015289452855094391	14	0	19	20	14	45	69	63
SCNN1B	3.4910515800503856	4.048796804232366	16.041218118655177	2.247846016715848	2.254153017884667	1.9753740058819609	0.1098804328565231	0.14405801538070329	0.008337134616452229	10	3	18	10	2	31	35	30
APOE	8.040353072555698	8.84837488403292	497.61574727152407	2.9784939393643524	2.3686558570881937	1.9204486913234475	0.11007284396350853	0.23258821268315588	0.0441608207416583	141	193	59	309	121	559	1189	1348
SPP1	6.521359579397786	7.178818026054889	153.95090992780896	2.2442777895508366	2.19730749000561	1.8891899023892305	0.11254236516860916	0.16825714433319325	0.017615669514329073	116	21	71	263	11	411	282	191
ITGB4	4.519576316163224	5.185682056073458	36.814632799803	2.0405715656967325	2.0442295629395493	1.7110838588061381	0.1604984613051117	0.205988646587774	0.0441608207416583	31	2	36	56	3	44	57	125
MLPH	5.95714510533864	6.335916656979826	84.98752015358899	1.7467138821581112	1.7348054463308415	1.5042772819912578	0.11007284396350853	0.14405801538070329	0.010368607418861198	143	18	61	104	8	136	159	167
AKR1C2	3.942421299141233	4.394348519599353	21.036801310286613	1.9339524941423971	1.8365776640947322	1.5039748944803912	0.13829044928526374	0.23638891516646893	0.04869679396855109	29	2	12	13	10	40	36	38
RGS2	6.453672883595873	6.742651441326431	114.50809804109602	1.6727875585810061	1.5484525606470407	1.2509930910826959	0.12930922441471257	0.18807683008451753	0.04988318216476028	73	36	132	80	44	109	241	246
FUT8	4.98811088738847	5.203066637024714	38.12240706743455	1.4218114685928045	1.3867726127375926	1.1544644915940647	0.15022275569330248	0.19371249678884805	0.03649157961929526	50	10	29	44	14	48	65	76
XIST	3.1924019538100183	9.037316379057014	571.7091343283782	-6.95240329167851	-13.064449492854342	-0.005303287774173263	0.7873129564370203	0.23638891516646893	7.910971098836954e-9	0	400	3106	2988	0	0	0	0
RNA5SP225	3.668248261267085	4.961228610910197	36.056813300468434	-1.9167302226258598	-3.4952371334337773	-0.07781010551827576	0.6649712792783056	0.34871106084447934	0.023927974725798717	12	84	20	43	15	4	5	4
RCN1P2	1.878110736623129	3.427930068538275	9.481721218332343	-4.070925475299973	-5.1550286724631205	-0.09003046127993995	0.30496971287738406	0.18807683008451753	0.03090279263100259	60	2	41	4	7	0	1	0
ADAMTS8	3.29765757007281	4.735616812036269	25.935501505901023	-3.565499862926196	-4.120463057926014	-0.11231882395263632	0.3875547988236075	0.1688784594542111	0.004345282509805285	150	9	150	29	1	2	2	3
INSIG1	5.183195023232772	6.011157217292718	71.50582648742476	-2.269379768728567	-2.641092549180503	-0.12081943727913191	0.33690306488160815	0.2944242226461899	0.031066361936781712	86	32	77	85	144	27	11	8
NAV2-AS5	2.5032568162707243	3.4444629379206484	9.857679586647395	-3.1683116311766453	-3.1442846058677554	-0.15786226080031845	0.23090681064641716	0.24564517048270013	0.049210742919933353	48	8	18	30	2	0	2	3
FOXO3	7.348381267533028	7.437788743676265	187.46251588826843	-0.967467751316793	-0.9761056483648624	-0.8283075316271942	0.23749422632686568	0.34528200279767995	0.04988318216476028	418	82	427	396	127	108	122	119
SLIT3	7.081161882760186	7.264626555300839	166.82207443136568	-1.2816567021644778	-1.3255907025571827	-1.114891964060166	0.2342052066012532	0.24564517048270013	0.0441608207416583	503	105	395	185	116	97	78	77
GBE1	6.338901580529925	6.535001688545882	99.05765276048487	-1.294954433682609	-1.3436829097546321	-1.130465443521991	0.23749422632686568	0.24564517048270013	0.0441608207416583	396	32	220	163	71	45	46	62
EMP1	7.849621554075299	8.045414415605839	289.07869326219713	-1.2921324121776343	-1.3762587231440115	-1.1669428694874084	0.20781734411862623	0.24564517048270013	0.03863673697536659	565	267	513	444	194	134	164	128
PAG1	7.095039043903096	7.298707656014435	170.43324336661232	-1.321130417838134	-1.4061490334945188	-1.202213684759481	0.22155592287927459	0.2362169235811437	0.031066361936781712	269	85	598	322	111	80	75	96
RNF24	5.616533942387828	5.828491435060928	60.04832148207213	-1.412697717248874	-1.417722553642016	-1.2034157607963227	0.22155592287927459	0.23258821268315588	0.039019845727622994	153	23	196	118	37	21	37	31
ITPRIP	6.320184136146575	6.549610409655291	100.22458367646698	-1.5282055099628316	-1.4633098931609152	-1.2588045570960127	0.16177056392111064	0.23258821268315588	0.02812416099029235	237	39	296	240	64	40	28	79
GPR4	5.388951619909803	5.62051919810008	52.79259543550053	-1.472814392728526	-1.6010583777320033	-1.3967446071838832	0.2342052066012532	0.1688784594542111	0.01642561502949627	141	36	118	67	43	19	23	27
JUND	6.794775103796065	7.044115177197141	144.0304867478702	-1.492911891923681	-1.6346071913639768	-1.456084977107597	0.17904028986184042	0.16850797286016359	0.009667562743452674	220	105	338	228	130	54	58	73
EGR1	7.782146551194582	8.066101340759905	290.5775132104409	-1.6089229699764178	-1.6630969729751828	-1.4659281005853315	0.15022275569330248	0.205988646587774	0.012382417324592599	835	98	1027	410	222	95	92	192
KITLG	6.509268778220281	6.810206009135904	121.6144903407282	-1.5903166780991715	-1.7298797126036962	-1.511761114702003	0.22136751898042717	0.18807683008451753	0.015311008309774133	476	67	141	179	118	38	62	48
SOD2	10.238461573691058	10.672552467531137	1795.6546194544376	-1.6733208126267551	-1.8520215505071775	-1.5283975684847557	0.24285540305719888	0.34871106084447934	0.04988318216476028	2015	1437	2582	2356	2345	871	467	641
VGLL3	7.295513957110435	7.612359025719775	212.436253529375	-1.614977296024184	-1.7572098947967503	-1.5472355506699917	0.19657360971892038	0.18935329062866665	0.012382417324592599	612	171	753	258	70	66	95	96
KLF6	8.247389006528401	8.49474731652369	394.0261975663893	-1.6459348186782101	-1.691998005050054	-1.5680961947918053	0.08574775567402233	0.14405801538070329	0.0013349770975024672	805	219	898	665	389	177	151	156
PODXL	8.712215164588327	9.029723983968797	567.1270132008415	-1.7475436247225318	-1.789122145966598	-1.5999791644869559	0.11254236516860916	0.18807683008451753	0.005513055618446875	2240	233	2037	871	249	130	308	244
SAMD4A	5.933329169528128	6.231277568030496	79.63202428479472	-1.7826137446498211	-1.7847501976485418	-1.620695477409932	0.12669839340971928	0.14405801538070329	0.0030469264157141837	282	35	266	162	34	20	35	42
AKAP12	9.155284484362019	9.545278011288508	810.477615752699	-1.6758926992839653	-1.8842994562124065	-1.6401063752774467	0.21595259947503076	0.23638891516646893	0.014052305198773613	2888	339	3513	1606	176	278	258	378
FLJ42393	4.153764004633672	4.533744766191136	24.320446256616588	-1.9325725593117526	-1.9952308148086233	-1.6944895687522614	0.2488906817408519	0.23258821268315588	0.03285385203796503	43	23	58	51	14	11	8	5
SLC7A2	4.910867710645613	5.334892844370688	43.41238662583704	-1.735752149534501	-2.018128001259674	-1.7075012978059216	0.4443252306281401	0.23638891516646893	0.034852645872614996	34	33	115	103	37	18	11	14
FGF2	4.192882192778197	4.603841006997315	24.87327289902654	-2.0248892095120894	-1.9994769799916787	-1.722529007782322	0.2342052066012532	0.22366099315859367	0.025512432527206485	96	9	50	47	23	9	4	13
APOLD1	5.698574623443086	6.071323397522324	72.93232775548182	-1.7154202060413066	-1.9649051611517603	-1.7326681541356637	0.272455396895922	0.1688784594542111	0.012382417324592599	91	67	100	238	49	24	26	26
MAFF	5.874652724279349	6.405987610876993	90.46795224457831	-2.1973750824299407	-2.0973580370296574	-1.7622601307857644	0.22681023526581295	0.24564517048270013	0.031066361936781712	291	16	331	149	81	48	14	24
PDLIM3	5.99615836390722	6.388810181455842	89.17698592887186	-2.088144516582066	-2.014209310708643	-1.8300756566331051	0.11254236516860916	0.14405801538070329	0.0030469264157141837	283	29	318	186	56	26	16	53
CHRDL1	6.1467125755245	6.49568000133633	97.75373049028073	-1.912505232134883	-2.0099789343766115	-1.8530966362994892	0.12748336628311727	0.13382868253059996	0.0014230730002045807	273	87	283	116	51	37	30	32
WISP2	4.403240798776055	4.988256346180645	33.23515690246538	-2.3885641240736186	-2.240698470647305	-1.8618184540988463	0.3094432182025328	0.2508864169075765	0.043937815114559915	110	16	113	28	29	8	18	3
RBM3	6.248021039655894	6.820459425435724	124.98552396086875	-1.8717900105412855	-2.2015915556135552	-1.872051470835092	0.33690306488160815	0.2508864169075765	0.031066361936781712	243	172	200	84	91	17	57	40
SCML1	3.7360634946180236	4.150432898317445	18.36660955359257	-1.9780732344426966	-2.214842481077778	-1.8957634344589835	0.28646641621306335	0.205988646587774	0.02945565045724576	30	12	49	34	18	6	5	5
CYR61	7.988760405159846	8.549278566888091	404.6539324574178	-1.9790303056806202	-2.2232544493040556	-1.9309161943980382	0.22155592287927459	0.23258821268315588	0.013091971353729897	1874	111	1963	442	137	82	99	201
USP53	7.57859473378159	8.026071974291566	282.3967876824467	-2.0191531467732227	-2.170863033247749	-1.978823188368456	0.11007284396350853	0.14769524626794614	0.0022277110070203785	673	108	1450	398	149	93	90	79
C11orf96	5.522137345249512	6.1144766224042355	75.17731403748516	-1.854136549707948	-2.3149618479429233	-1.9930340637108293	0.4621277997189834	0.23638891516646893	0.022346618551288076	54	50	332	79	69	20	15	29
ADAMTS1	7.785099459445122	8.300810596604379	342.2666026024598	-2.2070518963110763	-2.2951424521131942	-2.084137191198244	0.12748336628311727	0.15435964008317266	0.002480062476930934	1246	98	1335	350	288	133	62	96
TBX4	4.927145478411857	5.441976915858178	45.0616106721526	-2.4363833482748207	-2.3180440384740857	-2.0892186813607667	0.14642814686264902	0.14769524626794614	0.003999871784651524	152	21	185	97	15	17	14	7
TCF21	5.310335201435704	5.9121350075512025	63.41238266323866	-2.7467717052539684	-2.435599553525858	-2.1807189148419757	0.11254236516860916	0.15435964008317266	0.004345282509805285	227	31	256	121	24	30	6	13
STC2	4.4328258731324865	5.10244372233334	35.94377079757376	-2.241985248513429	-2.5446147314684717	-2.2183193479538907	0.35634554798454954	0.2077764930598129	0.01614367289130109	47	7	161	68	40	7	6	14
RP1-309I22.2	7.728165097107649	8.436034580375921	374.55529871936096	-2.2063794829971166	-2.5302012376074288	-2.227268785116956	0.2342052066012532	0.22366099315859367	0.008309263974982066	649	141	2200	1064	62	49	109	133
GUCY1A2	5.71721344104665	6.279340467766517	83.12535941237921	-2.4946704619629463	-2.4539886719078923	-2.2307654248826156	0.13244962720059866	0.14405801538070329	0.0024143525708105722	186	47	403	113	43	32	19	12
RNF152	5.322521740708121	5.959428847975548	67.66386408872995	-2.28029569750741	-2.5541248322766412	-2.2867035525403585	0.2342052066012532	0.1688784594542111	0.006054989466548446	98	20	186	96	107	22	11	15
ID4	4.651230068976274	5.290767805309013	43.46414182651767	-2.007285191612804	-2.5899945221896923	-2.3015320508452097	0.3892881068219897	0.2077764930598129	0.012382417324592599	70	38	56	36	65	9	7	14
IL6	3.218442090585002	4.1434627482799105	17.736259456874752	-3.3775665019436474	-2.8727258264954845	-2.525162427341361	0.19624835337630467	0.24564517048270013	0.01715344644322133	73	6	40	28	20	0	2	9
ATF3	6.305519004998514	6.984157271947274	136.33485697303533	-2.577366489965754	-2.7327676270327586	-2.530714729197288	0.15176541638507351	0.14405801538070329	6.752875094666777e-4	425	22	530	219	141	20	21	52
RP11-212I21.3	2.7818842868294875	3.621998782269894	12.222669827940322	-2.9199440861582384	-3.382908397272115	-2.9901714597599245	0.26799700268055265	0.1688784594542111	0.02205928008066063	34	6	41	10	15	1	1	3
HSPB7	3.8510346889955853	4.892904125313084	30.167772904857976	-3.1486469228258414	-3.4115883954969006	-3.0990448269615984	0.329799630979336	0.15337492143239626	0.0030305391757031236	177	25	89	49	2	2	6	5
FOSB	3.1328934162169717	3.970997191642502	16.46079882927959	-3.059683546653887	-3.527734227663368	-3.2211679782473404	0.1604984613051117	0.14405801538070329	0.00532800012760232	35	7	28	30	27	1	3	2
LIF	3.535702878239574	4.4985355777801574	22.097650774489818	-3.315879016943306	-3.5045257742960763	-3.2441521459306006	0.20989914985697092	0.13382868253059996	0.0013349770975024672	104	2	62	73	16	2	3	4
IGSF10	5.44415675002913	6.276983326751574	82.77597179723105	-3.5501766615529067	-3.6332526889931764	-3.5341628843516597	0.041605741977316126	0.0108054252059156	8.701187442424016e-10	448	32	166	155	72	11	11	8
