# Supplementary material for: Genome-wide bioinformatic analyses predict key host and viral factors in SARS-CoV-2 pathogenesis
Source: Commun Biol. 2021 May 17;4:590. doi: 10.1038/s42003-021-02095-0 (PMC8128904; doi:10.1038/s42003-021-02095-0)
Supplement: Supplementary file 5 — Supplementary Data 3 [file 42003_2021_2095_MOESM5_ESM.zip › GSE150316_ValidationDataset/WithoutThreeOutliers/case2/des_Case/controlVscase2_genes.under.tsv]

gene_id	LimmaV_AveExpr	edgeR_logCPM	DESeq2_baseMean	LimmaV_FC	edgeR_FC	DESeq2_FC	LimmaV_padj	edgeR_padj	DESeq2_padj	NegControl1	NegControl2	NegControl3	NegControl4	NegControl5	case2-lung1	case2-lung2	case2-lung3
IGSF10	5.44415675002913	6.276983326751574	82.77597179723105	-3.5501766615529067	-3.6332526889931764	-3.5341628843516597	0.041605741977316126	0.0108054252059156	8.701187442424016e-10	448	32	166	155	72	11	11	8
