# Supplementary material for: Genome-wide bioinformatic analyses predict key host and viral factors in SARS-CoV-2 pathogenesis
Source: Commun Biol. 2021 May 17;4:590. doi: 10.1038/s42003-021-02095-0 (PMC8128904; doi:10.1038/s42003-021-02095-0)
Supplement: Supplementary file 5 — Supplementary Data 3 [file 42003_2021_2095_MOESM5_ESM.zip › GSE150316_ValidationDataset/WithoutThreeOutliers/case2/des_Case/unfiltered/controlVscase2_genes.DESeq2_unfiltered.tsv]

gene_id	LimmaV_AveExpr	edgeR_logCPM	DESeq2_baseMean	LimmaV_FC	edgeR_FC	DESeq2_FC	LimmaV_padj	edgeR_padj	DESeq2_padj	NegControl1	NegControl2	NegControl3	NegControl4	NegControl5	case2-lung1	case2-lung2	case2-lung3
B3GNT3	0.35586919832047575	2.088685360204956	2.9015234901649007	4.11336396748949	6.22457287953126	6.411169374043697	0.071334831385492	0.15053296736717098	0.01642561502949627	0	0	0	0	0	5	9	10
IGHV1-69-2	1.6937376091640248	4.576566397171336	23.50376243468762	5.292302886993498	6.151746953952346	5.547832442961819	0.19723923041757868	0.03565819596709398	0.018487407398486394	0	0	1	4	0	3	93	103
MIR205HG	1.771189400265637	3.796946532788255	13.169319952110522	4.927002347947138	5.603394501059314	5.491529438083547	0.014182025229361184	0.0108054252059156	8.757921852569987e-7	1	0	1	2	0	52	19	30
CLCA2	1.4967751617400011	3.6104353846838033	11.493756105568993	5.110525187663234	5.63017097511931	5.490298639290142	0.041605741977316126	0.03208864786618636	8.37136849694836e-6	0	0	0	2	1	42	27	17
SERPINB5	0.778299267513297	2.5269110769944265	4.513191115422678	4.402854039791145	5.525863934330263	5.376645108037547	0.041605741977316126	0.08851349950560844	0.0030469264157141837	0	0	0	1	0	10	14	12
S100A2	1.902287196901422	4.084152325538617	16.28003674512288	5.418477069340041	5.191492704150557	5.050061571835162	0.009080527604729549	0.02285941391990483	6.2337055931369e-7	1	0	0	6	0	42	30	57
IGKV2-24	0.5522554890879257	2.2214280624322393	3.3007985322718656	3.838655898299461	5.07789336866603	4.68129626539869	0.11007284396350853	0.14405801538070329	0.03090279263100259	0	0	0	1	0	3	13	11
IGHV3-74	1.436530791531868	3.502577123734873	10.289050705680785	4.553646883680952	4.938567583683118	4.658104914545379	0.1098804328565231	0.11516543792853517	0.0013349770975024672	0	0	4	1	0	5	48	30
IGKV1-12	0.5804630059842205	2.1606977247525467	3.130306622810633	3.8814904081146846	4.997373944737844	4.617912949881169	0.08856607607403379	0.14405801538070329	0.02945565045724576	0	0	0	1	0	8	6	11
PLA2G4E	0.5196000702994499	2.1405604835503023	3.003489288794519	3.753969243135455	4.948411693764198	4.48710374994386	0.11007284396350853	0.14405801538070329	0.0441608207416583	0	0	0	1	0	4	6	15
IGHG3	4.665141443319739	8.148329895786276	303.09500498980753	6.5444617841010855	5.375389349120461	4.304994262012947	0.12879949094711043	0.13382868253059996	0.09905373147667777	0	1	37	98	1	66	1238	1195
IGHGP	1.9829888390977775	4.0439010047067345	15.654269638352563	4.570968281104941	4.381306927634022	4.093249244183863	0.11708383165706159	0.13382868253059996	0.0014230730002045807	0	0	6	6	0	7	56	63
FNDC1	1.399711488198896	3.1060295412681596	7.4531016920009865	3.8320241666455477	4.411617202483139	4.043620550153381	0.15147616275927173	0.14405801538070329	0.00532800012760232	3	0	1	0	1	3	28	28
CD3D	0.7865641288274433	2.2131799715738874	3.2674303842961536	3.593873147976753	4.401864222248292	3.939121321219745	0.09205414267335107	0.14405801538070329	0.039019845727622994	1	0	1	0	0	5	10	11
SPRR1B	0.6988690965730674	2.44746228802329	4.190226102284279	3.453826260945959	4.582597250689677	3.9173812567996142	0.2488906817408519	0.2077764930598129	0.0441608207416583	1	0	0	0	1	1	16	16
FOLR2	1.8159640463422595	3.4407001604200023	9.967079308528863	4.4025428074381425	4.222503519372179	3.9146590957583047	0.0607147868164251	0.13382868253059996	0.0013349770975024672	0	2	4	1	0	13	29	33
IGLV3-27	0.7047342274965039	2.2426730732808826	3.343979827439129	3.4348529805757626	4.399503533695639	3.8346047643013224	0.1604984613051117	0.1688784594542111	0.05614323778805153	0	0	1	1	0	2	13	12
IGHV4-59	0.8102780941451664	2.8944289012199635	6.1293535620409	3.1461265914106544	4.463557163177445	3.810711861115849	0.46564458112014023	0.23258821268315588	0.057603421075326317	0	0	3	1	0	0	26	24
IGLV1-47	2.360838997815616	4.7109764983962465	26.031557703737363	5.393135377999926	4.650543521060057	3.8101885175267136	0.05413520127670059	0.09288834334599973	0.10065815853657546	0	0	3	14	0	20	101	87
IGHV4-39	3.063731804909887	5.784284187247975	56.961969184921514	5.592956821242195	4.81154603787109	3.809360064247493	0.12748336628311727	0.11516543792853517	0.11869615551680958	0	0	5	28	1	19	206	240
ADAMDEC1	1.5353364357480253	3.347232937551408	9.276900101135116	4.240178074548675	4.42923834816034	3.781939089667729	0.15176541638507351	0.15435964008317266	0.010697069757504087	0	2	0	2	1	4	28	39
IGLV3-21	2.3818186197742537	4.911739758133694	30.277156120435855	5.0860170270966325	4.991157255516317	3.7525216609303196	0.19723923041757868	0.11516543792853517	0.10723556911092325	0	0	1	10	3	6	114	126
IGKV1-39	1.2091383378062266	2.795669018701924	5.664117097822397	3.7257553989014403	4.048095315756472	3.5897729226755906	0.12748336628311727	0.1688784594542111	0.024120634490050138	0	0	3	2	0	4	25	15
CILP2	0.4833785929881983	2.4252780467681636	4.130599905084494	2.8867664866652367	4.554758522508682	3.5498619363872166	0.48188028025865304	0.26169530673361213	0.09640015213391084	1	0	0	0	1	0	21	11
DSC3	1.0529619475599994	2.38522145442793	3.9144361933808347	3.5160730956097836	3.775716087318347	3.2430011564646914	0.11007284396350853	0.205988646587774	0.050953978219825925	0	0	2	2	0	10	10	9
GZMA	1.7569790715370592	3.448650080047876	10.157509536046152	4.550837002895519	3.7998750128004937	3.226850642557296	0.071334831385492	0.2077764930598129	0.016802896450663067	0	3	6	0	0	21	22	29
FAM26F	1.0563392851391706	2.4563613470753256	4.495117949977943	3.5595745853765473	3.9548721960877193	3.2261921704969887	0.1708973759580368	0.2373931981894709	0.04988318216476028	0	1	1	0	1	15	8	7
FLJ16779	0.8042050959693029	2.2198678508824896	3.2142236893544167	2.846980430051518	3.9015156458471383	3.177739855319276	0.26945990394067837	0.22366099315859367	0.10955257029357125	1	0	1	1	0	1	10	15
TNS4	2.2374371324472575	3.7764928736840293	12.767346561874737	4.095811006412598	3.4955691308675236	3.16164629257363	0.041605741977316126	0.15337492143239626	0.00815246990490436	1	0	3	14	0	30	27	36
CHIT1	1.796766615216696	3.0251275121537846	6.907159975402974	3.2577060151010047	3.4624957257230644	3.052896881089985	0.11928636055546843	0.15435964008317266	0.01701621111606875	2	0	1	5	1	6	16	30
LAG3	1.4123568522521837	2.878965582185272	6.441011320980351	3.9318464457411983	3.770232101819681	3.0369159832334844	0.11007284396350853	0.24564517048270013	0.0441608207416583	0	3	1	1	0	8	17	20
IGHV3-15	2.3961678114780374	4.0023639257279	15.146219044734362	3.830366707029734	3.3952695998055553	3.023360114908808	0.11254236516860916	0.1688784594542111	0.01614367289130109	1	0	14	8	0	11	54	48
IGLV3-1	0.6886489750952001	2.514455441377538	4.2761428352779856	3.4346209798544827	3.934142369252169	2.9638331419406243	0.27129339051642226	0.3153637242479629	0.16513295492011024	0	0	0	4	0	1	10	24
IGLV1-51	1.4687174729799486	3.4020326063486004	9.34412238721638	3.450450638948712	3.5967320412509047	2.9022580981556305	0.3699258212063523	0.29373442156715857	0.10065815853657546	0	0	9	3	0	1	32	40
KRT4	1.1144134506083052	2.4474437387006205	4.123969144155501	3.393628349366146	3.439867348296189	2.800160792719146	0.11254236516860916	0.2508864169075765	0.10065815853657546	5	0	1	0	0	12	8	10
TP63	2.0514247117603235	3.019488272430773	6.95498697912136	2.96313729495684	3.0727580789067717	2.7135401521777873	0.09095326330839187	0.15337492143239626	0.012493999876403577	4	0	5	2	1	15	16	17
IGLV1-40	2.288574112264133	3.9063571664008236	14.087998053820469	3.9356174313652064	3.206470380871426	2.6826119320321697	0.1604984613051117	0.24564517048270013	0.05614323778805153	0	0	5	17	1	9	47	47
IGHV4-61	1.0829711047338095	2.9347153161937847	6.4038455273809864	2.7461728778638275	3.6508967282627585	2.6523870594219714	0.5494060352260524	0.34871106084447934	0.15822147169381845	0	0	1	5	1	0	24	25
ADAMTS16	1.103802338409991	2.403404156371577	4.142144327310581	3.3832142982775246	3.4783089247868464	2.584734730190635	0.20989914985697092	0.31519443637182	0.10955257029357125	0	1	0	2	1	5	8	16
FAM83A	1.7315241175965996	3.3445190172236523	8.92151878466957	4.0424442296172485	3.1963822194530227	2.568198294217236	0.11007284396350853	0.3116982377270573	0.10065815853657546	0	0	2	13	0	13	16	37
RHOV	0.9816724819654049	2.0912902406719716	2.858528151837368	2.852204505727809	3.3250995163563544	2.518928337700081	0.15022275569330248	0.24564517048270013	0.1571286747348176	1	0	2	1	0	5	9	7
KRT15	3.043765721511704	4.037979821083081	15.886195028765336	2.5988541609286835	2.805468187449065	2.474984882977166	0.20989914985697092	0.15435964008317266	0.008337134616452229	12	0	8	8	4	53	12	37
GPR34	3.1443011874980837	4.030613115628412	16.038340847454684	3.0473618550349713	2.7938230766006855	2.438145259228775	0.08856607607403379	0.15337492143239626	0.009110204109878901	3	5	14	5	1	36	38	27
IGHV5-51	1.7703230164489756	3.229907507083831	8.11892456031404	3.6437493967425723	2.940341197787568	2.2523245951833104	0.15022275569330248	0.34871106084447934	0.14253381097972995	0	0	5	11	0	8	25	25
TGFBI	7.896637860772478	8.430149815143736	370.5216653617585	2.4877880489149153	2.3901545108938116	2.2496831500159384	0.009080527604729549	0.02285941391990483	2.9145046126171826e-7	361	102	161	186	52	729	652	888
PF4	0.9390428672360216	2.3809174172402834	3.74769584933584	2.7805730642603392	3.279507719798353	2.219763462976058	0.3444888283971466	0.34871106084447934	0.23388461956230663	4	0	2	0	0	1	12	16
TREM2	1.3094771327328822	2.5955728333579273	5.131065259677046	3.102753923815257	3.35225312978003	2.2173827142524947	0.26771976065726516	0.34871106084447934	0.15466768829286406	0	2	1	1	1	6	22	5
KRT17	4.884316182355904	5.652652019273701	52.073319178326805	2.67833756399239	2.468906481975089	2.2135899274288913	0.0607147868164251	0.13382868253059996	0.0030469264157141837	34	2	15	67	12	76	101	157
IGHV4-31	1.4926053371216974	3.0743908191441176	7.110302432275515	3.1925433044277725	3.0420858316528467	2.122812656731465	0.32099077235623175	0.4026166315169025	0.2109840996671203	0	0	8	5	0	2	28	22
DCSTAMP	1.0242112468792088	2.10179498733011	2.836641713436786	2.6950218253138565	3.0741033815595165	2.104640943407427	0.17904028986184042	0.2944242226461899	0.22298331645563574	3	0	1	1	0	4	7	10
CILP	2.571659651425196	3.4066391844247685	9.81137028812712	2.7448645786416748	2.5591433117454696	2.0800202650272017	0.1566490048118127	0.246494608036763	0.05614323778805153	10	1	1	4	4	11	26	25
RAB7B	2.361397357886312	3.212350711466751	8.284060539062711	2.4592222322173347	2.510314125601761	2.024603528424994	0.20989914985697092	0.2861533325492005	0.06920540152613365	9	0	3	4	3	11	28	13
HIST1H2BL	1.4648598525168535	2.7304250298032304	5.436884463133106	3.0796339371612187	2.88606629556576	2.0192384350344	0.2342052066012532	0.4026166315169025	0.1956539172130495	9	0	0	1	1	12	18	6
FAM27E3	1.1736136245799866	2.361943820300993	3.9208210102258496	2.98727177883811	3.029677107187162	2.0092316266355392	0.23749422632686568	0.3925709323671795	0.20861332895108256	0	0	4	1	1	8	13	5
CLEC3B	3.9652017056417512	4.841147636025397	29.194581146380827	2.7462101361827016	2.3438667863207536	2.0052952071338273	0.11007284396350853	0.2077764930598129	0.015289452855094391	14	0	19	20	14	45	69	63
KLK10	1.3270849497128634	2.4643184842205463	4.332770904152711	2.694684733042571	3.0388136141819313	1.998537682856066	0.26945990394067837	0.34871106084447934	0.19337728815444594	1	2	2	1	0	4	5	21
EMR4P	1.3627178596605798	2.4758776012229404	4.093320135119824	2.695201974475315	2.845242863147894	1.992948141371958	0.21595259947503076	0.34871106084447934	0.2155763056838868	6	0	2	1	0	4	9	17
SCNN1B	3.4910515800503856	4.048796804232366	16.041218118655177	2.247846016715848	2.254153017884667	1.9753740058819609	0.1098804328565231	0.14405801538070329	0.008337134616452229	10	3	18	10	2	31	35	30
AL354822.1	2.5436294110706044	3.293073852278726	8.68287113624711	2.39939048040524	2.4029524797749646	1.9403548870139466	0.17029891553128224	0.23638891516646893	0.06920540152613365	11	1	2	8	1	10	22	24
APOE	8.040353072555698	8.84837488403292	497.61574727152407	2.9784939393643524	2.3686558570881937	1.9204486913234475	0.11007284396350853	0.23258821268315588	0.0441608207416583	141	193	59	309	121	559	1189	1348
SPP1	6.521359579397786	7.178818026054889	153.95090992780896	2.2442777895508366	2.19730749000561	1.8891899023892305	0.11254236516860916	0.16825714433319325	0.017615669514329073	116	21	71	263	11	411	282	191
GINS1	1.1436044674061763	2.326590600103212	3.802153276558261	2.882179773090995	2.995187524535852	1.884904058340753	0.2456436858326138	0.4026166315169025	0.22298331645563574	1	1	0	4	0	12	4	9
ANKRD36BP2	2.817083389925388	4.030955849569632	15.491459673403185	2.769564376167738	2.56957615026012	1.8751686541653578	0.3534681155898707	0.34871106084447934	0.1621390119618813	1	1	16	18	1	5	44	57
CAPN13	2.47106640634222	3.3779496674182026	9.550853419742078	2.728450122581284	2.3968979934860326	1.8159167610644402	0.1604984613051117	0.34871106084447934	0.11348971759542063	14	4	3	2	0	13	23	23
IGHV3-53	1.367035592329095	2.794677796776758	5.560668776937689	3.1948821805937326	2.8986413727105593	1.7992600381543553	0.2456436858326138	0.4267685146908468	0.2556472481439621	0	0	3	8	0	3	20	17
FAT2	2.5324371388021616	3.312352757610053	8.921711433242972	2.3939777860539944	2.2824829742192403	1.7783872133677774	0.19723923041757868	0.32680653338465027	0.09640015213391084	4	2	11	7	0	21	15	18
ADAM28	2.3771515440401214	3.80949370464697	12.94818852110776	3.2106208219646333	2.5708424835751815	1.7478130543271508	0.2342052066012532	0.415402454880764	0.22298331645563574	1	0	11	21	0	8	46	34
SPTLC3	3.06710773481238	3.6541081743199837	11.89632913092506	2.097353532110997	2.1360072675696595	1.7188149227058458	0.19790943486513093	0.24564517048270013	0.06496463364559582	8	4	12	7	1	13	35	22
ITGB4	4.519576316163224	5.185682056073458	36.814632799803	2.0405715656967325	2.0442295629395493	1.7110838588061381	0.1604984613051117	0.205988646587774	0.0441608207416583	31	2	36	56	3	44	57	125
MTRNR2L8	3.257848635048464	4.313379701152845	20.099141989178463	3.306724418137298	2.549327886703338	1.7036817990675877	0.11254236516860916	0.33158569159565876	0.1571286747348176	6	11	1	16	1	26	57	39
HIST1H3G	1.6208696925284618	2.7507251231497696	5.860974012134514	2.8694905870481984	2.8307654777524407	1.7019696332915335	0.30496971287738406	0.415402454880764	0.21907190232393586	1	2	0	5	1	19	11	5
SIRT5	2.628671906503963	3.679394315204661	11.670615071031534	2.6878964971919572	2.270970001370625	1.6967290043455467	0.19232914077949984	0.3961373995512539	0.15209589477082183	5	0	15	16	0	25	17	32
FSIP2	2.4217976340087146	3.1819901251445146	8.042532790583545	2.129793539931941	2.254543721827011	1.6932252033395885	0.28006722022682873	0.34871106084447934	0.12769378456414104	6	2	6	8	0	15	24	9
APOC1	5.072544932351178	5.946068775351928	65.58772089314179	3.3331749452081523	2.4092351320301146	1.6822689937848092	0.031061344675596833	0.25731848434425303	0.12044210421405124	13	40	22	17	8	102	122	170
HAAO	2.6277873862261276	3.318845702074631	8.995333500537892	2.335969305641877	2.216258785257877	1.662879221451261	0.17904028986184042	0.3116982377270573	0.1283561223188063	17	2	3	3	1	17	19	18
ITGB6	5.420420993741759	6.055797924635021	70.0003765779876	2.4692593473259845	2.0711867614336588	1.6476238054909418	0.14642814686264902	0.23258821268315588	0.06615638033794644	47	18	10	110	12	76	187	147
HMGB3	5.695214662739206	6.456041716871431	93.23200029781145	2.989806891287326	2.17383334649928	1.6295615159031156	0.12748336628311727	0.25731848434425303	0.10065815853657546	44	17	6	107	38	147	174	229
PLVAP	4.9801663098423425	5.60711737623001	50.83224911704678	1.962276493169758	2.073707652043353	1.6291102453924873	0.271217034895892	0.23638891516646893	0.07242715424171053	45	7	13	60	17	160	33	89
IL10	2.0805249873121205	2.811452578749591	5.858711111897301	2.298719836183498	2.298329260493684	1.5707603302957216	0.23749422632686568	0.34871106084447934	0.1945491975633351	5	1	1	7	1	8	16	12
CD72	3.105281079873829	3.900583568835332	14.119843140076517	2.3279144278789117	2.1947482700230356	1.5648167376681594	0.24619035627294486	0.34871106084447934	0.16513295492011024	8	2	3	25	2	9	33	47
CLEC12A	3.582998939206104	4.126771124145022	17.349521303928928	2.3369446363701747	2.034516465833201	1.5583965110913736	0.15079829991472493	0.2593782957177659	0.09321312233891735	5	4	19	8	7	31	23	44
CCNB1	2.584290712917685	3.2708457178396384	8.849401115254745	1.9222336585128623	2.234650317314554	1.549117976763635	0.3641559466096866	0.34871106084447934	0.1719636933918434	12	2	3	4	2	30	8	12
STYXL1	2.5739279201006076	3.3962834427341106	9.661469665047749	2.408470369110001	2.1901000469658807	1.5230814135770818	0.2342052066012532	0.4078893628689343	0.17358528810924861	3	3	6	14	0	25	16	15
MLPH	5.95714510533864	6.335916656979826	84.98752015358899	1.7467138821581112	1.7348054463308415	1.5042772819912578	0.11007284396350853	0.14405801538070329	0.010368607418861198	143	18	61	104	8	136	159	167
AKR1C2	3.942421299141233	4.394348519599353	21.036801310286613	1.9339524941423971	1.8365776640947322	1.5039748944803912	0.13829044928526374	0.23638891516646893	0.04869679396855109	29	2	12	13	10	40	36	38
CCL5	4.611158234088581	5.299326718072309	40.92873310506038	2.7005018083052628	2.0763111776084506	1.4861890405367837	0.1398652048817504	0.2944242226461899	0.14097449910378498	7	12	64	12	9	46	107	84
CKS2	2.9504758877677926	3.587971089681477	11.334447092846295	2.0851872365083364	2.0708746808204896	1.4695284122305152	0.29027531443434323	0.34871106084447934	0.1579725644696064	11	3	2	14	2	20	32	12
CSF1R	6.4927276982562026	6.9695403517222765	134.2573339525347	2.1939301951830257	1.8396099778633561	1.434152357043979	0.08574775567402233	0.23258821268315588	0.07081931094000188	73	67	151	61	15	193	259	286
ITM2C	3.7325316391549666	4.1781197579117215	17.57872609249299	1.6941595219032464	1.7965637825212932	1.4203964607045918	0.23090681064641716	0.23638891516646893	0.07377796625785847	17	2	20	19	4	17	47	35
DNM3OS	3.4876089491295135	3.9794283041056038	15.241143507042528	1.8749441682901555	1.8014768396682315	1.3862974691423884	0.21219750470072501	0.31981902897819464	0.10006701787087253	20	1	8	14	7	22	22	41
PROM2	2.939217999622873	3.7442165009056043	12.486550754550143	2.23808335705769	2.026625591076464	1.3764654744588365	0.2432552040390022	0.4125641933994862	0.19971568432202305	8	0	6	23	3	14	38	22
SCGB3A1	4.416285547970759	5.216261187395703	38.21869414523028	2.4223103618925603	2.0125886614479125	1.3623641857718334	0.2267476586141423	0.34871106084447934	0.1945491975633351	9	12	61	31	1	31	103	91
FOLR1	3.500552464056602	4.0107530883623435	15.839468015000863	1.9935391007411047	1.8618579696906796	1.3379655465713485	0.21595259947503076	0.34871106084447934	0.14841570272665378	10	7	7	20	2	17	42	28
MMP28	2.811817211525059	3.559268974640518	10.933723056449816	2.2094590183844773	1.9714501717476274	1.3331539313840823	0.2501461272687075	0.435171404817194	0.1956539172130495	17	4	3	11	0	14	28	21
TBCC	3.2123584705633057	3.654859926402686	12.136019677198693	1.8400269810880012	1.8484055301733904	1.3245047737252647	0.2456436858326138	0.34871106084447934	0.1506215730264129	7	3	8	11	5	29	14	21
CRACR2B	2.840523564781614	3.5784808165622564	10.863133878368263	2.218777843515115	2.0048802694636976	1.3210241832327518	0.23749422632686568	0.4026166315169025	0.22282321043399778	19	1	2	15	1	14	28	23
TMEM19	3.681678699960367	4.042541455000891	16.037681359270266	1.576005957601227	1.6861137448278638	1.3089508048838072	0.23514445672270837	0.24564517048270013	0.08884818593030663	17	4	17	16	3	31	32	21
RAMP3	3.675233399260403	4.16499872465625	17.37206836330241	1.660091131575087	1.7759242437824327	1.282292838200003	0.3094432182025328	0.3116982377270573	0.15466768829286406	24	3	24	9	3	12	44	43
ATP13A4	5.419697554345536	5.81179582211157	58.38361655087718	1.631386804336085	1.5896302467659795	1.279066471955443	0.17904028986184042	0.23638891516646893	0.0621836833978859	97	4	39	87	16	83	98	130
KIF11	3.382323543885128	3.861900434933946	14.434058090540406	2.0075720466606994	1.8560638008566994	1.2755343668509451	0.20989914985697092	0.3650102753029079	0.16513295492011024	14	8	6	7	3	28	28	19
PSMB10	2.35689942861679	3.0726375568809097	7.1182558169105015	2.065900365379463	2.0079919058332725	1.2731170352018195	0.24619035627294486	0.4267685146908468	0.23388461956230663	13	1	5	6	0	12	13	18
CPVL	5.050115156399447	5.725685697734976	56.29450819495284	2.9091677605316955	2.0527268918820547	1.262783840112829	0.0607147868164251	0.3377834876251318	0.2004898218791348	13	33	30	14	15	85	98	132
RGS2	6.453672883595873	6.742651441326431	114.50809804109602	1.6727875585810061	1.5484525606470407	1.2509930910826959	0.12930922441471257	0.18807683008451753	0.04988318216476028	73	36	132	80	44	109	241	246
HN1	4.500694933946609	4.921793288657363	31.098387079638655	1.724365958947842	1.6983205692167451	1.2508827286535855	0.23514445672270837	0.275356439074076	0.1290768454761457	21	11	19	47	5	42	86	35
CTSE	5.577764534604305	6.2873579785483376	83.36863024188594	2.7985849108683247	1.9768171939694397	1.2089227733544292	0.17555805511521763	0.34871106084447934	0.22282321043399778	66	33	5	50	32	93	216	158
HIST2H2AB	3.2102881152507137	3.6900469270073737	11.987819364867777	1.6353330123297352	1.7283686720906881	1.2075431830968355	0.2788645226179878	0.34871106084447934	0.16905735001107056	16	2	13	14	1	26	20	19
LAMC2	5.974281992349533	6.332047352757861	84.55117026717453	1.4897344010803493	1.521240884523535	1.1810041961080298	0.2342052066012532	0.24564517048270013	0.09905373147667777	170	9	61	121	17	83	150	218
FUT8	4.98811088738847	5.203066637024714	38.12240706743455	1.4218114685928045	1.3867726127375926	1.1544644915940647	0.15022275569330248	0.19371249678884805	0.03649157961929526	50	10	29	44	14	48	65	76
COL1A1	10.852919160435702	11.561841950882085	3268.02950421095	2.2414420431043864	1.87639124638783	1.151590646198161	0.415466635996918	0.47098106968325737	0.2413726119535697	4542	764	184	3015	1131	2203	6750	10032
OLFML2B	6.2863552052606675	6.671236792198905	108.98606296676617	2.0023462115486117	1.6018568245427998	1.1389033977451828	0.1604984613051117	0.28665703826867694	0.149100099856002	129	44	23	92	40	162	170	233
LINC00847	3.946112541822128	4.319880252687649	19.973073891784768	1.7312624131565064	1.593087807933591	1.1303165373681436	0.20989914985697092	0.34871106084447934	0.1571286747348176	16	3	13	22	11	23	30	52
SP140	3.7048031958313072	4.154707326659216	17.33965590185637	1.7804214590546505	1.660305758422685	1.1275864940793556	0.24285540305719888	0.34871106084447934	0.19447556659498733	9	5	22	24	2	19	30	46
MARCKSL1	5.332682052128503	5.588771560141646	50.35544325530322	1.5117533584028382	1.4089574618170346	1.1074782715313387	0.1566490048118127	0.2373931981894709	0.07650451851935561	62	10	30	61	24	67	70	115
RARRES3	4.375224200154536	5.04022262906331	33.74522906472864	2.256942771752154	1.7989916943289623	1.10479900935327	0.1633053614034241	0.4026166315169025	0.23650936610079917	19	14	13	62	1	45	68	73
ITGB2	7.3709338407042475	7.7164601136912845	227.05236776765992	1.8793163702069122	1.5330146896923595	1.079593105931784	0.13829044928526374	0.29373442156715857	0.155256346560411	92	109	196	146	82	314	385	460
SATB1	6.003290357679843	6.302012352183085	83.30343051573439	1.3522120318384634	1.4371062030116284	1.0667978347085665	0.28006722022682873	0.25438753895755783	0.1290768454761457	80	18	146	78	19	58	184	189
ZWILCH	2.623284617997698	3.1355529805781894	7.780644090793054	1.8644385851333152	1.853864968207282	1.0523718809331197	0.28646641621306335	0.42066259119450933	0.25635764241221204	13	2	5	3	2	10	13	21
TRPM2	4.0265872609345426	4.5767827784032	23.565960533651737	1.7696545867463933	1.6624059623486525	1.0233128657734643	0.2927242654797293	0.4026166315169025	0.25201351870309785	48	4	36	8	2	39	27	64
GOLM1	6.040055840920685	6.262559904519058	81.17369856390269	1.366046453552115	1.295553360556728	0.99510389058653	0.17904028986184042	0.24564517048270013	0.09905373147667777	87	28	68	143	15	108	131	154
HIST1H4E	3.5513614469952635	4.191530320550868	18.208556228090735	2.3481118280422497	1.924773599056844	0.991018354422009	0.22136751898042717	0.41283711922014094	0.26252516411624843	9	3	22	3	10	22	23	58
DSP	6.756519644041458	7.1214515961067155	148.10448491152394	1.578861247097881	1.447286181766506	0.9868008846908428	0.2342052066012532	0.34871106084447934	0.1956539172130495	155	35	126	322	13	167	260	335
PARVG	4.597284801187578	4.841181245335676	29.045731626543382	1.2922951819610426	1.3252507058776304	0.9731980669196618	0.24285540305719888	0.2861533325492005	0.1342717115733242	42	8	43	26	6	39	39	66
COQ5	3.6817726352867552	4.2338401456433905	18.134585657207978	1.772045743891589	1.6228014386865754	0.9631759254157408	0.26945990394067837	0.4267685146908468	0.2667373344685598	33	3	8	32	1	28	30	41
C1GALT1C1	3.3297103491438897	3.7314407278064206	13.024429749793768	1.8754946543823965	1.6468496864048547	0.9386099982870366	0.23749422632686568	0.4428283750274291	0.2471176534756271	14	5	4	9	6	19	24	23
NBPF11	3.699746733681493	4.02897597597733	15.650030631603334	1.3725225395755911	1.4116800083442889	0.9002791746916009	0.296294237233385	0.4026166315169025	0.2253617779616298	20	2	20	21	4	20	29	31
YIPF3	5.148637658641222	5.3095455330228445	41.11402074629996	1.1574382823535365	1.1607443918479525	0.8936537848313092	0.23253973883936874	0.25731848434425303	0.09905373147667777	56	13	43	56	12	50	63	79
THUMPD3-AS1	3.6575863412591265	3.975543031455675	15.168647042666946	1.4016257752456236	1.4064261936979403	0.8921011429086448	0.29027531443434323	0.412063761277852	0.22639114568304664	18	5	16	21	2	23	24	29
SNRPD2	4.228074580715425	4.551184339071755	23.369419430083152	1.3830030732195626	1.3785226901488663	0.8737856066712439	0.28840587974798054	0.3961373995512539	0.23388461956230663	29	3	18	43	7	42	37	36
FES	5.174959494289262	5.529070446298821	47.45216578348323	1.3095812827118924	1.3234670462227562	0.8442795713695143	0.3197204002841595	0.4026166315169025	0.24321926650910775	105	8	51	69	4	59	82	97
SCARNA6	5.349438149526327	5.565006984187266	49.5646343300188	1.312332256815039	1.228680465686477	0.8374025318963442	0.2342052066012532	0.3377834876251318	0.1945491975633351	50	20	81	41	11	53	87	96
ALDH3A2	6.1601245211265265	6.333375877323091	85.4371280712193	1.162741361109368	1.1220705974391723	0.8186704486883459	0.2342052066012532	0.31981902897819464	0.14841570272665378	125	15	75	128	39	112	144	134
MERTK	6.586856421905141	6.72851977126133	113.04852790127828	1.1060823548616894	1.078931578285631	0.8158518739816774	0.2267476586141423	0.2861533325492005	0.11348971759542063	160	43	103	176	28	126	174	216
PYCARD	3.147726291521346	3.502429136121861	10.464663927691745	1.4727771377903491	1.5190918614531754	0.8126938948734455	0.3147692275193665	0.4303746055687941	0.28633036298386877	18	3	9	9	2	17	16	21
GNA15	3.6849457857260326	4.002963273853906	15.315379398120147	1.2935909002616675	1.3471859621761666	0.7430883732335977	0.33690306488160815	0.4303746055687941	0.28877545627946144	28	2	18	17	4	22	23	32
HP1BP3	8.103801912409653	8.177960261490611	312.1851360598449	0.875936474508718	0.8842306038055444	0.7131512495728595	0.23514445672270837	0.34871106084447934	0.05453628770702244	500	99	400	409	114	340	488	502
TMX1	5.7131433883113925	5.841490623538731	60.40080287248011	0.990937677244405	1.0156600570529395	0.7114828441193863	0.2981738101008245	0.34871106084447934	0.18215395048627078	101	22	70	65	19	100	71	92
PLD3	6.929925316633491	7.085896831752907	146.08846091370137	1.2119068491055867	1.0786373803646412	0.7088009016629137	0.20989914985697092	0.34871106084447934	0.22282321043399778	165	75	111	163	50	181	199	279
CHMP1B	5.533513938980364	5.680916269223291	53.67753530363804	1.0364795862874545	1.0343259000094964	0.708759114419059	0.2862547926872157	0.34871106084447934	0.1956539172130495	68	19	78	75	12	71	75	94
COL1A2	10.552937016839365	10.936710927603226	2118.821157127266	1.5749438306035413	1.4143182101242937	0.7000435363250522	0.37550193316406666	0.4887668568086452	0.3148823425906926	4538	512	464	2154	788	1614	3733	5587
ZNF271P	4.865524024381897	5.058775188593859	34.17203775706526	1.0802459634850445	1.1100290328335454	0.6982964367846274	0.33690306488160815	0.4033041344821299	0.2471176534756271	51	6	37	49	14	54	40	62
TRIM52	4.654626680225891	4.955595711519581	31.2271792039425	1.1613848334718706	1.219135005970442	0.6856865098653373	0.3626808503566671	0.4267685146908468	0.295469201282821	65	4	40	45	5	43	54	54
SCAI	3.702082174107973	4.0513974227978995	15.88642908422632	1.2876253984745836	1.3653977641917918	0.6856207479200047	0.372671084613127	0.4458524055927201	0.3080624463630126	24	3	20	23	2	26	30	23
KCNMA1	5.509093913232886	5.711723428080815	55.474500705925145	1.3055987505562543	1.1408819245402622	0.6477732687967888	0.20989914985697092	0.4125641933994862	0.28877545627946144	70	33	51	49	12	68	90	94
CRNKL1	5.654856348005088	5.780789397087559	57.52617645804029	0.9222643372100338	0.9629914232721102	0.6451022721835467	0.33545991938860226	0.3650102753029079	0.21956679096213386	110	15	68	81	17	75	89	87
SFMBT2	5.133140212963993	5.307743391585579	40.984257125020626	1.0734931981227638	1.077418826857829	0.6423647229706309	0.33690306488160815	0.4026166315169025	0.2846075528090238	48	10	69	47	14	40	66	83
CLK4	5.487390989524403	5.617276472419428	51.47701732630237	1.0075633388939467	0.9786389639897107	0.6228435480743967	0.30682626988123213	0.4026166315169025	0.25455424320491105	71	14	74	52	23	54	80	93
EPHX1	5.910915738670024	6.076862542797646	71.45022443829025	1.1591513474254498	1.0503959939850598	0.6132760945645525	0.28840587974798054	0.412063761277852	0.28877545627946144	124	19	42	96	34	99	105	113
SDCCAG8	6.113292777846122	6.221481002231951	78.77560400636081	0.8667320311356677	0.9049780458807996	0.60506223489395	0.34342502933450286	0.39966950956320707	0.22298331645563574	146	20	108	104	26	91	100	151
GBA	4.078722702636292	4.335836789555095	20.213186033957427	1.34682919506101	1.2854941173530081	0.6006958546047699	0.317075666662558	0.4428283750274291	0.3134038959463673	20	7	14	33	6	36	27	32
WBP1L	6.0219497818447625	6.134249142718337	74.16030341588032	0.8843380295312759	0.9135132882266465	0.5842732522940403	0.3471641463908957	0.4026166315169025	0.25564059875664724	122	20	118	86	25	74	121	127
GPX4	7.166168405892586	7.2743918463121835	166.3171220494157	0.9749781750102495	0.9164879980989974	0.5842451711664592	0.28922621087264483	0.415402454880764	0.2575792965497185	284	56	128	205	78	235	232	236
AQP3	5.506155919816242	5.656311661210958	53.26372415325998	1.1320376012812563	1.029171635663616	0.5727802551280973	0.2862547926872157	0.42274208628874116	0.3080624463630126	74	23	60	40	22	51	89	97
RPL23A	8.194043504740446	8.32753471072371	347.3807030172628	1.067598959646209	0.966709447183147	0.5408078738899041	0.26399316986228755	0.4527179241303459	0.32691394735291063	491	124	319	274	195	504	446	545
C19orf53	5.822897446501011	5.954901038258552	65.27390220916472	0.9196306871774209	0.9434066651988505	0.5332387499922201	0.3799270795380533	0.4267685146908468	0.32120701167328425	116	22	61	105	18	101	72	108
EIF3L	5.997590762404905	6.106037904272419	72.92681920571289	0.9140701428789054	0.8915145807952619	0.5144249725856997	0.3523463852096078	0.43197204374804643	0.32120701167328425	130	24	102	64	29	75	101	138
SMC6	6.2776729875297566	6.3982447104445095	89.24864746768114	0.8649829617582536	0.8952570680769919	0.5141281317787338	0.3875547988236075	0.4387895013759339	0.3243173578320152	182	21	96	144	28	105	151	125
RFX5	4.878450195014387	5.0031769589536745	33.09065988614828	0.9759255896660757	0.9506885913610607	0.5137978779113471	0.3496716515426541	0.45616970064433443	0.32788144853176043	44	12	44	39	12	42	45	56
OST4	5.513388193519187	5.686810849192343	54.4874511753115	1.2439225639188651	1.0693731691474189	0.504716993965406	0.26399316986228755	0.4387895013759339	0.3314669046022826	67	21	32	67	27	81	71	88
PAPSS1	5.335853995757108	5.48187634422114	46.94738467992881	1.0531839135040093	0.995160056436177	0.468983253793774	0.3444888283971466	0.45307221611768117	0.3484475453063732	77	19	57	34	18	71	71	59
BCAP31	6.220313416443497	6.334287402800605	85.50892084108945	0.8634212048472466	0.8633515258496807	0.4434809736057739	0.3892881068219897	0.47238896399620095	0.36110744832814023	182	20	94	99	38	120	96	144
RSRC1	5.581250989141518	5.686046740591194	54.060119617425805	0.8438399915313927	0.8491987855537694	0.4124909323880973	0.40676495896287823	0.4747718716615564	0.3735694389953762	102	21	70	57	17	77	63	85
PAPOLG	5.157349494259922	5.316660353441444	41.34923747129507	1.0349842977944237	0.9900694416554707	0.40274559664389464	0.3699258212063523	0.4684756591011929	0.37052502621597694	40	10	66	60	16	49	68	65
DAPK1	5.7842195372284175	5.8845560141465585	62.509169214299426	0.8787750611439471	0.8403195631740484	0.3901233395498055	0.3875547988236075	0.4864498385115559	0.38300208401279545	107	27	66	67	24	79	68	114
LMAN2	6.3844190402292345	6.468956066982072	94.3168998998453	0.7964753640581612	0.7785467476250257	0.38663074087995575	0.40676495896287823	0.4994550325772073	0.38559890343603975	187	38	92	125	32	123	109	153
CCT3	6.806675956642104	6.932929255631096	130.26617343815485	0.9042439035501048	0.8801615035319624	0.3729742202394352	0.3935891166346592	0.4887668568086452	0.3933244693526042	282	41	102	220	36	191	157	201
IGBP1	5.444169330302914	5.629971373004749	51.87670543661338	1.0606644276069124	0.9996196523725565	0.359576902258628	0.33690306488160815	0.4887668568086452	0.37726810035511177	73	8	64	59	30	55	70	107
TKT	7.7950366584006066	7.878182072768571	253.64463558353054	0.8071709654508598	0.7722917451753389	0.3583379487315244	0.3896840249117521	0.5308740079427402	0.40291552046388995	369	94	223	400	115	353	279	395
PARP4	7.410109940453817	7.491507199225463	192.87255832407212	0.7502211579740903	0.7363329491278471	0.3399692596852631	0.4329644165908579	0.5481785164293459	0.4214521976201122	338	48	221	374	70	225	251	306
ANPEP	6.267572643085486	6.4789900372040705	95.50714115232337	1.3364920407683714	1.138956404134152	0.33890885674604804	0.2488906817408519	0.43328613609665495	0.3530073602480142	85	45	54	123	40	165	110	152
ITGAM	6.145961922450547	6.230392524211548	79.69504847940951	0.7816131442876072	0.7626784431626652	0.32836528176738194	0.4380125413400729	0.5242081508967789	0.4233987030894021	165	26	91	85	35	107	95	120
PPWD1	5.167478646421136	5.37252840484047	42.67214442656287	0.9615137640335746	0.9796644748501182	0.3248854504464045	0.43776739578226564	0.5150919106040959	0.3933244693526042	68	5	68	65	15	52	66	72
ATPIF1	6.319359158303123	6.452599119544004	93.5078640253647	1.0191066928843318	0.9081720885877849	0.30759065276211	0.33690306488160815	0.4905890856825325	0.40291552046388995	142	28	66	120	53	135	121	137
BCAM	6.099522902113394	6.196269533562534	78.16758184867646	0.8618478995573682	0.8123364749814186	0.3044609834367301	0.3912819417953012	0.5200065169201344	0.4258646484813043	118	33	74	95	35	92	131	95
CLSTN1	7.144311787419768	7.228346353238671	160.3397446561312	0.7235000482391025	0.7233407462986472	0.3000834794040148	0.46252083311954545	0.5616965401564141	0.4533625161695939	344	54	198	264	39	183	198	269
HIST1H2BC	5.4787597826768	5.664429924768675	53.03085950895404	1.006110365901632	1.034837909002157	0.2902943988708312	0.419725187987462	0.4702373738762191	0.3836936427011777	66	15	49	106	15	89	84	58
SLC27A3	4.464347231723382	4.6306743674539765	24.893375964945452	0.9378833057677434	0.9821462472874982	0.2811093285669093	0.4379794095535006	0.4964471706923607	0.4000727357857212	48	6	33	29	8	33	36	41
TRANK1	6.298073750467709	6.498532150599977	95.7162499988564	0.9570691161581573	1.016723122808148	0.27388453323884615	0.4606512090849426	0.48218743782037576	0.3940379108853542	128	14	131	165	36	69	166	204
FASN	7.753496017114337	7.9596074688608836	267.2101855278253	1.121190968589583	1.051805686548214	0.27239399685258564	0.37550193316406666	0.4906740675679214	0.38864450502823306	626	88	167	425	49	235	435	558
MYO5A	6.395675430930576	6.52204718178508	98.15951755952428	0.9155864067299845	0.8732240364762011	0.27228697594317613	0.3892881068219897	0.5187615076931182	0.4373232751005964	184	49	85	111	28	156	126	122
ATP6AP2	6.19959390798039	6.366082139274205	88.17492746931119	1.1784657268786247	0.9970401176635434	0.26370845551239247	0.24285540305719888	0.4747718716615564	0.4000727357857212	92	24	84	86	59	120	113	150
SNORD17	7.5371993186600035	7.618001975079926	211.7472860706416	0.7972069499390573	0.7313783456555506	0.2636341312837944	0.39604237447703833	0.5616965401564141	0.4882066410575848	249	65	324	243	116	248	277	325
CREM	4.534388515407627	4.78410406912411	27.889359357035882	1.1437947522937353	1.1945128595120105	0.26346643067571923	0.3892881068219897	0.44416195886376486	0.3484475453063732	31	7	29	51	7	27	64	41
PCF11	6.689866249921101	6.756123862251427	115.20114834994504	0.6433099216306778	0.6529776463376636	0.2593640535578155	0.4997988616863558	0.580528489499202	0.5143108725209048	183	31	184	194	43	132	154	166
KRT19	7.54960036507912	7.85157534918329	247.4675411882323	1.4761540841985907	1.2581240616245102	0.25870485993605374	0.3094432182025328	0.46389157614039905	0.332500082799332	539	65	84	445	45	350	435	391
KCNAB2	5.648504300481969	5.784574006743594	58.20946652082093	0.9842524070533437	0.903642167191178	0.2582440055345296	0.3699258212063523	0.508181847164893	0.430181315962229	71	28	95	54	16	78	68	101
HDAC1	5.690923346799634	5.8127045207532255	59.425066841457195	0.9012939371273557	0.8356468272154793	0.2575449457718158	0.3875547988236075	0.5445304032024955	0.447135850537679	97	32	70	67	14	77	81	87
PARN	5.608517272448079	5.747569240687608	56.67124008107109	0.8859272605848535	0.9217843586117404	0.25690288794341953	0.4538539252907386	0.4964471706923607	0.4226236702394704	81	18	57	75	26	51	121	70
ATF6B	6.094066497369848	6.165467303643709	75.9470320064338	0.6491714421747009	0.6693265769294393	0.24796975764548104	0.5078624527669581	0.576512685728965	0.5176735973235654	152	28	105	106	23	78	111	112
HIBCH	4.648233337052328	4.8383169836153455	29.06113448912836	1.0270364456031933	1.0370387542014463	0.24632857721677642	0.4204350196205396	0.4859626219859234	0.3940379108853542	60	7	24	37	11	30	39	64
CNPY3	5.412396628441368	5.634405085065019	51.41598072381778	0.9751427561765895	1.0124853788363062	0.2459747926493122	0.43823854571624554	0.5070064153700136	0.4063515438592125	81	7	73	101	12	79	72	78
LPAR6	4.5107944822223285	4.677002336866746	25.930798714616596	0.9770374319677905	0.9944116223499556	0.2437665558235712	0.4257730678118822	0.5036134164308136	0.40345542323193667	36	9	42	28	7	40	34	39
SGPL1	6.064285539229453	6.2120712609185755	79.25514335517795	1.1045962633167545	0.9543827976115332	0.24033385905448484	0.3040993882476531	0.4887668568086452	0.4214521976201122	86	33	66	84	43	75	140	127
AP1B1	6.592496464778043	6.696694843655283	110.75285448841586	0.8212775573728812	0.7824151764626704	0.2334338007562699	0.44425230466587984	0.5543044658436644	0.4978344185288539	253	48	102	128	33	105	173	180
SEPW1	6.14141831579599	6.217870447320231	78.96917355767522	0.7005937377306586	0.6914109965929158	0.23227110818874735	0.48414373434104385	0.576512685728965	0.5248858771432358	125	31	90	138	26	82	119	113
HSP90B1	10.309752420956812	10.40028705885467	1463.5932358921125	0.7942983234154549	0.7365299443719567	0.22795575808469848	0.45261139434124525	0.639044957244073	0.5215167567107688	2599	426	1093	2446	734	1981	1790	2076
ST6GAL1	5.772084226975939	5.98525540955522	66.85511553225531	1.1638593016758143	1.0936885137064478	0.2271221979288184	0.39639641467125414	0.4702373738762191	0.39310144012675596	43	20	101	101	23	52	122	136
SLC35E2B	5.251878523386019	5.454203193713439	45.21215665895633	0.9304124234739886	0.9748329429034872	0.22292588470641184	0.4602483252623779	0.5239385511635973	0.4386631609937959	81	7	51	87	13	44	80	79
CIITA	6.088401497097965	6.41264591682946	90.66379673882909	1.4531864652716238	1.2850057212529036	0.22209926040003308	0.26058852564679263	0.4428283750274291	0.3411299124618268	86	46	141	81	8	96	187	153
PSME1	7.038952973775542	7.145816476540587	151.8075145054533	0.7478991447742865	0.7809396137659059	0.21845204669347	0.4876124354274518	0.5616965401564141	0.5151903852331104	322	66	178	171	41	255	178	171
RPL28	7.848040937371575	7.893586588646825	256.52399345342866	0.5979019224424253	0.5698873041347378	0.2121256169523207	0.5106476286926034	0.641602608519193	0.5810790939795373	540	97	311	284	120	292	309	371
TTC14	6.573348914456855	6.653865931445252	106.97576781195984	0.6334554526315371	0.6625975886333286	0.21028988775601076	0.5423392159002747	0.6013968762435912	0.5590222987735326	194	29	170	186	32	103	145	180
TIA1	5.739627375952169	5.851595389355526	60.9773700724108	0.8310208332368205	0.7945312325050405	0.20951524068225483	0.4518118441402082	0.5616965401564141	0.5137963938281688	81	16	94	69	32	57	101	94
TTYH3	6.477318125651726	6.707876751685842	111.79688896885747	1.2808935708235882	1.1002029973212524	0.2054103860424831	0.28814645605875916	0.4785347785197626	0.4023674285834582	207	62	62	124	20	118	193	199
MRPS7	4.189728839469392	4.459967155642683	22.135647480835168	1.2277792051389451	1.225317379564738	0.20189171410366924	0.3875547988236075	0.4792535222557894	0.36338506476011806	41	10	16	23	4	40	23	40
RPS19	7.924695216528336	8.039318319954319	283.12175332469184	0.8701774612817198	0.7858013320502883	0.2016553164380592	0.4488240925047327	0.580528489499202	0.5338487033293168	681	98	183	448	91	325	414	424
ZBTB1	6.1765994245774625	6.254111128942271	80.86014288596874	0.6680928234254	0.6662139687517962	0.20052098818337385	0.5120439153964943	0.5947327458332963	0.5689453699923456	144	23	148	91	32	87	103	131
GIMAP7	5.711320731254504	5.918420336975826	64.00671037804389	1.2484195862938916	1.0735459248531778	0.1947989622007549	0.33545991938860226	0.4785347785197626	0.4210761615339447	65	20	116	35	29	99	72	114
BMP2K	5.751525046829837	5.8719006645112035	61.434660987761596	0.7545597671811117	0.790147799427331	0.19341395555974986	0.5075503709300205	0.5616965401564141	0.5390344801373388	152	18	84	65	18	91	81	78
DYNLL1	6.524989580216707	6.669890289157981	109.08728257678624	1.0371948515800966	0.8845116663850042	0.19242237925809993	0.3147692275193665	0.5481785164293459	0.49901333637781475	147	28	89	124	74	144	138	176
GALM	4.240082100669578	4.462473719513984	22.486137471015255	1.3437462983057025	1.1607070889906788	0.1910697529869762	0.28006722022682873	0.5082283203080441	0.37753035629260223	21	6	24	19	14	29	33	40
NAP1L4	6.522818512078186	6.584393801841879	102.26739574149367	0.5800625327026767	0.604734486804952	0.1880876906226404	0.5732677570179997	0.6314283751145139	0.6019816681656994	168	33	167	145	41	86	145	169
SLC9A9	4.0342007224307554	4.330298261261019	19.75924716298178	1.1099892171419843	1.1752255219364562	0.18716831155725236	0.45302650926929683	0.5236645826297301	0.3940379108853542	40	2	23	23	7	36	26	30
PMM2	5.165697220656329	5.316947221599795	41.05392453577676	0.8229070413912636	0.8493234629934091	0.18620826162418894	0.48414373434104385	0.5616965401564141	0.5241769896371321	68	11	49	82	10	47	53	76
HIST1H4C	4.012326799056002	4.34796568080975	20.231289807254253	1.3382264497690872	1.2861806786883243	0.18357417707245893	0.3699258212063523	0.4964471706923607	0.36224988410997294	36	2	25	13	10	26	42	29
GALNT7	4.344110536449944	4.543187364520448	23.786801830515966	1.245859481419306	1.0913227642849974	0.18323443279737434	0.33690306488160815	0.5242081508967789	0.40345542323193667	27	9	15	33	11	26	37	44
TXNDC5	4.3462183818823314	4.638714239864727	24.93709920473651	1.054741478469513	1.2322936286052315	0.1831607772629066	0.511577002534851	0.4747718716615564	0.3825270178298961	47	5	24	29	8	14	46	64
RARS2	4.726482866350009	4.841594061844799	29.29801128457985	0.7726223633075041	0.800537108520605	0.18152931734162578	0.5077562317507412	0.5794566445449869	0.5396509744270797	47	9	38	43	11	38	43	39
SUSD2	6.019324915936936	6.170026225842635	76.27726007283593	0.9015929298859284	0.8564000544355604	0.17994700231117403	0.4541619031291673	0.5616965401564141	0.5248858771432358	173	35	98	67	15	99	122	96
NGFRAP1	5.86411932012968	6.016921403807755	68.96038767093499	1.0580200862781226	0.9232926015746892	0.1776595412261967	0.3699258212063523	0.543309777791657	0.49975832807110077	68	26	58	88	39	107	68	115
FOSL2	8.758053632513398	8.797875469813775	481.5262834826685	0.5070252495541027	0.5186652038743113	0.17717028411362257	0.5932619925001973	0.7029817157627318	0.6508977203731102	713	177	799	749	192	402	667	749
PCDH17	6.702617322289607	6.908398574672022	128.76635335966617	1.1699639095840824	1.0336759491931533	0.17591722375835414	0.3875547988236075	0.5187615076931182	0.4559836087597153	78	37	240	131	57	159	253	152
PLEKHA7	4.5612254228196285	4.807194384904023	28.24625746875649	1.0863476341334322	1.0835135966593006	0.17581864442191095	0.43975254407621417	0.523961411415555	0.4406988861837973	69	9	22	36	5	29	42	61
ABHD3	4.790167451814557	4.971807342170467	32.1356524819378	0.9187532189896545	0.9028563626383824	0.17560018428428614	0.4707181506120755	0.576512685728965	0.5134412574382002	49	5	43	42	17	34	40	66
SULF1	5.969041151619216	6.26550497043924	81.39150244911802	1.207493244466525	1.231556511854727	0.17495018768126566	0.4602483252623779	0.4747718716615564	0.39310144012675596	174	26	37	82	28	52	107	245
MIS18BP1	5.695625836421633	5.8059257143097165	59.135009656019626	0.8035639211045338	0.7555879425843103	0.17291876650224375	0.4707181506120755	0.5962846963791634	0.5609094900745993	81	15	71	79	35	81	83	71
POMP	5.809266780105924	5.898569392876485	63.39919357858034	0.7727356912623558	0.719146554358363	0.17210987594603455	0.4786612398183727	0.6013968762435912	0.5777464091918285	96	30	68	72	28	94	73	80
DPCR1	4.478590066520943	4.656385971280091	25.74155902332156	0.9848388736229715	1.0057037960929696	0.17124609115359274	0.4719430375793939	0.5445304032024955	0.458148375186875	48	10	28	21	9	42	40	28
HTRA3	4.329901020403629	4.534778146635968	23.24744674250786	1.0249595320108205	1.0360756741056762	0.16919940606066802	0.4606512090849426	0.5390372388327335	0.45624586194116423	50	6	17	31	8	38	29	36
HBA2	7.0565067326005995	7.452396041377353	187.75427511565331	1.199140718708788	1.4208372116997572	0.16808874448185304	0.5055962568182983	0.45755857279165085	0.34924738871853817	157	74	298	116	42	212	94	674
NRBP1	6.959984852174634	7.027114776841963	139.5466911831337	0.595660258827473	0.5792009044679299	0.16759177454135632	0.5684169367291092	0.6531851887028033	0.6536852318746816	278	34	161	228	70	172	161	197
AP2A2	6.556404392871401	6.656964380758663	107.10270704506699	0.6812145660296839	0.6795402996573643	0.16607120030220304	0.5441913125704964	0.6298447512802129	0.60723596860491	278	33	131	164	25	118	144	166
SNRPC	5.236857363012897	5.38222730577595	43.78335487915786	0.9643906182502859	0.8925606248768432	0.16588070554608456	0.45008888636926975	0.5616965401564141	0.5222152466797552	57	17	32	67	20	68	63	49
MRPS15	4.857871054884345	4.988831329832947	32.53281937528399	0.7888442651632066	0.8124932244502664	0.16484160095325728	0.5193674385296723	0.5851918476841718	0.5561863131629328	72	11	33	44	10	45	37	53
FAM21C	5.969565377093952	6.093892421524671	72.29322989326629	0.7949442444965874	0.7430251887213614	0.1642737606147866	0.4789914817750496	0.6172152844564857	0.5855092076842102	133	13	90	87	43	96	90	104
CELSR1	5.962837126756467	6.1490021393652325	74.73631274244093	0.9029973100897467	0.8989096181301076	0.1627040665426488	0.48414373434104385	0.5682198605578823	0.5355407256126944	139	25	70	152	12	82	140	98
ZNF737	3.281035516766447	3.719004977819645	12.229547228312887	1.4204174150459794	1.4952212348476024	0.16269872575831656	0.3896840249117521	0.47098106968325737	0.32827583650628317	21	3	12	15	1	11	28	26
NOL11	5.2681809118914344	5.3994445780097875	43.7243414269025	0.7258487670361279	0.7845303491673945	0.16190202483065702	0.5593662528455514	0.5913011606201747	0.5781696925070419	90	12	46	77	13	61	66	51
PDCL3	4.775093014327149	4.984859296218688	32.68595674509025	0.987431985530675	1.0484566338639354	0.1609131251098196	0.48414373434104385	0.5308740079427402	0.46647773358983335	33	14	47	41	8	67	31	43
PPP1CA	5.46826560458838	5.601586760121814	50.83966584438959	0.7649707104038088	0.817263085351285	0.16072217877521291	0.5509775509601383	0.5803261746450953	0.5609094900745993	96	18	44	82	17	89	51	66
KIF16B	5.517504057775803	5.674100934397345	53.51501039856977	0.8803921859532178	0.8598492470650777	0.15790353982201755	0.4876124354274518	0.576512685728965	0.5531259059779917	118	12	75	40	25	86	67	68
MED23	5.624864493354218	5.726838287523901	55.39913619443315	0.6190356359632152	0.6815279238445021	0.1574728013826795	0.5981107259991526	0.6314283751145139	0.6188501698186502	113	13	75	88	21	68	87	63
APMAP	6.003494581416946	6.063542316135503	70.97562042334245	0.5886277348864838	0.5791452817702932	0.15700704969318874	0.5757252577451336	0.6503765374393105	0.6533440667659549	120	25	88	100	35	94	76	97
CEACAM6	8.422444447814751	8.633553344033508	429.6190001694083	1.2037165197351054	1.0093134383632674	0.1565870210650143	0.37550193316406666	0.5616965401564141	0.5073058354062381	263	158	287	809	199	594	723	548
PARP1	6.726661197476932	6.786792020715895	117.88352576037396	0.5732990925241195	0.5641539744219323	0.15657572166125527	0.5822191439105885	0.6531851887028033	0.6655158141094846	266	37	122	186	50	143	148	153
SCAPER	6.108380581118919	6.245388351307062	79.928325187771	0.7162011144596534	0.7371591567534319	0.15641547452882992	0.5626745884346586	0.6274422745915544	0.602788272875638	154	12	135	121	31	80	99	152
ASCC1	4.734696863815632	4.916213115684007	30.578648302129505	0.8089216023463094	0.8814687261771738	0.1561229928051708	0.5456080531631156	0.5803261746450953	0.5531259059779917	64	9	46	40	6	34	35	65
VWA1	4.8560809980818895	5.042386660311553	33.86919121854834	1.0293200044174204	0.9569342877585573	0.15449771028004716	0.441365222040995	0.5616965401564141	0.5215167567107688	44	11	25	72	10	50	47	49
PRDX5	5.676462606148282	5.747101218413971	56.77654702534099	0.6751823587700223	0.6267365584533007	0.15424195115715278	0.5347214495652415	0.6399274352026586	0.6380054084421349	88	25	85	61	24	67	63	89
KIAA0930	5.863974086884308	5.965807609172696	65.9288151330534	0.7249425562353317	0.706946951793351	0.15385309804099834	0.5387293382710724	0.6172152844564857	0.6112732185874348	163	23	61	83	24	63	106	96
HIST1H1C	6.2363745208623875	6.412134351433309	90.53967601562428	0.9195878291197884	0.8669802931700306	0.15248948602675017	0.4606512090849426	0.5890963921795245	0.5561863131629328	152	13	90	126	55	142	126	105
DUSP11	4.221009805646117	4.459514944835243	21.739753509376467	0.9664262229951959	1.0217650682355015	0.15186606811669714	0.48414373434104385	0.5616965401564141	0.5128800168648596	32	5	30	40	4	27	40	31
MRPL43	4.240550858937503	4.408655893075671	21.176104918460524	0.8571482644527394	0.9244117783713711	0.15176648884371735	0.5198796576748831	0.576512685728965	0.5358142161105772	38	6	24	30	7	25	39	27
CALCOCO1	6.845280475395952	6.917105123817222	129.34441648377097	0.6322711010886982	0.6029129706214215	0.15095092677009034	0.5565221155690431	0.6468260709211555	0.659559786329302	247	38	227	123	61	123	168	212
HEATR6	4.58790575345591	4.7734726536324805	27.842128783109565	1.0389535965014163	0.9648832411092325	0.15091038064891169	0.4443252306281401	0.5616965401564141	0.5215167567107688	34	8	22	54	11	32	34	57
SESN1	5.08740677993624	5.1985165710975405	38.04925128178933	0.7615861301357559	0.7349155753087853	0.1503517074751837	0.5214899404697384	0.6266442474700696	0.6040370928080613	83	11	43	41	18	39	50	66
PAK1	4.992821134104612	5.11889011557629	36.01016411602287	0.8417915380671016	0.8062986620884541	0.15029585677515028	0.4997988616863558	0.5937759151005768	0.580190110419405	39	13	63	46	13	44	58	45
AHNAK2	6.200342455429732	6.608249488787117	102.65186835425393	1.4113868412413793	1.2803828730718216	0.15023707565796562	0.3699258212063523	0.5211792906736811	0.4023674285834582	267	7	72	186	16	138	190	172
LGMN	6.6470493619139255	6.81849100598199	121.56938353108316	1.1660808734679462	0.9275435903333891	0.1501035709340087	0.31154749926851233	0.5616965401564141	0.5439726262432781	142	72	69	136	49	141	191	184
FCGRT	6.078347843770027	6.1847428832078855	76.98785939304068	0.708896209107455	0.7082532225704324	0.14980242185615206	0.5530455249730968	0.6243296852770838	0.6188501698186502	188	31	75	97	23	100	73	136
RP4-717I23.3	4.527939377535331	4.794346038739041	27.801034189718305	0.9323883882333363	1.0397730735911537	0.14748554615032594	0.521347367439434	0.5616965401564141	0.5128800168648596	47	5	38	51	5	25	60	43
ZNF101	3.881291199433294	4.098881712804145	16.653361154873014	1.0334920600343334	1.043083883254347	0.1470052973716347	0.4624936863372106	0.5616965401564141	0.5020454821021665	20	4	23	27	5	19	25	32
LRBA	7.119870755689642	7.185296442405871	155.65980213989755	0.5504841780285988	0.5570645168616922	0.14661305933404192	0.6016689999143866	0.678283238581769	0.6921411703871243	386	44	255	197	51	156	223	213
HELB	4.821340998468728	5.011776980465286	32.99788546376051	0.9396368667962326	0.937599185026509	0.14647076117984778	0.48529083182405236	0.5648859712113588	0.5439726262432781	34	9	64	47	9	30	62	53
ZNF436	4.090386406485617	4.361330105539105	20.474410164954268	1.2443270045737638	1.1486238371245678	0.145979439297593	0.4180541718222979	0.5481785164293459	0.45056871871482823	36	4	10	32	9	28	36	30
RAMP2	4.343366285647867	4.609635204244622	24.82466410283148	1.3499756360080053	1.1794670928927165	0.14586267191264016	0.37550193316406666	0.5242081508967789	0.44138259660219253	14	6	42	27	11	37	44	32
ATM	7.830977604265245	7.917396613341598	259.9126860316781	0.6417590310570637	0.6301824572203856	0.14534748805806524	0.5593662528455514	0.6528339525550335	0.6624042887147145	420	68	566	378	76	230	380	415
DROSHA	6.005116910132305	6.154378962532928	75.04526141408668	0.7663290995633432	0.7701988034837972	0.14473432846262058	0.5486051768507308	0.626415572208288	0.6048479234592117	179	12	79	109	34	111	77	118
MRPS23	5.047845415035562	5.232108839423589	39.000770178908155	1.0576604185148384	0.9355897367860118	0.14448389123474562	0.4602483252623779	0.5749880154640503	0.5457713824192263	65	13	20	70	15	57	46	64
DOCK10	6.050915275015467	6.292219847175719	82.65162172164473	1.0530639008397882	0.990703999003094	0.14444399625221327	0.45368573750117064	0.5616965401564141	0.5346787379257748	95	26	186	106	10	84	110	180
SRP14	7.246261233380746	7.315531855233008	171.6486497724893	0.6554953896302556	0.6012844630046787	0.14365539795259252	0.5342053380928415	0.6528339525550335	0.6743034561205207	244	68	167	253	94	232	206	208
LXN	4.492112792625399	4.639199145198751	25.53125382140601	0.9807657769437397	0.8783303980201884	0.14309762514620855	0.45975151704219114	0.6029906323541456	0.5539127620160401	46	12	20	27	10	31	32	44
FSCN1	5.196213887804216	5.342793214645761	41.82875119100365	0.7451994493029479	0.7871071772989148	0.14307545213466155	0.5667630265994685	0.6117240033251491	0.6048479234592117	101	11	42	67	12	49	45	82
SERF2	7.7721610878940135	7.827714750088974	245.5712352087134	0.61160381078267545	0.551893645643124	0.1426339603209713	0.5425976466915314	0.6837971573184349	0.6964055768143717	357	104	261	325	137	299	279	339
CSTF2T	5.418986253295918	5.604192168223066	50.28022462574947	0.7856600796208596	0.8221494823142401	0.14211321190680676	0.5481853527788111	0.6145866621882148	0.5973740986051571	86	8	82	100	12	58	63	94
FAM107A	6.2093748407304705	6.461903885890492	93.71078660333605	1.026934975476523	1.0652996479829733	0.14197746580483134	0.4974608696168125	0.5467392945024572	0.5128800168648596	78	33	191	109	19	65	229	132
CEP295	5.292223503601528	5.393062558092162	43.51337271749029	0.6223769211122414	0.6576307619375245	0.14187051235624787	0.5981107259991526	0.6429291606096045	0.6570574473556339	99	11	56	65	16	50	52	71
DPAGT1	4.00627758162819	4.274968345114262	19.083466211904923	1.1475650457768194	1.1094703292071868	0.1414876473333807	0.45008888636926975	0.5616965401564141	0.4846714905833847	40	3	12	27	8	28	31	28
UFC1	4.671003915919044	4.833899212678953	29.540476118788362	1.0899898236495298	0.9179031319764066	0.14112527983724849	0.3875547988236075	0.5890963921795245	0.5458539127270243	27	9	39	30	18	37	43	44
OAT	5.4902270793063845	5.609370716129251	51.62484731394642	0.9005147961418908	0.7634196931640365	0.14079838074152162	0.4374795607623641	0.6261538929614449	0.6048479234592117	80	17	54	47	33	51	76	82
EPB41	6.99193525297256	7.054927906119173	142.48951597556396	0.5653023922111222	0.5645128867904455	0.14057842193006032	0.5981107259991526	0.6665452580737222	0.6974462816781121	205	48	275	182	59	159	139	247
NRP2	6.851968031540998	6.891685050402466	127.18788489235499	0.48393974805730433	0.472517235555966	0.1401997284892713	0.634701948509307	0.7236480449949583	0.7413557545851259	232	54	152	218	48	145	144	175
BBS10	3.5683986771935348	3.797835705037036	13.52474268139812	1.1958263683967398	1.172006515828927	0.14011528741436008	0.4257730678118822	0.5616953149520116	0.4412246974326138	13	5	15	16	5	21	22	18
CENPC	5.694957295766138	5.821390096389623	59.76819313631992	0.9090044969143292	0.7795456791727876	0.13927465808998737	0.4624936863372106	0.6111459731705838	0.60561328027746	68	22	47	113	28	69	70	106
PSMD4	6.010005574955524	6.063875381724729	70.95915275148056	0.5556220602467484	0.5310589905010346	0.13915099582849993	0.6020713815914664	0.6853288865997167	0.7115566152819311	144	27	82	94	33	77	80	109
NEK11	3.2845013786890065	3.6008094752395974	11.491750489664069	1.3720402848695306	1.3703522407877173	0.13891575141346965	0.3892881068219897	0.5236645826297301	0.3825270178298961	13	3	8	14	5	10	23	24
CUTA	4.613756983276042	4.767440723490495	28.24858365160741	1.083226957721975	0.90130341139774	0.13851467470275716	0.3837315824756936	0.6023338255172431	0.5531259059779917	38	11	23	27	17	34	37	47
NDUFA3	3.2776627679509525	3.7595539043267237	12.618138373443578	1.4433682248960835	1.5125343100256592	0.1379831580660199	0.4008525328256872	0.4859626219859234	0.36611771694477097	15	2	22	14	1	29	15	21
UBB	7.570876714544264	7.65861356868973	217.61204900243018	0.7056172393126929	0.6321453347439485	0.13758735204375985	0.5077562317507412	0.6531851887028033	0.676094455917962	414	56	200	294	135	273	245	323
HMG20A	5.090190862092272	5.225002024948508	38.942488045980475	0.800389569079797	0.7986635641494598	0.13736878334533845	0.5476910669504912	0.6172152844564857	0.6019816681656994	57	13	38	57	19	27	66	70
LRRC8D	3.8968369454397225	4.27272674413562	19.480699957994407	1.5291715073742256	1.3464866321452276	0.13725521961919318	0.3088911789990116	0.5325522536046711	0.3940379108853542	21	12	11	25	2	29	37	26
TBC1D16	6.356334730228173	6.549045208615579	98.81803163628253	0.9080749964039416	0.8573409497630363	0.1364321679948623	0.49300046481573867	0.60901106159471885	0.5919696516852124	272	22	85	183	18	121	127	175
GPX1	6.814073686671651	6.899568220244676	128.23392601505412	0.7467933549818618	0.6395405919043661	0.13621295255827193	0.5074791627522266	0.64844580259842	0.676094455917962	214	56	92	192	63	131	169	200
AL139099.2	5.456627665421005	6.0207481258903535	69.38106414873418	2.531296602147938	1.7614104946263505	0.1359207590638592	0.11007284396350853	0.412063761277852	0.3134038959463673	61	38	17	16	27	105	105	157
SCARNA5	7.246058755496701	7.355265489054203	176.81967369774446	0.8579663956751266	0.7245811470571851	0.13540016931223067	0.46276522105025636	0.6314359379762705	0.6468881729913452	151	83	256	187	88	174	273	261
SASH3	4.513264010368239	4.650446790800719	25.668927278206816	0.8831546159741311	0.8346055723628572	0.1350182575558159	0.5020044978179907	0.61882695434348	0.5897961217844222	28	11	32	39	9	33	40	32
TM9SF4	6.246541568931218	6.349169850342789	86.14467511659919	0.6020438778577334	0.6400392235611548	0.1344609807533201	0.6140008107949894	0.6509850132770054	0.681440078571509	213	20	104	146	28	109	126	99
DBN1	6.281112060131534	6.45403960642928	92.41341034009007	0.8075972660760842	0.8068731417488064	0.13445663526374974	0.538026197109884	0.6243296852770838	0.6112732185874348	276	21	115	123	18	89	126	179
STK17A	5.722437511226492	5.829969720181109	59.54147677440085	0.6358462624074248	0.6586259495323735	0.13423303155372301	0.590771956106545	0.645764749662273	0.6758781190644818	99	14	122	83	20	65	69	104
CRELD1	4.779939053261092	4.950187165701213	31.67320607241736	0.8205019426055137	0.8442979531322025	0.1338308969811626	0.5473731217310086	0.6172152844564857	0.5973740986051571	45	6	54	38	15	31	61	41
SDF4	6.373545837534099	6.45958689690192	93.34048475954563	0.6164202686351626	0.6070945695466001	0.1337475606157431	0.5879174944493352	0.6531851887028033	0.6932825441086226	254	32	103	130	27	114	112	134
AMZ2	5.0063663826549885	5.202112441051709	38.422947012262625	1.140821104183687	0.9572579762139786	0.13366336543941723	0.4257730678118822	0.5824570680533862	0.5531259059779917	71	12	18	46	21	54	58	51
TTC5	3.9651068611480267	4.245396777436178	19.12266261562845	1.302938248973826	1.2283014650600965	0.1329321268103461	0.3892881068219897	0.5445304032024955	0.44138259660219253	20	10	25	12	5	20	44	24
THBS2	7.754892948115929	7.865515734169468	251.3923402157075	0.6698934056396026	0.698807267437049	0.13248270225503922	0.5986410243837837	0.645764749662273	0.6586235480161211	453	92	196	392	116	167	336	531
RBBP7	5.738394891482591	5.811672609021459	58.982709701548764	0.5345688465635399	0.567302751998444	0.13239896462623932	0.6481719305443999	0.6779084986473113	0.7192944223283597	126	21	90	80	19	52	79	97
TBXAS1	5.906804078556212	6.066561955947382	71.4989165416615	1.0478269653902756	0.8525376492801892	0.13201627454084697	0.372671084613127	0.5998609172191742	0.5991377423145846	98	45	98	48	19	83	98	116
ZNF561	4.818388774128338	4.945235206079634	31.85528369184282	0.8425588321911125	0.7811069827681341	0.13110941748958363	0.5106476286926034	0.6314359379762705	0.613915976033492	45	14	29	48	13	28	41	63
NR1H3	4.639452791662787	4.778615751515696	28.369187288174796	0.9374083351496098	0.8426916244029728	0.13107040423251573	0.4770235054867218	0.6243296852770838	0.5919696516852124	33	13	25	42	12	39	42	34
SMARCA2	7.665986720410626	7.741464562418881	229.7439124878169	0.588951705218509	0.5648655262168006	0.13074069776643094	0.590771956106545	0.6969683991869736	0.7274264262830787	492	70	472	299	57	245	284	349
ABTB1	4.176254631354714	4.520350734696093	22.50786019688784	1.089507022106902	1.1094886405175246	0.13031489227957496	0.48529083182405236	0.576512685728965	0.5211878768309072	53	2	38	22	5	25	32	51
FGD6	5.748101144259259	5.811569560213789	59.387468148949154	0.5866846469293325	0.5669664096780006	0.13028576822086085	0.5986410243837837	0.6777191617511698	0.7101477658046998	84	23	93	79	27	78	65	79
RN7SL2	11.850905287945285	11.94837847248234	4299.442239500924	0.7574791278759092	0.6732761589322942	0.1298299426984298	0.4997988616863558	0.7508985776890257	0.6810451450223468	5647	2615	3817	4556	1830	4924	5557	6416
VDAC3	5.0742992708610455	5.241016565873192	38.97778514726964	0.8265528101543621	0.8327037591702909	0.12892955575473367	0.5473731217310086	0.6145866621882148	0.6107233331848755	109	10	35	45	13	51	64	47
ZNHIT1	4.6554455239123795	4.813772692741504	28.54255653321422	0.7988096202943336	0.8139913827449693	0.12770261122168786	0.5636162331056912	0.6314283751145139	0.6188501698186502	65	7	25	43	11	40	31	48
RPS11	8.003531724353444	8.074654351680504	291.7125624429959	0.6616257026249399	0.580143749483664	0.12741197042254976	0.5165130776119288	0.6899901451919305	0.725834224987494	402	102	380	307	188	294	370	451
CD151	6.914663498622564	6.979303742430699	135.2307053104686	0.5767817567660795	0.5378313888654439	0.12730976062924337	0.5918825398391929	0.7039107343234097	0.7424114593577852	298	65	139	203	40	135	181	193
CEP192	6.0178207886115045	6.138779621395317	74.18072566124422	0.6467866294678203	0.6662376415946625	0.1272363899262963	0.6016689999143866	0.6520542532577334	0.6867315668123191	156	14	145	89	27	69	115	113
TCAIM	4.968336221863071	5.079032608537651	35.28335255051835	0.8145391221085614	0.7283356744586156	0.1271660125091354	0.5020044978179907	0.645764749662273	0.6468881729913452	47	12	39	43	21	47	48	43
USF2	6.386103137351221	6.507524692755133	97.04600049906567	0.7918633214279592	0.6963209396303527	0.12665854818417077	0.48414373434104385	0.6468260709211555	0.6709958166016748	189	20	103	106	64	116	110	160
PPHLN1	5.555767448287284	5.622143351341098	51.70170507061446	0.5609079308151942	0.5567900518756291	0.12606885049398173	0.6224244082251231	0.6853288865997167	0.7351561196304723	86	19	92	64	20	56	70	69
CASP8	5.180403145321435	5.373588535318199	42.86037892188943	0.8476825429734358	0.8271837267348878	0.12600743542471493	0.5329611122169873	0.6314359379762705	0.6206153796198944	64	15	92	54	6	57	61	61
YIPF5	5.1915707070610795	5.3271835142046555	41.98241963696033	0.9088286662959921	0.7734154861798191	0.12593845083024258	0.48138158724429303	0.6364038872431729	0.63512917801394	64	13	28	70	23	51	55	64
FOCAD	5.041236670309852	5.144172770310745	36.68695480421522	0.7246952204389772	0.6814038555996502	0.125813861224369	0.5667630265994685	0.6509850132770054	0.6718432448131724	76	15	32	52	14	38	54	53
RNPEP	5.183362960084308	5.311313050406956	41.081948821925764	0.7383002510727398	0.7224380491626627	0.1256902002031315	0.5728155517843434	0.6406107626938177	0.6626559118941456	86	12	34	78	14	53	54	58
GLG1	7.705519162763334	7.735118343191851	229.23594943930948	0.3935074422920319	0.4010837004558392	0.12562817616189445	0.7050701187312909	0.7849363327880126	0.7949110324980075	482	72	385	332	96	240	244	337
CROT	3.478245084092155	3.84451176634508	13.620167032338271	1.1521363242973042	1.2331729421506334	0.12544230960668415	0.5055962568182983	0.5749880154640503	0.4762857218464816	23	1	14	20	5	26	22	16
ABCB7	4.076021294444659	4.237151953595779	18.640122609514954	0.8508837987286099	0.8679202141730775	0.12522484724649305	0.5409757014317691	0.6298447512802129	0.6019964336790119	26	6	30	24	6	25	22	32
STK32A	3.7101807526152384	4.122061408745468	17.515898228248112	1.8679323983401885	1.5038652410719129	0.1252176980961331	0.2706545995804994	0.5070064153700136	0.37726810035511177	15	9	4	20	6	25	22	40
TCEB1	4.323440427067535	4.557212636337583	24.297783047168092	1.3116970420071272	1.103187282193712	0.12503755217078205	0.372671084613127	0.5735803920845072	0.5151903852331104	26	12	12	29	11	41	33	31
GAA	5.8899600129749965	5.982139679578615	67.17906450216026	0.6941833012310987	0.6396274835343134	0.12498174736629533	0.5527691284260396	0.6531851887028033	0.6927945671828362	106	36	67	97	23	55	104	104
PSMA5	4.897871025531839	4.999405883089854	33.32437808288339	0.794986472001857	0.7045989466432182	0.124812622982162	0.5120439153964943	0.6517382357549729	0.6540791168496666	49	16	32	43	15	44	38	48
STK38	6.272189154972756	6.330122243802227	85.4942481557576	0.5094431657576373	0.5144979510394025	0.12471578594124096	0.6508214640676128	0.7065892911952086	0.7548060681527724	132	27	157	124	36	79	123	118
COX6B1	5.373040206496664	5.483796073101284	47.23390539806177	0.8410649588891739	0.7164231970821121	0.12408600706421022	0.48414373434104385	0.645764749662273	0.6586235480161211	84	19	44	43	27	64	53	68
RAP1GAP	3.2120036809670536	3.854636899581117	13.631270319494055	1.556988447306719	1.5478086649712293	0.12352892419850003	0.48414373434104385	0.5543044658436644	0.3825270178298961	17	4	18	17	0	10	39	24
LIMK1	4.844774728740988	5.005031713031109	33.12663062621727	0.8683529576598553	0.7962394273539121	0.12326069294060969	0.5077562317507412	0.6399274352026586	0.6339573207441118	68	17	27	47	7	38	49	49
RANBP6	4.384067390890246	4.535673823454347	23.465348553697808	0.8249273867062866	0.8349660528748294	0.12297754984353428	0.5541200014445196	0.6347068098609763	0.6136412447312927	37	10	32	25	8	21	27	52
ISLR	4.163612391604424	4.43636618089533	21.88453431856495	1.2087868723505981	1.1271869405191113	0.12250163764824515	0.441365222040995	0.576512685728965	0.516955256290214	41	12	17	16	5	17	33	52
IL32	5.447490209926288	5.626536448769564	51.4340329038361	0.9141875410149854	0.8302413797511701	0.12245393243653527	0.505984996678738	0.6246526089440839	0.6306826068236192	44	11	94	104	16	62	69	86
PRKCSH	7.2404359647848215	7.288502749648361	167.61721556317985	0.47548540728004685	0.46994322353201634	0.1224248217221265	0.6623056665513836	0.7486662583039008	0.7786564987081782	438	56	211	231	63	180	221	211
CD4	6.295148383546267	6.411367012139261	91.06336841178583	0.8066047254389095	0.7006678423664591	0.12188028887198624	0.48414373434104385	0.645764749662273	0.6790388383865079	180	54	96	82	26	95	145	119
CXorf36	4.022746877690016	4.487133571878915	22.336125750516434	1.2996316818515212	1.3269216794998777	0.12184994999697923	0.49969807963154567	0.5616965401564141	0.447135850537679	40	1	29	15	11	44	16	49
SENP7	5.16362974077221	5.328086719303783	41.669196853021056	0.857994696190607	0.8240734943720069	0.12177450989544675	0.5275982161950128	0.6243296852770838	0.6328711734788744	56	11	90	37	16	34	68	75
TEP1	6.366824125551734	6.552533658803279	99.18971100018878	0.8358895202623657	0.794257779520766	0.12134176046113136	0.5473731217310086	0.6398280288579312	0.648092618008564	219	27	106	216	14	102	153	161
BDH2	3.7220027739816737	3.991292651272595	15.267762508914466	1.0076495294466268	1.0871792563581246	0.12116040302025786	0.5165130776119288	0.5882564725060995	0.5439726262432781	27	3	14	27	4	27	22	20
COMMD6	4.6559135891787005	4.904002734195784	31.027345055115177	1.204174796401981	1.029852480558361	0.1210345216803512	0.36834991159903024	0.5947327458332963	0.5539127620160401	30	5	32	34	23	51	34	49
MCPH1	4.515194709775757	4.700099808082187	26.138855723056437	0.7987242190952369	0.8067427525349499	0.1209264340155308	0.5684169367291092	0.6442586190965263	0.6462295170005132	58	4	41	28	11	30	37	43
MITD1	4.755271742119136	4.894218117072367	30.230640295259583	0.6852110399690257	0.7381151257752523	0.12073226177075294	0.607133471091953	0.6442586190965263	0.6692894964112214	73	8	38	39	10	29	51	44
HERC2P3	3.39252544969811	3.773420693400431	12.82008118652191	1.3635868874954429	1.3195547911557113	0.12005923572841518	0.41588961560090026	0.5481785164293459	0.4559836087597153	23	3	23	7	2	19	17	28
HIST1H2BN	3.023027969665658	3.5745375697015604	11.124191734493238	1.3414579260484079	1.7642515550304059	0.1195969792478334	0.5667630265994685	0.4635234484312991	0.32788144853176043	11	2	8	16	2	29	23	6
TBC1D14	5.045137044214325	5.157447596205796	36.70116779318039	0.6154369718494489	0.6601213250197804	0.11929462446627115	0.6349811058014547	0.6610464201736309	0.7084335837889589	78	10	62	43	13	45	38	63
BBS7	3.7382238142685513	3.967663188056288	15.082368795481216	0.9960636585198187	1.0271000331905533	0.11928652865787186	0.5096018113904097	0.6015640602839404	0.5595610844594625	27	4	23	13	5	16	19	34
TIMM8B	4.152902945149369	4.341140876000239	20.459035660731963	0.9302524717186755	0.9228698360587472	0.11868693928283601	0.5165130776119288	0.6314359379762705	0.5919696516852124	31	11	20	25	5	35	23	27
DOCK8	6.6016037086921875	6.6970992083074545	110.59913794228044	0.6342853587990572	0.6112530389382841	0.11868456931005733	0.5889964891295578	0.6779084986473113	0.7341305893159923	171	41	245	135	28	101	160	171
SMARCC2	7.1957330451675094	7.264678009371527	164.51674339022327	0.5319160886409234	0.5198000843648021	0.11764498324437028	0.6371665962239574	0.7336981522839107	0.7687205129811395	406	48	310	195	49	180	198	239
STK39	5.360009488760279	5.499145271637486	46.96491522993201	0.7250382280582403	0.6970442471742571	0.11715821497739917	0.5757252577451336	0.6583455073381723	0.6932825441086226	88	9	45	98	20	54	61	74
WIPI1	5.658352907034693	5.734475080129305	56.16715188550565	0.612194446060078	0.5756291956561032	0.1169943329838153	0.6041299477813724	0.69137151842552	0.7435954863642706	81	25	64	97	22	55	61	100
KIAA0391	5.49057586164459	5.562917839772194	49.87456491155619	0.6485221405000309	0.5680056275109933	0.1165669936793797	0.5736767514776709	0.7108047066586444	0.7435954863642706	82	19	52	67	28	51	66	71
CHTF8	5.099982025553324	5.182165901713451	37.62702267704039	0.5528968379022322	0.5925924046303925	0.11646120863492607	0.6680077354389227	0.6906212614499487	0.743545930903476	75	13	51	51	15	51	47	44
PSMD10	3.3224042439746184	3.640094955255461	11.595977424565188	1.1124559270318206	1.2188244862669722	0.11627707505738194	0.5020044978179907	0.5694119562626044	0.5128800168648596	15	2	16	17	3	16	25	14
TIAF1	2.6094323297988673	3.147814733291078	7.820540872671381	1.899430947898171	1.7747485764176305	0.11606645442796001	0.3005133653752158	0.47195480953420166	0.33114189734658694	3	2	11	9	1	12	16	15
CTHRC1	3.711703533477956	4.43877662570529	21.609725093179367	2.1509846334146943	1.8970321000920665	0.11594933542555035	0.37550193316406666	0.44416195886376486	0.3080624463630126	23	3	2	28	9	11	46	69
COMMD1	3.6791350915490817	4.0335997269679	16.260224534867735	1.3398643878365266	1.3529853531228857	0.11580564941735642	0.4804988043946092	0.5481785164293459	0.4449778637868273	27	6	6	16	6	36	24	15
PLTP	7.104338106403287	7.378046256476993	179.97990486507229	1.4443813110778354	1.0764694476897372	0.11579737267956193	0.2848247151091151	0.576512685728965	0.5677578003424574	198	119	76	129	72	182	275	357
FURIN	6.747168403833882	6.812575577452887	119.84732173394076	0.4824132666302903	0.4971813168711936	0.1157853731879612	0.6819057664676419	0.7462598850716955	0.78413454555383455	244	46	189	204	30	113	137	201
SDAD1	5.1089847212445525	5.232640446233647	38.659968598912265	0.6360376531865092	0.6633442112072537	0.11543548619518709	0.62412700215146	0.6674771588145041	0.7195105534193672	89	12	43	69	10	42	48	65
SLCO2B1	7.502543398851927	7.734813314579881	230.53898906066203	1.259772616979567	0.9709855748243791	0.1153953941565564	0.3088911789990116	0.6029906323541456	0.6019816681656994	356	167	163	143	55	258	350	395
FGD3	4.724687548451194	4.874908759042923	29.956923992555	0.8037537479626471	0.7728996451714693	0.11528541456547954	0.5530455249730968	0.641602608519193	0.6655158141094846	49	11	61	27	8	38	36	49
DOCK7	5.456729483749567	5.591757411286682	50.25224398998255	0.7283269069601611	0.7052375976237101	0.11522081099359141	0.5818607977593235	0.6528339525550335	0.6932825441086226	138	12	43	70	20	67	66	67
SRP68	6.0873635080750415	6.169835030731854	75.92174408410804	0.5104914659829328	0.5340639226548726	0.11503592273518666	0.6782003966494586	0.7236480449949583	0.7696428709974223	173	26	115	127	18	77	101	110
PRR15L	3.5434419799906545	3.9338607235261813	14.738160596624011	1.4963433677340996	1.3400761050958598	0.1149677931954008	0.4257730678118822	0.5616965401564141	0.4559836087597153	27	4	4	23	4	19	31	22
GTF3C3	5.212695201896025	5.356814269361201	42.81928978068754	0.8362371133411857	0.7698452794110776	0.11475711708543068	0.558479605998749	0.641602608519193	0.6636961127285931	77	15	27	72	19	50	74	48
TMEM14C	4.713200872999369	4.935649469125032	32.047547621990105	1.3444469902339258	1.0230652766245885	0.11447772628062364	0.33545991938860226	0.5947327458332963	0.5709439084526917	50	16	16	22	17	39	48	51
AASDHPPT	4.298199238225867	4.4953667546121245	23.152042185824378	1.228014074176323	0.9821704919226724	0.11446178700729713	0.39831978234302023	0.6152972498520297	0.5783941570316805	15	10	26	27	12	30	28	41
PRDX4	3.9818465337019453	4.213599935696781	18.27910593601441	1.0571169338486213	0.9914727086659455	0.11426265231904595	0.48414373434104385	0.6192885399266767	0.5865845180722181	45	4	19	13	8	22	28	31
TMEM63B	5.871761965424306	5.951689145026641	65.59804949027735	0.605074394948305	0.5667900877813881	0.11409082541756375	0.6020713815914664	0.7081300382492169	0.7540618992801933	140	34	72	82	20	84	79	82
PSMA2	5.141574206109946	5.216801680934642	38.752170520232426	0.6043624330924948	0.5730393948571126	0.11397365126123263	0.6130433940341896	0.712638796124217	0.7508061433038838	63	17	44	63	15	44	51	51
CHD3	7.817712611638739	7.948060620749246	265.1965378243704	0.7273263670134524	0.6658288550655621	0.11393405707783996	0.5822191439105885	0.6906212614499487	0.7261453771948321	630	37	446	312	120	259	315	491
THADA	5.9626069024447865	6.15791404870725	75.00503170163857	0.8938551471974546	0.8154049989105732	0.1138852457367442	0.5387293382710724	0.6399274352026586	0.6533440667659549	195	13	49	145	25	77	117	123
ERBB3	4.788652462090827	5.10277567061317	35.428592589108945	1.255503061047736	1.08857176824264	0.11383156846727742	0.41932540567048826	0.5900684063229085	0.5547589781592286	30	16	31	78	4	46	68	45
RPS28	5.4571669905231746	5.619687151700812	51.87279097048904	0.9756415718821211	0.8128996696966837	0.11381291085080307	0.4770235054867218	0.6364038872431729	0.6533440667659549	107	28	30	59	17	47	76	93
PPIB	6.936475429360883	7.0220539754887294	139.78294778686436	0.7138182757092236	0.5960225868544199	0.11370988305794665	0.5423392159002747	0.6906212614499487	0.7463901898714774	271	55	104	169	81	162	169	201
DHX8	5.4045468317326835	5.562388028085342	48.98996593619335	0.6963193766337366	0.7015942334990599	0.11313048691556415	0.6020606550670885	0.6674771588145041	0.7068136370172173	79	15	79	102	8	58	65	75
STAG3	2.6051511345547533	3.1060214497123697	7.473109857684102	1.6969235361885464	1.6749648804873978	0.11276589154819588	0.34287932650581776	0.4887668568086452	0.3721892384915852	13	1	9	3	2	11	12	18
NFAM1	4.602795822104893	4.983648819432579	32.68529879823181	1.3957955837479985	1.2335097826411938	0.11256441727161268	0.3875547988236075	0.5616965401564141	0.516955256290214	27	19	52	27	3	23	64	70
KYNU	5.229848593469146	5.519414180234696	48.28960234364322	1.507885324994636	1.1084667454973594	0.1122207546939773	0.37550193316406666	0.576512685728965	0.5565760927556629	16	23	81	54	14	56	81	81
CYP4B1	5.7562927119025495	5.889919821088578	63.05328775645973	0.8526398118894027	0.7276842719183162	0.11220146339741269	0.48088194784035276	0.6503765374393105	0.6914209092862466	67	39	85	82	16	62	103	86
STX8	4.365228280663877	4.548365047397381	23.96657859759583	1.053912441621511	0.9162039736353491	0.11212559711119245	0.4719430375793939	0.631843514254657	0.6048479234592117	46	10	17	19	12	36	26	38
SNAPIN	3.2067479011430287	3.4917006877170644	10.552208282364498	1.1437276182066731	1.2353195190104465	0.11181198641120145	0.4997988616863558	0.5766192585999014	0.5020454821021665	14	4	10	12	3	20	10	19
AIM1	6.438148724760846	6.598892484179197	103.6031249415038	0.931679370539592	0.7896645825840082	0.11177373704579716	0.49969807963154567	0.6395495981121329	0.6718432448131724	75	52	130	196	28	144	102	177
TFDP2	4.955119575675435	5.05386992581748	34.160840017111795	0.5894484032434137	0.6204415045072423	0.11156110939867668	0.6508214640676128	0.6864425384133047	0.7435954863642706	60	11	61	44	12	34	53	46
NUTM2A-AS1	4.608712166920059	4.733029387406547	26.989772348943404	0.6454639878471943	0.7012053924592107	0.11151209579085697	0.6436005548390834	0.6640619578883694	0.7046390990782249	52	8	31	44	10	32	44	31
CDH11	8.151083648330092	8.297266751002674	339.29539537226185	0.7821738414588929	0.7349850607051949	0.11113896592627182	0.5673689057057141	0.6640619578883694	0.6932825441086226	988	135	288	285	114	240	502	665
VDAC2	5.1770960843463545	5.273384403196194	40.53464470894613	0.7015426030780969	0.6313629641220765	0.11111036373885481	0.5667630265994685	0.6934989313957877	0.7315012380499323	61	13	49	48	25	55	45	54
DAGLB	4.394596992685719	4.664905439593304	25.427833470373447	1.028583583278137	0.9606390991157404	0.11107948661645506	0.5069762440337251	0.6314359379762705	0.60561328027746	53	3	49	17	10	33	40	39
TMEM2	8.509925089280978	8.61635938695198	424.46441507856235	0.7574234389937198	0.6423285095244355	0.11102448056425473	0.5483364197185627	0.6957658067975545	0.7429361046828598	326	154	916	607	160	469	552	635
HIST1H2BD	5.505698898099918	5.624272451379456	51.71716363214847	0.705340213791791	0.6797606502305833	0.11091319859252229	0.5964554831186524	0.6613806341498488	0.7185404288591853	81	18	44	109	19	70	74	57
NEK6	6.8118840358875214	6.863494708091917	124.83017392881158	0.5061049213679296	0.4693065268262681	0.11086199919306752	0.6489419230828176	0.756915982802831	0.796433792859922	254	62	131	189	44	131	135	192
HTATIP2	4.959684456611359	5.093722055048669	35.60954555889424	0.823451942166306	0.7580867547278077	0.11060413100529502	0.5483364197185627	0.6509850132770054	0.6765264270578376	47	17	29	58	14	57	38	45
APOL4	2.365788420845642	3.0053346447534346	6.826998211424223	1.8206070442630589	1.8061075927729935	0.11054754572276924	0.34678357034864293	0.5128318605690709	0.3484475453063732	12	0	7	4	2	14	13	11
SUGP1	3.9920786730316475	4.35360893797157	19.79998038667367	1.0164058346954636	1.1041498487171242	0.11045748260131968	0.5594304596800753	0.6029906323541456	0.5677578003424574	52	2	25	24	4	27	19	49
DPYSL3	6.607405563117261	6.659098805304475	107.91682416494469	0.4597303278523185	0.4586923298033797	0.11006527759022872	0.6907062193430865	0.7657857104726175	0.8033892494857826	205	32	172	138	56	111	108	178
CISD2	3.7847995129531555	3.9968217618272512	15.648325642969745	0.9816020000932799	0.9856396573580067	0.1097445833273055	0.5371438836242586	0.6314359379762705	0.5948098110462935	27	6	11	23	5	26	21	20
SPTBN2	3.3158865987809696	3.6965224761074666	12.046004033765488	1.1243142283983296	1.21571734970447	0.10971076510109073	0.5329611122169873	0.5947327458332963	0.5346787379257748	20	3	16	18	1	21	22	14
PSMG2	4.130647888603249	4.312578770591608	20.137857124954753	1.0750202038328258	0.9241863561170096	0.10962783051227264	0.4719430375793939	0.6364038872431729	0.6048479234592117	16	7	25	25	11	26	32	26
MANBA	6.1329467160485525	6.273689082079331	83.0154545966252	0.9908236951257803	0.7638901027500877	0.1096023870261225	0.3909684150004778	0.6429291606096045	0.6852534055305116	95	33	68	82	58	83	127	124
COL10A1	2.919771385108018	3.658424984737401	11.859697258496626	1.7901078801029104	1.9945064885587531	0.10957290582690717	0.48088194784035276	0.45012773539509243	0.29511650972708703	15	1	3	11	5	4	37	29
NAAA	3.533924438978713	3.9252641733122564	15.19624146095207	1.625196059490557	1.380355456736604	0.10951387913909769	0.29027531443434323	0.5682198605578823	0.447135850537679	15	11	14	8	2	25	24	22
EFNA1	4.434403011578877	4.674598014139626	25.53291031334341	0.9310227648209689	0.9076838660855862	0.1093684616151106	0.5476910669504912	0.6364038872431729	0.6328711734788744	53	4	19	51	9	28	32	53
HERPUD2	5.024347208146237	5.10729885725139	35.63531410554555	0.56382907977435	0.5686030083713262	0.10935822082827924	0.6569917142718594	0.7223900623636066	0.763655712892904	58	15	55	55	11	42	43	50
VPS39	6.302861170275452	6.346458821811511	86.45660529406967	0.413339300560336	0.42941931661638877	0.10911203868489082	0.7147973239043264	0.7696796998190213	0.8170208219787589	160	30	124	151	35	76	112	127
ATG14	4.822606302024088	4.974513646459131	32.36678431980349	0.7811318726619211	0.7622420808500828	0.10905755635803027	0.5777446590108989	0.6509850132770054	0.6839853546978553	35	14	53	52	8	34	58	39
GOPC	5.538540367421008	5.628894252754707	52.193323236232786	0.644768653716201	0.6051234362708219	0.10888597424004	0.6016689999143866	0.6962217549108232	0.7508061433038838	75	26	58	80	20	44	59	101
CPQ	5.091580621751478	5.255528168488934	39.84327885344209	0.8580664741312528	0.7724127290842887	0.1087232083516963	0.5158828146708256	0.6531851887028033	0.6790388383865079	80	8	44	35	26	57	54	48
CCDC66	4.97622881782371	5.126521710722513	35.704068676083175	0.6365021872300652	0.6998030075685989	0.10866990139563129	0.6516964458825156	0.6682350359942559	0.7222366334578748	59	8	67	60	10	31	59	56
ATRAID	4.119059476492782	4.327363313230498	20.03634403920623	0.8602568647252661	0.8569175202926032	0.10852226456170107	0.5705846392969196	0.6566284274756052	0.6484924708144172	32	10	24	30	3	29	29	25
VPS45	4.823259521365072	5.091494589280599	34.87403917791666	0.8736471362940128	0.8855195643482321	0.10825341226059144	0.590771956106545	0.6468260709211555	0.6462295170005132	78	14	52	41	3	31	68	52
CLPTM1L	5.922005116118857	6.062450290808142	70.09919531717546	0.6306214978940036	0.6565394664006515	0.10820890678522023	0.6460989469052085	0.6864425384133047	0.7424114593577852	179	20	88	127	13	83	107	86
CCDC77	2.9956253876828263	3.674372419327598	11.727866565862183	1.798307143021152	1.5967042936909317	0.10815865254697526	0.3892881068219897	0.5616965401564141	0.40291552046388995	27	0	5	13	4	14	16	35
C3	9.416124942952333	9.519482124819454	797.3598031115857	0.7524700532963573	0.6383474693144908	0.10785510174748814	0.5074791627522266	0.7218834091000413	0.7508061433038838	1144	517	638	978	285	825	1029	1259
HS1BP3	4.570621888188636	4.732219343431811	26.88061084708887	0.7316774668797116	0.7681121931727011	0.1075923169328804	0.6122358418037207	0.6528339525550335	0.6891999896523305	55	9	25	49	7	30	47	33
ALDH6A1	5.147919311325064	5.24251531124161	39.79195922327034	0.716257324257066	0.642258310703464	0.10709437913300231	0.5693320103750845	0.6906212614499487	0.7351561196304723	51	20	50	47	18	57	46	47
ZNF84	5.401410902968898	5.530062225398689	47.858855394964834	0.5895639364168087	0.6433551482184541	0.10706623560598977	0.6578102369370664	0.6812447997018745	0.7335215449297375	94	9	88	78	15	59	67	62
DHX9	6.9051792313826645	6.9762116917087384	134.3454115544543	0.5199554355485718	0.5041539455605282	0.10689826803684258	0.6676082592710121	0.7508985776890257	0.796433792859922	354	41	141	238	44	155	165	178
ID3	5.310848991197083	5.434281862499193	44.69794363843894	0.6027714729774527	0.6315530803215961	0.106882573857743	0.6516964458825156	0.691128619867324	0.7540618992801933	115	13	75	53	11	49	56	72
ZC2HC1A	4.758791569607514	4.893909276492697	30.746832914118585	0.799152434956401	0.7221639175527034	0.1063907770261085	0.5473731217310086	0.6790397928418044	0.7038334915501546	40	17	50	33	8	42	36	43
GALNT10	6.269708207527973	6.429327764168947	91.20292835239657	0.7432979479748903	0.7294436923086528	0.10625899147188946	0.6113059458559599	0.6613806341498488	0.7101367844181385	228	20	66	165	35	67	145	166
IFT20	3.9204486100793856	4.2791922244354685	19.365226801049925	1.2572495062321483	1.057113529990126	0.10608798362348686	0.4432426340506327	0.645764749662273	0.5821142520026219	23	1	23	22	14	22	30	35
SPARC	10.341688962175132	10.424413791212103	1494.1326044156408	0.6222090681400125	0.5981402924220046	0.10590105696644063	0.590771956106545	0.7508985776890257	0.7463901898714774	1687	696	1926	1639	819	1170	2114	2544
EPHB2	3.572902864197517	3.9339352200585482	14.635612123778548	1.2142949338407203	1.20693143200779	0.10563243693509498	0.5023048940175049	0.5947590771363456	0.5417941804481877	26	2	8	24	6	11	31	29
PIK3IP1	5.970774199860651	6.110955815214478	73.518994175417	0.6837544657280887	0.7279022943115276	0.10560046507964661	0.6482788808611821	0.6528339525550335	0.7129330987249612	94	25	106	79	40	39	123	141
DDX23	6.893949418872872	6.999222127732789	136.21348399906947	0.5831082330292462	0.5622958965228343	0.10543816018368767	0.6544789404761692	0.7443444962979554	0.7815391338837164	346	22	205	223	51	151	175	194
HMGB1	7.319734359455183	7.39130848586027	181.28242689941158	0.6300760194315547	0.5340443093892784	0.10486464218454541	0.5683297759826813	0.7442728724406207	0.7928580630113323	260	71	238	175	116	223	211	235
DIS3L	4.430922831194697	4.738020181780607	26.767619600251177	0.9917217991230566	0.9327755128450799	0.10476823347898034	0.5527691284260396	0.64844580259842	0.6361041372052203	66	10	24	43	2	29	39	51
VPS13B	7.005903383541338	7.101789541972537	146.51429191925513	0.5470693270025752	0.5396868206871133	0.10474189188024034	0.6731363367015784	0.7508985776890257	0.7895872909201241	335	25	243	249	55	146	211	198
TACC2	7.647736740417614	7.7342908971977264	228.66162927739916	0.57927167159890125	0.5504631704948822	0.10456521210163552	0.6255528669368682	0.7464157614188588	0.7856143640295993	385	74	248	553	69	309	232	315
ING4	3.3342702390851153	3.7250495199297267	12.483862611493919	1.2789938427281393	1.2327426637436152	0.10451938648808186	0.4787974738044344	0.6052953237352142	0.5370260860440266	27	5	16	8	1	19	23	17
SMAD1	3.7182432278305093	3.9675195682303563	15.262958176754491	0.9044240777657216	1.0596030182260312	0.10441272040340309	0.607133471091953	0.6231031883243568	0.5869030303379612	19	5	22	17	5	31	11	25
RECQL5	4.0148499061782355	4.282260028074884	19.02686196480481	0.910722041330478	0.9796292113984962	0.1043942252785102	0.5824596650767019	0.6364038872431729	0.6168678043418367	32	3	18	36	7	21	18	48
RNF20	6.29799217347252	6.344968278442921	86.43828442408152	0.41989392094914024	0.43945803603731093	0.10422457307606768	0.7167672001268908	0.7696796998190213	0.8227923238314552	194	31	120	115	37	111	90	108
SAMM50	3.9404210019745136	4.228242135992612	18.17343243381238	0.9487208823655371	1.0135755233116686	0.10400840524619982	0.5756255619015069	0.6314359379762705	0.6085711740869932	45	3	15	28	5	27	17	39
PYGB	5.956631254100298	6.111639391811518	72.633431124055	0.7449310241520437	0.7025757093081806	0.10386156204518183	0.5822191439105885	0.6790397928418044	0.7341305893159923	236	18	64	99	20	87	108	96
FABP5	4.46153922953638	4.840183409797372	30.025443719491072	1.8523303193514171	1.3407781189023686	0.10381514040104531	0.2267476586141423	0.5616953149520116	0.5134412574382002	36	11	11	12	21	44	51	44
MAN2B1	5.5234413681703405	5.628732897872024	52.05374971922699	0.6484821901958076	0.5905466333389385	0.10371060746052747	0.5981107259991526	0.7308107521738394	0.7650861500322871	104	29	58	73	12	51	69	80
ST14	5.309399309168488	5.623728129489124	51.30196405461995	1.3292029170184625	1.0581320519662314	0.1036983517020668	0.3892881068219897	0.6117240033251491	0.5955100869458827	50	14	25	147	11	64	87	81
THOC5	5.440681099202997	5.594413753959682	50.119690927056716	0.622570542763425	0.6802490856136355	0.10362038368095876	0.6716153979997401	0.6864425384133047	0.7435954863642706	121	15	60	91	10	40	83	81
FAM46C	5.759272427007899	6.067185960394077	70.3523687340734	0.9241140561015749	0.9761320885608393	0.1034738513608202	0.607133471091953	0.6314359379762705	0.6196777655017031	99	24	94	144	6	41	131	149
KDM5B	6.474214021748467	6.542872455477762	99.313865027516	0.5367051818795273	0.502873479858021	0.1034694614319102	0.6544789404761692	0.7471665509835604	0.8033892494857826	125	28	195	162	44	103	120	147
ZNF280D	5.620138157156759	5.738488929856733	55.77175695039086	0.5394001695782187	0.6086156907724452	0.10287187586192355	0.7020539492008233	0.712638796124217	0.7664306204680299	104	12	77	112	20	60	95	60
BTN3A3	5.236670275181934	5.449043456232539	45.12299378644516	0.8833742362486566	0.8298604978053349	0.102792202734941	0.553075714884797	0.6459474024803588	0.6801048063158067	97	10	104	31	11	46	74	72
SCNN1G	2.7696146528144228	3.480550594099619	9.989690004123982	1.7390204705166372	1.6355496782704113	0.10270959123237147	0.42227561125221663	0.5616965401564141	0.41342280993660757	10	1	18	13	0	18	24	12
EHF	5.261606693040912	5.537633534636415	48.9213138448037	1.3670379486688051	1.0463444211294421	0.1025879448552822	0.3892881068219897	0.6059053823964485	0.602788272875638	35	22	22	99	18	44	95	79
VPS72	4.194046384935399	4.384908132357557	20.586331531262147	0.714778223741066	0.7888700191912081	0.1024951338966738	0.6365508514668241	0.6674771588145041	0.6980791931693279	43	6	31	31	4	23	35	28
DDX5	9.846319275298919	9.867818630692591	1013.4152323405348	0.35405684962028416	0.34318695885470224	0.10244908393729635	0.7265448493275516	0.8508669954212096	0.8602906040809523	1493	375	1783	1686	458	939	1194	1415
FANCL	2.9415229065805435	3.432248979605308	10.007483543813276	1.2577133663999873	1.614657890468732	0.1024263393428989	0.5822191439105885	0.5242081508967789	0.4063515438592125	18	2	6	8	3	25	19	6
EYA3	5.600702146130848	5.6660289608734455	53.444031731865536	0.5096266632784375	0.5036905642326118	0.10226865759618733	0.687251107650029	0.7520087240080193	0.7989972180373225	82	20	74	84	25	49	56	96
TMEM59	7.000489896090408	7.103117705974241	148.5478875354221	0.8096677960478778	0.6330526576539879	0.10182255118864734	0.48414373434104385	0.6906212614499487	0.7622875617150512	148	77	163	155	86	178	178	213
SYS1	4.245553633581143	4.379199717094545	21.08251514215857	0.7783730859600916	0.7602472894020144	0.10179094692650173	0.590771956106545	0.6795061598991553	0.6927945671828362	29	9	22	30	9	30	30	23
PCYOX1	6.151632630806644	6.270974913711465	82.32461561766911	0.7376477890968604	0.6611016640020392	0.10167301956929616	0.590771956106545	0.6837971573184349	0.7508061433038838	187	38	55	102	33	102	130	84
SOD1	6.485526183994019	6.56084958951913	101.22132004413427	0.6492712927221516	0.5440166261191913	0.10164804718997004	0.5774853778795799	0.7339942122803311	0.7906592927956403	108	40	120	162	58	124	117	134
HNRNPM	7.536660714891005	7.5758152277453865	204.93879637285443	0.38727775021354555	0.39369256969752375	0.10150666676271944	0.724866767425012	0.8061418755022348	0.8466537002602138	471	60	362	277	83	241	217	267
VPS13A	6.532935584843922	6.590340772056512	102.70559670666191	0.40794773544185287	0.4582871690324171	0.10136931744211812	0.7358569105248914	0.7692322371723217	0.8232239586223842	192	33	168	152	44	72	140	171
HPS3	5.509033620309907	5.582838719579601	50.42731893272321	0.5662122412454255	0.5282880655595333	0.10136021692991039	0.6482788808611821	0.7471665509835604	0.7949110324980075	69	24	68	88	17	54	70	63
TMEM70	3.447122393076483	3.760044106810928	13.151611400603803	1.2726885676968849	1.2159245622843753	0.10114533114766001	0.48088194784035276	0.6029906323541456	0.5396509744270797	16	4	7	16	7	9	27	26
POLR2L	4.458586750228802	4.777713394585188	27.797104502416797	1.3087886950661218	1.0678710100172726	0.10110609696945239	0.4770235054867218	0.6234856912408325	0.5973740986051571	64	10	8	46	6	39	37	50
TEC	3.4768025354459833	3.757843529869665	12.95739406825199	1.1367678135739634	1.1137650767422216	0.10102786991126492	0.4976039882286256	0.6243296852770838	0.5781696925070419	16	5	9	24	3	23	17	18
ISCU	6.0747572546687465	6.139718245151996	74.94420575548297	0.5145237401000246	0.4801252802628078	0.10095252368788613	0.6639471157297463	0.7692322371723217	0.81369274302385175	130	21	101	104	45	74	106	94
SRSF7	6.345551189750244	6.439041898397606	92.19423870858941	0.5777151482612085	0.5678763858195631	0.10070965206128753	0.649375048432415	0.7223900623636066	0.7876426366147901	132	29	212	115	31	77	140	138
RUNX2	4.606324127074522	4.747973842877286	27.57544792822623	0.8539977234599885	0.7454819416692258	0.10058086909292913	0.5425976466915314	0.67485804833561025	0.7129330987249612	31	13	52	27	9	33	32	46
MLLT3	4.355775690315707	4.507066136313391	22.743949085870568	0.6866428920122398	0.7356014427705885	0.10043228520713407	0.6436005548390834	0.6801709840021265	0.7276901328047863	39	7	26	43	7	33	23	36
R3HCC1	3.64272239851335	4.020525109444257	15.321101074020907	1.0993934031608052	1.1058338181604834	0.10043138128819512	0.5165130776119288	0.6298447512802129	0.5968140569055672	33	2	30	15	2	22	19	32
ROS1	6.615106441502107	6.869553004798717	125.46500464189383	1.2537316133850196	0.9568824275072044	0.10014857174402525	0.44935032252567436	0.6314359379762705	0.6474685396383083	113	57	46	251	50	105	209	238
LDOC1	3.594600740218079	4.048551206858318	15.586749879288018	1.1930426526185096	1.1661872752678397	0.09994665038033804	0.5069762440337251	0.6298447512802129	0.5781696925070419	41	1	16	25	2	24	27	24
NDUFA12	4.845088033276097	5.020875599665731	33.97726617851244	0.9533696351624495	0.8380826496676176	0.09986085808703045	0.4844963115357989	0.6509850132770054	0.676094455917962	38	10	33	37	24	57	42	36
COL5A1	9.281262534811312	9.626601598483921	852.8897854553147	1.314443894854884	1.0665554596436755	0.09971250571790913	0.5020044978179907	0.645764749662273	0.6098566727306551	2546	277	211	1145	183	637	1327	2013
ZNF252P	4.583762580227437	4.783349184232501	27.74612508457633	0.7820287070688715	0.7876393562537273	0.09969634532352731	0.6016689999143866	0.667036483308107	0.7068136370172173	77	9	26	41	5	37	39	39
ADD3	6.868000551425304	6.9327593401126775	131.17072845629406	0.5257621979409969	0.4993534384559358	0.09961503617835857	0.6663934848174728	0.7520087240080193	0.8126230077218791	197	51	252	135	60	112	204	170
CYBA	5.872420186496987	6.059017211870686	71.29331956759951	1.1119657883531286	0.8406648537795813	0.09955804796041577	0.40676495896287823	0.6410792026695054	0.6885370525014186	91	46	96	36	24	71	96	130
FKBP3	4.490035987969233	4.623150741074032	25.043359551435728	0.6891084875217384	0.7067796527856562	0.09936476937618448	0.6407445542475231	0.691128619867324	0.7359215089211663	41	11	40	27	8	33	22	45
CEP128	4.351838562995694	4.5989779033175715	24.139015057669553	0.8358280233636923	0.8515443607474313	0.09929538203293722	0.6014491389146935	0.6613806341498488	0.6834534375630854	61	8	38	25	3	24	42	38
TIMMDC1	5.432770709667804	5.517627060194092	47.93734696028071	0.5727325668045283	0.5495862278325419	0.09903589159650383	0.6680077354389227	0.7444967380229066	0.7949110324980075	92	19	45	88	18	57	49	75
DEF6	4.357697203661871	4.635704138046438	24.8009459823919	0.843554086162369	0.9165285337220999	0.09891710868768827	0.6250949054621197	0.64844580259842	0.6570574473556339	48	8	47	27	3	17	46	48
BMF	3.5631529805282542	3.8078961745729254	13.604076893927427	1.174024183138888	1.0439008148681044	0.09877265488379992	0.48188028025865304	0.6385643370281466	0.6019816681656994	10	4	18	17	7	14	18	29
MT1L	2.777597093601584	3.440490850979607	9.5844792683997	1.6470549837828439	1.503633125074072	0.09870666850168958	0.4257730678118822	0.5909978504740485	0.47598722255995596	14	0	10	19	1	19	14	18
FAM76B	4.429722511874253	4.6207674735501385	24.796804159303342	0.892525843400501	0.8233979112839457	0.09863164765124546	0.5473731217310086	0.6528339525550335	0.6921411703871243	31	9	56	24	6	25	35	45
MMRN2	4.945599733933207	5.203376329099638	37.71681161847072	1.0209985913323176	0.9033827970711743	0.0985805341142189	0.4860015083260994	0.6410792026695054	0.6636961127285931	37	6	103	44	10	47	54	63
GNAS	8.701017611035077	8.72991091456664	460.2696823199178	0.40043767416730064	0.3739202536344522	0.09854914939757535	0.7054699989327825	0.8246590045662509	0.8572624090188833	668	194	612	708	247	460	587	567
VASH1	4.925558177813959	5.289457979945194	40.28518858472557	1.1239460741598237	0.9955505131389987	0.0985141412018665	0.5225115026934947	0.6418026509108208	0.6328711734788744	92	17	68	30	2	60	45	74
SEPT9	7.634285950260588	7.689510972579457	221.6557762676469	0.4117800622477649	0.43545666688189655	0.0985064356700453	0.7251496279858572	0.7933415756899329	0.8401110845357667	463	74	351	413	64	193	236	390
SRSF6	6.764012095581342	6.822745465590099	121.19313989993638	0.4807973932675536	0.4627712026939861	0.09847549876797128	0.6959295677010475	0.7696796998190213	0.826932653650635	261	56	123	193	43	99	154	196
PARP8	5.80216179682245	6.042882641280831	69.20179574501705	0.8999420370300842	0.8613623857303794	0.09831240995211393	0.5683297759826813	0.6468260709211555	0.6813348944424867	73	21	170	97	10	53	101	149
ERMP1	4.863171478946467	5.061119938106454	34.4451333779852	0.8047207195343445	0.8365060062290648	0.09822455020024733	0.6252316847271727	0.6520542532577334	0.6887982038296075	35	8	43	59	18	48	23	74
CDC26	2.9461802698081225	3.6330247224884866	11.425166094490912	1.5462472647186758	1.596601092853486	0.09799749192453731	0.5089362487298281	0.5735803920845072	0.4412246974326138	10	0	20	13	3	30	8	22
RFC5	2.276336739037664	2.8816170070966525	6.293609377331328	1.7929399266262944	1.7215111822113642	0.09794639188206271	0.37550193316406666	0.5616965401564141	0.3933244693526042	6	3	5	7	0	8	14	12
UQCC2	4.025474774330172	4.264613673697173	18.935894648672807	0.8970985498642655	0.9326658770849734	0.09789669376777047	0.5901409872011426	0.6459474024803588	0.6533440667659549	33	4	14	37	7	34	19	28
FRG1	4.537672938345791	4.696076602411777	26.13403024922306	0.6738608344828949	0.7158996052696095	0.09783333010412865	0.6576143451279064	0.6906212614499487	0.7435954863642706	37	9	45	45	6	35	25	46
ERLEC1	5.5262282502843805	5.606218143720467	51.5320170804496	0.6118287296441411	0.5471329172570859	0.09782346870505963	0.6117111387906613	0.7473768441529205	0.7949110324980075	85	29	68	56	19	68	53	69
AUTS2	6.128934564083632	6.199601836270577	77.82246344716368	0.4955640343985	0.4935104027458091	0.09781834513336495	0.6901310696488275	0.7553351600259324	0.8212757182929524	123	24	167	105	29	72	108	110
PRPF40A	7.612992075628932	7.640934796071182	215.5385826501879	0.3875636562580498	0.3652827792550852	0.09760608259549428	0.7146794289180586	0.8192492215113152	0.8602906040809523	376	95	287	287	111	250	240	257
MACROD2	4.893661865812429	5.256563830652715	39.569521328965635	1.3225554853698573	1.1406951081268846	0.09751175186828318	0.5074791627522266	0.60901106159471885	0.5897961217844222	63	12	10	80	12	33	98	52
HIST1H2BK	4.545894109055332	4.816192545944098	28.591056815011843	0.9383527778951714	0.8940581335763297	0.09740288134674867	0.5667630265994685	0.6531851887028033	0.6689560666788474	44	12	26	62	3	39	49	33
PRKCI	5.307084478187094	5.385459383883655	43.4461234521158	0.5022195338427214	0.5143475748715395	0.09719961708096082	0.7008583148491403	0.7562399741928693	0.81369274302385175	76	15	57	85	15	43	59	61
AP1S1	3.308727716024901	3.7305560513077904	13.092476299276319	1.726199285730287	1.4690400369738144	0.09692089467816699	0.34737662115638424	0.5682198605578823	0.4618903511109715	9	4	4	15	8	27	15	20
HIST1H3I	2.321071775347864	3.062406173991674	7.43977274085629	2.0875144374754044	1.9627616197148763	0.09676299557618061	0.3281538072033864	0.5293994533866279	0.3326221965132057	6	0	3	6	5	13	7	22
BST2	6.308970323169861	6.391142329520703	89.06632676486102	0.5495981225128697	0.520715285683299	0.09666509296456231	0.6646049936319365	0.7515932852278651	0.8126230077218791	142	26	97	205	36	109	96	127
SPATS2	4.785982752703706	4.8977723345940305	30.409004850103173	0.5487982921699011	0.6052477759770726	0.09641638596285274	0.7048308314400301	0.7336687897915551	0.7856143640295993	67	11	40	45	9	39	29	50
JKAMP	4.197965200308072	4.39608962026699	21.636260718926643	1.1567068821514672	0.9308437342808452	0.09637537970232721	0.43823854571624554	0.64844580259842	0.6468881729913452	23	11	16	21	12	19	29	44
FASTKD1	3.6747822667950696	3.9603871789900404	15.120203810657745	1.1140700108136772	1.0761028021638714	0.09626074356183152	0.5193674385296723	0.6314359379762705	0.6037491706809862	37	6	13	10	4	13	31	25
ELOVL1	4.663833020711184	4.808334315525887	28.66557391449313	0.7260137924238433	0.7122945541826969	0.0961290298740865	0.6252316847271727	0.6934484961149708	0.7435954863642706	65	9	29	30	14	21	43	53
SP140L	5.0795739662404324	5.209087870293146	37.92960245629509	0.549040854366213	0.5903118101359484	0.09609898887989224	0.7008583148491403	0.7464157614188588	0.7936725208565867	74	7	60	70	14	37	49	63
MDH1	5.438642165342506	5.527434500461708	48.71608939972243	0.6536954342160944	0.5754379151630354	0.0957666440381145	0.607133471091953	0.7442728724406207	0.7871583319157939	91	22	45	57	25	46	78	59
KDELR3	3.5571097226545363	3.9005516307463575	14.494698414979037	1.2723865201778604	1.2118354241874605	0.09566709015030625	0.4976039882286256	0.6111459731705838	0.5609094900745993	31	4	8	10	7	10	23	37
JUP	5.833811092376819	5.969609578627945	65.77175253144618	0.614179313702116	0.6294013966331372	0.09563574917060984	0.6680077354389227	0.7223900623636066	0.7802205330151529	115	13	72	151	26	96	62	97
AZGP1	2.96539170025785	3.636829314264847	11.649216451381978	2.088677065168413	1.7379288923545433	0.09509512296412287	0.37550193316406666	0.5325522536046711	0.40291552046388995	12	2	1	20	4	9	25	31
ELMOD2	4.228996680616501	4.3884231095795645	21.254078155774923	0.8940936611774012	0.7962617680265393	0.09501019309722666	0.5505123418686156	0.6837971573184349	0.6990947639689872	23	11	30	23	8	18	27	43
EIF4G3	7.779396120586001	7.810022853942774	241.57028393780783	0.35666236046210154	0.35156846972937517	0.09499216887679197	0.7366578912760168	0.8281748790707983	0.8655911374608711	577	74	396	322	106	257	267	320
SLC37A2	3.844484614836259	4.0881734041038165	16.87746698888008	1.0301932608128577	1.0047565775783929	0.09492457814014063	0.553075714884797	0.641602608519193	0.6294167880188863	31	8	17	11	6	20	14	41
HP	2.992545873634118	3.7183332882172113	12.902875865315522	2.4342851456563395	1.9852984728461593	0.09470772177595872	0.22136751898042717	0.4809763865459628	0.3484475453063732	3	1	9	6	10	26	13	31
IPO8	6.245819668705924	6.285677781144943	82.83498165823882	0.3740422855372043	0.3824847207903993	0.0946684415384212	0.7392571588304286	0.8077101816841016	0.8602906040809523	172	26	133	119	38	82	101	111
SUCLG1	4.255402767724327	4.468589378107815	21.81473006176188	0.74601000660117	0.7966169707810523	0.09461450681014048	0.6336961161269898	0.6795061598991553	0.7261453771948321	58	4	24	34	6	30	25	37
ZNF185	3.649942665677156	3.9955007506775835	15.64538608627433	1.4331915216456348	1.224136604025369	0.0946080927263023	0.441365222040995	0.6046811689026477	0.5618806635165963	9	6	10	31	5	22	15	37
RNASE6	4.112537667135028	4.705521595573825	27.057194505811726	2.260754071333514	1.6087779885393199	0.09422345526746308	0.17904028986184042	0.5308740079427402	0.45801081118006465	7	20	28	18	2	39	41	57
ATP5J2	4.52150278185356	4.769454206177322	28.260295861073534	1.2385093852706024	0.9876138757741009	0.09421914092919305	0.4257730678118822	0.6395495981121329	0.6462295170005132	24	8	16	44	19	48	31	40
TMEM135	3.953054301229528	4.215014460001085	18.45749266203882	0.9607634285494782	0.9035262743138223	0.09412374192670579	0.553075714884797	0.6837971573184349	0.6692638268730521	25	2	20	27	12	30	24	23
CLASP2	6.337407398710725	6.387363531850759	88.95594951062394	0.40194627133045574	0.4191822415542443	0.09406298992402821	0.7312765067946763	0.7914333323507194	0.8530674164456127	145	29	164	150	34	89	123	107
SRI	4.626993892167891	4.832068288370291	29.607701047671995	0.9781198468588437	0.8561772832568879	0.09405212885560568	0.4874445613160174	0.6633527023169811	0.689684565256205	35	20	40	27	6	47	39	33
PDIA4	7.8870792026099314	8.013086003315847	277.7636626535006	0.7206773626796169	0.6190229638969488	0.0937885503885347	0.607133471091953	0.7462598850716955	0.7856143640295993	732	75	166	498	116	375	286	408
HNMT	5.279286945362565	5.4356028827913585	45.81739383337719	1.0010599390661479	0.759181478337288	0.09360444014133029	0.45975151704219114	0.6795061598991553	0.7351561196304723	79	18	34	34	31	61	55	65
SMARCC1	7.284222576121138	7.310834525821961	170.7223728493131	0.345355676843849	0.3423590352118559	0.0935156076876863	0.743020251209665	0.8281748790707983	0.8700109803148557	333	74	299	229	63	187	189	215
GALNS	4.671371236074437	4.850224934252724	29.025655864270018	0.6369973824283064	0.6866639902011421	0.09315039203173929	0.673993548169026	0.7207835857497731	0.7650861500322871	56	5	42	61	8	36	41	40
FAM83E	1.758153183451926	2.610577823922898	4.831409804541019	2.290542032721168	2.319904878725894	0.09313612712239693	0.28006722022682873	0.4383767550863201	0.28817333864752376	5	1	1	6	0	12	6	12
C14orf159	5.541959240208126	5.638973683727251	51.93384163069453	0.5070953702094093	0.5478282489022933	0.09313280996657457	0.7058945543400839	0.7464157614188588	0.8054354963578443	139	16	71	70	16	63	51	84
ZC3H14	5.949710779515762	6.033007176772838	68.86647990974649	0.42618611420649377	0.47508228610660125	0.09312751538676917	0.743020251209665	0.781289905766815	0.8501641888451862	173	20	93	120	21	72	103	78
BPI	2.478022962531084	3.298227790461745	9.036631755566278	2.4169173810082865	1.961411146787596	0.09302894005177864	0.3892881068219897	0.5353610348799441	0.35764842677996894	11	3	0	10	2	21	9	20
MXRA5	7.581792926635987	8.073120447974102	289.3099252673095	1.6939556904180366	1.2815400558879997	0.09293265648792401	0.46793104464248336	0.6172152844564857	0.5609094900745993	865	72	40	216	103	204	512	724
MYEOV2	2.4433841416964985	3.0171193888805248	6.877468532830907	1.38243080072144	1.7157083910928368	0.09292249046582836	0.5456080531631156	0.5242081508967789	0.4258646484813043	10	1	7	7	1	16	4	18
SYNGR2	5.885014220819862	5.9710474856461255	65.9668699706124	0.44748861585198807	0.5046612810475228	0.09284882235149157	0.7328876112518775	0.7684135075087206	0.8283472927494044	118	18	125	107	23	50	100	100
USF1	5.129698371564584	5.264070304887573	39.48214302612225	0.5781061547370454	0.6105450724192583	0.09270808685889656	0.6819057664676419	0.7370174715375459	0.7949110324980075	68	9	87	59	11	49	48	57
COPE	5.231262448554636	5.349915653000069	42.49771668995352	0.6177627554959759	0.5989904741302935	0.09265405626670921	0.6610111203137207	0.7464157614188588	0.7928580630113323	101	21	44	58	10	55	56	50
PDGFC	4.3199543687701425	4.50923620336932	23.39450831736275	1.0583776989336748	0.8491624986214334	0.09264167306948963	0.4624936863372106	0.6795061598991553	0.6890144883802739	33	7	16	25	17	24	37	35
P3H1	4.676352709462766	5.035111394330108	33.031657345231245	0.9290576898209004	0.9834587793620416	0.09245308462259623	0.6122358418037207	0.6468260709211555	0.6533440667659549	101	7	44	36	3	23	62	68
TOMM5	3.556982976261891	4.05401873806095	15.88414358742433	1.1723719376874908	0.9941207294177594	0.09233615947782296	0.5916766149252484	0.7254892748848335	0.6533440667659549	29	0	19	28	7	21	22	29
NDST1	6.049646435803901	6.1554244698192155	75.34114416277151	0.6058943475892842	0.5743672017702887	0.0923160460669327	0.6544789404761692	0.7442728724406207	0.8033892494857826	226	28	79	82	24	102	79	104
SLPI	5.422434860144871	5.697984299786541	55.20148960645351	1.3197713241388727	1.0138219600239569	0.09226593832069574	0.4541619031291673	0.6314359379762705	0.6518750405380702	22	30	75	58	21	47	121	72
PMM1	4.016562112498219	4.183652050726805	17.9164474093227	0.7058279869133914	0.7783308692307253	0.09223568413451437	0.6676082592710121	0.6906212614499487	0.7311597163642997	36	6	19	26	6	20	33	20
TMEM150A	3.2434795558262586	3.600884779994014	11.541771251523786	1.235869226738175	1.1383732265356383	0.0922192503812448	0.48529083182405236	0.64844580259842	0.5932324880959291	14	7	11	15	1	11	22	20
APAF1	5.625005878958783	5.71110073453109	54.999276989582604	0.47186719561479346	0.5309478217194784	0.09216844142407173	0.725994416908952	0.7520087240080193	0.820151261210824	90	19	106	73	20	82	49	72
PCED1A	4.220562255950168	4.43529816787456	21.22121201491936	0.7221011660434251	0.7733652896650655	0.09214961796119961	0.6482788808611821	0.6934484961149708	0.7435954863642706	50	4	26	39	5	22	31	37
EDEM2	4.579650864941013	4.696890895134647	26.392404502789056	0.641169586317538	0.6250952722194492	0.09209431033868297	0.6610738745621484	0.7460319698689265	0.782983999286742	50	8	27	41	13	23	34	47
IFI16	7.9203763172406685	7.966917922353325	270.7546884840612	0.47415343018456646	0.4242007885962719	0.092085984541092	0.6716153979997401	0.8002908723981701	0.8543104775936976	364	115	353	365	159	330	284	346
SNAPC5	3.34524908926104	3.7266238372255183	12.314473602942105	1.1185485659104355	1.124909692251611	0.09204517252683811	0.5449409419355644	0.639044957244073	0.6048479234592117	15	3	19	23	1	21	20	16
CCNDBP1	5.133077366032757	5.326181321915739	41.07157801064896	0.6043103198999379	0.6931986115717761	0.09204487414409744	0.7058945543400839	0.7211539142626305	0.7638295350125878	98	6	64	69	12	31	59	81
COG6	4.713497332500475	4.826298187548366	29.08920096660371	0.6485803766665025	0.6119544637440673	0.09190566583844899	0.6436005548390834	0.7464157614188588	0.7856143640295993	66	14	32	34	9	30	34	49
RCSD1	5.091850569431828	5.40209875417083	43.83032323250062	1.2184418160727088	0.9852145999784859	0.09177167629281241	0.4538539252907386	0.6402025942321025	0.6556283773943883	55	16	117	23	6	48	71	76
COLGALT1	6.60372533495147	6.679691309893965	109.24326387376524	0.504596817555425	0.47299316106486755	0.09167440784584573	0.7007864885631268	0.7813969356524384	0.8466537002602138	267	29	103	186	53	133	116	150
CBWD5	3.4874789087338893	3.764992481893909	12.954475550690212	1.1032659730516365	1.0281123064763793	0.09156280557916298	0.5238536854513951	0.6468260709211555	0.6354709200596758	24	5	7	22	3	15	22	21
CDC16	5.169514114675177	5.386458139401457	43.23701015953851	0.7693711105629897	0.7153696539076633	0.09153129342727644	0.6165343425534006	0.7295775624006412	0.7592583446887711	65	4	58	91	21	52	65	57
RPS3A	7.587378464211239	7.686536274786781	222.97062155262063	0.7297684413441582	0.5793134720050644	0.09133011075199383	0.5243407065048421	0.7464157614188588	0.8054354963578443	277	88	234	221	160	260	251	332
TSN	4.849095901956247	4.950756066757333	31.96964184156181	0.5698544587954277	0.5918247296005794	0.09129757322054048	0.6971237498162461	0.7471665509835604	0.7949110324980075	58	15	36	47	11	37	51	32
UBTF	6.495963278503565	6.588695828139316	102.47575809623076	0.5991087973336602	0.5355588325514894	0.09127117675482126	0.6639471157297463	0.756915982802831	0.820151261210824	251	35	75	182	41	95	128	167
BANK1	2.846920802290432	3.316041554585397	9.008834235379265	1.1355179925571444	1.4596605083908734	0.0911560628680512	0.6137292970303586	0.576512685728965	0.5134412574382002	16	1	9	8	3	21	17	6
MIEN1	3.5293339212096924	3.783872425404417	13.199212521763902	1.0616847129816445	0.9992774694622913	0.09115097056544127	0.5473731217310086	0.6509850132770054	0.6474685396383083	27	4	7	19	5	16	23	19
UQCR11	4.819987710174713	5.020956237121558	33.384881816975685	0.9531355347433065	0.7996153144295916	0.09110167043414646	0.5684169367291092	0.6795061598991553	0.7295787296761961	75	9	15	57	15	46	41	50
CHD4	8.278299324793172	8.30244160268383	340.6254643798167	0.3270268046162985	0.32079914371574114	0.09101009757177485	0.7499440293597966	0.8459589900444917	0.875564264009668	860	120	477	518	134	356	378	441
LYZ	7.415813398693792	8.001703901192155	276.5122542703641	2.2444161634862287	1.4381436617614942	0.09100612334541326	0.35990720641013646	0.5890963921795245	0.5346787379257748	28	83	565	122	110	364	496	522
PBXIP1	6.170452556852624	6.2821006577397585	82.7754963575664	0.7062943777772859	0.6050647052230321	0.09100006593457179	0.590771956106545	0.7245298203373636	0.796433792859922	94	27	189	79	38	84	92	146
PPIC	4.509145395926221	4.7954836250464545	28.69784096460005	1.3446602329934827	1.0203581708294702	0.09093151026887597	0.43975254407621417	0.6395495981121329	0.648092618008564	40	17	9	43	8	30	37	60
ARPC1B	6.321011215190992	6.377638321212411	88.81665826153244	0.5143708777011697	0.44881378556323603	0.09086666142701136	0.6717090031303606	0.7828295150038753	0.8466537002602138	197	42	87	110	40	100	97	123
COA5	4.14023260397909	4.388430464030729	20.851037783924312	0.8579207414128303	0.8094482618855046	0.09084804727054244	0.5981107259991526	0.7211539142626305	0.7242521939292024	31	2	25	36	12	31	24	31
MRPL15	4.04849814732525	4.226005284148884	18.70852820962754	0.8574247726750174	0.8106905263749126	0.090681607164112	0.5907769070657714	0.6938561422523631	0.7136359017785027	33	6	14	25	10	25	17	35
UBBP4	2.591457842468413	3.047154490151143	7.186502742817821	1.3337724630564145	1.5004583305692278	0.09050198044536731	0.5020044978179907	0.5682198605578823	0.502020154398273	13	2	5	8	1	16	12	8
CAPG	5.677290670549642	5.866315534377114	62.119228329745816	1.1208741156111914	0.8029192246656467	0.09045353239466834	0.4719430375793939	0.667036483308107	0.7341305893159923	92	32	23	87	30	76	80	96
OCIAD2	4.278940583911556	4.548654263689655	23.950012957458462	1.3046857949889807	1.0136442927184608	0.09040744042885554	0.4441700148647577	0.6410792026695054	0.648220452159132	22	12	10	46	8	31	41	31
AMFR	5.721618163371971	5.768324961693	57.413609047094255	0.38576879601718583	0.4085012753132095	0.0903845092912988	0.7469358089989512	0.7997820882915976	0.8602906040809523	110	22	86	89	23	68	68	67
C11orf49	3.880757112573338	4.228163760202459	18.110002126157983	0.9045041729797946	0.907963003607715	0.09033948643218492	0.6264256421709997	0.6938561422523631	0.6927945671828362	38	5	27	31	1	28	24	27
CUL5	5.516870030874711	5.6006639830448	50.98111536884087	0.5120820737716223	0.5190312092764549	0.09026754186173755	0.7058945543400839	0.7692322371723217	0.8242357696149782	72	15	73	88	26	53	81	54
TTI1	4.626052409909305	4.961488809160014	31.252215012680203	0.8592242727443892	0.9170736783410645	0.090177211173241	0.6276614265202841	0.6643215965662874	0.6838240895097955	86	4	34	59	4	46	55	35
FLRT3	4.335501298121719	4.66432591011785	26.49706812217675	1.5777395645323469	1.1623231321879506	0.09008511073567187	0.26399316986228755	0.61882695434348	0.6037024234504552	28	21	23	11	6	35	42	40
NOP10	4.541837976787544	4.891314695030633	31.094218659167332	1.420129746532382	1.201740245448366	0.090068138866538	0.3875547988236075	0.6050878388613604	0.5971250610304374	19	8	22	29	24	70	31	34
CBR1	4.313960512510591	4.485065183344711	22.64197952860356	0.867563005982221	0.7563102197030104	0.08999161961197798	0.5736767514776709	0.712638796124217	0.7435954863642706	44	6	15	33	13	26	27	39
SMG8	3.5760054128389056	3.8485353999661087	14.200061508457235	1.2083101162195888	1.0518717597096479	0.08988575355663242	0.4671613838587133	0.6520542532577334	0.619361507899956	14	3	10	19	10	23	19	19
PPA2	5.365826055819658	5.460327328328592	46.58696219203953	0.7182575699312308	0.5826233802979389	0.08981416550872205	0.574076688996502	0.749994891321545	0.7972773142286815	82	24	41	49	24	60	53	60
PIK3R2	4.837216904999711	5.0378772827437075	33.884619050260284	0.8958349687688044	0.7860990023158742	0.0897649600296365	0.5636162331056912	0.6877660403063448	0.7400190223398939	91	17	23	38	7	40	55	43
TM9SF2	7.114944153276851	7.19964736872846	158.79995560620117	0.6707431679716733	0.5395729957112335	0.08973205237678014	0.5683297759826813	0.756915982802831	0.8222597091487841	204	75	146	194	99	201	185	198
FMO5	3.624243334780518	3.999180253064676	15.490438554053643	0.885987399984054	1.1625335396728889	0.08955099177003394	0.6799601246311576	0.6314359379762705	0.6019964336790119	27	6	16	20	2	12	46	14
KIF13B	6.288361548666082	6.368731503523962	87.94223582313839	0.5568672173413859	0.5071007589175152	0.08954523172186017	0.6676082592710121	0.7684135075087206	0.832697262597267	154	37	187	82	29	83	105	142
ADA	2.6130612825216293	3.228574975305969	8.057051042555013	1.5223997150738187	1.429723013004366	0.08935140119405995	0.4719430375793939	0.6274422745915544	0.5396509744270797	14	1	13	10	0	15	13	14
JRKL	4.570419278928239	4.6884585985068785	26.000554951414482	0.5350155703611744	0.59502236422542	0.08932870227123788	0.7123597752258989	0.7508985776890257	0.8054354963578443	50	7	38	45	9	31	37	32
MTFMT	2.9114086874262957	3.2386693908103314	8.495869143596632	1.243823826144897	1.2223364811123942	0.08923968154718169	0.48188028025865304	0.6274422745915544	0.580190110419405	10	2	6	15	3	13	13	14
RBBP4	6.869906080850124	6.9217049581429135	130.48997170346678	0.4737823762669477	0.437187162363811	0.08917384202878705	0.6941376622762595	0.7933415756899329	0.8543104775936976	186	64	195	155	63	173	139	148
SLC39A10	4.82972464963791	4.980256256917072	32.7993652586542	0.858074476629198	0.7216002261547491	0.08912708958599773	0.5505123418686156	0.7060744855991745	0.7585089695032631	39	10	57	26	20	46	33	50
RPL35A	6.4299698704025845	6.502339454760645	97.303119307974	0.6274647433542461	0.5050077673398043	0.0890281917689685	0.5981107259991526	0.7692322371723217	0.8315789082014058	102	43	142	121	56	113	108	135
SNRPG	4.253586138963841	4.515182702318152	22.95820363270348	0.8589371840418197	0.8159438275259698	0.08898360701334937	0.607133471091953	0.7222890196350871	0.7295787296761961	33	2	35	31	14	35	22	38
ERGIC3	5.713556196290705	5.81535293295328	59.40527937378902	0.6150028345910334	0.561465699584188	0.08896273208166555	0.662033487502756	0.7530727711039678	0.81369274302385175	126	19	48	90	32	54	63	112
HSPG2	8.482446325639225	8.572393110030436	409.60960309988855	0.5638855431811555	0.49724604217428875	0.08890622841363935	0.658153326293745	0.7968055790329438	0.8410259523833971	1289	103	552	636	106	485	462	568
WDR70	5.219274357964194	5.36147636845607	42.35006249319164	0.5282756785170423	0.5988871264195431	0.08879000449887815	0.724866767425012	0.7515932852278651	0.8054354963578443	79	8	68	81	15	32	58	79
CNPY4	3.353423015068095	3.677981628860324	11.975535693015836	1.068987107399723	1.0942705270924449	0.08861082626281407	0.5530455249730968	0.6402025942321025	0.6293378670786215	31	4	10	12	2	14	25	16
DENND1C	4.293390156635691	4.459019590240391	22.23087791218863	0.7924074880479475	0.7689577582503843	0.08854437808024881	0.6224272011007024	0.6957658067975545	0.7435954863642706	22	7	39	29	10	26	40	23
ATAD2B	5.8757122433384765	5.9537202281259	65.42220424331042	0.49056221651223264	0.48170593343058715	0.088540111457738	0.7058945543400839	0.7745042244827655	0.8462489497948009	131	17	123	71	32	73	89	77
PIK3C3	5.767315392106008	5.817195982951932	59.69447460646235	0.42636867075913404	0.42495318983425795	0.08850626033988244	0.7265448493275516	0.7983273685998509	0.8572624090188833	102	25	79	89	28	76	69	65
ARHGAP21	7.372982397959507	7.407326288537002	182.3228055615785	0.34336395051801843	0.3497350754329662	0.08843629307598629	0.7501638318792797	0.8301618139710653	0.8734146596091624	441	57	256	274	81	165	245	229
NIN	7.237040849976116	7.304033887208456	169.45377486037287	0.4716142557787041	0.45328874271818753	0.08842158818291436	0.7055445964185604	0.7933415756899329	0.853268968499155	368	65	350	185	48	170	177	277
GLCCI1	4.157449700836362	4.372859789535304	20.76923915592609	0.802512673591526	0.86596827934862	0.08840083827242833	0.6680077354389227	0.678283238581769	0.7046390990782249	39	8	28	16	8	11	36	43
CLNS1A	5.894413329089391	5.940301264877351	64.99336569007976	0.4071409295040523	0.39489745076356336	0.08835998156649193	0.7300635519652968	0.8130682789233628	0.864222376052392	121	22	88	99	34	70	67	94
RPL13A	9.886720668931021	9.92777837297931	1056.253046687858	0.42720060743188887	0.38575512160074577	0.08791975142067528	0.7058945543400839	0.8382243066518241	0.8682813251455523	2629	408	1193	1156	547	1161	1148	1419
HACE1	4.910586409227701	5.001878500022932	33.06410583791537	0.5783243722224909	0.5469039165121288	0.08790828775794383	0.6782003966494586	0.7684135075087206	0.820151261210824	43	11	58	49	15	31	47	47
CD99L2	5.283444169554529	5.386510639183613	43.42937094401226	0.473686561783187	0.5501155534615879	0.08790309370255496	0.7411303200576589	0.7609225314663784	0.8232239586223842	72	15	63	82	14	57	34	74
KLHDC3	3.6698384536938873	3.9695999986301365	15.07172199896079	0.9038714263626022	0.8724912291796385	0.08778645975821575	0.6117111387906613	0.7248710672853579	0.7101367844181385	29	1	20	20	8	22	20	22
SLC27A1	4.082603975564342	4.562285063371811	22.987775784614797	1.1061522581059582	1.059069609163214	0.08777135599516442	0.5683297759826813	0.6528339525550335	0.6468881729913452	69	1	29	33	3	27	30	53
NDUFB1	4.597251146372516	4.884047617664724	31.01459235985159	1.4095527655638442	1.0790676856954393	0.08751550958622334	0.37550193316406666	0.6314359379762705	0.6433041515983996	18	13	21	31	21	55	26	52
GSTK1	6.14988183912777	6.194720981741666	78.15707383144044	0.45753523313041616	0.40497581984320824	0.08750244867590697	0.7043313881306067	0.8077101816841016	0.8618615956375981	153	35	93	95	40	88	91	96
PPP1R8	4.377254754958234	4.5611501102691205	23.689640158574708	0.7929831337839768	0.7571389838189956	0.08749523041661511	0.6234237777942534	0.7060744855991745	0.7536150474309942	50	7	16	46	8	25	40	32
SPICE1	4.536893207127139	4.7662965964443575	27.124568696248332	0.7083144200904287	0.7398821779990865	0.08743714496339944	0.6621204777983032	0.7223900623636066	0.7638295350125878	61	4	34	59	6	33	36	44
HOMER2	3.9709377402713724	4.289731268361018	19.329999255615338	1.1993820528102628	1.0449142934662503	0.08735901953441118	0.5329611122169873	0.645764749662273	0.6507969657405631	31	6	7	40	6	15	33	41
RAD52	3.6006147739052445	3.8661608867902575	13.858648703509894	0.9274784238097489	0.9168468388955536	0.0871605379927134	0.5842953046716065	0.6837971573184349	0.6932825441086226	33	2	12	19	6	17	17	27
DERL2	4.307483059473418	4.4317349291972175	21.64990275200705	0.6120161086007994	0.6426363282766957	0.08699195297587199	0.6941376622762595	0.7471665509835604	0.7911431181029904	44	7	32	24	9	30	22	32
TMEM45A	3.208759051939977	3.5535010929474886	11.133754167250771	1.291233019504897	1.1938534381690278	0.0868714647559517	0.5069762440337251	0.6371835892200759	0.5950426938888407	20	5	4	14	3	14	23	14
CTNNB1	7.8671724690789695	7.915793318320424	260.3769984874206	0.43157875958730607	0.4021822440535517	0.08686824097317182	0.7106144100282015	0.8175820394560928	0.8650529766005467	399	88	304	559	122	224	324	391
DYNC1I2	6.696123401332854	6.895799944067413	126.84603449131791	0.7968121939191137	0.6960421150976572	0.0868560865617161	0.6122358418037207	0.7403218374561401	0.7793402936703084	297	11	171	166	70	181	143	177
PIK3CG	3.1246707469804735	3.7347187917602094	13.13260910160458	2.1481254034755772	1.6902672396896563	0.08683410103559525	0.23749422632686568	0.5616965401564141	0.45017644728574396	5	10	13	6	1	13	25	30
METAP2	6.734726278640177	6.7755221602498	117.58098577017107	0.4338346760905471	0.3852864606568575	0.08677966712974405	0.7082685905786203	0.8168641447412701	0.8663706010117361	225	52	120	178	59	120	149	144
ITGB5	6.28411263760895	6.377346283868081	87.84231685211122	0.4549124021458499	0.48990790973258924	0.08673450502491678	0.7317927893920374	0.7796606921081044	0.8466537002602138	226	20	154	121	30	72	112	149
MLEC	7.061579978351251	7.104632162710636	147.57881274338683	0.3914558482009367	0.3760513424573349	0.08660937208756396	0.7316410276676528	0.8238955096356946	0.8714765397176476	344	67	175	241	47	165	159	195
CXXC5	3.8447675380922015	4.248699494065289	18.61559633635512	1.0734516190779033	1.043239358618941	0.08650835303829021	0.590771956106545	0.6640619578883694	0.6533440667659549	34	8	15	34	1	13	39	34
DGCR2	5.092603808377543	5.28198746833535	39.767522825977	0.59831570992347	0.68814687810537	0.08644622296151996	0.7131579511078063	0.7295775624006412	0.7855594546412499	111	8	50	64	10	32	47	87
FKBP7	3.3816721956632434	3.7564213511794815	12.868223177079248	1.306460575170105	1.1684895807328963	0.0862995912515279	0.48414373434104385	0.6395495981121329	0.60723596860491	32	6	6	12	2	12	22	27
UMPS	3.953035419561599	4.210423440863732	18.19015886328552	0.9944191516443511	0.9163929374512835	0.08592420940977533	0.5774853778795799	0.6742449690039197	0.6940769515779313	39	6	9	33	5	18	34	27
EXOC2	5.217057546757176	5.306330533389261	41.237955677077004	0.5226811327511871	0.503261988898584	0.08582573934206537	0.7016659846536792	0.782898176452593	0.8410259523833971	91	21	53	54	11	49	46	57
NMT1	6.244752754413065	6.317461005420368	84.3419752720841	0.43774145198116954	0.44662599241006046	0.08580230321959133	0.7279229925495768	0.794278794993368	0.8602906040809523	228	28	105	139	25	80	101	130
STAB1	8.279646921774107	8.481531488715962	385.09080877147295	0.9832400219978694	0.7515718100780148	0.08573502464402581	0.5069762440337251	0.7251203405668113	0.7628385898739533	1378	151	362	215	91	473	469	624
NXF1	6.217792603552552	6.317168134991582	84.59493353828474	0.5541623196181995	0.5120016333622947	0.08573251335123755	0.6782003966494586	0.7741807730800327	0.8410259523833971	164	17	166	90	45	78	114	126
SFTPD	4.898228034850106	5.312378561953806	42.25857349345226	1.6883963906516195	1.292894067594042	0.08573065000171193	0.3197204002841595	0.5937759151005768	0.5949561970945155	41	25	14	23	21	29	109	59
PGBD2	2.6005981706821353	3.2046444191613315	7.991811968919776	1.7666334741834682	1.5725161549094284	0.08565258163248124	0.3875547988236075	0.576512685728965	0.5102229945210933	16	1	2	14	1	13	15	15
CLP1	2.980298554753763	3.400575184669435	9.368599151788365	1.1604076698166907	1.2120438348760738	0.08563884581485152	0.5486051768507308	0.6364038872431729	0.6048479234592117	18	2	9	16	1	8	16	23
SELPLG	5.292390939996222	5.457721751509145	45.929773958809776	0.8508519225569086	0.7150021668133212	0.08562683401952055	0.590771956106545	0.7060744855991745	0.7722498164101947	32	14	99	68	18	62	65	54
CXCL14	3.0014034446565656	4.11048207577429	16.51775379482164	3.0053553200862377	2.1618910365643353	0.08561963960713527	0.1566490048118127	0.4785347785197626	0.3326221965132057	3	1	3	43	1	39	20	41
COL8A1	7.1960070885957865	7.259687827749393	165.01987281096513	0.49871188952839757	0.450375612953951	0.08551280995164957	0.6941376622762595	0.7956335495865863	0.8595877930784276	339	85	147	241	66	131	214	262
TRIM21	4.81550972464844	4.903824657837472	30.814469364639805	0.5383752159970961	0.5371483052169433	0.08542169457596197	0.7058945543400839	0.7696796998190213	0.8283472927494044	68	12	34	41	13	38	40	36
KLHL3	3.2877910580803196	3.5905291180512977	11.370439546758211	1.1787095544785657	1.0862505546842232	0.08541893740805791	0.5257375722590709	0.6503765374393105	0.6344309983429539	24	3	5	14	5	15	20	16
RELN	3.6609213125747093	4.17012860388946	18.085626091752665	1.4177782253120286	1.467431017532528	0.08535974430173858	0.5239410464377532	0.5803261746450953	0.5396509744270797	13	12	13	16	3	6	33	54
PHF23	5.3296028544752705	5.452013423501148	45.930333641451135	0.5973826863648937	0.6020947172544273	0.08502272129951119	0.6827194195150346	0.7520087240080193	0.8100190026181259	81	26	55	59	13	43	39	98
MAT2A	7.339197866413597	7.371525044252733	178.21338741286155	0.3641899409156844	0.34645695458262726	0.0849552756594437	0.7394064282645293	0.8319266236633989	0.8796098199223409	316	77	211	340	73	171	231	218
TXN2	4.7373604172703825	4.9433088566817815	31.42230735167658	0.8133402197370369	0.759907902970657	0.08480984741181676	0.6225460915979534	0.7139595234925453	0.7616889447192721	82	6	20	47	15	49	33	45
HLA-DPB1	6.746658401859112	7.260905697282928	166.11543021646827	2.119967569755186	1.3424824435545077	0.0847713698309113	0.22136751898042717	0.6029906323541456	0.588499257227286	46	129	167	58	39	219	304	270
TMTC4	3.1556895126369278	3.4686106209113	10.404245399496704	0.9989011417463182	1.1760224979302132	0.08474967251999589	0.6122358418037207	0.6364038872431729	0.6048479234592117	11	3	10	15	4	24	12	10
ST6GALNAC1	2.4343220890966784	3.3775958232222725	9.51949068937972	2.412813452526833	2.0434269698397634	0.08470759235362754	0.3197204002841595	0.5308740079427402	0.3735694389953762	19	4	5	1	0	10	31	14
TSPAN15	4.148545854802803	4.401081823694399	20.685315481082487	0.8052067310426546	0.8004680440918553	0.08466737812456855	0.6170957974082145	0.7145275213081337	0.753078321473969	34	5	27	49	3	25	28	35
MDFI	3.2787339753273046	3.8524939262674747	13.248012892583759	1.2469504014257717	1.2909565339822828	0.08451996349316875	0.5684169367291092	0.6314359379762705	0.5897961217844222	32	1	13	22	1	9	22	39
UBQLN2	5.1741462457023095	5.30380897384736	40.84451873675481	0.5761445593984522	0.5789068004304165	0.08450603752345982	0.7011899473710798	0.7684135075087206	0.8222597091487841	92	16	41	80	9	46	60	50
CTSA	6.9982331096965975	7.114825897107906	149.71400407475244	0.7553294297439004	0.6064175909162995	0.08447626445868084	0.5593662528455514	0.7464157614188588	0.8141152659367139	199	81	115	165	86	202	135	230
PCBD1	4.2613896144445755	4.627312979002705	24.769794001891547	1.2926877050240007	1.0426428833523604	0.08446054556588849	0.4719430375793939	0.6509850132770054	0.6585974447630157	33	3	10	64	10	35	41	35
SF3B1	8.65932504408461	8.690409399057007	447.07361895007824	0.3685503938530505	0.34092325901773485	0.08434552360454259	0.731410872128871	0.841980344793696	0.8816517777097955	797	140	835	551	240	455	503	597
CDH3	3.228218267225833	4.243827526166664	18.879446212186938	3.1930014534013105	2.023883817901367	0.08433519655135159	0.23514445672270837	0.5236645826297301	0.38559890343603975	6	3	0	32	8	31	41	34
HTRA1	5.175403982014821	5.457930530774924	46.512877318141996	1.4049757217351735	0.9795761098732625	0.08413791026537666	0.33690306488160815	0.6487341121061524	0.6914209092862466	80	13	21	27	37	58	57	85
GPR155	3.4259174722114656	4.127564614405709	17.142216358731403	1.7791416905228656	1.4478240618910017	0.08413305998032557	0.45975151704219114	0.6274422745915544	0.5458539127270243	9	9	27	19	0	11	33	45
VMAC	2.086584937095713	2.893973590373993	6.026163431631941	1.6729084609190545	1.9576390425261812	0.08408544374669945	0.5055962568182983	0.5268445912232067	0.4023674285834582	8	1	6	6	0	3	10	25
EXOC4	6.119411905329371	6.234362169344251	79.11819948428786	0.4929464689368852	0.5115452804937295	0.08405320652464342	0.722310968649151	0.781289905766815	0.8466537002602138	213	16	125	139	21	86	96	117
KIAA1109	8.169260164361349	8.263244897719318	330.5065890473155	0.5350045545362849	0.49285844990971844	0.08399139952423812	0.6971237498162461	0.7994045190901684	0.8496343044163404	791	61	690	454	113	282	448	511
CASP10	5.505859426830431	5.667512304254519	53.38256319235708	0.8227480534854119	0.6901731631140878	0.08387601242659433	0.5784151057363869	0.7223900623636066	0.7856143640295993	48	22	55	130	16	48	89	76
FKBP2	4.752267683784129	4.970101413840922	32.33667673598718	0.9187581999415343	0.7788516768647141	0.08383053997714715	0.5476910669504912	0.7187004539200598	0.7576070734725762	75	5	34	24	22	46	42	42
SRSF9	5.301440244777567	5.40426475426254	44.20963109676268	0.5791911681887344	0.5223882588186716	0.08379285022698146	0.6686462780694843	0.7813969356524384	0.8396449539683839	65	10	55	82	26	50	50	65
DDB1	6.967549283429844	7.008767990154084	137.67122838274213	0.35586630877248804	0.35800139677746284	0.08376889647310959	0.7501638318792797	0.8281748790707983	0.8796098199223409	337	46	174	245	51	132	157	198
INPP5D	5.870666477340479	6.239833475660017	79.42328081805124	1.1179601936727048	1.0071921214068962	0.08376732816617216	0.5458284347516056	0.6528339525550335	0.6765264270578376	111	9	234	47	21	52	138	177
SNORD3C	4.021012687120707	4.36334482573814	21.26155173673696	1.5584049350266107	1.1677982530810727	0.08363837903319615	0.30682626988123213	0.6364038872431729	0.6188501698186502	22	17	9	18	5	21	38	36
KRTCAP2	2.696684306135756	3.2105009391677832	8.133782347643296	1.369528854386039	1.2492046916851054	0.08362553398688102	0.5120439153964943	0.6659850699947701	0.5993354050624587	16	0	8	9	4	10	13	17
ELMO1	5.859095092473839	5.957292827695153	65.46051671208258	0.4588778153006604	0.5041861795855026	0.08362212489267977	0.7406189861280462	0.7796304443782369	0.8479253698183841	112	27	102	122	16	46	101	101
TSPAN31	4.219894152142671	4.343306912777529	20.64629274283591	0.7657063546553081	0.6675219104536123	0.08357476606600925	0.6016689999143866	0.756915982802831	0.7816190630591958	29	10	26	21	10	19	32	29
HIST2H2AC	4.137969118752496	4.278281574242153	19.355258132846515	0.6920953176059417	0.6834088970583737	0.08348474678769398	0.6672269439101275	0.7471665509835604	0.7856143640295993	43	7	18	25	8	22	30	24
NBR1	7.425438541354231	7.461390464978121	190.1337451525058	0.39978557994348957	0.3642628995522088	0.08344489763613916	0.723404013726662	0.8281748790707983	0.8757508426918066	256	82	263	311	98	223	203	233
PPFIBP2	3.9447285008902004	4.191674321150794	17.957378698397612	0.9764326609875614	0.9093805189447801	0.08340721880691683	0.5683297759826813	0.67485804833561025	0.7129330987249612	19	6	41	16	5	19	19	41
HIST2H2BF	4.570929776442405	4.845428820140638	29.08252753116839	0.9403394339532922	0.8543167910637939	0.08336855104351622	0.5774853778795799	0.691128619867324	0.7359215089211663	52	10	19	72	4	45	39	38
PTK2B	6.457193562760218	6.623309179689368	104.67520145808714	0.6657271252589221	0.6418608269531898	0.08314587304517505	0.6716153979997401	0.7471665509835604	0.8047403586017535	146	37	238	170	16	79	148	194
KCTD1	3.1576342684960466	3.54172992986015	10.70992814696547	1.3006961179539438	1.1975305974780392	0.08312258841511908	0.48088194784035276	0.6364038872431729	0.6136412447312927	10	3	8	25	2	10	19	23
ZNF557	3.2575801077119206	3.8160434571302164	12.88472534661259	1.1931231908559354	1.2581856747923665	0.0831137829243103	0.5879174944493352	0.6364038872431729	0.602788272875638	32	1	15	19	1	8	26	33
ACLY	6.954407236523219	6.998820977845501	136.77179860929039	0.34979748662434135	0.3657283604220628	0.08310388126479493	0.7575279704765837	0.8281748790707983	0.8788115524026815	307	41	178	240	61	136	131	220
SCAMP4	5.396762423848299	5.485404547385836	46.69362192138179	0.49679390828612663	0.4915661361948995	0.08308648764901758	0.7165305968190727	0.7870550156898916	0.8501641888451862	102	13	48	86	21	43	66	65
KIF2A	5.555174183676359	5.669216040073766	53.30408134092961	0.5692644765268261	0.5273016718653872	0.0830304730956494	0.6841928030495447	0.7804277733819425	0.8442291255737452	109	10	99	56	29	58	68	74
MED14	5.743868538480587	5.797639628688662	58.744194410122155	0.4404928707753609	0.4128181243584124	0.08298782363776364	0.724866767425012	0.8128751605400406	0.8663706010117361	104	23	67	102	28	55	64	93
SUPT20H	5.883951317897917	5.926985626644034	64.65578146353424	0.42321309758135495	0.38593291806593316	0.08294914316529817	0.723404013726662	0.8211578227632736	0.8714765397176476	112	32	91	85	28	68	82	76
RP11-334C17.5	3.3122855695905535	3.8257900535392277	13.204798259744493	1.4934655242278163	1.2678204407733176	0.0829481518233948	0.4257730678118822	0.6347068098609763	0.599382685752348	10	2	14	36	1	22	20	23
IFI27L2	2.7769700687276164	3.2937499987703744	8.783791365167035	1.0250974246829168	1.4740462739326214	0.08286268076827405	0.6939975402350398	0.5920549275019231	0.5417941804481877	14	1	11	9	2	24	14	5
CCDC40	3.936161942782241	4.3793784655813575	20.14356236208323	1.0915941362761274	1.0280078896330043	0.08266484916466986	0.5713008234797755	0.6687494629206248	0.6753040923490125	39	1	49	19	4	18	35	42
SEMA4D	5.787608265801483	5.994209050786279	67.01965260373467	0.8725328919966886	0.7540961911995643	0.08265245148312504	0.5683297759826813	0.7060744855991745	0.7696428709974223	72	19	193	61	17	57	93	130
AKR1A1	5.474836274711882	5.587014562633597	50.300644634239895	0.5751374507898901	0.5630753292146929	0.08259000199213973	0.7011899473710798	0.7687324949404065	0.828953125158375	134	15	44	68	23	73	51	64
GALNT11	5.013727059848966	5.1203943575247735	36.352368832547384	0.5949798874492961	0.5780287436337084	0.0825216327025726	0.6823402672505915	0.7692322371723217	0.8202887470964842	64	20	43	42	13	34	64	38
NSMCE1	4.73789264807733	4.969674838075626	31.719276306932596	0.8342732560148981	0.7696009740052248	0.08251417657945691	0.6122358418037207	0.7166883675714725	0.7638295350125878	93	9	21	57	6	37	40	56
PSMB3	4.508074466888713	4.625182846155809	25.237412504466562	0.6717369246038158	0.6091768815121504	0.0824721667436068	0.6489419230828176	0.7692322371723217	0.8067668830644864	53	13	28	26	9	23	37	37
COG4	5.081877162767927	5.22456175305479	38.42809544227601	0.6030604797861896	0.6000118532577178	0.08246683954889393	0.6958455093200392	0.7609225314663784	0.8222597091487841	111	13	38	60	9	39	56	55
RNF216	6.309134774904796	6.407093196003473	89.6230672598303	0.46080522985160244	0.48082980458776103	0.08243874382486072	0.731410872128871	0.7933415756899329	0.8595877930784276	236	25	160	134	21	85	105	147
PMS2P1	1.8400398233069684	2.7488503900078913	5.803700737050934	2.553630116663203	2.4034301496552364	0.08243019531841833	0.23514445672270837	0.4747718716615564	0.28877545627946144	3	4	2	2	0	7	8	20
WWP2	5.602364562292296	5.753598164174767	56.07110471126074	0.5569943519103616	0.5845129524375506	0.0824040441239568	0.7098069078923027	0.7692322371723217	0.8261784987681073	168	14	79	87	11	62	83	72
ZNF846	3.392387505870351	3.964984095717021	14.49535793108296	1.2590934478833093	1.2402123671298002	0.08238590153084772	0.553075714884797	0.6399274352026586	0.60561328027746	43	1	17	17	1	11	33	30
ZNF281	5.748545232215421	5.823326668016518	59.58940358239888	0.40859157942840463	0.45641034206307385	0.08224584156078889	0.7511172790838263	0.7956335495865863	0.86143217535884	107	25	98	92	19	48	61	114
EXOC7	5.726551058164784	5.9204722919032555	63.08297319112808	0.6948372621006129	0.6690519159740316	0.08221594758082358	0.6578102369370664	0.7471665509835604	0.7964797151290163	211	10	97	66	17	68	74	114
CYB5A	6.787951229734123	6.9901125671920354	137.59443572845038	1.156341201220521	0.7955797497198078	0.08206677927951227	0.39831978234302023	0.6885454013854915	0.7638295350125878	157	82	70	111	82	160	203	192
AREG	5.628149510912872	5.959511471859665	65.85592576973538	1.316673927478723	1.0004631165196527	0.08204103100373533	0.48188028025865304	0.6528339525550335	0.6914209092862466	73	34	20	143	15	47	115	134
NBPF8P	4.362617678987449	4.720106253022504	26.023706175073357	0.8355386388181512	0.8660028090245202	0.08203098857753446	0.6561926619180788	0.7142881573478252	0.7400190223398939	71	2	45	38	4	41	31	41
FRRS1	1.9734843640907949	2.7520099321533387	5.743423340859011	2.2726227025224017	2.0064498850235295	0.08202605893651943	0.28814645605875916	0.5616965401564141	0.3825270178298961	6	0	1	4	4	9	12	11
SCCPDH	4.064768214894892	4.229092923180604	18.861333948402255	0.8501014823782983	0.7260608830485471	0.08190441359871474	0.5732677570179997	0.7520087240080193	0.7650861500322871	31	5	17	22	13	21	23	31
LRRC27	2.995414063361777	3.4135548561071842	9.584052735944306	1.295900717520103	1.2603399882319526	0.08184643305973933	0.49300046481573867	0.6314359379762705	0.6040370928080613	28	2	7	7	2	16	11	20
CANT1	5.193222252100937	5.369608779580275	42.67303341586683	0.6554362237727336	0.664388841098717	0.08175676402911251	0.6886836869558242	0.7464157614188588	0.7989087900479828	87	13	38	102	9	58	63	46
PEX26	5.549580678807374	5.657099947800968	52.61633904142459	0.4562124688066524	0.5170067322346141	0.08170850658442282	0.7480646091798288	0.7789586107610093	0.8486460759577052	103	18	72	106	14	39	65	99
CD99	6.92179783645513	7.0099781757293975	138.19734642157587	0.5598977785185559	0.4879741944588492	0.08166091941553723	0.6639471157297463	0.7933415756899329	0.8572624090188833	325	34	163	145	88	170	140	196
SPECC1	5.9167573483339275	6.018306699207206	68.39005150207447	0.45551520357076497	0.5215195554997912	0.0816065684439927	0.7501638318792797	0.7739089368118539	0.8466537002602138	137	21	132	75	27	42	101	120
FXYD3	3.415846965032195	3.85357807878507	14.411895441792247	1.7274856590246694	1.3349359540430374	0.08154276533738872	0.33690306488160815	0.6298447512802129	0.5783941570316805	6	11	13	14	2	14	27	27
ITGA11	2.841451602329998	3.429641842010308	9.961814058679352	1.4403771783136115	1.6493594026713496	0.08150826079032417	0.5593662528455514	0.5682198605578823	0.49516971084911343	16	2	6	4	5	9	6	40
RPA1	5.12061374643962	5.213366268875289	38.505390141735056	0.4946924963411108	0.5141805938660153	0.08140214998492738	0.7251496279858572	0.7813969356524384	0.8479253698183841	93	17	48	48	12	52	45	44
BRCC3	4.413570746289276	4.558471357646264	23.841619627351808	0.5428929425903467	0.6715049565424033	0.08140004975778355	0.7392571588304286	0.7471665509835604	0.795876883748934	38	9	32	38	8	43	23	25
POLR2B	6.508315663751514	6.555002163370232	100.32954077751627	0.3783992986466261	0.3725615074353121	0.08139487615803814	0.7480646091798288	0.8275834902750931	0.878650865528008	167	30	153	166	54	103	97	156
CCDC28A	4.1075946316148375	4.390706352183653	21.80274316107586	1.483444456603304	1.0784468072461761	0.08136701001230642	0.3496716515426541	0.6459474024803588	0.6556283773943883	12	11	15	19	14	36	26	30
GRAMD4	4.87536728500501	5.132210728771257	35.70175600512772	0.7539293346538795	0.7210101943966812	0.08136236646654367	0.6680077354389227	0.7508985776890257	0.7856143640295993	99	12	42	60	3	40	49	58
ZNF577	4.009917116878746	4.311922115645479	19.30031111920256	0.8417003738723503	0.8514119332283948	0.08131672946491748	0.6402652296604551	0.7152851143378313	0.7473550136518687	34	5	43	25	2	17	30	38
SRGAP3	3.259584097230606	3.6634389071724742	11.567200662159483	1.0149795480539245	1.0704826226182922	0.08122913689889424	0.5981107259991526	0.6626925701282932	0.6709958166016748	22	1	22	15	2	14	25	15
COX5B	5.255762514092583	5.474313159249126	46.93680128387988	1.024117911065481	0.7933685611888293	0.08111646955905792	0.44935032252567436	0.7108047066586444	0.7622875617150512	71	8	37	47	40	67	62	58
CD27-AS1	3.2140748555399132	3.5499006386595178	10.76108277367355	1.0469755316058735	1.0805087316787356	0.08110229071440692	0.5774853778795799	0.6528339525550335	0.659559786329302	26	2	7	16	3	16	20	13
TFDP1	5.257472158203193	5.35381179792152	42.51184723634911	0.47894596888389324	0.4851217025775313	0.0810340894183844	0.7265448493275516	0.7983273685998509	0.8588672235837186	92	20	61	63	10	37	55	67
DHX57	4.384095180718642	4.527689443584615	23.08188787148101	0.5649052836636397	0.6321408469053665	0.08102149269847697	0.7187687154166554	0.7569843459219402	0.81369274302385175	36	6	40	39	8	25	39	26
DNASE2	4.160686149825751	4.449144558040734	22.579248657046808	1.431611467854751	1.039066388860282	0.08096748386868445	0.372671084613127	0.6528339525550335	0.6718432448131724	34	8	13	10	17	32	31	33
RGL2	5.5360218390583515	5.643059629704758	52.100580914907994	0.44036435908132493	0.5127755829875339	0.0809291317923321	0.7547194463908576	0.781289905766815	0.8515737747773353	130	18	77	76	14	36	75	89
MYO5C	5.805006333819611	6.092168369383901	71.10508328474441	0.8858689356662154	0.7991267101615277	0.08088255780565305	0.590771956106545	0.7236480449949583	0.7585089695032631	159	8	70	192	12	82	108	110
NDUFA8	3.3290412325118837	3.6929632050270524	11.86075728175801	0.993839190754668	1.0433119148827805	0.08064474242283046	0.5981107259991526	0.6613806341498488	0.6801048063158067	30	2	11	19	2	10	23	23
ICAM2	2.428616866836123	3.0262576112363235	7.031119126796539	1.8160074181487118	1.6068045410245773	0.08026950935491019	0.4257730678118822	0.5890963921795245	0.5162868121609195	13	1	10	1	2	13	12	12
TBCK	4.917006041081578	5.123661546434025	35.40444286226246	0.6167283982711367	0.6649933427194464	0.08019788883181529	0.7098069078923027	0.756915982802831	0.8053212370461814	86	5	43	74	10	31	59	54
LTF	4.2733382078917055	4.644637865561451	25.52932813220449	1.2677448961856257	1.1316294649171728	0.08019500605768862	0.5473731217310086	0.6409215314086995	0.6518750405380702	21	11	10	53	8	48	15	52
LAMTOR2	3.5236515112683553	3.7365892235849762	12.544775426826256	0.7830481110791213	0.8196306176838686	0.08013561228911287	0.6424228736462099	0.7233843218015727	0.7579202197122913	26	4	14	20	3	15	18	20
HPS6	3.122321778208923	3.664202785830064	11.755120347815975	1.3766488130643733	1.3573338838455105	0.08010632190449055	0.5473731217310086	0.6298447512802129	0.5822968406546127	26	3	4	20	1	17	30	11
CYP2S1	2.7073208576813483	3.3021921492758133	8.993239801418934	1.7040226232524518	1.3913777251977175	0.08009452588074839	0.4432426340506327	0.6503765374393105	0.5696610895682577	5	5	12	12	0	11	13	21
MAGED2	5.543868668583811	5.62715030171107	51.67513855416821	0.48176144288822276	0.4745269245212409	0.079944905363668	0.723404013726662	0.7933415756899329	0.8618615956375981	140	17	79	54	19	56	66	68
FN1	12.537376939644606	12.627008713203063	6854.58143587208	0.5642800757576931	0.4834698536648271	0.07992985945074957	0.68769891215885	0.85433244055893	0.8602906040809523	18858	2603	5109	12622	2096	5881	8198	11609
RAC2	4.882522384805777	5.2540717034610855	39.942759049579294	1.623058281244246	1.0894081245484333	0.07975514678893518	0.3699258212063523	0.645764749662273	0.6718432448131724	13	7	76	30	27	57	58	62
CMAHP	4.569565154043836	4.722584014447898	26.88552338764448	0.7284682174656408	0.6746369287799912	0.07975197518662734	0.6424228736462099	0.7464157614188588	0.7989972180373225	31	10	59	30	9	23	45	39
CHIC1	3.845102872283921	3.992126999979651	15.600082245893393	0.6719915206130607	0.705204041223893	0.07973865663961432	0.6845339588565691	0.753523795474337	0.7856143640295993	25	5	22	20	7	23	19	19
IGLV2-23	2.0283646680256804	3.258064346032678	8.383819590538483	3.1134361425681445	2.3815541671011538	0.07967223194215099	0.251952146501211	0.4859626219859234	0.32788144853176043	0	0	14	7	1	8	28	18
CEACAM8	2.7651383796058093	3.5476200979032733	10.687214400574424	1.48595971469113	1.7701899724053693	0.07962812823992642	0.5728155517843434	0.5616965401564141	0.4618903511109715	13	1	4	22	1	37	6	14
ACOT13	4.0955558702077095	4.318019428667652	19.71308533248654	0.7804136431778811	0.769501674746869	0.07956349053492538	0.6456921228672878	0.7441596331148055	0.7711901735277392	28	3	21	43	9	31	23	26
COA3	2.6417898469807546	3.0908793645699486	7.644512908927821	1.47497911562038	1.405184237889129	0.07952835761027624	0.4671613838587133	0.6314283751145139	0.5554054439034957	8	1	9	4	5	10	8	20
GIMAP4	6.513398097244699	6.718401141460313	112.6912629664395	1.006466462444076	0.760324203083448	0.07948738237127602	0.5187120171854771	0.7139595234925453	0.78413454555383455	87	43	295	72	42	159	116	179
CSTF3	4.69842457370397	4.8325126882186105	29.105600849721654	0.5490230298587093	0.6091328258961674	0.07933076455409539	0.7316410276676528	0.7692322371723217	0.8227646208852172	61	8	28	50	13	40	43	27
THUMPD3	4.547765568753002	4.669386061376637	25.787420079900777	0.6209456727040931	0.591552443088119	0.07932396892912393	0.6803547770583303	0.7692380457308933	0.8283472927494044	35	9	32	55	9	28	36	35
USP10	5.369773736230917	5.433788002611705	45.1259659085725	0.4166279594674327	0.41431507782723176	0.07929254122703541	0.743020251209665	0.8198829056034876	0.8719639286765082	88	13	61	74	23	45	57	60
PHTF2	4.690847413119113	4.80715269655594	28.92452826456667	0.6863571243079123	0.6042922123062912	0.07928367951442679	0.6475848314277611	0.7692322371723217	0.820151261210824	33	14	48	34	12	23	46	42
TTC23	4.095928164548134	4.280884727213314	19.093193032930927	0.6307730009651638	0.7003600735618994	0.07913182558977949	0.7058945543400839	0.7516001634705061	0.7984746379449384	31	6	30	36	4	29	23	24
ZNF79	3.288156345823545	3.713686960295882	12.051800863923484	1.0849737353385174	1.0860293873732632	0.07912192938571332	0.5757252577451336	0.6640619578883694	0.6733104861586412	27	2	24	11	1	22	15	19
MRPL40	3.914382587457806	4.138126976220975	17.471521396047574	0.8813255284119825	0.8534874646364644	0.07902499688383852	0.6252316847271727	0.7151906167125147	0.7435954863642706	39	5	11	20	9	20	34	18
COQ4	3.873524661807892	4.152826104179102	17.155667984005113	0.7878129241815705	0.8234127841996873	0.07900550568523214	0.6680077354389227	0.7336687897915551	0.7622875617150512	30	5	35	24	2	15	31	28
PSD4	4.808091367936118	5.049359138656073	33.36541441783958	0.6342735873371341	0.7013770824797608	0.07898550093490816	0.7131579511078063	0.7520087240080193	0.7973368175557612	85	6	55	59	5	30	43	67
VDR	5.415386069498699	5.620372704804747	52.064116630396136	0.9313408531741939	0.7394963972586771	0.0789585122631873	0.5020044978179907	0.7317481079724472	0.7856143640295993	58	37	55	80	8	47	85	77
IFNAR2	4.339671815119594	4.5330977127012675	23.346670779422826	0.8252240640334995	0.7395953455859647	0.0789448506847007	0.6020606550670885	0.7425351313842575	0.7856143640295993	27	11	50	25	5	23	27	46
HN1L	5.371521082708769	5.4848747008148235	46.53102393050843	0.48651140103885754	0.5316808913813434	0.07887272056340101	0.7358569105248914	0.7784595699477446	0.8496343044163404	76	13	63	106	15	51	74	49
LAMA3	6.315637324302135	6.43206468701386	91.5436566005656	0.5671165899075145	0.5178990385933283	0.0787984914670491	0.6959295677010475	0.7902643626064928	0.8543104775936976	256	38	150	99	17	101	113	129
EXOC6	4.322956002144606	4.457784998226975	22.436151027348927	0.6724515156045608	0.6672755017828408	0.07878181602914099	0.6880477833531039	0.7614629676984863	0.796433792859922	36	9	22	28	12	29	36	20
GFOD1	5.549492357225975	5.64810067823231	52.26025166012773	0.4136051904011778	0.470933686290777	0.07873022771361306	0.7569574320002284	0.8012727772705593	0.8646702875497927	105	11	91	93	20	55	78	59
THEMIS	2.5743522515966086	3.409479188207166	9.75415797597969	2.427170004525554	1.8059196972892986	0.0787055404772839	0.26771976065726516	0.5791085110114945	0.45822571285776426	2	4	20	5	0	13	20	21
PSAP	10.177482917219946	10.38287652812066	1453.859305657155	1.0100038564846854	0.7548904665516739	0.07869762778176262	0.5069762440337251	0.7530727711039678	0.7871779347255946	1220	837	864	1260	945	1820	1962	2048
MAT2B	6.013896382079328	6.085732844788018	72.68567023016288	0.5954618030786394	0.47387866933614387	0.07863998974658763	0.6253120064713062	0.7948206353263314	0.8608134572418932	94	37	80	93	41	91	76	93
MRPL48	3.5452143983618076	3.7961436668501634	13.401476225292017	1.044891734570126	0.9232353686703074	0.07863239758399079	0.5749192700003989	0.7035178380682472	0.7195105534193672	26	5	6	21	5	19	17	21
RAE1	3.392655636610051	3.904842573826919	13.859311985514491	1.124259894715395	1.1106401621729225	0.07856545827960025	0.590771956106545	0.6722428453152388	0.6655158141094846	23	1	26	25	1	22	13	32
KLHDC2	4.360579668466323	4.520412634363202	23.048927715876996	0.5285032767696944	0.6721741238060484	0.07852686764868881	0.7498759025609142	0.7520087240080193	0.8045611491453644	41	8	33	36	7	20	48	23
RBM22	5.427034918891554	5.508467650190535	47.55693922965905	0.46185278416991243	0.4721962011080378	0.07847936540586566	0.7351346227117076	0.7949557834607016	0.864222376052392	100	17	92	50	17	54	65	54
LENG1	3.501356361957197	3.751602464179077	13.102959104689068	0.8658275689681332	0.9720005797792431	0.07847527713869135	0.6680077354389227	0.686664821589377	0.6934357435314321	22	5	13	11	6	26	9	20
PYROXD2	2.155101735893462	2.784022935169737	5.650969479388631	1.849152645829964	1.7271451858968185	0.07846459461011561	0.3935891166346592	0.5619032616964311	0.488593546650634	11	1	1	7	1	10	11	10
EEF1D	5.925535139215702	6.037766001797778	68.81095047644008	0.45980908982136504	0.49590709170440295	0.07842893304281581	0.7420393659519984	0.7944205626042428	0.8608134572418932	196	16	101	112	19	75	70	115
CYFIP1	7.288731437382574	7.318427039178325	171.62569435539746	0.3356972085529937	0.320627309343653	0.07840847012333561	0.7566926737601557	0.8444687034393085	0.8917543139789915	385	68	288	195	75	172	182	240
PPP1R16B	3.712785222869825	4.219900538212747	17.928819037716877	1.4822261901830907	1.1970781515023976	0.07837142748721916	0.4033109466296747	0.6445937079870467	0.6378026456177434	14	2	55	16	2	24	31	32
FBXO9	5.31893279876961	5.469825220469642	45.73288916661843	0.5576365952869284	0.5793576155884643	0.07836923861355329	0.7147008562674717	0.769877977707133	0.8381037723502589	135	9	77	52	14	42	67	70
CORO1B	5.349075215642359	5.537107279235465	48.09400275939776	0.654989934197357	0.6412836311023744	0.07834404838816776	0.6907062193430865	0.7684135075087206	0.8178156607414265	146	18	57	64	7	43	60	91
ITSN1	6.6812044627305625	6.772823952521053	116.35950725026493	0.5025170812946039	0.47039593877935576	0.07834355847070047	0.7058945543400839	0.800278340987335	0.8643140029186918	362	39	175	132	30	122	153	153
MAGED1	5.74005683643923	5.887813236748759	62.25762726620137	0.6162900752626446	0.6189564767481072	0.07828715109444623	0.7058945543400839	0.7569843459219402	0.8242357696149782	183	20	70	54	25	41	79	130
MRPL20	4.6158201031795905	4.7286484458289	27.05233595957944	0.5088454931273211	0.5738298453716522	0.07824746151069795	0.7394064282645293	0.7741807730800327	0.8352665078178024	57	10	31	38	11	42	24	35
FKBP8	6.9449760190643435	7.098617441711781	145.81665707461437	0.6154458256267452	0.5879568832051955	0.07802544300669197	0.6941376622762595	0.7741807730800327	0.8344005007023084	442	35	272	170	28	138	155	282
RPL18A	6.992354817814033	7.0329684934139065	141.0438190154051	0.4008997023700707	0.3652972101425841	0.07799484917985827	0.7279229925495768	0.8298416464381125	0.882973944236041	251	64	177	173	77	172	159	154
RPA2	3.965102698558628	4.221931189358068	18.087966890748095	0.7151654105540889	0.7674557588472583	0.07791300053640536	0.6960435131674921	0.7506506149237269	0.7856143640295993	31	2	28	36	6	28	19	28
LSG1	5.214866927825914	5.340011767176985	41.75947978871688	0.4621762471615422	0.5229355823274974	0.07790646796887066	0.7497586479159943	0.7933415756899329	0.8572624090188833	96	8	56	79	16	58	44	54
SKIL	7.310409731994361	7.402206850304386	182.23330372065277	0.6014058343730952	0.49336166436771817	0.07786160111702643	0.6307523343069505	0.7956335495865863	0.86143217535884	216	45	347	213	119	188	242	240
MT1M	3.2091734831782364	3.5726363610006344	11.311566574737151	1.413031421354844	1.1506757496531563	0.07781338309838927	0.4753052891418509	0.6531851887028033	0.6468881729913452	5	6	16	16	2	12	19	21
SEMA3C	6.531042193420398	6.68247765181473	110.09318580003689	0.7857706264125862	0.6338991754137787	0.0777888945274262	0.5757252577451336	0.7562399741928693	0.8222597091487841	257	30	93	86	76	97	187	143
PCYOX1L	3.20708718343767	3.7389112638816524	12.613148833121775	1.346362795845179	1.093498741867638	0.07775621264296093	0.5456080531631156	0.7269259670455895	0.6664309578313999	16	0	11	22	8	12	19	28
PDHB	5.399405392075351	5.558050860174953	50.13801013652976	0.9938120436501003	0.7007058049990825	0.07770781177263363	0.47411021507434703	0.7403218374561401	0.7988249110920823	83	24	39	32	33	61	56	78
PRKACB	5.345643394486879	5.462491032639824	46.713548481919695	0.8170672408314205	0.6027738807374522	0.07761041054676744	0.5530455249730968	0.763658695911885	0.827979992286128	44	24	77	42	24	46	64	67
SYNRG	6.292286184995858	6.3332058768449615	86.00912318552032	0.3477630422938494	0.32510960982241094	0.07760031333504275	0.7678213297246127	0.8510318607120206	0.911395340033352	179	42	132	103	34	73	99	128
MTF2	4.773991842284962	4.88557143084283	30.044535222144496	0.4866886078367167	0.5199383275969519	0.07759662544446716	0.7332384034176378	0.7922638116666599	0.8590841018194828	52	10	55	52	8	32	35	47
C17orf75	2.3946385902990097	2.9535912689581076	6.686447949708721	1.4964428660220215	1.6039647374054375	0.07755687719398063	0.5193674385296723	0.5890963921795245	0.5241769896371321	11	2	2	9	1	15	13	6
ZRANB2	6.724837068634043	6.805526053996015	119.21567166497151	0.4503287011255099	0.4344091062683704	0.0775044550815291	0.7312765067946763	0.8168523900767679	0.8719639286765082	257	47	151	251	27	106	159	171
LGALS3BP	6.958890815150022	7.143063986286072	151.5600002813665	0.8605378963044613	0.6722270704577221	0.07748954327542247	0.5756255619015069	0.753523795474337	0.8123418687204449	342	84	92	269	24	190	203	199
NDUFB3	3.5817106340523486	3.9487898130483097	15.440467396042248	1.2830259837829767	1.197231346349432	0.07747705098267947	0.5456080531631156	0.645764749662273	0.6328711734788744	16	6	5	21	8	36	15	16
RN7SL1	11.857972357001424	11.957302140470711	4329.180935489739	0.6463538038573979	0.54119544374119	0.07744578613264697	0.6117111387906613	0.8281748790707983	0.8466537002602138	5961	2889	3471	5003	1858	4586	5158	6528
SF3A3	6.007665719984018	6.075398115734818	71.03808814647888	0.3488383268711629	0.40878970182606866	0.07743882218148225	0.7839101903541954	0.8176185760910762	0.8793893801920594	167	22	113	114	24	81	62	114
FAM21A	6.104003043359009	6.166997834561348	76.41406676140178	0.44808625993066703	0.4161425627331643	0.07743543629941962	0.724866767425012	0.817096665237716	0.8734146596091624	171	24	100	86	44	86	100	84
MOB3A	5.871640448219142	5.927385823424206	64.65001306037851	0.44552536523190694	0.4059044312266833	0.07736621888179938	0.723404013726662	0.8211578227632736	0.8743226442836632	118	34	93	75	26	71	60	99
TMX2	4.643761544228617	4.824880915556671	28.748466552122864	0.7751900648022255	0.6894732857524235	0.07732729095973759	0.6127230141403026	0.7477770446103712	0.8052332428667939	38	8	26	76	9	33	42	40
PRIMPOL	3.5322116284669836	3.793227531684268	13.07558802277167	0.8204633484284793	0.8509033009075463	0.07723450770462469	0.6542215209803924	0.7328253334990188	0.7579202197122913	30	5	18	15	2	12	18	27
SLC10A7	3.245461866378654	3.5661723489276294	10.864132882309727	1.0200199237376772	1.019434335032768	0.07719244923987854	0.5756255619015069	0.67485804833561025	0.6977757042499427	31	2	12	9	3	16	17	16
DYRK4	3.4990281795509293	3.7946828545626383	12.897620609634352	0.8050778944346607	0.8874410264628128	0.07711302098837211	0.6680077354389227	0.716363911327747	0.7516485750198445	28	3	19	20	2	13	15	30
ZNF226	4.139489404011455	4.27746079936511	19.400142496725685	0.6870395819484125	0.6449901203264018	0.07709883177054191	0.6680077354389227	0.7696796998190213	0.8130933877845599	38	6	29	17	10	22	28	25
R3HDM1	5.79756255807594	5.854242516649318	60.82081368604758	0.3502447903698356	0.38576712452621703	0.0770687453573539	0.7731621143769728	0.8243023582032045	0.882973944236041	143	22	94	93	20	66	78	71
ANP32A	7.136775000170186	7.179555392633092	156.00361540441634	0.3762597804179446	0.36011342765799503	0.07700212162427314	0.7441212045969388	0.8319266236633989	0.8857809507136121	253	53	215	234	93	193	176	167
OXR1	5.734029407876659	5.813575388256428	59.12982233144094	0.43525178715900986	0.44339560380291504	0.0769907639330222	0.743020251209665	0.8099964022955788	0.8714765397176476	132	15	107	67	28	66	80	67
CTD-2020K17.1	2.743185665381583	3.488580339616698	9.879498047649006	1.6251844795052546	1.4814252848720353	0.07690099252479975	0.48188028025865304	0.6314359379762705	0.5701231951090268	14	0	23	8	1	11	11	33
DPYD	7.186205210303835	7.2193574419533935	160.49127352082468	0.3578111818721349	0.33310023562407814	0.07689927397664761	0.7480646091798288	0.839415604020698	0.8895446514418918	297	68	231	194	86	150	160	251
GTF2I	6.561429320887703	6.610873338047812	104.21278317805441	0.3758934950090848	0.3704747383627496	0.07683323727460631	0.7503658960498389	0.8281748790707983	0.885268351217837	274	41	150	127	38	90	132	149
SUPT16H	7.139473069616292	7.18557366981315	155.99017469597445	0.3747156943042068	0.35478337951400585	0.07682281725856371	0.7480646091798288	0.8322425257115029	0.8865101186703346	366	46	172	287	73	168	170	208
KIAA0825	2.768310221231134	3.1415296023885815	7.8998504811913035	1.1951813906410154	1.246983779886859	0.07673105056508003	0.5647504994362406	0.6429291606096045	0.613915976033492	14	3	4	10	2	10	18	9
ASAP3	4.814011597256218	5.000159896899816	32.42330028228069	0.6213646231857994	0.6452684639015829	0.07670675852937939	0.7058945543400839	0.7684135075087206	0.8222597091487841	82	7	31	70	8	45	39	44
ATP5G2	5.623616553445626	5.774445286682412	58.45657235027355	0.9544285284498815	0.6720340463540032	0.07669893014321269	0.4974608696168125	0.7464157614188588	0.8126230077218791	102	32	52	33	33	71	76	77
TUBB3	3.388250197640024	4.379047578907599	20.477802404134877	2.8412101346236285	1.761778369942869	0.07663853427399775	0.33690306488160815	0.5766192585999014	0.48858033392032724	18	2	0	46	6	22	42	51
ZNRD1-AS1	4.073843119492178	4.27275545407333	19.130180142738954	0.8258373899367373	0.7569287702654436	0.07662822240058313	0.6278327485099944	0.7460319698689265	0.7856143640295993	32	6	13	41	7	17	31	31
DIRC3	2.2920451823162153	2.878492651050033	6.085305031979706	1.5602396434129768	1.466807829026525	0.07660535077345844	0.4703610346472256	0.6364038872431729	0.5709439084526917	12	2	8	4	0	8	11	13
IQGAP2	6.457032003802979	6.655716794247997	108.47090037409924	1.0915203196544303	0.7503219641288026	0.07649659511666952	0.4719430375793939	0.7223900623636066	0.7949110324980075	69	39	190	72	74	135	133	165
ANAPC5	6.3193240594671884	6.421043241558447	90.48729524854718	0.45243630610445695	0.4626574678572028	0.07636139870313591	0.7371653872059896	0.808828443211233	0.8700109803148557	195	19	194	151	25	96	114	124
BCL2L11	5.048416031742292	5.212804046600212	38.39227271330829	0.6703748120555464	0.6600710747263691	0.0763498540130232	0.6959295677010475	0.7520087240080193	0.8154623645621116	37	11	54	85	15	33	75	43
DCTN2	5.753178331940263	5.844476913900731	60.72296663358129	0.5948181252310201	0.4975818449553041	0.07631616674137888	0.6757976440683093	0.7933415756899329	0.86143217535884	160	25	75	48	27	63	70	92
APBB1IP	5.437778273349341	5.688324542397714	54.785664274434055	1.217434429164954	0.8526763044034628	0.07630447659396666	0.4257730678118822	0.69137151842552	0.7633748947026768	32	38	97	49	11	70	73	82
DOCK1	6.702705920599975	6.779379020052831	117.00513953154962	0.4307095614999919	0.4245475840956833	0.07628951822434228	0.7392571588304286	0.819117423058159	0.8755347808125569	317	27	201	138	49	132	152	135
LRRC28	2.592296653315453	3.0052559984901888	6.981495478190143	1.3361707857540674	1.3347405059281279	0.07627088277453112	0.5078624527669581	0.6314359379762705	0.5978008018970721	14	2	8	3	2	9	15	10
TMED9	6.334463628743742	6.405266009314977	90.76841432652446	0.5557827260682983	0.4465577158507049	0.0762564172098537	0.6646049936319365	0.808828443211233	0.8701796352742899	174	36	79	115	57	105	105	114
URM1	4.042071978554972	4.227356177932197	18.81579703569048	0.9316227017036568	0.7641652069528727	0.07617995695237322	0.5822191439105885	0.7471665509835604	0.7794324736207715	39	8	23	10	9	21	23	32
RABAC1	3.9136254828584436	4.1427799497804125	17.227695681745608	0.8706206287886032	0.8081847711150698	0.07615057324701945	0.6117111387906613	0.7331453681157101	0.7696428709974223	50	4	19	13	7	18	23	32
POR	5.9787663238407385	6.0793310758564205	71.19900718793461	0.4626834645813368	0.48731196738080634	0.07611833281167835	0.743020251209665	0.7968055790329438	0.8643140029186918	155	22	74	158	22	99	67	95
SLC4A7	6.144845268565023	6.213594319668841	78.91488762602344	0.49368642205995494	0.43900773466524123	0.07611766861281585	0.7139340135140445	0.8061418755022348	0.8719639286765082	85	30	144	140	33	85	104	94
NUP160	5.627019281207992	5.707956505324652	54.578009542138844	0.38982157448690546	0.42925227452619563	0.0760073842912829	0.7630894518381917	0.8168523900767679	0.8757508426918066	112	18	84	108	15	61	56	82
INTS7	3.7394932891985486	3.9364574954453	14.929638905070847	0.7881801425188253	0.7967148673038463	0.0759865994894073	0.6674942053192825	0.7443444962979554	0.7687205129811395	26	5	11	26	6	24	19	17
GTF2B	4.109220789384818	4.281117577110209	19.669633013849726	0.8831470009360332	0.7527858972269124	0.07596879284037529	0.590771956106545	0.7471665509835604	0.782983999286742	20	8	16	35	10	30	22	25
C5AR2	3.63804334848298	4.07189467565043	16.53321371143337	1.5106631810401443	1.2091738973158042	0.07595227722874162	0.49163842049127815	0.645764749662273	0.6468881729913452	5	8	23	26	3	13	21	46
PHACTR4	6.384683773855358	6.41922147316717	91.16170078834327	0.32774486031338185	0.3263721020926285	0.07594152972179319	0.7721811309697858	0.838860279029979	0.8947757593953959	195	36	113	157	38	89	114	112
CLIC3	1.5251205175269602	2.6542309848392605	5.143376126669542	2.7463970001162705	2.5796041952512647	0.07593806176220631	0.3040993882476531	0.4747718716615564	0.2970358206602507	7	2	2	0	0	4	18	11
RNF167	5.105348015530037	5.23348544925044	39.23669498521568	0.6880336520324779	0.5860648856721274	0.07593712129413761	0.6580099617740578	0.774017913730707	0.8386865422656743	71	20	27	72	13	49	38	62
CHEK1	2.747783710047477	3.5769763819444784	11.056918258897198	2.1872451564302726	1.6179862552436324	0.07582441470920717	0.37890638555231815	0.6269460458326408	0.5346787379257748	18	4	1	20	0	21	20	17
GLB1	5.147350146274541	5.393127210082172	44.53902784843344	1.1749578941203782	0.8743493583859122	0.07580928353035456	0.4443252306281401	0.6906212614499487	0.7592583446887711	44	14	24	51	36	70	37	75
RGS1	6.922592499570315	7.158470234956218	153.96023022361223	1.0803526639763332	0.7907925706149005	0.07579221846695104	0.4874445613160174	0.7223900623636066	0.7856143640295993	94	97	314	150	29	145	252	236
GAL3ST4	2.8774250545252262	3.4954305755581894	10.985873887975394	2.1287298720345835	1.6450334544284446	0.07575401052881026	0.3471641463908957	0.5966098280149664	0.5193971108526318	15	7	1	5	3	18	22	14
MGST2	2.527095507880842	3.0442443811555098	7.289478097029798	1.5373226565139817	1.5159433866919865	0.07574648911215354	0.49801200788862826	0.6111459731705838	0.5531259059779917	3	1	7	12	3	15	14	7
CD2	2.7466889884044665	4.1287435851174905	16.73778001452464	3.5395115265960815	2.3484587073352516	0.07574547477949169	0.14642814686264902	0.48218743782037576	0.3411299124618268	1	0	40	3	2	17	43	48
SNUPN	3.7083426664018244	3.9644890657951057	14.908108254431227	0.8237870541682518	0.8052886004523484	0.07570896427030807	0.6436005548390834	0.7471665509835604	0.7759464823171435	33	2	13	28	6	19	19	25
ANKRD36	5.813261173179275	6.154106472625055	74.13189858316682	0.912611297229684	0.8363914735273689	0.07552958163606267	0.6122358418037207	0.7343558448163044	0.7622875617150512	250	7	81	132	10	70	110	143
BGN	8.661498759399802	8.718381588288448	455.9270697500483	0.4448476419706627	0.39553673070839257	0.07551166286003907	0.715887109698057	0.8319266236633989	0.8828520260483689	1159	230	642	449	147	392	565	681
ZNF808	5.285864577532839	5.51454182638637	46.9187356693338	0.6098868716207384	0.6452309748695281	0.07543790551747216	0.7217259256921011	0.7739841719848082	0.8242357696149782	117	5	87	82	11	53	51	86
RPL18	7.22517683128898	7.272944345158157	166.25650956967866	0.39476698009062744	0.3672506573855896	0.0754054144434059	0.7420393659519984	0.8319266236633989	0.8863985598946895	413	75	169	249	63	157	229	197
ARAF	5.259842975960621	5.342326442805487	42.162150993674615	0.44302303897884326	0.4456006705238239	0.07529136931089617	0.742578062237238	0.8168523900767679	0.872119819084417	102	11	58	55	21	44	56	53
TMCO3	6.17191141627121	6.256486274149227	81.21224962304856	0.46743113424336497	0.44303159347170507	0.07524301928987975	0.7251496279858572	0.8160001665913355	0.8731505585017983	162	41	95	151	19	81	117	95
FBXO38	5.831031497941955	5.898297773769367	62.91817182634969	0.406047302194817	0.41577611117263846	0.07524296964994452	0.7501638318792797	0.8175734372235715	0.8796098199223409	95	26	119	106	19	76	76	71
ITPKC	5.691642658842406	5.7752832317299045	57.399217878821304	0.43930018438925045	0.43852867194747297	0.07521219412241392	0.7394064282645293	0.8160001665913355	0.8743226442836632	113	22	72	124	15	60	71	78
UQCR10	4.471685035882045	4.6460565777338445	25.642420088064046	0.8446425921057145	0.7077866084842322	0.07515773909698609	0.6240132449377029	0.7542365797713345	0.7989087900479828	51	12	13	40	10	32	39	29
ACTR1A	6.175481782281683	6.213127514703882	78.90532591992844	0.33649419894186944	0.339112099225637	0.07511224365781691	0.7711041520375211	0.8335886459904802	0.8903547175826633	160	30	122	103	38	93	77	102
SCLT1	5.109729276310287	5.199259011040269	38.433707913777994	0.6073857433108666	0.508087869849845	0.07510473588257924	0.6680077354389227	0.7961755216614809	0.8602906040809523	55	15	68	36	21	45	40	56
MMP15	3.2762224348211815	3.724592190870147	12.250722797742682	1.2969282368248163	1.1355958853506896	0.07504623697359122	0.5078624527669581	0.6643694940047341	0.6705484510669747	19	1	6	30	4	15	15	29
ACSL5	5.703615253330652	5.819561930029149	59.359481585733995	0.5533920525343176	0.534119248883482	0.0750014648623419	0.7103624945360854	0.7828295150038753	0.8572624090188833	93	18	57	144	23	59	98	65
TRNT1	4.335560411820266	4.448253402714969	21.95506201885392	0.5721588029721852	0.565828629158076	0.0749930723057682	0.7125391674399737	0.7914333323507194	0.8462489497948009	31	8	32	37	9	24	22	38
SULF2	5.901934841065463	5.951929207387157	65.71666664265976	0.420499298621374	0.3813293131925101	0.07496571677362342	0.7329738525129025	0.8281748790707983	0.882973944236041	106	26	107	81	35	60	69	105
PDXK	6.604891311070693	6.726477418084803	112.26844813059786	0.5540999418482403	0.5090171096288953	0.07485829777810427	0.7054699989327825	0.7994045190901684	0.8622633307162513	325	28	112	234	28	122	144	155
YPEL4	3.064073959018885	3.33070520312527	9.171670812151133	1.0103715862559228	0.9916235511038738	0.07477977980902362	0.5757252577451336	0.6906212614499487	0.7092389324161791	10	3	16	10	3	10	12	19
VTA1	4.532246834728027	4.661801009012901	25.645005245256463	0.5041776419630946	0.5832319997008342	0.07469174635255606	0.7480646091798288	0.7804277733819425	0.8462489497948009	41	7	35	47	11	41	26	29
MESDC2	6.240548637566938	6.290903456768702	83.13027813513497	0.366973934406102	0.36846169822020924	0.07457222224191545	0.7573791842682326	0.8298416464381125	0.8865101186703346	148	32	106	172	31	96	82	114
C12orf45	3.312964591684048	3.5641483731126358	11.213571968694874	0.9224337483541214	0.9360565365642393	0.07449083146995739	0.6255528669368682	0.7187004539200598	0.7289963597199824	14	3	10	17	6	17	9	22
PPP1R3E	3.0952670016387436	3.6517093945780075	11.477437871820612	1.0627071035631477	1.2690918861331133	0.07448665357536657	0.6590030118978557	0.6468260709211555	0.6328711734788744	16	1	17	22	1	31	9	15
OSBPL3	4.552449193200554	4.73751748387233	26.726783485160766	0.5354230907643012	0.6359945055011971	0.07440137458970013	0.7480646091798288	0.7696796998190213	0.831391428696442	48	7	48	49	6	18	40	51
COX16	1.7135203696536163	2.3972648115413997	3.890752925752343	1.7908493321872336	1.9268162826981976	0.07439710807918114	0.3875547988236075	0.5325522536046711	0.4533625161695939	5	0	3	4	1	5	10	8
CD28	2.2625150567770476	2.9145535321843026	6.447005628063685	2.079812946361322	1.7254966664329185	0.07435969071349208	0.372671084613127	0.5801170245199397	0.5128800168648596	1	1	12	5	2	9	13	13
PEX1	4.986184620654788	5.08829407220512	35.326359539702615	0.5791337000119137	0.5041518671202146	0.07431298132719902	0.6830778510160256	0.8061418755022348	0.86143217535884	47	9	59	48	22	37	47	46
APOBEC3F	2.661709804051708	3.15140756216254	7.737359090505962	1.2908704368005979	1.3548876202197064	0.07428301505065185	0.5509775509601383	0.6364038872431729	0.6048479234592117	13	2	4	14	1	7	21	11
CCT7	6.3010766286424555	6.3663020615747925	87.69340502406526	0.3926225126447331	0.4003466239938917	0.07427201982946896	0.755893744579279	0.8263858855911363	0.8828520260483689	199	25	100	140	46	110	77	124
TALDO1	6.602511403884919	6.725046676819011	113.46403025745643	0.6198790477755726	0.5568499445658088	0.07419613038942083	0.6680077354389227	0.7800452396452439	0.853268968499155	242	33	122	97	77	174	129	111
DOCK2	6.962349525830575	7.059272804532235	143.0180065260511	0.5946731609568683	0.4921797722141601	0.07413497543075219	0.6840502493225143	0.7983273685998509	0.8663706010117361	319	57	291	92	52	168	163	194
ITGB2-AS1	1.9454250984409547	2.774856326379308	5.340522236853939	1.835882175783909	1.7940354956209013	0.07404013872409827	0.4267010356874527	0.5900684063229085	0.5125933479440028	10	0	7	5	0	5	15	12
BCYRN1	4.186044677728355	4.414523751645243	21.454846508785494	0.9574550820109793	0.7865697552433099	0.07403275716875815	0.5667630265994685	0.7471665509835604	0.7844238341797884	20	4	20	45	13	21	36	31
DDX52	5.433058738223414	5.496212966124011	47.19332166209472	0.41362647477893305	0.4095693797057291	0.07400372951863703	0.7480646091798288	0.8238955096356946	0.8816517777097955	76	17	64	95	19	53	56	59
GCDH	2.9573796950279596	3.3798256448865582	9.318943078251086	1.3185319383478238	1.202499518169017	0.07397467146226319	0.49300046481573867	0.6487341121061524	0.6533440667659549	29	2	5	8	2	13	15	17
RRN3P1	3.613799329251696	3.938172591375662	14.560969573158845	0.899469467189545	0.8481976592611764	0.07395296054056998	0.633203184166484	0.7510364778335268	0.7686750829530754	25	1	31	16	6	15	24	24
SMARCA1	6.0953603935413065	6.187317148583079	76.98139579766801	0.44648351512588286	0.4648941210016284	0.07391041963103834	0.7480646091798288	0.8054855970629116	0.8717502751494908	201	25	142	77	25	101	69	111
SCPEP1	5.985162747742975	6.254035207353436	82.400422598264	1.3579977233000107	0.8965803848455033	0.0738050618954489	0.33690306488160815	0.6864425384133047	0.7638295350125878	71	63	38	71	35	119	119	97
THYN1	2.9013513761774075	3.5176220701343017	10.20693593875557	1.198553381782362	1.235861251885181	0.07369480656337252	0.6383234035563564	0.6795061598991553	0.6508977203731102	18	0	18	14	2	19	7	25
NDUFB2	4.427161697284517	4.641520444483779	25.625748593107314	0.9501834947539278	0.7500654381684806	0.07363514753261782	0.5527691284260396	0.7553351600259324	0.7943214322063662	44	17	15	40	5	32	32	38
ANGEL1	4.940783928920857	5.155828209132039	37.34831842161887	0.89736990995027055	0.7882423849461567	0.07363179523026142	0.607133471091953	0.727158155788073	0.7856143640295993	27	12	43	54	24	22	78	53
TSTD1	2.073996242465551	2.6374746456665186	5.171263276965118	1.461515061615099	1.7639535519143945	0.07357484629613135	0.5425976466915314	0.5616965401564141	0.49032164867106254	5	2	5	3	1	8	15	4
ANXA4	5.92802467318167	6.011495283621448	68.87735284200403	0.6245712357412676	0.4779117716972717	0.07356599362757975	0.633203184166484	0.8035014258378154	0.8693365180546956	92	31	58	111	41	75	90	83
KDM5A	7.229687774920599	7.2547278943966	164.2593298604255	0.27934495524139613	0.2906708534260259	0.07350790542734942	0.7956867752890292	0.8599847528943291	0.911395340033352	294	67	247	274	73	129	216	220
XXbac-BPG283O16.9	3.6125973636003743	4.289353716505767	18.64091845089701	1.264502739869304	1.1118345958485167	0.07349845841058489	0.607133471091953	0.7108047066586444	0.6810451450223468	34	0	38	31	2	15	41	35
COPS7B	4.5813636908655555	4.7872214410012734	27.841714606804615	0.6098367824142554	0.6098645995165191	0.07346962810156928	0.721214311042147	0.7944205626042428	0.8450001317254342	55	11	51	45	3	34	33	42
NSD1	7.133788397409491	7.230877427159678	160.18915214562008	0.4633028839037808	0.4480341169070272	0.0734691689547095	0.7351346227117076	0.8238955096356946	0.874649380333708	381	35	231	358	44	168	165	258
TANC2	7.023678582596871	7.064214666300513	143.3215167767117	0.34109384857628317	0.3312500843447169	0.07333994078984864	0.7635871096892785	0.8459589900444917	0.899444616382952	274	46	180	302	62	131	178	191
ZNF623	4.7885579951472685	5.000683668565414	32.64185044051039	0.5870872717414228	0.6823658088606813	0.07333688045689005	0.7441212045969388	0.7692322371723217	0.8178156607414265	87	5	32	51	14	36	64	29
COX14	2.5596883321715675	3.1791314052749433	7.66121280471925	1.4318350690991988	1.3078690923884715	0.07330388711282497	0.5170423651994559	0.6640619578883694	0.6328711734788744	12	1	10	15	0	8	14	18
TARSL2	3.844743241202752	4.1226187290719976	16.799973669436103	0.7785572927157461	0.8062136919965047	0.07329515819438182	0.6886836869558242	0.7508985776890257	0.7856143640295993	39	2	29	16	7	14	21	38
PPIE	4.281447210217326	4.504164558072249	22.925839144176948	0.9302680197025418	0.781513587584109	0.07323384421128243	0.6137292970303586	0.7464157614188588	0.7860690192170234	42	7	10	43	11	34	22	37
ABHD6	2.942538448143856	3.3427857003540797	9.522798373884866	1.3902206558200696	1.1889146364417003	0.07320536512757608	0.46201233467391706	0.6795061598991553	0.6472233260509767	10	1	9	7	8	10	13	21
IGKV3-15	2.13160422858333	3.6182161870181893	11.122315892802016	3.210129034750037	2.562466486473669	0.07317584579045058	0.33690306488160815	0.47098106968325737	0.3148823425906926	0	0	7	19	1	4	29	44
SSC5D	6.039850635137844	6.300532389313477	84.87879696725706	1.1439415818925798	0.8693618731158209	0.07315243784959369	0.48188028025865304	0.6937134742089757	0.7701849399569298	112	56	45	57	41	50	159	150
HIST1H3C	1.7717948120977172	2.881932513266665	6.08330500098368	2.849403372169186	2.247260190197843	0.07312714517172364	0.2456436858326138	0.5325522536046711	0.3848977477006196	15	1	0	3	0	10	16	12
PCDHGB7	4.045684374461127	4.336379546561746	19.974651957553974	0.714745643041389	0.8678614022593806	0.07307843537737087	0.7316410276676528	0.7261180776756659	0.7633748947026768	44	3	36	15	8	38	29	15
SH3BGRL2	4.980246028978673	5.055587131632736	34.454427435647936	0.448249551681268	0.45323059614009426	0.07304670561626037	0.7480646091798288	0.8170153954816534	0.8719639286765082	61	13	57	42	16	44	32	48
SAP30BP	5.6228953041956204	5.7700441640214155	57.00368649382902	0.5126429668170339	0.5265839742375003	0.07286294316451497	0.7393014631949487	0.8035014258378154	0.8627017617296832	142	8	90	76	28	70	51	95
MKL1	5.736609268304829	5.907856057915359	62.51820731819795	0.5175524023101716	0.5626745329232141	0.07282967288157861	0.7441212045969388	0.7933415756899329	0.8556862457795897	148	13	117	117	11	51	94	100
KIAA1841	3.6252300935911848	3.813190186614801	13.352030978574556	0.6696457362158733	0.7227185247147411	0.07282815158560606	0.7008583148491403	0.7687324949404065	0.8082514457282007	26	3	21	18	5	17	19	18
PDCD4	6.795964216622086	6.899044088516258	128.46703721834697	0.6640301575437296	0.520781838756026	0.07280608278085918	0.6224272011007024	0.7915747858670605	0.864222376052392	131	49	244	115	78	167	145	157
KRT13	1.6574816635598308	2.4267216206253823	4.042405983482858	2.0149442062013256	2.0442993001413567	0.07279006247280946	0.3444888283971466	0.5281896050680164	0.4373232751005964	8	1	2	2	0	9	6	9
TTC31	4.33868073140934	4.540612060001611	23.051225898003164	0.5949355653062122	0.6525139321514352	0.07277267055734765	0.7265448493275516	0.774017913730707	0.8314459246837053	60	7	38	30	4	19	34	41
G2E3	4.401269173926039	4.598627082067154	24.57578423024286	0.8782668610606845	0.7447273498659577	0.0727515761121287	0.607133471091953	0.7464157614188588	0.7988249110920823	19	9	57	29	8	31	39	28
ITPR2	7.397733165729147	7.427540225803468	184.74931103035397	0.2788561095595682	0.2913301046468055	0.07274070993553407	0.7968046920819838	0.8647989163062777	0.9152883845128668	425	56	296	308	77	193	183	257
TP53I13	3.7916236164051718	4.422314219299428	20.6118167147438	1.296569805777679	1.1471879162365934	0.07272649312256704	0.5530455249730968	0.6795061598991553	0.6692638268730521	64	1	17	37	1	20	46	35
TP53I3	4.258442402957038	4.680957058321518	25.90023179633197	1.3761702444675614	1.0139410703740932	0.07271939541597035	0.49108919386875605	0.6938561422523631	0.7202108248890454	53	2	7	47	15	35	38	42
EPS8L2	5.446954996383378	5.865448965258614	60.253267091288016	1.1427453180311324	0.9395187633684969	0.07269585323490659	0.5456080531631156	0.720009936528569	0.7424114593577852	240	5	36	88	10	66	96	108
ANKRD26	5.259622280009784	5.532723585658972	47.440912162132975	0.6853448247897335	0.7036342355966121	0.0726570840895013	0.7058945543400839	0.7692322371723217	0.8126230077218791	143	5	65	87	9	41	72	85
ANK3	5.717676507022154	5.807772092159903	58.95046169849365	0.4523653666094494	0.43840063814004554	0.07255473950908305	0.7368832984090792	0.8224053510150083	0.878650865528008	100	28	111	91	13	53	80	82
AP4B1	3.0366228326531832	3.494424970583102	10.09691153988658	1.1718631019057377	1.157068442288363	0.07254699068517549	0.5725238782799743	0.6633527023169811	0.6767764941290715	29	2	14	7	1	16	10	23
SP110	5.885109758327866	5.951765155856146	65.39715704199511	0.41992816590267773	0.40175727364773445	0.07235207928697453	0.7441212045969388	0.8268356988492285	0.885268351217837	93	29	117	119	19	74	75	83
USP28	4.691798623229024	4.915333278674706	30.49502186749772	0.5455157144368904	0.6610885395970584	0.07226086822852175	0.755893744579279	0.774017913730707	0.8289434238338457	70	9	43	59	4	48	42	29
CIT	3.9827537829189565	4.247333641547868	19.321174731013176	1.22828966812774	0.9163356382066168	0.07224234823567037	0.48414373434104385	0.720009936528569	0.7493768441683873	40	12	8	14	7	24	29	27
SH3TC1	5.2812386451396565	5.472404159484485	45.742120079485225	0.5393467665358443	0.6095081032159211	0.07215988287002972	0.7452458496592427	0.7796606921081044	0.8462489497948009	98	11	103	65	8	33	76	74
GANC	5.107050288847033	5.265365755746301	39.53877398759756	0.517495571798903	0.5415932701818341	0.07215781963714041	0.742578062237238	0.8012727772705593	0.86143217535884	98	15	67	57	6	34	54	65
TMEM106C	3.9287766993158497	4.066906537722344	16.43824340522336	0.5831102839885909	0.6280261430000734	0.07212438338702237	0.7228474086313331	0.7835615772704044	0.8344005007023084	29	5	25	22	7	23	20	20
Metazoa_SRP	9.52012145422605	9.793553765417439	965.9931361234256	1.1989177310114147	0.8360226214410922	0.07202803533594371	0.48414373434104385	0.7464157614188588	0.7856143640295993	668	697	376	1198	411	1097	1451	1459
GRAMD1B	3.145423257755372	3.5340317631874467	11.241552824516688	1.3547032990527497	1.1257795388684748	0.07199955633630621	0.464864155540817	0.6971819631120745	0.6709958166016748	12	9	12	8	1	16	18	15
HIST1H1E	6.198539194192245	6.320411988060717	84.46538411416638	0.5822666931484437	0.5087499133074986	0.07194804758709528	0.7043313881306067	0.8012727772705593	0.8650529766005467	247	19	66	148	36	86	103	129
SPTLC1	5.468057759539723	5.549313390414966	48.96087647272258	0.3554970514787552	0.43894083549192614	0.0719406270100681	0.7968162822076635	0.8192492215113152	0.8796098199223409	101	15	74	72	22	68	37	71
BRD8	5.793770205977119	5.936556079720523	64.04674581393952	0.5225088092260909	0.5076882152169614	0.0719048104861019	0.7288002796465296	0.8118133186266897	0.8663706010117361	187	9	87	99	26	71	79	91
CPNE2	5.007597877105558	5.1264169433177225	35.75064311364098	0.42411259461448786	0.5040393626352604	0.07190141784942089	0.7721811309697858	0.8012996242236693	0.8693365180546956	92	9	50	57	12	47	32	55
DGKA	6.021507013751325	6.1432057024095075	74.54499186575082	0.4723532677938438	0.5204568927265572	0.07189471410085622	0.7501638318792797	0.794278794993368	0.8643140029186918	106	21	174	112	24	50	91	148
TMEM219	4.650297766614802	4.747760858339473	27.786531043414886	0.6172940909067673	0.5227027822103077	0.07184623567314444	0.6782003966494586	0.8092647836333277	0.8599302918931173	49	15	26	37	12	27	40	35
TMCC1	5.521171446205794	5.597405908789042	50.77118796470656	0.4111440085705878	0.42460558276497834	0.07175719118253977	0.755893744579279	0.8238955096356946	0.8816517777097955	108	14	86	59	26	62	64	54
FAM192A	5.959499335288762	6.05005461377129	70.04445057410918	0.38779635824653097	0.4416681110231087	0.07166476641921042	0.7779364205601101	0.8211578227632736	0.8796098199223409	143	32	112	111	16	96	86	66
TSPAN13	5.2875156746493595	5.487190301072362	47.28983769314513	0.5488007018483928	0.7253102786232813	0.0715100668315601	0.783721232770439	0.7508985776890257	0.8125380004353738	61	17	41	77	25	74	83	23
LEF1	3.1005221128496623	3.623980817605863	11.475772902874242	1.3246694558137824	1.066039527665796	0.07139821068477988	0.5527691284260396	0.7464157614188588	0.7069805970895484	11	0	24	13	6	18	16	18
PRKCB	5.95152346002293	6.0809042537121565	72.62492701618399	0.8239512491338692	0.5947784986740672	0.07131860939055344	0.5527691284260396	0.7696796998190213	0.8496343044163404	99	43	92	45	38	97	78	95
GRN	7.794617685932352	7.990481840265768	276.28200650883093	1.0257141999036066	0.7069982164889399	0.07126288563094163	0.4789914817750496	0.7553351600259324	0.8237717809786889	257	200	150	298	128	341	338	408
AAMP	5.679035431801349	5.7592882924743725	57.13872706226205	0.37399281999179507	0.4456006839297845	0.07121576944938002	0.7923504112758766	0.817096665237716	0.878650865528008	107	25	87	73	23	73	38	96
LSM7	3.0008848391479566	3.4745470133612195	10.060163100005406	1.3362014667622042	1.1939681110085807	0.07120911647007927	0.5257375722590709	0.6643215965662874	0.668608889349547	18	3	4	22	1	14	11	24
RGS10	4.274666660817806	4.544505787045475	24.48705353010235	1.4475196982292284	0.9737948937590645	0.07116106091064336	0.33690306488160815	0.687006819629135	0.7435954863642706	17	18	23	13	11	32	33	36
TSPAN5	3.202237058574146	3.6442557400365825	11.330910583998959	1.0818271717535664	1.0581275238181471	0.07114747314271505	0.5930230425915302	0.6937134742089757	0.7185404288591853	26	1	9	24	2	10	23	21
CD300LF	2.495125293275877	3.0052082509971245	7.137864330545207	1.4717849588083864	1.482491882864438	0.07111049995370831	0.5193674385296723	0.6314359379762705	0.5783941570316805	4	4	9	6	1	11	5	20
GSN	8.140706789465016	8.184800064941271	313.6217659194859	0.3419152657641777	0.33170866843606645	0.07109494756336752	0.7651681857641919	0.8531661335577774	0.9064308246306433	661	108	656	479	91	268	390	442
RSPH3	4.7254617130174985	4.831882344478385	29.10969488751522	0.5438092981682197	0.5057097043134584	0.07106277638483093	0.715887109698057	0.808828443211233	0.8663706010117361	37	8	50	51	14	28	37	44
SLIRP	3.9702765398141717	4.14017788209028	17.950940707138987	0.978884240997529	0.7424663699446772	0.07106204188360539	0.5423392159002747	0.7694989416616272	0.7928580630113323	24	9	12	19	11	21	22	27
CLEC4E	4.176421827356048	4.582482060522697	24.960158601624858	1.8784713502042263	1.1937110057895837	0.07088532772130764	0.30496971287738406	0.6468260709211555	0.6801048063158067	10	12	34	7	15	33	32	47
RPL14	8.030454213395965	8.060822674110055	289.2354489807668	0.3522387944736848	0.31270987710507864	0.07080627070729568	0.7480646091798288	0.8567453008092232	0.9111738775444506	461	138	361	404	158	274	371	344
NCBP1	5.3900236668353125	5.579446481574755	49.603769220210665	0.7381315481069853	0.6359592185672799	0.07074706195414156	0.6329403224570068	0.7739089368118539	0.8401110845357667	62	11	52	149	14	58	69	68
MLH1	4.868298183404685	4.992494417583374	32.543070256673595	0.538558872091711	0.5212669012888231	0.07073413313401569	0.7251496279858572	0.8018220801774149	0.8650529766005467	76	8	30	63	14	36	37	50
COMMD10	4.06055480862673	4.2386208818596325	18.616560967333967	0.6532117736938967	0.6849552787444761	0.07070746981607494	0.7147008562674717	0.7696796998190213	0.8234547274684824	49	6	19	21	7	23	16	36
LOXL2	3.74386575139273	4.187974311889976	17.4646513225838	1.1435036550837052	0.9861199414683812	0.07064029512436752	0.5757252577451336	0.7223900623636066	0.7424114593577852	42	1	9	40	5	24	20	36
ZNF852	3.0838744523953343	3.475016854346309	9.956065705653302	0.9500495130740132	1.016588821025857	0.07063832265039985	0.6489419230828176	0.7108047066586444	0.7382059693338734	16	2	16	18	1	16	9	21
ABCD1	3.1201137715992804	3.767252081131629	12.82549431726695	1.2152255715058504	1.2495977125109679	0.07058613413025272	0.673888085606778	0.687006819629135	0.6537011383015574	25	6	16	11	0	5	30	29
LPCAT1	8.008241720800807	8.072909202199202	291.45230087112685	0.47485115115434423	0.40697380654930954	0.07056536013559545	0.7129891144354773	0.8308259456610665	0.8857809507136121	539	159	236	466	123	243	407	395
PTPRA	5.86811148701295	5.954448912976331	65.35085543432724	0.43773723881702103	0.42481753575901726	0.07055773371968731	0.7441212045969388	0.8246590045662509	0.8833414873089495	131	28	136	83	15	67	83	86
IFNGR1	7.695047967021874	7.831162994161293	246.4021727327518	0.7239288922955545	0.5751650565802764	0.07053083911072121	0.607485017279868	0.7872194632262498	0.859917360406893	207	78	413	246	176	356	277	279
WDFY4	5.025528025700997	5.252453240587269	39.14179485759139	0.7991801319425762	0.7055324759857461	0.07044545706350712	0.6680077354389227	0.7650127260942651	0.8217763826957415	107	8	80	21	13	51	39	69
NIPAL2	4.5703408338130265	4.7077929222795225	26.764148121975296	0.6454474901641247	0.5640864583156143	0.07043091944623733	0.6755071474625446	0.8058448228855484	0.855115670884219	46	6	26	42	18	34	30	36
NTPCR	4.488580108180821	4.6369077380082215	25.727760537724002	0.7106005756396101	0.6489367700606116	0.07042052587271835	0.6623056665513836	0.7783462961519272	0.8294384488028843	35	16	24	35	9	42	24	30
ZNF594	3.752901515026648	4.154412556149321	16.902943823836896	0.8000438666427084	0.9545275867945001	0.07036127508198649	0.7168092897171244	0.7200062963026683	0.752690334824273	48	2	25	20	3	10	23	47
CLEC14A	4.733220733706362	4.897262906070412	30.5763548096371	0.5652219335876872	0.5836353522248094	0.07032673509824679	0.7279229925495768	0.7993552646716174	0.8530674164456127	62	5	36	44	19	45	39	30
PCMTD2	5.31722740074011	5.400559435431449	44.59255861351813	0.5955198687960434	0.4692283699860114	0.07031838697593809	0.6603723258389795	0.8175734372235715	0.8714765397176476	59	18	57	54	29	39	51	73
RARG	3.4020393024835185	3.75734696292805	12.501129705921183	0.9345571228789922	0.9057706611162576	0.07030424043702505	0.6327771040339618	0.7443444962979554	0.7638295350125878	36	1	12	18	4	15	16	25
TRMT61B	2.8046586607553143	3.2118608359551186	8.09177631061125	1.1243819995935953	1.144696153749743	0.0702591985456947	0.5740662939893197	0.6722182696358262	0.6914209092862466	22	2	9	7	1	13	14	11
WDR44	5.223197095744247	5.389667189523751	43.55362501086484	0.5852982376423345	0.5664776397936834	0.07021842857574745	0.7147008562674717	0.7993552646716174	0.8602906040809523	73	6	90	52	24	62	52	49
DUT	3.862988568042304	4.064479162558193	16.51408215494298	0.8349071555106472	0.7364755428530412	0.07020444024270647	0.6334514926630076	0.7704135156284528	0.8047403586017535	35	4	11	22	10	22	18	26
TWF2	3.6484878104918637	4.259814801297602	18.727693643437643	1.7533169034496305	1.2621084597991672	0.07016817825033492	0.44568138780693684	0.6531851887028033	0.6533440667659549	57	7	22	3	1	28	27	36
CEP152	4.746339759603354	4.921963943748327	30.81572394589358	0.5233355887033555	0.5958627126032555	0.07012962906673417	0.7503855238399508	0.7933415756899329	0.8530674164456127	77	5	54	34	13	46	40	31
ZNF354C	3.095797994018059	3.5050389425402377	10.386222150957963	0.9202511930113608	1.0881667438847897	0.07011058244774059	0.6960435131674921	0.6901341876974095	0.7068136370172173	14	3	20	13	1	15	24	8
CYB5R1	4.51154761732901	4.6539637632278135	25.829422920849957	0.6820769460823819	0.6113337434204187	0.07005006962608763	0.6782003966494586	0.7913902089465057	0.8462489497948009	50	8	35	20	16	38	25	34
OCIAD1	6.0757121743358375	6.150087306805063	75.90894091428501	0.5480125403820925	0.4387707724466955	0.07002419441651674	0.6767665561920125	0.8210447387006481	0.8810501084813935	100	30	78	118	49	94	85	89
AKAP13	9.687827826385666	9.700694675921115	903.1941675306643	0.24913362056197805	0.246436266602657	0.06998187304887994	0.8022740616707953	0.9017026894496216	0.9263524190094578	1567	397	1611	1300	392	796	1103	1132
GEMIN6	2.847079447850633	3.1854036254086444	8.055042363425935	0.9665035318434293	1.0949725143901046	0.06997103312644132	0.6482821502000524	0.6822775345311833	0.6968509178022539	15	2	7	10	3	9	7	22
GNB2L1	8.577949773238572	8.61284959085506	424.30199269666895	0.36825995456782956	0.32228472797601854	0.06991223532009413	0.7452458496592427	0.8599847528943291	0.9111738775444506	868	187	611	415	230	424	459	582
ZNF740	4.782841079380291	4.889754921232354	30.540720226544824	0.5114890406718775	0.48949401829896166	0.06987930949991686	0.726616011996382	0.8211578227632736	0.8712918005404438	57	17	43	41	8	33	29	51
ZDHHC12	2.8454096499937553	3.265491729375037	8.357652668192346	1.085940348019509	1.1298645254760218	0.06987467584547884	0.5935587603097372	0.678283238581769	0.6964055768143717	21	1	7	12	2	9	10	22
GPR75-ASB3	3.421900341666392	3.740933854524534	12.48178609875541	0.8022881713962662	0.8527578075654334	0.06986556363171048	0.6971237498162461	0.7569843459219402	0.7844238341797884	30	1	16	17	5	17	22	14
ADI1	5.501634857341845	5.651731151059414	53.19974712663931	0.798223123456476	0.607705880502331	0.06985567332806157	0.5822191439105885	0.7784595699477446	0.8484050171748001	63	15	38	99	37	65	75	60
ZNF708	4.6720738619632725	4.968396761482706	32.09847234994816	0.8622253128679658	0.7335166998815323	0.06979973550961914	0.6424228736462099	0.7724316024750767	0.81369274302385175	39	17	56	55	2	32	55	43
TRAC	3.365180635157887	4.1179940418970125	17.45068202223422	2.555215824722059	1.7065243489025101	0.06978545333905298	0.29160537664070457	0.5900684063229085	0.5531259059779917	2	6	28	3	8	15	46	30
RASSF6	1.9269537995179757	2.884967165577018	6.0848275579025914	2.357413227257377	2.066820677724365	0.06974580579953403	0.3094432182025328	0.5616965401564141	0.4445035395325958	2	0	2	14	1	6	20	11
RPL19	9.067896766343564	9.106782190920823	598.071089736094	0.37555961691267475	0.3330623605757494	0.06971040609888272	0.743020251209665	0.8599847528943291	0.9079299266457174	1335	288	672	652	303	680	645	727
ATP8B4	3.703125333632584	4.027553468765592	15.677137646708935	0.8211305684247607	0.798439149296992	0.06955591079824083	0.6901310696488275	0.772180239331491	0.7973368175557612	23	6	27	29	1	25	18	22
SMAGP	3.18589956865629	3.631448009227845	11.6012648083358	1.372538573535867	1.1438754714487376	0.06954346522804099	0.5106476286926034	0.6853288865997167	0.6906105271336396	6	1	13	24	6	14	12	29
RPN1	7.63662380344494	7.684520557442072	221.99407914506776	0.3969620197253921	0.3521877931480059	0.06949873663441863	0.73642104794471	0.8448959333611838	0.9028988934416868	467	75	314	232	136	263	227	277
RPS27	7.7577847833783355	7.90076536901467	259.5128440849816	0.8391080990609548	0.594124031929087	0.06948218850519451	0.5423392159002747	0.781289905766815	0.8595877930784276	236	132	290	198	182	286	345	351
ACOT9	5.310215592432227	5.3962894739147265	43.689376708156274	0.40731774886612904	0.43442892851952314	0.06944949492402352	0.7627182116531614	0.8238955096356946	0.8833414873089495	84	13	91	58	16	42	46	73
PRICKLE4	3.210553106326836	3.5803900980047922	11.182889071164158	1.0358090148212695	1.0818808720756623	0.0694180832262424	0.6589662015707042	0.6906212614499487	0.7101367844181385	18	3	5	21	4	19	7	25
BET1	3.127116296186191	3.447430991129002	10.125938710097381	1.0617601559228986	1.0274711497360356	0.06937382593754987	0.5879174944493352	0.702872684288277	0.7276901328047863	9	4	21	10	2	18	14	12
UBA7	5.340211271847794	5.48248947184855	46.08498841845628	0.4633176812739356	0.5017157250779442	0.06936151761910767	0.7537654375185162	0.8134365388828299	0.8726434320059931	127	12	80	72	9	49	54	72
LPCAT4	3.8693472067088246	4.188957926314077	17.66442617509814	0.7734848469174627	0.7527704573135798	0.06933205060430811	0.7050701187312909	0.7818987624416159	0.8125380004353738	41	1	30	21	8	16	31	27
P4HA2	5.585160108312186	5.872267207859735	60.87084203937099	0.8622834013582948	0.7386362048179397	0.06922463316218301	0.6354289334392369	0.7692322371723217	0.8126230077218791	143	6	41	160	19	61	75	119
GPATCH2	4.77417678303598	4.890550022989997	30.31679197895354	0.493901351764051	0.49206990051814986	0.06916535228824316	0.7424542769545923	0.8192492215113152	0.8715220080734615	64	7	35	51	16	25	41	48
TMEM91	2.402009517155167	2.965513866808042	6.6615495672694305	1.6720881153206024	1.5024429990131276	0.06914172644070134	0.47243409433011313	0.6298447512802129	0.5919696516852124	2	1	12	8	2	10	7	18
MAP2K5	4.039877956911238	4.260633592376862	18.69652336499492	0.7096467394452551	0.7194591005402748	0.06913501180706724	0.7003602121834577	0.7692322371723217	0.8222597091487841	56	5	26	17	5	16	27	35
ACACA	6.325750011801163	6.441987600318961	91.87317542362634	0.4880143777837061	0.4663638262373105	0.06913364835134096	0.7362174717917975	0.8224053510150083	0.878650865528008	225	17	101	207	34	112	102	123
DNASE1	4.73088360324045	4.866417009818894	29.719422401274706	0.5352752086150525	0.5433751241493817	0.06913329923155846	0.73642104794471	0.8012727772705593	0.8646702875497927	71	12	52	29	8	24	37	54
HOMER3	3.8279934643302034	4.069493912724488	16.079723135807505	0.6776178829307938	0.7331926019581411	0.06912025488977311	0.7098069078923027	0.7692322371723217	0.8204035520582974	36	4	32	19	3	15	28	24
CFI	5.105724017191797	5.321412399768706	42.43834997711388	1.1583012468646374	0.7808678178073287	0.06911905833542316	0.4675861381758003	0.7442728724406207	0.8053212370461814	64	25	18	37	24	37	56	79
CDC23	4.035698132469758	4.196685555998525	18.315983660089135	0.6686091797818968	0.6495867801502782	0.06911039145157045	0.7008583148491403	0.7933415756899329	0.8340189945220493	39	10	18	22	5	27	19	24
ARF5	4.074491667309004	4.463791528957683	21.852336821449768	0.9139731588829082	0.8566876780390917	0.06905526776477892	0.6767665561920125	0.758661990795039	0.78413454555383455	59	10	22	28	1	15	36	45
PPDPF	7.273551936829557	7.379884410366819	179.78345336248813	0.6486124674174901	0.4978864363854976	0.06903621278882258	0.6330483538066133	0.8099964022955788	0.8728747147785609	346	115	121	267	57	179	246	236
PLCH2	1.7480915302444588	2.4565111840217813	4.134933216060007	1.859557098357501	1.8536312845629181	0.06900432344544459	0.3875547988236075	0.5725343420986831	0.5134412574382002	3	1	7	3	0	7	6	11
NOL8	6.383242472495993	6.455274468565159	93.10333432943223	0.4041581354408789	0.384535530654914	0.06898836431088606	0.7501638318792797	0.8319266236633989	0.8932490896452746	186	22	113	206	42	95	109	128
CD7	1.64015148792679	2.56581607171846	4.573522806179669	2.195539859947307	2.182954320846017	0.06898501559109452	0.37550193316406666	0.5293994533866279	0.4233987030894021	3	1	8	1	0	3	12	14
PLGRKT	2.1245881104527182	2.9859726721593227	6.951554909116377	2.415349343302251	1.8872802216335989	0.0689749291670077	0.3892881068219897	0.5966098280149664	0.49404163718910593	5	3	0	11	1	6	17	16
EFTUD2	5.9588192551095736	6.069612573819082	70.73739363554213	0.43578563150949384	0.4528074670146191	0.06895523135474806	0.7595410048400283	0.8246590045662509	0.8816517777097955	159	30	102	130	13	79	64	118
HEATR5B	5.315865568021191	5.4269587405832205	44.838016143952686	0.4884748299520997	0.4973304830391371	0.06893186339218985	0.7501638318792797	0.8107539891150722	0.8714765397176476	107	18	40	75	16	30	64	76
HMOX2	4.807758972988035	4.994194786916857	32.603253082846706	0.6507169373353819	0.602225827090562	0.06882488735561328	0.7048308314400301	0.7956335495865863	0.8530674164456127	87	15	29	54	5	36	48	42
SBNO1	6.86565344571565	6.903878797191047	128.1150143221013	0.3158352524605665	0.3146157579147974	0.06879648683395578	0.7839101903541954	0.8518864436887368	0.9139983672517683	251	43	159	259	57	147	136	155
ACSF2	3.7772855764376545	4.3188467014372796	19.63215627794981	1.1849238854635356	0.9117389138685726	0.06868203998555948	0.6225460915979534	0.774017913730707	0.7638295350125878	33	9	18	43	0	24	34	27
RHOJ	4.448581202311199	4.61985592928812	24.596820284084707	0.581645076208872	0.6084791606184631	0.06862161412444664	0.7244114435376992	0.7883732017635784	0.8555242448248562	44	7	58	29	6	33	25	38
GMIP	5.1949250939875515	5.38627962331448	42.984406814633196	0.596411182424664	0.5921937917226671	0.06854800682789924	0.7147008562674717	0.7933415756899329	0.8595198089693943	78	11	111	59	7	44	50	76
NRBF2	4.225636299170981	4.438861116184798	22.056280382165383	0.8599913486538416	0.7470214519685305	0.06847072849502846	0.6122358418037207	0.7692322371723217	0.8100190026181259	25	5	19	35	16	31	17	40
CCDC23	2.5799209987425185	2.982092673368955	6.890456729503652	1.0238986379332384	1.2707397498858228	0.06841971723818807	0.6680077354389227	0.6509850132770054	0.6524669176688752	12	2	8	5	2	12	15	5
PARP14	8.641070321403369	8.662276198284472	437.9849012520099	0.2606372947985855	0.26359500770760247	0.06839060150630746	0.8028194344335922	0.8851498554560493	0.9242912956848403	776	150	723	846	185	486	496	479
SGCB	5.696450096312602	5.757541121616122	57.48740784041389	0.49748392279009124	0.3969647004096857	0.06836659807379857	0.7043313881306067	0.8319266236633989	0.8865101186703346	90	24	63	79	36	65	62	74
MFAP2	3.968835978820663	4.7053244758182595	26.595450648051816	1.6986013938704831	1.3093748788706012	0.06830501748019405	0.4735653802405946	0.6531851887028033	0.6556283773943883	24	0	37	16	21	15	50	67
CLN3	3.6160970368999905	3.970403813994112	14.853937223497645	0.9184155864509053	0.958485375089858	0.0682031788125961	0.6680077354389227	0.71951521818992	0.7585089695032631	46	3	18	10	4	12	16	41
HIST1H2AG	3.3390557137741896	4.058657389635021	16.967518194190607	2.4235570079702526	1.6712699635256256	0.06819519517635919	0.3094432182025328	0.6029906323541456	0.5697059679375888	7	5	1	17	12	29	37	17
DPY19L1	5.892831965248128	5.958441663143755	65.67688872770653	0.41492428014587246	0.37984039737750125	0.0681756760223593	0.7480646091798288	0.831986857745466	0.8954167739346698	128	19	70	130	34	66	76	91
NOMO3	2.3620362846135117	3.0410970268678543	6.855997413426349	1.5903629664436063	1.4434030808719949	0.0681726114909099	0.48188028025865304	0.6490669683250389	0.613915976033492	19	1	4	9	0	14	9	13
TMEM150B	1.9717804176515044	2.588333226204811	4.631829949486292	1.5083649973620339	1.582183080667536	0.06816689475930593	0.48414373434104385	0.6261538929614449	0.581767938242935	6	0	6	6	1	10	6	9
STT3A	6.410853349943813	6.482500273243252	95.73581758474691	0.48385670291718813	0.41364013292984	0.06809667194182314	0.7139340135140445	0.8281748790707983	0.8865101186703346	205	34	99	107	61	121	109	105
LINC00493	2.015286743974615	2.8620285125489944	5.932295463719032	2.174314973908983	1.8116761030996846	0.06796590000664182	0.33690306488160815	0.5998609172191742	0.5286476328626423	6	0	1	14	1	12	9	13
MSRA	2.895873395440471	3.189988688866075	8.411729747097223	1.0091009730110772	1.056665124040217	0.06795489343511178	0.6252316847271727	0.7108047066586444	0.7092389324161791	14	4	8	6	3	13	15	8
SPINT1	5.462783594606931	5.530704982529856	48.42537601880634	0.4373398024240958	0.39982887221697944	0.06788334586295891	0.7441212045969388	0.8319266236633989	0.8879170114825203	86	18	51	100	21	48	58	67
CD96	3.2189480246025	3.8688116104336583	14.09598405431909	1.9850658856007724	1.4866707922411933	0.06785391606197795	0.3892881068219897	0.6362262110740341	0.6039204714952813	4	3	37	4	4	22	34	14
IL10RB	4.6433261324617074	4.777521818913459	28.26210877000322	0.7421022422748467	0.5897136899866763	0.06783104676022202	0.6402652296604551	0.794278794993368	0.8556862457795897	30	11	26	56	15	30	29	49
ITGA4	5.79709066240404	6.04440858692947	69.77433998482874	1.0570589163925914	0.7551836158934608	0.06782401076578785	0.5505123418686156	0.7520087240080193	0.8170208219787589	86	26	197	28	20	79	82	125
VPS41	6.384629509757975	6.451346734099654	93.56969582774565	0.4817825291584903	0.39317492675220134	0.06780605559938331	0.7058945543400839	0.8319266236633989	0.8903547175826633	145	30	95	166	60	88	117	127
PRMT1	5.123374539104572	5.263307571547594	39.30705798109201	0.4305617878374227	0.5013057392545345	0.06779022610395816	0.7731621143769728	0.8160001665913355	0.874649380333708	106	9	60	68	10	47	38	64
GHDC	3.067977788705373	3.5078690878907355	10.086597580298395	1.0032431266975477	0.9985167615571315	0.06765026588823315	0.6240132449377029	0.7326542577868039	0.7540618992801933	25	1	15	16	1	15	12	20
UQCRFS1	4.459592284380221	4.679949754992182	25.811321534865616	0.6920020996778851	0.6702444871023913	0.06761907917457816	0.7058945543400839	0.7818987624416159	0.8396449539683839	51	11	22	57	4	35	23	45
MRPL2	2.8118750488828708	3.135706183116233	7.756925415950653	1.0179199972549708	1.0078216830633742	0.06759207435544679	0.5981107259991526	0.7295775624006412	0.7413557545851259	10	1	10	11	4	9	10	16
SLC15A2	3.4734588881521358	3.7427073136053535	13.257786836327252	1.0943335050603635	0.9473720357996135	0.06757435153805293	0.5541200014445196	0.7401975304997546	0.7508061433038838	13	9	17	9	4	13	27	15
UBR2	6.923203145899402	6.957757985489216	132.9408481915639	0.2889758354096622	0.2957473922421679	0.06752968733668942	0.7956867752890292	0.8613799609324784	0.919961234094461	283	42	262	190	53	135	151	169
AGRN	5.877820220745878	6.2924385852796405	82.14021166332492	1.0634893019740388	0.9199493403170484	0.06752404446904428	0.6224743323801831	0.7443444962979554	0.7638295350125878	225	17	37	202	8	54	167	146
EP400NL	4.910578072361439	5.147583999451259	36.07495599460079	0.5943225540371134	0.6338138370604776	0.06752095403984577	0.742578062237238	0.794278794993368	0.8484050171748001	99	11	46	66	4	29	63	53
NBR2	2.147295053417404	3.1163672230625434	7.548535125356846	2.4457207364118103	1.801132137045557	0.06743969465834924	0.3896840249117521	0.6314359379762705	0.53214770729907	15	0	0	9	3	16	9	17
CEP89	4.677139042229175	4.850563296302382	29.094664992209964	0.571166847904416	0.5697413259409785	0.06743244175511932	0.7274933139802877	0.8012727772705593	0.864222376052392	82	5	29	52	11	33	35	45
IGHG4	1.57788724845467	3.0606765466748764	7.002078273534798	3.15792875837956	2.6949478077052698	0.06741618572710587	0.2982452566810595	0.4747718716615564	0.32788144853176043	0	0	5	11	0	3	26	20
CEP112	4.760653612018271	4.955956327599371	31.327164560055156	0.5289517225862475	0.5679138780238508	0.06737790840241549	0.7480646091798288	0.808828443211233	0.8643140029186918	77	4	63	44	10	32	47	43
PLXND1	7.627179836636008	7.7464325616453165	229.79858794462035	0.5305657918658186	0.4727800741574191	0.06731370426128234	0.715887109698057	0.8281748790707983	0.8796098199223409	766	46	298	375	64	279	223	345
ZNF610	2.1388187336028897	2.9759269889822964	6.3227610330526565	1.6860175860030593	1.5878797571204781	0.06728708313986712	0.4976039882286256	0.6410792026695054	0.5905830183553736	11	0	11	7	0	5	11	21
NDUFB11	3.849475334644387	4.112373040888025	16.907954251661835	0.8733656180088075	0.7977420659644291	0.0672806371031679	0.6456921228672878	0.7684135075087206	0.7989972180373225	47	3	12	18	9	14	30	27
MKKS	3.2985163798328694	3.530620806760098	10.80107491498705	0.6956995390208799	0.8418191100180541	0.06726117595565956	0.7251496279858572	0.7520087240080193	0.7871583319157939	17	3	14	16	4	19	15	10
CD3E	2.7955683267287794	3.7098508288282668	12.250459460756177	2.7459466635624077	1.8021496955817056	0.06725347832097829	0.24285540305719888	0.5930019084274039	0.5346787379257748	1	2	33	3	2	15	26	28
TYSND1	2.2495953837141323	3.042439892008204	6.723334665052958	1.7337512491303027	1.4602236124565007	0.06724121118171077	0.4602483252623779	0.6633527023169811	0.6168678043418367	13	0	6	14	0	9	12	16
PREX1	7.702009226646914	7.815125861054259	242.08775452075218	0.5688468815338373	0.47700242625360506	0.06719986473709937	0.6886836869558242	0.8243023582032045	0.8816517777097955	439	68	683	248	64	237	336	319
TSPAN6	4.192483217635213	4.385334350939061	21.11379379456559	0.6851363488471659	0.6872531296098323	0.06716168865157232	0.7058945543400839	0.7813969356524384	0.8293928235370246	31	5	29	23	14	13	41	30
NMI	4.8009188559167715	4.929020536132768	32.04040312436376	0.832042130893148	0.6020739165450313	0.0671422646137493	0.5705846392969196	0.7933073991331202	0.8530674164456127	29	18	35	38	18	42	37	39
HDAC2	6.416454097492395	6.484947301190159	96.00324461911464	0.48252870857329433	0.40342548579781135	0.06704127041424458	0.7058945543400839	0.8314772298479465	0.8899837294141758	138	34	110	140	65	119	90	128
HBB	8.972164662620619	9.286803290912307	673.9321732619193	0.7444906414565726	0.825621578299671	0.06704016641653888	0.731410872128871	0.7692322371723217	0.7989087900479828	1306	236	1647	488	88	599	368	1983
RAB20	5.253971363612047	5.356100413144278	43.44996252855242	0.7291297408401415	0.5199420275302792	0.06693079091560937	0.5823627998174781	0.8089055942710817	0.8693365180546956	48	26	48	50	23	41	49	70
CD2AP	6.837559878636488	6.874197432895519	126.0081400659127	0.32787668702518835	0.3131340903848064	0.06691586069070381	0.7751746140861852	0.8536208802968488	0.9163599095093001	202	48	171	205	70	127	170	131
FGGY	2.9682944671773837	3.278294433335307	9.262589293560588	1.2982583370290688	1.0952821098775811	0.06687141325173239	0.5069762440337251	0.712638796124217	0.6927945671828362	12	5	6	5	5	13	10	17
NDUFAF2	4.29732166541368	4.449680093149138	22.267844676410586	0.6293424478022559	0.6362487336622447	0.06675803209759928	0.7244114435376992	0.7933415756899329	0.8462489497948009	38	9	19	30	12	36	16	32
FAM134A	5.541558649406072	5.608274988143027	51.39513305520242	0.43030351911607145	0.39469435279873716	0.06675509843996941	0.7497586479159943	0.8319266236633989	0.8903547175826633	97	21	53	84	26	39	64	82
CYB561A3	3.793406449130504	3.9719761732905376	15.44895646102895	0.6701028360207165	0.7084895397790286	0.06666191780935773	0.7168092897171244	0.7800303046530453	0.8227923238314552	27	6	22	14	7	13	31	17
CARD11	3.0718013901306103	3.723724002297655	12.062608451650599	1.6069670723250764	1.3228396085594318	0.0666356006592196	0.44935032252567436	0.6528339525550335	0.6533440667659549	12	1	37	7	1	10	23	30
NOSIP	3.985817709320083	4.219343468582676	18.182151496219962	0.6874626106519707	0.6562630081851714	0.06660704106582871	0.7058945543400839	0.8012727772705593	0.8466537002602138	41	2	19	33	9	20	23	30
PRDM2	7.2004380861186394	7.233018098193834	161.9969730942051	0.3243605021321519	0.3022400047696288	0.06660016006640121	0.7722743751118274	0.8599847528943291	0.9170192666536975	280	67	282	193	83	135	181	245
HIST1H2AD	2.8088126565341343	3.219115587143383	8.150977148415238	1.0805130764666615	1.1109394349057533	0.06648256858938457	0.6010054442701135	0.692914560518006	0.7202108248890454	11	2	8	18	1	15	8	15
CTSB	10.842724996081062	11.19692888440505	2557.687928319068	1.3486148134364306	0.9265996397017044	0.06647828725691021	0.48088194784035276	0.7555681454007638	0.7743196342254801	1851	1855	873	1634	1368	3887	3237	3649
NCAPD2	4.98631758890047	5.166627654728144	36.77442066493074	0.4183376481426213	0.5962900816135519	0.06640365731635214	0.8120195340530529	0.7948206353263314	0.8602906040809523	104	9	45	58	10	66	40	32
TRIM29	1.8602571076092735	2.503200173541186	4.5970967424437985	1.78050771279681	1.7097075778929935	0.06640199539077934	0.4257730678118822	0.6298447512802129	0.5417941804481877	4	3	4	3	0	6	10	8
CRIP2	5.667395073741362	5.764375371953858	56.78715644955832	0.39337203300951334	0.4241817379651094	0.0663697009998113	0.7733262249910374	0.8287600784671573	0.8879170114825203	139	13	112	73	21	49	80	79
INPP4A	5.6861879991997215	5.831729410752246	59.892549135662456	0.5697996965622392	0.5525186618900334	0.06627076116758933	0.725994416908952	0.7973194334207109	0.8663706010117361	68	23	146	81	16	39	93	100
POLR2I	2.6345859699689074	3.109030931487913	7.9033131520014335	1.3424259365472877	1.326073576800043	0.06626889196616757	0.5628103234890577	0.6643215965662874	0.6422512092594199	11	5	3	9	1	16	13	7
RPS15A	6.897692483823781	6.983590374088477	136.84856760505357	0.6408734975630795	0.46592762199802173	0.0662423256448128	0.6029838175911079	0.8160001665913355	0.8816517777097955	152	81	165	140	76	137	175	182
ATP5E	6.2653863722977094	6.468806279174815	95.61398143833613	1.090051201704048	0.7190794121128454	0.0662201125963606	0.44935032252567436	0.756915982802831	0.8344147141967789	98	48	56	80	72	133	97	142
STAT4	3.322382286864477	4.3607052946720035	19.998695663342197	2.6306127964598853	1.6769150088932097	0.06618186171713962	0.30682626988123213	0.6243296852770838	0.5609094900745993	2	4	52	19	0	22	29	62
NUP210	4.9265426344526535	5.1138197719457965	35.23898135840592	0.5146047256591192	0.5709156666546122	0.06614452759753732	0.7521199066449571	0.8044148012758402	0.8646702875497927	60	9	76	67	6	49	33	54
ZNF382	2.2334738681154187	2.7151219940139297	5.2981769571990736	1.3125620829548201	1.4012545156076208	0.06596091836435608	0.5333457936042533	0.6364038872431729	0.6328711734788744	5	1	9	6	1	6	13	8
SFR1	2.391988223569669	2.857367351524707	6.343430582830707	1.4817216366844668	1.4018034697949837	0.06592737308596022	0.5078624527669581	0.6468260709211555	0.6162394790239492	12	2	4	2	3	12	10	8
RPL23AP82	1.9792326397500675	2.6688692678076538	5.0552070354339635	1.658310609264031	1.6410729262827688	0.06591323690094618	0.48414373434104385	0.6314359379762705	0.5755667221705302	7	0	2	8	2	4	13	11
FLRT2	4.080957431292969	4.516908833105859	23.354363528678213	1.3859281170361948	1.1110079991560606	0.06587569194519084	0.5020044978179907	0.6853288865997167	0.7289963597199824	49	4	13	9	18	13	50	44
COL3A1	11.048597382763957	11.663770591948017	3514.043451920374	1.8728808001326351	1.2295564447460314	0.06585771844284476	0.5757252577451336	0.7223900623636066	0.6839853546978553	7050	874	159	3606	1951	2791	6042	8270
TP53BP1	6.446846282799166	6.516361377889547	96.99656296742023	0.34055289335153455	0.36066251199450294	0.06581696353663247	0.7903090914141422	0.8436481407051722	0.9087632973512066	251	29	159	171	26	101	121	120
SNHG18	1.5906604033853977	2.494756454145754	4.137969096637871	1.9716651354835713	2.0342497974329476	0.06573649995676185	0.3892881068219897	0.5616965401564141	0.49101692416266557	9	0	3	3	0	4	14	8
THRAP3	8.170116944679677	8.190772054430965	315.4956805675266	0.24914034041123342	0.2536288297220609	0.06572379923125134	0.8171366038283698	0.8884193542933124	0.9310462488699899	759	132	468	450	124	359	310	382
SNRPE	4.388779576737347	4.508141712879347	23.172221891026577	0.5983847421096504	0.5471588500313144	0.06568032218742097	0.715887109698057	0.8160001665913355	0.8646702875497927	46	9	19	34	12	31	28	26
C9orf78	6.0737467589932175	6.109363812657883	73.4353133521831	0.3192902987521674	0.3057528176458946	0.06565258010768678	0.7872653160833772	0.8599847528943291	0.9168090801150407	146	35	113	96	30	82	80	87
UBE2I	4.962869157324464	5.17031947550127	36.67487120334395	0.4569435214223005	0.605737156610616	0.06564247562317396	0.7923504112758766	0.7973194334207109	0.8602906040809523	89	8	74	53	7	61	28	53
GSPT2	2.8543030100576297	3.2760723270129173	8.734917510927806	1.2603042582915305	1.1256550561283465	0.06564116412652056	0.5505123418686156	0.7060744855991745	0.7131375130678919	23	4	4	9	1	14	12	14
PRPF4B	7.314205195606505	7.374377544478626	177.76787559880387	0.3545365802030285	0.34145385473124834	0.06552399563559472	0.7731621143769728	0.8531661335577774	0.9150208921833493	370	38	359	290	75	161	215	250
DSC2	4.91993681124684	5.11590229709035	36.63347959777817	1.055362850459332	0.7227690110004903	0.06552267883677508	0.4719430375793939	0.7687324949404065	0.8309078702299642	38	13	43	23	30	32	57	55
TBCA	6.528690879513132	6.675885077873469	110.18277051844306	0.8354162698137907	0.5836929994348324	0.06552012284156888	0.5217596907669012	0.7933415756899329	0.8643140029186918	163	38	95	87	92	140	126	145
GABPB2	5.086985980020515	5.277862083682272	39.653094091492534	0.5216412954936365	0.559908003297908	0.06549790701548247	0.7503658960498389	0.8128751605400406	0.8663706010117361	94	11	53	88	6	40	41	75
CEP104	5.121224499838044	5.262759231078827	39.55242466175991	0.490776435707794	0.47981506450047023	0.06547289200882125	0.7480646091798288	0.8281748790707983	0.8816517777097955	104	6	52	59	20	38	51	59
C10orf76	4.961657414120186	5.10723288019147	35.53825826480919	0.5667269106280753	0.5098027390936025	0.06544998069137387	0.715887109698057	0.8243023582032045	0.8743226442836632	87	6	46	41	22	34	42	58
UBAC2	5.355059494995286	5.492743748656063	46.65460662299744	0.4696136658132382	0.4981704484101307	0.06538224020296271	0.7569574320002284	0.819117423058159	0.8793893801920594	70	9	101	82	18	37	54	88
CICP14	3.8099727796789007	4.283765077593788	18.579531763956236	0.900530217288554	0.8936492649606731	0.06530992396830754	0.6959295677010475	0.7649005399648835	0.7856143640295993	40	2	37	33	1	14	33	38
MOSPD3	2.3893638635499315	2.881488598210815	6.149405413323321	1.4279356849566258	1.3312672956801193	0.06527233152497193	0.5106476286926034	0.6520542532577334	0.6536852318746816	14	1	2	8	2	8	9	14
DEPTOR	3.1557008190243994	3.860192883969783	14.117878045771727	1.613045943310559	1.5348351530379725	0.06524200775428997	0.5822191439105885	0.6364038872431729	0.60561328027746	24	2	11	2	9	4	36	34
ZER1	4.648826941542125	4.912510551172624	30.24050730552334	0.582556406846377	0.644383131384969	0.06523884326035677	0.7529880031891262	0.7992205154349917	0.8530674164456127	72	8	55	52	3	22	48	54
BPGM	4.334169813258818	4.5936727356782665	23.9305313333417	0.6308308218044804	0.6398038289767617	0.06519347495984781	0.7358569105248914	0.8077101816841016	0.855115670884219	66	2	34	34	10	26	25	46
GNPAT	5.052046905936528	5.118251780294588	35.872928230402714	0.3552187955535019	0.38306555415913907	0.06518434598428806	0.7904159814421177	0.8369672085732868	0.9028988934416868	75	14	52	58	13	41	37	49
STAM2	5.5180013868245785	5.583235578987216	50.40900274889646	0.40695425374457134	0.36994306828997137	0.06516751444496133	0.7503658960498389	0.8459589900444917	0.9028988934416868	83	15	70	82	30	44	58	77
TRIM2	5.199099818200604	5.320296983190422	41.40057996235117	0.3651717567955785	0.4943080053317917	0.06509717525219279	0.8242757519621015	0.8176185760910762	0.8796098199223409	100	14	48	72	13	54	64	32
LASP1	7.641399154942769	7.684164134777458	221.85629617130772	0.33804768640730537	0.32075619297004826	0.0650803332938677	0.7696113648695494	0.8599847528943291	0.9166855367222615	496	119	291	293	75	243	197	326
LSM4	4.605090363310602	4.7735778346207605	27.817309815455708	0.694010829350626	0.6056963997887121	0.06502587223464029	0.7055445964185604	0.7968055790329438	0.8602906040809523	67	9	16	52	11	37	29	41
TRIM59	1.37321211659473	2.5171361501247684	4.289003157958562	2.538999902474048	2.4794328923195454	0.06501051698211874	0.3017810054604804	0.49837034052248164	0.38864450502823306	1	0	2	8	0	3	16	10
CTD-2026D20.3	2.560551891083343	3.1647518421384646	7.533435623778457	1.3123430853653686	1.1961301617246234	0.06499391811585298	0.5672393124135032	0.7187004539200598	0.7046390990782249	15	0	9	15	1	8	15	15
GNL3L	4.946443976355833	5.0645340561204355	34.420937590123216	0.475903274477681	0.4943612757379137	0.0649646633161932	0.7547194463908576	0.8192492215113152	0.8796098199223409	92	14	34	53	10	48	35	43
TBCE	4.25234505044929	4.4506069289798145	21.77419904563275	0.638084054818722	0.6549008381381719	0.06495614913787831	0.7265448493275516	0.7913728160912232	0.8491222570007986	54	5	38	17	9	17	40	30
EHMT2	5.44168035522351	5.662947983064626	52.29625988803653	0.6232372319583673	0.602633047849594	0.06493835570119964	0.715887109698057	0.8012727772705593	0.8602906040809523	186	7	64	78	13	51	79	77
C5orf24	5.604609588868911	5.695417576135706	54.14352282551656	0.3468992437242865	0.40746238998607515	0.06491689658954408	0.8015543060572943	0.8319266236633989	0.8961517665519496	107	13	102	88	22	39	80	79
TDP1	2.933136188305603	3.4217146082200975	9.47582716256359	1.1612486447458374	1.1097897211342227	0.0647919626642007	0.5757252577451336	0.7060744855991745	0.7341305893159923	15	1	24	9	1	17	10	18
YLPM1	7.763536951433366	7.803460462843305	240.23325574149564	0.297240735817019	0.29660639293875457	0.06472214534451128	0.7956867752890292	0.8741604255614155	0.9242912956848403	611	65	409	344	104	276	237	305
ZCCHC6	7.7777958005219645	7.850253797940232	249.8337123850309	0.5017239973773633	0.41040580758381773	0.06470620408934775	0.7058945543400839	0.8319266236633989	0.8967992431671569	295	132	475	242	114	213	291	398
PROX1	3.723451098066883	3.9302122238992965	14.87089524087525	0.7750483153883334	0.7317897397193414	0.06469557085457635	0.6901310696488275	0.781289905766815	0.8245010575441918	34	7	18	11	5	11	21	29
ZNF844	4.476217893076137	4.715783544598478	26.380893471767024	0.7798649239964801	0.6778457710786636	0.06462254646193256	0.6544789404761692	0.789779486014089	0.8463972450289439	40	9	24	74	4	31	36	39
ALG3	4.721717671368079	4.823681109748143	28.987318731379304	0.5075909603563049	0.4673866280506601	0.06454566318660636	0.7366578912760168	0.8281748790707983	0.8828520260483689	67	9	28	44	15	27	35	45
EIF2D	4.730586241202982	4.8745855317888775	29.641444310787314	0.45289843670863544	0.5064830280958098	0.0645212741492888	0.7696113648695494	0.8211578227632736	0.8796098199223409	79	6	47	41	11	27	33	54
PRPS2	4.61138126924771	4.822276857726201	29.711744433087535	1.0200863893967373	0.7357287758751971	0.06450559349145037	0.4719430375793939	0.7696796998190213	0.8289434238338457	39	25	24	28	7	34	44	37
RCBTB1	4.726997927907657	4.89252532007366	29.984757350331098	0.45267147413894065	0.5386472478574019	0.06447544332452211	0.7750469979883686	0.8135820692442787	0.8734146596091624	62	6	65	46	8	43	35	35
NDUFB5	4.860069844015536	5.077067040354624	35.42844693039325	1.0361054645000674	0.7345167814438327	0.06440364502700245	0.5069762440337251	0.7692322371723217	0.8313504925849836	41	10	19	50	29	45	33	62
HIST1H2AL	1.893456103037371	2.5178853912654646	4.541680810084055	1.5201061786518884	1.7626253393751385	0.0643802717367407	0.5275354985642263	0.5851918476841718	0.5502478567314157	4	1	2	7	1	13	4	7
CETN3	2.7800122608828888	3.256895741045591	8.41128580264225	0.8937568088167716	1.1943354419399732	0.0643644837290758	0.7274933139802877	0.6837971573184349	0.7028402723576612	11	1	15	11	2	19	4	17
HIST1H4B	2.3344637384510554	2.977479667064006	6.967471803003798	1.5447757682032144	1.478153590446643	0.0643497100255661	0.5333457936042533	0.6640619578883694	0.6107233331848755	5	0	5	9	5	10	18	6
GLOD4	4.468651217883257	4.601734816456619	24.37348476922336	0.44056770485934865	0.5214123802615623	0.06433595473371605	0.7809046887335594	0.8176185760910762	0.875564264009668	45	8	35	48	7	35	22	34
C16orf89	3.6122163534286287	3.9314934151160474	15.529055630862022	1.334997120082082	1.03970074267443	0.06433051914652323	0.48529083182405236	0.7192261937572314	0.7435954863642706	16	9	6	13	9	16	33	16
RP11-325F22.2	3.3066715168561065	3.9223061004756574	14.117515797775008	1.263810609974873	1.0459421599647971	0.06432152921287104	0.607133471091953	0.7520087240080193	0.7508061433038838	16	3	23	34	0	12	20	36
NSMCE2	3.4990069858877115	3.735076142421888	12.730801175423009	0.8605642383739263	0.7808399025622629	0.06432048384694572	0.6540367972382416	0.7741807730800327	0.81369274302385175	28	6	20	8	3	16	17	19
PXMP4	3.1654334162927413	3.685053404713919	12.68211480413785	1.7186558703098525	1.2818799526189844	0.06427432042811397	0.37550193316406666	0.6795061598991553	0.6733104861586412	18	11	4	9	1	13	20	26
MRPS21	4.095941894501276	4.266253151693889	19.177841327180065	0.708339505474376	0.6334624459824069	0.06424526755934144	0.6886836869558242	0.7994045190901684	0.8531614942313192	25	5	18	41	10	21	30	23
IGKV1-6	1.0320532162977043	2.549609005419326	4.393808773784236	2.842413216165791	3.2019943178306938	0.06422744232968008	0.3837315824756936	0.4026166315169025	0.2556472481439621	0	0	4	3	0	1	10	23
ENOX2	3.6327834885292973	3.828170408306036	13.451470016779568	0.6258563397833123	0.6771724572683867	0.0641193612974822	0.7263630942392065	0.7933415756899329	0.8476807374528794	31	4	16	21	4	13	16	26
ZNF7	3.572067980162997	3.8423075974224337	13.486234270604946	0.7570430128524033	0.7662429621713974	0.06411863959583312	0.6941376622762595	0.7741807730800327	0.8253917038444538	21	2	17	32	4	20	16	20
RBM5	7.3151682394363995	7.3978443492213986	180.4986850536044	0.4089053709771668	0.3823986863561243	0.06411074555201571	0.7569574320002284	0.8477095658517484	0.9062390252306517	437	34	375	261	69	163	236	247
ATR	5.665550631030567	5.746008810876699	56.15956135443932	0.34647827252924446	0.38257368369758576	0.06410768570611197	0.7956867752890292	0.838860279029979	0.9064308246306433	129	21	80	105	15	45	74	84
KCTD17	2.7947774410983826	3.253214759678201	8.406595100370591	1.352910582437653	1.1962728761720678	0.06410136659550392	0.5165130776119288	0.6795061598991553	0.6999801822460613	27	2	6	4	2	9	14	18
PVRL1	3.5059929230027818	3.96707734617936	15.04001473149586	1.4271219102431365	1.1208516227543877	0.06409803874571089	0.5048190169944815	0.6986602866727897	0.7295787296761961	13	5	5	42	3	19	14	38
SYNJ1	5.120139466471519	5.252688414240699	39.21134318069572	0.4641678019458747	0.4870513413618959	0.06405791493541044	0.7547194463908576	0.8238955096356946	0.882973944236041	79	8	92	48	14	50	45	50
ZNF235	3.455257887320213	3.704290798441354	12.378539781809701	0.9006955040108213	0.8242562981924665	0.06401269721460666	0.6349811058014547	0.7684135075087206	0.8045611491453644	11	3	27	15	5	19	15	17
RNF213	9.740272514425797	9.852615682600614	997.9606729140236	0.5909494046618989	0.45399028660293883	0.0640079932204348	0.6951754227355217	0.8481003149794006	0.8857809507136121	2848	276	1159	2222	191	1134	1194	1295
EIF3M	5.818243342264654	5.886927218114166	62.82753993392637	0.43210903756757896	0.3924499734020165	0.06399438107535481	0.7480646091798288	0.8349566359480869	0.8988732577985682	109	25	67	93	37	69	51	103
APOA1BP	3.223440010229599	3.6526608901873825	11.552015917511	1.181848447649563	1.0185964179205744	0.06396691028669313	0.5626745884346586	0.7336981522839107	0.7579202197122913	40	1	7	11	4	16	16	21
SLC12A9	4.876080262520282	4.976689893243959	32.18955510008317	0.405300007536274	0.44072224594576626	0.0639169518387721	0.7772649675739992	0.8306601435332905	0.8894674467677072	80	12	52	43	9	30	45	43
BLVRA	5.670094335124085	5.838993629370366	61.37177783059154	0.8931074410754205	0.6476566197656712	0.06383200248067906	0.5456080531631156	0.7745042244827655	0.8590841018194828	84	42	53	43	30	88	50	94
CD37	5.922526847764962	6.162940056901267	76.46256795147136	1.133739646009149	0.7408354752059966	0.06380648989986479	0.5069762440337251	0.768469986517644	0.8355441842544887	40	22	168	54	50	91	86	130
PTPN22	3.4096526441806825	4.158970135620268	17.822076861102605	2.4530159693579106	1.555177375121793	0.06378540517057338	0.3875547988236075	0.6347068098609763	0.6149382202581017	1	7	34	7	6	12	34	47
DECR1	5.259759490087749	5.320539739682685	41.91885840063869	0.4238159253643067	0.37641154047449	0.06374759046929282	0.7501402989741366	0.8459589900444917	0.902709834612069	72	19	62	51	21	35	46	68
ZNF691	1.9113398491217515	2.5631760037749967	4.951156344864883	1.7357914398090903	1.8484298576693223	0.06372020062431316	0.5069762440337251	0.5890963921795245	0.5215167567107688	4	2	1	4	2	11	3	12
RAB8A	6.149818307337134	6.254827217507134	81.94474954718785	0.64356809687932	0.4814662987503002	0.06363802484660837	0.6117111387906613	0.8192492215113152	0.8833414873089495	101	59	89	113	26	100	84	111
CTSD	9.0026966225182	9.24230496240985	658.683751670898	0.9085879683708497	0.7193247360678908	0.0635949030016708	0.6022880892415592	0.7813969356524384	0.8462489497948009	628	439	320	681	353	1184	606	745
PCOLCE2	2.629138336639134	3.4150621834721746	10.489334717388964	1.7036434303188261	1.9353465677233062	0.06349531258650225	0.553075714884797	0.5882564725060995	0.5248858771432358	7	4	2	4	6	37	8	6
RUVBL1	4.6075301430391065	4.8092148695698045	28.226611510090517	0.5843543522690989	0.6150284376390711	0.06349171338548476	0.743020251209665	0.7993552646716174	0.86143217535884	68	7	24	65	7	32	48	30
HIST1H2BF	1.9036598719906825	2.750216208104223	5.443853737848208	1.8720305869719436	1.8335127874411006	0.06348998063766073	0.4719430375793939	0.6062840980268742	0.5458539127270243	8	0	10	1	1	16	8	6
ANAPC4	4.755071668616586	4.888715954973966	29.950837684275605	0.4375167734484462	0.48877960099491174	0.06348377917386419	0.7714925079311559	0.8238955096356946	0.8840651303548915	85	8	46	43	8	35	37	40
IMPDH1	5.485356259384496	5.608204930149379	50.58107880471471	0.40044124154768834	0.4531683374550153	0.06343956994642058	0.7882500558863523	0.8284639752866968	0.8865101186703346	143	13	88	72	13	41	74	74
MRPL21	3.8619865506236164	4.106473353932796	16.810602883265812	0.7266245763286215	0.6791335221114687	0.0633837798022242	0.7048308314400301	0.8077101816841016	0.8466537002602138	36	2	16	27	10	14	26	28
TMEM54	3.043850276842378	3.4046976549204304	9.629597302322995	1.0517743576811167	0.9600688711919726	0.06335376318029681	0.6016689999143866	0.7508985776890257	0.7696428709974223	10	4	11	21	1	9	17	17
C14orf93	1.5633516189317962	2.3621908519642383	3.6286706130733557	1.881308591143725	1.8797933078738238	0.06331814593301653	0.377871956231547	0.5836051041850285	0.5439726262432781	7	0	3	4	0	6	8	8
UPF3B	5.11944355819458	5.233319935175917	39.11594239995571	0.4695970513132362	0.4507464432290474	0.06324928306512559	0.7480646091798288	0.8319266236633989	0.8865101186703346	82	8	50	54	25	46	53	41
NEO1	5.358063330102632	5.445435151259295	45.159118658948486	0.3595622625109359	0.3993136319287629	0.06324494839394684	0.7923504112758766	0.8335886459904802	0.9042750426396111	120	12	70	65	17	46	46	72
KARS	6.098599588844304	6.163777047767935	75.66351400423422	0.31655049171398447	0.3454750404696777	0.06322008590581932	0.8028194344335922	0.8518864436887368	0.9163599095093001	181	19	106	142	31	89	85	89
RFX7	5.7633791880321565	5.831249472336926	59.80393797245899	0.3391651290603042	0.3692145173304341	0.06320280767275663	0.7956867752890292	0.8404074101323546	0.9123636706459807	162	21	77	90	21	75	63	71
PLLP	2.6181698273153806	3.1814216079305524	7.736412005084332	1.156574646677384	1.1418881907561926	0.06310599162415016	0.6349811058014547	0.7403218374561401	0.7335215449297375	14	0	14	10	2	6	18	14
NEK9	6.758550910908531	6.787721037993465	118.21613850457818	0.25406723976707135	0.2715159953882624	0.06308047595354664	0.8269580713851098	0.8785948080244422	0.9300017912984209	248	43	171	195	54	95	157	151
SMC4	6.409302930496504	6.484648963597355	95.50782335814621	0.401757621557337	0.38110822283004075	0.06303713463210969	0.7573791842682326	0.8416492888269284	0.9069890282494197	167	24	112	181	57	111	126	95
ZMYM3	4.43056446565559	4.699785774497772	25.923637944054988	0.6396495409847605	0.6220466434144362	0.06276373601539803	0.7364137741963802	0.8168641447412701	0.8622633307162513	73	9	36	42	2	28	38	37
ULK2	4.094199681070993	4.304351505983264	19.23295807317262	0.561132449744072	0.6090448128899941	0.06275654738579577	0.7480646091798288	0.8101483924032752	0.8650529766005467	41	3	40	27	6	21	21	35
TTC38	3.9895030065936488	4.1683072676302	17.418554143771168	0.528779800304892	0.5862050890487772	0.06274225633018567	0.7501638318792797	0.8134365388828299	0.8700109803148557	35	5	31	29	4	16	23	30
GOLPH3L	4.847822932025684	4.929844832204013	31.455554143266788	0.43073513035357347	0.419778481162384	0.0627097535575121	0.7627182116531614	0.8353297939164517	0.8947045816780854	51	11	54	41	16	26	47	40
COPB1	6.783181949222066	6.842158802038098	122.78354133337082	0.3852661634632351	0.33912119703618365	0.06270256671496702	0.7537654375185162	0.8536208802968488	0.9163599095093001	265	32	136	206	74	130	129	168
ATP13A2	4.342265187504096	4.7729158612619536	27.025481214145817	0.9295359456246082	0.8650648831045569	0.06267465456412627	0.6680077354389227	0.7692322371723217	0.7964797151290163	102	5	23	38	2	21	40	61
FNBP1L	6.555385884650389	6.633470245817297	106.6259199312412	0.5131456222147972	0.41577704237601487	0.0626624832858321	0.708782615236701	0.8319266236633989	0.8979807713775332	116	40	191	125	66	131	128	114
ZNF772	3.0515056357613295	3.345776416009899	9.16360161958395	0.84842812347033	0.9031840998050685	0.06261786823321241	0.6799601246311576	0.7520087240080193	0.7893384361917077	11	2	13	17	3	8	19	13
ARRB1	5.526070111603108	5.708005850211147	54.199701064244195	0.5021603643899094	0.5355174357768161	0.06259043228018495	0.7545199269721363	0.8192492215113152	0.8755347808125569	119	11	134	78	10	76	62	66
CLDND1	5.70383332905533	5.770521951075702	58.12006793716294	0.5267320783474003	0.39580506116867403	0.06256268932792583	0.6971237498162461	0.8358147234499651	0.8992994649915691	70	27	81	74	35	52	73	80
F8	6.356288959788592	6.53269624022185	98.20121122491857	0.5495630618551296	0.5648440819945009	0.06256200879040875	0.742578062237238	0.8099964022955788	0.8712918005404438	125	26	268	149	22	76	190	110
PFDN2	4.600824082481133	4.745577552898897	27.029566004145863	0.4097858141852912	0.5180179531220312	0.06254000420631706	0.7968162822076635	0.8215125156871325	0.8816517777097955	62	8	36	52	7	40	32	28
ANKRD54	3.2597867656569224	3.4951371518872207	10.446815244411084	0.7944674016299429	0.7775857229107208	0.06251641324972301	0.6782003966494586	0.781289905766815	0.8222597091487841	13	2	15	18	5	14	12	17
NPTXR	1.49545882830348	2.2727717105003427	3.4426786473703306	1.8485151838431044	1.99887786141318	0.06251486889513184	0.4334750757636365	0.5616965401564141	0.5156919782748881	6	1	2	2	0	3	8	10
IDE	5.167319381004335	5.257185692886538	40.13746769119971	0.536334024411663	0.43404816192223133	0.06251105073104386	0.7058945543400839	0.8322425257115029	0.8879170114825203	84	25	47	43	13	43	46	54
GHRLOS	2.1316683247599286	2.880663494299418	5.987444224917734	1.6009422538759521	1.5828070075379772	0.06247213177556537	0.5074791627522266	0.6408832297846878	0.60561328027746	6	0	4	14	1	5	19	9
PLSCR1	6.7885018991885095	6.8445243074355	123.63903023493967	0.46182148576932136	0.3611394612905505	0.06243732204842895	0.723404013726662	0.8455374952979171	0.9138654686562554	128	60	179	207	62	127	137	167
ZNF510	4.332709557306407	4.498606771622774	22.539666086707435	0.571044234943953	0.5797201971877607	0.062412473831317226	0.7351346227117076	0.808828443211233	0.8700109803148557	30	6	52	34	7	22	37	28
SH3YL1	4.662977292538531	4.798962877036856	28.94951776981605	0.6322426115879904	0.5483759821582612	0.06241151293171888	0.6901310696488275	0.8211578227632736	0.8712918005404438	46	20	33	34	8	36	41	28
BUB1	2.654516723697824	3.322323422625911	8.873506281438688	1.6853420072573946	1.3920491069173562	0.062376922522811046	0.5193674385296723	0.6613806341498488	0.6537011383015574	19	2	1	17	1	18	8	19
NPR1	4.730472381037602	5.027795117034743	33.06124946567988	0.6649284847424524	0.6543318017034467	0.062374169382078494	0.7373538219530682	0.808828443211233	0.8572624090188833	52	2	55	72	14	40	28	66
CRIPT	3.3120581693176714	3.6003786732606433	11.796609313201316	1.2075287685268858	0.9451356862824946	0.0623681383094277	0.5387293382710724	0.7520087240080193	0.7687205129811395	8	4	8	18	8	10	20	20
TCEB2	4.863714380714927	5.0009991634456785	33.076399410379686	0.45967434505377813	0.5455421598650285	0.06235543612200021	0.7840884437688673	0.8132293282983307	0.8734146596091624	83	14	42	32	12	57	32	31
GBGT1	3.6293943809806763	3.828265817033638	13.638422288365243	0.6163625421731861	0.6879467205944293	0.062334272398833976	0.7441212045969388	0.7983273685998509	0.8462489497948009	24	6	18	19	4	9	17	30
HINT1	5.51678287995662	5.621736934830562	52.05524461357988	0.5907986841462872	0.4564779058000462	0.06231000485216701	0.6680077354389227	0.8314772298479465	0.8865101186703346	100	14	50	64	39	59	58	70
PROX2	0.7773729993996977	1.923607810167889	2.527109442790527	2.7624542939310808	3.240842436519321	0.06224808906222878	0.24619035627294486	0.34871106084447934	0.2471176534756271	1	1	1	0	0	4	8	5
PILRA	4.1307529640921805	4.455439006000724	22.821709375875063	1.5526861682953121	0.9829455446604932	0.06222205156322679	0.3935891166346592	0.7236480449949583	0.7786564987081782	14	12	32	7	14	31	29	35
SDC3	7.099154336732834	7.357680725153812	178.00862249872824	1.1737540313952943	0.7595372596623288	0.062215541470712135	0.3892881068219897	0.7692322371723217	0.8403510440791913	182	162	167	109	41	194	232	291
TEX264	3.6681468906531136	4.0677267798329995	16.77609041450761	1.167217199755896	1.0170530925928745	0.06214173210701973	0.5757252577451336	0.7431525567664895	0.7628385898739533	32	12	7	18	2	33	13	25
TTC8	3.032438555648262	3.2797145006272	8.937863492069779	0.872922539099179	0.844878157494007	0.06213784964026358	0.6533235259719182	0.7741807730800327	0.7964797151290163	15	5	9	11	2	10	14	13
SNRPB2	4.976030273152284	5.160858731168112	37.90019029695471	0.9554021148479519	0.6886594393814354	0.062011844100222244	0.5578667348980988	0.775178805853846	0.8501641888451862	27	23	33	50	20	60	33	50
HIST1H3B	2.7189778456810134	3.571228775258923	10.953654360351472	2.285750510987271	1.4815168405243762	0.06195517615731863	0.45975151704219114	0.6643215965662874	0.6328711734788744	19	3	0	23	1	19	20	17
BCL3	5.492632453502393	5.593079571722604	50.75155096681286	0.4478097631740174	0.444396678196808	0.06190607662011391	0.7569574320002284	0.8308259456610665	0.8903547175826633	65	25	93	84	14	49	82	51
NDUFS5	6.153161843962463	6.2987301212274796	84.31591384157004	0.7551217662909547	0.5518034641081551	0.06189525529783199	0.5888310456404919	0.808828443211233	0.8743226442836632	160	25	73	69	68	111	81	120
COX17	4.685759493795892	4.862770411552887	30.45777632657839	0.7883297444290829	0.6646085554579934	0.061881538632021144	0.6301763299442633	0.7914333323507194	0.8543104775936976	36	11	34	27	23	51	23	40
CD24	5.277160399886087	5.779478004411309	57.68685283003157	1.8293485676991472	1.0688121921770077	0.06175464418567098	0.43776739578226564	0.7236480449949583	0.7578405960044627	11	15	29	174	21	96	79	80
ZMYM1	3.34632934884136	3.7150592999267213	12.474581774132698	0.8867296771701332	1.0039979968311161	0.06162098573349552	0.7177963952247653	0.7377244423419532	0.7638295350125878	9	4	15	27	3	16	30	8
DOLK	2.344728042437091	3.0383081486527064	7.2012259603533835	1.4063161127865724	1.4852579318216554	0.06161622539057661	0.607133471091953	0.6643215965662874	0.6328711734788744	7	3	4	14	0	19	11	5
LIMD1	6.345349224746327	6.448595325528583	93.25355044464601	0.4661858828920568	0.4305139714496962	0.06161031583594135	0.7420393659519984	0.8319266236633989	0.8961517665519496	149	54	138	160	19	81	148	106
SEC13	6.003261266143616	6.059061257073857	70.39969996781959	0.30427468757723425	0.32829500129680367	0.061568606033798184	0.8127448375558534	0.85433244055893	0.9212455377841585	170	22	93	116	31	59	75	115
TTF2	4.532794305140852	4.695643071952268	25.993150880509045	0.4902011026456517	0.5446872850900224	0.06155054377113063	0.7651681857641919	0.8176226902416187	0.8757508426918066	63	7	27	55	7	37	30	31
DPH5	3.4499038575453316	3.6460146445967014	12.054747669393658	0.7733153811907517	0.7323110200296846	0.06153904489366246	0.6939928408378313	0.7956335495865863	0.8289336494692239	16	6	12	17	5	9	15	25
PRPF4	5.13469964681068	5.220666002756002	38.575453924734234	0.34963781262194876	0.4067431802518308	0.06153283751691073	0.8046366089949705	0.8358147234499651	0.9042750426396111	88	15	49	68	12	51	44	41
DPH1	3.4917702823031354	3.729057455679564	12.404981293328756	0.6540636698114186	0.7133679511509323	0.06151571420244994	0.7307048554317166	0.7951628807761765	0.8466537002602138	28	2	19	16	5	16	12	23
CEP170	7.1962098103874395	7.2305456916342505	161.25015676111826	0.2839737301019526	0.27974724288258235	0.06150714639686667	0.8015543060572943	0.879353470104407	0.9313538797312034	341	49	297	208	81	181	172	190
DDX56	4.80521300349738	5.1052205581705	34.65158026422681	0.6181530897172193	0.6411800801820305	0.06149579588578458	0.7441212045969388	0.8128751605400406	0.8602906040809523	82	3	65	72	6	45	37	58
BSCL2	1.2206883874622383	2.3394145484120283	3.659986096541344	2.598938744479451	2.524455438918615	0.06146289842397696	0.26399316986228755	0.4964471706923607	0.40096169027046	1	0	1	7	0	11	4	9
RP11-1023L17.1	3.63867416014011	3.7882641867706734	13.274025969081592	0.5917961763946556	0.6117992665921549	0.06143824919196125	0.7316410276676528	0.8160001665913355	0.8634645115791207	25	5	16	20	5	15	19	17
ABO	6.028570638329443	6.261295447538946	82.62912886677226	0.9082744118065182	0.7326189116342806	0.061426340375192186	0.5757252577451336	0.7692322371723217	0.8470478561748643	77	64	59	99	27	147	101	64
KCNN4	1.8232168442426366	2.6958770620277455	4.938083952476646	1.840916543975816	1.7459952693750898	0.061425862169656655	0.4572542682661706	0.6314359379762705	0.5822968406546127	4	0	6	10	0	5	7	18
MED17	4.789373118892022	4.9715476262087765	32.1312345007557	0.7419538072050688	0.6030788494063773	0.06137839067277908	0.6697020556333324	0.8012727772705593	0.8650529766005467	46	9	22	86	13	30	49	46
CTNNBL1	5.680323743038291	5.748366163807934	57.08371810404895	0.5064532311270117	0.38782898220633893	0.06137536859756022	0.7106144100282015	0.8418014787645777	0.905127009337043	121	27	55	63	32	60	63	77
GGT1	2.904249755654825	3.2680598275639894	8.41409950132001	0.8717702315073986	0.9399283912534916	0.06132349004872761	0.6822932144648931	0.7532286202031385	0.7907931792417726	18	2	12	13	1	8	17	13
ARMC7	3.0008208019045792	3.3805140472315167	9.357186927926751	0.9358460855623831	0.9752330231054057	0.061292661347498445	0.6698215911771878	0.7486662583039008	0.7815391338837164	26	3	12	8	1	17	13	11
SLAMF6	2.8800479869426097	3.7995757520319	12.987736322094934	2.364342862379815	1.6382772095423281	0.06128850941575304	0.3875547988236075	0.6364038872431729	0.6009228602257368	1	1	36	10	2	9	36	27
LDB1	5.781436471920042	5.912748903960228	62.93738673242585	0.44989438964399286	0.4535652087771806	0.061250350132590926	0.7627182116531614	0.8319266236633989	0.8909665829001707	173	12	132	74	20	57	79	99
RNF170	3.524452671690693	3.736684591479249	12.922061972437946	0.7467635535468888	0.7421408532142002	0.06125006125290543	0.7058945543400839	0.794278794993368	0.8293928235370246	17	7	13	20	4	9	25	18
TM7SF3	5.354217624561175	5.483416471207368	46.91330681463138	0.6450265051557602	0.5149613649689133	0.06123006200857561	0.6959295677010475	0.8192492215113152	0.8816517777097955	65	21	34	110	18	57	44	73
WDR81	5.13110579950447	5.282993333735914	40.05707558188096	0.5713947707512297	0.5160381288097663	0.061224714874706	0.7312765067946763	0.8238955096356946	0.8816517777097955	119	10	30	75	14	42	49	61
SMURF2	5.752293866561956	5.831366278120992	59.622499524772905	0.30520480925379107	0.36669829426132616	0.06117705501343383	0.8239512523361595	0.8482782089381093	0.9163599095093001	129	16	103	111	20	52	89	71
TULP4	6.5786355892526895	6.629037395568357	105.26975037038613	0.28670243656560174	0.3038708070737785	0.061122807393324624	0.8144699468968111	0.8686115211040161	0.929541639240209	227	27	201	176	42	101	131	131
NCOA2	6.378134207624282	6.440251483149989	92.23777641470288	0.34019854714196807	0.34381458920234326	0.061111410243053124	0.7903090914141422	0.8518864436887368	0.9193828254191145	149	32	201	159	28	95	119	107
TRRAP	6.886341401327754	7.033967171488092	139.15648256018804	0.5299174996854774	0.4756830336529048	0.06110493891769919	0.7358569105248914	0.8319266236633989	0.8865101186703346	433	29	221	251	25	153	156	209
MFF	5.508267631881852	5.573820058239967	50.41890077873781	0.43234105993202426	0.384487688273166	0.061097219346495736	0.7494610645176462	0.8459589900444917	0.9064308246306433	85	23	55	71	28	67	52	54
WSCD1	1.943244874106334	2.702887154468798	5.466309223462042	1.6314983443156057	1.7726976317154792	0.06106895989011851	0.5450646357187764	0.6314359379762705	0.5609094900745993	3	0	3	8	3	17	6	5
LYPLAL1	3.8741841369639793	4.068898692521578	17.014704583777363	0.9769213837698562	0.7288440913093118	0.06106687628346936	0.5757252577451336	0.7944205626042428	0.8314802163113099	21	10	10	21	9	17	18	32
SLC50A1	4.3950142214932	4.499936005664935	22.810756383864394	0.4766993250852563	0.472261521687863	0.061062114814363536	0.7549897785475392	0.8319266236633989	0.8857809507136121	35	9	32	41	9	20	25	40
SLC38A10	6.104219440782507	6.241187739052956	79.53994582054231	0.49749786345445096	0.463955521462244	0.06100468439418772	0.7441212045969388	0.8319266236633989	0.8868909897097571	267	23	93	131	16	78	102	116
LIMD2	2.8585706712731436	3.356553546618568	9.170682977616863	1.0660677627534594	0.962913996455553	0.06094674630804393	0.6731400558660096	0.786382958375195	0.7856143640295993	20	4	13	11	0	14	9	18
USP48	6.373681460792014	6.500404135433924	95.7473882326897	0.3785158815974079	0.4464284238717088	0.06082316034683742	0.8038043681185754	0.8319266236633989	0.8936399221852664	196	19	199	177	28	63	155	139
NKAP	4.809665917511995	5.011269210138297	32.82281394694609	0.514535710407409	0.5098881895817823	0.06081271400739383	0.7627182116531614	0.8319266236633989	0.8832744316705451	73	3	58	51	16	41	39	43
FMNL2	7.09382651135402	7.143381433202807	151.98046426705216	0.3546679049119842	0.32942270918961924	0.0608003508048038	0.7690633978092595	0.8546509964920826	0.9230773850253748	243	71	322	182	54	185	154	180
ODF2L	6.055333853956404	6.165515533637711	75.84876723444847	0.4134020219415061	0.41979272995587774	0.06074530098672131	0.7739120712553791	0.8358147234499651	0.9028988934416868	153	32	157	111	14	64	116	95
OSBPL10	4.178853836383405	4.4717896005514035	21.737059445423537	0.7207433940826475	0.7196227946780408	0.06073266599420858	0.7167825458325527	0.7933415756899329	0.8466537002602138	74	3	18	34	6	31	20	39
NLN	4.412014402170917	4.5835356056033225	24.695691832472715	0.7865710139937392	0.6427061934675601	0.060652961898863	0.6680077354389227	0.8002908723981701	0.8602906040809523	31	12	15	45	12	38	29	25
PANK2	5.4623418072587535	5.527453565795438	48.03805375923045	0.30813245509840465	0.33972882311725705	0.060625338851653283	0.8134700435716778	0.8536208802968488	0.9230476967889852	101	13	79	85	20	46	58	65
YPEL3	5.717620504360582	5.925577001549253	63.93419253181459	0.7579045303032647	0.631074305351406	0.06059668397153913	0.6681544500265234	0.7956335495865863	0.8643140029186918	81	21	189	45	18	47	81	129
IL10RA	6.458127526945015	6.656852637537467	107.97865751013887	0.7839080464676892	0.6161990917909437	0.06058593292835349	0.6327771040339618	0.7992205154349917	0.8663706010117361	108	62	258	105	19	82	136	209
SFRP4	3.9562459590122296	4.260821003843317	19.0068266158358	1.039165329481953	0.8313535223366358	0.06058124285572856	0.5981107259991526	0.7694989416616272	0.8168267542883382	24	9	9	47	4	20	19	42
HSPB11	3.6023073421805933	3.866836153598992	13.920653786622063	0.8032705093130101	0.732791875189095	0.06055929122629823	0.6812508278199079	0.7973194334207109	0.8453500769869732	27	6	11	30	2	17	17	23
MORC2	4.984487003397332	5.249302545107242	38.66526890961143	0.5801020928835009	0.5865457111609507	0.06054215351769673	0.7501638318792797	0.8238955096356946	0.8703971627642964	91	3	62	87	10	47	54	50
PIK3R4	5.104461397701523	5.1676841317325435	37.30704167958009	0.35251231547416645	0.35993088494676684	0.06053207862573214	0.7923504112758766	0.8518864436887368	0.9163599095093001	80	15	52	53	16	30	50	52
BIN1	4.672761660524812	4.788443086402163	27.936535052568047	0.3950032512532101	0.44381395897238723	0.060502559268090415	0.7923504112758766	0.8327779279909769	0.8977740172675146	60	10	46	48	7	25	33	46
SAMHD1	8.234160594522297	8.312378736068895	344.2073554597679	0.4901168869706345	0.39270219256799116	0.06047598399955877	0.7079568036652768	0.8482782089381093	0.9119067556721928	453	212	406	671	93	390	405	413
AQR	6.298961054154311	6.35107386647717	86.66510600960613	0.3058228167602483	0.3142498167136519	0.060457904014026724	0.8045064451027006	0.8647989163062777	0.927650092061557	183	25	109	170	41	102	86	109
TBC1D9	5.918307189561302	5.980519880287992	66.74652024035957	0.29053769081413655	0.3491897722386542	0.06044756325985942	0.8318992005600334	0.8518864436887368	0.9170192666536975	115	22	117	111	29	55	108	70
HYAL2	5.57849508823707	5.7046536024638295	55.19391964805635	0.6310995179750003	0.5019839757182553	0.06038094127550597	0.6959295677010475	0.8238955096356946	0.8841156967920453	49	32	88	95	16	43	83	79
GALNT1	6.314410575375447	6.433025573828111	93.22807267377402	0.771390001227049	0.5112613605520013	0.060354645463311665	0.5626745884346586	0.8170153954816534	0.8836483285616263	118	55	73	92	59	94	123	123
RNF216P1	4.22178940311018	4.513063211827789	22.620922738243458	0.699771494130093	0.6832207425736994	0.06033700973802243	0.7251496279858572	0.8063794203375735	0.8569423901480903	38	9	28	53	2	19	25	50
BTK	4.045823802033552	4.308852660871799	19.726788132486902	0.6629294755245113	0.7242016037877894	0.060325288895124785	0.7441212045969388	0.7948206353263314	0.8462489497948009	29	3	35	21	12	10	40	31
PAXIP1-AS2	2.563819501234874	3.0604282458170537	7.17977427307921	1.0580352988221249	1.2301730134923257	0.060259977769604414	0.6958455093200392	0.6919885476608458	0.7101367844181385	14	1	4	10	3	3	14	19
PXDN	7.466682470546994	7.564605884234623	202.96042236912632	0.44376978038603976	0.4095692854312371	0.06024372626604753	0.7545199269721363	0.8459589900444917	0.9064308246306433	604	47	190	345	91	276	185	257
VTI1A	5.474296446105802	5.592395013745101	50.08943885033731	0.3868335539799549	0.4059258243054127	0.060206086875544976	0.7923504112758766	0.8481003149794006	0.9093306094490733	117	8	93	81	21	51	59	72
SFXN2	2.8303226751348527	3.1834876254146254	7.973251708359172	0.9047760922923175	0.9543501854986322	0.060160411809752505	0.6784229911479654	0.7585406901838712	0.7856143640295993	12	3	10	14	1	6	15	15
TXNDC9	4.127166725511715	4.3315872462899145	20.30565016420494	0.7250831869975294	0.6080184565410236	0.06011022891472381	0.6757976440683093	0.8247037803206339	0.8646702875497927	40	14	24	23	3	19	28	31
CPSF7	6.3390765543852226	6.3817400571257545	89.11889305557386	0.35766081800790356	0.3141240854667901	0.060109664271905776	0.7674694558520267	0.8599847528943291	0.9262593178863135	133	41	170	110	40	99	90	115
POU2AF1	2.1050035836460865	3.5166670319890057	10.244230482034267	2.8769005572386037	2.2306859026477377	0.06010091502687259	0.43823854571624554	0.5682198605578823	0.458148375186875	0	1	10	19	0	3	28	36
ATP6V1H	4.850329897683577	4.9951983945673515	33.07429816615497	0.5996879666564011	0.5265090563740163	0.060083382792522656	0.7064071509145583	0.827536560143732	0.8803202648505303	51	8	36	48	24	24	37	65
KLF5	5.4635320311275875	5.553350660049567	49.59208991628299	0.5223209466151211	0.4354920249649645	0.06004061032641046	0.7265448493275516	0.8319266236633989	0.8961517665519496	51	19	70	86	28	49	75	52
MAGOH	3.6396203524871478	3.9400180869901003	15.274390682927274	0.9900108548339135	0.9008730485187814	0.06002166661015309	0.6680077354389227	0.7684135075087206	0.796433792859922	23	6	6	20	9	26	9	28
REEP4	3.186848357658971	3.5656070817431122	10.767703293007369	0.7844543764980743	0.8889324950332933	0.060009888384003666	0.7265448493275516	0.7696796998190213	0.8054354963578443	18	3	19	18	1	7	24	17
ZNF248	4.317352428714901	4.5751307921521915	23.480039831413407	0.5243122158098985	0.6446260115529907	0.05996885189732309	0.7830788559135569	0.808828443211233	0.8638391016925216	68	4	32	40	5	16	45	35
PRADC1	0.9182116335598401	1.9451231300838447	2.371873631514599	2.4072661856343758	2.783878966697454	0.0599103002550333	0.2456436858326138	0.4026166315169025	0.3735694389953762	3	0	1	1	0	3	7	7
KIAA1522	5.7415730295934635	5.92683321330678	63.66659790098505	0.6593796754398676	0.5430104097332497	0.05986873194866696	0.7043313881306067	0.8238955096356946	0.8788115524026815	133	10	47	171	26	72	81	89
INTS8	5.155540783752497	5.237040937656452	38.989931192762455	0.35677822633723993	0.3816808152404783	0.05985023716663724	0.7956867752890292	0.8482782089381093	0.9152883845128668	66	11	68	70	17	34	42	65
SCYL3	3.1724120476610245	3.404815155591162	9.83370326569314	0.7826197552919365	0.7911206470410138	0.059828254931366946	0.7043313881306067	0.7910352094090338	0.8222597091487841	14	3	10	15	5	7	16	18
AHSA1	6.347801861117587	6.395693360332717	89.52163045497879	0.3171530967999407	0.3110843312373142	0.05980968291750362	0.7952395620105799	0.8647989163062777	0.9281929073723131	162	31	112	194	38	101	90	116
NPTN	6.3010215943773495	6.356236004040135	87.79984075141932	0.4074938198231036	0.346978894217839	0.05978233695754975	0.7480646091798288	0.8518864436887368	0.917496161080445	150	50	124	96	39	107	79	115
NRK	2.1720150455318414	2.7705337659594376	5.923493887602033	1.6529184702289126	1.5431029380353143	0.05973669171458693	0.5106476286926034	0.6503765374393105	0.613915976033492	8	1	1	5	4	8	15	6
C11orf63	2.694688166708614	3.1392481458278474	7.672853317839856	0.8644740850231004	1.127380897909769	0.05971285748630291	0.7317927893920374	0.7196416111646873	0.7463901898714774	17	2	11	7	1	13	17	5
GNB5	3.860602475673809	4.06042801214127	16.86281454535522	0.8960818791799541	0.7214615282884913	0.05970947993747445	0.6122358418037207	0.7983273685998509	0.8401593816810237	21	7	17	14	12	11	25	31
CEACAM5	2.387902747353329	3.2572896378665677	9.181505066319993	2.438073165730582	1.9681952787718278	0.05968038455479273	0.34342502933450286	0.5966098280149664	0.5417941804481877	1	1	3	6	8	17	23	7
POLR3C	4.221114353043407	4.427489420181692	21.564484036517428	0.583275012972696	0.6265858020518994	0.059662376842378066	0.7525304180741814	0.8134365388828299	0.864898566190999	42	11	39	21	4	30	15	39
PA2G4	5.7461685404221114	5.814856919020206	59.06366677777036	0.30816638110210165	0.34611524060331134	0.059659850499297	0.8186043734880203	0.8530728825298517	0.9230476967889852	151	22	92	91	17	61	79	66
PANK1	2.3688977544255208	2.823849288047654	5.770534408102906	1.0747119357232828	1.2133378717085814	0.05964750177141616	0.6245925548648534	0.6837971573184349	0.7261453771948321	13	1	6	7	1	7	14	7
IL27RA	3.211779205964309	3.6450890839112438	12.06729294664828	1.2158271121244546	1.0595047443955754	0.059602275287419036	0.5718521677261326	0.7464157614188588	0.7622875617150512	10	9	17	11	1	9	13	33
CUL2	4.83462901239169	4.934924311252825	31.402125394392947	0.44937675006990535	0.4331768216162729	0.05957817163494664	0.763574251251886	0.8364305904463037	0.8988929742226411	71	9	31	54	16	38	32	43
HIST1H4I	1.7030261127194661	2.5009686137026104	4.162336117278879	1.7531336069897374	1.709538475390587	0.05957095075293482	0.45975151704219114	0.6364038872431729	0.6004867079986678	4	0	6	7	0	9	5	10
UXT	3.8462623296459055	4.009093757995951	15.674161375714116	0.5396984308185523	0.5920193076713649	0.05953606429553813	0.7569574320002284	0.8227853267050319	0.8700109803148557	31	5	19	23	7	12	17	33
NOD1	4.533248557538847	4.854944766882037	28.760980005122555	0.6842563433762555	0.6648074687722341	0.05952399306105473	0.72410421410507	0.8128751605400406	0.8602906040809523	69	4	40	72	3	33	38	47
PIM2	4.426177492317402	4.948748327194564	31.186557233095854	1.3997428740471873	1.0375838261734251	0.05951390032533309	0.5822191439105885	0.7441596331148055	0.7650861500322871	8	6	58	79	5	18	65	63
MPHOSPH9	5.045353449848923	5.1602992645882075	36.940774179597206	0.5132388422985374	0.45576392932578075	0.059508405873892556	0.7441212045969388	0.8319266236633989	0.8936399221852664	87	16	30	72	11	36	44	56
CDC123	5.11569318222347	5.292948267313289	41.54837829961299	0.8315758356581396	0.6207561280256643	0.05945835275385999	0.5683297759826813	0.8012727772705593	0.8663706010117361	63	33	32	46	11	61	42	51
ATAD2	4.842046746873466	4.965469114117695	31.794275772659716	0.4068744402336188	0.4331508741933004	0.05940525879632868	0.7885073650648196	0.8402700382563695	0.9042212217982101	81	6	46	51	14	31	40	46
CHMP5	5.872898952795186	5.96709136508962	66.55588809561232	0.4003142120807296	0.43731438416695223	0.05937994579109631	0.7903090914141422	0.8319266236633989	0.8988929742226411	105	27	68	108	37	108	63	59
GPX8	3.9900095287245634	4.341533383115062	19.657821893418006	0.941564181648802	0.7943509543009308	0.05936063713631295	0.64548234601223	0.7813969356524384	0.8294384488028843	52	3	10	49	4	23	29	32
LDLRAD4	4.1316500982397715	4.35648294672296	20.629175992246633	0.9283806622350164	0.716556198585838	0.05935582688936945	0.607133471091953	0.7913902089465057	0.8486460759577052	24	10	49	12	6	21	33	28
ZNF234	4.213635916847354	4.367598536604885	20.407891339676457	0.5180672270207656	0.5429762978868238	0.059349330830215555	0.7551522902187309	0.8238955096356946	0.8816517777097955	53	6	34	21	7	20	22	37
CDC5L	6.244760548957273	6.285033363339614	82.85205405681529	0.28730253091893027	0.2835083486198957	0.059315760810881774	0.8102046936942913	0.8785948080244422	0.9329038761339068	144	25	136	147	42	82	87	114
C10orf54	5.823662365661795	5.96223362462561	65.52637410501235	0.5249842020224912	0.48891666690920127	0.059254187796709906	0.7368771148595643	0.8277356515713451	0.8865101186703346	82	21	176	93	17	52	78	119
ARHGAP1	6.260393078967722	6.312314998473454	84.24213667720089	0.2945042939441333	0.31173583924814274	0.059221305632727185	0.8164376202508339	0.8652258434942767	0.9298478669710017	188	30	106	167	31	76	85	134
COPS3	4.609029591499437	4.761480354859198	27.3097767187989	0.45388300930334313	0.4859531407343086	0.05919105913989404	0.7741290143882467	0.8319266236633989	0.8896918765594058	74	10	38	44	5	32	32	38
PIBF1	5.094647810019406	5.186060247572149	37.53689536569447	0.35275413387905646	0.40149994439827613	0.05918484058100866	0.8046366089949705	0.8418014787645777	0.9123636706459807	94	14	48	64	11	47	44	42
RP11-512F24.1	2.4734103533755714	2.919501926378022	6.395011591617947	1.1987566983975646	1.1860521620192774	0.059160297087015215	0.590771956106545	0.7023808939674642	0.7339596433069535	15	2	9	3	1	10	12	8
ADAMTS6	2.210370565907696	2.840968542070283	5.8931439940505195	1.1762999534043674	1.4982857079074052	0.059155275762313844	0.6680077354389227	0.645764749662273	0.648092618008564	13	1	7	3	1	4	21	6
ZNF410	3.0625892552821696	3.2986589901614867	9.314313559001144	0.8826098906395622	0.8698875085476985	0.05914250667571603	0.6702471211128596	0.7745042244827655	0.795876883748934	11	5	10	9	4	16	11	10
CKAP2L	2.488402461576901	2.9511359155380372	6.8512022574953155	1.237365368502912	1.2778600059784662	0.059125945937541016	0.6240132449377029	0.6906212614499487	0.6927943720047325	13	3	2	7	2	15	10	6
CTSC	7.718873277826978	7.89021570341802	257.9283123929073	0.8535367001561938	0.5883700124349284	0.059116633503133106	0.5527691284260396	0.808828443211233	0.8755347808125569	273	198	184	239	118	346	314	298
IGKV2-28	1.161237135301567	2.3888096327229813	3.8038614704286715	2.765139259548114	2.569041036211103	0.05902817905947129	0.3094432182025328	0.5236645826297301	0.4047850182383261	0	0	5	4	0	3	14	9
LEO1	5.274933655487664	5.354826311977231	42.759569238437976	0.40709441850620015	0.38922630139340975	0.059012128289092206	0.7731621143769728	0.8486988404427467	0.9119067556721928	76	20	47	81	16	31	56	67
OGDH	6.548740169252208	6.6156084335750744	104.42834451523493	0.383421985419538	0.3451725522949694	0.05900549897539432	0.7657334230279725	0.85433244055893	0.9224323596736993	308	30	117	141	50	97	120	151
TTC13	3.810674862783506	4.173725639812231	17.16811186007924	0.795702836414105	0.749451216821041	0.0589710314401169	0.6960435131674921	0.7983273685998509	0.8466537002602138	30	2	44	28	2	20	24	29
SUV420H1	5.799788589585987	5.858418889466747	61.23770404593064	0.2818159844871552	0.33595596241892745	0.05895586782768162	0.8392590045987807	0.8560884533861317	0.9230773850253748	129	23	98	86	26	45	97	72
IGLV2-11	1.469526885829384	2.828083631487284	5.659357435218521	2.9458575101838034	2.437539943554298	0.05892178301212934	0.3281538072033864	0.5481785164293459	0.4344913511123001	0	0	10	5	0	3	14	22
SDSL	1.6565570545865715	2.7224689266732867	5.432490933401542	2.770280101067844	2.0895193817054203	0.058868790090089336	0.29027531443434323	0.6029906323541456	0.5156919782748881	2	2	0	11	0	10	8	14
HIST1H2BG	3.527987691481601	3.8926612955430846	14.083835979464535	0.9759693148746403	0.8889373307513158	0.05886527663788327	0.6436005548390834	0.7692322371723217	0.808250620774822	12	2	16	40	4	21	25	14
PLIN3	4.623670872638136	4.8577727966244515	29.066696937684483	0.5297088182483121	0.589813653883429	0.058865244432778414	0.7711041520375211	0.8211578227632736	0.8734146596091624	89	8	37	49	4	37	25	53
RPL29	7.151057190566194	7.233089123798464	162.75424295753695	0.5642323423081873	0.4105529004140295	0.05886413577878388	0.6680077354389227	0.8363416564796187	0.9104317225580363	221	79	152	189	112	190	174	208
NECAP2	5.799157601624277	5.880903373731262	62.45867815988207	0.4124119326670072	0.38245824169400217	0.058857841175500476	0.7569574320002284	0.8508669954212096	0.9163599095093001	110	37	99	82	17	69	53	99
RNU1-28P	1.790445821439278	2.650912104968475	5.446435266466157	2.59559726068564	2.0573503237784236	0.05885313157968807	0.3699258212063523	0.6002049348589248	0.5128800168648596	0	3	3	3	2	6	8	16
C6orf57	1.6175799572215623	2.4691524283752195	4.393490075288291	1.7894077949873899	1.9857943751281706	0.058833813732144746	0.5120439153964943	0.5971229264237655	0.5346787379257748	7	2	3	1	0	14	3	7
ZCCHC7	5.03069518765124	5.132197426251926	36.12411702371248	0.40665990282043046	0.42934372379915925	0.0587821326128539	0.7832139633452692	0.8327779279909769	0.905127009337043	68	11	81	43	13	39	51	40
PHYHD1	1.9007181767032486	2.8791140100872505	5.818805937725111	2.2093683284486807	1.7660628561440588	0.058776191852351195	0.33690306488160815	0.6364038872431729	0.5897961217844222	20	0	4	2	0	8	10	17
AC145212.2	0.6531215081296473	1.8495075490198214	2.178483035233373	2.807021115372177	3.326889278046275	0.0586638147614382	0.21595259947503076	0.33118666895370175	0.2953114206643371	2	0	1	0	0	6	4	6
CEP76	2.796830159564888	3.1194287358720594	7.527882703580909	0.8938384339005413	0.9411310047441375	0.0586465236781713	0.6702471211128596	0.7568416928335591	0.795842780227613	18	2	7	10	2	7	11	16
FBXL8	1.7233651088308881	2.4271054916299786	4.0342889333030225	1.7238376348957183	1.6918019831344113	0.05864330211077927	0.4602483252623779	0.6314359379762705	0.6019816681656994	4	1	2	8	0	8	8	6
TMEM9B	4.273040152381002	4.628945512869247	24.97067345638805	0.8438928164211528	0.7040588072933108	0.058602298434737084	0.6971237498162461	0.8164185789100182	0.8556862457795897	38	14	31	50	1	21	44	36
SERPINA1	8.686827700632344	8.83074279934391	495.29475916555873	0.7331709605318997	0.5259904630757631	0.05857351844393986	0.6169166513450004	0.8281748790707983	0.8857809507136121	361	365	549	668	183	456	643	757
HIST1H2BO	1.5287936642710704	2.532841103522426	4.518888149645594	2.3177277210188416	2.0583193708668355	0.05857322499290045	0.419725187987462	0.6029906323541456	0.5222152466797552	5	1	0	8	0	12	9	5
CCDC144A	2.75815350782035	3.6336926157400544	11.598360448093155	2.136256283393575	1.493216601433792	0.05856013417870569	0.4379794095535006	0.67485804833561025	0.6533440667659549	29	0	1	9	7	9	24	28
UBE3B	5.9473185581223955	6.042123970573937	69.3891009863751	0.3720390913408504	0.3776590410685785	0.05855449439468087	0.7923504112758766	0.8518864436887368	0.9163599095093001	168	13	91	127	34	81	85	78
GPSM3	5.054525107591605	5.318780911529394	41.832541624446755	1.154124874599012	0.753259985957137	0.05852674909574994	0.5145773765559934	0.7741807730800327	0.8479253698183841	27	22	108	24	12	43	52	75
CALR	9.941733088153807	10.0354005764392	1139.2245599136747	0.5013440150546875	0.415620104150141	0.05844691473318609	0.7355419492609172	0.8599847528943291	0.9111738775444506	2452	490	715	1526	681	1513	1234	1246
CNIH4	4.465127998916232	4.615344115788711	25.07369385327333	0.6987790288106336	0.5550445717698369	0.05841618894527566	0.6822932144648931	0.8246590045662509	0.8765570752392928	24	14	31	51	7	31	30	32
PTPN4	4.75400476331567	4.917663588025093	31.352559110739328	0.5323246696461662	0.5790387540058974	0.0584030854746069	0.7642237970259587	0.8168523900767679	0.8734146596091624	44	17	52	32	11	16	62	42
DDAH2	5.2125406435052115	5.312413826640052	41.37705646128909	0.46122075426757025	0.4336044902945716	0.05836620605956786	0.7569574320002284	0.8324691475924325	0.9028988934416868	78	16	88	38	16	32	61	58
GPS1	4.914392222565757	5.106692408386513	35.19246326306817	0.5325269912971824	0.5304087385678844	0.05834926552347103	0.7547194463908576	0.8287600784671573	0.882973944236041	106	14	42	53	5	28	51	57
C1orf131	3.762786809427906	3.914387946077329	14.748110733860957	0.5262654462266421	0.600529283351643	0.05833584812470677	0.7657334230279725	0.8238955096356946	0.8700109803148557	27	6	19	19	6	24	14	17
PRMT2	5.7549177521446175	5.861346286734569	61.433308591451805	0.5191418971163667	0.4317153007340725	0.05825453338771587	0.7265448493275516	0.8348210039258586	0.9042750426396111	118	15	122	51	37	71	76	72
GPN1	3.8000573482938163	3.9521587301881778	15.181047024790704	0.6134937666856397	0.5773162893195161	0.05825405313172358	0.7251496279858572	0.8281748790707983	0.8714765397176476	21	4	23	21	9	20	16	21
RPS23	7.30837243316442	7.384097608523752	180.46571000505378	0.4960889577721977	0.3862061574149627	0.058178444362647325	0.7147973239043264	0.8482782089381093	0.9163599095093001	347	76	229	143	118	221	193	213
TRMT1L	4.511865834174099	4.671133776720166	25.76883241844893	0.40268610581151265	0.5302329223267381	0.058152688208068425	0.8232883322121624	0.8281748790707983	0.8833414873089495	45	11	39	46	6	40	17	39
MSH3	3.8719752037532267	4.035485820692757	16.174172279185555	0.6200176048536008	0.5845784477642711	0.05808117064290753	0.725994416908952	0.8281748790707983	0.8714765397176476	24	4	18	27	10	22	15	24
RAB11B	5.84539702670131	5.88487289496472	62.751370290832334	0.3390931787560583	0.2955503680104812	0.058076302883682394	0.7834709353427728	0.8750775914171866	0.930644596028639	125	29	91	74	31	64	74	74
ZNF225	3.1040594190542796	3.4104118608623413	9.61733333152361	0.7948511200556467	0.7939103886761354	0.05805549891173198	0.7055445964185604	0.7968055790329438	0.835654596459854	18	4	16	13	1	10	12	19
FANCD2	3.2279585817140104	3.499730491989527	11.057438734675243	1.185922930930629	0.9077417700854709	0.05804560810619667	0.5476910669504912	0.7719830158772454	0.7936725208565867	9	7	6	15	5	12	18	15
NDUFB10	5.099466912989359	5.19202259198637	37.79265792112004	0.39390698062017604	0.40955246488767466	0.058017607579530096	0.7903090914141422	0.8412920353152732	0.9111738775444506	105	12	49	46	16	38	55	42
ICMT	5.686036967117973	5.808902213578868	59.06394539442781	0.4851258069687684	0.4676391987237943	0.05795928306972377	0.7673950716592035	0.8319266236633989	0.8936399221852664	147	25	42	107	20	69	91	52
APEH	4.671652778755058	4.975481627119922	31.511475579248565	0.733291721135826	0.6716089696730074	0.057927734201028154	0.7058945543400839	0.8099964022955788	0.8608134572418932	113	5	26	59	5	34	39	57
SUMF1	4.107894997069701	4.265425309963392	19.359304954284045	0.6802911196189397	0.5885145759607109	0.05791972398149459	0.7074446064460852	0.8243023582032045	0.8714765397176476	45	7	14	22	11	27	22	23
SLAMF8	3.7418684459613543	4.26110080513689	20.024475824724437	1.8176215738757793	1.2988224251816758	0.05790167531748771	0.372671084613127	0.6745221757401594	0.7276901328047863	15	17	14	4	6	44	19	24
DSG2	5.846086415890101	6.201243273369948	77.86925800324329	1.2692656813851724	0.8140845956016152	0.05789743900429013	0.5667630265994685	0.7779655971272433	0.8325143955963394	97	17	17	216	38	67	135	125
IP6K2	5.36361279385636	5.569439271857548	49.08220673738884	0.49534846343180466	0.5191225940680667	0.0578902939480825	0.7779364205601101	0.8319266236633989	0.8856899312091207	130	5	66	89	21	43	49	99
SLC38A9	4.016443496262851	4.263110749235958	19.348357400286407	0.8504818163684891	0.7329254324952946	0.057871207725798145	0.6680077354389227	0.7958473135423952	0.8486460759577052	15	12	27	32	4	15	39	23
BBS9	3.9452604703196106	4.1685712901320935	17.417049906805342	0.6588234415575434	0.6422743977986538	0.057870295170580024	0.7251496279858572	0.8120798478902617	0.8663706010117361	46	4	35	14	5	17	26	27
GAS6	6.151788546797992	6.302888432229595	83.07131052890101	0.4632439954083919	0.4672751898522935	0.057827947772267026	0.7696113648695494	0.8319266236633989	0.8947045816780854	252	14	161	99	26	63	113	138
ACAD9	4.831983892906039	5.103322721271389	34.73850031734963	0.6327899693637778	0.6292019636306615	0.05782640886119527	0.7358569105248914	0.8168641447412701	0.8663706010117361	129	7	39	51	5	34	60	45
TMEM147	3.321493290086402	3.6619023321564836	11.838316695831812	0.8474745483092623	0.8944049075074316	0.05782019602062395	0.715887109698057	0.7692322371723217	0.8106644952462624	33	4	15	7	3	7	26	19
RASSF4	5.159522734826858	5.289958434004286	41.184075474525734	0.6783293411358856	0.5008037908714744	0.05780234382957911	0.642667279922154	0.8288212033618201	0.8865101186703346	53	28	74	38	11	42	47	62
RXRA	6.116026869245709	6.1912040429588595	77.12256840482492	0.32879535005683147	0.3439298106560832	0.05779321975970081	0.8039578180473899	0.8599847528943291	0.9242912956848403	211	18	119	110	34	82	74	116
MEX3B	1.6711660784587972	2.345292430539268	3.6374915691612286	1.4991488923275962	1.665604393420459	0.05778504306549103	0.518378674436041	0.6298447512802129	0.613240017891996	5	0	4	4	1	3	7	11
CTA-390C10.10	1.8630396026185583	2.706983191126593	5.311752452116401	2.0254833004075112	1.747470321840834	0.05778004743783835	0.5020044978179907	0.6395495981121329	0.5950426938888407	9	1	8	0	1	7	16	6
CLPTM1	5.862644839432614	6.058306851823287	69.53653222057063	0.5720865463782727	0.5252832652261783	0.05777984379720027	0.7363968760717047	0.8298416464381125	0.8833414873089495	200	12	69	170	15	83	76	106
ADSL	5.021984512208404	5.13588513241409	36.2699364218006	0.46049639598179626	0.4278819788397582	0.057706366087738346	0.7566926737601557	0.8459589900444917	0.9066075719091593	96	8	39	52	20	41	40	50
CHD6	6.660251908337049	6.708301079329426	111.43330785149959	0.2901590736029199	0.29276359049863315	0.0577019186073009	0.8120195340530529	0.8766492231087336	0.9362826779970257	209	30	235	181	46	110	130	142
TSG101	4.832541915145182	4.949151251586792	31.954951577879662	0.5081786281912064	0.4555823234447963	0.05767378372349833	0.742578062237238	0.8395406433288753	0.8959748484272864	54	8	33	55	21	37	44	33
RPL12	8.127613054824783	8.198493953164967	318.28360531116147	0.4707181073308111	0.3698099159453177	0.05765540228764388	0.715887109698057	0.8536208802968488	0.9193828254191145	517	124	283	431	227	371	321	416
MDK	4.192846708474629	4.843939708878254	29.5400272341484	2.163013333003636	1.2110094241405047	0.05762322444555955	0.46262670424486096	0.702785139500938	0.7444877559641928	25	10	1	64	13	25	53	62
ZNF195	4.209140604129032	4.420955197845873	21.202504936194213	0.39592693097111237	0.6136170105495736	0.05760837847912565	0.8439915599386432	0.8168641447412701	0.8714765397176476	41	5	34	36	7	12	47	25
NBAS	6.5472639919560915	6.579260743765118	102.05815989101166	0.26030316062691294	0.26020878580763496	0.05757763739610857	0.8251631032965661	0.8832562448437542	0.9383406988988171	239	46	146	156	36	107	107	129
RTKN2	2.820202680267643	3.2710418498306053	8.819168048899307	1.1376916011298455	1.1053864604569479	0.05753063155012844	0.633203184166484	0.7462598850716955	0.7578908543438285	19	5	10	4	1	7	22	11
NUDT22	2.656605589363136	3.356714899435197	8.78893233623156	1.1841366615811517	1.1934332422099425	0.05743982471638761	0.6782003966494586	0.7442728724406207	0.7435954863642706	22	1	14	11	0	5	13	28
RP11-295G20.2	1.6137062015161618	2.388767566179959	4.168779848664155	1.7610027115843878	1.925142058800446	0.05743732038608278	0.5020044978179907	0.6145866621882148	0.5458539127270243	3	0	2	3	3	8	11	3
RP11-229D13.3	2.2830012158542212	2.839236835505053	5.824376829437672	1.2295389958098675	1.191139556195559	0.05742007577740401	0.6074766807842775	0.7443444962979554	0.7435954863642706	10	2	6	10	0	5	10	14
GXYLT2	3.5735577354251795	3.845578674836565	14.012035098339199	0.7693671747782146	0.7828925066321292	0.057364932655482974	0.7167825458325527	0.7956335495865863	0.83539352284938	18	3	16	17	10	7	19	33
LSM10	2.72145376737772	3.185058229309356	8.044103266923813	1.0659407917664847	0.9220310729009763	0.05735696975519817	0.6582633261933545	0.8061418755022348	0.8033892494857826	14	0	11	10	5	10	13	12
SIRPA	6.639054618713329	6.687261021587905	110.85945525652434	0.41734934175013255	0.3223721378531535	0.05733484629259757	0.7373006959068903	0.8647989163062777	0.9281929073723131	133	55	164	154	61	114	115	151
RPS15	6.481224893194867	6.5457813080659	99.381970063747	0.37029545423522275	0.3356382873441878	0.057305713603525155	0.7772649675739992	0.8599847528943291	0.9266571780730013	285	35	97	166	38	93	120	135
AFMID	4.401629629738189	4.623674948925907	25.025209378129016	0.7474326063392843	0.6466815206501075	0.05730196009139395	0.7055445964185604	0.8106540561583472	0.8663706010117361	21	13	49	40	5	16	39	45
PPM1M	3.9659175199054393	4.258112919523365	18.764713843122824	0.5965955016979223	0.698255697461114	0.05729964208683868	0.7722743751118274	0.8128751605400406	0.8602906040809523	38	9	28	27	2	12	19	48
EHMT1	6.253723180082249	6.404795461365714	89.26857889511686	0.4459719567629566	0.4425745977186202	0.0572564302886378	0.7830677713293692	0.8459589900444917	0.9042750426396111	234	11	159	160	31	112	88	126
RP5-1171I10.5	3.4885363746527234	3.688075889948012	12.373950529840387	0.6856376677002389	0.6970395079805648	0.05719494113265927	0.7274933139802877	0.8092647836333277	0.8568116427491401	21	4	21	10	6	16	20	12
HEATR1	5.844158599051175	5.933964345465656	64.06847789957804	0.32629354773929664	0.3619095144784504	0.05716499567914645	0.8146517116028786	0.8536887958734165	0.9230773850253748	137	14	100	139	23	76	74	75
SIAH2	4.480875346939779	4.646911516772121	25.374693790792524	0.5691442494305673	0.5594622054091584	0.05714606806907041	0.7503658960498389	0.8238955096356946	0.8806220638645218	28	8	34	55	11	15	37	47
RNFT1	2.7920814657994986	3.1931225143762267	8.287549485136378	1.2252433906351015	1.0922809923512256	0.05704361230800351	0.6016689999143866	0.7443444962979554	0.7616889447192721	4	4	9	15	2	10	7	21
TMEM187	1.303841146541815	2.184393572642675	3.377067253163919	2.0475646026321304	2.232851937997625	0.05700721145940148	0.4257730678118822	0.5616965401564141	0.48110762681160235	4	0	1	1	2	10	5	4
DDX19A	5.572275063502461	5.685321455457249	53.49734682901812	0.3480320315085316	0.4003486296758784	0.05686057255435989	0.8132104640192412	0.8505169131332462	0.9163599095093001	112	13	89	120	14	65	66	60
KDM1A	5.829784585033797	5.9192709773496	63.330080684378686	0.31198712278507273	0.3591471895115194	0.05685361969746745	0.8239512523361595	0.85433244055893	0.9242912956848403	140	16	121	120	18	74	64	86
C6orf132	4.014617176553239	4.343740558699265	19.66324035224831	0.6446849139564693	0.7118802174404409	0.05677146883926659	0.7547194463908576	0.808828443211233	0.8602906040809523	44	5	23	46	2	18	18	48
HIST1H2BH	2.0984657479022277	2.9446106383916644	6.401724739638848	1.887846216330286	1.625042168631829	0.05674091683696511	0.44935032252567436	0.6520542532577334	0.6294167880188863	5	0	2	18	1	17	9	8
EIF3G	6.20166618563656	6.2508459216474295	80.76366224005395	0.27054117003387196	0.2922685259325933	0.056712439138510935	0.8326465241194223	0.8791198409825095	0.9362826779970257	154	23	130	142	40	84	72	122
PAXIP1	4.252468995989158	4.508711585618693	22.366008082740457	0.4880694135169986	0.6057575000596223	0.05668329371348273	0.795252838399073	0.8246590045662509	0.874649380333708	57	5	38	40	3	37	22	28
PREP	4.847922034713468	4.9384442351965205	31.35534357175016	0.3525905537118933	0.38659093696238284	0.05661902029257754	0.8045064451027006	0.8518864436887368	0.9170192666536975	57	8	52	57	14	37	36	38
ZBTB7C	2.864631181535229	3.2575152558807314	8.644295149731368	0.8348637060716856	0.9971573053439242	0.05661679163593838	0.7358569105248914	0.7684135075087206	0.7871583319157939	19	4	7	11	1	15	16	6
BSDC1	5.904169574231648	5.9604467553861165	65.6721662562072	0.2931243106088154	0.3153406610954893	0.05661676331059161	0.8239512523361595	0.8675650304191249	0.9316928936162134	108	23	119	122	25	52	75	104
ZNF236	5.266693668055827	5.481904631068668	45.912741395825634	0.48487698178906175	0.5257844194928883	0.056615699394316876	0.7830677713293692	0.8319266236633989	0.8857809507136121	127	10	94	71	6	63	56	54
SLC39A6	5.706582558430487	5.7653585058858425	57.658581038938365	0.3941563136037773	0.32952250592862986	0.056545420927470016	0.7547194463908576	0.8686186020703945	0.9266571780730013	94	19	82	78	38	59	72	66
TMEM206	2.8724578349093224	3.241248296909752	8.20867979202454	0.9113072283065234	0.9117073441914317	0.05651183372434831	0.6680077354389227	0.7696796998190213	0.8154623645621116	15	1	18	9	2	10	10	17
EIF3K	5.251485429300246	5.353482336739043	43.23031160489727	0.6415071534009787	0.4519084518051224	0.05649855529579727	0.6683661768465134	0.8358147234499651	0.8990253935053057	81	22	33	48	26	38	51	67
NDUFV3	6.086650314909888	6.166880439161506	76.85604916979517	0.5204072669532156	0.39205209966857313	0.0564966335057068	0.715887109698057	0.8481003149794006	0.9163599095093001	123	41	60	126	39	63	106	103
ZMYM2	7.118868097017027	7.144631509713064	151.9556948894622	0.25145027831456274	0.24481523955979367	0.056486917137710965	0.8263032418736848	0.8922132428024623	0.9409602791803364	241	56	264	276	69	132	177	203
LINS	3.704973006992396	3.8599532989444034	14.226432727841337	0.6668730298574098	0.5961354015900214	0.056480651783777557	0.715887109698057	0.8281748790707983	0.8712918005404438	23	6	12	23	7	13	22	19
SIL1	5.07997014729643	5.236843943611515	39.34342338398269	0.7246298866277583	0.5422498284480995	0.056444252618682626	0.6727585912074779	0.8247037803206339	0.8833414873089495	114	13	30	31	23	50	42	54
DPY19L4	4.660921146862815	4.761618404911667	28.151629458405594	0.5583062054170195	0.46489108102176885	0.05636321769482984	0.7265448493275516	0.8370062393940111	0.8947045816780854	31	15	38	42	13	37	33	29
CSTF1	3.4453686548000393	3.7162919810872657	12.887299820624067	0.9178473308503771	0.8200117849938403	0.05636217396005396	0.6637216034910594	0.7933415756899329	0.8286146347503821	11	9	16	16	3	19	9	24
ENG	7.423757429143874	7.52758068379695	197.82079664083642	0.40272287616486296	0.39487337946542567	0.056361271625711994	0.7873129564370203	0.8531661335577774	0.9163599095093001	498	70	404	279	38	139	284	296
RP11-144G6.12	0.7426628516749232	1.9926151389578466	2.6131707637744874	2.7993237823750796	3.131736082751174	0.056340459279436574	0.26771976065726516	0.4078893628689343	0.3314669046022826	0	0	3	1	0	8	7	3
MAP4K2	4.232800398163468	4.445138069442993	21.691133083795517	0.6265084929374986	0.6365110321058596	0.05630986508404946	0.7480646091798288	0.8128751605400406	0.8712918005404438	21	6	47	35	8	19	18	51
TIAL1	6.150091182920108	6.192851588493768	77.69159833425975	0.2848366415635737	0.28353017398372565	0.05627425953702772	0.8179155965528825	0.8802280543292681	0.9364205276454023	131	35	132	139	26	69	99	97
FBXL12	3.214129056233051	3.5946350657755355	11.03053335891774	0.6939274643976973	0.8566806051201402	0.05625730636660973	0.7580396030098934	0.7867826453137716	0.828953125158375	27	3	15	17	1	22	8	17
SLC16A10	4.102332285380654	4.662043881721575	25.851624047720765	1.6751220305739578	1.1458798439759856	0.05622070090895898	0.5055470338725501	0.7218834091000413	0.7638295350125878	5	16	27	49	3	18	29	76
THSD7A	3.1751049441040102	3.470764391249919	10.109824553124179	0.7905647492861935	0.8203883041207122	0.05619137401398875	0.7058945543400839	0.7842285964766393	0.835654596459854	14	2	11	24	3	17	13	12
GNPTG	4.515587314730129	4.706884344662061	26.106931463858245	0.5296721639146682	0.5258773890333869	0.05611699199368353	0.7547194463908576	0.8319266236633989	0.8865101186703346	84	4	31	37	10	28	34	38
SEC22A	2.8098594283192604	3.1834416655739393	8.173503035900506	0.9255523104972295	1.0081919848512355	0.05605480420604434	0.7064071509145583	0.7619315381025691	0.7856143640295993	16	4	10	5	2	4	16	17
C14orf2	5.841929688194913	6.002427973033869	68.84123453116018	0.7525129112854224	0.5752910453057238	0.056052703922145675	0.633203184166484	0.8134365388828299	0.8828520260483689	96	41	49	65	41	112	54	84
POLR2J	4.958241464318491	5.070741296814731	34.962821384508054	0.5720070491843574	0.46958205936956954	0.056025039027762645	0.724866767425012	0.8319266236633989	0.897526345031344	39	15	36	76	16	47	36	42
COMMD9	3.8911739022589438	4.053979108056311	16.378120945183618	0.46929706313899444	0.5883988284021036	0.05600900048411876	0.7968162822076635	0.8281748790707983	0.8755347808125569	32	7	20	22	6	28	12	21
KCNQ1	3.486474925827566	3.767216370145046	12.71261495082028	0.782878157122341	0.7418643737793561	0.055957279498145954	0.7043313881306067	0.7992205154349917	0.8572624090188833	34	3	25	9	3	14	19	20
SAMD9L	6.3167292099881704	6.494287281405252	95.53356762204189	0.5977012008790424	0.5014238489358621	0.055943636095647876	0.7251496279858572	0.8319266236633989	0.8903547175826633	153	38	125	256	12	119	121	112
SYTL3	3.9266955769201295	4.536728901026494	22.79909152377916	1.5824304258984871	1.0828307089485205	0.055904308756122525	0.46817823970954675	0.7471665509835604	0.7696428709974223	9	3	80	24	2	21	45	42
GTF3C1	6.541716072829789	6.650619763120837	106.33710786534016	0.3966879889201896	0.3857881128669075	0.05589357375298382	0.783721232770439	0.8536208802968488	0.9181324934224898	325	26	155	196	25	98	126	161
PLCG2	4.905309205706969	5.143052190853047	36.05745414103418	0.5616508911854186	0.5427921744433291	0.05584920399245796	0.7569574320002284	0.8319266236633989	0.8855718451153959	61	3	82	57	16	39	34	67
KAL1	3.874613646368895	4.225311100842412	18.45168266031048	0.9329261885086965	0.8528910668856424	0.05584651622686289	0.7058945543400839	0.7789586107610093	0.826932653650635	55	6	6	24	6	19	42	16
HS6ST1	4.535257155932987	4.883210049940969	29.550229296404417	0.8775640433275474	0.7248916872306452	0.05582669465652592	0.6680077354389227	0.8061418755022348	0.8569423901480903	118	8	20	40	3	36	35	52
PLXDC2	8.106667809348137	8.192331650008251	317.7950332689536	0.5443929973831767	0.40394758131875175	0.055810291033377875	0.6903723220014129	0.8486923117466649	0.9163599095093001	384	173	387	293	204	351	399	364
HDLBP	9.260835603729499	9.275936440726523	671.0928243377637	0.21772055702496404	0.2070447618560095	0.055796022749835576	0.8422253951209824	0.9178256467988519	0.9471572336142929	1556	210	1039	1093	324	642	725	848
VAC14	5.018895280267041	5.26151212019242	38.98316425306166	0.5800605814919837	0.5610598026584803	0.05579490058041515	0.7480646091798288	0.8301618139710653	0.8824342680968038	131	5	42	76	9	39	54	60
EXOSC9	4.326261102693564	4.591214780991758	24.164106599416044	0.622134814273368	0.5935949184558333	0.05570344260516557	0.7500619309025681	0.8319266236633989	0.878650865528008	40	12	39	45	2	17	34	45
VPS29	4.8732284043529	5.06080499571272	35.04974249763842	0.6676566721320287	0.6231400096933146	0.0556814248806718	0.7098069078923027	0.8134365388828299	0.8734146596091624	39	11	39	40	27	63	23	43
CASP6	2.248580911494882	2.817233935998629	6.131092929283965	1.2780097969152815	1.463796587668079	0.05563784620552259	0.6475848314277611	0.6640619578883694	0.6631323112017662	10	2	2	4	3	4	20	6
NBL1	4.005062359365075	4.153665006322626	17.43118124993138	0.5267772522549676	0.5322978846639544	0.055598661825550184	0.7545199269721363	0.8319266236633989	0.8865101186703346	48	6	20	22	6	20	20	26
PML	6.719473721337384	6.879468613469215	124.95614472432189	0.5127919701100793	0.4677759328592444	0.05556870722083084	0.7501638318792797	0.8406318737399151	0.899444616382952	273	31	171	333	21	100	183	185
TAMM41	3.7075891859977403	3.99849856068888	15.246846305454145	0.7002151014063801	0.70397312291839	0.05555821890366853	0.7317927893920374	0.8134365388828299	0.8622633307162513	44	5	13	27	2	17	27	18
SLC35A4	4.89304802439616	4.997518840561495	32.77839597801387	0.40147458622842236	0.4145029721284804	0.05555501077549944	0.7903090914141422	0.8482782089381093	0.9163599095093001	90	14	45	41	9	40	37	40
AIMP1	5.239480130711732	5.318526784521084	41.673792260399516	0.38231417787717464	0.35543417582411435	0.055542598576416725	0.7809046887335594	0.8667677120890445	0.9232568370136219	81	11	55	63	26	40	57	48
LINC00342	3.828220218345855	4.170053883638356	17.17721877611384	0.7074196285539419	0.7195536769801038	0.055481892578029754	0.731410872128871	0.8107539891150722	0.8608134572418932	30	3	44	26	2	13	29	31
FRZB	2.1858609867083563	2.713327534144199	5.1927650782004	1.2135458610068375	1.301159329860483	0.05544683920175949	0.607133471091953	0.6822775345311833	0.7254080399493322	12	1	7	3	1	4	8	15
VTI1B	6.210736278507934	6.2414147971005836	80.48772656490861	0.2503951208959859	0.24398813835775746	0.055294476382384376	0.8402867540056258	0.8944217360154032	0.9458014309939372	175	36	106	131	33	82	82	105
DBI	6.558391102345579	6.710624970771383	113.28444371860239	0.8079573031413833	0.540541404371225	0.055281871056449244	0.5753045280998875	0.8238955096356946	0.8865101186703346	138	58	85	98	85	148	144	118
VPS53	6.171515877218481	6.240547954737145	79.82482316836024	0.2979277449283765	0.3216065227894368	0.05521264782305673	0.8239512523361595	0.8703184008390509	0.9326903941417739	225	21	120	128	29	75	106	97
TPSB2	1.8274788076556443	3.231751523973433	8.238796986858869	3.421523432245165	2.2398849320063086	0.05517710118394044	0.2421013521094792	0.5890963921795245	0.502020154398273	24	1	0	0	1	19	9	23
NR2C1	4.862198179947656	4.952778652230438	31.60983382705941	0.34075997881558256	0.3786086320756746	0.055041967469338024	0.8146230821049302	0.8536208802968488	0.9230773850253748	66	11	46	61	10	30	34	50
ORAI2	4.546844060394635	4.683037387850036	25.719843388992118	0.40104535091450105	0.4520841795994143	0.05502903421285465	0.7968046920819838	0.8412920353152732	0.9111738775444506	65	7	34	50	7	29	32	34
FAXDC2	5.07738782482088	5.369948259856356	43.09864219921318	0.8898041290192692	0.6531411353761527	0.05492137317821532	0.6117111387906613	0.8175734372235715	0.8712918005404438	57	3	93	38	31	44	65	60
ELP5	2.997576591377261	3.530654423926948	10.316413944509966	1.094967294332528	1.0578758216756203	0.05491434291595512	0.6672168291928272	0.7530727711039678	0.7856143640295993	36	2	6	13	1	6	21	23
COMP	3.2840542783618383	4.030971472087275	15.453416140455204	1.356192464606381	1.1544703976430044	0.054898481374626086	0.6402652296604551	0.753523795474337	0.7605410455877492	55	0	13	8	6	7	31	39
CBLL1	5.075316673969856	5.147313255673498	36.85796686197562	0.4107127608353769	0.3668885433952549	0.054853518567738395	0.7721811309697858	0.8578633817806791	0.9230476967889852	47	16	63	64	15	35	49	45
BIN2	5.846244111638898	6.010084347614446	67.91405726916717	0.6577775646609693	0.516480660334958	0.054833557739059936	0.6939975402350398	0.8281748790707983	0.8903547175826633	86	20	207	58	22	62	82	114
SLC1A4	4.004156855743885	4.323965834628632	19.399299803672804	0.5450390612862775	0.6746412914013158	0.05482323831389578	0.7968046920819838	0.820375062399848	0.8663706010117361	51	5	31	32	2	11	37	33
C22orf34	4.134671526436203	4.391107717451957	20.504123817226997	0.54812810091796	0.5710291671063142	0.054811076670712916	0.7692779099751552	0.8319266236633989	0.8844811753696478	48	6	41	33	2	23	30	27
PUF60	5.792333763666122	5.860239462838951	60.863048879957624	0.2878083535254982	0.3190250158337886	0.05479752347646651	0.8318992005600334	0.8717462357361287	0.9359883307071477	155	18	88	114	20	61	73	78
PTDSS1	5.347645662498104	5.42986013870675	44.97144872743255	0.3299999662615947	0.36167077623059263	0.0547876705010144	0.8212769166602741	0.8600834522807334	0.9242912956848403	100	21	59	72	14	35	45	82
ABCC5	5.494102298454956	5.680783151617004	53.40601849974444	0.5867030088742554	0.5364484900838095	0.054785478055484095	0.743020251209665	0.828838299489549	0.8865101186703346	191	13	42	64	21	40	59	110
SREBF2	6.441223068307116	6.496528453227514	95.81203904787083	0.25950805201304283	0.29416942012286323	0.05462234899353571	0.8450455333624292	0.8802280543292681	0.9380357306955887	247	27	148	167	35	103	121	102
TGFB1	7.130316501846944	7.185414753279487	157.15398422509423	0.42500135530831246	0.32590077053334904	0.054618486605786255	0.7384833703386958	0.8686186020703945	0.9324153322777613	238	83	273	142	79	143	184	216
SCARNA9	5.668058730863753	5.8076600174923465	59.45645724636082	0.7554485164626695	0.505251784761146	0.054573356927205136	0.6731363367015784	0.8286414063184733	0.8947045816780854	34	25	97	103	31	55	77	88
HIST1H1D	4.2053790144795276	4.480291160237173	22.44606179491589	0.9386631000602056	0.6921152360282342	0.05455061587909867	0.6354592995421132	0.8134365388828299	0.8646702875497927	14	3	40	41	14	26	23	41
TCN2	5.63558664907292	6.038305528005879	70.92394850067217	1.7693777074593875	0.9528271193771278	0.05454629202993923	0.34928417581825405	0.7520087240080193	0.826932653650635	18	46	35	70	44	105	77	113
CHAMP1	5.173416422696579	5.290420423194829	41.240755032938694	0.5141608519109289	0.46173150769727916	0.0545260771987246	0.7384833703386958	0.838860279029979	0.9042605981564938	59	27	44	64	13	61	44	39
GALT	3.6852302690434273	4.0584708538174334	15.804490988887462	0.7287916213926195	0.7340917560987947	0.05452215303797802	0.7384833703386958	0.8168523900767679	0.8608134572418932	50	4	25	19	1	26	18	21
DNAJC15	4.64265512029592	4.774149776405808	28.53472769996852	0.6135803944356638	0.5171954119975821	0.05447307318067791	0.715887109698057	0.8319266236633989	0.8865101186703346	45	18	23	38	12	41	34	26
PDXDC1	7.270416993794978	7.2914798820076205	168.29658189993856	0.2198119979499729	0.2206844151032386	0.05447065638529518	0.8480912942495884	0.9060576272954112	0.9471572336142929	386	58	278	241	79	152	187	222
RNASEL	3.6263060520047192	3.973415711597967	14.89372936259095	0.7789381253016692	0.7238019858760298	0.054462738466558	0.7165305968190727	0.8175734372235715	0.8622633307162513	28	1	36	15	6	12	21	30
C17orf85	6.77602268057414	6.818893654751791	120.72874241974671	0.26602802447079044	0.27060058023065187	0.05441527296987711	0.8317150475408228	0.8851498554560493	0.9409602791803364	239	34	223	176	62	95	149	170
SCAMP2	5.510949296235136	5.615575032558539	51.72104692062811	0.4747612779261382	0.403773966788076	0.05439612540837537	0.7452458496592427	0.8518864436887368	0.9163599095093001	99	32	53	87	13	41	74	70
BAZ2B	7.6417735234917235	7.67710259646457	220.1645899194059	0.2681564607684349	0.25836514191267523	0.05437457566007198	0.8176933397381345	0.8922132428024623	0.9414204689464021	433	78	485	331	73	223	251	266
MANF	4.859851713520589	4.966574027089853	32.155476800425674	0.45671943674974813	0.42662525174375987	0.054286290478568644	0.7659633094340017	0.8482782089381093	0.9139983672517683	90	10	36	36	16	40	33	42
S100P	2.4632070127022945	2.9894668848858963	6.941921454670664	1.3019068780827325	1.085627297003941	0.0542336759019318	0.5777446590108989	0.7800452396452439	0.7722498164101947	8	0	5	12	5	11	10	10
GPR87	0.3132395835910924	1.74416527802327	1.9686030659349087	3.1436455429749364	4.306299126235987	0.05422827098827114	0.20989914985697092	0.23258821268315588	0.2004898218791348	0	0	0	1	0	5	7	3
P4HA1	6.814462098854946	6.872201926490511	125.60774882222104	0.38207889996558586	0.3219235538585805	0.05422067712155491	0.7675342985493355	0.871192096096609	0.9329038761339068	151	49	166	277	60	140	121	171
C19orf54	2.9563937433826206	3.3034878791919766	9.07435161045103	1.0639902292559216	0.9312468892787361	0.054180044942411396	0.6578102369370664	0.7784595699477446	0.8106644952462624	18	4	3	14	3	8	18	13
NBPF26	3.399289109271903	4.000653985667871	14.872694419034401	1.1692082788679887	0.9937963489203137	0.05416825649274208	0.6203266889692077	0.7696796998190213	0.7988249110920823	35	1	41	10	1	11	26	34
ALG10B	3.581610803414661	3.742604645237458	13.123895414649175	0.685610632239132	0.6138068146372372	0.054141023885121355	0.715887109698057	0.8319266236633989	0.8714765397176476	24	7	13	13	6	18	13	18
DMXL2	7.558505394117496	7.60680584737357	210.75005531365088	0.38068450971196943	0.30726997366697406	0.05411403291519996	0.7547194463908576	0.8785948080244422	0.9364205276454023	312	99	392	204	112	233	217	266
LAMB2	7.380459091758597	7.489253467535834	192.1072332895267	0.4450977777273944	0.38188326140941353	0.05410235446641656	0.7579628031254534	0.8647989163062777	0.9230773850253748	584	32	364	262	66	192	218	278
TAF11	4.621110452725843	4.762415472152204	27.969650704674944	0.5492072637949592	0.5120995399901028	0.05409496785846787	0.7480646091798288	0.8319266236633989	0.8903547175826633	37	16	30	48	10	22	24	60
CLDN7	3.8568029427828403	4.234822507107919	18.90000750501346	1.2648346600387712	0.8823858553115029	0.05402940843542004	0.580934083673332	0.781289905766815	0.8289434238338457	28	11	4	39	4	24	33	21
PRKCQ	2.7388802728095367	3.41817645884898	9.715356855488617	1.5085395600375386	1.2170201447746405	0.0540131493775591	0.5594304596800753	0.7486662583039008	0.7529625579780512	6	4	25	8	0	7	25	15
SORCS2	2.1974560270882812	2.844924678441093	6.024778601196837	1.374403081299716	1.3291267341872175	0.05398360935664474	0.607133471091953	0.7314225906941759	0.7202108248890454	8	3	3	11	0	10	4	16
MRPS5	6.113851802849978	6.229081637637396	79.08227689058698	0.35403775888845124	0.38318791664889457	0.053968403641038366	0.8186043734880203	0.8599847528943291	0.9230773850253748	208	13	117	134	36	104	68	108
MFSD5	2.520165121709874	3.091348711482716	7.249043161207146	0.9555749979614148	1.1003448843352939	0.05396172652422342	0.7265448493275516	0.7692322371723217	0.7816190630591958	15	0	11	10	2	17	10	6
USP4	6.126564275463244	6.202698623917625	77.67442928039603	0.3015189726855596	0.31631343389580624	0.0539560319261916	0.8257316918189161	0.878723678688043	0.9362826779970257	192	16	128	136	33	72	90	110
EFCAB13	3.1995978316261713	3.591844060814355	10.9238479415113	0.7158453681390143	0.829993184419306	0.05392930449234641	0.7493153209745789	0.7968176642307097	0.8462489497948009	20	1	22	19	2	21	14	11
HECTD2	4.502120876453114	4.65281048734828	25.777703100590486	0.6056715803270414	0.5115920147103619	0.05389076223255205	0.723404013726662	0.8363416564796187	0.8899837294141758	57	7	25	27	18	19	40	37
ZNF45	3.2127374993695264	3.543129594239012	10.528699683497168	0.715719557675549	0.7573854449246848	0.05381689010620501	0.7333053502558676	0.8101483924032752	0.8602906040809523	28	1	17	14	3	14	17	13
IER3IP1	5.230672898373921	5.329982811360997	42.655966512345614	0.6063674209594199	0.440267957579252	0.053766151383829286	0.6886836869558242	0.8459589900444917	0.9104317225580363	63	25	39	49	24	53	37	60
ARAP2	5.590418488815832	5.840124637072929	59.57483564859886	0.5895552185234681	0.5759702057901596	0.053739279553026736	0.7501638318792797	0.8286414063184733	0.882973944236041	93	7	173	87	16	40	90	107
GTF2IRD1	4.017459065534363	4.486345361962933	21.676308450836686	0.8031537363726722	0.733704994512613	0.05372670283611995	0.7251496279858572	0.8224385529844168	0.8602906040809523	55	2	43	42	1	30	30	31
DCTN3	3.4501829493441454	3.7608521775580988	12.78690845591425	0.7076753131528478	0.772259844198312	0.05368741931434398	0.7480646091798288	0.8012727772705593	0.8535746559425087	34	5	20	10	2	11	28	14
GLT8D1	4.049518558911299	4.242048019536708	18.949751867370512	0.6325681727577249	0.5805826993421921	0.053683768179510344	0.7312765067946763	0.8319266236633989	0.8816517777097955	30	12	19	32	4	19	16	38
ZNF543	3.463252118903734	3.7641719236689033	12.694716771186146	0.6228104850460985	0.740958540177577	0.05368189497611991	0.7647464296344655	0.808828443211233	0.8608134572418932	23	2	28	15	4	9	28	16
RHBDL2	0.7968549267672796	1.924659830494453	2.5563082680854423	2.371302927021483	2.8985910187605963	0.05366395026511264	0.40111498984949	0.46757522923974987	0.36684713189076973	2	1	1	0	0	7	7	2
VPS8	6.138897860246365	6.267875810994717	81.87627666028176	0.5005559186083008	0.4160176846096406	0.05364362646490994	0.7370964845190384	0.8518864436887368	0.9163599095093001	143	12	146	106	56	89	109	93
RBM48	3.1509922584747074	3.4767334748189476	10.068547449066827	0.7627536080016567	0.770798461075924	0.05364300613085301	0.723404013726662	0.8101483924032752	0.8572624090188833	18	1	21	12	4	8	17	18
CCDC7	3.666628898898541	3.908683268167802	14.402686799542327	0.5973632446394569	0.6243239034073386	0.053599911851307795	0.7569574320002284	0.8314772298479465	0.875564264009668	25	7	23	23	2	12	15	31
PPIP5K2	6.097546842698745	6.1600622381537695	75.93122960126719	0.25757769609888154	0.32541934077576734	0.053579539065013275	0.8607314027792906	0.8709959638404394	0.9329038761339068	166	26	98	117	38	111	71	73
ACYP2	2.415314109444104	2.780345395950864	5.941992738307311	1.1329591137053514	1.0571169242220408	0.05357489248961045	0.5947012684778715	0.7684135075087206	0.7742032227569778	7	4	5	7	1	7	9	10
KIAA1456	3.990362164660673	4.191982641287976	17.647944109520466	0.4884186458647699	0.5384486247618882	0.05351000517310108	0.7779364205601101	0.8329305302661557	0.893004867962111	35	3	35	32	5	20	24	24
TYROBP	6.159222921336844	6.497603124289037	97.92098676943773	1.5085802913278517	0.8352894010845678	0.053496565323160133	0.3912819417953012	0.774017913730707	0.853268968499155	39	71	109	43	53	136	130	126
PRDX1	6.7823270427677596	6.9050345449115635	129.23966495250542	0.5844320743079833	0.46264173868673253	0.05348750781890095	0.7139340135140445	0.8337994856812998	0.9088177684896416	212	61	83	169	84	196	122	136
IGHV3-21	1.280618453975302	2.7744833395736115	5.413155688784465	2.703650348303857	2.594529150513496	0.05344192240920485	0.4598804500674172	0.545306730888426	0.4390026691326987	0	0	4	9	0	1	19	18
PLXNB2	8.059653892757252	8.145992861418373	304.3151531472462	0.4006953771209279	0.34587513353665184	0.05338224436094034	0.7691352383397715	0.879353470104407	0.9300017912984209	931	78	412	593	78	265	400	409
CD14	5.393337111499148	5.6104645136866855	52.37607043316048	1.1263382785266494	0.6742141555421203	0.053353108146783054	0.47243409433011313	0.7993552646716174	0.8734146596091624	32	40	67	38	23	48	66	89
EIF6	4.025554599297986	4.308005022731994	19.516678579986277	0.8586572060355839	0.6783801535062939	0.05334721187469817	0.6892637917602966	0.8211578227632736	0.8693998788115721	54	3	9	34	10	19	27	33
BTF3	6.938598375678325	7.008890879170647	139.17529759020385	0.4778341790010093	0.36077473705807406	0.05332151208380736	0.7178532960732776	0.8578633817806791	0.929541639240209	180	81	182	147	77	166	127	187
KBTBD3	1.775088727966086	2.447932092032398	4.019907986379364	1.5759161842475438	1.5089910717166612	0.05324565228092973	0.4953172862185625	0.6613806341498488	0.6801048063158067	6	0	8	2	1	5	7	10
POLB	2.8094526713191597	3.3018650620626837	8.57337464689147	0.779402771175335	1.007576657862178	0.05324461553001365	0.7569574320002284	0.7692322371723217	0.8047403586017535	20	1	14	12	1	19	5	15
KCTD9P1	0.8275570958618277	1.9358124570021795	2.591147960467437	1.997493251083351	2.901789916856119	0.05321072213648957	0.5120439153964943	0.45012773539509243	0.3718840966775108	1	0	1	1	1	9	6	1
STT3B	7.143825303912079	7.191887090413777	157.95364550812434	0.39913200989931585	0.3027696419157469	0.05320285763549709	0.7415165878807529	0.8802280543292681	0.9364205276454023	237	73	187	198	103	167	170	198
RRP7A	4.193998719060164	4.801535146211403	27.676308962949996	1.0558372278751207	0.7856847540021362	0.053194025420343495	0.7050701187312909	0.8238955096356946	0.8491222570007986	100	7	34	37	0	36	35	47
STRAP	6.089592931464389	6.1873669186682765	77.48208221727855	0.48263840123998364	0.39740968534690363	0.05318373946771158	0.7500619309025681	0.8518864436887368	0.9201865500447733	133	27	58	166	42	98	68	107
DYNC1LI1	5.935615955900461	5.989794038562176	67.78516510112654	0.35184918629100925	0.3184342016057455	0.053166385775862614	0.7913384736090461	0.8745845537936439	0.9331362100265908	111	33	80	99	36	79	86	62
UQCRH	5.670922175991994	5.84801020082554	61.83067542875109	0.9737325644349171	0.5909051965810967	0.0531424491302878	0.5275354985642263	0.817096665237716	0.885268351217837	47	35	40	85	41	78	66	85
RPL8	8.109861352122474	8.132045284635455	303.07731490652833	0.2421321975768387	0.2248960157734971	0.05296721195648905	0.8317678990389118	0.9074321437211232	0.9472303487344647	696	136	348	513	128	320	316	364
LTBP1	6.7328104699276095	6.825040290957885	121.7484408266177	0.4985791463473444	0.386245659968222	0.05294527298224532	0.7288002796465296	0.8531661335577774	0.9242912956848403	207	36	238	95	79	127	163	136
MAD1L1	5.036334825366886	5.3373229775810636	41.15681336283709	0.702538927010152	0.6205054654553035	0.05293625714530349	0.7167825458325527	0.8281748790707983	0.875564264009668	167	8	59	42	5	40	57	69
APOBEC3G	3.5064693768677606	3.8094190297073856	13.164745275478502	0.6968976553199849	0.6552530390504149	0.052925741338734504	0.7358569105248914	0.8319266236633989	0.8743226442836632	23	5	20	28	1	16	16	21
INCENP	4.650045446263585	4.896639428934526	29.87841593125625	0.5501683192739224	0.5643189301147747	0.05291235934980646	0.7635871096892785	0.8319266236633989	0.8857809507136121	109	4	42	36	8	39	42	34
RBM42	4.354295188743413	4.7372983209550314	26.43634554220771	0.6047094986807334	0.7031770468286028	0.05289182801881013	0.7903090914141422	0.8224053510150083	0.8643140029186918	83	5	30	52	2	41	44	21
ZNF326	5.987311818839473	6.02262605926076	69.19373560520053	0.30382949534466747	0.26174012994996876	0.05284245940110886	0.7976497272612133	0.8900928460600807	0.9409602791803364	115	36	110	98	29	68	74	90
NDUFB6	2.2765617032085634	2.9342926530847686	6.3906241496257605	1.3136151867566823	1.2754684109995285	0.05284196276690396	0.6252316847271727	0.7443444962979554	0.7435954863642706	12	2	3	13	0	15	5	11
IKZF3	4.946125458364191	5.421266179351733	44.37769929641769	1.4259026711409883	0.9272355333746519	0.052838526585983	0.5554231440756537	0.7741807730800327	0.8248543443957939	12	11	147	38	11	28	74	97
ZNF431	5.306149965177564	5.5782976687260915	49.33079894679517	0.6361062091714451	0.5849955866725369	0.05282346875344405	0.743020251209665	0.8319266236633989	0.8828520260483689	107	14	49	139	5	43	87	63
ASUN	4.547411772428157	4.764272434639725	27.300105918486935	0.42656500328403885	0.5455233578262209	0.05279940974920872	0.8257615720863294	0.8319266236633989	0.8879170114825203	80	4	33	42	11	45	20	38
PRPSAP2	3.4813705647640045	3.8846718539274576	13.693348576071738	0.7046888645539869	0.7498366210688687	0.05279129506238967	0.7501402989741366	0.819117423058159	0.8622633307162513	32	2	24	27	1	24	15	18
DLG2	4.472334724164702	4.674259028592903	25.912091138045152	0.7492483698233511	0.5856835308147654	0.05277377579715916	0.7106144100282015	0.8281748790707983	0.882973944236041	50	9	12	61	10	33	35	30
SEC31B	3.8484999902520967	4.124336288258351	16.67390913960259	0.6214986764078502	0.6148966900254781	0.05275977351594773	0.7480646091798288	0.831055035801062	0.8828520260483689	28	4	38	31	2	17	24	26
ELFN2	1.5743381134307057	2.2768911245887873	3.4841044101868266	1.514204760413531	1.6781184545243502	0.05274718229395627	0.5456080531631156	0.6395495981121329	0.6394509875291996	5	1	2	5	0	5	10	4
PMPCB	4.935236609226068	5.119408186552635	36.31069624679223	0.6625853911092495	0.5116981511820815	0.052679663999792896	0.6803655375146158	0.8402623085835196	0.8973399193638694	61	27	49	45	5	40	37	57
MMADHC	4.533292379399891	4.695294465923115	26.56191223618394	0.6325769111399461	0.4978543743647165	0.052673201976951356	0.7051368978273116	0.8477095658517484	0.8977740172675146	38	5	27	47	20	32	28	37
GABRE	3.8063788663418596	4.626400377200184	23.978342587843315	1.294486438365064	1.0091823824862085	0.0526649707472407	0.6544789404761692	0.781289905766815	0.795876883748934	44	1	41	59	0	17	44	54
CWC27	5.4306032623327845	5.490809840880326	47.02729085241367	0.2933649477523742	0.30841421368735206	0.05266076662435213	0.8321638019097373	0.8811158969636701	0.9364205276454023	100	15	64	76	24	48	42	73
ENPP2	5.573515603611333	5.845400409232926	61.56136635161567	0.9379239978733	0.7283080894530531	0.05262600182320864	0.6298969379796036	0.7973194334207109	0.8670249489594357	109	29	29	41	43	123	52	56
CTPS2	3.899556352825995	4.17630897587559	17.91721843604611	0.8103925361610331	0.7114560387001808	0.05261807628027589	0.7048308314400301	0.8168523900767679	0.8646702875497927	29	3	34	11	12	19	14	40
THEMIS2	6.6829415740487335	6.854545349504715	124.45936221554837	0.7350219057615694	0.5153167861038225	0.052611500197725175	0.634701948509307	0.8319266236633989	0.899444616382952	118	89	187	206	20	117	151	197
CYB561D1	2.545363432893299	3.152232244186892	7.6486766500584515	1.2831144672472774	1.1215024860578724	0.052601131461448264	0.607133471091953	0.7694989416616272	0.7815391338837164	25	0	5	7	3	10	17	9
METTL13	3.5347018277616917	3.990212102269897	14.921186947582981	0.8033148054498231	0.8424596486909589	0.052570008785796464	0.7364137741963802	0.8002908723981701	0.8453500769869732	32	1	13	40	3	29	11	24
JADE3	3.442746766228957	3.6404018590753933	11.772316933076043	0.6493741069213198	0.6276818764228328	0.05256475559574609	0.7329738525129025	0.828838299489549	0.8755347808125569	29	3	12	14	6	12	17	17
FIG4	4.038259517776632	4.208299657693867	18.23130298304994	0.5229767269168046	0.49373601918403554	0.0525345292241085	0.7569574320002284	0.8518864436887368	0.9007768623606008	40	3	23	27	11	18	24	26
HIST1H2AJ	1.9065010406460339	2.945808527133865	6.368811596952367	2.294403617054826	1.707819626388969	0.05253266416767444	0.45975151704219114	0.6640619578883694	0.6328711734788744	18	0	0	8	1	14	14	7
RGS17	0.8241724387473849	1.9117672038961928	2.4590044673608613	2.539845795498962	2.7759291154833896	0.05242660928181969	0.34287932650581776	0.4747718716615564	0.3940379108853542	0	1	1	2	0	5	3	8
LRPAP1	6.6538674784778955	6.711743659558902	112.61072274689204	0.3981803030215438	0.3176956551179561	0.052370715233380744	0.7573791842682326	0.8750775914171866	0.9362826779970257	239	60	99	155	54	133	111	138
USP22	7.139564415265636	7.183809075714318	155.64330895405755	0.25641868638690934	0.26492555887101543	0.052362611548934436	0.840795169747573	0.8921639836612467	0.9424851321839837	411	48	206	277	62	124	181	230
ILKAP	4.660067551719447	4.901300969519544	30.071101265971794	0.4560149419814003	0.5314333257415919	0.05234183305184975	0.8109483803837472	0.8395406433288753	0.8947045816780854	55	3	62	60	10	46	25	43
SNORA73B	8.200349166939247	8.408812663932746	370.1449618734189	0.9540844462090274	0.5955321882152682	0.05232675360462808	0.5530455249730968	0.8261341850421208	0.8865101186703346	277	259	232	345	228	415	472	514
NBPF14	4.227599146716357	4.477236668349256	21.833276295572617	0.48899483900026836	0.5335999462338465	0.05232556186439435	0.7923504112758766	0.8448959333611838	0.8959748484272864	53	2	40	39	7	29	23	32
RARRES2	5.886584910286746	6.147317248175601	74.19877161605388	0.6481918243454701	0.5446717938503577	0.05230552759045077	0.7392571588304286	0.8363416564796187	0.8865101186703346	238	5	138	85	27	72	104	110
RPL7L1	6.359680035686466	6.412442083345894	90.84176503434671	0.3332477598146592	0.2982047289746646	0.05228658301895913	0.7953419679388087	0.8811158969636701	0.9383406988988171	174	42	92	186	35	105	97	105
ZMAT2	6.538502402785277	6.623425697718487	106.29814454378229	0.5619708241587564	0.38752021945045334	0.05228341484671605	0.679270191969873	0.8518864436887368	0.9242912956848403	134	52	102	132	74	119	105	147
SLC9A3R1	4.029823438130718	4.288167791853567	19.068178586247207	0.4577920266383308	0.6264407478087564	0.05226950491296452	0.8257316918189161	0.8281748790707983	0.8806220638645218	31	3	30	43	6	35	13	26
RP11-488L18.8	0.13463417124060817	1.702693777140193	1.8784903163192903	3.4955744230023185	5.597563359293827	0.05221815218472121	0.13829044928526374	0.220593445582455	0.1288361053244866	0	0	0	0	0	6	4	5
PET100	2.3947154873453806	2.993887966883334	7.071468359524095	1.620021324374995	1.3626776696317005	0.05216321644616426	0.5757252577451336	0.7064815901578361	0.7202108248890454	1	2	12	7	3	6	20	8
ANKRD44	5.728752312422086	5.8395969227597675	60.49289536870094	0.5392786810776429	0.42068120642250545	0.05216164538636787	0.7251496279858572	0.8482782089381093	0.9171443214659822	85	18	151	52	31	63	79	74
VHL	5.545230338083021	5.62408886303919	52.00924261558875	0.3240217492707932	0.35276908570375554	0.05214889587894246	0.8264601220729507	0.8686186020703945	0.9300017912984209	95	18	72	73	30	33	85	65
SLC35F2	2.8532129169629186	3.3305983158585284	9.280743815707556	1.552900700060944	1.1143343094879996	0.052128945388266415	0.5483364197185627	0.7530727711039678	0.78413454555383455	2	3	8	20	4	8	13	22
SIDT2	5.748431316407313	5.877760906813009	61.742224744121266	0.3967023138937672	0.40897783653454584	0.05212672949225497	0.7990948953630344	0.8536208802968488	0.9211031664721072	145	27	126	75	11	80	52	89
DNAAF2	3.2076952319376733	3.391627245917552	9.74656933600887	0.659918927559393	0.6513679323876477	0.05210832139946482	0.7307048554317166	0.8281748790707983	0.8714765397176476	19	4	12	11	4	11	12	15
UBE4A	6.653901457399114	6.698830733591007	111.5308890679358	0.3262745587504121	0.28107589754945406	0.0520676888117767	0.7916602578254276	0.8832562448437542	0.9409602791803364	223	62	122	169	45	91	148	140
C1orf116	6.371014789803641	6.542551884171612	99.82702756885509	0.7269256770603884	0.5113074569852145	0.051998906214488626	0.6676082592710121	0.8319266236633989	0.9011359485525257	237	67	57	146	21	109	140	117
LINC00472	4.410099164670283	4.64855866273624	25.12216040838733	0.5351939274035286	0.5626452351477431	0.05199035271238825	0.7764465767184089	0.8319266236633989	0.8865101186703346	41	9	62	36	3	33	38	24
FCHO2	6.9341090368604945	7.0662269553669095	145.09191184681782	0.7378967318068146	0.47666172692448106	0.051984539107738335	0.6255528669368682	0.8332962292933747	0.9117738799955496	102	92	145	211	77	152	192	179
TMCO1	6.492745696504684	6.564397427041	101.97214634608927	0.49162565334026764	0.35654513724268244	0.05194247287808059	0.7130620574462276	0.8621762104186996	0.9303473918412379	139	49	112	121	69	107	133	109
CYYR1	3.8476844010034	4.064588123517308	16.704983019659828	0.8548523525857497	0.6600624144832066	0.05188960878915249	0.6680077354389227	0.825872391589101	0.8719639286765082	23	5	31	9	11	23	16	25
DPY19L3	5.017723874367619	5.154817047533289	36.69846469996139	0.44411788506448263	0.4268304242947931	0.05186177193712525	0.7832139633452692	0.8536208802968488	0.9166855367222615	76	7	37	80	19	39	53	40
ISYNA1	3.226507061349837	3.694978192827564	12.043998977849515	1.2540384957102118	0.9448283033481736	0.05186024082811329	0.5935587603097372	0.781289905766815	0.8227646208852172	5	1	28	23	4	15	23	15
SMARCAL1	4.054165826288898	4.228196744967848	18.313117774846905	0.41670292839965883	0.516998709595028	0.05182508343002614	0.8190737675313131	0.8395406433288753	0.9010466980049306	46	4	25	29	7	26	15	28
RFC1	6.151822941555883	6.210182586667945	79.05610911662461	0.32346788892996087	0.3179322523238193	0.051798310875589684	0.8125682553432861	0.8762973680540378	0.9362826779970257	126	33	92	133	44	102	92	70
UBE2G1	4.816584083839733	4.95710594774681	32.627172458145544	0.6790254068411756	0.5188710465625282	0.051772212238920416	0.6890622171078777	0.8319266236633989	0.8954167739346698	36	14	30	45	23	28	57	33
MED4	4.996059557373594	5.062186117013771	34.78594134139301	0.36843195415308594	0.34316723405449134	0.05175803110293612	0.7929510894890058	0.8747148633527245	0.930644596028639	52	17	52	54	15	43	32	44
IK	7.343311160325488	7.375390939596215	178.7726843180737	0.2773164547093948	0.24930353920310805	0.0517315149120344	0.8125682553432861	0.8961065566486182	0.9458014309939372	328	66	359	207	90	169	185	248
GGCT	3.229639483733142	3.556888211314872	10.849480313888812	0.5033937034633054	0.8012388664305724	0.05172684615896138	0.8416698485966162	0.8044148012758402	0.8558296416510985	24	2	14	15	4	21	5	19
PCLO	4.2450870150305136	4.657595142767268	25.220650792397645	1.064280824626467	0.7848914521185704	0.05157585553486802	0.6169166513450004	0.8099964022955788	0.8572624090188833	43	9	11	77	2	37	35	32
MAX	6.483838349902542	6.519800337773591	98.24394296215362	0.2995363456590661	0.25921409690598907	0.051536887334920595	0.7990948953630344	0.8910429226609993	0.9445949734684727	162	37	174	124	56	97	117	114
BTRC	4.839854297606023	4.979599403018333	31.9908413234588	0.32243913705942967	0.4252445067558487	0.05150686743863706	0.8509916732638836	0.8518864436887368	0.9200922121910274	69	8	62	56	9	34	26	59
KRT7	8.425510603288252	8.540218551120159	401.29517469308627	0.5391795973778963	0.39610944290810673	0.05148601454901956	0.7342109163520801	0.869397906045824	0.9242912956848403	1177	129	238	844	142	378	498	563
SLC35C1	4.136453446717722	4.560570565054599	23.414822440433905	0.8998361115134649	0.7464528470067757	0.0514349219921792	0.7008583148491403	0.8192492215113152	0.8635477869503991	39	9	19	66	1	18	45	35
PCDHGA10	3.117152839958505	3.746405112991744	12.18413650156865	1.1721364229676534	0.9323332412615193	0.0514303474059466	0.6500933646456063	0.8052936927472141	0.8261784987681073	40	0	24	9	2	17	22	16
FPGT	2.9088906228354667	3.3097341478356324	9.207610068849537	1.212594993586832	0.9882986843761967	0.05142867464644355	0.6016689999143866	0.7789586107610093	0.8095263490765211	23	2	3	7	6	15	13	11
CEP85L	4.8566746729368635	5.010217556749385	32.82157196097473	0.3986778308918988	0.440933450794855	0.05140801405943967	0.8056724119099171	0.8518864436887368	0.9166855367222615	67	11	76	47	6	42	40	37
COL16A1	6.6804441276025015	6.971730426530088	133.03317658176547	0.6729099387971569	0.6142868126006166	0.05140743806838915	0.7486931175450497	0.8319266236633989	0.8816517777097955	479	12	120	227	44	78	177	286
RTCA	5.558662027397722	5.634746056615126	52.266397659428634	0.30891692287704237	0.349114783139176	0.05138021474010871	0.8405132733659753	0.8686186020703945	0.9322986656066531	101	22	57	98	22	74	41	64
ALG13	5.340278541978379	5.436682336505965	44.94469338413323	0.3043150834759877	0.3616524296943725	0.05129317086360028	0.8450455333624292	0.8666016752045259	0.9313538797312034	91	12	93	64	18	31	55	77
SNN	3.8475393474352377	4.045430416925851	16.150950993472957	0.7189632358955155	0.6101910606315936	0.05125905034441958	0.7058945543400839	0.8281748790707983	0.8828520260483689	16	6	40	19	5	21	19	22
RAB25	2.774677649836873	3.5572047359116037	10.912440720886291	1.9993580708246135	1.2748211027359966	0.05123746078133425	0.558479605998749	0.7486662583039008	0.7536150474309942	19	4	0	22	2	14	10	30
DRG1	4.0251881322258845	4.177283955843959	17.771184575039776	0.4947173741056606	0.48879376127858454	0.05122532711409806	0.7696113648695494	0.8510318607120206	0.9069890282494197	46	4	24	21	9	20	21	25
CASC5	3.66053263226548	4.165474175892362	18.25031435070434	1.100708685600604	1.0963413324305198	0.05121488977873143	0.7168092897171244	0.7562399741928693	0.795842780227613	29	10	3	21	7	48	17	10
APIP	3.109313648070259	3.447649951512426	10.68668935150389	1.2428275899091847	0.9457765538960567	0.05121073674504414	0.5818607977593235	0.789393307730371	0.816953120320272	15	7	10	3	5	15	17	11
CNTRL	6.040460606702387	6.143915958782605	74.63635366931257	0.37768762793263316	0.36403613139081814	0.0511826298880904	0.7929510894890058	0.8667677120890445	0.9313538797312034	155	30	173	98	15	87	74	102
VILL	2.3989528866896	3.0063013877433336	6.549770964754049	1.2171120549736096	1.0855526643674842	0.05116457897071528	0.6122358418037207	0.774017913730707	0.7964797151290163	18	0	6	12	1	7	13	12
MINK1	6.8950190326947105	7.016145148251197	137.95658999963555	0.42645983696324136	0.38716400513623483	0.05112965424577761	0.783721232770439	0.8657763621629214	0.9267178307629896	379	48	282	186	23	114	164	223
FAM149B1	4.539879196230707	4.695213424138531	25.933787123422444	0.4207940975328303	0.44937969268794986	0.05108254595412282	0.7976497272612133	0.8518864436887368	0.9166855367222615	67	8	30	54	6	23	35	39
ZMYM6	3.730673119208584	3.9223163644475703	14.911250085667069	0.6733204718300472	0.5774423451904795	0.051074658683516544	0.7165305968190727	0.8418014787645777	0.88440571772524	19	3	21	20	11	19	14	23
QARS	5.725194109069992	5.7847848838974585	58.2089207240047	0.3249565034476899	0.3098218441672855	0.05106339195820114	0.8132104640192412	0.8802280543292681	0.9380357306955887	129	24	100	61	26	44	78	80
FAM118A	5.101569037219306	5.72592477646516	54.51081312698514	1.3688425297116678	0.9539556546586367	0.051040476999906804	0.5069762440337251	0.7852286899949866	0.820151261210824	49	3	212	53	4	62	74	111
CNDP2	7.100240273155436	7.153483065213884	153.41016779630672	0.33109350322290143	0.29989448120012546	0.05098676001503566	0.7923504112758766	0.8815212866632871	0.9409602791803364	248	85	166	278	61	188	176	148
SMNDC1	4.968672966942223	5.035565991747906	34.152440693982605	0.39193828238621664	0.3401705431703234	0.05098564129932769	0.783721232770439	0.879353470104407	0.9316928936162134	51	14	45	55	19	40	32	45
RCCD1	3.294630170771092	3.6651329378892736	11.663489975064214	0.9449129966656568	0.8212863369684598	0.05098268866004545	0.6680077354389227	0.8012727772705593	0.853268968499155	43	3	7	14	2	14	19	17
DICER1	7.713025150368072	7.735761888829628	230.0766665450122	0.24045229807467422	0.22120296579840648	0.05097755575659931	0.8318992005600334	0.9074321437211232	0.9482533760846319	377	114	398	385	83	215	248	301
DCTN5	5.899740499707965	5.959453982451582	66.02086439368414	0.33785669250554484	0.3160016495259869	0.050971240191079396	0.8016128037271774	0.8785948080244422	0.9364205276454023	95	28	82	136	30	75	84	64
STARD3	4.635258557421103	4.818231717321785	28.52540727050207	0.4672840168261159	0.5205324489466634	0.05094675773623015	0.8002304255222694	0.8348210039258586	0.9003795363006728	92	8	38	27	10	35	20	54
CDK13	6.118830385154459	6.226863380983926	78.76771988287366	0.3398559004578889	0.35595878353633237	0.05093914636493516	0.8192638805903626	0.8732490428640721	0.9324153322777613	232	16	144	120	24	70	106	105
IGHD	1.3034590767376477	2.764127889679401	5.409295633556889	3.2951017159358864	2.4672692137508525	0.0509240371689304	0.2342052066012532	0.5725343420986831	0.4882066410575848	0	0	1	13	0	5	20	11
SLC1A3	6.107850656354769	6.290575082607039	84.65441903476149	0.973641818659749	0.5807042357112729	0.05090490966784808	0.505984996678738	0.8238955096356946	0.8903547175826633	73	54	60	78	57	80	126	109
ESRP2	4.233281855212925	4.4404418646155905	21.457029731691232	0.5967562020598239	0.5529997617774309	0.0509048727122765	0.7501638318792797	0.8322425257115029	0.8909665829001707	58	6	15	46	6	20	33	30
SH3BP5-AS1	4.158940304817825	4.366490518412855	20.173847133796272	0.44295529035752296	0.534913452654692	0.05089888752502929	0.8109483803837472	0.8364305904463037	0.8986237377325713	38	4	44	32	6	15	22	43
TNFRSF1A	6.832188129418639	6.867113279051776	125.4455318241137	0.28294776106713065	0.24997783815592364	0.050895702580898664	0.8056724119099171	0.8964469620981182	0.9458014309939372	219	71	188	191	44	136	132	148
ZNF675	3.5658679368422304	3.803836845392518	13.19732687891786	0.6824565449233274	0.647177278112595	0.05089111813846944	0.7300635519652968	0.8281748790707983	0.8796098199223409	14	3	23	30	4	17	19	16
IL3RA	3.451013797224667	3.7276418658672967	12.419807375792358	0.5684931413569493	0.6902610758766196	0.05088074528419213	0.7916602578254276	0.8246590045662509	0.8729248907597664	19	2	17	26	5	20	8	22
TIFA	3.2420470071194374	3.55192436159487	11.14714230667787	1.1293330830615027	0.8442121783689663	0.05087207709251336	0.6016689999143866	0.7983273685998509	0.8462489497948009	6	4	9	26	5	12	19	15
JARID2	5.981122999359645	6.074025606797598	71.30893343850164	0.30049281533223643	0.36788442299125274	0.05087188486649964	0.8482259053009397	0.8637894625152979	0.930644596028639	112	21	135	104	37	51	61	148
KCNN3	2.861171300993783	3.194120402213608	8.257298250342574	0.8318125921263443	0.9005423535378909	0.050856842296611436	0.7316410276676528	0.7933415756899329	0.8315789082014058	7	2	14	11	4	14	5	16
NICN1	4.130434326055151	4.377935975707021	20.28133802641044	0.43302025912101944	0.5772403276102135	0.05077513006591653	0.8338699151042718	0.8319266236633989	0.8865101186703346	55	5	36	28	4	11	32	39
CORO1A	4.794821594725313	4.940543854021481	31.29212494244663	0.4000772611791593	0.44795776328860154	0.050767405166575	0.8070810339973505	0.8510318607120206	0.9163599095093001	51	11	74	47	7	45	30	38
INADL	6.110211732793473	6.236807316034324	79.40391508860456	0.38058999849404995	0.3773114050781007	0.05074476359849914	0.8015543060572943	0.8686186020703945	0.9300017912984209	156	12	179	144	29	71	110	104
TMEM254	2.2879400786640582	2.6975117349219344	5.682460829816458	1.3784237514771176	1.192700805709124	0.050740955476722555	0.5527691284260396	0.7471665509835604	0.753078321473969	3	2	4	6	4	7	10	8
POLR3D	5.311045322560824	5.580072727000829	49.0573348234973	0.4992645606256034	0.5424077914298189	0.050711416666459126	0.7923504112758766	0.840594817609436	0.8920776865342968	147	6	94	84	8	36	65	94
GORAB	3.886874931957663	4.020830582422215	16.14211359770753	0.5890712505260652	0.5002970819803112	0.05069499925700526	0.7368771148595643	0.8530728825298517	0.897526345031344	29	6	15	22	10	18	16	25
CCDC132	4.5262774527316845	4.7132018477590325	27.43704259165776	0.8683990996469461	0.6047093901633771	0.05067304829836006	0.6033816348195089	0.8281748790707983	0.8833414873089495	41	11	17	27	22	24	47	31
METTL2A	3.408526673407979	3.5954703877240233	11.601616366282077	0.6953117414834937	0.62781863197874	0.05066250451198897	0.7251496279858572	0.8319266236633989	0.8755347808125569	23	6	10	13	5	11	12	22
RREB1	7.67244041188285	7.728750217901545	227.7551308511229	0.30505188152297774	0.2787018717769897	0.05062938686415969	0.8116114317980365	0.8926499078270653	0.9424851321839837	574	81	321	476	58	216	245	320
LAD1	3.526708625268496	3.9720070094370676	15.147805503996173	1.1620060351505972	0.8495938054108618	0.05059468702664291	0.6160330460366903	0.808828443211233	0.8479253698183841	35	8	5	30	1	14	24	27
METTL21A	2.799730156656972	3.067002398742823	7.705502977237212	0.973668101884951	0.8540422018805778	0.050540301142939205	0.6521566367170109	0.8077101816841016	0.8315789082014058	10	3	9	5	5	9	12	10
COPS5	5.379314548710225	5.448673077948868	46.001967259668966	0.3723888391998781	0.334109777398049	0.050538437416921184	0.7903090914141422	0.878723678688043	0.9358645233464123	77	26	79	55	16	53	56	47
FTO	6.150971276025408	6.1937962109879985	77.80060473480613	0.26353532030203036	0.25927473473223267	0.05050071912397785	0.8375716220335382	0.8941586005418707	0.9458014309939372	153	24	109	129	44	89	81	89
ARHGAP15	4.14884790120991	4.330909343890342	20.024295883599645	0.6414838463804496	0.5557093267141806	0.05048731337842497	0.7265448493275516	0.8319266236633989	0.8909665829001707	27	7	51	18	7	16	30	31
GPR137B	4.519460919338918	4.8650577486676365	31.112513524478576	1.611878683155484	0.9186439630943762	0.05048287864203913	0.33690306488160815	0.7692322371723217	0.8479253698183841	15	21	24	14	21	47	35	42
BAALC	2.74096866761738	3.074889981051005	7.7027725465138115	1.0761382729506337	0.97280690652167	0.05047452150201727	0.6489419230828176	0.7804277733819425	0.8126230077218791	5	3	13	6	4	14	7	11
MAP2K1	5.980057836467499	6.045908494638962	69.80897844674772	0.2945583972953359	0.3083533421256897	0.05045359170349619	0.8321638019097373	0.8804744113925813	0.9409602791803364	109	29	131	133	21	74	61	107
RP11-156P1.3	3.1048937291363656	3.6025278479327394	11.274348163705893	1.2674897473939484	1.0082896243304513	0.050451752437173474	0.6435696029080964	0.7741807730800327	0.8144260467859094	31	2	16	2	5	12	10	30
FRK	4.370865636968284	4.577435029023991	24.871041790530214	0.932955950584899	0.642299322835308	0.0503759655869667	0.6087426366651204	0.8246590045662509	0.8806220638645218	33	16	12	31	13	17	41	37
ATP6V0A2	5.4436122211263935	5.516799563634914	47.7357769842354	0.28315130401678607	0.32279788317698327	0.050375799406207844	0.8480912942495884	0.879353470104407	0.9380357306955887	94	16	65	97	19	42	44	83
GIGYF2	7.614038251997629	7.6449810325472765	215.24538657347995	0.2316621567726358	0.23033179159444497	0.0503690473241331	0.8463256489462123	0.9069977690407071	0.9482533760846319	452	61	428	333	96	229	224	261
SLC25A23	5.3708041882225865	5.454977098554744	46.252606597565176	0.49236834952024255	0.369007157479251	0.05033680489070707	0.7441212045969388	0.8686186020703945	0.9300017912984209	99	22	36	64	25	47	45	70
PABPC1L	4.379228903159631	4.840412365617227	28.290094901970924	0.8105910688490365	0.7346291708501157	0.05032733030120172	0.7249958481669238	0.8238955096356946	0.8643140029186918	89	3	27	68	2	22	45	55
MUC3A	3.83699818044705	4.557948024700225	23.34072899816593	0.7730365218524126	0.9842167428954367	0.05032497175893865	0.8228808985465741	0.7948206353263314	0.8144260467859094	57	0	17	45	9	53	37	9
FAR2	3.3460823504299877	3.551725103764733	10.980696354198493	0.5731792480511518	0.6293218316930376	0.0503085231576655	0.7690633978092595	0.8319266236633989	0.8816517777097955	22	5	13	16	3	14	9	20
NEK1	5.149988225927842	5.232405825583064	39.02090572537428	0.3623656687570691	0.35489242275830796	0.05028642061794813	0.8046366089949705	0.8721675324750536	0.9324153322777613	105	15	47	48	17	40	35	63
KCNRG	1.5543094274041547	2.4623760611979844	3.957649879538159	1.7016416474178007	1.7431142961404018	0.050285703630186744	0.5194212670298254	0.64844580259842	0.6508977203731102	4	0	3	9	0	6	3	15
SRCAP	8.044333914329684	8.097660955483846	294.6879595572909	0.30918657785090065	0.2743994490085171	0.05025964674783542	0.8013765527826402	0.8964469620981182	0.9449665634573253	890	91	506	422	87	294	324	385
EXOC3L1	1.5284796252189443	2.4500148307162237	3.9426768426889973	2.0362852102032174	1.7552361443785087	0.050250897998178314	0.3935891166346592	0.6468260709211555	0.6468881729913452	12	0	1	4	0	8	8	7
NT5C2	5.87933825000878	5.946534488046686	65.36080589131006	0.37845461067254144	0.3118062316138727	0.05023060161736514	0.7731621143769728	0.8815212866632871	0.9383406988988171	100	19	81	125	41	58	75	93
PADI2	3.325111936230099	3.939783609695721	14.428975125998905	1.2757514573341615	1.0666308564122307	0.05019784189734353	0.6245015273773739	0.7692322371723217	0.8024905827796313	19	1	45	5	4	7	25	38
C1QTNF6	2.822672137830322	3.2824515798501763	9.121304551091715	1.4317314106264893	1.0945650550221093	0.050184075739535296	0.5667630265994685	0.7692322371723217	0.7917825050873473	7	5	2	18	3	9	20	11
CCAR2	5.02561215439405	5.218866408195506	37.998118459505484	0.44564969399218846	0.45454470945987535	0.05016864251308158	0.7940720464737081	0.85433244055893	0.9163599095093001	91	11	54	90	5	41	51	49
PSD3	5.544991956738862	5.6470313199268185	52.28030390245668	0.31164431715847685	0.3545499812056908	0.05016827065186949	0.8412245999162552	0.8741604255614155	0.9345281993464363	105	21	82	107	12	40	56	93
ZNF721	5.8197738634608696	5.952422926058656	64.80092802284292	0.3210056540416825	0.3967758545235747	0.05016416161863927	0.8498033847178873	0.8621762104186996	0.927016542042831	140	20	100	146	14	42	76	123
IGSF3	3.506439000311122	3.767145831668394	13.315032796810552	0.7473068648851352	0.7350974501659425	0.050139891940259626	0.7316410276676528	0.8211578227632736	0.8643140029186918	15	8	11	23	4	8	29	16
MORN2	1.8526129641392288	2.520262393688917	4.473155329467327	1.4483521467022664	1.5193557342158739	0.050137772745599565	0.5981107259991526	0.6643215965662874	0.6921411703871243	11	1	4	1	1	6	13	4
APOL1	7.360639493804006	7.472019815052911	192.1376868284207	0.5389896958178387	0.41368141342971576	0.05012678666265523	0.7058945543400839	0.8531661335577774	0.9252729149493614	304	143	172	264	58	262	190	217
SLC9A7	3.8275868730751212	4.039022715462729	16.178592349125545	0.6497033269468822	0.587849104399533	0.05012027820676641	0.7358569105248914	0.8364305904463037	0.885846665921085	20	9	19	34	3	18	26	17
CTDSP2	7.626503557749297	7.6521418721062044	216.86929991484976	0.20357532455195076	0.22496890856771862	0.0501153688167093	0.8714230656599081	0.9074321437211232	0.948060688999531	436	98	361	331	83	155	262	315
SNRPD3	5.214229767834034	5.335758730837537	42.686789944817804	0.4761679984349618	0.45268603159592996	0.05008621158568688	0.7721811309697858	0.8510318607120206	0.9163599095093001	64	17	42	56	29	55	63	30
MFSD11	3.951486144319631	4.175778049746404	17.884995398190412	0.369354956117697	0.6170000240861291	0.05007518929348698	0.8803098461949148	0.8319266236633989	0.8833414873089495	33	8	29	21	5	32	8	28
SEPT6	5.673866536803683	5.790305343135531	57.959537148296484	0.3930366592063195	0.39827397013244775	0.05001959647842136	0.7956867752890292	0.8544236153284192	0.927768961359495	85	18	150	82	18	48	57	108
ELP4	2.891327153279721	3.260236828347506	8.882655133009441	1.0793685506639321	0.9330408046993592	0.05000259336650898	0.6613276189549281	0.7944205626042428	0.8262815372640626	17	2	11	3	6	11	17	9
SUFU	4.507505867801478	4.603577001010549	24.70871216521591	0.3988175123794092	0.3858796689010736	0.049989284828282306	0.7940720464737081	0.8721675324750536	0.927650092061557	47	12	29	45	8	25	33	29
DCUN1D5	3.151448677014783	3.7272633261887167	12.106017672233605	0.8190257494304704	0.9749638506358744	0.049923962558302726	0.7545199269721363	0.7914333323507194	0.8222597091487841	24	1	12	32	1	31	10	12
ASPM	3.510828774076349	4.091949658505818	16.81286312068226	1.5175048882804556	1.0468986221177086	0.04986068491394175	0.6276614265202841	0.774017913730707	0.8092731862399517	31	7	1	34	4	36	20	16
AEBP2	5.508124478128651	5.623012084591089	51.66478364922487	0.46481685901304914	0.39359237809548736	0.049838781616803086	0.7547194463908576	0.8599847528943291	0.929541639240209	86	24	128	55	12	52	65	67
FIGNL1	3.601679809994134	3.9647468654270193	15.07547855427399	0.8131797141147082	0.7988603386630974	0.049821812977601514	0.7265448493275516	0.8130682789233628	0.8602906040809523	49	2	11	12	8	30	12	19
TMCO6	2.5602934658384098	3.0372830517491947	7.0788470157863195	1.2383365168197422	1.0578899495556962	0.049816736279606894	0.6117111387906613	0.7696796998190213	0.8033892494857826	20	1	2	9	3	12	9	11
MBTPS1	6.480664768888619	6.562484845497733	100.3309170554702	0.29343676553010617	0.3109503609209007	0.04976136932836406	0.8409188236127567	0.8828381874574541	0.9409602791803364	238	19	174	168	47	124	93	127
PAF1	5.792312405603851	5.839814739252866	60.38070968779161	0.2641528742309159	0.2669730780336984	0.04975539055427192	0.8422253951209824	0.8922132428024623	0.9458014309939372	139	19	92	85	31	61	59	85
ANTXR2	6.9329189289558775	6.989497833418736	136.92263355092433	0.3847725436745272	0.3045368409121086	0.04973557689397528	0.7574065946703082	0.8815212866632871	0.9409602791803364	174	51	224	175	91	151	163	147
MALRD1	1.3151379511255954	2.5158023165631693	4.308334829647928	1.3406926211202643	2.194119824119927	0.049718785708547215	0.7545199269721363	0.6046811689026477	0.5547589781592286	8	0	3	1	1	0	15	13
C5orf42	6.358314777693474	6.446165916489483	92.30762569421054	0.2985742491205164	0.33155075194540423	0.049717931086722275	0.8412245999162552	0.879353470104407	0.9377558775745152	279	24	158	125	30	104	124	90
TBC1D23	5.44286034059289	5.626618601439695	52.103920042592165	0.676246151191121	0.48945625261995507	0.04970839899230263	0.6677183297041946	0.8493270061987062	0.9117738799955496	78	7	55	82	44	59	54	78
DPF2	4.895157974633618	4.9856320984312426	32.71911209801235	0.29945408539864654	0.3736530847845263	0.04964926865246888	0.8583516084425352	0.8686186020703945	0.9300017912984209	67	13	41	53	14	30	55	29
GPATCH1	3.380599071879548	4.155640801341609	16.71422121160549	1.2617075492551766	0.9826623610644294	0.04959577083384789	0.6578102369370664	0.800278340987335	0.8170259850553042	60	1	30	15	0	31	15	31
TBC1D2B	6.479543722750528	6.597754703062536	102.45788220929956	0.36818381707995584	0.3645200570693218	0.04958641649949856	0.8045064451027006	0.8741604255614155	0.9325195516714495	217	22	218	216	23	116	126	119
ITPA	2.869368709510595	3.378470755706069	9.712014098708028	1.4379115069348283	1.0541399821432178	0.049578499859780176	0.6020713815914664	0.7789586107610093	0.8047403586017535	20	2	1	13	6	18	11	13
MUC16	5.241608870162247	6.007635538060064	67.87644216655981	2.447807028383617	1.188193386849137	0.0495640637494055	0.33690306488160815	0.7609225314663784	0.7856143640295993	8	22	232	14	13	78	120	121
ST3GAL1	6.946438047406317	6.9741178166679525	134.5333732054345	0.21085474774361318	0.22223859385173367	0.04954068564780716	0.8645408183334109	0.9069977690407071	0.9500810034828346	301	48	196	254	53	116	159	175
TMEM14A	2.0491994967017892	2.709031211896108	5.188642309782469	1.6502832728777241	1.3737564079960167	0.04940506519037651	0.5069762440337251	0.7069686927556277	0.7425774002909898	17	1	1	4	1	6	9	12
CTD-3099C6.9	3.6225158428709845	4.049666411670644	15.552113861773021	0.7050817941676895	0.7169291762143326	0.04940029608260025	0.7513347705771665	0.828838299489549	0.8715220080734615	30	1	35	31	2	27	17	20
ING3	3.648459062097592	4.016231125583397	15.630360126206122	0.8621806437837911	0.7209809828613779	0.04939837323983169	0.7058945543400839	0.8281748790707983	0.8714765397176476	31	1	34	10	9	13	29	22
MRPL19	5.365613991088458	5.434445508412152	45.67795305594393	0.4058788542717006	0.33271324843283806	0.04939756336499232	0.7685862910630553	0.8815212866632871	0.9362826779970257	81	18	54	57	30	53	55	46
RNASE1	7.239178487331147	7.446667522528096	188.95595072331434	0.9092513000965899	0.5683514630599502	0.04939014651245246	0.607133471091953	0.8319266236633989	0.8976179003032361	113	119	115	353	93	260	216	221
JOSD2	2.37319091216025	3.0579768033552703	6.812596185501865	1.198685117486629	1.1547445128532345	0.04936890750546338	0.6680077354389227	0.7692322371723217	0.789896185020235	21	0	10	6	1	4	13	18
AIP	3.6963357268538064	4.2136898235155735	17.510970553909587	0.8766273673686965	0.8086677034214885	0.04929522192950731	0.722310968649151	0.8175734372235715	0.8596526978858672	59	2	16	36	1	15	20	44
UBA6-AS1	2.185208267194968	2.6676217745518054	5.462666009862501	1.2811092034842606	1.2502221301893368	0.049287383213755885	0.5981107259991526	0.7464157614188588	0.753078321473969	5	4	3	6	1	4	13	8
MIR181A1HG	3.714213904175531	3.963578378437376	15.779486379275996	0.9685805864703994	0.7152180520588309	0.04926984669571612	0.5981107259991526	0.8246590045662509	0.8700109803148557	17	13	21	11	4	13	27	21
MB21D1	3.5209705593897183	3.892107539490063	14.837715996074706	1.4596763693090198	0.9087535087033654	0.04922597930027193	0.5165130776119288	0.7933415756899329	0.8453500769869732	4	4	21	15	12	16	17	29
UBE2E1	5.369819095030114	5.446801773988907	45.75782024015416	0.41365475710360666	0.33683417581714176	0.049222035704355224	0.7692779099751552	0.879926015301168	0.9364205276454023	56	14	70	86	27	49	49	60
NMD3	5.719440539350277	5.790359165002064	58.53519167550557	0.40520652489466136	0.3248600085510898	0.04920086920653121	0.7688289738664171	0.8802280543292681	0.9380357306955887	69	18	104	97	35	62	64	75
ADAM12	4.390315972968747	4.934094633494012	31.364936355139225	0.9423806990188351	0.9931328900251688	0.04919343831977138	0.7772649675739992	0.7741807730800327	0.8289336494692239	82	12	6	34	12	6	57	82
AGFG2	3.6118254124917355	3.869297172106037	14.474080094444156	0.4561700176433656	0.734944430656441	0.04918879085069056	0.8583516084425352	0.8211578227632736	0.8663706010117361	20	7	20	14	6	30	17	7
RLTPR	1.3283311727887221	2.508477131661201	4.193224375645666	2.6300874952992666	2.0885991688845875	0.04916338890377004	0.3281538072033864	0.6278144653509223	0.5829766845227877	4	0	10	0	0	4	10	13
ZBP1	1.749485398996937	2.674434900754036	4.85775458859411	1.732416916824594	1.6106063344560697	0.04915099216623505	0.518378674436041	0.6853288865997167	0.6838240895097955	4	0	4	13	0	3	15	10
DPP9	6.052474105193704	6.265878656682896	80.70054774251032	0.586413204178347	0.4993335797725544	0.049145811427949514	0.7481433759048234	0.8510318607120206	0.9073035845606748	281	18	62	172	16	65	104	141
CHEK2	2.385891495593711	2.921573607784349	6.205137069904211	0.9923504074645482	1.0140837875020419	0.04914461936021921	0.7064071509145583	0.794278794993368	0.8222597091487841	11	0	10	10	2	10	5	14
AP1M1	5.458123932684784	5.597698394700897	50.26537305417644	0.38631389286380524	0.38684360850547717	0.04912514623285054	0.8081234766273325	0.8723441556796481	0.930644596028639	146	19	72	86	8	55	53	73
MOB2	3.508211433895004	3.922540185165996	14.042623934187736	0.7632022813489323	0.7139072098276441	0.04911881386865653	0.7316410276676528	0.828838299489549	0.8734146596091624	34	2	34	19	1	13	21	26
TECPR2	5.251448710461767	5.366466351441586	42.74129451046612	0.2525687826563453	0.3846766753268228	0.04910808904636679	0.8920260427775276	0.8657763621629214	0.9322986656066531	84	14	89	67	12	64	48	36
BANP	3.970130678947062	4.419969298006229	20.616993115428258	0.7968781783820582	0.7225749694477944	0.049034839317322436	0.7288002796465296	0.8281748790707983	0.8707846538474495	81	1	29	23	4	25	20	43
ABR	7.2482272216343375	7.297710370850555	168.4859185071095	0.27431482973928	0.26324497751872794	0.04902666510434479	0.8287269518537689	0.8964469620981182	0.9471572336142929	460	49	326	221	60	174	180	216
GOSR1	5.908316695733893	5.980620481400097	67.34485474663401	0.42946386167813594	0.3394938048939617	0.04898342431019965	0.7547194463908576	0.8748122834003366	0.9362826779970257	92	39	70	123	28	83	73	72
IGHJ3	0.3691719557124951	1.8979726770647976	2.28840062635206	2.9738560650193984	3.8331019278947447	0.0489820414824077	0.29160537664070457	0.34816657993686184	0.2953114206643371	0	0	0	2	0	1	10	7
CTD-3092A11.2	3.1647496743037924	3.477607531782826	10.176145287612192	0.7810503083873096	0.7139566740159549	0.04897518182309706	0.7160116782629086	0.8284639752866968	0.8726434320059931	13	1	22	14	5	9	16	17
CYHR1	4.216554058067729	4.401606781815811	21.008693947456543	0.36023348324708326	0.5044224560929377	0.04897472701218451	0.8583516084425352	0.8510318607120206	0.9087632973512066	48	4	32	30	10	19	41	18
SEC61B	4.565093517095925	4.751036631757683	27.12147302733625	0.4891676737863966	0.47215022500422965	0.04897430949441683	0.7786604546805753	0.8536208802968488	0.9163599095093001	86	4	33	34	13	34	32	34
PGM1	4.60064881468306	4.9502334821872855	31.412399910850596	0.6627935612912315	0.5655727880774756	0.048931882974190336	0.7580396030098934	0.8518864436887368	0.8947045816780854	59	1	51	53	19	33	28	62
SLC16A1	4.99177886266667	5.112104141140049	36.242977807292625	0.6606215243811917	0.4438623083869699	0.048888280027600414	0.6959295677010475	0.8528656050198028	0.9170192666536975	46	19	25	72	18	35	42	53
CSPP1	5.556125525791903	5.683518564809643	53.557461709613364	0.41778723753214614	0.39694456732830385	0.048846691846927984	0.7903090914141422	0.8615311946170366	0.9300017912984209	124	16	135	54	14	46	69	80
TRAF5	4.610305624075577	4.78714169138819	27.599014098218497	0.3841987116559845	0.43933128252293696	0.04878205922969512	0.8230986442734207	0.8599847528943291	0.9230773850253748	63	5	46	61	7	26	39	38
TBC1D31	3.2696840323756295	3.5032845579386898	10.837084409637725	0.7592049778815049	0.6878357956264793	0.04876109799648905	0.715887109698057	0.8319266236633989	0.8715220080734615	22	7	11	9	3	10	19	13
PROB1	1.721074851386363	2.2257087229289847	3.4007525647669885	1.2633915655312904	1.4211791639077076	0.04874233558489334	0.5818607977593235	0.6613806341498488	0.7208141539840598	5	1	3	3	1	6	4	7
MGAT1	7.461935322215331	7.490886728062021	194.40617575422772	0.27800106886359005	0.23565486911396302	0.04873446051315307	0.8045184765559907	0.9055989645535676	0.9482533760846319	330	106	263	262	94	186	187	276
RPL3P6	1.9811898508093089	2.4404379557192537	4.279900167779433	1.1368848688574813	1.2603244219327656	0.048718887854624714	0.6422670139872632	0.720009936528569	0.7579202197122913	7	2	4	3	1	5	10	5
PECR	2.0715089098025694	2.5819695961116187	4.984767081122578	0.98796617639721	1.327943541946016	0.04871107227054048	0.7356357601387523	0.7207835857497731	0.7435954863642706	6	2	5	3	2	12	2	9
PLA2G6	3.092640221160546	3.4263523073016904	9.698843327651502	0.712877119328219	0.734336883889945	0.04859980916511198	0.7480646091798288	0.8281748790707983	0.8714765397176476	24	4	15	11	1	7	15	19
ENGASE	4.577838686980833	4.921240663063793	30.16306968574718	0.5277842488972423	0.619904199053233	0.04859778879503897	0.802102130119469	0.8319266236633989	0.885268351217837	91	4	64	40	4	22	31	73
SIAE	4.967990549320147	5.18384319892354	38.20993069295548	0.9837714673158506	0.5944824719632872	0.048557297770436	0.6169166513450004	0.831055035801062	0.8903547175826633	54	21	12	73	18	38	54	52
TNFSF10	5.667346714821451	5.947000765959256	65.9435470959028	1.110822941470148	0.6753009864200236	0.04852091090616699	0.5667630265994685	0.8192492215113152	0.8828520260483689	27	48	127	72	14	84	95	73
FAM200A	2.306832187418824	3.0831951454104467	7.303294862628417	1.8216238554294317	1.308536380105333	0.04848643966353047	0.4997988616863558	0.7542365797713345	0.7592583446887711	22	0	1	6	4	7	12	18
RPA3	2.322439055004121	2.751095483576207	5.7470800665710104	1.1597066574980828	1.1072524832831319	0.048429411029372135	0.6540367972382416	0.7692322371723217	0.7911431181029904	8	2	2	8	3	4	12	10
NREP	3.9512866050645608	4.307482976044468	19.556940726652982	0.9545164238332408	0.7441772957989446	0.04842554204832667	0.6939975402350398	0.8224385529844168	0.870790744845748	38	9	7	48	3	24	16	41
BOLA1	1.4624346536703385	2.514919327940508	4.562568691895716	2.157814501889104	2.027647058431382	0.04841089848799405	0.5055962568182983	0.6364038872431729	0.5949561970945155	11	1	0	1	1	16	4	5
GSDMB	4.825534773712383	5.126959668482381	35.473301789848485	0.8126997173156087	0.6120637115619896	0.048407359366909306	0.688585317707452	0.8319266236633989	0.8857809507136121	65	5	21	118	10	38	47	56
ZNF436-AS1	1.0660355602196492	1.9889746230968826	2.4379906719409314	2.016565041272532	2.1326509909655047	0.048398379892960974	0.37550193316406666	0.5682198605578823	0.5826922485958285	5	0	1	2	0	3	6	7
BOK	3.582718827850277	4.007621045113134	15.086764755140674	0.8007641303520522	0.78810091942	0.048394559618317026	0.7392571588304286	0.8175734372235715	0.864222376052392	54	3	10	25	2	9	23	35
PDCD10	5.364665387844175	5.456369691027465	46.51211980971598	0.5207864976284331	0.3803235216179903	0.04839417788660587	0.7249805531032798	0.8686186020703945	0.9303473918412379	54	18	64	60	33	39	68	55
NME1	3.7899392793745244	4.124812120660166	16.967723696204814	0.9572853840930562	0.7263517592884311	0.048379562514327686	0.6974057969377236	0.8246590045662509	0.8714765397176476	44	6	5	36	4	24	17	28
CKAP5	6.737565162071041	6.805787385787681	119.16165330590707	0.262019994193345	0.28979544398289414	0.04836214522524053	0.8560809580543651	0.8900928460600807	0.9449665634573253	298	28	166	234	50	149	131	121
PWP1	5.1677254659527705	5.235226002338953	39.131783433668936	0.2937301193044318	0.31744576699154686	0.04835911794796096	0.8438220692494157	0.8815212866632871	0.9409602791803364	96	15	52	54	17	48	35	51
EID1	6.605287999602837	6.658978080156558	108.52042285200314	0.35645363631596966	0.2826882763115414	0.04832273563274696	0.7692779099751552	0.8899697219305157	0.9456912924161486	177	68	178	141	34	109	121	136
POP5	2.585142914716483	3.0790889023947	7.040524132615696	0.927214664780495	0.9951303077838689	0.048315974368543284	0.7133107629557793	0.7800303046530453	0.828953125158375	16	1	6	15	1	5	9	20
PHKA2	4.34493238998354	4.683054012897881	25.59219459264151	0.6269588693879393	0.5542876081566893	0.04830323251686916	0.7692779099751552	0.8531661335577774	0.8990253935053057	60	1	54	32	12	21	34	46
ABHD10	4.333432868122962	4.513024076825587	23.338146409102126	0.6073019865171164	0.5450213040043583	0.04821666996472136	0.7503658960498389	0.8418014787645777	0.8990476014539225	50	8	15	30	15	37	17	31
CRTC1	3.5883537865544555	3.9963587195210093	15.005682711371906	0.6569750524748856	0.7193545422662733	0.048188431629061584	0.7733262249910374	0.828838299489549	0.8734146596091624	47	3	27	18	1	28	16	17
CLUAP1	4.695845518409353	4.778391842839082	28.269042762284954	0.38179373041350867	0.35711349391849406	0.048175955180044985	0.7968046920819838	0.8802280543292681	0.9345281993464363	45	15	48	38	10	35	29	33
METTL15	3.7462528170020524	3.8957408961677102	14.638518231899035	0.6271015327183473	0.516298273157088	0.04817542508141652	0.7358569105248914	0.8536208802968488	0.9022871627775203	27	6	11	23	8	15	17	22
RNF214	5.31631853865808	5.424225511659492	44.79119983878417	0.39610660871189873	0.37314533464710953	0.04816793204452061	0.7955110191160335	0.8740886713444168	0.9326903941417739	123	11	63	46	25	45	65	47
GABARAP	3.961561813507024	4.135981179789539	17.716703055285084	0.7454174940089343	0.5500093734643486	0.04811407947768443	0.6782003966494586	0.850127568604469	0.8920940449623691	25	5	26	14	14	17	20	29
SNORA13	1.6953357904472266	2.264452140930044	3.6763658733914393	1.4983923866771516	1.509482765497626	0.04810725776696164	0.553075714884797	0.6706186317750856	0.6932825441086226	4	1	1	4	2	7	4	7
AP3M1	5.382351810923392	5.499632742520178	48.24681439129515	0.6674047520570089	0.444269671062063	0.048101769156765006	0.6500933646456063	0.8518864436887368	0.9203837759980605	58	22	48	51	37	63	48	57
TIMM17B	3.672058865900133	3.90784595090716	15.032009833168962	0.6498222057427863	0.6870049221169567	0.04807894733579967	0.7645706262684252	0.8291498657337165	0.8743226442836632	18	10	13	21	5	20	27	9
ABCC3	6.112071884436105	6.286770717031759	82.29780740734066	0.4751641192308125	0.4571622236000061	0.04804134328781927	0.7923504112758766	0.8536208802968488	0.9166855367222615	249	19	59	175	28	51	134	124
SORD	1.8494228061744127	2.4534692193764016	4.205631828295659	1.4202922873135306	1.4068849598711244	0.048024143881264234	0.584982460052703	0.6936253033371333	0.7382059693338734	6	1	1	8	1	9	4	8
PERP	5.882499249997743	6.028043412851682	69.7798638910209	0.7199900490993071	0.4715272712499747	0.04800904318658786	0.6596043552832087	0.8477095658517484	0.9168090801150407	74	27	47	125	51	54	99	102
TGIF1	4.96147138453498	5.04979258100662	34.25634923570888	0.31763567510871926	0.3489443314067619	0.048005139926545363	0.840795169747573	0.8809250630541103	0.9364205276454023	59	10	49	59	19	46	28	44
AKIP1	2.733665264073623	3.1737674886798644	8.201012402962277	1.195005691473078	1.0121248761927801	0.0479929906619979	0.6475848314277611	0.7878484072242141	0.8203912280621318	11	4	2	17	2	16	8	11
TATDN2	3.6140565543241308	4.0016860563343615	15.003134609082853	0.7312638603453219	0.6734820801204123	0.04797611445228741	0.7392571588304286	0.8319266236633989	0.8818532350920978	31	3	20	40	1	14	20	29
ZNF793	2.4855750844132083	3.0889818964328537	7.066805582100172	1.1793441855785467	1.0096409359002723	0.04796840293946901	0.633203184166484	0.7993552646716174	0.8276666989598072	12	0	8	19	1	12	9	12
METTL17	4.177709518530274	4.28970066095172	19.547722640430756	0.4518205205908781	0.42244818887376023	0.0479288673648373	0.7837984243420215	0.8686186020703945	0.9232568370136219	32	8	22	39	8	19	27	24
DHFRL1	2.5757770022829987	3.325051211160723	8.834450016632807	1.0777509056776713	1.2000932233258335	0.04791403018881439	0.73642104794471	0.7696796998190213	0.7841354640222415	11	0	6	25	2	21	16	4
HACL1	3.527113093447309	3.7166694015592903	12.430391228827087	0.513420519483371	0.5580039147873713	0.04790975323917485	0.7837984243420215	0.8459589900444917	0.8990253935053057	25	5	15	23	3	15	18	14
TOR1A	3.787354657812116	4.318695197321505	19.306981507520362	0.908192172496292	0.6769337441727395	0.047854382378616556	0.7317927893920374	0.8510318607120206	0.8806220638645218	48	0	18	45	8	21	22	37
ATP9B	5.404387738080726	5.482293625668405	46.40356285667211	0.2801827017087882	0.3098652570202895	0.04785143500942864	0.8461563118687233	0.8821499416602127	0.9424851321839837	85	13	91	90	16	44	54	64
ZNF211	3.394815698531605	3.7067258363362714	12.03477922818036	0.6315927998724666	0.6296600443098633	0.04783955057758499	0.7627182116531614	0.8404074101323546	0.8865101186703346	30	4	18	21	1	12	15	22
RNF44	5.282423296039295	5.407626741697054	43.98648662001145	0.4416467305180136	0.39804796143879756	0.04783250140595204	0.7764465767184089	0.8645546460926041	0.930644596028639	55	11	113	72	16	39	53	68
NDUFAF5	3.331145914524952	3.655813449229585	11.944490574770327	0.8205482617948807	0.7584921528338872	0.04781732867794869	0.723404013726662	0.8246590045662509	0.8676004635638039	28	2	7	15	8	11	10	29
TIE1	5.335461452799795	5.505362168306871	46.997952389012625	0.4087429388898544	0.44765217215199565	0.0478079574930604	0.8146517116028786	0.8536423033784948	0.9227537056383015	94	9	125	53	16	58	35	81
LAMTOR4	4.062517918255782	4.282579335623694	19.81376593020974	0.7355609787719745	0.6314314555450579	0.04780657792723809	0.7251496279858572	0.8319266236633989	0.885268351217837	36	7	24	11	14	32	13	29
LAMB3	5.607192258993648	6.022942194246248	67.77503073061567	1.0153441749119367	0.7232237364348618	0.04773148488075333	0.6467955201050642	0.8281748790707983	0.8719639286765082	122	17	32	238	6	54	92	139
ZNF32	3.0936238296316283	3.3527578276171424	9.54942443357163	0.872649324511984	0.7170270874430454	0.047712712876504734	0.6785087849601733	0.8319266236633989	0.8703971627642964	9	2	11	15	7	9	13	16
NUDCD3	5.920457376413122	6.019641430859938	67.96311795199323	0.29007496184898013	0.32640944866124383	0.0476757358413045	0.8491073929172901	0.8815212866632871	0.9409602791803364	180	19	115	130	16	74	66	99
ZNF512B	3.866746677098942	4.303311219649836	18.81489426653755	0.7857676544655264	0.7159917921568251	0.0476659576950141	0.7288002796465296	0.8298416464381125	0.8734146596091624	68	2	17	37	2	19	21	41
FYB	7.555440108726202	7.770399127500105	237.1342324997966	0.9129232714313753	0.5666301702735842	0.04766497078852653	0.5981107259991526	0.8319266236633989	0.9042750426396111	152	174	430	144	90	312	284	280
ELP6	2.1471836827915944	2.9575474660732053	6.41739244064554	1.8247237278736488	1.378182594457859	0.047636791588326496	0.4803029700883922	0.7441596331148055	0.7514872445322276	24	2	3	2	0	7	9	18
DGUOK	3.1067413664655708	3.458879791904455	9.880747992900627	0.7618648421278174	0.7790246000700218	0.04761980350727915	0.7358569105248914	0.8186121953987092	0.8672757511790182	27	2	7	20	2	17	12	12
CBFA2T2	5.009044267352111	5.221549796768497	38.05337112590865	0.46065451984884964	0.48168849652442136	0.04759225793904781	0.7956867752890292	0.8530728825298517	0.9163599095093001	55	7	86	89	8	31	64	49
SCEL	5.858439556791501	6.008368533963734	67.83505083433386	0.45225602734468995	0.4277393336554665	0.04756835069873244	0.7923504112758766	0.8599847528943291	0.9250810608427719	152	29	54	163	15	98	77	64
RP11-632K20.7	4.464446636889753	4.7044412794569075	26.82205536654186	0.8812864744365502	0.5961011624981003	0.04756588246326821	0.6117111387906613	0.8332962292933747	0.8909665829001707	23	4	52	27	22	30	29	43
ITFG2	4.296654178617516	4.495775759266661	22.340407168072986	0.46487524319002504	0.4915324576945464	0.04756258491001769	0.7968046920819838	0.85295950006221	0.9163599095093001	70	8	27	33	4	18	35	32
ALCAM	7.305361423769775	7.413690604488142	185.05424104144254	0.610130343151228	0.4046989833944274	0.04746699202031501	0.6727944403103726	0.8599847528943291	0.9310462488699899	204	115	162	211	115	200	240	206
RWDD2B	3.3364247004833087	3.6834158043215344	12.057314615963325	0.9335619882147169	0.7770779328286873	0.04746177076552538	0.7064071509145583	0.8215125156871325	0.8663706010117361	28	3	4	24	5	13	11	27
HAX1	5.164234587371028	5.238016460459776	39.48406152366142	0.33617416707499026	0.32840942493991754	0.047437729066540174	0.8230986442734207	0.8825946185780561	0.9383406988988171	67	15	50	61	23	49	30	56
TCF7	4.223182209266758	4.4505191437122225	21.64667190278151	0.40618351817819187	0.5422839585539103	0.04742631527113392	0.8461563118687233	0.8459589900444917	0.9044657259518292	32	4	46	38	8	12	44	28
CCDC127	3.696663707271111	3.9554122985875377	15.276007702044248	0.8733362208398588	0.660838750685778	0.04742405915548495	0.6976433183066764	0.8319266236633989	0.8816517777097955	32	4	6	24	10	16	25	18
SH3PXD2A	8.271369095519816	8.30702176960113	342.31988177095496	0.257309594428075	0.2353483002325567	0.0474179412808428	0.8318992005600334	0.9101951778689908	0.9504451022556415	809	106	435	495	201	271	412	471
FCN3	6.021481726203795	6.333181488562556	85.45143995495647	0.9319343673569127	0.6565408990370654	0.04741724852697646	0.6610738745621484	0.8298416464381125	0.8845244843759777	51	22	298	71	26	54	149	141
RP1-29C18.8	3.2266561957602007	3.8250739463990584	13.149249864348942	1.2009861522041454	0.8529418982886763	0.04736924578874783	0.6427994759730072	0.8277356515713451	0.8595877930784276	11	3	34	27	0	18	21	18
TRIP4	4.534613360563594	4.728518680287835	26.646241195535353	0.41187294153878173	0.43926410932198634	0.04736056870693873	0.821857547446309	0.872744208256013	0.9242912956848403	60	3	38	52	13	36	26	35
PPP4C	5.204612062142882	5.359542661030989	42.31955242113702	0.37108068085276885	0.3974608404145822	0.0472993668431942	0.8273293183633809	0.8741604255614155	0.9315600671156377	120	6	73	56	19	56	42	53
STMN1	5.074749847919745	5.210250122174057	38.91328965665972	0.5037044312247113	0.4609155004457708	0.04729799534908103	0.7696113648695494	0.8518864436887368	0.9188888585834863	89	18	36	34	22	63	37	35
RALGPS2	3.729590391777954	4.070737855022732	16.16931873915722	0.9303542146708367	0.7101656352725363	0.04729655716237022	0.6731363367015784	0.8281748790707983	0.8765570752392928	11	2	45	25	6	14	25	28
SHANK2	4.019794294675985	4.3134977835971435	19.337846485440668	0.4587290120831346	0.5796699712281843	0.047295744444633046	0.8326465241194223	0.8459589900444917	0.897526345031344	39	5	42	34	2	28	30	16
TOB2	6.112712286068823	6.1698503898690555	76.03329523449165	0.23890938907349168	0.26961979155627286	0.04729079944917689	0.864419557618002	0.8923352429874357	0.9479049632940885	147	22	149	144	27	74	97	87
PLOD1	6.3518183089220575	6.654065257070983	106.32673739770938	0.8413444617910061	0.6029508997754471	0.0472831168709473	0.7008583148491403	0.839415604020698	0.8865101186703346	282	23	46	319	19	152	101	158
VRK3	4.20987293518853	4.46067537230983	21.590332697839766	0.43882349270941284	0.5011345534132962	0.04727998490960635	0.8239512523361595	0.8599847528943291	0.9163599095093001	49	2	39	43	7	30	27	24
ETFB	3.7533852718643774	3.976431017436778	15.379311084237447	0.7717645380813867	0.6124370010972876	0.047271860946334114	0.7074446064460852	0.8353297939164517	0.8865101186703346	46	5	10	14	8	14	20	26
REXO2	5.306264558640601	5.4095118808968765	45.10946475716561	0.6084232519041927	0.40373771448928336	0.047249160993251604	0.6901310696488275	0.8657763621629214	0.929541639240209	57	21	41	61	32	36	53	71
ZNF780B	4.514753952810043	4.736072144467746	26.813377763505727	0.4765254471304173	0.4808062026394576	0.047212992148761845	0.7968162822076635	0.8599847528943291	0.9163599095093001	45	11	47	58	3	21	44	36
ZCCHC4	3.2239450840663677	3.5029600195787176	10.32170195042389	0.5944477013318304	0.6848355315004557	0.04721189690343034	0.7733262249910374	0.828838299489549	0.8824342680968038	22	2	11	22	3	17	13	11
PLEC	9.825121115520764	9.913422417360858	1041.7679786355113	0.4348740668936632	0.32308126951950467	0.04719204818487413	0.755893744579279	0.9000286839897433	0.9409602791803364	3498	332	1401	1769	222	1095	1069	1452
FHL2	3.446843972606363	3.7168339318068373	12.18695471526242	0.5186167186821982	0.6180948780002771	0.04718291822657565	0.8014870263441937	0.8370062393940111	0.8896918765594058	28	4	19	20	2	8	16	26
SEC11C	5.045002602015752	5.229124816771491	39.148352316221406	0.6233536915817532	0.4794924210521099	0.04717960559353338	0.7123597752258989	0.8536208802968488	0.9163599095093001	60	6	36	71	31	53	38	50
HIST1H2AE	2.6417390639524743	2.9859892251025637	7.134063144577803	1.0016039874235023	0.8909704011519539	0.047174184677240855	0.6546067825140339	0.8160001665913355	0.8443914853734021	8	1	8	7	6	11	9	9
AC016831.7	3.4378764535666866	3.8454615462690236	13.366589575951096	0.8812142851340624	0.7430745207128685	0.047166953690270484	0.696095004283664	0.8281748790707983	0.8734146596091624	17	3	40	18	1	12	21	24
ZFP64	3.120226553246838	3.487944861133266	10.177072369082667	0.827971524607384	0.7648917445895462	0.047163607693201645	0.7167825458325527	0.8256412134970061	0.8711363030245701	33	4	9	12	1	9	18	16
CCDC125	4.005490365037868	4.1889172156000365	18.17724538093171	0.7172280611989392	0.5466081095680162	0.04707208745139678	0.7155418678746512	0.8477095658517484	0.9028988934416868	15	9	23	40	6	15	24	30
ST7L	3.5824190214400775	3.7617943812043175	12.976883918796716	0.5915304189276821	0.536079491735752	0.04707114252963795	0.7499440293597966	0.8518864436887368	0.9042750426396111	16	3	22	22	7	14	15	20
MTMR12	5.46678953464886	5.522864332377587	48.271844329085916	0.2483786621070572	0.2858481093554853	0.047027952109647136	0.8678824375577964	0.8909049961917878	0.9458014309939372	97	22	75	70	19	62	40	60
COMT	5.23111383205651	5.384339764682422	43.18717444223442	0.4974651130694386	0.42837187862805076	0.0470223396928461	0.7721811309697858	0.8629213676795208	0.9263524190094578	137	10	32	73	19	44	43	72
EMC4	4.8987789705185	4.973979718842119	32.26378837621178	0.2951960633508758	0.32126504656636784	0.047020331978048426	0.8440622231897299	0.8821918792112157	0.9409763179843684	56	10	54	60	14	36	38	37
FRG1B	3.1374079169781126	3.596198402901798	11.767475126977594	1.3974248692749933	0.9574101123451265	0.04701062922521582	0.5055962568182983	0.8002908723981701	0.8396449539683839	17	1	4	12	12	12	16	22
DNAJC16	5.087025461845717	5.174998727312193	37.74565547461269	0.3609261246082693	0.35412137293977214	0.046987345995862954	0.813158564223705	0.88068876147600506	0.9364205276454023	66	21	42	66	13	52	38	38
SKA3	1.7163288701114856	2.86590467335111	6.581679568647203	1.9480417269948302	2.149129512523748	0.04698284143603601	0.6354592995421132	0.6314359379762705	0.5919696516852124	3	4	0	6	1	22	1	12
DDX58	5.102706954099031	5.218281497404509	38.4781182602816	0.38172191435098946	0.37255366500675446	0.04697144120940718	0.8045064451027006	0.8772000035264732	0.9362826779970257	72	17	45	90	9	48	40	47
MSL3	4.98622636479692	5.078192954167319	34.7110919388923	0.28321143370010604	0.332665702987428	0.04696359273489021	0.8583516084425352	0.8815212866632871	0.9409602791803364	73	14	60	60	9	33	49	39
TESK1	4.643367762468962	4.768629614294268	27.574015851540093	0.3168410137620449	0.38507047816082646	0.04691766990839422	0.8529607370839687	0.8750775914171866	0.9345281993464363	57	6	52	43	12	23	44	32
HBA1	5.25224526086158	5.570783116134665	50.44226154847594	0.8467922644460644	0.7413632333938184	0.04690111928007221	0.715887109698057	0.8134365388828299	0.8796098199223409	32	32	90	34	20	43	25	141
IGHV3-72	0.6778146736603391	2.523229447705449	4.395427941228535	2.6412980997519755	3.5027858984177973	0.04688894965565212	0.5530455249730968	0.45012773539509243	0.3314669046022826	0	0	4	0	1	0	9	25
C1orf106	1.2680763941734607	2.2999575666156375	3.3494457651851426	1.866030184142205	1.9739845176571165	0.04685110566756467	0.5020044978179907	0.6314359379762705	0.6217941677370317	4	0	1	7	0	2	5	15
MTERF4	5.214486753821371	5.283872587710963	40.55442774686172	0.2757058848416104	0.3051484692641422	0.04683991983772218	0.8583516084425352	0.8878960065016022	0.9421432503234809	71	17	70	64	16	27	52	63
AOAH	4.508484965605419	5.000675483917158	33.0595705724144	1.672497276156794	0.9183889740837375	0.046810656344705034	0.4789914817750496	0.7949557834607016	0.8535746559425087	17	10	101	6	14	44	33	65
ZNF544	4.171855212956933	4.5278562218634555	22.706333764248658	0.7411924354102196	0.6502656830936513	0.04680772644518016	0.7351463068983496	0.8324691475924325	0.885268351217837	42	7	19	68	2	16	32	46
IRF3	5.083496541716428	5.297384725464831	40.055856084028484	0.4293353849662554	0.444603043685663	0.04680535070203582	0.8049670436798779	0.8684666150062794	0.9232761168766512	90	5	71	98	9	45	49	55
LRRCC1	4.497413610695799	4.661575968412779	26.26801495213061	0.7082566713236816	0.5227011699864162	0.04678227232741103	0.7058945543400839	0.8482782089381093	0.9082402455182196	60	16	18	22	12	32	37	25
ZNF589	4.474376887804734	4.615520635741529	24.894041442801107	0.42236294978940114	0.4246278823050403	0.046763100499540064	0.8016128037271774	0.8735559604277832	0.9260429046154846	48	6	31	37	16	16	29	47
DARS	6.488297970624677	6.529892485994764	98.9069469136894	0.26300729143895357	0.25286369943556025	0.04674697295069913	0.840795169747573	0.8990219277290777	0.9479049632940885	183	51	119	172	40	122	92	112
CHSY3	1.8820146093990544	2.5163595551060784	4.368337780025057	1.2873321370290223	1.3981721374619118	0.04671121572067485	0.6407445542475231	0.7018662252400354	0.7508061433038838	12	1	2	3	1	6	3	14
GSDMC	1.2594098915349163	2.00856402874578	2.8658840794032803	1.6278278399220047	1.9927407256714067	0.046690719337671965	0.5713008234797755	0.5966098280149664	0.6015931640908437	1	1	2	2	1	7	6	2
CLTC	8.954141566564395	9.001230474970315	556.2607677482848	0.3199117739871586	0.27051672704147656	0.04665874082014065	0.7940756781789486	0.9028632305693768	0.9479049632940885	1081	268	529	733	331	660	569	620
CARF	3.291811730116783	3.6033858925322964	11.309774234499187	0.7260697262963242	0.7178745889167901	0.04664093940430093	0.7480646091798288	0.828838299489549	0.8757508426918066	21	5	8	25	2	12	9	26
FERMT1	1.8532851673390727	2.9101555480850725	6.2419692781544756	2.3046003327358693	1.747075513815068	0.04660352784008924	0.47716310640695275	0.6752707979177464	0.6709958166016748	3	1	0	17	1	9	4	23
NEMF	6.636869281182134	6.7041471979420635	110.85799635705754	0.2376505722535418	0.2806576517894955	0.04658888030396199	0.8730150911977612	0.8926499078270653	0.9471572336142929	283	29	202	179	40	78	137	172
MPLKIP	4.037993636624548	4.172753635296419	17.66972254955158	0.38122688715078107	0.43809830633230895	0.04658837821323313	0.8257316918189161	0.8660721726503998	0.9266571780730013	40	5	23	31	7	23	18	23
RP11-87H9.2	3.6633184792432005	3.9071768707381156	14.08015479884295	0.5002380773550653	0.5475076733996188	0.046569983619051084	0.7923504112758766	0.8518864436887368	0.9111738775444506	37	2	24	23	4	15	20	20
IKBKAP	5.218921147459827	5.3908380020926625	42.95890017103217	0.35865652798706305	0.40403102266279806	0.046563312133714216	0.8346521391853161	0.8741604255614155	0.9313538797312034	123	8	74	83	9	39	60	59
ATL2	5.376174731453586	5.455288804728646	45.85112106256973	0.3212619139382589	0.32775305865784454	0.04652601693757731	0.8322422193160065	0.8815212866632871	0.9409602791803364	61	15	91	82	20	49	63	45
ITGB1BP1	3.9450110093304422	4.173342819553143	17.370631746483472	0.4900342219381211	0.5258379786020169	0.046505991111301805	0.7929510894890058	0.8518864436887368	0.9139983672517683	49	5	33	21	3	16	20	32
FXYD5	6.034210358786842	6.12712871120897	75.01873479167388	0.5749705945471663	0.3752012728021899	0.04649395199568386	0.6971237498162461	0.8686186020703945	0.9362826779970257	110	37	102	57	51	82	75	103
TTC9C	3.1802437628496523	3.5320683672825544	10.469996514424496	0.6689991079084805	0.7132993253772736	0.046490719852490155	0.7628707197676147	0.8319266236633989	0.8806220638645218	21	3	13	24	1	17	9	17
NUDT5	4.899309251873712	4.9840565506199015	32.743336861672375	0.29802866375028236	0.34515624442817927	0.04645048166811204	0.8550880548546386	0.8815212866632871	0.9383406988988171	56	16	55	49	11	44	37	30
CAT	6.570029683155166	6.697666388179317	112.12798166760159	0.6657751070178393	0.4344513418744252	0.046440754431696714	0.6716153979997401	0.8530728825298517	0.929541639240209	157	76	158	67	54	142	112	140
EIF2AK4	6.115459960685415	6.228254145278237	78.91204220838114	0.3396709974088719	0.3338791732311963	0.04641392139320416	0.8257316918189161	0.8832562448437542	0.9409602791803364	211	26	123	160	14	82	92	103
ZNF428	3.0830958896860365	3.343481528346421	9.14979861466036	0.5717318619257284	0.6903319975100547	0.046413236054205394	0.7903090914141422	0.8308259456610665	0.8816517777097955	20	3	11	13	3	8	8	22
RANBP2	8.253064156781143	8.266847056352692	332.8679237573567	0.18188810452422433	0.18109290277069667	0.046394402796795575	0.8768620778851792	0.9239212717276148	0.9591419995909994	650	124	643	503	146	300	388	398
FAM172A	5.126401395815814	5.294956522793224	41.14098026946502	0.6254890662581172	0.4558231117576101	0.04635726814739458	0.6974057969377236	0.8613799609324784	0.9230773850253748	82	7	43	46	35	45	40	64
SNRNP35	3.3754507022507756	3.683310920116318	12.359922119777341	0.8025309260210962	0.6476967735530353	0.04635097506086597	0.7064071509145583	0.8510318607120206	0.8845244843759777	25	9	16	12	1	12	18	18
MN1	3.47384163731435	3.9375364064554517	14.628135129393582	0.3010745871281212	0.8314362458196051	0.04634176961661644	0.9393034835648173	0.8192492215113152	0.864222376052392	30	2	19	19	7	2	29	34
ATAD3C	1.5685957932672558	2.458140840362118	3.942071569224607	1.5446607770190233	1.6100788796054806	0.04632744600415768	0.5808417650846366	0.6860435543595073	0.7046390990782249	4	0	4	9	0	2	12	9
DENND1B	3.9682777454844014	4.119127042302459	17.301690405503088	0.504484506627471	0.49110293795907356	0.04628176546040219	0.7837984243420215	0.8599847528943291	0.9163599095093001	26	9	32	18	6	23	13	27
MSLN	3.6004710197496075	3.8564056964202558	13.644525259342709	0.5100963899015334	0.5826581072113205	0.046278854264623887	0.79762467198658	0.847125330765938	0.9004912716701058	28	2	29	18	5	10	25	19
PCDH7	4.116299231600025	4.412534164787149	21.390200000122068	0.6968913943247428	0.6709955672114395	0.046276208443274944	0.7501638318792797	0.8314772298479465	0.8846068687862835	50	4	27	13	15	12	21	55
AC009133.12	4.492704536982052	4.852552955948414	29.824006341729476	1.185751337673101	0.7355333698437402	0.046269339532702375	0.5683297759826813	0.8238955096356946	0.876415119994496	40	20	9	70	4	32	45	42
CCNE2	2.019556037365496	2.605091012367926	5.189728562925206	1.5088821910840218	1.4008583256047327	0.04625780288063647	0.5667630265994685	0.7236480449949583	0.7435954863642706	3	4	2	6	1	6	4	15
ECI2	4.033070995276106	4.178588663516981	17.8470097065066	0.4642112788234936	0.45247091375039317	0.04619074753611608	0.7903090914141422	0.8661504307667551	0.9230773850253748	36	8	35	19	5	17	19	30
FTSJ3	5.537891353517065	5.69643046301555	53.64566662833808	0.35798202195868206	0.3826410905077274	0.04617311547037428	0.8307299071581878	0.8802280543292681	0.9362826779970257	134	10	99	117	11	56	66	72
RBM41	4.727128609733672	4.830539359501978	29.3421145246734	0.4912191526323781	0.3846769905591648	0.04613625228509168	0.755078964538214	0.8770700096382593	0.9329038761339068	50	10	58	25	17	31	33	39
NUDT9	4.383772081733591	4.554394642097104	23.610745030625583	0.4004590125047432	0.47659646440287606	0.046098055490396396	0.8339046260087034	0.85441705772279	0.9188888585834863	37	9	29	57	6	33	33	19
CCDC174	4.650046258133949	4.743161794736445	27.609677964008505	0.41584478035758937	0.3635560853397989	0.04608209523390907	0.7903090914141422	0.8815212866632871	0.9362826779970257	42	16	43	37	10	27	24	46
SNRPN	3.9486293065688356	4.0667555582826	16.57552723048717	0.4504096552731014	0.4273545043047615	0.04608009715984922	0.7923504112758766	0.8785948080244422	0.9242912956848403	30	6	24	21	9	16	16	28
SKAP1	1.3506405858895023	2.6176262654731466	4.654943055248496	2.829066042134237	2.084763352121528	0.04601943022728974	0.3197204002841595	0.6364038872431729	0.6048479234592117	0	0	12	3	0	4	10	16
DCTN1	7.374938376549285	7.453395937181451	188.07803096474507	0.3609633342369178	0.3077968857745907	0.046014064524545886	0.7923504112758766	0.8900928460600807	0.9449665634573253	597	50	257	196	93	212	170	265
MRPL9	3.84497326396725	4.061346578551605	16.35312566314811	0.4687644328555211	0.5585677887851391	0.04600100539388332	0.818212902015642	0.8518864436887368	0.9042212217982101	27	3	18	33	9	28	18	14
GPRC5A	8.425314669907932	8.554513084809354	407.3323653975442	0.6071251867704246	0.405222606494493	0.045990739351196235	0.7257451636091976	0.8741604255614155	0.9324153322777613	770	231	182	786	163	426	494	526
C1orf35	3.706972909967175	4.03647318889861	15.652061292486735	0.6544753222848604	0.5961604038595792	0.04598381392145068	0.7580396030098934	0.8518864436887368	0.8977740172675146	47	6	17	27	1	19	17	26
KRT14	0.4506815427849567	1.744704024273925	2.062717448219106	2.716980293938528	3.401879905955713	0.04598344132167696	0.3363426327726029	0.4125641933994862	0.3439071319032788	1	1	0	0	0	5	2	7
API5	6.188322572248058	6.233418039326673	80.50331526134431	0.3183160486796438	0.2611282565768704	0.0459467639985138	0.7990948953630344	0.8990219277290777	0.9479049632940885	135	45	100	115	38	83	70	117
SPN	5.057987223346371	5.168314870911109	37.50313955861072	0.5420800536075745	0.400215715113217	0.0459195486595805	0.73642104794471	0.8667677120890445	0.9322986656066531	47	17	88	34	16	34	43	57
MFAP1	6.349887648219766	6.388553302925012	89.4156917290818	0.2672108120433429	0.2337308458341395	0.04587540769177977	0.8303691256308161	0.9074321437211232	0.9537038861981716	185	29	138	116	54	89	95	113
SDR42E1	1.999015400239659	2.6274822185260573	4.711033799239036	1.3195980899604691	1.2043758932861695	0.045825520322408095	0.5907769070657714	0.7687324949404065	0.795876883748934	4	0	10	8	1	5	7	12
RAB11FIP1	7.519723573390399	7.6212341779667	211.30644647772033	0.4243462247968753	0.33346439621596774	0.04578677311730446	0.7733262249910374	0.8878960065016022	0.9409602791803364	575	91	235	439	38	211	252	273
COL5A2	8.310615832768514	8.553181861814355	405.4772167296262	0.8071720097233641	0.5451049589156421	0.045768713947243425	0.723404013726662	0.8518864436887368	0.9111738775444506	1253	138	109	585	194	288	503	782
CNN2	6.9916009549255715	7.073456356306792	145.0343200684812	0.3708724334680801	0.3245096506627832	0.045762192249741006	0.7882500558863523	0.8824679795986349	0.9414204689464021	300	94	189	177	41	99	173	239
CASP2	4.980389147765602	5.0538197995668135	34.159483865683605	0.272356244989657	0.3094637239788022	0.04574745799615858	0.8591330325102873	0.887237030527413	0.9458014309939372	73	11	47	65	14	39	39	39
SEPT1	2.513412215536197	3.1145545763588443	7.75841523998064	1.751317189099988	1.1682517114212665	0.045678333417289524	0.5243593394484679	0.7696796998190213	0.7999749724143631	1	4	17	8	1	8	14	14
KIT	3.3871046545364387	4.023265405822806	16.381450682104653	1.6820702610865417	1.1645019090347781	0.04565653717535614	0.5217596907669012	0.7692322371723217	0.8125380004353738	12	2	28	2	14	36	21	13
IGLV9-49	0.5113598961812369	1.8338482177943825	2.0664103074054894	2.5286334885995636	3.1878179765891157	0.045643686391622904	0.37550193316406666	0.4236336315571633	0.4152798932948056	0	0	1	2	0	1	5	10
DISP1	4.381561272035104	4.529933857083749	23.204616525402624	0.4880596448630777	0.44996163605329387	0.04562187200869613	0.7745760490951867	0.8599847528943291	0.9252729149493614	38	7	58	23	9	21	35	29
FCGR2C	4.0344142790665405	4.45516641855839	22.816737092126587	1.4503870648541537	0.9011925342831979	0.045606216927913563	0.4443252306281401	0.7956335495865863	0.8618615956375981	16	21	36	9	3	23	41	29
CEACAM1	4.099321276920939	4.384251553451792	20.7348183855754	0.9114534984910373	0.639271172554386	0.04560469072681505	0.6544789404761692	0.8322425257115029	0.8865101186703346	16	4	18	65	9	26	28	27
WAS	4.78637022433682	4.975415833984955	32.60667784268926	0.6559545059174319	0.4973183238976805	0.04554316751989958	0.7123597752258989	0.8518864436887368	0.9168090801150407	41	21	72	31	6	34	30	57
DCTPP1	2.0138995303641987	2.722301166153225	5.391266387191674	0.9065627194861775	1.4146691427376181	0.04553374172530617	0.779803514230505	0.7236480449949583	0.7529625579780512	10	1	9	2	1	18	2	6
DPCD	1.721964856302553	2.3646059625802778	3.719610027305306	1.3844578299127865	1.3553006881824468	0.04553253142486313	0.5728155517843434	0.7290701623069027	0.7638295350125878	7	0	2	7	1	7	6	6
INTS3	6.522558103468068	6.733831191263112	112.61318642510057	0.550818248331348	0.4430900858708758	0.04549696083766278	0.7690633978092595	0.8736156848016098	0.9252729149493614	367	9	175	180	42	132	131	148
SAMSN1	6.043949396536823	6.256885993074283	81.97002234769809	0.9778505118032484	0.5532721308804899	0.04549281200983639	0.6245925548648534	0.8363416564796187	0.9123636706459807	31	34	163	89	51	86	95	126
SYF2	6.690436664672491	6.781665458576605	118.65488240425626	0.4955920568409695	0.36088871867685335	0.045479035824733414	0.7358569105248914	0.8741604255614155	0.9396025890937437	154	57	194	96	76	155	111	139
PCDH12	4.297968393151029	4.639766928705511	24.722938802291157	0.7521844197200462	0.6149294758666539	0.04547678420850826	0.7185800308445333	0.8416273528286002	0.8920776865342968	27	2	78	37	7	35	30	32
FAM114A2	4.900544241223176	5.0687169618406145	34.223066787836075	0.39243807408625747	0.4315926457280541	0.045412204306125796	0.8322422193160065	0.8684666150062794	0.929541639240209	93	7	32	70	14	38	26	63
MGAT4B	5.627763666583558	5.823947119963963	58.92369551474045	0.5589620720909517	0.45554535928458695	0.04541140969006744	0.7501638318792797	0.8650135650378057	0.9230773850253748	237	12	47	89	17	69	72	76
SCARNA21	4.67375801493717	4.867599048843058	30.62730717532797	0.8641004790884009	0.5766919802265499	0.045387425697588975	0.6516964458825156	0.8332962292933747	0.906087266667703	20	18	47	29	17	28	25	63
CSE1L	5.616264683083098	5.685589523757222	53.87749067663872	0.24953976050721446	0.28731598861725594	0.04538551752751021	0.8702780904679758	0.8923352429874357	0.9479049632940885	134	15	70	97	24	66	57	59
RPRD2	5.936380353038753	5.978976256868116	66.61460603396124	0.2102762360329971	0.24391712005751656	0.04538099888740612	0.881790628040044	0.9013982085244486	0.9546436465173775	128	25	110	125	25	73	78	70
NUBP1	2.916749046554819	3.3027075481191903	9.39561911894143	1.2166127011131387	0.9254074375210242	0.045349581749871984	0.6403519205169325	0.8099964022955788	0.8477939018269223	13	5	12	2	5	7	19	13
ERMARD	3.522683846056867	3.813357784445726	13.504155991529098	0.38206715144710945	0.6811397146892106	0.04530621078631262	0.8899866958108833	0.8319266236633989	0.8837932355044735	24	6	15	24	3	28	6	18
CLCC1	4.276453059541646	4.471259205217865	22.011372492163993	0.2518870238018599	0.4882253051543935	0.045295294400732544	0.9157481892908538	0.8567453008092232	0.9188888585834863	50	6	35	39	6	23	43	15
VAV2	5.380112579346432	5.477618575787668	46.20439689449123	0.32323247224441715	0.32985791194717207	0.04527102424245303	0.8346521391853161	0.8828381874574541	0.9414204689464021	127	13	50	91	17	40	53	71
ARID2	6.336715044721145	6.398862053606139	89.4635192158281	0.26074538021178606	0.2696385351700808	0.045258719650835784	0.8497167095342611	0.8962255965289786	0.9485666614234913	180	23	203	136	35	91	108	104
SH3KBP1	6.697398388404756	6.72714553423403	113.17274241841648	0.20683709479076642	0.2086190530590629	0.04523382096824537	0.8724616920449616	0.9122722061162923	0.9580412451465514	258	35	167	188	57	114	120	139
DBNDD1	1.8281919702498837	2.883778075524261	5.789191274019462	1.9100589381821014	1.5659132504622344	0.04522363877928805	0.5239410464377532	0.7187004539200598	0.7202108248890454	17	0	1	10	0	3	13	18
FNDC3A	7.545974847475438	7.562900865498944	204.09804469498167	0.20368198737431925	0.19033443643427309	0.045180889841818124	0.8631915087724851	0.9178992346186561	0.9589462424309738	342	87	343	303	105	212	221	228
UTRN	9.42233671522133	9.45490055934541	759.6572684591865	0.2547618336577373	0.21879377245712314	0.045173338154976435	0.8316881676777881	0.922102887032101	0.9572422435509637	1960	262	1557	941	266	744	859	909
IGHV3-7	0.9254260707918761	2.0119036513046984	2.6758575018520396	2.3794164678340164	2.365135798207957	0.0451567276661359	0.4204350196205396	0.5766192585999014	0.5547589781592286	0	0	4	1	1	2	8	7
C15orf57	3.73289806367897	3.9235229094694235	14.579911972959968	0.42069601324594613	0.5092274549960725	0.04513517579971149	0.8286209865031988	0.8599847528943291	0.9166855367222615	31	6	25	21	3	22	13	19
DCAF13	4.4026277145442565	4.6176085391684465	24.717758661532834	0.49681354187847027	0.5067168474751491	0.04508748980217774	0.7968046920819838	0.8576155281919848	0.9163599095093001	51	4	20	56	13	40	25	25
FHOD3	2.3649203493860727	2.8040450203409675	6.165351785863901	1.138544468908052	1.0893173674810712	0.0450371970777829	0.6782003966494586	0.781289905766815	0.8117514902750312	11	2	5	2	4	11	10	5
SDHD	4.021751734499111	4.165405826850922	18.210513180571905	0.5937223928221117	0.4810529719656931	0.044978887552053336	0.743020251209665	0.8686186020703945	0.9163599095093001	30	12	15	25	7	23	23	18
ANKRD36C	5.491538466180025	5.788755134862545	57.01009848331386	0.559334457719522	0.5190584433193763	0.04496566641847946	0.7779364205601101	0.8599847528943291	0.9134179008666905	187	8	119	86	6	56	64	102
OGFOD1	5.076206684814551	5.207740973983493	38.106908986948746	0.461071232359879	0.3952545263338869	0.044935061727137356	0.7837984243420215	0.8741604255614155	0.9358645233464123	82	12	29	95	14	45	40	51
SNORD116-2	2.4832650967264502	2.975041890923907	7.556773563691616	1.7375766158087975	1.261977773478494	0.04489061330239881	0.46564458112014023	0.7577342023402169	0.7815088398851463	3	5	3	4	5	12	11	9
ZFY	2.1932568228809024	3.3998206494296506	9.912717833315263	3.2163869493724406	1.8133256661277581	0.04489009724703197	0.3094432182025328	0.6705510414887529	0.6801048063158067	21	2	0	0	6	10	19	25
IGKV1-33	0.6348354840599488	2.2023918621592493	3.114879986807387	2.2430546889382974	3.1363347869877836	0.044865677562107326	0.5774853778795799	0.4763235830923573	0.4204034630331652	0	0	3	2	0	0	9	15
PRKCD	5.5902016967794035	5.641544082946525	52.488092256671955	0.2491168951535526	0.25878735774899875	0.04486332803494316	0.8607510819583042	0.9012125623717325	0.9494202407287929	103	25	75	93	18	59	48	69
VPS36	5.76255096360094	5.831436129759238	60.3173361983475	0.2971147099006082	0.2887362374333132	0.04485016975838383	0.8322422193160065	0.8944217360154032	0.9471572336142929	117	35	91	88	17	72	70	59
ZNF630	1.9760277987629251	2.6681679010911306	4.9540474682424165	1.0561430028054175	1.2759365046212547	0.04483509861555509	0.7257451636091976	0.7603813599241024	0.7856143640295993	14	0	5	5	1	12	9	3
ST6GALNAC2	2.468639184773765	3.1344521136285715	7.698087482105029	1.0376812084177838	1.222875467295002	0.04479703151749357	0.7503658960498389	0.7692322371723217	0.7949110324980075	3	2	9	19	1	10	23	3
PCDHGB9P	1.3191982400150066	2.171984473462572	3.0321630975249887	1.4715008280725494	1.7457001053561523	0.04478497571310638	0.5822191439105885	0.6528339525550335	0.6829790304120089	4	0	3	5	0	10	3	4
ITCH	6.7153571756123975	6.751351863496777	115.47037808679556	0.23344464982554244	0.23101770089947435	0.04478453523178428	0.8600421643062658	0.9074321437211232	0.9551391547598486	236	47	205	137	56	85	150	153
CTA-292E10.9	5.5025916247100906	5.637587514151686	52.5739724469865	0.6019542646707837	0.4263374271681362	0.04474449194368041	0.7392571588304286	0.8621762104186996	0.9306570897379299	36	26	93	96	21	40	60	92
CLEC11A	2.2946746658412778	3.0120660364902454	6.731369215890375	0.9835472853951517	1.288515439439616	0.044741160424621285	0.7573791842682326	0.7508985776890257	0.7856143640295993	21	1	3	5	2	2	7	27
RNF130	6.208391909586689	6.318282079592576	86.1244491185742	0.6493471798074002	0.40211346001282805	0.044719750310168914	0.6436005548390834	0.8647989163062777	0.9362826779970257	95	61	98	81	45	99	89	111
RIN2	6.402230876179756	6.435684250419929	92.45532781256732	0.23460312459857707	0.2255489713325925	0.04469069477924917	0.8550880548546386	0.9074321437211232	0.9551391547598486	153	45	164	146	35	103	90	111
FAM120B	5.864809659503952	5.926973228110146	64.05282940564767	0.2656828347230347	0.2743353048042834	0.04467298953269163	0.8530358359592819	0.8944217360154032	0.9482533760846319	180	22	105	79	24	56	83	80
SMIM20	3.040980355133697	3.4703753603704355	10.408043799458548	1.1629520741805783	0.8924596181157963	0.04466777867806769	0.679270191969873	0.8168523900767679	0.8602906040809523	17	3	2	19	6	6	18	21
LYVE1	5.909460005881816	6.4000631353314095	91.0824653284509	1.7788164763378682	0.8949820677961741	0.0446129413838146	0.33690306488160815	0.8035014258378154	0.8663706010117361	35	19	28	106	100	133	102	140
PPP1R21	4.8729541071144995	4.972696702221772	32.19624097912114	0.3783088520981467	0.3529992028244642	0.04461273338170493	0.8100118191515717	0.8815212866632871	0.9409602791803364	92	12	50	32	12	30	38	46
HLA-DRA	7.990796466595772	8.550614416440945	408.93800517662663	1.8438332078224964	0.923257941761722	0.04459448270582075	0.44935032252567436	0.8132293282983307	0.8635477869503991	72	374	455	133	135	456	664	615
CRAT	4.018926749088503	4.268559797001993	18.676186495598884	0.4678941042003806	0.5317919474663321	0.04459207107106312	0.8188593123762442	0.8536208802968488	0.9163599095093001	58	3	20	33	6	13	33	27
CKAP2	4.331363353567199	4.5962873844608305	25.013936459272397	0.6476916420271511	0.6597185132355777	0.04458556554329368	0.7721811309697858	0.8319266236633989	0.8865101186703346	39	9	12	37	17	52	21	18
EML2	4.689502080841491	4.825612013680709	29.07729371612314	0.48665721455811445	0.42380113864945285	0.04458456163274705	0.7872914896273305	0.8714016413132201	0.930644596028639	58	11	20	62	13	40	26	37
ALDH3B1	4.840080913051802	5.071173052271317	34.656843081213715	0.5924943812480328	0.46391882685116204	0.044575491795226	0.7493153209745789	0.8741340761739473	0.9242912956848403	81	21	36	62	3	36	44	47
ZNF580	3.7740126142847474	3.979311767052278	15.050571324013973	0.4044669891245807	0.5077461946234173	0.04455118972968241	0.8404013360960058	0.8599847528943291	0.9193828254191145	29	3	26	29	5	21	12	24
USP21	3.199471783942793	3.651212918624958	11.268814747586427	0.7541050640776954	0.7205529829409854	0.044523911931027345	0.7480646091798288	0.8335886459904802	0.8828520260483689	29	1	25	17	1	11	21	16
FAM160A2	4.470347046706071	4.606458877689887	25.038213360167507	0.547947715642049	0.41944503905130176	0.04451344789192441	0.7397690479413578	0.879353470104407	0.9300017912984209	30	17	40	37	6	29	27	32
MOCS3	0.9433625199905676	2.1330435322965835	2.9334555588724824	2.7383145491636465	2.333232123623612	0.04450169958211645	0.26771976065726516	0.5937759151005768	0.5713206938777461	1	0	0	7	0	6	7	6
TPX2	3.7974085244619116	4.311124003674471	20.33320925795115	1.7364239915085198	0.9291795918826664	0.044478803514986585	0.5527691284260396	0.8012727772705593	0.8602906040809523	39	13	1	21	8	29	24	31
SMYD3	3.350229849788748	3.7082448575914735	12.198283006043004	0.8738027532158277	0.743733978400806	0.0444519666787286	0.706510261904477	0.828838299489549	0.8790445330456299	45	2	12	7	5	19	12	19
FAM220A	2.406539410084083	2.9512010054879654	6.711841947791989	0.5198789763817901	1.1222789446184023	0.04442561195420924	0.8871866105005555	0.777058659558554	0.81369274302385175	12	3	7	7	1	7	21	2
RHNO1	3.3476854874036985	3.6243832007109447	12.259726415738326	1.0806602320365186	0.7627848729863704	0.04442470084916314	0.607133471091953	0.8286761625964721	0.8721446615948836	8	9	8	18	5	18	11	18
AREL1	5.094563317686748	5.217768006635936	38.09672312407922	0.299637835047865	0.34028701446544696	0.04440223239953733	0.8560809580543651	0.8862009916204984	0.9424851321839837	105	7	63	65	14	39	46	50
TCF3	5.248680526652476	5.450620214522015	45.071850819782334	0.4464389882379155	0.4368454514717935	0.04436129159455579	0.8070947760822862	0.8741340761739473	0.929541639240209	135	16	49	92	6	33	63	73
RP11-1277A3.1	1.9868258370003762	2.5234509574171544	4.42299479827253	1.1333441987705237	1.097883301422543	0.04434200329789306	0.6580040375973939	0.7910352094090338	0.8222597091487841	7	2	5	7	0	5	6	10
AKNA	7.025936914080809	7.256720196242251	163.10326286875667	0.6561557181083338	0.49473879698677886	0.04433714822028118	0.723404013726662	0.8615311946170366	0.9193828254191145	256	34	549	214	24	132	209	279
TBK1	5.4587013363829335	5.5512095673318225	49.211514892543704	0.4467261183911041	0.34507254763992434	0.04430041854295651	0.7721811309697858	0.8815212866632871	0.9409602791803364	48	20	108	84	19	47	58	67
EIF4E2	5.810718395394679	5.901012784808639	63.80652854671809	0.41391478617218896	0.3525154357959682	0.044278588173896856	0.7733262249910374	0.8815212866632871	0.9409602791803364	93	26	77	77	45	93	57	64
TMEM230	5.7196853647308785	5.788997104755917	58.99594238702093	0.4645477131916071	0.3112824618808299	0.04427002609632018	0.7358569105248914	0.8899697219305157	0.9449665634573253	88	37	56	89	28	57	66	77
BAK1	3.016898393433813	3.5502342834042686	10.584163278435456	0.9359022350820815	0.7668758267218742	0.04426770101198821	0.7316410276676528	0.8434943508556777	0.875564264009668	24	4	10	24	0	8	15	23
RP11-358B23.7	0.7304732884356405	1.820103519986562	2.047484218078926	2.3519868901694876	2.533999045058414	0.04426365481194785	0.33690306488160815	0.5281896050680164	0.5439726262432781	3	0	2	0	0	5	3	6
ARHGEF3	5.843975390530557	6.008739825739372	67.81142550530252	0.5517305283512706	0.4365413313068988	0.04426326986848887	0.7498759025609142	0.8647989163062777	0.9305055827923372	62	17	202	98	24	90	64	90
TRAPPC3	4.435345473713653	4.542749056084902	23.67621952211621	0.3727411930443135	0.3895157343493206	0.04426004812047339	0.8286209865031988	0.8802280543292681	0.9362826779970257	32	9	35	44	11	34	21	27
CRIP1	3.365368490903147	3.6847064826612317	11.819886270461426	0.5871902100385568	0.6087239654345895	0.044255359624812265	0.7887894236744066	0.8518864436887368	0.9028988934416868	29	4	18	21	1	12	12	24
RASAL3	4.2404396765694825	4.663633935125505	24.90803920730929	0.7964499509548538	0.6767502266717783	0.04424033828660883	0.7251496279858572	0.8356001229178536	0.885268351217837	61	3	77	18	3	19	36	50
ATF7IP	7.460906081861861	7.502658071236665	195.3236285870683	0.2336419024569845	0.2338711927303857	0.04422764912989585	0.8588366146120302	0.9101951778689908	0.9551391547598486	353	56	340	300	113	144	264	249
CENPK	3.139679699650348	3.352245960277754	9.753230683401538	0.6835012165450856	0.6612199992074629	0.0442228909241271	0.7480646091798288	0.8444956487721391	0.882973944236041	13	6	11	10	4	16	10	10
EVPL	5.172260351498799	5.308094412292911	40.788264499223075	0.38947365108176285	0.38341632280034077	0.04419993974381055	0.8134700435716778	0.879353470104407	0.9364205276454023	141	12	42	62	12	47	52	46
RUNX1	7.59445006878957	7.629367126262627	213.84429277614842	0.2650678159331835	0.2273477970157288	0.04416653133652256	0.8274105168718752	0.9101951778689908	0.9556654525467791	443	117	233	345	86	173	257	285
RPL24	7.538906960466488	7.58360859598798	207.5908920329723	0.31962328972774684	0.25668791596966656	0.04415630528491277	0.7923504112758766	0.9028632305693768	0.9522026586895607	317	100	249	276	130	244	198	244
ZNF546	2.9391249232720105	3.2563292012238128	8.641896668805177	0.6221185564238849	0.7649052175623556	0.044152336154810325	0.7929510894890058	0.8287600784671573	0.8743226442836632	21	4	10	8	2	15	5	15
KRBOX4	2.873301864735243	3.2730753816608593	8.61925898199956	0.5889673519224106	0.8242286442597652	0.04414543500557439	0.8257615720863294	0.8247037803206339	0.8693998788115721	19	1	8	14	4	17	4	15
TADA2A	4.186620455973512	4.380306698066411	21.414430120348033	0.6545322590219239	0.5346314101597502	0.04414118760405388	0.723404013726662	0.85433244055893	0.9124879665377441	30	17	21	28	5	22	36	19
MPND	3.5634187886103605	3.841982143974538	13.956257957542885	0.7257195910765409	0.6247144703931458	0.04411277005349972	0.7368771148595643	0.8510318607120206	0.8932490896452746	30	9	9	23	2	16	23	14
HCFC2	4.762109999980554	4.95285677081966	31.708102728037655	0.5102203570702419	0.4768372589829068	0.044075081559481186	0.7923504112758766	0.8599847528943291	0.9230773850253748	72	7	72	21	15	31	55	30
MRPL1	3.250726487991455	3.4974924627347757	10.80853375094811	0.820053435112509	0.6395785254683772	0.04405619210312474	0.6959295677010475	0.8518864436887368	0.8865101186703346	11	2	13	15	9	12	15	14
COX4I1	6.854225817475388	6.928916702016916	131.51306927999917	0.45931795933563213	0.3155931622157196	0.04404525662745326	0.7316410276676528	0.8869837601984761	0.9458014309939372	233	56	134	134	97	140	155	150
ITFG1	5.676224663231212	5.745202495828309	57.14375430063453	0.4567003172633716	0.3102692743492145	0.043997578657093035	0.7480646091798288	0.8900928460600807	0.9453678704906852	84	31	52	91	32	61	58	74
EREG	3.676148484227652	4.224198146307732	18.25233600921408	1.4943084043535497	0.9220689322618358	0.04398945352140771	0.53639465079141	0.8118643523875543	0.8599302918931173	6	7	13	62	2	16	22	44
ZNF445	5.908134107888235	6.023369634890581	68.17763287275308	0.28649333341272637	0.33160370942451867	0.043973308831101794	0.8631799369068925	0.8869837601984761	0.943778992827785	150	18	154	119	16	50	96	97
STRADA	4.37007843479803	4.48463378575505	22.529275286831414	0.39500357823912136	0.3709825355125415	0.04397089314168706	0.8045064451027006	0.8832562448437542	0.9383406988988171	37	11	32	45	6	22	25	33
SPTAN1	8.776702939766786	8.83913916527541	493.97595592874075	0.32488255994422066	0.26293442962526753	0.04395337706594438	0.8015543060572943	0.9101951778689908	0.9504451022556415	1519	148	887	744	128	493	576	598
JADE2	5.420142324632919	5.63683667748389	51.35677607985787	0.4340289412145118	0.43469120664711997	0.04394800799032442	0.8148965575403136	0.8750775914171866	0.9300017912984209	141	13	117	76	6	47	55	91
SRP19	1.9904846295711018	2.6018495681241873	4.56493594482692	1.0685725071795669	1.1389621814817457	0.04394407871020486	0.6971237498162461	0.7777270032513973	0.820151261210824	10	0	6	7	1	3	10	10
NADSYN1	5.795318215926242	6.202647721541152	76.61436182057254	0.7521573432415202	0.6133320778876667	0.04393655967023971	0.7420393659519984	0.8510318607120206	0.8936399221852664	206	5	129	193	7	73	104	131
RHBDD1	4.696217488958008	4.852351102637783	29.87789592086307	0.5761137670496861	0.45792603189926334	0.04393621951658221	0.749505779689772	0.8650135650378057	0.9266571780730013	48	18	21	58	10	27	25	58
TAF15	7.644597581944303	7.663801368633739	218.978922076424	0.21151485550037818	0.1905648617597389	0.0439272080943823	0.8577080831586877	0.9215442503133878	0.9602389759166418	369	112	320	380	90	221	224	268
STAG3L2	3.6786991736762236	3.9985138945560634	15.567069344263228	0.6734073437392025	0.58151950787132	0.0439233966817003	0.7547194463908576	0.8643807469756417	0.905127009337043	34	10	18	23	1	11	21	29
AC093642.5	2.855182245894451	3.184869329532247	8.294954283723522	0.6575927595411076	0.8004723244208357	0.04390456269126613	0.7923504112758766	0.8281748790707983	0.8701796352742899	15	5	9	8	2	12	4	18
CXorf56	4.065511799113812	4.194323061861144	18.205427682300527	0.4805748524107796	0.4225608304659019	0.04390148476746071	0.7844452664249871	0.8802280543292681	0.9303473918412379	43	7	16	27	9	16	21	29
YTHDF2	5.951776928888433	5.992630932017858	67.56397016950696	0.23695676646653854	0.24169532593315782	0.04387480826300616	0.8641049938853437	0.9066715828670877	0.9551391547598486	112	31	123	103	27	79	72	71
TMPRSS4	2.331309870173389	3.0981407106134693	7.46163410407987	1.4844277326008646	1.3522644014118659	0.04386947103506562	0.6876347434920138	0.7471665509835604	0.7815391338837164	1	2	17	7	2	2	12	25
SERGEF	3.183026257858937	3.447095791453525	10.067591687369564	0.6161857910197501	0.6561194048379502	0.04386778854958442	0.7745421137746809	0.8404074101323546	0.8865101186703346	17	2	9	21	5	13	17	9
C14orf142	2.0669081908679754	2.4965057838193783	4.3065361847705255	0.9881654149164272	1.0615425304165873	0.0438653545525289	0.6757976440683093	0.7692322371723217	0.8294384488028843	8	1	7	4	1	5	8	7
PRDM1	5.614063348886487	5.854735934766752	60.554729366605365	0.5769382374915794	0.520457418210667	0.043860268969972076	0.7657334230279725	0.8518864436887368	0.9163599095093001	63	16	197	75	14	34	102	98
PLD1	4.668120681913883	4.757574566090293	28.20433309566943	0.5106706428876594	0.3664577641135102	0.0438350792292417	0.7480646091798288	0.8832590355781188	0.9364205276454023	34	16	34	40	15	29	37	30
TSPO	3.4567076144130975	3.6663221419611496	12.270951479743662	0.7389978629079123	0.5899876311984519	0.043830901155539316	0.721214311042147	0.8518864436887368	0.8986237377325713	30	4	9	11	8	14	16	16
CISD1	3.2580303333855705	3.563019975711429	11.001223424099562	0.6977517022351285	0.630175010973525	0.04381738186998588	0.7480646091798288	0.8518864436887368	0.8947045816780854	27	1	10	16	7	15	11	17
TAX1BP3	3.5679877311877743	3.7780865436388753	13.502401390830514	0.8038940346038385	0.5907926015144811	0.04376976125131298	0.7058945543400839	0.8518864436887368	0.8979807713775332	29	8	7	15	6	12	17	22
PFDN1	4.729648067107237	4.823104247306485	29.06625893834507	0.3623489548002646	0.3497108897162886	0.043738450080816976	0.8239512523361595	0.8832562448437542	0.9409602791803364	38	13	49	53	11	35	24	42
DTNB	3.6788042898469007	3.930840675741576	15.35821546696343	0.9542568166614448	0.6689059441252222	0.04373516185121178	0.6224272011007024	0.8369672085732868	0.8865101186703346	12	4	20	14	14	21	13	24
NUMA1	7.565092027284573	7.631381474647749	212.45184572296282	0.28936619059340013	0.26282037517240303	0.043735002540379736	0.8321638019097373	0.9073172711555888	0.9519831481256955	600	58	383	377	56	216	227	278
APLF	3.8022277948338474	4.083048048597133	17.260512012152564	1.0280729061917795	0.6843937604939462	0.04373394258848096	0.558242722703845	0.8349566359480869	0.8857809507136121	19	3	18	13	18	23	20	22
TMEM18	3.7049798281165405	3.898594528541128	14.718759005198997	0.5179868537983376	0.5595698281871099	0.04369491709590167	0.8014870263441937	0.8536208802968488	0.9072855261834257	32	5	16	13	9	23	19	11
ATP8A1	5.216252330890126	5.317233650104109	42.20328644730739	0.5365059133422	0.36498123596538534	0.0436451630034598	0.7147008562674717	0.8815212866632871	0.938469358564188	53	31	55	56	14	37	54	55
NDUFA11	2.526195353785333	2.898505757022809	6.1866985023837495	0.83841769578183	0.8540990516179388	0.043630596453482585	0.7168092897171244	0.8160001665913355	0.8663706010117361	17	2	6	8	1	8	7	12
NIPAL3	4.653236607899077	4.8396056503419915	28.7427339170994	0.31324455884794294	0.4190685249875582	0.043622950722949395	0.8730150911977612	0.8785948080244422	0.9345281993464363	62	5	54	60	8	23	50	33
ALDH1B1	4.018462195313781	4.198920350475137	17.915381644475055	0.4620898144038334	0.47230958246813853	0.043611653113854024	0.8015543060572943	0.8657763621629214	0.9266571780730013	48	6	34	17	5	15	21	32
ACOX2	2.3873576571664743	2.910763852441663	6.2263003096763185	0.9524295257428255	0.9225537062939344	0.04360218933153294	0.7251496279858572	0.8247037803206339	0.8602906040809523	13	0	6	11	3	9	5	14
FARSA	4.782548752012214	5.003385218801786	32.52254747350042	0.4747275696795124	0.490974678114889	0.043588670064143464	0.8099528820689067	0.8599847528943291	0.9211016151101952	121	9	27	48	8	49	25	47
RNF123	4.12282477379397	4.478780204083468	21.594057951947093	0.5899243632029157	0.5936306985852535	0.043586756698767555	0.7840884437688673	0.8518864436887368	0.9028988934416868	78	3	23	41	3	17	26	46
IFT22	3.3997197610832015	3.63785635528239	11.819976500448966	0.6204249432106823	0.6143165877889105	0.043572224262080024	0.7764465767184089	0.8508669954212096	0.8961517665519496	27	5	8	17	5	7	15	25
ZNF576	2.353742997392321	2.7926455615588086	5.716851742276543	0.7965358017732372	0.9948876766241299	0.043533336193193	0.7569574320002284	0.7933415756899329	0.8463972450289439	15	1	6	5	2	9	12	4
CLK2	4.84884381155117	5.17551588552638	36.39022203681436	0.5191485114521688	0.5173616281871889	0.043511061732405897	0.7971364435496582	0.8657763621629214	0.9163599095093001	99	4	77	72	4	32	48	63
UFL1	6.111377623572291	6.1543014079992675	75.90673967665356	0.27099325884184167	0.24295284964977848	0.04349560728791413	0.840795169747573	0.9073172711555888	0.9551391547598486	157	38	84	121	34	89	71	90
ERAL1	3.2252138167167423	3.5162689469194115	10.677941328709446	0.36599120096695686	0.7036675175050578	0.04349275038452595	0.8937870967473469	0.8319266236633989	0.8852154366727893	21	4	14	15	3	24	6	11
CLSTN3	5.142096804480548	5.325379591843724	40.95394925586195	0.3492879934823047	0.3980411870939678	0.04349095751623643	0.8468202689225999	0.8815212866632871	0.9364205276454023	123	8	63	83	8	41	60	48
CYB561D2	1.8351116081096657	2.413555649842739	3.887554622206454	1.141775538225067	1.1949733731084438	0.04348830587569442	0.6508214640676128	0.7687324949404065	0.8075989974459608	6	0	6	6	1	6	8	5
RPS26	6.004183337321821	6.252966233499449	81.78022954462729	1.0227493698675914	0.5743607245502532	0.04341088133220154	0.5961575481474908	0.8412920353152732	0.9139983672517683	205	59	26	72	27	85	109	113
CCDC126	2.844305093511781	3.2073766873682406	8.77253108173471	0.9564228204885362	0.9101419891499912	0.043395429841359245	0.7118211998306778	0.817096665237716	0.8558296416510985	13	3	5	6	7	10	19	6
LRRC37A15P	1.981323631883776	2.6718354922581438	5.090544360453265	1.0619125416351558	1.2778389187741062	0.04339504658609502	0.7251496279858572	0.7692322371723217	0.7904202966620776	14	0	4	4	2	15	4	5
TTC17	7.119225546661843	7.162201156012727	153.6019740003406	0.24486515672838416	0.22507254245952033	0.04339002606081254	0.8482259053009397	0.911918183971124	0.9580412451465514	336	38	274	223	85	155	163	192
FSTL3	5.892205382103118	6.063627777640986	69.93909453238106	0.36440166363829496	0.3981874338608859	0.04338203449895128	0.8436539330542712	0.8811158969636701	0.9362826779970257	212	19	84	150	13	48	79	134
ZMPSTE24	5.750367882759945	5.8294746220333495	60.74364263024094	0.45354505891987656	0.32826041552247287	0.04335965365532523	0.7501638318792797	0.8853654995697854	0.9431731609789961	86	29	59	87	40	65	81	58
RNA5-8S5	3.0343328058443673	3.5512888706105454	11.650828243193084	1.565592168031125	1.0705559510127378	0.043352624456547334	0.5074791627522266	0.7914333323507194	0.835654596459854	15	11	2	10	2	12	24	13
NOMO1	4.769689729496013	4.908153122151387	31.02771291762583	0.5035330231528297	0.383361359373755	0.043340449684846585	0.7497586479159943	0.8840974277158788	0.9364205276454023	60	6	32	47	24	33	34	42
COL14A1	6.327410318858571	6.705284940592251	112.38364127817789	1.3056149843585756	0.7188665651818311	0.04333817010318996	0.4616327792668987	0.828838299489549	0.8865101186703346	170	15	102	39	122	125	127	196
PHPT1	4.2294196533946264	4.570633203645028	23.51636767784182	0.7726238047932986	0.5959797404351754	0.0433207517189514	0.7251496279858572	0.8518864436887368	0.9028988934416868	89	2	14	35	10	29	32	31
COL8A2	1.6069688450232482	2.3770790545275675	3.8192180335177364	1.0487678489032615	1.5070560128110784	0.043311406169677734	0.742578062237238	0.7142881573478252	0.7463901898714774	7	1	5	3	0	4	14	2
CADM1	5.268647337779758	5.393963313967523	44.39384745068168	0.5065101074974296	0.39489569108814093	0.04330823276028984	0.7480646091798288	0.8790895631687352	0.9362826779970257	95	31	41	53	13	35	70	51
[truncated: 13,136 more rows]
