# Supplementary material for: Genome-wide bioinformatic analyses predict key host and viral factors in SARS-CoV-2 pathogenesis
Source: Commun Biol. 2021 May 17;4:590. doi: 10.1038/s42003-021-02095-0 (PMC8128904; doi:10.1038/s42003-021-02095-0)
Supplement: Supplementary file 5 — Supplementary Data 3 [file 42003_2021_2095_MOESM5_ESM.zip › GSE150316_ValidationDataset/WithoutThreeOutliers/case2/des_Case/unfiltered/controlVscase2_genes.under.edgeR_unfiltered.tsv]

gene_id	LimmaV_AveExpr	edgeR_logCPM	DESeq2_baseMean	LimmaV_FC	edgeR_FC	DESeq2_FC	LimmaV_padj	edgeR_padj	DESeq2_padj	NegControl1	NegControl2	NegControl3	NegControl4	NegControl5	case2-lung1	case2-lung2	case2-lung3
LETM1	5.695350238667514	5.882709846933297	61.342399720925805	0.03879182308573125	-2.6377536631617454e-8	-1.9994629815707908e-4	0.9899643339244123	0.9999697114705983	0.9976044585398781	215	11	66	166	19	38	69	86
CLN8	5.193239440410508	5.248762158052208	39.6499884558134	0.0014244258176699645	-4.312043415602294e-5	-0.004141357315743862	0.9998347940238835	0.9999697114705983	0.997377609243983	95	21	67	59	14	35	44	40
MMAA	2.181159409301321	2.868892937472608	7.064528224540438	1.1224098545111838	-1.9024932881496205e-4	-0.002383803186053009	0.7968046920819838	0.9998111039895313	0.9955630945747783	4	6	0	14	6	7	7	5
POLR3E	4.921626085236654	5.23913040959021	38.07091185298484	0.010236762623126842	-1.9368045778594216e-4	2.532718977947269e-4	0.9998347940238835	0.9999697114705983	0.9988332268476666	138	3	84	82	8	27	35	60
TAF2	5.173609805044423	5.228218683135227	39.443551232072984	0.08698233795211019	-2.022180125809991e-4	-0.0019500704029117675	0.966836511021626	0.9999697114705983	0.9976044585398781	87	19	46	55	25	35	42	40
AGPS	6.035939204641036	6.088002995513111	73.0302755519947	0.11405973099537671	-2.10715330914284e-4	-0.003317633603301905	0.9505718384373667	0.9999697114705983	0.9975093858759697	122	41	83	106	48	75	65	75
TPD52	4.584658226127447	4.751377529525009	28.502710917880623	0.3752653590621521	-2.8320724924006733e-4	-0.002955360788719221	0.8720447230157888	0.9999697114705983	0.9972466505913413	32	15	19	48	26	20	35	28
POLR1C	2.354095217973256	2.7887274590912727	5.645556652949115	-0.14037467827283495	-3.461428046311764e-4	-8.361888185646501e-4	0.9744362351138627	0.9999031316303468	0.9976044585398781	20	2	4	12	2	9	2	6
SMG5	6.149402692454239	6.327675799539474	84.28114024497879	0.04123981184661977	-4.173974002617482e-4	-9.270521271858962e-4	0.9883412599536142	0.9999697114705983	0.9976044585398781	361	19	130	151	18	54	88	123
MTMR9	4.641468298520521	4.724926134209914	26.85401344864769	-0.019522455199663852	-4.453764369867108e-4	-0.0037308499411454663	0.9947474496966591	0.999958885164133	0.9970185019795518	49	10	50	58	11	20	32	30
ADRM1	4.960173805059356	5.1531621783623605	36.29948972509617	-9.369930364067768e-5	-6.515214533364474e-4	-0.00219143392729792	0.9999107557496516	0.9998827712648916	0.9976044585398781	133	15	55	66	5	37	27	48
TMEM175	3.087733087383366	3.655881505262979	11.049343066833382	0.1406207235676845	-6.571409645158124e-4	7.361241389026639e-4	0.9734875592391871	0.9998111039895313	0.9976044585398781	60	1	21	14	1	6	11	20
RBPJ	7.307227789486643	7.3664282613398715	178.8707907363303	0.10603505377989995	-6.855379815119775e-4	-0.0047980750273491305	0.9542116663723346	0.9998111039895313	0.9961058185126923	259	94	284	193	128	173	141	221
COPA	7.807542406924811	7.829793942338501	246.58130431606924	0.03725879305116358	-7.430715474503089e-4	-0.00555359753905118	0.9815019850780279	0.9998111039895313	0.9960545756515746	429	138	356	358	135	245	229	260
ME2	5.934380267573041	6.125498974212561	75.67321252833341	0.37750375080491255	-7.688697387504298e-4	-0.004178227620018727	0.8643279408381276	0.999913399769774	0.9955262211088176	80	70	44	129	37	87	62	69
MICALL1	4.998897523377956	5.243661984037221	38.41363247429125	0.04307680866843468	-7.959920212583418e-4	-5.543704772644681e-4	0.9889080661226506	0.9998111039895313	0.9976044585398781	155	4	54	84	12	33	41	46
SNRNP48	4.542132703436545	4.684172334119856	26.249478301840877	0.05727078915368129	-8.740954308007205e-4	-0.0024523217523865462	0.9833627092918229	0.9998111039895313	0.9975093858759697	34	6	45	61	18	25	32	21
COG1	4.32901843527407	4.440688345740135	21.54066522592622	-0.05410992799468031	-9.067116716345683e-4	-0.004380604128247136	0.9815019850780279	0.9998111039895313	0.9961058185126923	57	7	39	40	8	16	21	30
PHLPP2	4.135317732396907	4.3404013733372535	19.694984875953377	-0.0851447953053439	-9.63208426760636e-4	-0.002584554181533588	0.9757579654303906	0.9998111039895313	0.9975093858759697	47	5	52	37	5	11	20	32
SEC23A	6.525501310027646	6.548921151228964	100.32579149969797	0.022112973207843434	-0.0010204690482802927	-0.004987772714557832	0.9910758532894405	0.9998111039895313	0.9970185019795518	189	41	157	164	60	92	88	122
NUDT19	3.272927371598084	3.5804427659483116	11.859571108151012	0.23470065214628463	-0.0010262100359426098	-0.0015598452074231009	0.9459834469469967	0.9999697114705983	0.9976044585398781	24	12	6	19	3	8	18	8
SRGAP2	5.8600398658084	5.983140501198151	66.46000483724255	-0.15289812215890594	-0.0011554569513642907	-0.002475743164868244	0.9436958058036748	0.9998111039895313	0.9976044585398781	169	20	155	111	22	28	100	79
ARL6IP6	2.7832133631207423	3.0512548989837547	7.235191649808426	-0.026519038917338204	-0.0013826361905261812	-0.0015769878404359636	0.9949440772324171	0.9998111039895313	0.9976044585398781	12	2	18	11	4	8	4	10
DLG4	4.471361916054054	4.64525824131353	24.95278829932265	-0.062320435405774095	-0.0014251239791439494	-0.0028156395625644724	0.9815019850780279	0.9998111039895313	0.9975093858759697	69	9	61	39	5	15	33	30
FUBP3	5.913004917952042	5.956192568965615	65.68293897283077	0.004286588512105865	-0.0015570987851340895	-0.005469860900677567	0.9998347940238835	0.9998111039895313	0.9961058185126923	181	23	104	90	35	64	64	69
DNTTIP1	3.817257043568213	4.003471188617361	15.293223224502404	-0.041463436528420314	-0.001657874520166409	-0.003116259331582606	0.9889080661226506	0.9998111039895313	0.997377609243983	36	5	25	40	4	10	18	20
RP11-1020A11.2	1.9886690513557204	2.6049940594498415	4.640458347245018	-0.08489857624393328	-0.0016687775725838677	-4.4188304470758316e-5	0.987442522103453	0.9998111039895313	0.9990004520059033	8	1	4	20	1	9	2	3
C9orf89	4.0083044665621355	4.360551230847622	19.77133134826165	0.09260923993002318	-0.0017870749141009018	-4.8212659779895274e-4	0.9780413087027092	0.9998111039895313	0.9976044585398781	36	2	75	37	4	21	17	24
ZNF28	3.8503881519705305	4.089812407958349	16.75608298108578	-0.001337570704419117	-0.0018177007760137053	-0.0018783588010352278	0.9998347940238835	0.9998111039895313	0.9976044585398781	18	4	28	44	11	18	7	26
POLRMT	4.064042703398585	4.406747571729781	20.4186827338534	0.021843316285858602	-0.0021051812777343358	-2.513186569651911e-4	0.9959171507045679	0.9998111039895313	0.9981662486198777	93	2	25	41	6	15	16	35
ADAM10	7.594992723374612	7.685691257164032	224.16815440881965	0.19835536193517017	-0.0021929594503362344	-0.004785684810717755	0.9172636276224087	0.9998111039895313	0.9959083699983945	252	155	321	222	151	189	228	252
B2M	10.61482373179908	10.812457363148683	1968.1724861748035	0.28709613994854893	-0.0022078526213924364	-0.0036071548829271732	0.9074195808415159	0.9998111039895313	0.9961058185126923	1285	1807	2347	1872	1178	2006	1924	1874
CCRN4L	3.109426096849676	3.587649869780251	10.59432896894764	0.15159181312392062	-0.002445104006641954	-5.315335214194761e-4	0.968625799715416	0.9998111039895313	0.9976044585398781	20	1	36	27	1	11	9	14
STK33	2.9742146494352313	3.2589415170852307	8.685143365257082	0.08698953756707671	-0.0025059560794954967	-0.0016308355920628635	0.9797067999153042	0.9998111039895313	0.9976044585398781	15	6	15	19	1	8	10	8
SYAP1	6.449979101431514	6.488784991248492	95.69341550954913	-0.05316229769706979	-0.00252432546870406	-0.006365082448908952	0.9763411349915463	0.9998111039895313	0.9954144487353841	211	40	182	164	38	88	67	137
PSMA3	5.845332630297402	5.874111060929788	62.3093424753429	0.02886400852533749	-0.002561412976366603	-0.004117110119099256	0.9877710586329338	0.9998111039895313	0.997377609243983	114	27	98	103	36	57	63	66
PIKFYVE	6.618959374680278	6.667537020219138	109.26271658759354	0.05757511874649392	-0.002597394872254581	-0.004264722294896072	0.9756107188843495	0.9998111039895313	0.9972191002487463	203	38	155	164	82	80	130	119
PJA1	4.610410511608503	4.807197362685608	28.057227620936114	-0.05338738888545415	-0.003325101886334712	-0.0018985667338223741	0.9868714180974889	0.9998111039895313	0.9976044585398781	99	8	29	67	8	26	17	45
DNAJB14	6.0256154376549524	6.090095527014469	73.14175696352541	0.1389971098217995	-0.003390019085330767	-0.004114207984649631	0.9415176067371352	0.9998111039895313	0.9970185019795518	91	50	135	94	34	61	80	76
UCP2	5.040665237692454	5.596230193732885	53.5483869521151	1.279728429151469	-0.0034334947138901393	-0.004926331159573163	0.6117111387906613	0.9998111039895313	0.990542399310461	17	62	22	26	44	39	72	39
MAZ	4.077957366494275	4.2576784911748256	18.76859379767411	0.002951693115553314	-0.003590024607128115	-0.002139853745421897	0.9998347940238835	0.9998111039895313	0.9975093858759697	62	7	17	39	7	11	18	30
LYRM7	3.7607848015754586	3.9834749647100542	15.01135036318781	0.018410918454726165	-0.0038339344811720733	-0.002442474220451623	0.9959999011876064	0.9998111039895313	0.9975093858759697	44	3	16	41	6	13	13	21
MFN2	6.1917182008186975	6.2968818562020745	82.8069006710061	8.768568926230992e-4	-0.0038434814169940384	-0.003263322210586226	0.9998347940238835	0.9998111039895313	0.9975093858759697	283	19	116	177	29	58	87	112
ZNF845	3.849481547120292	4.094662737189613	16.326828579007426	-0.002900407573441553	-0.0039033614459815656	-0.002371351367174003	0.9998347940238835	0.9998111039895313	0.9975093858759697	37	3	54	22	5	18	17	15
TMEM14B	4.076664371706145	4.207965344113579	18.83173173572342	0.1946249901637472	-0.004197745740882669	-0.0016449203944137066	0.9407684143099935	0.9998111039895313	0.9976044585398781	24	11	17	42	11	16	22	17
MVB12A	2.7576253124661516	3.15815937655637	7.477423033810362	0.05542180852193918	-0.004256100601733463	-0.0013664492829873493	0.9889080661226506	0.9998111039895313	0.9976044585398781	34	2	12	11	1	7	6	11
TESK2	1.9691850148642291	2.6986392073010577	5.094481567908673	-0.3505272037106034	-0.0044311367888288525	-6.933392101521113e-4	0.9407456659764817	0.9998111039895313	0.9976044585398781	10	3	15	8	0	1	2	14
PI4KB	5.610755797027496	5.686780203480084	53.75773950815104	-0.05383795423653233	-0.005023439005728075	-0.006432151826123639	0.9787176314043246	0.998621097665356	0.994180659546559	137	13	102	107	23	53	58	51
HSPD1P11	2.1510333968633466	2.6251527628251883	5.208040363945106	0.43561000389077836	-0.005036430742453186	-0.001090919423234324	0.9167051890284755	0.9998111039895313	0.9976044585398781	2	1	14	7	5	6	4	5
PPP2CA	6.413211461736388	6.440234204629108	93.06190170963555	0.04039628687092225	-0.005050805450603032	-0.0053492342767863564	0.9815019850780279	0.9982488881552635	0.9962183897486692	144	42	151	163	54	86	88	104
ARMC6	2.245624502986801	2.810965284903837	5.524020670781711	-0.15308052901053812	-0.005066076856028586	-3.055055756338487e-4	0.9730154560354022	0.9998111039895313	0.9979617236033069	17	1	5	19	1	10	2	5
PRMT7	3.8276253230702197	4.085969669804368	16.112647314068603	-0.013640418112791392	-0.00507824373423683	-0.002454529841188709	0.998075491014771	0.9998111039895313	0.9975093858759697	51	2	23	41	6	11	19	21
NAPA-AS1	0.9238476197509075	1.85359124980067	2.1766967674974063	-0.39688550870410355	-0.005189911830635063	-7.167195517395415e-4	0.9396884768703159	0.9998111039895313	0.9976044585398781	3	0	7	2	2	1	0	6
RP3-368A4.5	4.804187930869123	5.0434400098353045	33.97981603401755	0.05905103142785142	-0.005262457560106443	-0.0018914965380601007	0.985757572335761	0.9998111039895313	0.9976044585398781	40	4	83	69	24	25	52	25
RP11-1415C14.3	0.8801048108687876	1.9697066278948547	2.171817544116421	-0.38171332533872504	-0.0053297979676527295	5.384969894505948e-4	0.9431804489367942	0.9998111039895313	0.9976044585398781	3	0	8	7	0	0	1	7
GOLGA6L4	0.7699353729311149	1.886465690136948	1.9630387931939484	0.6728525554422999	-0.005346481725605656	9.26434477957498e-4	0.8926841809161579	0.9998111039895313	0.9976044585398781	8	0	9	0	0	1	2	4
CETN2	4.481967114068865	4.625248929262918	26.17125318411968	0.2837010969723259	-0.005725075152111137	-0.0032575520399030305	0.9008698071002033	0.9998111039895313	0.9970185019795518	34	24	32	25	13	27	26	21
CD44	9.115855460970481	9.19442999822322	639.0669537738738	0.12460360731194983	-0.005840840980349265	-0.005685925243108732	0.9471206008133873	0.998621097665356	0.9943582299093416	784	488	932	693	342	616	627	651
TMEM120A	3.4488141618990777	3.679267941363961	11.991167364755444	-0.052531234864462	-0.006000126747108744	-0.002776356929840684	0.9876670105516752	0.9997451700547392	0.997377609243983	38	2	20	17	7	13	14	9
KDM3A	6.729270325081281	6.838467441893765	121.88469243766501	0.051456328657640896	-0.006103165075681282	-0.0038312994013926867	0.9815019850780279	0.99858059194294	0.9971884533598339	251	41	374	194	27	117	103	150
TPM3	8.475574139779088	8.508875696122066	395.46091273273396	0.025728895017599195	-0.006135383275756931	-0.007121174535323901	0.9889080661226506	0.9982379507627117	0.9939064708268109	776	205	679	421	228	423	337	411
RP11-539I5.1	2.473343857475072	2.8513288802494867	6.144817455324402	6.254107846693637e-4	-0.006186670638217769	-9.527899787947816e-4	0.9998347940238835	0.9998111039895313	0.9976044585398781	8	1	10	14	5	2	8	9
PLD2	4.420996208606674	4.520295184604149	23.19956939238836	-0.046234057315923074	-0.006190572057174922	-0.0034680649624019553	0.985755610345621	0.998621097665356	0.997377609243983	58	11	43	31	9	16	32	22
ROGDI	2.86506169061703	3.288107919888253	8.40964366280008	-0.18610406640663396	-0.006255835474429749	-0.001102374426826832	0.9614831585233199	0.9998111039895313	0.9976044585398781	22	2	16	24	1	8	14	4
DYNLT3	5.154477017165115	5.250031527623907	40.172916896071335	0.0034558149182889	-0.006271080225422173	-0.0036094426504473956	0.9998347940238835	0.998621097665356	0.9972191002487463	61	20	54	64	27	44	20	55
LINC00265	1.7466580218332446	2.2682426179491526	3.453192856967628	-0.2822318444716862	-0.006537168863306464	-8.160458770076606e-4	0.9438385094418452	0.9998111039895313	0.9976044585398781	9	1	7	4	2	2	1	8
USP7	7.017849366772593	7.039952738528316	141.14478593386423	-0.026180587811433828	-0.006594941184166396	-0.009407114039364176	0.9877710586329338	0.997866651271896	0.991307880293085	286	58	273	259	57	145	122	155
TRIM22	7.390517209372662	7.4294003307346825	185.92684210713261	0.018753687162492573	-0.006766668914428354	-0.006058778846922677	0.9936982679612568	0.9979754031947355	0.9955630945747783	279	67	295	386	113	129	223	211
FAM222B	5.20382618754691	5.304387463230909	41.33752630832322	0.02331910569969846	-0.006852531886545252	-0.0032267450758794777	0.9946353317695286	0.9982488881552635	0.9975093858759697	101	19	36	84	21	22	55	49
TMEM106B	5.925976259459465	5.999925254029006	68.88121060422417	0.17230285508110157	-0.006901295040680032	-0.004226308162794899	0.930061397647959	0.9982379507627117	0.9965637962070666	101	39	78	88	52	54	81	68
CCNL2	7.0566988371681125	7.168299890073879	153.28596724804768	0.04703731695178929	-0.006905959623683359	-0.003399278554487703	0.9842719895951293	0.9982488881552635	0.997377609243983	437	37	367	313	33	141	161	162
CABIN1	6.318871532238565	6.504658512213182	95.54358808476674	0.06561088865841179	-0.006918571759649577	-0.0014590766407275605	0.9804282836280734	0.998621097665356	0.9976044585398781	374	23	152	210	15	82	81	133
RPL22L1	4.3332833209653465	4.5043913613041635	23.9467874611276	0.2745594356960237	-0.006941395700963348	-0.003398961960470719	0.9137035306191231	0.9992379110330568	0.9962183897486692	35	13	21	24	23	28	14	26
SEPSECS	3.4067744045117694	3.61672616461097	12.271963438827092	0.2741349405657695	-0.006949130665771183	-0.0013846511679763034	0.9302965682639734	0.9998111039895313	0.9976044585398781	21	11	8	17	6	7	11	18
SERINC5	6.26553198239421	6.355975891264406	88.21883872957109	0.11079515711387845	-0.007079788554675879	-0.004297616034119821	0.960303948991793	0.9982379507627117	0.9962183897486692	140	43	82	143	68	51	117	97
TRA2A	6.192903554603537	6.251665970700588	81.86899230530886	0.1066048190229482	-0.007176884206323463	-0.004802873641282841	0.9563195525242772	0.998016789509602	0.9962183897486692	128	45	153	83	50	58	96	91
TNS2	7.2574994119656955	7.3652293980524615	176.28649573676293	0.06948220582962604	-0.007303778907989259	-0.003654921566516135	0.9756107188843495	0.9982379507627117	0.997377609243983	532	55	445	280	34	160	175	199
CLPB	3.9073260053751944	4.182091798507001	17.385384330886005	-0.008553394357489372	-0.007351129880413619	-0.0014715106301236066	0.9998347940238835	0.9988443281734842	0.9976044585398781	78	4	17	32	5	20	11	23
ATPAF1	4.8789321467142095	4.987801978527648	33.137912630279196	0.11796530372261028	-0.007401503646952451	-0.0032194050135561795	0.9603416201798531	0.9982488881552635	0.997377609243983	57	24	35	71	10	28	38	32
SCUBE1	3.677618752730503	4.0543635024525555	15.99225089887031	0.18007295589610053	-0.007441015400332217	-6.879953966918279e-4	0.964585368293182	0.9994541795405658	0.9976044585398781	63	2	36	7	9	18	19	11
EIF4EBP2	7.445709601967263	7.491879366369749	195.27199759492885	0.08570733239237967	-0.00747268098912618	-0.006082258591628466	0.9620295062818662	0.9979067957794843	0.9948456040219293	255	117	304	262	118	184	204	189
TPMT	3.4794593749691125	3.645216117050393	12.044772240253767	-0.02766919402164003	-0.007602035763697848	-0.0021690495826047224	0.9947474496966591	0.9988155978287379	0.9975093858759697	18	5	17	26	7	16	8	11
RPL36A	4.9190910622992385	5.0264748577182194	33.925264218639654	0.06859693042848407	-0.0076647709986965955	-0.0034957153826185353	0.9762570621042971	0.9982379507627117	0.997377609243983	70	8	46	54	28	35	33	32
KDR	6.540993134497763	6.668585387462397	108.48832822008336	0.08309406865676887	-0.007703014649462607	-0.0036190168761775134	0.9730154560354022	0.9982379507627117	0.9972191002487463	239	22	318	104	60	120	101	101
PTGES3P1	2.118570466754704	2.512208367166581	4.529347114245868	-0.2688521311242681	-0.007742840777168333	-0.0012485097989810186	0.941663704794914	0.9998111039895313	0.9976044585398781	10	2	9	6	2	8	2	3
UBA6	6.095026159087986	6.170289887403065	76.6834499054769	-0.0025082022575559355	-0.007787884594408808	-0.0051120918856265825	0.9998347940238835	0.9979754031947355	0.9959083699983945	98	26	152	151	46	93	54	79
AHR	7.788229032161077	7.827105395964637	246.5654517244681	0.06860915609921664	-0.007893297011107029	-0.006855855459478494	0.9695557841797435	0.9977323224791967	0.994180659546559	416	154	357	290	140	232	254	244
SLC41A2	4.608333899904246	4.74873873407831	27.823204505014036	0.1825081226242218	-0.007946719760658708	-0.0030726080281508867	0.9396884768703159	0.9982488881552635	0.997377609243983	33	20	34	69	8	21	31	31
KLF15	3.1891031657369195	3.46989639717858	9.966778170167268	-0.09082135344134737	-0.007975983778849111	-0.0020958711940571944	0.9786531887845735	0.9988155978287379	0.9975093858759697	37	3	12	19	3	6	16	9
KBTBD2	5.8793698492539015	5.9652003600560235	66.7153798160907	0.002009380117952931	-0.008014817947906271	-0.004752938882476553	0.9998347940238835	0.9979754031947355	0.9959922234978674	85	31	114	105	44	71	35	93
FLYWCH2	2.6354675096565456	3.1967538293607016	7.69829293323219	-0.4253282031092153	-0.008073944596778482	-6.227110868077943e-4	0.914841496799855	0.9997451700547392	0.9976044585398781	16	1	17	23	2	1	7	18
DHX40	4.912784409346791	4.969648025174391	32.627452737256135	0.032209469343742574	-0.008076402805925689	-0.003320716098413147	0.9889080661226506	0.9979067957794843	0.997377609243983	54	14	53	54	20	34	30	32
PLEKHA8P1	1.3757914723202298	2.0765142430261845	2.7305054746474577	-0.24443413819073614	-0.008080031954477918	-6.089244153532908e-4	0.9582544998233996	0.9998111039895313	0.9976044585398781	6	0	6	5	2	1	1	7
ACADVL	7.530492584842383	7.606332479281879	209.17798390837456	0.04881756876699177	-0.008181806412350194	-0.004936856198901801	0.9812902865015661	0.9979067957794843	0.9961058185126923	699	79	443	260	55	184	183	269
PIK3CB	5.420292631071247	5.50235080254156	47.49122132592452	-0.12775844488988058	-0.00823982133512149	-0.005217492080768788	0.9482921567015825	0.9979067957794843	0.9955630945747783	92	16	82	93	25	65	31	43
TOR1AIP2	7.3702449968169494	7.398174166602822	181.66614073233006	0.0034658326029228326	-0.008260149198963167	-0.007307470824486812	0.9998347940238835	0.9976381557680465	0.994180659546559	311	72	274	409	90	131	205	215
CLPX	6.174426284552766	6.226952538232502	80.4357547668855	0.07530822353025567	-0.00844095699945978	-0.00451756414591858	0.9698173588136703	0.9977323224791967	0.9965637962070666	131	45	92	134	49	56	101	83
MBOAT2	4.992713431421101	5.117849903445546	35.69468175468459	0.04060823237782671	-0.00847225873377894	-0.003930952390036491	0.9877308001245122	0.998016789509602	0.9965637962070666	49	9	101	67	16	27	42	40
HOOK2	4.430393189740319	4.787236380327879	27.528630874582404	0.07910764876248878	-0.008593291784600764	-0.00113347393455794	0.9815019850780279	0.99858059194294	0.9976044585398781	98	1	41	57	14	17	31	39
YBX1	9.158301618547892	9.205751015374696	642.3909628097907	0.05155046534645502	-0.008681080711107998	-0.006902244318666934	0.9780413087027092	0.9977323224791967	0.9933217243640388	1304	333	810	685	443	671	595	631
RAP1GDS1	4.873440148249014	4.981642246419866	32.590381785992186	0.06230478837211336	-0.0087831916554856	-0.004067696771839967	0.9789887216469142	0.9979754031947355	0.9965637962070666	58	8	81	41	21	28	35	35
FBXO11	6.151312291962196	6.193315491287587	77.96398630110977	-0.015740986772967532	-0.008841456636896892	-0.006695538388936599	0.9947474496966591	0.9976381557680465	0.994180659546559	156	39	164	106	31	81	81	68
RC3H1	6.760115234106861	6.810728843442244	120.19287610356778	0.014055944804671113	-0.009247356924480291	-0.006338091741785615	0.9949440772324171	0.9976381557680465	0.9943942555003042	209	37	297	180	63	86	137	142
ABLIM1	7.442737287833267	7.461819561663497	190.60102861002053	0.01708291939526845	-0.009506891021210793	-0.007676962619820697	0.99349925296792585	0.9976381557680465	0.9935887067672236	359	102	261	307	100	180	199	186
SF3B2	7.965166137848865	7.989187640624775	273.7590323042289	-0.011999302498908264	-0.009611242082681213	-0.009901687069094249	0.9949440772324171	0.9976381557680465	0.9908553888555355	736	102	480	494	99	264	239	320
FAM117A	3.259237081337221	3.610111446038253	11.42958995662353	-0.4500918856242971	-0.009681156321290756	-0.0017658393297428228	0.8852155100359268	0.9987010761318673	0.9975093858759697	26	5	14	25	5	3	5	29
ERLIN2	5.092287615951389	5.2261672938563715	38.83858066296751	0.10039385098201693	-0.009804260680542829	-0.003292502044424214	0.9680281363037296	0.997866651271896	0.997377609243983	77	9	36	106	25	32	45	40
DCTN4	6.02344904352309	6.065683450023861	71.77776183764182	0.08090549086218159	-0.009959100968705344	-0.004884187110166063	0.966409728058697	0.9976381557680465	0.9962183897486692	107	40	97	116	43	71	68	72
CMIP	6.645876553356747	6.697695247070375	111.9957291053278	0.09412629865857398	-0.009962168207202695	-0.005939791165367945	0.9599666507266559	0.9976381557680465	0.995044873371013	155	78	184	160	49	101	96	137
RDH11	5.478047448048245	5.545630299381494	49.646673934323665	0.14625087289538713	-0.01001295025991364	-0.003978484264975328	0.941663704794914	0.9976381557680465	0.9970185019795518	59	25	65	94	33	38	51	59
MECOM	6.308700116218989	6.343304406954078	86.5806560633238	-0.03751222700297029	-0.01003635328672514	-0.015988855416021387	0.9836002532106329	0.9976381557680465	0.9928348890376062	170	31	159	147	47	85	98	73
KLHL12	5.084270347350494	5.15233683224734	37.21252909519318	0.046006874189286125	-0.010150077589555483	-0.0034897110585848596	0.983847446203686	0.9976381557680465	0.997377609243983	89	19	40	59	20	24	45	43
CD276	5.441240467341557	5.562540124553311	50.337601248075636	0.23992442491213775	-0.010186026899825156	-0.004072326985885013	0.9172636276224087	0.997866651271896	0.9961058185126923	83	25	30	102	37	50	49	48
ARRDC2	5.787976551975959	6.126062152372741	73.20733279164841	0.17506962898110706	-0.01028048424108224	-0.0010300185860360985	0.9560193652586135	0.9982488881552635	0.9976044585398781	123	11	338	62	20	85	39	99
C1S	9.24386153644005	9.295699333870035	683.1368210089498	0.058638093388521724	-0.010283797597922983	-0.006522646300383313	0.9756107188843495	0.9976381557680465	0.9933217243640388	1491	287	828	768	521	676	568	794
C12orf43	3.369716879115743	3.607822097474662	11.640944206585608	0.03672962407046448	-0.010337435644857208	-0.002137579159520039	0.9931455220349467	0.9982488881552635	0.9975093858759697	37	8	10	17	3	15	8	11
MAP2K6	2.3177623097987317	2.7553707108327847	5.680551347262948	-0.43941986791410126	-0.010362249201090178	-0.0011534929640241148	0.9043461943281088	0.9993556197343134	0.9976044585398781	13	3	8	8	3	1	3	14
PARM1	6.447879059011274	6.661913871073363	110.26262915335207	0.4092464547706084	-0.01037678551253274	-0.004687928321216503	0.8439915599386432	0.998016789509602	0.9939064708268109	105	115	71	178	43	77	137	111
PNN	8.20305697300734	8.224397698335096	323.13612121863343	0.006975228085077803	-0.010384063192181967	-0.009407286423520945	0.9981285204438968	0.9976381557680465	0.991307880293085	688	96	551	591	186	286	312	374
COX15	4.743468196519691	4.830587335724172	29.538975455675118	0.07841072306752332	-0.010412825040490438	-0.0032720486826082014	0.9747825895051179	0.9977323224791967	0.997377609243983	57	16	28	58	16	28	21	39
FRMD5	1.5198452052163398	2.216597983461167	3.4737633932472276	0.3980140117172202	-0.010433733105637112	-8.392692393467949e-4	0.9329824912985796	0.9998111039895313	0.9976044585398781	3	0	2	11	4	3	5	2
WDR36	5.268889169568268	5.3702760930001885	43.1138155738716	0.040409056580884	-0.010449946233689559	-0.004178385757051546	0.9874949676575001	0.9976381557680465	0.9962353578693809	111	11	43	93	27	39	49	41
FGD1	2.8884735110058086	3.344174788750847	8.628573281690256	-0.005854238158430312	-0.010577473084990375	-0.001256833006038884	0.9998347940238835	0.9982488881552635	0.9976044585398781	29	1	18	22	1	5	13	10
NAA40	3.8907772688748365	4.097913961837919	16.399115237611444	-0.04785999515672374	-0.010632641356631629	-0.0036816064267965218	0.9877308001245122	0.9979754031947355	0.9962183897486692	44	4	46	22	5	16	12	23
ZNF440	4.270713975367714	4.546028844717758	22.924920346529174	-0.06264777403018841	-0.010869168820875744	-0.0017990358020076019	0.9846288783267233	0.9979754031947355	0.9976044585398781	48	6	65	53	3	13	34	25
ACAA2	5.024461618272245	5.100943311861812	36.227149863210855	0.1502186091507419	-0.011023742127659632	-0.0031158144539900137	0.9429236043670155	0.9976381557680465	0.9975093858759697	68	21	36	51	24	27	32	49
PDCL	4.957795952266353	5.084000305779249	35.41744747165482	0.11400700226722159	-0.01103259588376398	-0.003832066394176178	0.9625094951629696	0.9977323224791967	0.9965637962070666	74	9	70	32	29	37	34	33
FTH1P8	2.97188578504265	3.5508601268313282	12.46226670958512	1.1154887851266202	-0.011261986757036392	-0.004350208412565211	0.7480646091798288	0.9998111039895313	0.990542399310461	2	6	9	8	19	15	7	11
RP11-386J22.3	2.3839161074748856	2.9290191741874096	6.219414068072734	-0.42992294335872294	-0.01127014290269729	-7.48915296038262e-4	0.914841496799855	0.99858059194294	0.9976044585398781	19	1	7	18	2	11	1	7
RRP1B	5.6494875663001025	5.709930319356903	55.47442134646958	0.03973387434063036	-0.011333505579498583	-0.004914838590254477	0.985307776008429	0.9976381557680465	0.9961058185126923	116	35	67	99	21	43	46	79
RBM4	3.9748281182139413	4.2252190138757175	18.678351940157114	0.21764677023994083	-0.011391982044026302	-0.002800724099246186	0.9416769295050555	0.998016789509602	0.997377609243983	18	13	52	30	3	12	18	27
AGPAT6	5.076831744313163	5.2236550119881215	38.08921569057512	-0.0507787914977443	-0.011393781301245444	-0.004537871656517452	0.9836002532106329	0.9976381557680465	0.9960781365447943	104	10	82	86	8	30	42	46
ZNF644	6.426760846524592	6.4886792551833405	95.37420417932857	-0.005979596249730704	-0.011396093272358226	-0.006946155618149275	0.9998347940238835	0.9976381557680465	0.9931795020009866	203	30	253	153	33	82	104	102
PHYKPL	5.792486476806626	5.916288454637026	63.01614453259451	-0.03050584874839204	-0.011413215504716119	-0.004519994046210936	0.9910758532894405	0.9976381557680465	0.9961058185126923	149	17	138	156	14	57	52	85
FCGR2A	7.417483252110369	7.7825046736245245	241.24527521490307	0.6028603522083723	-0.011416463776348907	-0.003921000289071224	0.827572497745154	0.9982488881552635	0.994180659546559	78	238	287	172	164	301	164	229
PPM1H	2.694562671310292	3.041008066039356	7.070714148066475	-0.0558242425512413	-0.011546906598076974	-0.002093755528165885	0.9889080661226506	0.9982488881552635	0.9975093858759697	17	1	19	8	4	10	6	5
RGL1	6.495883668330835	6.648806651880495	108.64209860339713	0.0808600768531587	-0.011593909796246051	-0.004854134223138455	0.9762570621042971	0.9977323224791967	0.9943582299093416	213	70	76	127	77	155	77	76
GYPC	5.546665424355684	5.702543755212408	54.189187641162256	-0.030037255380404918	-0.01175242829989837	-0.003276798834583427	0.9922702779047612	0.9976381557680465	0.997377609243983	174	15	143	54	17	56	33	77
HERC2P2	4.548903421660933	5.279875198155442	38.9790891779074	0.29785211220832525	-0.012228644538406826	0.0012719793240966802	0.9466746816341456	0.9982488881552635	0.9976044585398781	208	0	77	53	8	21	43	62
FAM175B	4.810867170215355	4.9494239251662755	33.02660592369081	0.32471096146483625	-0.012276128117665656	-0.004506381194359221	0.8816207188935605	0.9977323224791967	0.994811166909388	35	27	30	45	21	35	26	33
JTB	5.317020057480923	5.415919461366905	44.775031426020995	0.07675025433046036	-0.012812073833062489	-0.004201909535668653	0.9747354049118714	0.9976381557680465	0.9965637962070666	113	14	40	84	31	29	50	57
SLC25A43	3.8512801224646243	3.9924579591018006	16.051115423801242	0.13293935839353105	-0.012917339015201805	-0.0016981072877265682	0.9635815489889287	0.9977323224791967	0.9976044585398781	35	10	20	15	10	9	15	24
HARS	5.403058276652444	5.451600424404082	45.88373728630075	-0.011914774001403927	-0.013214733505202443	-0.006251227658871767	0.9959999011876064	0.9971465685084713	0.9946121869183796	117	19	65	70	24	43	36	59
LTBR	7.303410087149812	7.329982086232938	173.17328572341063	-0.004891580961713083	-0.013289148185434965	-0.00912330730870634	0.9998347940238835	0.9971465685084713	0.991307880293085	464	86	238	281	67	173	168	173
PRKAR1B	2.577766794687825	3.281250462431562	8.831472353347689	-0.4414280901635862	-0.013399170203576756	-6.465108384604763e-4	0.931943193383063	0.99858059194294	0.9976044585398781	28	0	11	12	8	15	9	1
PSMC3	5.71103824426463	5.792046442091106	59.130933698870706	0.06393541864360733	-0.013538029708546864	-0.0050526295881288315	0.9779047802303927	0.9975877376562913	0.9955630945747783	147	39	69	63	28	67	57	47
SLC41A3	3.4171052069482917	3.6491794838088225	12.186412971990848	-0.1203223795301303	-0.013546914178763683	-0.0017141381859106235	0.9730154560354022	0.9979067957794843	0.9976044585398781	23	6	13	21	8	3	17	17
SLA	6.885087089732325	7.195962354214627	158.53165250948803	0.5519647249987104	-0.013599299016236823	-0.003107397419014767	0.8616543571111704	0.997866651271896	0.9962183897486692	38	95	508	206	62	111	173	194
MIA3	7.42909613071064	7.454988005404029	189.26913296925667	0.018488500049670988	-0.013638283911590342	-0.008766023363552481	0.9922702779047612	0.9971465685084713	0.991307880293085	363	63	312	306	125	166	192	208
LLPH	3.9472465482782373	4.094054591372825	17.281862214852165	0.21000797892794565	-0.013672702918753606	-0.002272430083261812	0.9391952952978686	0.9976803508193244	0.9975093858759697	23	12	15	39	8	12	19	20
NDUFS3	3.6266031178464786	3.8245382635429297	13.671561087731966	0.005049773528872548	-0.013678630965411885	-0.00271885496424044	0.9998347940238835	0.9977323224791967	0.997377609243983	45	4	16	16	9	15	8	18
PPFIA1	6.861041387973083	6.9045181462059055	128.05955324800735	-0.028807842953849243	-0.013871855644321113	-0.008628878282369428	0.9882853526041672	0.9971465685084713	0.991307880293085	360	37	218	204	64	134	103	146
ALAS2	3.879137598629393	4.5752251524677385	23.685017488320536	0.21476289779864735	-0.01391789262189488	-7.810954279214506e-4	0.966836511021626	0.9982379507627117	0.9976044585398781	98	14	50	16	0	19	9	47
TMC5	5.468726017231487	5.611039160862746	50.9081730105041	0.009984055840951696	-0.013946949372088705	-0.0037252890514944243	0.999215728516679	0.9976381557680465	0.9970185019795518	68	12	148	107	20	32	68	56
BLVRB	4.354492668821079	4.485917628470406	23.057960311179134	0.1614419311820044	-0.014282080225302253	-0.0031516105863036337	0.9531880190895792	0.9976381557680465	0.997377609243983	52	11	15	40	16	25	19	23
NELFCD	4.8041941814384455	4.8821164990382755	30.319568153803644	-0.032283638379994	-0.014286874914860538	-0.005026268557970132	0.9893709857231182	0.9971465685084713	0.9959083699983945	59	11	44	65	16	22	40	29
GLRX5	3.8808474857371014	4.046820386557005	16.864105904363832	0.21760101650621014	-0.014339830677450921	-0.0024345714582358945	0.9365175561590083	0.9977323224791967	0.9975093858759697	21	6	22	22	17	16	11	22
SAP18	6.036834231884304	6.121443403550783	74.83489368840225	0.11429846527321219	-0.014342992813955182	-0.005566035705717635	0.9550257734900612	0.9974079087936698	0.994180659546559	105	33	98	100	63	82	52	85
TCEAL8	5.762768990830464	5.945066392141461	66.8367085977914	0.40617479338306245	-0.014476184879939123	-0.0056375973172182	0.8438220692494157	0.9976381557680465	0.991307880293085	116	61	55	42	40	65	50	79
USP25	6.676884758412074	6.713334217302997	112.55616599693451	0.006980869840923034	-0.014556530976914048	-0.008044270338361127	0.999215728516679	0.9971398606232248	0.9917941995630681	221	40	221	148	70	117	100	116
BRD1	5.506611849978283	5.667190760742381	52.529715323473546	-0.06383059920530029	-0.014606443295682428	-0.003563040400685412	0.97958151368102	0.9976381557680465	0.9972191002487463	150	10	129	103	14	32	55	78
EMC8	3.4562353347872143	3.750577391358006	12.539119522117605	-0.27854928606797724	-0.014610384994942167	-0.0026256921238638643	0.9289392949337724	0.9977323224791967	0.997377609243983	28	2	26	30	5	19	12	6
HAUS5	3.413336557527347	3.746974371964867	12.40230218002335	0.10978232157433168	-0.014675812544036259	-0.001639541416710012	0.9756107188843495	0.9977323224791967	0.9976044585398781	60	5	12	17	2	8	15	16
DTX3L	7.241814814415708	7.309365731229892	171.10741432202806	0.03371347913262041	-0.014948474765996955	-0.006612749029366349	0.9877308001245122	0.9971465685084713	0.9930637371276985	227	101	234	406	65	190	123	193
NSFL1C	5.19372916690674	5.301936232700801	40.80065830801716	-0.0158838040284765	-0.014970239403039584	-0.006139348900736146	0.9953154670654956	0.9971465685084713	0.9939064708268109	92	8	98	62	22	41	36	46
GPR18	1.755544959969023	2.601893277660397	4.364693965355774	0.23415174627176966	-0.015082484929035694	4.6353964143229477e-4	0.9642096837938731	0.9982379507627117	0.9976044585398781	6	0	15	15	0	5	7	2
MYO9A	7.059702976012643	7.097892336605959	146.49372548369865	-0.02079632152726554	-0.015101703346560276	-0.010103231843459412	0.9916981801122059	0.9967817050970286	0.9905903965004156	395	48	293	260	51	132	138	172
STAU1	6.986530907710903	7.010191821635765	138.97488145881425	0.026162506822006375	-0.015154562729474423	-0.008400280820576136	0.9885291735033531	0.9966458810783244	0.9917941995630681	210	74	230	239	70	130	137	145
TULP3	5.249638929439858	5.303969461650647	41.28865775078556	0.004096689136638652	-0.015485989614242569	-0.006464997018822777	0.9998347940238835	0.9971465685084713	0.994180659546559	91	22	80	57	15	33	44	47
SETD1A	5.224907349999757	5.465971406304296	45.16205610257579	-0.01242677857128621	-0.015499614799433256	-0.001680023391664603	0.998336695863059	0.9976381557680465	0.9976044585398781	184	8	103	68	8	49	34	56
TRIP12	8.516551442832082	8.53337910759577	401.6924920854116	-0.00484012105001431	-0.015663123425941283	-0.011223998757114976	0.9998347940238835	0.9964161912380836	0.9905903965004156	633	202	718	723	185	405	359	427
CCDC88B	4.855969553910542	5.22056950516222	37.714932367759225	0.0022083681305135887	-0.015786019409852962	-5.393007711844212e-4	0.9998347940238835	0.9976381557680465	0.9976044585398781	126	5	132	34	8	15	46	60
PPAT	3.104406318188316	3.384961723695237	10.17926304777525	0.4022425756767987	-0.015994659183565792	-0.002126895047428009	0.9022504251797638	0.9979067957794843	0.9975093858759697	8	9	7	25	4	10	8	11
PTGIS	6.65301439294709	6.747305070281163	115.0863315001025	-0.15099619364847877	-0.016106296678586537	-0.005437019959508961	0.941663704794914	0.9971465685084713	0.9950653827088978	201	58	230	210	41	43	129	187
PCBP1-AS1	4.467286606909431	4.622624924051364	24.71513379118433	-0.007693815623698159	-0.016302124025668586	-0.0041380399879743755	0.9998347940238835	0.9975610800428344	0.9960612532412075	48	8	75	31	9	16	22	39
C14orf132	4.602929449126998	4.856433987036515	29.39618369707061	0.20686975258870388	-0.016386542487878988	-0.0020386601114304233	0.9434386039904904	0.9976381557680465	0.9975093858759697	135	5	34	22	18	26	33	30
TXNIP	9.971263250591873	10.167985090048253	1254.4521898923197	0.27666588947865417	-0.016403255196263327	-0.004188408199735931	0.9246248306871511	0.9976381557680465	0.9955630945747783	474	643	3009	1775	812	917	1471	1372
CAV1	6.762694877995306	6.810265615979982	120.5696863370203	0.018840351958212025	-0.01640916335747219	-0.007371549953630896	0.9946032808541465	0.9967817050970286	0.9926873515461185	285	62	243	121	52	106	142	109
CNOT1	7.643017827827807	7.655827306925592	217.6125527425843	-0.007656657672433882	-0.016483730658328113	-0.011704617415816248	0.9975090205889501	0.9956481308188948	0.990542399310461	437	102	322	433	95	186	221	245
CYP19A1	1.8089175293173585	2.7456421379135256	5.35355235595223	0.34679672401334705	-0.01671849755297352	5.671534795782245e-5	0.9587829952812112	0.9982488881552635	0.9998422962724357	15	2	0	21	1	10	1	5
EIF3J	6.417311915853996	6.444348744243777	93.03315950096355	-0.006613428084854108	-0.016722358693847424	-0.008621339757126261	0.9992429693795375	0.9960190957487849	0.991307880293085	217	41	118	172	46	89	94	93
CMTM3	4.328603385274428	4.488112191304865	22.611935403618368	-0.16571371921443592	-0.016856750453689857	-0.003671186642305625	0.9487017299547666	0.9975610800428344	0.9965637962070666	45	10	48	33	10	8	21	42
SH2B1	4.903526112875639	5.157408885516596	36.275718813169064	-0.1653525849619323	-0.01713741239347716	-0.002169887094488902	0.9550257734900612	0.9976381557680465	0.9975093858759697	124	13	73	64	5	13	41	62
PGPEP1	5.277449726481455	5.385937042557889	43.78679856760013	-0.056788152525803055	-0.017213286483760006	-0.005129856922648021	0.9815019850780279	0.9971465685084713	0.9954011872951135	107	22	99	42	16	54	43	30
SORL1	7.425173385731524	7.585397464418009	206.58997572462752	0.1809013598835375	-0.017245526637332646	-0.004117557451441448	0.9391952952978686	0.9971465685084713	0.9960612532412075	275	71	812	216	61	178	172	276
MYH3	1.6930935481933242	2.530462739721827	3.998050094565163	0.30298584507061604	-0.01730016781239745	6.259865648454542e-4	0.9472771968139981	0.9979754031947355	0.9976044585398781	21	0	4	11	0	6	4	3
TTI2	2.823081112220577	3.227676821925752	9.664514764735383	0.8400520373839823	-0.017367761832723934	-0.003620903863493207	0.7903090914141422	0.9982379507627117	0.9917941995630681	5	10	3	11	8	8	8	10
NOTCH4	6.412208252332473	6.7917070341510435	117.20081852153032	0.27976622478079505	-0.017510268839901703	-0.0014165463023669998	0.9314630318534658	0.9976381557680465	0.9976044585398781	262	10	532	122	23	135	113	101
PAFAH1B1	6.920089931147128	6.951383927498452	133.37985226118346	0.029159034453197917	-0.017650344850886648	-0.008404986899725183	0.9874949676575001	0.9956502065306388	0.991307880293085	242	84	210	209	53	104	129	168
HK1	7.510731369321999	7.541628555867293	200.73503849265677	-0.0036607471204886696	-0.017657446717740145	-0.010089184616793543	0.9998347940238835	0.9956502065306388	0.9905903965004156	469	106	306	380	63	195	175	229
YPEL1	1.4564170099723242	2.307623355836413	3.49178239187028	-0.6079377347024324	-0.01766947188363292	-3.0004018176526344e-4	0.898678498456305	0.9982379507627117	0.9976044585398781	8	1	13	2	1	0	9	2
GPKOW	3.1565385647155306	3.851947649474461	12.921382957307909	0.2352782414353516	-0.017772463486821453	3.8785681780040715e-4	0.9590253413913361	0.9977323224791967	0.9979617236033069	55	1	29	29	0	13	9	20
ERGIC1	7.335296390847228	7.393383245641838	180.274941309713	0.003629981059782622	-0.017837581178072423	-0.00776524185009967	0.9998347940238835	0.9964161912380836	0.9917941995630681	432	73	314	421	45	138	175	236
TAF7	6.321807484094176	6.387543614120536	88.75543029127721	-0.04737766727388701	-0.017837894607005716	-0.008284802184162854	0.9806668704276935	0.9964161912380836	0.991307880293085	196	21	169	192	42	98	76	90
BPIFA1	1.3200882449311964	2.6671349195647855	5.462834343016174	1.9471949940652853	-0.017912904686803056	-0.0014351870380822345	0.6941376622762595	0.9990202900311632	0.9965637962070666	0	0	22	0	7	3	6	7
FANCA	2.549621220508264	3.0457113996423324	6.706102631499577	0.0703093325251751	-0.017968756835647134	-0.0010442920518899882	0.9874949676575001	0.9976803508193244	0.9976044585398781	33	1	7	14	1	9	6	6
SURF6	5.255135048284263	5.477014771421348	46.12025593698411	0.07276944156555623	-0.018057696873248853	-0.0033106961983269795	0.9799297901905298	0.9971465685084713	0.9972191002487463	122	23	68	119	4	41	40	60
ZNF142	4.667613053542282	5.004564915324135	31.936132242183294	0.027752625416974097	-0.018098911958396902	-6.177969829517092e-4	0.9947474496966591	0.9976381557680465	0.9976044585398781	133	3	59	71	5	28	35	37
GAS7	6.528069238706017	6.564089386045699	101.33888289113321	0.013722913843809829	-0.018113238356150876	-0.00813279226305881	0.9949440772324171	0.9956481308188948	0.991307880293085	270	48	148	122	52	95	83	125
ARPC1A	6.2448368132209575	6.34165679005199	87.45602216251157	0.20332895228421322	-0.018189424434076236	-0.005994687652280892	0.9172636276224087	0.9971465685084713	0.9930865998980168	159	43	68	117	74	76	75	108
SERPING1	9.433523837406963	9.53050866724878	806.9532143710036	0.09395173488104086	-0.018367691812422607	-0.006800274497322017	0.966836511021626	0.9971465685084713	0.991307880293085	836	579	1302	872	478	894	760	694
KLHL9	4.982435901775898	5.057833747657149	34.718501904181124	0.041769399539552145	-0.018440918516662977	-0.005080726031333498	0.9854473851978847	0.9967817050970286	0.9959083699983945	76	23	49	56	11	26	36	42
MAN2B2	5.659347054170011	5.738057947178917	55.9218522583219	-0.006155349444222437	-0.018442864587005923	-0.0070634039572329424	0.9998347940238835	0.9966160885626553	0.9926873515461185	180	25	73	101	16	51	51	67
PALMD	5.318968319150873	5.393907134975203	44.61883039084446	0.08995518937278722	-0.018467603455601105	-0.0050564117415496344	0.9673554351412984	0.9968912610644984	0.9955630945747783	84	20	66	47	34	47	44	38
ZNF595	3.6241884843674055	3.997996553215199	15.060349839228524	0.0366732008863374	-0.01855408001292238	-0.0014339496088213845	0.994481863460146	0.9976381557680465	0.9976044585398781	23	2	62	22	4	14	22	10
DHX29	5.90948584248354	5.965480374302081	65.93666679611185	-0.04262128447666717	-0.018558515735304534	-0.008985430021869191	0.9816077579224737	0.9960190957487849	0.9905903965004156	150	30	116	136	19	59	75	63
PTPN13	6.408554037670043	6.509924406053995	98.16678059823697	0.11969444591553231	-0.01858682487017712	-0.005608176385069378	0.9599666507266559	0.9971465685084713	0.994180659546559	241	59	73	124	60	55	119	122
ZHX1	6.193573167233345	6.237500220817683	80.66274098897841	-0.012183139844603862	-0.01862356649933887	-0.006931252854642422	0.9959171507045679	0.9956502065306388	0.9935141567755144	169	41	142	100	41	49	102	92
TOP3A	3.999928234206129	4.547212201668071	23.07938002852553	0.16884353963288481	-0.01876817122265467	-0.0011481481348056823	0.9698173588136703	0.9976381557680465	0.9976044585398781	83	0	45	32	14	12	34	26
RPL13	8.483444255271198	8.514245145724493	396.6565560248308	0.03550962870430724	-0.018839082020011454	-0.010047612471824492	0.9841634437130122	0.9956481308188948	0.9905903965004156	996	211	445	516	218	360	374	448
ZNF782	3.2246943503535586	3.6025760983080715	11.017356371544452	-0.2847555209738208	-0.018876691244609466	-0.0016009340509614747	0.9342880023004556	0.9976381557680465	0.9976044585398781	28	3	33	17	2	6	22	6
NANS	4.785672654372211	4.869345266945437	29.828437924733766	-0.030516133924718844	-0.018920106108483714	-0.007000926864433863	0.9904641134828406	0.9967817050970286	0.9917941995630681	83	13	40	59	10	27	29	34
ITSN2	7.633545014603528	7.670313496630711	219.6742091225336	0.011238183332600047	-0.018944545101443354	-0.009231392360433905	0.9958742832420197	0.9956481308188948	0.9905903965004156	458	63	461	311	133	170	239	252
CCDC14	6.500668202255704	6.529508392089676	98.92333178227628	0.012861434694221937	-0.019033442094680025	-0.008612807302182163	0.9949440772324171	0.9956481308188948	0.991307880293085	203	38	131	179	61	83	106	106
MRPL49	4.112359861350256	4.333560052265708	19.538793180279253	-0.0971194784816778	-0.01913658738232171	-0.004085068743620584	0.9730154560354022	0.9971465685084713	0.9960545756515746	56	3	37	45	7	11	21	30
COL4A3	3.818592401858181	4.085451013930292	16.335741978999522	-0.160760578002372	-0.019455089067006805	-0.0023564541558830725	0.9608801334390588	0.9976381557680465	0.9975093858759697	60	6	34	17	4	9	29	12
TMEM43	6.342375453333203	6.377353478640106	88.55020247274807	-0.03704508240258932	-0.019523187157385314	-0.009592524100631281	0.98372310500099025	0.9956481308188948	0.9905903965004156	241	39	138	138	36	74	106	84
FAM114A1	6.578539870827828	6.622931792126577	105.15085531576646	-0.003637829314661172	-0.019585989559327194	-0.009070583383158958	0.9998347940238835	0.9956481308188948	0.9905903965004156	286	34	217	129	51	87	113	116
IRX2	4.244182395479409	4.424636259773502	21.726828192941262	0.11370317780425776	-0.01986217820802778	-0.003701463728924566	0.9674784770362737	0.9971465685084713	0.9962183897486692	61	16	21	38	4	17	23	25
ACIN1	8.18964550753483	8.234940342854298	324.6797186951399	0.01538880394764645	-0.01996744202138908	-0.008571209305146075	0.9947474496966591	0.9956481308188948	0.991307880293085	1066	105	608	465	117	259	318	406
PDAP1	7.021927185588982	7.086363643443215	146.96001648447572	0.10527016465346409	-0.02002645682925472	-0.007105458326777093	0.9576004314268926	0.9960348944701078	0.9917941995630681	334	79	137	174	101	148	130	154
CTA-228A9.3	0.8516681492401234	1.7381639401488174	1.7747812177687756	-0.45617328159888015	-0.02003385635681267	-4.733784872896753e-4	0.9224433602270289	0.9981406334776771	NA	5	1	3	4	0	0	1	5
ARID4B	7.438895462387779	7.4778075599996345	191.76083271879233	0.0060649982225449576	-0.020245732098271196	-0.009800770299906126	0.999706418004181	0.9956481308188948	0.9905903965004156	353	64	496	294	84	178	181	214
PEG3	4.209434665463644	4.325236214334924	20.0545601497475	-0.05421658963076106	-0.02025298931122593	-0.004594092081225992	0.9836002532106329	0.9971465685084713	0.9958301638310798	50	7	38	25	11	14	28	18
DDX47	1.954904459491238	2.6435108493659945	4.87581673668461	-0.14419961418068633	-0.020390040065527627	-6.461880624475801e-4	0.9778530264178202	0.997866651271896	0.9976044585398781	6	0	8	17	3	2	11	2
CNOT6L	6.404736128314915	6.495268865988816	96.96932229297896	0.13173284572642455	-0.02046471775747059	-0.006146927978900617	0.9518651479598704	0.9964161912380836	0.9926873515461185	104	43	244	108	61	77	116	94
ZBTB6	3.332939821411379	3.6282926652088987	12.200852245049033	0.006819833689418178	-0.020475247272298065	-0.0025226567775904346	0.9998347940238835	0.9976381557680465	0.9972191002487463	13	5	12	24	11	3	20	13
MCTP1	5.760507565049463	5.888387896025768	63.55056154489332	0.22555933465712028	-0.020481337234434505	-0.005760692720238357	0.9152908952587366	0.9971398606232248	0.9926873515461185	65	22	101	81	62	60	48	79
SRSF10	7.103230290474098	7.121897880341197	150.1539466632504	0.008369624904572692	-0.020538293412537392	-0.010481679432267691	0.9972439445714908	0.995339153718258	0.9905903965004156	265	71	277	213	82	137	137	173
LRFN3	2.9497213510266476	3.3147984800909818	8.608507982107692	0.0443049340965368	-0.02058055051049331	-0.0023633235946360145	0.9916981801122059	0.9976381557680465	0.997377609243983	31	1	9	23	3	7	11	9
TANK	5.984389711716876	6.0598430802466305	71.48553723541512	0.09197520161345384	-0.020712237157726316	-0.0065229979350110755	0.9661486000941556	0.9961162762327983	0.9926873515461185	90	29	124	98	56	79	58	71
FKBP5	9.430388577524523	9.48356573591829	779.942972123613	0.06243019762361174	-0.02088152694601719	-0.008773866037800943	0.9735530433000638	0.9958268827966609	0.9905903965004156	984	559	1082	1278	354	680	834	797
ZNF429	3.2726096088184162	3.493331583025222	10.233366751160592	-0.10344416120012194	-0.0209854747635921	-0.0037667235453870233	0.9734875592391871	0.9971465685084713	0.9959083699983945	30	3	20	16	4	8	7	17
ZNF154	4.138006871407153	4.323705386068536	19.688013566898587	0.04752773506271014	-0.02108568740247397	-0.004184785574806028	0.9877614653203707	0.9971465685084713	0.9959083699983945	50	5	59	18	8	17	21	22
TPRG1	2.4727576338621833	2.8097942384570542	6.069757044872329	0.16744936397526802	-0.02136002265324642	-0.00153145458930389	0.9674784770362737	0.9976381557680465	0.9976044585398781	19	3	3	8	4	5	4	9
SERBP1	8.02568575356027	8.049189707911182	287.0695243301442	0.010929125940412779	-0.02159993590789723	-0.010450611729482192	0.9956838245890972	0.995339153718258	0.990542399310461	521	150	350	509	160	285	274	287
PLEKHM1P	5.311163599118488	5.68699050889539	52.730537126780206	0.09119982669226837	-0.02161126484547389	-4.216825317712976e-4	0.9789887216469142	0.9971465685084713	0.9976044585398781	178	4	131	131	6	46	53	65
CTCF	5.736747396225971	5.806274593963501	59.19266844786933	0.0062917385041680665	-0.02195563493511968	-0.007017830998778639	0.9998347940238835	0.9956481308188948	0.9926024298859213	111	32	139	77	20	38	69	72
CHN1	3.825854179064346	4.102520095054634	17.019565955093867	-0.00232084122605314	-0.02221427181715959	-0.0029639826580859906	0.9998347940238835	0.9971465685084713	0.9970185019795518	46	2	17	29	15	23	15	11
SP100	7.4943426811759615	7.511465680325084	196.96856075601607	-0.0025938811245532346	-0.022258006491282428	-0.01198830094373796	0.9998347940238835	0.9948398684711672	0.990364744349885	346	82	382	297	110	176	180	232
NME4	4.489908031874036	4.741616437548109	27.124391210964987	0.057124654287040624	-0.022466536476675198	-0.003970745699578219	0.9868714180974889	0.9971465685084713	0.9960612532412075	79	17	45	47	2	29	24	28
NDFIP1	6.799333553099298	6.853282516961086	124.77531087194122	0.07030272901339055	-0.022512703482842775	-0.007746773518738737	0.9720341563248318	0.9956481308188948	0.991307880293085	155	56	182	216	89	122	129	114
OSBPL1A	5.317715460971634	5.41494434901362	45.256534584570616	0.02710671547238508	-0.022609963037338445	-0.005510273294271243	0.9924597328746785	0.9961718927217575	0.994180659546559	98	22	42	65	32	57	39	33
MARK3	7.350102525945044	7.366364838485404	177.39190945023995	-0.027055530336691197	-0.022619637002250153	-0.01434063766390711	0.9874949676575001	0.9944161948658475	0.9900688364323167	372	65	305	358	81	158	169	204
PRICKLE3	2.485187185551133	3.0875015017017815	6.89103860154492	0.1491835465467202	-0.022637964385618912	-0.0012984789165122969	0.9736547901477759	0.9976381557680465	0.9976044585398781	19	1	21	16	0	6	10	6
MARVELD3	1.8446378965316343	2.5234264951652094	4.656306393268283	0.6785786491269247	-0.022676335200531132	-0.0014415903559738825	0.878959949260471	0.9979067957794843	0.9975093858759697	2	2	1	19	3	2	5	7
IPO9	6.111610706200082	6.160850788753209	75.77417912947423	-0.030172571311589836	-0.022687032738520498	-0.009016709013348723	0.9883002295979952	0.995339153718258	0.9905903965004156	213	31	99	148	29	55	88	86
SHMT1	3.8146843514337174	3.932167013213666	14.954119253260371	-0.016541045140666087	-0.022690900324683398	-0.004339977762698352	0.9959999011876064	0.9968912610644984	0.9959083699983945	39	8	20	23	6	15	15	14
LINC00674	2.338294661248424	2.7167492198262604	5.689836122075141	0.05711974218744463	-0.02274988943507679	-0.0016280772894080588	0.9910758532894405	0.9976381557680465	0.9975093858759697	10	4	12	3	3	3	3	11
R3HDM2	6.100063532334258	6.1825365831247465	77.86800168201628	0.061042153172569585	-0.022881395046281023	-0.006798249867030807	0.9778530264178202	0.9956481308188948	0.9917941995630681	111	28	131	104	64	89	55	83
RYR1	0.907600521361526	2.1825474439299466	2.7650750509747692	0.032520778075827386	-0.02293158320770798	0.0015568596773815023	0.9976398156564105	0.997866651271896	0.9962183897486692	22	0	3	1	0	4	5	0
DDX10	5.75936272000815	5.812154228937977	59.060262119357155	-0.05038926588700548	-0.023096073718394467	-0.009909306280846153	0.9789887216469142	0.995339153718258	0.990542399310461	173	21	103	87	25	61	52	63
SEMA4A	3.765585850962692	3.959060020526543	15.869730230898961	0.35088226107657283	-0.023174146854892635	-0.0033852501564801698	0.9110693836852174	0.9971465685084713	0.9961058185126923	9	10	27	24	11	17	12	16
PFKM	4.669118177246305	4.9301498727553685	30.984651916501495	0.03897529770145105	-0.02330480693188371	-0.0029926558058664095	0.9915794050319251	0.9971465685084713	0.9972913432091962	98	3	29	71	20	37	20	36
RP11-352M15.2	3.608678099643551	3.7970632882504947	13.463374121584366	-0.05517040538583172	-0.023378570325505995	-0.003656968933609306	0.9871523024077415	0.9971465685084713	0.9961058185126923	27	3	18	27	10	16	14	9
RRM1	5.052819113107004	5.1231307463098785	36.32626984062251	0.005483185937482575	-0.02358719879054409	-0.006268285510659765	0.9998347940238835	0.9956481308188948	0.9933217243640388	99	18	41	54	18	39	28	40
RPL4	9.226478374787169	9.260906535728319	666.7664689234795	0.03293563124012884	-0.023647197212311646	-0.010310892337902711	0.9858755754173519	0.9954960945829185	0.990542399310461	1602	320	819	762	431	600	671	707
TFAP4	3.037523072378689	3.315469277893187	8.935631650980529	-0.14241921678585162	-0.023660357457627956	-0.0030431537195040282	0.9673554351412984	0.9971465685084713	0.9962183897486692	27	2	11	17	5	11	4	12
HCLS1	7.3119064833022325	7.490348855729455	195.56526969529043	0.31374568643967365	-0.023715599425297856	-0.005603914362134566	0.8920260427775276	0.9967817050970286	0.9917941995630681	164	164	481	145	72	160	207	211
PMVK	3.3555433233683285	3.673470390806847	11.799195130233159	0.11724598640898087	-0.023833474104525708	-0.0022533833884561356	0.9755203334537869	0.9971465685084713	0.9975093858759697	54	5	8	18	3	8	10	19
PLOD2	6.841047050356975	6.878946581552232	126.58404688371536	-0.025348886395289455	-0.023844849707215825	-0.009081391250740487	0.9899673292999637	0.995048478686596	0.9905903965004156	222	63	174	238	67	98	94	192
BMP6	3.57872369925473	3.897268796388812	14.624457374249415	-0.31679436291548924	-0.02405908662634285	-0.002874013274577399	0.932244767552663	0.9971465685084713	0.9965637962070666	38	9	25	13	6	2	21	22
PGM3	5.304191216713945	5.36350594032433	42.88972904172205	-0.039848801528126566	-0.02407243450491417	-0.008645536253847803	0.985307776008429	0.9954692197394888	0.9905903965004156	106	19	58	89	16	37	49	42
PREX2	5.511367632356848	5.66973386182002	52.919385515018746	0.016543775313452396	-0.024111897149493983	-0.004579219432930186	0.995977620060526	0.9961162762327983	0.9955630945747783	143	11	162	55	20	48	40	74
TMEM189	4.819344629093013	5.010463646193478	32.50831407880924	-0.07324489087452349	-0.02415330266563392	-0.0037946921427389293	0.9786531887845735	0.9964161912380836	0.9962183897486692	96	7	45	92	9	18	39	45
FOXC1	3.340805479204074	3.756421981706186	13.30036683182522	0.5473169289176048	-0.024303751839000208	-0.0029806341379131304	0.896790178896563	0.9976381557680465	0.9959083699983945	3	5	38	18	10	14	6	19
RNASEH2A	1.8036838578651506	2.6059967547735297	4.338701627301201	0.0012166193663278692	-0.02439385678453146	-8.144565787222952e-5	0.9998347940238835	0.9976381557680465	0.9986046075470467	25	0	4	8	1	2	2	11
GPR108	4.703364008206696	4.87635951235592	29.64655478896303	-0.18280030070909425	-0.024431079897925163	-0.00468748360825993	0.9396884768703159	0.9964136847400303	0.9955262211088176	61	7	72	68	9	33	37	18
ACP6	4.318495231273238	4.49222832236939	22.227197454574554	-0.1260930086472169	-0.02446353286887981	-0.005039814677725085	0.9615670951264879	0.9964161912380836	0.9943582299093416	49	7	45	54	6	11	24	35
AGER	6.226389767541539	6.671734535081986	109.21611080205882	0.6355467888259169	-0.024518417331094534	-0.0026033913027280033	0.8450455333624292	0.9974568732612483	0.9970025343754217	287	77	335	23	10	100	104	121
DCP2	6.357014555666066	6.4639863893174025	95.12615966690568	0.2080196450866957	-0.024527830695796837	-0.006619180205187016	0.9246248306871511	0.9956481308188948	0.991307880293085	85	42	209	106	73	84	86	111
MPHOSPH10	5.618850958848121	5.664424427904373	53.45745738563145	-0.04852483039959781	-0.02464777413432958	-0.009096821282277736	0.97958151368102	0.995048478686596	0.9905903965004156	116	23	73	105	26	60	44	53
C5orf34	1.4924021978379127	2.0926419712962856	2.782014942444484	-0.09825217734258593	-0.024800986108724565	-9.519872897874977e-4	0.9836002532106329	0.9976381557680465	0.9976044585398781	10	1	2	6	1	1	2	6
LGALS8	6.427119007983163	6.454399033490761	93.73829046616297	-0.008599584130676182	-0.024893148353773934	-0.01080875971751306	0.9975090205889501	0.9934582186468321	0.990542399310461	165	38	189	147	50	80	83	118
GRWD1	4.444001082005589	4.677478207861106	25.313321804228888	-0.06873033654233415	-0.025101173682341767	-0.003211614182847595	0.9815019850780279	0.9967817050970286	0.9972118303288954	85	4	33	67	8	15	35	29
TXLNB	2.015306883783119	2.7167076441581535	5.209816404115525	0.5062814132679324	-0.02522300252140245	-8.18556253291716e-4	0.9110693836852174	0.9976381557680465	0.9976044585398781	2	0	10	21	3	4	8	4
AP3B1	6.515888387568474	6.557692858425067	101.12723946269877	0.0358942777047285	-0.02530226022203211	-0.008611861874126953	0.985755610345621	0.9947626505086482	0.9905903965004156	218	45	110	164	66	96	82	122
CDKN3	1.6209733418625092	2.2444841796250126	3.797268070860195	0.04318808742510088	-0.025305468364858762	-0.001496371821750936	0.9947917196018834	0.9977323224791967	0.997377609243983	6	4	1	8	1	6	3	1
KIAA1731NL	3.067973959572321	3.654452425278811	11.306735043849436	-0.6817852671898127	-0.025312442922053608	-4.961361332787218e-4	0.8539214721018429	0.9976381557680465	0.9976044585398781	47	2	24	17	2	18	1	16
MSL2	5.439439451408396	5.496075556178183	47.49442483049083	-0.014526361902793827	-0.025547240045392428	-0.008021465920095585	0.9953154670654956	0.9952219034760484	0.9911974040086489	91	22	103	59	23	51	36	53
ATXN2L	7.172586265975058	7.20850243787595	158.6774100884996	-0.01953568863373991	-0.02556459260863406	-0.011023341576077629	0.9922702779047612	0.9939029484797869	0.990542399310461	442	47	241	272	83	121	179	177
RP13-128O4.3	0.5308747964208972	1.6238170981988944	1.3664963024846561	-0.19163316882151	-0.025582589908875422	5.695120844289014e-4	0.9731457018675275	0.9976381557680465	NA	6	0	1	5	0	1	0	4
RPS9	7.329688313943724	7.361072885864222	177.74182210127157	0.029266036568152777	-0.02565850260030925	-0.009974039157099615	0.9876417465837222	0.9940376978747442	0.9905903965004156	345	87	215	268	115	148	154	230
FTSJ2	3.828345741587648	4.096591481056964	16.897215903247396	0.019023903506463283	-0.025664544461999828	-0.003441324835840037	0.9964722210981458	0.9971465685084713	0.9961058185126923	40	12	17	40	2	22	14	13
PLRG1	4.659274104605249	4.7816710089582175	28.406466900985908	-0.06391595599133224	-0.02574124438793688	-0.005262565095937192	0.9796595594178659	0.9956481308188948	0.994180659546559	58	19	38	54	8	30	34	18
ATXN2	7.017506631921746	7.040882488509118	141.08475107601032	-0.046824727862823226	-0.02582835770903439	-0.014417733667449821	0.9766583433479039	0.9934163142359341	0.9900688364323167	336	49	244	264	64	142	124	153
SLC35D1	4.522699625123909	4.614346563378532	24.882594423250953	0.002355122406719529	-0.025893779870185495	-0.005862454943592935	0.9998347940238835	0.9956481308188948	0.9939064708268109	38	9	44	55	13	17	29	29
POLR3K	1.6396561141294808	2.256183720911457	3.181137613601538	-0.02412120352495148	-0.026114073339587512	-0.0010005923452115573	0.9970779751730138	0.9976381557680465	0.9976044585398781	9	0	6	9	1	5	2	3
RP11-391L3.4	3.3778124818988844	3.6728649046287756	12.31175842111938	0.4023386449142849	-0.02619218105927106	-0.0029310670263279783	0.9130144646250604	0.9971465685084713	0.9962183897486692	5	5	36	20	7	13	10	13
ETV1	5.459721933404847	5.678891909054629	55.490159962194824	0.48804094653073704	-0.026370353875056686	-0.006031690789926955	0.8318992005600334	0.9967817050970286	0.9905903965004156	98	49	22	56	36	45	64	50
HNRNPUL1	7.604142406875276	7.618760547932774	212.39003348389798	-0.010491658420045796	-0.02641701080435029	-0.013539324902942738	0.9955655877374917	0.9932189826647789	0.9900688364323167	451	115	355	312	91	193	213	223
SLC35B3	3.15809922411762	3.562198900627216	11.166334521029682	-0.013348009828416003	-0.026624827170926544	-0.002499776925579467	0.9998347940238835	0.9971465685084713	0.9970185019795518	39	9	12	13	1	14	4	15
RBL2	6.750624756956763	6.780146750127298	118.22601971216498	0.016603372262882037	-0.02668412086983655	-0.010260934787663748	0.9946353317695286	0.9934163142359341	0.990542399310461	178	58	228	178	64	106	100	146
CTD-2033D15.2	5.097266475514295	5.184486397314366	37.60220180904439	-0.02104253659960151	-0.026762189949348817	-0.007299117584470099	0.9946353317695286	0.995339153718258	0.991307880293085	57	15	87	77	14	26	35	54
AFAP1-AS1	1.64372307108037	2.443673911179792	3.697065969932814	0.14112293850840896	-0.026814409764630016	2.056825442097888e-6	0.9780413087027092	0.9976381557680465	0.9994982095303494	13	0	13	6	0	4	6	2
IQCD	1.100974852676793	2.1122537419625624	2.754499276601263	0.7618925290000838	-0.02720361541731026	-1.8843693092328802e-4	0.8858247568833613	0.9976803508193244	0.9979617236033069	0	0	12	7	1	1	4	4
WRN	5.065877024803132	5.2627777325595	38.98606012795054	-0.055516800709829686	-0.027233644720253622	-0.004289792308007709	0.983847446203686	0.9956481308188948	0.9959922234978674	133	6	73	89	10	34	33	54
SRSF3	6.716144814251868	6.755799343232884	115.60375624762982	-0.0516248989028886	-0.027245682938264227	-0.011374050119387814	0.9766583433479039	0.9934271436513021	0.9900688364323167	232	40	261	177	56	129	95	116
DKK2	2.4602073967424536	2.795335575407004	6.132033597409591	0.18304940080519788	-0.027257798296315	-0.0016029232863624308	0.9655829329454325	0.9976381557680465	0.9975093858759697	18	4	4	5	4	3	6	9
PHAX	5.304210275633375	5.414501057206428	44.89381663578062	0.09597109284661186	-0.027336044905144487	-0.005945120769592348	0.9662556848954404	0.9956481308188948	0.9933217243640388	85	10	58	78	39	33	48	53
PLOD3	5.246035948730608	5.413864680900049	44.05733518737947	0.04618441316709635	-0.02747657548924666	-0.0043528330651125295	0.9876417465837222	0.9956481308188948	0.9959083699983945	169	19	39	89	10	31	40	65
LRRC8A	6.901103034129013	6.976713184526403	134.1491672888979	-0.00629606412271127	-0.02768955892353837	-0.008206591328692881	0.9998347940238835	0.9947626505086482	0.9905903965004156	452	36	256	233	41	110	142	153
PCNT	6.413479817322603	6.579487666270911	100.98370887237925	0.07067854330030489	-0.027946474102840686	-0.004075808820253105	0.9785931199476093	0.9956481308188948	0.9961058185126923	396	23	249	120	22	83	106	118
CREBRF	6.82365120727454	6.903009668596761	128.8681311866374	0.07793860786513489	-0.02803100392853696	-0.007684059330960209	0.970139901257738	0.995048478686596	0.9905903965004156	173	40	283	166	98	87	136	165
EBF1	4.417865232441452	4.509382254294641	23.36136212915066	0.041155687777756224	-0.02811897610837203	-0.004918038722231474	0.9876670105516752	0.9956481308188948	0.9955262211088176	54	10	34	26	16	25	18	25
LARP1	8.200528434427865	8.211325649085778	320.42468075338917	-0.0278212813409013	-0.02818260690945252	-0.014055879953985051	0.9865963702980324	0.9921182821046759	0.9887614540848269	732	133	463	614	151	281	342	328
OMG	3.928051161267229	4.336837094634665	22.054763821010724	0.9235075094997381	-0.02824443167668293	-0.006052694384228771	0.7397690479413578	0.9975610800428344	0.9900688364323167	9	21	19	10	21	21	24	14
DNAJC21	6.661320507593818	6.704783710665051	111.47083466020919	-0.06390876252442426	-0.028278459077190628	-0.01118496272531887	0.9721176581086187	0.9934163142359341	0.9900688364323167	225	34	192	230	59	124	107	95
TRAPPC13	3.3930133854011024	3.5754735995414433	11.42707556192483	-0.0761432425653702	-0.028362665884837216	-0.003427478334458776	0.9804282836280734	0.9967817050970286	0.9961058185126923	19	4	17	21	8	15	6	12
SMIM8	3.6298883061883442	3.7811792791762793	13.207131763520199	0.006321340183550005	-0.0284460509325722	-0.004747217841582667	0.9998347940238835	0.9960348944701078	0.994180659546559	18	6	28	28	5	14	12	13
INF2	6.439896133224199	6.579163539330905	100.97862783247	0.047127919582055935	-0.028795206875032005	-0.004737089326665959	0.9854473851978847	0.9956370694987945	0.9955630945747783	409	25	126	216	25	90	104	111
TUG1	6.824827868272956	6.869701776124433	124.92321940115148	-0.03722991426774948	-0.028822810793378516	-0.010051961150232937	0.9841771824150118	0.993225602892373	0.9900688364323167	242	45	244	289	44	88	132	159
ARL10	4.036417951548067	4.233911510704619	18.719212385025358	-0.19368985000517125	-0.029120073563017372	-0.004093030103081964	0.9431804489367942	0.9960348944701078	0.9958301638310798	43	4	33	29	13	14	31	10
ANKMY2	3.6005400529272595	3.8497861658119383	14.233830908372562	0.13107450330289766	-0.02941516476119468	-0.0036150853547640177	0.9674784770362737	0.9967817050970286	0.9959083699983945	19	12	32	20	2	14	16	11
ECI1	2.942062620851052	3.3452135566836554	9.100882385018512	-0.00545083857733961	-0.029424204422602716	-0.002090507720709146	0.9998347940238835	0.9971465685084713	0.9975093858759697	39	5	8	14	1	10	12	5
CTD-2574D22.4	2.0759408520253206	2.4881544504022637	4.537652552418964	0.1507893039895498	-0.02951475337310103	-0.001549427624379486	0.9730877407923497	0.9975610800428344	0.9975093858759697	8	2	2	12	3	4	6	3
FMNL1	5.831543071287954	5.9601875839264284	65.6141782906753	0.04181593798101714	-0.029593620721777843	-0.0060026392429779465	0.9875506664477232	0.995339153718258	0.9926873515461185	138	28	205	66	18	44	61	96
DDX6	7.694798753180754	7.734001561017374	230.73316681529977	0.04737068634486176	-0.029597813478075424	-0.010602043861362992	0.9791409988631741	0.993225602892373	0.9903828249807678	312	109	451	299	149	209	226	246
DCN	8.980085741819309	9.06837299194074	582.9397777689551	0.07818286267554678	-0.029981669399741253	-0.007498706404138157	0.970906210372815	0.995048478686596	0.9905903965004156	1395	193	535	773	497	636	493	576
ETFA	5.410135978007482	5.482128833469557	47.638567658296694	0.13440342572314115	-0.030002868379000614	-0.0064046644401449864	0.9454580101737309	0.9947626505086482	0.9926873515461185	86	23	54	59	38	44	48	46
CDC42SE2	6.033109709867389	6.177229940062244	78.3775629106694	0.3217734257750919	-0.03002022035044892	-0.0070849621820738345	0.8784752110789409	0.9956481308188948	0.9905903965004156	64	67	139	74	40	69	71	88
GAS5	7.0791322601303115	7.255279383321447	166.40357604701063	0.34775999843550126	-0.030120268952848566	-0.006451033129641506	0.877595371107878	0.9956481308188948	0.9905903965004156	204	111	83	233	141	158	158	168
FNDC3B	8.66074625010179	8.672867346759247	442.59079393372986	-0.02199684853245785	-0.030313757539778	-0.015895828893517695	0.9893709857231182	0.9915660938410747	0.9883516957657007	766	199	856	689	230	430	408	468
TAOK3	6.850591540294241	6.870473047337162	125.29066964991785	-0.0396923409802666	-0.030393876237449078	-0.01564022723795808	0.9799297901905298	0.9912089859300759	0.9883653642778076	263	50	245	227	52	103	128	144
RPS16	7.087571325176457	7.1154184710012585	149.76662771714044	0.019483434395984954	-0.030610564805636318	-0.011078777349591985	0.9922702779047612	0.991769562036821	0.9904613765367408	280	82	187	235	86	148	138	153
EIF5	7.195366798646193	7.217051757927531	160.1555302440799	-0.014414075579089858	-0.03062752172439297	-0.013386061175095634	0.9947474496966591	0.9915660938410747	0.9900688364323167	313	56	256	289	97	134	171	171
TRAF4	3.7065253062854304	4.221979549672994	17.84231136455238	0.3664688077994509	-0.030641499137813957	-8.094956766061276e-4	0.9185310962283336	0.9971465685084713	0.9976044585398781	37	1	9	82	7	11	23	22
USP24	7.052738466955403	7.084693715390822	145.43228277288276	-0.04941037738125962	-0.030650511370389977	-0.013377712655398227	0.9764641537273169	0.9915660938410747	0.9900688364323167	313	50	312	259	61	110	131	200
ACO1	5.7111874677942245	5.781050882004753	57.88217696514547	-0.01849375418831442	-0.030650766655586893	-0.008276850632688135	0.9947474496966591	0.9934271436513021	0.9905903965004156	135	19	67	132	31	37	62	77
CXADR	3.7730234774312743	3.973216598105412	15.677933696833785	0.16968731158821024	-0.03066241203772824	-0.0035454524124629754	0.9563195525242772	0.9964136847400303	0.9960612532412075	24	5	11	38	13	16	17	12
STK3	5.599034249862037	5.695941950328972	55.095620528729015	0.12490002369131162	-0.03070126883563902	-0.0067075314576019885	0.9531880190895792	0.994872358161683	0.991307880293085	118	17	90	51	47	42	60	61
EXTL3	4.983773295689218	5.054874195398008	34.18981076147689	-0.044060052031166905	-0.030748477706347074	-0.00957006349057105	0.9836002532106329	0.9934271436513021	0.990542399310461	70	13	80	56	13	28	35	40
AC114730.11	0.1830120616292641	1.6087537756574521	1.3082368127608694	-0.25750964216185956	-0.030784190685487083	6.103720561847157e-4	0.9698173588136703	0.9976381557680465	NA	8	0	4	0	0	0	0	5
CERKL	1.9492898073685867	2.9887357099815324	7.383354889700074	1.1499100658731047	-0.031004508609316545	-0.0022807033898996232	0.826133865261335	0.9976381557680465	0.9943942555003042	0	8	26	3	1	2	14	5
TNRC6A	6.840107191338302	6.905200972681433	127.79186117970542	-0.047123622983863175	-0.031126691460011444	-0.00966798486776332	0.9806668704276935	0.9932189826647789	0.990542399310461	337	34	292	225	46	87	153	147
RAB34	4.106022833991548	4.252782673011843	18.988530262973555	-0.007792424096552749	-0.031143066137915763	-0.00480615164649614	0.9998347940238835	0.9956481308188948	0.9947416575559027	48	11	20	39	6	11	18	29
TTC1	5.6759048829382435	5.819944596828268	59.47722296119195	0.02752746438442376	-0.031147953746014524	-0.006268084517507367	0.9924460452547537	0.9952219034760484	0.9926062062133799	154	8	98	95	44	64	56	55
DNM3	3.579371519906874	3.8757081911328775	13.763644737427477	-0.19169273080373653	-0.03120303332135701	-0.0033411837985571646	0.9521219607465171	0.9964161912380836	0.9961058185126923	48	4	34	16	3	21	8	12
N4BP1	6.044457956477817	6.092591255081527	72.71757883893525	-0.03837416606996544	-0.03152231540476633	-0.009827406988232302	0.985307776008429	0.9925671071993102	0.990542399310461	148	35	142	89	37	79	49	86
TTPAL	4.249220887889865	4.411357218940096	21.550419232529908	0.1307074206301297	-0.031581726354698775	-0.00464044277482313	0.965721674790264	0.9956481308188948	0.9943942555003042	47	13	14	53	8	20	16	28
ZBTB45	2.6228015585812856	3.073092812623941	6.968144728302639	0.01786923857845037	-0.031871807794319064	-0.0019061078286925963	0.998075491014771	0.9971465685084713	0.9975093858759697	33	2	13	7	1	4	11	7
ETNK1	6.199146988762867	6.266329580335185	82.92943530373762	0.08395029324189716	-0.031877113903676375	-0.007883518141534379	0.9674784770362737	0.9934163142359341	0.9905903965004156	110	58	130	112	42	57	104	83
TMEM261	2.6834910844726294	3.063799417978531	7.572389578345323	0.2417013021994388	-0.031943239517895454	-0.002282904030565135	0.9481055579974144	0.9971465685084713	0.9972191002487463	17	1	4	15	8	8	5	9
FAM160A1	3.504244833251416	3.664267713361574	12.005305115806632	0.0130228006914307	-0.03201590220162641	-0.004630410640657242	0.998075491014771	0.9956481308188948	0.994180659546559	18	5	20	30	5	11	10	15
IFNAR1	6.695268316655022	6.754949553293386	116.53524418339894	3.829162589936365e-5	-0.0321346332932452	-0.00877270208066214	0.9999107557496516	0.9932189826647789	0.9905903965004156	154	60	172	197	74	104	149	85
C11orf57	4.811077682142429	4.904254374419888	31.17724042057976	0.08032501056516772	-0.03217247337277805	-0.006060893961734309	0.9735530433000638	0.9947626505086482	0.9926873515461185	78	21	29	50	12	30	29	32
SNORD89	5.139512991655266	5.327170930483474	43.471575217278684	0.49108974281318596	-0.032182173024644524	-0.006901485966554133	0.8134700435716778	0.9956481308188948	0.990542399310461	29	36	48	45	33	39	42	42
TBL3	3.2169340130438675	3.5835022340098748	10.717771012154625	0.037704073853484975	-0.03219427459775137	-0.0032262141657481472	0.9935014407937844	0.9964996609127234	0.9961058185126923	25	3	18	36	1	8	10	16
STK4	7.64234809210531	7.727860428900581	229.5291317816246	0.10586724207950661	-0.0322218619426455	-0.008281576050384902	0.9610204796582178	0.9934582186468321	0.9905903965004156	291	93	608	218	147	175	217	296
DYNC1I1	1.4564170099723244	2.135651824236996	2.9298195449863726	0.029287001733324255	-0.032308833823869995	-0.0010451266306025842	0.99609981439097794	0.9975610800428344	0.9976044585398781	9	0	8	2	2	4	1	4
GYS1	5.030341113166037	5.375497895362363	42.183608396361606	0.07126464408539618	-0.032409316911908875	-0.001927205116960612	0.98372310500099025	0.9956481308188948	0.9976044585398781	131	2	70	129	12	38	42	50
ATP5G3	4.899969598265186	5.137083256016861	37.75156242509633	0.46722098786152405	-0.03245611250721054	-0.005982834655166463	0.8642196037860894	0.9958268827966609	0.9905903965004156	58	30	12	57	26	43	29	34
TAF8	5.274151197870162	5.332709659963249	42.21778604262991	9.585425679252726e-4	-0.03249997276267168	-0.008697511043353688	0.9998347940238835	0.9932189826647789	0.9905903965004156	71	24	75	80	15	36	36	54
MMS19	4.575636000567782	5.001022844830727	31.88212948151252	0.07514258215918179	-0.032558091599424584	-0.0012525257759062802	0.9844750694881282	0.9961162762327983	0.9976044585398781	109	1	90	60	7	28	35	36
PLA2G4A	3.2987456331347444	3.4609270319035232	10.58991324035537	0.10646447975481188	-0.03262126562246425	-0.002360898475741929	0.9730154560354022	0.9960348944701078	0.9975093858759697	24	5	12	12	8	8	9	14
FZR1	3.9559505929330236	4.226453771337106	17.895172400109626	-0.15198502340804998	-0.03263962708108821	-0.003927924423744045	0.9599286713023835	0.9956481308188948	0.9959083699983945	54	3	35	45	4	14	27	14
RABL6	5.93807584197307	6.170753452283076	75.42274365990004	0.037045658188535474	-0.03289290429923249	-0.003264818296965292	0.9915601902675979	0.9956481308188948	0.9971058465881292	335	25	96	142	10	41	82	112
RBM26	6.702875660693615	6.7407812371536115	114.20182756114575	-0.046290265911341076	-0.0330632725974294	-0.013158526236306329	0.9789887216469142	0.9912089859300759	0.9900688364323167	306	51	185	206	38	97	95	152
CYP2R1	2.331682887546178	2.7098427684047213	5.340744348940754	0.039999963813756007	-0.03325562511300197	-0.002437976256869677	0.994535000508437	0.9971465685084713	0.9965637962070666	6	3	12	13	1	6	3	7
SNHG14	5.916705952827305	5.9844394218318895	67.05851343461069	-0.07542789430953663	-0.03363740309900546	-0.008584868861518881	0.9717229397004805	0.9925297263637471	0.9905903965004156	158	25	84	134	36	34	83	87
BBX	7.146462619201227	7.177262780569921	155.88557216758278	-0.029235408734383055	-0.03367378177380656	-0.012271231985048254	0.9876417465837222	0.9908748545036212	0.9900688364323167	233	68	297	300	77	132	187	140
EIF2S2	6.522809345381886	6.602248708310514	104.71390572043448	0.07613150548468038	-0.0336770382675332	-0.008397433206020016	0.9727817543533342	0.9934163142359341	0.9905903965004156	185	52	91	176	77	112	72	122
SUMO3	5.487554586038347	5.588512074870149	51.109345980593396	-0.005791688424169909	-0.033694189368309674	-0.0071934954829497525	0.9998347940238835	0.9940376978747442	0.9905903965004156	129	35	68	53	21	66	36	44
HNRNPH1	8.822119678497137	8.841879788562203	497.85751901460134	-0.006450274677763493	-0.03371859953966177	-0.014674434351708107	0.9986285180178132	0.9911054240123223	0.9887614540848269	822	190	909	792	316	420	466	598
PACS2	5.635143244982137	5.741140272159532	55.758655475434026	-0.017804850939019935	-0.03382602476400763	-0.007484766396956314	0.9949195840438976	0.9934163142359341	0.9907988042258777	211	15	96	74	21	43	55	72
ZC3H7A	6.09997844113286	6.152563124035671	75.5122293468022	-0.0511921399758598	-0.03383941604401073	-0.011115156048300594	0.9787176314043246	0.9915660938410747	0.9900688364323167	155	24	172	108	40	81	73	67
SLC25A28	3.882406291544949	4.076702264046027	16.391406512043705	-0.16932056056164355	-0.03384050955471867	-0.004879773466790347	0.9512079325779093	0.9956481308188948	0.994180659546559	39	4	31	29	9	6	20	25
MPG	2.3783204809057876	2.7842172201063646	5.364643093775601	-0.029904127808697983	-0.03384309443410266	-0.0030080706764933625	0.9947843093127122	0.9967817050970286	0.9959083699983945	16	1	12	12	1	4	7	6
HMBS	2.5045320991322835	3.046478243224347	7.457727308620183	-0.28402324658618827	-0.03422289440961996	-0.001848675059175947	0.9576004314268926	0.9971465685084713	0.997377609243983	21	4	2	15	4	7	13	1
PILRB	3.4861631214182434	3.8041915672665145	12.83384485313116	-0.027634939466965124	-0.03429897745842699	-0.00345162763190716	0.9947474496966591	0.9956481308188948	0.9960781365447943	28	2	22	44	3	9	18	13
RPS6KB1	5.551225170668243	5.611979230364124	51.84958559145204	0.012427078480779232	-0.03431103609448358	-0.007928023067703582	0.9962048611970425	0.9925297263637471	0.9905903965004156	85	29	100	68	26	30	55	71
ZNF618	4.201823751475511	4.451892783927629	21.507662689159233	-0.20278185822391462	-0.03434747581093293	-0.0032729443434515513	0.9447226514064223	0.9956481308188948	0.9965637962070666	85	5	24	44	7	22	31	11
DOPEY1	5.356931917237702	5.448952370535542	45.578130081449835	-0.15351426825252823	-0.03435192997692786	-0.0080738286548237	0.9396884768703159	0.9934123573319894	0.9905903965004156	102	14	100	71	22	39	65	30
UGP2	7.245792953826157	7.29201915219443	169.378403610141	0.05043922728084014	-0.034422290885130005	-0.01050122049020699	0.9789887216469142	0.9915660938410747	0.9900688364323167	201	91	243	356	91	159	167	171
OAF	3.5457503573382394	3.8181107802787677	13.462436947670703	0.06181596154278243	-0.03447499254217375	-0.003733652361327398	0.9871523024077415	0.9956481308188948	0.9955630945747783	25	2	13	41	9	16	9	15
GPATCH8	6.803705425585303	6.845940354297971	122.87319127143161	-0.04023166646699537	-0.03452163423861822	-0.01276986732556714	0.9815019850780279	0.9908748545036212	0.9900688364323167	325	37	263	183	54	99	139	129
GOLGA2P5	3.2136101177941296	3.783536148195098	12.614847812124239	0.2093017718334321	-0.034681272850154835	-0.0018320198776047777	0.9615670951264879	0.9967817050970286	0.9975093858759697	19	4	31	43	0	15	8	16
FOXJ3	6.452978008332811	6.489342273251751	96.33006935011092	-0.01955643275161471	-0.03475991979662239	-0.010816136143065444	0.9932998378086186	0.9908748545036212	0.9903775760209051	224	43	147	122	57	84	115	83
ARG1	3.275807473053247	3.79666497915854	13.208009565872661	0.5817109439347429	-0.03495736255343189	-0.001905217285123748	0.9022504251797638	0.9971465685084713	0.9975093858759697	2	4	38	38	5	18	7	14
STX7	6.3369459099069845	6.487012129645431	97.6464286527923	0.3449964821370345	-0.034959273687282265	-0.007613075937617528	0.8637303538159673	0.995048478686596	0.990542399310461	82	77	100	111	72	84	100	98
ADCK5	1.629274146663536	2.295236024228178	3.2560906392368416	-0.11473276918713188	-0.0349915783542461	-0.001153790549056397	0.9799297901905298	0.9971465685084713	0.9976044585398781	9	0	9	7	1	1	3	7
PCDHB10	1.1792166378989757	1.9981945084573107	2.9031484079066296	-0.5174705658950699	-0.035261085705604336	-0.0018196617993778265	0.9198213254779758	0.9976381557680465	0.9960612532412075	2	2	7	2	2	0	7	1
CCDC47	7.0625457612462705	7.1029162486531705	148.85796277049903	0.06542923524359041	-0.035279431175375624	-0.010778634897238354	0.9720341563248318	0.9912089859300759	0.9900688364323167	235	91	219	183	90	130	149	158
C2CD2L	3.3390944604519057	3.9709888431458102	14.408814943925478	0.08490145817771831	-0.03532688689009286	-6.475104708332623e-4	0.987330929619136	0.9967817050970286	0.9976044585398781	74	0	25	21	4	19	7	19
ADD1	8.30840235388449	8.338963526167955	349.64473985628666	-0.01088605833467172	-0.03537624526919547	-0.013945025325765779	0.9957193353850204	0.9908748545036212	0.9900688364323167	788	111	850	541	145	295	349	399
ZNF274	4.9126432304872525	5.246399805423507	38.30017820942886	-0.05569843792901944	-0.03544501276991307	-0.0018934533029137353	0.9876417465837222	0.9956481308188948	0.9976044585398781	100	5	87	117	5	19	49	53
RBM14	5.0360150511639885	5.1104120500316155	35.61208842374307	-0.06247034278128072	-0.03552688967301949	-0.009750437761330883	0.9763411349915463	0.9921623871204307	0.990542399310461	69	11	66	77	17	26	43	38
AGAP1	5.016285600327414	5.272412517447018	39.37010739095307	-0.018988994155159145	-0.03565777879539769	-0.0037652222814383756	0.9959999011876064	0.995339153718258	0.9961058185126923	141	3	77	73	16	27	51	43
ASNA1	3.5817098305481285	3.843318331513656	13.813332789102281	-0.07214948464640396	-0.03593022467898524	-0.0034464221682922363	0.985307776008429	0.9956481308188948	0.9959922234978674	46	4	9	27	8	16	17	7
RPL17P50	0.7258857754311631	1.8783665188441532	1.957679310167728	0.1037060347985926	-0.03593944534551027	2.4962638730113265e-4	0.9875506664477232	0.9976381557680465	0.9976044585398781	1	0	4	11	0	0	2	5
ELOVL7	2.424941116171007	2.87924639112177	5.944555449566707	-0.06124901177751386	-0.035940181059179455	-0.002145118193741803	0.9889080661226506	0.9967817050970286	0.997377609243983	13	2	7	21	1	2	8	9
ARHGAP35	6.665368973030157	6.717744911238568	112.13231781131086	-0.056991851175731446	-0.036039422634738534	-0.011659108822416688	0.9756107188843495	0.9908748545036212	0.9900688364323167	341	40	202	186	38	80	136	121
FZD1	4.541292692826767	4.651579002869051	25.787003932286744	0.0564559913555637	-0.036133227899792	-0.005784227412741409	0.9833133170094349	0.9939029484797869	0.9928057668653939	74	11	37	24	16	16	30	31
LZTR1	5.348708820130035	5.5537728468175755	48.22286351654233	-0.015974328276880567	-0.036159088914250424	-0.004304032309655936	0.9962511198776502	0.9947626505086482	0.9959083699983945	194	11	98	82	8	38	46	65
SSH1	6.924787566817651	6.958822007975515	133.2224922553698	-0.06240665783870945	-0.03634918894298064	-0.013886404482539985	0.9714372702304418	0.9892274483145957	0.9900688364323167	283	54	273	247	49	87	146	170
RP11-228B15.4	2.9149578296836145	3.269004337334796	8.803494100997451	0.013061060586731886	-0.03643451372532419	-0.0030272479140464677	0.9997936811393028	0.9964161912380836	0.9961058185126923	18	7	20	10	1	4	7	16
CIZ1	6.496232959649973	6.665263833103296	107.2338821235437	0.06554457628762944	-0.03648951080516883	-0.004632721218300564	0.9794258107257817	0.9942901791657082	0.9955262211088176	502	22	148	172	29	109	104	107
PTH1R	3.594304676778876	3.8943965785931507	13.92027975365108	-0.015641170605265837	-0.036502436524663145	-0.003347122357439511	0.998075491014771	0.9956481308188948	0.9961058185126923	62	2	17	21	6	9	20	14
RP11-240G22.5	1.2763454360490767	2.0749805342311127	2.989713871940865	-0.8863427674886499	-0.03653821267200124	-9.936026131156254e-4	0.8280402415602737	0.9976381557680465	0.9976044585398781	4	1	3	8	2	7	1	0
NDUFA4L2	3.4625812273373757	3.7458096900144024	12.977582765711398	-0.4577271926649029	-0.03654114197557652	-0.0032947398387797853	0.8730150911977612	0.9956481308188948	0.9955630945747783	23	5	17	30	7	23	9	4
NTN4	4.91110454463495	5.141355690239806	35.8311230049141	-0.03740929943051874	-0.03667178410821269	-0.004144564064594069	0.9910758532894405	0.995048478686596	0.9959083699983945	88	4	55	111	14	23	49	38
USP19	5.244886275222452	5.326967384823782	41.48376948542744	-0.0798293381506659	-0.036722026221382355	-0.009954862829914746	0.9698173588136703	0.9915660938410747	0.9900688364323167	113	14	62	91	15	28	49	49
RFWD3	4.467169713746435	4.592043218563057	24.17271074371023	-0.06012039981843914	-0.03675831614358126	-0.0073702197936209085	0.9804282836280734	0.9934271436513021	0.9905903965004156	45	9	41	64	8	19	19	36
SNORA33	3.0897001692941597	3.457505261594176	10.84423861811697	0.5186962432257803	-0.036785677346394714	-0.003301163850369265	0.8943573281002801	0.9967817050970286	0.9946121869183796	14	7	2	25	8	12	10	8
GTF2E2	4.745093802788981	4.819884219433392	29.15228882951365	0.02161563572659897	-0.03684089084484168	-0.006996379049454459	0.9946032808541465	0.9925671071993102	0.9917941995630681	53	10	43	53	20	21	29	37
KNTC1	4.639669706987213	4.771199359014892	27.61979464763416	-0.07754254372770152	-0.03693654485943615	-0.00754956145759057	0.9756107188843495	0.9934271436513021	0.9905903965004156	74	6	39	59	15	25	19	40
DNAH17	1.3046169419037688	2.369840569842056	3.658808976338059	0.11825140938827366	-0.03697777708778264	-5.484764901181188e-4	0.9869675008104261	0.9976381557680465	0.9976044585398781	2	0	2	20	2	0	5	7
UBN2	6.448009297656365	6.472761053614264	95.0232425305847	-0.01922989901845503	-0.03702643969418095	-0.013954130026095194	0.9922702779047612	0.989036459551485	0.9900688364323167	165	41	192	149	49	89	90	101
PPP1R3D	3.3143478989599866	3.5705819216114083	11.8269750904201	0.06861371989060445	-0.037057691285757095	-0.0035009053635923215	0.9874778279337881	0.9961162762327983	0.9955262211088176	20	7	8	16	10	11	4	19
FARSB	4.352683124577194	4.511434582389288	23.29029666363167	0.0714148352815532	-0.03710288833350468	-0.005186724673749624	0.9810059820138477	0.995048478686596	0.9930865998980168	65	8	16	39	17	28	19	20
MKNK1	5.847866472829784	5.92354248361697	64.51393571131953	0.05063302119649038	-0.037225826381900654	-0.008865405937550558	0.9815019850780279	0.9915660938410747	0.990542399310461	97	26	163	71	38	61	49	81
SLU7	5.9713690382750855	6.035151428295087	69.71750004265338	0.02913616675588286	-0.03743699020892189	-0.009806916204418616	0.9889080661226506	0.9912089859300759	0.990542399310461	112	19	131	120	50	56	73	78
PRELID2	2.168272722680808	2.6073217990480573	5.166680217782336	0.16831678385520862	-0.03750357723971774	-0.0019552196567404487	0.9696883306850723	0.9971465685084713	0.997377609243983	6	5	4	13	1	2	7	6
AKAP5	2.459361272915272	2.7834329261625963	6.0601642865557865	0.07172256957054478	-0.03751889762715419	-0.0023979447475082037	0.9874949676575001	0.9967817050970286	0.9965637962070666	6	4	15	6	3	8	3	6
DLGAP4	6.695856254427068	6.753801994283482	115.16583565855196	-0.03684659591980781	-0.03758320517073011	-0.011619830536020361	0.985755610345621	0.9908748545036212	0.9900688364323167	280	32	277	156	55	119	93	129
FAM136A	4.2170496075458495	4.336556802021515	20.226657416618355	-0.005193569374153858	-0.03769276252102226	-0.006802026680758906	0.9998347940238835	0.9934271436513021	0.991307880293085	52	5	30	31	14	19	18	23
YWHAZ	8.878703642383314	8.932227440781041	532.1481633611331	0.05616390737628644	-0.03776345089229617	-0.011523624966010802	0.9764509121493236	0.9915660938410747	0.9900688364323167	691	335	732	698	344	502	492	567
HLA-F	5.770920775200248	5.893884535805543	62.89026479842805	0.05407455411370891	-0.03777026643612122	-0.007362718762862382	0.9827050206216188	0.9932189826647789	0.9905903965004156	181	38	132	56	15	61	47	79
AACS	4.5389023973797435	4.699592299863742	25.873254054152998	-0.10930898965554399	-0.037802305514030916	-0.007727155189204507	0.9655829329454325	0.9934271436513021	0.9905903965004156	65	6	52	65	7	28	24	26
WHSC1	6.615621852968282	6.678138794444089	108.94791883997037	-0.10100867725325997	-0.03785446171800326	-0.011485441734579752	0.9558640057570282	0.9908748545036212	0.9900688364323167	311	33	208	197	40	128	98	92
MARCH5	4.437973171888344	4.694481254432919	27.017496506673865	0.14984153727442692	-0.037957075227793714	-0.005082288769868573	0.9662556848954404	0.9956481308188948	0.991307880293085	18	23	44	58	7	38	14	24
AC058791.1	4.834139028130177	5.044536747961599	33.660902418037395	0.03592289245004047	-0.038079000331584005	-0.004740688795733087	0.9915794050319251	0.9947626505086482	0.994180659546559	42	13	105	73	6	20	43	40
ATP6V0A1	6.284466334129912	6.31557808951411	84.96788352334521	-0.06788473830258944	-0.03824097330275572	-0.013728647224346819	0.9692402114220076	0.9890164247503433	0.9900688364323167	181	35	144	137	45	95	67	86
PHF19	4.058144401429811	4.288667132833327	18.795552379550088	-0.07270533214359265	-0.03828970516712741	-0.005663202782931289	0.97958151368102	0.995048478686596	0.9917941995630681	68	4	42	31	4	18	17	23
PI4KA	6.708629363861193	6.770753064685852	116.26772671071758	-0.0443934268118628	-0.038420340737587946	-0.011977344026034589	0.9815019850780279	0.9908748545036212	0.9900688364323167	379	38	220	171	41	95	96	161
ZCCHC17	5.0704746857709	5.166972249011272	37.984474802012294	0.09589846286584251	-0.0388172389965159	-0.007060276930958539	0.9673554351412984	0.9932189826647789	0.9905903965004156	80	30	55	39	14	37	39	33
NFKB2	5.049222711379394	5.2964120835626485	39.876130565203724	-0.0564558365893061	-0.038909814168577236	-0.004005035135778187	0.9854473851978847	0.9947626505086482	0.9960545756515746	118	7	109	83	6	38	30	55
PAIP1	5.760103501248832	5.8243018433312965	60.24336250258524	0.05461637169375949	-0.03905774049967641	-0.009149452122667722	0.9785931199476093	0.9908748545036212	0.9905903965004156	127	19	85	82	48	53	59	65
ATXN7L3B	6.051508492861525	6.088584437311568	72.61208485254699	-7.7002449069326e-4	-0.03912148898061821	-0.011080190388645219	0.9998347940238835	0.989036459551485	0.9900688364323167	114	32	110	139	43	67	78	67
SLFN11	6.586237017618085	6.6367023690717115	106.90628269146913	-0.00715465241903376	-0.03912873166352738	-0.011336718086278045	0.9993129304159729	0.9899056015111691	0.9900688364323167	226	68	195	133	38	114	100	96
METAP1D	2.0958820807853122	2.6078129798024507	5.1676680308829726	-0.23108623033708237	-0.039281653889204717	-0.0019263136352999618	0.9615670951264879	0.9971465685084713	0.9972191002487463	17	4	3	5	2	8	5	1
PDP1	5.056824980674616	5.130571505168922	36.572216012168546	-0.09359313990906185	-0.03938987606671676	-0.008737703654293893	0.966836511021626	0.9915660938410747	0.990542399310461	71	19	72	51	16	41	39	25
METTL16	5.161838534514693	5.250147637318494	40.01367246068039	0.11016114553063569	-0.039409800660844596	-0.00734464032943306	0.9640676221027934	0.9921403348278844	0.9905903965004156	85	23	30	83	20	36	39	42
STAG1	6.2353535045771835	6.304832767264104	83.96142371921756	-0.035038406294146	-0.03965219941156283	-0.010684781388475093	0.9874949676575001	0.9908748545036212	0.9900688364323167	222	23	182	100	46	91	68	88
GGA3	5.295330692927875	5.535983126316301	47.517010479746986	-0.03577149135588649	-0.03987416732109869	-0.003983232603648056	0.9915794050319251	0.9942008475585401	0.9960612532412075	159	10	110	103	6	34	44	70
PDCD2	4.932491182366503	5.030197679071659	33.54178985419388	-0.03179754691889001	-0.03993499433952301	-0.00919459723633635	0.9899643339244123	0.9915660938410747	0.990542399310461	79	16	46	81	9	28	31	42
BARD1	3.4445968168455354	3.6851543232017754	12.387328110926182	-0.08667953781376854	-0.04024193921591775	-0.004114517520924001	0.9800995313313102	0.9956481308188948	0.994180659546559	13	7	31	22	4	18	10	7
PTGES2	3.336771521615003	3.8249431605626927	12.942843590033041	-0.034437909138149016	-0.04027330113316697	-0.0017566246650228328	0.9947474496966591	0.9956481308188948	0.9975093858759697	58	4	11	32	1	8	7	27
POLE	4.820647331830531	5.151703264195952	35.80853230525446	0.12323703990091268	-0.04039773085332671	-0.0018975532521644024	0.9706715888708973	0.9954060299389312	0.9976044585398781	192	6	70	29	7	38	33	38
SLC36A4	4.667095809416459	4.815664048229205	29.308279948845517	0.19380673184528815	-0.04042839738677017	-0.006122655925277077	0.941663704794914	0.9934582186468321	0.991307880293085	30	16	79	28	16	17	33	37
PBX3	5.294822766225154	5.38127782938158	44.16867918462849	0.13329009282954002	-0.04055225378486288	-0.0074806740424648585	0.9531880190895792	0.9915660938410747	0.9905903965004156	114	24	38	52	29	41	43	44
COPS6	5.520242885179754	5.623792517574869	51.47273402649526	-0.11421169549891799	-0.04061294022274231	-0.008779199171133458	0.9585898140567911	0.9915660938410747	0.990542399310461	167	13	89	74	25	64	44	42
UNC5B	5.401029985703129	5.475312231980874	46.65367891990186	-0.02083198007246893	-0.04065224715381094	-0.00907529772232514	0.9946353317695286	0.9908748545036212	0.990542399310461	108	15	98	54	28	32	58	49
TPST1	4.881062831932178	5.009321595896099	33.009058630994396	-0.013033682125064271	-0.040876415929741367	-0.0072634279266141025	0.9974580930275585	0.9925297263637471	0.9905903965004156	92	9	32	76	18	22	29	50
HAT1	5.188328150056239	5.277628644807804	40.76505697894964	0.004138031059104636	-0.04100018293507451	-0.008528988693695677	0.9998347940238835	0.9915660938410747	0.990542399310461	67	27	86	56	13	46	31	41
HNRNPH3	7.6850424509669795	7.720740620692918	227.75590232334582	-0.006126681980587534	-0.04115523581769642	-0.013963156892140336	0.9994931493415813	0.9882068466470206	0.9887614540848269	416	68	378	410	155	221	204	245
MAP3K11	5.277504375403208	5.5422251902956825	47.71667856663908	-0.033152958959058544	-0.041357600287833696	-0.003382601114922279	0.9925587243519379	0.9942901791657082	0.9969421387588883	162	8	134	82	7	29	60	59
ZNF582	1.269791859000861	2.0807966571735936	2.78544046322955	-0.48449715418776546	-0.041537165369114615	-0.001366239893769014	0.9172636276224087	0.9971465685084713	0.9975093858759697	5	2	6	6	0	0	2	7
KIF18B	1.3807665983274768	2.1644818646051367	3.165726816089613	0.007085044169266877	-0.04164910813035864	-0.0010307011346110569	0.9998347940238835	0.9971465685084713	0.9976044585398781	10	0	1	7	3	6	1	2
STK17B	6.810213429512261	6.9120603035627415	130.26738382109264	0.15810255010489704	-0.04174184060375948	-0.008951048517994166	0.9399059438533546	0.9915660938410747	0.9900688364323167	120	98	277	182	48	110	131	141
GNAI2	8.433813287731725	8.483780790646115	388.84597364516156	0.0029518715608831464	-0.04191810652612421	-0.012287928767134805	0.9998347940238835	0.9891666578714389	0.9900688364323167	651	225	811	397	196	427	317	385
NRIP3	1.4744657486392212	2.17482953903665	3.3853834600094137	0.09992549485432413	-0.0419887048027204	-0.0019927260540522074	0.985307776008429	0.9971465685084713	0.9961058185126923	4	4	3	8	0	1	2	7
NRARP	0.9752311943853947	1.8755164200807135	2.618958872688609	-0.13545018899302438	-0.042085564632496	-0.002247161126939026	0.9815019850780279	0.9976381557680465	0.9930637371276985	5	4	2	2	0	0	5	2
C9orf114	4.022177584276641	4.477107075500497	21.323787706808243	0.07882382118781876	-0.04209753666548802	-0.001128656916518288	0.9836002532106329	0.9956481308188948	0.9976044585398781	91	2	28	62	2	17	26	24
L3MBTL3	4.41594496749663	4.557736836188403	24.57730867689061	0.2344209389633936	-0.0421470095374936	-0.005911797822588885	0.9252182185474855	0.9934271436513021	0.991307880293085	23	21	43	36	9	18	26	27
PDE7A	5.575197354475292	5.712180611124399	55.361427401133916	0.04398883306852549	-0.04224967618442614	-0.007079810777462035	0.9876417465837222	0.992360442240195	0.9905903965004156	140	13	117	45	41	61	56	43
RPS6KA1	5.263966959495765	5.332868185523245	41.78951280156668	-0.09286270536234255	-0.04225804388497816	-0.01220244998740949	0.9625094951629696	0.9891666578714389	0.9900688364323167	93	13	73	89	19	41	31	53
DHX36	6.2631951402790405	6.299713534582213	84.04991800852397	-0.01422798003476827	-0.04228860211216812	-0.012957119544524684	0.9947917196018834	0.987258708235639	0.9900688364323167	150	29	140	154	53	64	81	106
RPLP1	8.54250344555865	8.6627384149489	441.66181590035285	0.176681542006588	-0.042460358745646826	-0.008649776633180005	0.9391952952978686	0.99219890182703	0.9900688364323167	898	290	315	408	332	404	395	497
THAP9	0.9587196134637593	1.7888190500999726	1.7463505800514256	0.09278821788421633	-0.04249156969908611	9.471781046733712e-6	0.985307776008429	0.9971114111019838	NA	6	0	3	6	0	1	3	2
FBLIM1	5.409423064779305	5.5871454220500585	49.47951570495317	-0.05127809312316351	-0.04270539244179051	-0.006415235235538019	0.9852419088954197	0.992360442240195	0.991307880293085	152	7	113	106	14	44	45	62
FAU	7.2866692227720185	7.314390662389431	171.78790992651798	-8.117575371462996e-4	-0.04286996057211368	-0.014139657080867141	0.9998347940238835	0.9868263911390409	0.9887614540848269	426	87	218	231	94	133	162	217
KCNE3	4.042274140250915	4.338460061261069	21.288865641761667	0.47782428825246426	-0.042981618383501084	-0.005717014321320782	0.872657968616461	0.9956481308188948	0.990542399310461	10	23	33	29	7	10	27	24
BACE2	5.07560940673436	5.1977271540901855	38.00319941988185	-0.04799283703159891	-0.042991431635065525	-0.007420959392128564	0.9864627916650743	0.9915660938410747	0.9905903965004156	87	15	35	103	16	47	26	38
RP5-966M1.6	0.8485501755260867	1.9188902657099576	2.0502053261953277	-0.5155797587133225	-0.04325904087183687	6.061147591589247e-4	0.9172636276224087	0.9971465685084713	0.9976044585398781	9	0	6	3	0	0	6	1
KMT2C	8.788141434166405	8.843644956774487	496.26206006138796	0.017902848574173978	-0.04326317989054081	-0.01230686158420832	0.9946353317695286	0.9891666578714389	0.9900688364323167	1141	111	1243	874	215	447	452	575
CEP170B	5.371005553481515	5.7020531940389	53.46698008987699	0.053540799659919196	-0.043293226975008904	-0.002328089385443217	0.9883002295979952	0.9947626505086482	0.9975093858759697	206	10	93	140	4	45	64	54
HNRNPU	9.31510729150962	9.333087657509436	698.7567165743104	-0.025742173430659803	-0.04329932226032786	-0.018091164315704365	0.9877614653203707	0.9872064341968825	0.9862201563789315	1605	208	1247	1258	380	645	677	738
AC002044.1	0.6867304795535205	1.7656112460277338	1.831134329900168	0.14063682446344544	-0.04337305115422812	-2.6458948606839167e-4	0.9827050206216188	0.9971465685084713	0.9976044585398781	8	1	0	5	0	0	3	3
MYO16	1.614485419454178	2.4229423661938965	4.080892194660698	0.2447831357328783	-0.04346343177392541	-0.0012218324710803	0.9657676564956318	0.9971465685084713	0.9975093858759697	18	0	1	5	4	6	1	5
IPO7	7.6556290119902695	7.672300820834899	220.0649313302257	-0.054067134502594684	-0.043592758712832455	-0.019056826662892306	0.9726977852496574	0.9850178512593886	0.9860802660642118	438	83	381	395	119	226	186	233
MAP3K7	5.914479718348755	5.951360023875256	65.73593662741534	-0.012565175028856245	-0.043773134104701884	-0.012192991182522704	0.9955655877374917	0.9871591018768178	0.9900688364323167	115	26	100	128	39	49	72	74
CYBRD1	7.368488181506214	7.467226419449836	192.33787224535484	0.14255819057707006	-0.0439161183986106	-0.009425386588017871	0.9459405830693531	0.9909688787521539	0.9900688364323167	198	107	352	188	146	176	209	172
RN7SL4P	7.879502083341021	8.068105665962795	293.49561383975634	0.3299666497642494	-0.044131011407926905	-0.007593511631517768	0.8789170918492869	0.9934163142359341	0.9902685058063424	277	286	214	335	171	242	276	342
DDX42	7.358509374056483	7.3828195555469	179.21714616893348	-0.05767828993482933	-0.04419028976663967	-0.018835738126479592	0.9720341563248318	0.9850493749690757	0.9860647953086276	421	64	356	331	71	160	153	221
IL15	3.223274441068614	3.476942479518025	10.804854930121486	0.04130988111090189	-0.04430396977212185	-0.003557425225676223	0.9925587243519379	0.9956481308188948	0.9955262211088176	13	7	25	9	6	5	18	8
CEP44	3.9818449845906105	4.139999523994715	17.97284378142713	0.2411046469289079	-0.04439057574986513	-0.0048861961464671195	0.9347857890188003	0.9938297737696401	0.9930865998980168	16	11	19	41	11	12	21	19
PRKAG1	4.802930784611257	4.896074206940492	31.099260923182527	0.035315989173802555	-0.04447071918450202	-0.007523975720825963	0.9889080661226506	0.9912089859300759	0.9905903965004156	52	23	48	48	11	29	21	41
RP11-355B11.2	1.63459444969807	2.4192847196231857	3.6960835674428556	-0.06631379861998835	-0.04459414481284054	-4.984533512834873e-4	0.9910758532894405	0.9967817050970286	0.9976044585398781	18	1	3	9	0	1	8	3
KLHL8	4.8704284205086115	4.984499610707434	32.57789168607824	-0.028480062245194726	-0.044656994751391905	-0.008295710720590047	0.9922427327467419	0.9912089859300759	0.990542399310461	46	16	74	71	9	28	40	28
CBX7	4.462890969146484	4.759140639545764	26.749907432436697	-0.1148139174602876	-0.04470320587306834	-0.003788492306176534	0.9713074769930156	0.9938297737696401	0.9959083699983945	66	5	79	59	4	13	28	44
SQRDL	4.083527268431522	4.20202603430477	18.556924590921554	0.10656564871071544	-0.04476152770385231	-0.005595022303273614	0.9693224933613489	0.9929306160782122	0.9926873515461185	25	8	21	44	12	16	19	19
TXNRD3	1.7024499560628925	2.193692582325895	3.416163033025594	0.05590554993612416	-0.04483693269042138	-0.001803734715857326	0.9915794050319251	0.9967817050970286	0.9972913432091962	7	3	2	7	1	2	2	6
NUDCD1	4.129562263640278	4.2188401380417435	19.04226567092796	0.10129862694925748	-0.044930035735628704	-0.00475208186159937	0.9674784770362737	0.9921403348278844	0.9955262211088176	32	13	27	25	10	15	19	21
PHACTR3	3.1298132569381525	3.584518646050164	10.590633492322256	0.09030644456925128	-0.044978496737447596	-0.0023017405632481994	0.9815019850780279	0.9956481308188948	0.997377609243983	47	1	29	10	2	10	13	10
NLRP1	5.754819537229281	6.195212913199753	76.45475913618145	0.25626856598592285	-0.04498296094057734	-0.00201741336474491	0.9415176067371352	0.995339153718258	0.9975093858759697	217	3	310	86	18	58	81	95
RP11-180P8.1	0.9543999607092132	1.7816282318620293	1.715091702864418	0.10486011323202055	-0.04508211557692733	-8.712593965563492e-5	0.9816899068223787	0.9967817050970286	NA	7	0	3	5	0	1	2	3
ANAPC2	4.196770802971589	4.374619197139055	20.20818586742642	-0.09935473727457642	-0.0451094365472487	-0.008253197067392252	0.9698173588136703	0.992360442240195	0.9903828249807678	52	5	46	45	5	18	18	26
RUNX3	3.8652662414499024	4.35037246731436	20.08870425146208	0.3687589580061446	-0.04522410525185454	-0.002373359666247423	0.9246248306871511	0.9956481308188948	0.9970185019795518	14	6	100	13	6	7	30	25
AMICA1	4.412183049890557	5.072294593825161	34.15702068987864	0.803365104900405	-0.045314571521558565	-0.0016138449586395247	0.802102130119469	0.9960190957487849	0.9975093858759697	24	5	200	9	11	18	31	58
ZNF761	4.5963273024360465	4.8252419599130905	28.390220215004884	-0.24792599185835154	-0.0458223647747819	-0.004634947488634694	0.9246221550807506	0.9932189826647789	0.9943582299093416	91	7	68	46	7	13	49	25
WDR73	3.200058849392686	3.588522678295219	10.973738233520372	-0.11689908548821329	-0.04594889960898828	-0.003574216967023118	0.9758034836235631	0.9955190223846692	0.9955262211088176	18	1	32	21	6	4	9	22
IMMT	5.921140074853911	5.962596773072111	65.84133261736659	-0.051425926661345045	-0.04607740187727352	-0.014909073818957376	0.9780413087027092	0.9855294079112882	0.9881564753378228	191	25	108	99	29	57	62	77
ARHGEF19	2.347824030580709	3.0142196203643348	7.186553627303914	0.4549787401169194	-0.046282411129186685	-0.002228105544162141	0.9204151040763384	0.9966458810783244	0.9962183897486692	23	7	2	14	0	4	11	6
RP3-331H24.7	1.3200882449311964	2.1074465984677855	3.1437957897637383	-0.4160778211514619	-0.0464519519582279	-0.0017854141512649356	0.9391952952978686	0.9971465685084713	0.9962183897486692	6	1	7	1	3	0	7	2
ARHGEF9	4.063342137797703	4.267087415022555	18.943516450562267	-0.3160291279860755	-0.046465132808883	-0.005870224943066693	0.9024385258067881	0.9933162984270443	0.991307880293085	42	5	46	32	8	21	26	8
ATXN7	6.5073602864078195	6.563210369240938	101.44655160420189	0.0037133198760345705	-0.046659449871780743	-0.01153074876259295	0.9998347940238835	0.9872064341968825	0.9900688364323167	169	49	241	115	51	64	115	124
WHSC1L1	7.595290297032708	7.6201631989306255	212.05704810846888	-0.031118294958168508	-0.04670071238888361	-0.01754667197053126	0.985757572335761	0.984256125947396	0.986611169082293	377	69	432	394	115	171	206	254
LINC01359	1.017546770062652	1.9169404924228124	2.0837668183951394	0.22151203694861119	-0.046720698377544036	-5.8204209639940356e-5	0.9655829329454325	0.9968194048801455	0.998767999021166	2	0	7	8	0	1	4	2
GNB4	6.2644103878332125	6.362369095479161	89.08392046872066	0.15950548969132247	-0.04682330983218774	-0.009566953286090578	0.9396068321615777	0.9903010166321735	0.9900688364323167	95	69	117	118	51	95	77	82
STAG2	7.240552241133251	7.298177246466004	169.83924865451547	0.04232574760509232	-0.04685340142169753	-0.011880638070384851	0.9819111881203505	0.9873716764068236	0.9900688364323167	262	52	360	225	126	139	169	194
KDELR2	6.5797776534174615	6.652917727760526	108.87117538698297	0.0787534611136768	-0.04701374625149476	-0.010305441767469925	0.9698173588136703	0.9890164247503433	0.9900688364323167	184	63	117	135	80	105	120	87
DOPEY2	4.941569684390932	5.087984185972071	34.56048732450903	-0.07174301837123656	-0.04715570253711007	-0.008204765214823207	0.9766583433479039	0.9908748545036212	0.990542399310461	126	7	50	68	13	35	30	39
RBMX2	3.962251316757921	4.1041524110223975	16.736429295367152	-0.06526571457489998	-0.04740690826625848	-0.007484735607384358	0.9800995313313102	0.9915660938410747	0.9905903965004156	44	5	22	37	8	11	17	23
URB1	5.320887934298939	5.584957100366966	49.26101273232053	-8.344978580760762e-4	-0.047446517182518945	-0.004023415195575698	0.9998347940238835	0.9932189826647789	0.9959083699983945	198	13	79	111	5	41	39	72
SNX25	5.552682644408536	5.6143973389604955	51.60321227506956	-0.03482884867641803	-0.04753780240443632	-0.010967487288351773	0.9876417465837222	0.9873716764068236	0.9900688364323167	108	18	63	110	31	44	62	45
CPT2	2.9966907691840783	3.4067217960070555	10.57314493770026	0.5133454401978826	-0.04755250598855995	-0.003995502991332501	0.881790628040044	0.9956481308188948	0.991307880293085	17	13	3	18	2	11	8	10
RDH14	3.429897203601291	3.767174287425002	13.088732300061135	-0.03758949064169817	-0.047601945538820314	-0.004137237086149107	0.9941280412113553	0.995048478686596	0.994180659546559	30	10	19	26	1	6	21	12
SEMA6A	5.083607074616859	5.3233352776970575	41.20414517913742	0.05748290949602492	-0.04776095576997093	-0.0046749392960241856	0.9857366043214021	0.9932189826647789	0.9940111885056264	62	10	170	46	12	50	28	44
SERPINB6	6.513540659637816	6.552195159517692	100.26988919083567	-0.02975775166141158	-0.0478105544587154	-0.014836040232319506	0.9877308001245122	0.9848014341673977	0.9881564753378228	197	39	240	133	48	94	86	116
MED8	4.235063061736862	4.398517010912305	20.792862177554785	-0.09837134807091376	-0.04798501906942668	-0.008075642087945948	0.9698173588136703	0.9915660938410747	0.990542399310461	46	4	43	45	10	12	23	29
LONP2	6.758843849504552	6.782658471236795	117.80066072571054	-0.05260296262573636	-0.04801268420507173	-0.018709878927883766	0.9747825895051179	0.9828025435914152	0.9860647953086276	256	40	201	225	61	92	119	140
SFXN5	3.228762958974061	3.5346557940895735	10.356013167740274	-0.15479779250916034	-0.04803290911360459	-0.004816996755503212	0.9618226515727586	0.9943149313723668	0.9926873515461185	34	3	20	21	2	5	10	18
ACSL3	7.009274374725728	7.100876174882749	148.0408648683194	0.101338148428554	-0.04833346610852916	-0.0094226033213928	0.964585368293182	0.989036459551485	0.9900688364323167	180	64	140	391	95	115	173	147
CDHR5	1.6799113982297431	2.283261256282792	3.718788797883924	0.061327344373542945	-0.04837665955817791	-0.0020292821518260555	0.9910758532894405	0.9967817050970286	0.9965637962070666	6	4	5	7	0	1	4	6
FUNDC2	4.946324124730611	5.00848817151284	33.31342564372895	-0.052754911759493255	-0.048551505140056	-0.010797769814166854	0.97958151368102	0.9873716764068236	0.9900688364323167	73	17	62	51	13	23	39	37
TRMT112	5.361734250277498	5.426722379660025	45.46257215376841	0.07643600645774987	-0.048688698310968274	-0.009090853819722787	0.9722684167729256	0.9875318647931389	0.990542399310461	77	21	46	93	30	39	42	52
TDRD3	4.448573469042198	4.606650181566369	24.8454502179308	-0.10288066030121541	-0.048722427315198165	-0.006447376473299608	0.9698173588136703	0.9915660938410747	0.9905903965004156	40	7	55	37	17	11	39	24
YIPF1	3.884395591540134	4.033585475221849	16.437593089067853	-0.007198137137402491	-0.04878335555881446	-0.005120179481665085	0.9998347940238835	0.992989672372756	0.99270161252123	41	8	15	23	11	13	23	11
FAR1	6.598130390234262	6.679567874797517	110.38978260277273	-3.168270849767642e-4	-0.048806701703119605	-0.012746230940939463	0.9998347940238835	0.9882068466470206	0.9900688364323167	169	38	160	171	92	134	88	93
MEG3	7.219316515458353	7.310323337755281	171.44085665460676	0.01422801843648061	-0.048845317434408585	-0.009840213605319104	0.9959999011876064	0.989036459551485	0.9900688364323167	248	98	162	418	85	91	175	253
SMEK1	6.915887210040025	6.947389561286512	132.34690828477778	-0.04600576411178607	-0.048871919601072816	-0.01716419056679373	0.9786531887845735	0.9836954201012534	0.986611169082293	270	40	256	229	76	123	136	129
ARL1	6.007702168998165	6.075902860188311	72.57169764463713	0.11683027216095891	-0.048968003853076064	-0.01012587567590273	0.9521575944064621	0.9875318647931389	0.9900688364323167	117	37	81	96	58	68	70	71
CTD-2006C1.2	2.983868687531109	3.316692914175912	8.878848607584114	0.06609679165928975	-0.04898403489871969	-0.003669386166370008	0.9874949676575001	0.9951807533700772	0.9943942555003042	10	2	13	32	4	9	5	13
GLUD1	6.417423349146444	6.462359654901067	94.83900491987792	0.025645535605118203	-0.048984698539654335	-0.012033917075884578	0.990706085461104	0.9852917997177901	0.9900688364323167	152	42	152	130	68	74	111	92
MOB1A	7.1871678146882445	7.274135832654484	168.27939370975093	0.10871404737238897	-0.049019698392749396	-0.010564939869806578	0.9597535167532222	0.989036459551485	0.9900688364323167	196	119	250	186	106	173	165	144
CCND1	7.925112608262982	7.995813478820502	275.91390025985265	0.01941542926214392	-0.049137631063614934	-0.011509836326917192	0.9946353317695286	0.9874227383549511	0.9900688364323167	597	158	273	678	87	189	332	299
HPGD	4.094141863583994	4.7331330421845665	27.399433201482623	1.1974218620974706	-0.049750162554164104	-0.0030654206817077537	0.743020251209665	0.9956481308188948	0.9943942555003042	11	10	125	3	16	23	30	27
CNOT8	6.347372985135607	6.412700249181429	91.76562158560245	0.09826112777832495	-0.04981465281121618	-0.01110647650709663	0.9615670951264879	0.9872064341968825	0.9900688364323167	130	49	177	91	62	78	79	112
NDUFS6	3.983153049384242	4.247154532455053	18.842063505266278	0.09441910844637501	-0.04983788985135578	-0.005167551456706824	0.9764641537273169	0.9934163142359341	0.9923397348352475	49	2	18	39	16	11	20	26
HDDC2	4.735975803374054	4.835055467484664	29.850176972138893	0.0028917732607876127	-0.05029896951734448	-0.007646982247630449	0.9998347940238835	0.9899992592584242	0.9905903965004156	64	14	33	39	22	36	26	22
AADAT	2.2376436927337227	2.641539409409206	5.450790198427528	0.22411475333665362	-0.050302967259858965	-0.002473320311614516	0.9550257734900612	0.9956481308188948	0.9961058185126923	12	6	3	8	1	6	4	5
CNN3	8.066252948803067	8.097895991420893	296.4668230353053	-0.039458611301434895	-0.05031558134759863	-0.016604145259272597	0.9815019850780279	0.9839910390823338	0.986611169082293	609	165	588	463	97	285	314	263
PSME4	6.525856342626625	6.5625782052303	100.96403351839601	-0.05184427555831959	-0.05039858975670633	-0.015814501898357446	0.9764795356393171	0.9834336017718858	0.9881564753378228	173	44	217	194	39	80	117	101
PAPLN	4.206276204921476	4.342945992661014	20.672530059315857	0.028989049295461707	-0.050512719203931584	-0.006450879327874619	0.9936818147095478	0.9915660938410747	0.9905903965004156	56	15	21	28	7	21	22	16
XRCC6	7.206460315933318	7.233477306897638	162.05882752112188	-0.04364309157905761	-0.0506384621534665	-0.016719949560124663	0.9793073018897606	0.9828025435914152	0.9866495896186781	347	64	209	312	94	159	166	146
RP11-568K15.1	3.092704519609748	3.3816343291138398	9.733401577475773	0.04184013748967094	-0.050709747864732146	-0.004510503448739886	0.9916981801122059	0.9947626505086482	0.9926873515461185	23	8	15	15	1	11	8	9
C5orf22	4.288936560772618	4.442332667181927	22.057553079039632	-0.030416919556634663	-0.05093241251695447	-0.006591489644112673	0.9936982679612568	0.9915660938410747	0.9905903965004156	43	8	19	54	14	29	15	19
MAP7D3	5.087190322953415	5.26268656175357	39.326846407469496	-0.03992245863148803	-0.05104250934326745	-0.007081298717974371	0.9889080661226506	0.9908748545036212	0.9905903965004156	151	6	65	57	19	33	30	57
ENAH	8.068683387794422	8.12756126255642	302.0519281320324	0.017039152797063313	-0.05107460166240754	-0.012173797456203209	0.9947474496966591	0.9857508213158932	0.9900688364323167	1065	120	335	388	151	221	343	333
PPM1F	5.702359958622707	5.849305402397756	60.29204211215964	-0.22588522158104285	-0.05110222132408074	-0.007740051888298627	0.9172636276224087	0.9896056511231291	0.9905903965004156	186	20	136	92	16	86	32	57
SEPN1	6.853327535416091	6.954742383104382	133.51694863727096	0.034498160719152335	-0.051162924177340106	-0.00967005737633328	0.9885925165994837	0.9882068466470206	0.9900688364323167	340	96	149	231	32	81	161	156
SF3A1	7.1708415777592105	7.1990105354547715	157.80567911525196	-0.052421284186589784	-0.05122678479232255	-0.018594623670861087	0.9756107188843495	0.9827944233360043	0.9857517218777695	296	51	315	303	82	151	133	181
METTL21AP1	1.6166536891079628	2.2182585873255984	3.2148790393665454	0.0691985344068354	-0.05134808642278424	-0.0017021668522630296	0.9899643339244123	0.9956481308188948	0.997377609243983	2	1	8	10	1	1	5	4
GSE1	6.5712107000140625	6.652456602840915	106.76829256223311	-0.034254364564521106	-0.05139516392717833	-0.011845226651237635	0.9877308001245122	0.9857508213158932	0.9900688364323167	336	38	183	221	25	87	105	128
ZNF320	4.500824539188295	4.608147478117851	24.634538768528035	-0.02224129217203779	-0.05144665356459068	-0.008926102935518068	0.9947474496966591	0.9891666578714389	0.9900688364323167	53	9	28	65	11	21	27	25
ADAMTS2	6.746442469940034	6.849547669026893	123.27538960688702	-0.0010015355128566593	-0.05156191449186689	-0.009380304832334846	0.9998347940238835	0.9875318647931389	0.9900688364323167	427	65	143	208	30	73	140	159
ANKRD65	1.991348629038707	2.456180880985357	4.575447991202653	0.22248780433648177	-0.051579051607600596	-0.002296647988218953	0.9603416201798531	0.9956502065306388	0.9961058185126923	9	5	2	8	1	2	5	6
SRSF11	8.012831884250936	8.024193441565886	281.29345591115396	-0.05063329903436463	-0.05164780999180972	-0.02284451646899632	0.9730154560354022	0.9822100525291187	0.9819992286660378	649	106	502	442	147	222	294	317
RP11-505K9.4	0.7456685359207547	1.7411529994915325	2.151288351323172	-0.13022404941019225	-0.05186102862608838	-0.0023423472240223734	0.9836002532106329	0.9974079087936698	0.991307880293085	1	3	2	5	0	1	0	5
PTMS	7.835180018505856	7.883813083210547	255.9361298122326	0.02643631940452548	-0.05192236241447152	-0.013857280183779738	0.9899643339244123	0.9848354305900433	0.9881564753378228	648	163	384	254	110	194	250	315
SDF2	3.799540387884332	3.9245823014943877	14.773072065626941	-0.038310790083444055	-0.05210376768873111	-0.0070341800619849884	0.989721705359734	0.9908748545036212	0.9905903965004156	28	7	22	33	6	10	17	17
RB1CC1	6.516297132575621	6.602627287948887	103.95245644733374	0.024439607412015184	-0.05220039370982171	-0.010715947245979305	0.9924597328746785	0.9871291687475382	0.9900688364323167	130	26	235	203	68	97	113	93
PHF12	5.91650928197709	6.083468018468674	71.07720726521995	-0.03627517449345755	-0.052406129658155685	-0.007304760125624143	0.9904641134828406	0.9891666578714389	0.9905903965004156	173	24	178	158	10	44	79	94
CPNE3	6.29298982685733	6.339902019785416	87.0641783672001	0.062451039704505204	-0.052443317829826266	-0.012231639340019518	0.9748961759682117	0.9840876325453765	0.9900688364323167	118	49	110	164	52	74	85	95
SLC12A6	5.872136487310115	5.9378236424899935	64.91796196629758	0.00788426494401814	-0.052601228908409556	-0.012157248938176232	0.9992429693795375	0.9850523277239019	0.9896221101555701	98	22	171	93	35	59	61	71
MMAB	2.8403054353051833	3.366045656410522	9.726590855998793	0.20718772693139628	-0.05268192960781768	-0.0028886936662331523	0.9674784770362737	0.9956481308188948	0.9955262211088176	17	2	2	28	9	16	4	7
ATP5B	6.881580429827903	6.918372237028339	130.11952935089647	-0.0016898132122166753	-0.05269217959245826	-0.01471270053245831	0.9998347940238835	0.9828025435914152	0.9881564753378228	306	56	143	214	82	114	109	161
UBE2V2	4.6729334277818415	4.758886988776958	28.412940617931863	0.11523562378071589	-0.05275772053236641	-0.007457649003329041	0.9603416201798531	0.989036459551485	0.9905903965004156	42	22	39	40	13	27	25	29
FLT4	4.925658266059627	5.394259346159907	42.68527674799754	0.18323203233076363	-0.05279073529791932	-5.584536877423858e-4	0.9601645370398104	0.9938297737696401	0.9975093858759697	112	2	183	53	7	41	42	47
SETX	8.211576743153959	8.225066729687276	323.4282343010377	-0.047541503048058396	-0.05279423757752494	-0.0222697037394622	0.9756107188843495	0.9822100525291187	0.9819992286660378	709	112	625	526	170	268	309	381
ATP1A1	8.767912277869925	8.795728786377726	482.75046212066286	-0.010003577293047999	-0.052810078966335945	-0.017206459973461836	0.9959999011876064	0.9834105321289761	0.9862201563789315	745	288	667	954	218	390	513	517
CDC42BPB	7.365310426714755	7.485288937772238	191.38369979559556	0.035814097576072366	-0.05295590417937474	-0.008508669152778274	0.9885925165994837	0.9882353943694944	0.990542399310461	727	37	355	362	54	172	194	202
SGMS1	5.110104317526303	5.198980404295884	38.112540130423376	-0.0670820429418259	-0.053030078853335015	-0.010314237379984366	0.9762000666027036	0.9872064341968825	0.9900688364323167	109	11	57	56	23	26	50	37
RBM25	8.545602049928474	8.560801413312179	408.67863242748086	-0.04783328553555003	-0.05320851284075983	-0.022286933454315934	0.9756107188843495	0.9822100525291187	0.9823379448881439	873	137	771	680	226	391	374	432
ZNF394	4.242978545767438	4.483138963499822	22.49475600171668	0.03245243806445003	-0.0533528276775722	-0.00563170909027323	0.994535000508437	0.992360442240195	0.9911974040086489	29	12	77	26	5	27	12	27
NOP56	6.000535993409955	6.097016276925772	72.01675270058792	-0.04922201330473741	-0.0534415956256183	-0.010476721233996	0.9818969388685944	0.9864382334412433	0.9900688364323167	254	24	85	150	23	77	63	72
DOCK9	8.062316024703781	8.131535846399766	302.73401812739553	-0.0149792293177095	-0.05357482186173269	-0.012557759969601083	0.9949440772324171	0.9855294079112882	0.9887614540848269	479	87	872	495	138	328	284	264
XPO1	7.750217842421503	7.813011013682358	243.2961017067492	0.0430533965147851	-0.053760130557231944	-0.012507146606920837	0.9828878495986467	0.9850493749690757	0.9887614540848269	363	88	263	561	174	224	249	236
TSEN54	2.1399448842153808	2.9998117307116243	6.21015934867686	0.0848076989563369	-0.05377906473604266	-4.698170815366052e-4	0.9884508159398173	0.9956481308188948	0.9976044585398781	27	0	12	17	0	9	2	9
ABCD3	5.28179201169609	5.414263034319343	44.691170129334566	-0.017390890167684993	-0.05383197146809408	-0.008923974127535962	0.9953154670654956	0.9887269332358188	0.9900688364323167	96	30	68	91	8	34	58	39
MED15	6.9567905277733555	7.0343774932053496	139.76402474970084	-0.04838357720084174	-0.05393157899086499	-0.012119257286910032	0.9812902865015661	0.9850178512593886	0.9900688364323167	433	32	278	265	50	107	166	143
MIR99AHG	2.3988933783380477	2.7836632167640882	6.391588544394198	0.07908007500683369	-0.05393770353451077	-0.0030727433098898466	0.9874949676575001	0.9956481308188948	0.994180659546559	9	4	9	3	6	9	2	6
CCP110	5.420860389384985	5.481120517918134	47.223773611313305	-0.036737569281839307	-0.05401206692318746	-0.011255030483404736	0.9874949676575001	0.9850493749690757	0.9900688364323167	86	28	83	65	22	47	30	61
TM7SF2	1.6874131768481786	2.430180177102578	4.211476485556591	0.5058863312400416	-0.05410397634031407	-0.0017639398556883526	0.930061397647959	0.996194545489019	0.9970185019795518	11	3	0	12	1	6	2	4
TTC39C	4.143039634705011	4.262321063190185	19.173946516441323	-0.004373636101481384	-0.0541463374467373	-0.008106731239446038	0.9998347940238835	0.9892195554255073	0.990542399310461	38	11	44	25	6	14	19	24
ZNF584	1.7896203615280672	2.4698340650455735	3.9794311306005805	-0.05640913385527681	-0.05430283059731909	-0.0014207870023434837	0.992151751979832	0.9956481308188948	0.9975093858759697	7	1	8	15	0	7	3	2
SUZ12P1	3.979124823539229	4.124817527024231	17.3361396600872	-0.07141753444961439	-0.0543420132127181	-0.006867568334392227	0.9798018370447338	0.9908748545036212	0.9905903965004156	26	6	28	37	11	18	9	24
IFNGR2	5.545669866239813	5.726813554704318	56.36994421146928	0.1374174749825939	-0.054353267826302266	-0.007769431685447573	0.958705985318766	0.9908748545036212	0.9900688364323167	62	45	142	75	11	65	45	51
ITM2A	2.966053205057074	3.544810350468141	11.261483118965678	0.7326014022911332	-0.05441959550224254	-0.0034278402365125514	0.8661490639950288	0.9956481308188948	0.9926873515461185	2	7	43	7	5	4	17	12
CNOT11	4.981031705271933	5.087242914068248	35.69673930461404	-3.77629345467994e-4	-0.05444407520180139	-0.008501282901074665	0.9998347940238835	0.9883318505248763	0.990542399310461	56	26	48	69	12	26	49	28
CTR9	6.104984105426774	6.159596380105276	76.00599127012048	-0.018613565657597902	-0.05453425402506476	-0.0137104072605967	0.9946353317695286	0.9834805473415316	0.9881564753378228	204	43	96	137	24	62	81	81
INPP1	3.6533068457102735	3.8517811814499705	14.10336327962035	0.02689578634413186	-0.05535138500169229	-0.005487242321387758	0.9947474496966591	0.9921182821046759	0.991307880293085	19	4	37	17	10	10	20	11
SLC25A11	3.7241697968648664	3.9100510147603664	14.56110862869602	-0.04919443132427081	-0.05538850364815965	-0.006957288140537256	0.9876417465837222	0.9915660938410747	0.9905903965004156	38	9	19	29	3	15	10	18
ARHGAP4	4.998393181398842	5.224714443616522	38.06512918201676	-0.019463572312595503	-0.05549188774364611	-0.006008752484769936	0.9956838245890972	0.9908748545036212	0.991307880293085	128	12	105	50	5	27	37	53
RPL10A	6.968662177249742	7.014613928548346	139.39648866764267	0.011723049539628386	-0.0555062503591838	-0.014144246732608218	0.9959999011876064	0.9828025435914152	0.9881564753378228	337	81	135	226	69	140	125	139
MRPL38	1.8242375433832592	2.6216584638298572	4.3983971934672415	-0.040673101620389084	-0.05553173627088368	-9.022033080166387e-4	0.994812241972963	0.9956481308188948	0.9976044585398781	26	0	5	7	1	2	2	11
ZNF700	3.875685662333393	4.038283104560273	16.061514475459592	-0.0764761432518064	-0.0557874254282159	-0.00707670029982859	0.9785931199476093	0.9908748545036212	0.9905903965004156	32	4	36	24	10	9	22	17
RRP1	3.7429622288110966	4.205303580523476	17.300569891796766	-0.0071548172483442175	-0.05588145837013475	-0.00244982044989822	0.9998347940238835	0.9934271436513021	0.997377609243983	81	1	39	26	3	19	11	24
GRB2	7.032510698303054	7.150392369078518	154.72639911431972	0.20724056331905408	-0.05603083213200421	-0.010527747897780448	0.9172636276224087	0.9875318647931389	0.9892218434183971	176	135	163	183	87	128	134	189
EFEMP2	4.736565834051762	4.944143310711696	30.932634250273416	-0.06683059551786955	-0.05604475339319757	-0.006804293605247024	0.9807480147435084	0.9897429964217851	0.9905903965004156	108	9	76	46	5	21	35	39
FCF1	5.163025096787892	5.263584224229925	40.46408929260287	-0.07607039442354784	-0.05612851971402616	-0.009173691522460574	0.9756107188843495	0.9873716764068236	0.9900688364323167	69	24	44	86	19	47	43	24
RRN3P2	3.1168750229461972	3.5168911983416336	10.159275070768903	-0.10573944760965016	-0.05613014392971166	-0.003799748581941022	0.9785931199476093	0.9934271436513021	0.994180659546559	44	1	19	13	4	9	5	18
CNPPD1	4.7222793087562724	4.818307318136597	29.201586097294044	-0.017250429823682207	-0.05616778939541819	-0.009023634559955687	0.9949440772324171	0.987258708235639	0.9903775760209051	59	20	46	47	9	18	36	32
MORF4L2	6.947787093832979	6.965076192768141	134.1996409949291	-0.04978231509206963	-0.05621956431685579	-0.02107310380455016	0.9756107188843495	0.9819633406359386	0.9824080596577094	287	64	195	259	60	122	122	150
SLC15A3	4.472735189825756	4.646657928709019	25.127063388135483	-0.02524648159491785	-0.056453291373386824	-0.008335585064001847	0.9946353317695286	0.9891666578714389	0.9900688364323167	46	4	72	42	13	21	29	25
RDH10	4.75852706020782	5.062039395708639	35.34987566865613	0.3129733958421072	-0.056497475969413055	-0.00640176707593965	0.929534166261762	0.9932189826647789	0.99036975941325	18	31	38	89	12	12	42	51
UBXN6	5.560380840390609	5.668194427522509	53.219361808753156	-0.15556183912966282	-0.05651220512427369	-0.009882997556456241	0.9416769295050555	0.9857508213158932	0.9900688364323167	153	20	113	69	20	23	69	70
TAGLN2	7.976371747397406	7.990997715745909	275.5109249745456	-0.041361982422812055	-0.056628438487833097	-0.021475735182210798	0.9787176314043246	0.9819949653406532	0.9824080596577094	476	147	455	477	131	264	250	289
STX6	5.860925350292447	5.93372355879836	65.17643597316125	0.04476894265687638	-0.05673808796433277	-0.011808846069276529	0.9846288783267233	0.9847871018641428	0.9900688364323167	73	40	135	115	26	66	59	63
STAT6	7.85328776844469	7.888751888097529	255.09144779825732	-0.05023919383319055	-0.056845403810786704	-0.018142807080187673	0.9764641537273169	0.9822100525291187	0.9857517218777695	719	83	527	413	96	197	237	328
SCN4B	1.2302431200826196	2.1910434396561227	3.041248354452386	-0.3895541468896716	-0.057014806953906906	-3.787344969943465e-4	0.9440145057581223	0.9961718927217575	0.9976044585398781	6	1	14	2	0	5	4	0
RIC1	5.904842894430717	5.9605590043475365	65.93149615299664	-0.06132535611335652	-0.057041006236296134	-0.014334125343203294	0.9754613556579956	0.9827944233360043	0.9881564753378228	123	34	122	135	21	44	78	74
ASB8	3.5724104291461494	3.7465202983108	13.145126628753681	-0.08198087558759798	-0.05724225432314235	-0.005191687065845653	0.9789887216469142	0.9915660938410747	0.9917941995630681	18	8	23	23	6	7	21	10
LAPTM4A	6.509152177668765	6.5922793159342055	104.31252387238423	0.07056065422100316	-0.05725604920870397	-0.011491401265834894	0.9747825895051179	0.9850523277239019	0.9887614540848269	122	56	151	141	80	119	79	99
ING5	4.541089531583661	4.757173630457764	26.868185528760105	-0.13342275745358428	-0.05727456114446689	-0.006694474096894021	0.9614831585233199	0.9897429964217851	0.9905903965004156	96	7	55	50	5	15	35	33
PITPNC1	4.6558988138824	4.753383988561897	27.54115751840908	-0.15711746180300218	-0.05743223073595687	-0.01076129345102061	0.941663704794914	0.9864882518711504	0.9900688364323167	50	10	56	53	13	33	27	19
UBTD1	3.231902454089994	3.71460701722476	11.687473105997306	-0.06819217312413203	-0.05755139020426006	-0.002695576050963522	0.9875506664477232	0.9934271436513021	0.9965637962070666	53	2	17	27	1	7	8	23
STAT3	8.727959733831401	8.751072376009395	466.92502476040323	-0.030471709866059727	-0.05765663187131525	-0.019671496789047158	0.9858755754173519	0.9822100525291187	0.9824080596577094	895	235	1031	758	159	398	460	515
MLANA	0.8211158082818175	1.7510388236540135	1.7964861516257167	-0.3770181714023174	-0.057835038077719496	-0.0010572812314160068	0.9396884768703159	0.9964161912380836	NA	2	0	6	4	1	0	1	5
SREK1	7.806203487332849	7.841118057274023	248.4041077737161	-0.013317049848205927	-0.05789321865303249	-0.01650666935433048	0.9949440772324171	0.9822100525291187	0.9865034746665438	476	98	376	338	181	223	269	229
RPS6KA3	6.95093453840231	6.989447448845279	136.83326984112514	-0.008931147477234442	-0.05796599164693706	-0.016072033256507336	0.9976116322408846	0.9822100525291187	0.986611169082293	222	72	318	178	60	130	129	139
ALG8	2.9892291010818473	3.290520898587094	9.99493049318628	0.32238184373013484	-0.05800810522147293	-0.004443327512049929	0.9300285045506015	0.995048478686596	0.9905903965004156	10	11	8	8	6	11	10	5
RP11-359B12.2	1.1990518523971136	1.98867918115023	2.480908320778826	-0.4263385447524742	-0.05801197993855805	-0.0014415426714467936	0.932244767552663	0.9956502065306388	0.997377609243983	11	1	3	2	1	0	2	6
RP11-326I11.5	1.4113189392857826	2.4283726598821156	5.2769052536788426	1.1736192390315432	-0.05806401577279286	-0.0046600641969990475	0.8015543060572943	0.9971465685084713	0.9881564753378228	0	10	3	3	1	5	1	7
AC006128.2	1.442761285160278	2.310876831291431	3.19767290334413	0.1131517361121273	-0.058162355852207505	-7.634526114619059e-4	0.9827050206216188	0.9956481308188948	0.9976044585398781	5	0	12	10	0	1	3	7
UBAP2L	7.616867824362777	7.628692395709581	213.9332109047877	-0.040144127143084726	-0.05819849735430804	-0.022409905837784072	0.9789887216469142	0.9811977206084834	0.9819992286660378	429	111	317	358	106	182	199	248
TRAF3IP1	5.355117203503726	5.455765546083142	46.16756925252455	-0.0034804934999460944	-0.058307092000762374	-0.01096752829075754	0.9998347940238835	0.9855294079112882	0.9900688364323167	93	31	98	62	11	48	37	49
ZNF383	2.79220168037281	3.055080659947558	7.2418498651188346	-0.1172619827502253	-0.05839955321166135	-0.004402491123583653	0.9730154560354022	0.9932189826647789	0.9926873515461185	13	3	17	12	3	3	9	10
UBXN4	7.732696640843496	7.771991947517605	237.2810760667253	0.029487715584181808	-0.058417391586103054	-0.01579138289973322	0.9877614653203707	0.9822100525291187	0.986611169082293	319	141	338	367	145	208	225	259
AF131215.2	2.56263289045118	2.9915257733579406	6.925425941956393	-0.2600828976600281	-0.05845737525502855	-0.0032596587211282837	0.9497663771837604	0.9949255155094	0.9946121869183796	7	4	16	15	2	1	11	9
RNASEK	2.839552587924787	3.157265576722181	8.531559933921741	0.2991519043733185	-0.05846165058379847	-0.0035985217918123287	0.9322274788028513	0.9947626505086482	0.9939993755538546	16	2	6	9	11	7	6	11
ZNF473	2.94002057573278	3.307111785351371	8.63453149605311	-0.160770152202177	-0.058543837370221674	-0.004382643143000484	0.9655829329454325	0.9934163142359341	0.9917941995630681	19	2	29	13	2	12	4	10
PSMA3-AS1	6.0113642363474415	6.066452049290002	71.0243293290004	-0.06549010801934442	-0.058624119662854385	-0.014625444187851357	0.9734875592391871	0.982453034786954	0.9881564753378228	117	29	171	128	28	59	85	64
RPE	5.318697075417847	5.372009648529732	43.71087368807733	0.011902824371985306	-0.05867335414433454	-0.01130220402582644	0.9962511198776502	0.9828025435914152	0.9900688364323167	72	27	67	74	20	31	40	58
SLC25A32	4.953930895938395	5.015159328803196	33.46868507046941	-0.08035191336528125	-0.058722295153928676	-0.013077242796843521	0.9695557841797435	0.9834805473415316	0.9881564753378228	73	12	52	61	19	33	35	29
SENP2	5.193668910455967	5.300009019096947	40.557324769672974	-0.13215425145355736	-0.058727224131656486	-0.011833098307165212	0.9481055579974144	0.9850178512593886	0.9887614540848269	99	13	91	81	12	24	50	49
RP11-152N13.16	0.8738133514250195	1.8827316391273876	2.101774549219637	-0.38862304481015525	-0.05881184719169984	-7.863403192173207e-4	0.9431046401875786	0.9964161912380836	0.9976044585398781	6	1	1	8	0	1	0	6
RPL26P19	1.5155169123276357	2.5068888868393033	5.196191944734502	0.8282632187362516	-0.05882324715639214	-0.0031987119553356404	0.8937870967473469	0.9971398606232248	0.9905903965004156	0	3	12	1	6	9	1	3
PNKD	5.8559346675860935	5.9847023474906536	68.31727042063015	0.22059441346799946	-0.05888971692518932	-0.009823943884259488	0.9229891174980934	0.9875318647931389	0.9900688364323167	94	54	48	112	40	49	55	96
MRAS	4.985939070969867	5.091466246466753	35.52007739936889	-0.042365467064733674	-0.05889808343783391	-0.01007407649575136	0.987330929619136	0.9857508213158932	0.9900688364323167	79	24	50	65	9	29	45	29
KIAA0226L	2.453242733622523	2.8190165900704027	6.195481324791685	0.3109999568798279	-0.058909829685022654	-0.0032170652810029846	0.9396068321615777	0.995048478686596	0.9943582299093416	3	4	17	8	3	4	5	9
TRAF2	3.0237825332183585	3.598868728409921	10.800590160556643	0.17608450005325077	-0.059281448172487414	-0.002726477218602081	0.9695557841797435	0.9943149313723668	0.9962183897486692	50	4	12	23	0	6	14	14
MARCH7	7.154246904227948	7.174741705917227	155.84685611818537	-0.04954486841855621	-0.05938122524106777	-0.01989971565167504	0.9756107188843495	0.9814550133255945	0.9835386578075156	285	84	269	244	74	159	137	155
MED12	6.209767706751572	6.272568907908186	82.05201453592875	-0.030173174178128342	-0.05951625653577594	-0.014053053328323637	0.9889080661226506	0.982509224364865	0.9881564753378228	234	32	184	87	33	73	70	100
PQBP1	4.500672247324531	4.602589572816107	24.48472839129408	-0.08242901167413502	-0.059523862365830536	-0.011392511888819701	0.9726891478794928	0.9857508213158932	0.9887614540848269	61	8	57	32	11	25	22	25
COL6A3	11.185421385326514	11.418519244771332	2976.033896065561	0.29602311844119245	-0.05994367882429723	-0.006713320975611425	0.9246248306871511	0.9915660938410747	0.990542399310461	10435	1416	788	3669	2007	2534	2574	3680
PDCD5	5.053405119885924	5.1906683968304055	38.577581169690994	0.13900952203249523	-0.06001980241988453	-0.008539468494418648	0.9608801334390588	0.9882068466470206	0.9900688364323167	91	20	23	59	28	40	24	47
CFAP36	5.608989021987311	5.66578452900411	53.69433906029355	-0.060227883084160924	-0.06004460180631647	-0.012609105330036792	0.9764641537273169	0.982509224364865	0.9887614540848269	119	24	97	67	30	31	68	60
NEU1	5.290890149133024	5.3651431732925	43.281347944502365	-0.0018054888486870898	-0.06005514411660068	-0.011157703236188782	0.9998347940238835	0.9839910390823338	0.9900688364323167	77	16	52	92	29	36	32	60
SCFD2	3.800297139650317	4.1134579725150076	16.641144085810197	0.02451167567966235	-0.060061574581857485	-0.006045752366658008	0.9953154670654956	0.9915660938410747	0.9905903965004156	58	1	21	34	10	17	14	19
ARFIP1	4.339487439613841	4.445776428579451	22.06407154280133	0.0033150612096663067	-0.06013744904111612	-0.008963144273852162	0.9998347940238835	0.9872064341968825	0.9900688364323167	29	8	38	50	13	23	18	23
MAGEF1	3.6335500962863216	3.9613021994239843	14.671609434509335	-0.0076916337734316545	-0.06014585454735963	-0.005874966310245579	0.9998347940238835	0.9915660938410747	0.9905903965004156	41	6	23	41	1	10	18	17
ZDHHC16	4.249536968922088	4.354702880199751	20.718920071937823	-0.011999147288654581	-0.06017578865278852	-0.007804262743968037	0.9980505949410884	0.9873716764068236	0.9905903965004156	33	11	28	45	10	12	26	23
ARMC1	4.121515123885141	4.383846884548722	20.470186388709088	-0.13004395018045456	-0.06018691907639528	-0.006470617420717394	0.9669975321265751	0.9908748545036212	0.9905903965004156	48	2	34	57	10	25	21	14
PARP11	4.00816116753143	4.210019429763545	19.58920272651802	0.4079163500131676	-0.060286222953215535	-0.006707048952651887	0.8665653373176455	0.9915660938410747	0.9900688364323167	29	20	18	13	11	15	21	18
S100A4	5.033664128878443	5.207723153767233	39.032252706671294	0.24842450430595264	-0.060346759715596825	-0.007790430245034964	0.9347857890188003	0.9891666578714389	0.9900688364323167	92	19	72	16	28	27	48	38
PLEKHO2	6.059291340186444	6.124696299747803	74.36391243508534	-0.04058578693124478	-0.06038088600878941	-0.013175755210796143	0.985755610345621	0.9827944233360043	0.9881564753378228	134	36	176	84	36	74	48	96
MRPL45	3.602151674595944	3.9412735359059154	15.172843754289595	0.09589339435087672	-0.060405346574066474	-0.005001866210397875	0.9786531887845735	0.9929306160782122	0.991307880293085	39	1	19	19	16	17	16	10
CSNK1G3	5.252402393157119	5.356076515613523	43.23485997589634	0.09566656711153385	-0.06048741662213848	-0.009771826458023216	0.9698173588136703	0.9857508213158932	0.9900688364323167	44	16	70	86	33	40	31	55
STRN3	5.750471618784367	5.787480219217978	58.36831734626	-0.04918946793159029	-0.060530921641954075	-0.016905263890560192	0.9786531887845735	0.982083854797053	0.9862201563789315	139	21	97	88	34	51	58	62
RP11-274B21.12	2.4230268421650005	2.9467548645323993	6.374847654724221	0.034959394268955044	-0.060550204268780106	-0.003583965005581048	0.9949408904812816	0.9947626505086482	0.9939064708268109	12	3	14	18	0	9	4	6
CERS2	6.3795534498681254	6.406771338987601	90.83418120220871	-0.030387563713745826	-0.06062841171897527	-0.017429816716803506	0.9874949676575001	0.9814550133255945	0.9862201563789315	211	47	118	144	46	85	78	102
LAMP1	8.206558819472724	8.3553247019826955	357.52673392660057	0.1888495768264559	-0.06074652996329257	-0.010036428597918274	0.9366532867958306	0.9875318647931389	0.9896221101555701	415	270	274	417	274	363	264	406
ZDHHC7	6.004096292314679	6.040043870275006	69.89366766226466	-0.08750914571478731	-0.06076512587871622	-0.017393661811978434	0.9608087887085586	0.9819891485752789	0.9860166133634335	165	29	108	113	37	77	56	69
TOP1MT	4.149953369115454	4.290456743985184	19.702976414635465	0.05944394403694864	-0.06095835541790258	-0.00725803752795611	0.9845495421091872	0.989036459551485	0.9905903965004156	41	10	15	47	10	17	14	27
MAPKAPK5-AS1	3.4665718654965145	3.652644417954265	12.042899393754743	-0.08596838809621116	-0.06096266141635729	-0.0059271823629515035	0.9784145299223443	0.9908748545036212	0.9905903965004156	18	7	26	21	4	8	18	9
AKAP9	8.263264772690384	8.288122991440234	337.5898848632669	-0.050615501526553	-0.06103105043765623	-0.02126035924456228	0.9756107188843495	0.9816981750615049	0.9824022474718603	805	123	768	536	129	276	363	354
ZADH2	5.039073399972798	5.126136781275283	35.85460964887503	-0.11379539646557188	-0.061046018637720155	-0.013385018724618102	0.9550257734900612	0.9832572699664597	0.9881564753378228	79	12	68	81	13	23	42	43
C1QTNF1	4.388206977324306	4.656684904699382	26.094605472933836	0.030803549883358886	-0.06115607410920905	-0.006417206620803011	0.9947474496966591	0.9915660938410747	0.990542399310461	26	22	36	64	5	31	10	34
NAA16	4.918013944531912	5.063132976388704	34.27424164910982	-0.05388697948479677	-0.06127527092261506	-0.010480138262263638	0.9827050206216188	0.9857508213158932	0.9900688364323167	83	5	72	59	21	26	41	35
RASGRP3	3.711023729847981	3.973994558700788	15.817137468603388	0.250963837678143	-0.061349834187284284	-0.005421509262866276	0.9356923045890203	0.9921182821046759	0.9905903965004156	28	3	11	28	18	9	17	20
CAPN2	8.272220783210695	8.297140591084366	339.3885124014861	-0.053927517644573035	-0.06136049942619544	-0.021663135719428687	0.9734875592391871	0.9816392215112903	0.9819992286660378	874	107	579	701	143	274	367	359
SCYL1	5.543948379897089	5.663000673258611	52.56304919296509	-0.09905914603778176	-0.06139775533992928	-0.010963843326850133	0.9655829329454325	0.984256125947396	0.9900688364323167	176	16	99	99	13	34	56	70
ENOSF1	5.265832558779015	5.396400985556294	43.9983350690882	0.06884314318537872	-0.061591506430009824	-0.009103177633551918	0.9786531887845735	0.9857508213158932	0.9900688364323167	78	25	43	131	12	33	41	57
FAM91A1	6.211678073817103	6.259578470128653	82.2686434883741	0.01305524112994474	-0.06164244891618107	-0.013924149492807548	0.9956838245890972	0.9822100525291187	0.9881564753378228	116	48	122	136	47	79	60	100
NSMAF	5.344524270904616	5.434741503703012	45.407772198907686	-0.06203762248151737	-0.06168489244222963	-0.011729372984608093	0.9780413087027092	0.9839910390823338	0.9887614540848269	84	12	93	67	32	52	41	37
PER3	3.8146755854847476	4.11335935091546	16.66672008641818	-0.06574323462634642	-0.06177511565926431	-0.004149899198237906	0.98619370870995815	0.9915660938410747	0.9926873515461185	76	3	25	15	8	23	10	16
METTL6	3.6152546540042225	3.8196044716337534	13.525868417763807	-0.0017987014247110805	-0.061821038797567375	-0.007258124259089045	0.9998347940238835	0.9904681985600832	0.990542399310461	35	2	19	25	10	12	13	15
NCSTN	6.049927892582207	6.16745266829149	77.7797672054013	0.17491247777600935	-0.06191596604996829	-0.010508817533448908	0.9391952952978686	0.9857508213158932	0.9887614540848269	117	58	60	104	52	86	64	69
METTL2B	4.082395533330873	4.320133345078871	19.524084695539397	-0.03964636130986787	-0.062126417615815915	-0.007943130837855842	0.9910758532894405	0.9891666578714389	0.9900688364323167	54	9	33	47	2	15	22	22
SIGLEC1	5.577225242726852	6.011170941152684	67.61711929834897	0.35989881784316957	-0.062390456856750806	-0.0034898699815388325	0.9229891174980934	0.9925671071993102	0.9955262211088176	344	35	22	120	7	77	39	84
GOLGA2P10	2.715937088770969	3.339281891717746	8.561719988351012	-0.022151900872209702	-0.06250680512432046	-0.002625513470403199	0.9980505949410884	0.9942008475585401	0.9962183897486692	32	2	22	16	0	3	9	16
PLEKHA8	4.551780296621746	4.7159618367239595	26.65025215273951	-0.12165704991094811	-0.06252300252688545	-0.008159816797665887	0.9655829329454325	0.9874227383549511	0.9900688364323167	40	7	64	51	15	12	23	47
NRP1	8.389489896293327	8.443987383258511	376.92107349471337	-0.0639595586359764	-0.06262460517525335	-0.014077929673795744	0.9734875592391871	0.9822100525291187	0.986611169082293	1047	140	680	393	216	448	299	332
ZNF417	4.18024662488074	4.301264172027729	19.539072157267082	-0.10237116762577383	-0.06265238152489189	-0.009743547417728347	0.9673554351412984	0.9860601492511956	0.9900688364323167	41	6	34	41	10	11	22	26
SDR16C5	5.3113688296122445	5.592592219036624	51.659584802432384	0.5039042680243173	-0.06265735674182607	-0.006923470160455767	0.8586505062660335	0.9912089859300759	0.9900688364323167	53	42	16	141	23	53	48	45
SNAPC2	2.485548970395118	3.0569855798117125	7.275416801581144	-0.693360144861822	-0.06275717230750755	-0.0022473374707200613	0.8550880548546386	0.995048478686596	0.9962183897486692	28	2	5	12	4	15	4	1
NLRP2	1.2518554098021695	2.2557328388846227	3.039601356764145	0.15285694760518478	-0.06275883348740591	-8.677650340450395e-5	0.97851690290805	0.9956481308188948	0.9984351041987106	8	0	16	2	0	1	7	2
SPARCL1	10.235610369392434	10.340538220620992	1411.772309238904	-0.024002223273985136	-0.06281453405659669	-0.011334780844116099	0.9937371938980593	0.9860601492511956	0.9881592070562114	1498	542	3051	1798	1091	1780	1132	1083
TET2	6.762134109910733	6.8602926310729515	124.64916499510525	0.06587867465371779	-0.06282190034074217	-0.01118975568926629	0.9764795356393171	0.9839910390823338	0.9891895258430213	174	51	407	133	52	108	133	123
NPAS2	4.2357546765229674	4.506429449010163	22.281281926168838	-0.03589306884383379	-0.06282339829899981	-0.006745824727982288	0.9922702779047612	0.9891666578714389	0.9905903965004156	70	8	36	58	2	17	25	26
PARK7	6.145192865093586	6.247541742992203	81.74892211190169	0.13348523259535358	-0.06296454792820343	-0.010905937345712864	0.9535700580809198	0.9847211599668797	0.9887614540848269	176	44	55	118	61	83	62	90
SLC25A15	1.46560813940007	2.212248677645115	2.9768846717203035	-0.08107245022499958	-0.06297416789001765	-0.001371922755819727	0.9877308001245122	0.9956481308188948	0.9975093858759697	9	0	3	11	1	1	2	7
ALYREF	4.127756925394374	4.213259607748101	18.565369788934824	-0.04676860406119672	-0.0630843483990286	-0.009440974664832262	0.9854473851978847	0.9855294079112882	0.9900688364323167	35	9	30	34	9	18	15	21
PLAUR	6.818469782152841	6.943635115580041	132.03297979323784	0.0692244666993519	-0.06343196180027791	-0.010032054618591333	0.9778530264178202	0.9850493749690757	0.9900688364323167	163	44	449	148	64	92	112	192
SSR2	5.893814542744389	5.943252515733648	65.63035393474787	-0.02583967121922565	-0.06346464525720827	-0.013594396092822161	0.9910758532894405	0.982083854797053	0.9881564753378228	133	38	108	83	33	39	67	89
UNC13B	6.603336567737366	6.677777384210991	108.68659476270032	-0.08131212470200119	-0.06364390228108965	-0.01471795709946382	0.9674784770362737	0.9822100525291187	0.987778083535131	337	27	209	206	39	114	97	107
MINA	3.585172976904806	3.8272778707599473	13.19951343808257	-0.1504113605022803	-0.06393350875775226	-0.007183928482348897	0.960303948991793	0.9899056015111691	0.990542399310461	38	4	22	33	3	10	9	22
GTF2IRD2B	1.29998352607872	2.159962267913235	2.840784161664272	0.3368500432355115	-0.06405149290089814	-5.875529266614934e-4	0.9444675923436823	0.9956481308188948	0.9976044585398781	18	1	4	1	0	2	5	2
ACSS1	4.555413271638705	4.775308402392655	27.359867959987803	-0.23196701771333653	-0.06410286925409878	-0.006876853910125339	0.931943193383063	0.9883616196904356	0.9905903965004156	82	7	72	39	8	15	17	54
UNC119	3.846021601560467	3.985866045027356	15.699061443489132	-0.06384087824027712	-0.0641270921543804	-0.006571228090087014	0.9815019850780279	0.9887269332358188	0.9905903965004156	27	7	23	28	10	9	11	27
SYNE3	5.491127561698099	5.609765133139986	50.727761800557175	-0.06295780046624057	-0.06413489264072336	-0.010725733834785202	0.9788540407999334	0.9839910390823338	0.9900688364323167	184	15	107	59	17	50	39	62
APC	6.301665585068286	6.4176581811042075	90.25400011911853	-0.039976007766942066	-0.0643576916032291	-0.010846681431137411	0.9874949676575001	0.9835514008475247	0.9900688364323167	293	20	230	121	30	80	73	117
IKBIP	4.391416178020428	4.575129168667743	25.144625743320617	0.2757706006373584	-0.06438761469129262	-0.007785611897408631	0.9235208966772936	0.9897429964217851	0.9900688364323167	47	20	33	13	16	24	15	32
SNHG5	4.815309452320567	4.982652269821787	33.53001759466049	0.2196852334559194	-0.06440007826102527	-0.008296710659906868	0.9247334372179271	0.988710394042813	0.9900688364323167	52	10	34	40	38	32	35	27
STX10	4.527421263129917	4.709979879804098	26.640369364369395	-0.03327380834175199	-0.06450944129895403	-0.007694647153064028	0.9922702779047612	0.9875318647931389	0.990542399310461	80	16	55	25	6	13	34	33
CHST11	6.145265330458316	6.273366837875754	83.66003989800164	0.2478418867411088	-0.06452702484151698	-0.010655806695211004	0.9143265729293918	0.9855294079112882	0.9883653642778076	63	60	162	90	51	75	75	90
SCAF1	5.992895199930352	6.124721097164886	73.72190987898765	-0.03525661960015383	-0.06456731388187398	-0.010428323246641292	0.989721705359734	0.9840861014779045	0.9900688364323167	195	40	113	163	12	47	67	109
EYA4	2.146751869632909	2.6919611224937445	5.275077294246457	0.18229166085385096	-0.06470477246973438	-0.0031784560243188183	0.9674784770362737	0.995048478686596	0.9943582299093416	8	0	15	6	5	3	4	9
MAPRE1	6.923462423559047	6.961180658893683	134.45867873436273	2.3358802732008403e-4	-0.06476441933313887	-0.016663699701168138	0.9998347940238835	0.9814550133255945	0.9860802660642118	244	57	206	179	98	128	129	131
MCC	5.6217389949267	5.7291412993379485	55.58576797769669	-0.02833850609891713	-0.06488752733502516	-0.012273213703775055	0.9913102714201466	0.9828025435914152	0.9881564753378228	100	10	123	115	33	43	52	71
RSRC2	8.017396504551405	8.071797236975979	291.32650076180016	0.0034545370567034585	-0.06504380706279014	-0.016136356965550137	0.9998347940238835	0.982083854797053	0.9862201563789315	525	87	592	364	218	287	263	294
S100A10	8.023099712101407	8.151113397223497	310.10822982079884	0.1709711929264653	-0.06516279087906604	-0.01103920888996993	0.9356024288625927	0.9850523277239019	0.9881564753378228	431	305	313	387	117	282	278	337
MCM3	5.7040945020392915	5.822082950473525	59.44434222948819	-0.02073588855817131	-0.06522678669871834	-0.010105149393868341	0.9947474496966591	0.9839910390823338	0.9900688364323167	237	26	76	67	21	62	40	73
LINC01278	5.4626249747363955	5.586573200810989	51.395182284260514	0.13299054294403115	-0.06527436574541493	-0.00990457269257163	0.9563195525242772	0.9855294079112882	0.9900688364323167	84	24	39	83	45	59	36	50
SRRM2	10.483114393453782	10.581473484210631	1657.5058490696865	0.08325999305182845	-0.06530832521152691	-0.011730525134230556	0.970906210372815	0.9850523277239019	0.9900688364323167	5474	341	4057	2780	475	1296	1557	2072
FLCN	5.570491947979156	5.708706950314316	54.64791844312795	-0.03120940597280141	-0.06546009585046371	-0.011350742267370168	0.9910758532894405	0.9839910390823338	0.989077748998112	133	7	105	110	33	52	52	57
SEC11A	6.054690937765768	6.239224703343114	81.99934938590887	0.3733165124809116	-0.06549402389385375	-0.009469269385210904	0.8504071728515876	0.9876787571027513	0.9887614540848269	71	37	82	92	93	64	75	97
ZNF136	4.0346405469482205	4.224517819784681	18.33299045528093	-0.12849338451959902	-0.0656861851516198	-0.00794680618316176	0.964585368293182	0.9876787571027513	0.9900688364323167	40	4	46	27	10	8	22	26
TFCP2	4.762006781692065	4.939968654580491	31.38997094049996	-0.03981667305764968	-0.06569106605834764	-0.00921077882563262	0.9889080661226506	0.9858458515443367	0.9900688364323167	80	4	60	50	22	19	39	36
ZNF263	4.324946412803033	4.678972032742499	25.40187477507509	-0.01621863529884077	-0.06585080849124585	-0.005405791306291426	0.998075491014771	0.9899992592584242	0.991307880293085	84	1	40	58	13	14	33	31
CEP290	5.881422349608076	5.930099313331047	64.28264823562294	-0.08145974182041109	-0.0658526294877655	-0.017600886660892632	0.9655829329454325	0.9811977206084834	0.9852350793780235	178	22	93	122	30	46	71	74
HSF2	3.1329701083276422	3.7110727006616386	12.685441248507473	0.2254626306764821	-0.06591710866431139	-0.004294799940108115	0.9604327649521904	0.9934582186468321	0.991307880293085	29	0	21	12	15	4	15	19
RFTN1	5.741135178751754	5.858866464064052	60.79140580039545	-0.06420927656301706	-0.0660614412248907	-0.011835598932893395	0.9784145299223443	0.9828025435914152	0.9887614540848269	133	25	138	137	11	49	71	60
RP11-697N18.3	1.7525171972608586	2.3535194984841	3.973589388635262	0.05106073189918672	-0.06610185193514329	-0.002482125616537346	0.9934644229962275	0.995339153718258	0.9955630945747783	12	4	4	5	0	6	2	3
PROS1	6.137255216067219	6.256666944523792	82.92839490643132	0.23988535641363454	-0.06642276201875849	-0.011067308906605039	0.9066098167901355	0.9848014341673977	0.9881564753378228	122	56	74	82	68	77	73	86
SCAF11	8.283786594188701	8.301831154385583	342.1070724874723	-0.04448736105735366	-0.06645845815441777	-0.023196489790035822	0.9780413087027092	0.979259081240775	0.9819992286660378	565	164	705	503	176	316	332	345
SRPX2	5.018968530765088	5.098737282714415	35.49538236546498	-0.05640759670766161	-0.06647538906577963	-0.01288322647493134	0.9789887216469142	0.9822100525291187	0.9881564753378228	74	10	65	59	23	24	33	49
SDPR	7.165901344270427	7.195249852507452	158.31932101423635	-0.030299318780857665	-0.06663136903509298	-0.01892606290321795	0.9874949676575001	0.9802779061621221	0.9835521858963422	292	96	284	214	70	138	172	148
PAPOLA	7.695946728941074	7.724871650289683	229.16746762851804	-0.02385156985825579	-0.06664920657826089	-0.01919476987832357	0.9899643339244123	0.9803576653181434	0.982573282682392	345	107	348	393	148	203	245	215
RIC3	2.005107112948662	2.6434085463304706	4.823898537601322	-0.21729279208319874	-0.06678835159839501	-0.0022968522297212453	0.9640676221027934	0.994872358161683	0.9961058185126923	9	2	10	15	0	9	3	2
DNAJB5	3.955700609790631	4.112343049442059	16.82718001079908	-0.12003601592656823	-0.06686165441532257	-0.009207429545583663	0.964585368293182	0.9868584398619461	0.9900688364323167	34	7	39	32	5	9	20	22
RNF14	4.956604089868912	5.013366312725333	33.58232403377529	-0.014539887312427013	-0.06689837476185659	-0.012791767316432601	0.9954344730408167	0.982083854797053	0.988305714176778	57	13	63	54	21	28	32	38
EFR3A	6.681480992040022	6.779784065961195	119.18202414432801	0.1662819884650627	-0.06694633363164011	-0.012057820042836108	0.9356923045890203	0.9828025435914152	0.9881564753378228	155	61	138	135	109	104	105	135
RP11-158H5.7	2.1364573594335234	2.6457283279122383	5.383012458512152	-0.0383760152990829	-0.06708400846648375	-0.003049489018079837	0.9949440772324171	0.995048478686596	0.9939064708268109	8	2	2	13	5	7	1	7
POLR3G	1.532087471569934	2.107342757127619	3.1750241865401216	0.14239767874058717	-0.06719749585270827	-0.002313230419689205	0.9778564033767754	0.9955190223846692	0.9955630945747783	6	3	1	7	1	1	4	4
VPS13C	8.576484633853513	8.597193478461268	420.7382824098332	-0.029233456505768345	-0.06733776877205065	-0.02197952375124288	0.987330929619136	0.9800662068914024	0.9819992286660378	780	233	725	519	231	344	421	465
WWP1	6.001819334124708	6.0318054825759715	69.69521849083013	-0.040348118091040816	-0.06738077572128236	-0.017623745170862275	0.9815019850780279	0.9794650947998564	0.9860166133634335	130	31	110	117	41	61	57	86
OLR1	5.43389140473067	5.667827433367152	54.94508366637997	0.34342864758321207	-0.06740783240063694	-0.008601886971589255	0.8962084407088385	0.9891666578714389	0.9887614540848269	33	56	65	90	21	28	73	57
ZNF3	4.3548380266571245	4.5649027753835965	23.421051892971132	-0.16499117891216783	-0.06755778517323359	-0.008864388478798314	0.9497663771837604	0.9871591018768178	0.9900688364323167	66	3	46	52	10	25	27	17
CBX4	4.888830633308501	4.966762660405589	32.114117767706794	-0.12535919901098566	-0.06771684839635726	-0.014221978336003176	0.9512471134388872	0.9822100525291187	0.986611169082293	88	12	61	46	14	34	32	27
RBMX	7.272560713449783	7.298185373440251	169.82389911212994	-0.063689851078617	-0.06779295719979593	-0.02109165064266414	0.9697791589687594	0.9791478053836911	0.9819992286660378	347	95	308	242	72	178	145	166
F8A1	2.0871894641286777	2.6006682640039815	4.917481843266925	-0.18235102148195345	-0.06794510168826341	-0.0029251934184861953	0.9680229001187701	0.9946427013358715	0.9943942555003042	17	4	5	5	1	1	4	10
PTGS1	3.2299554877444807	3.658696275899635	11.376566128374007	-0.38036405112484756	-0.06798898940274052	-0.003992589303485987	0.9110693836852174	0.9915660938410747	0.9934307198524678	32	2	34	18	3	3	8	26
SMPD3	1.4113189392857826	2.040732886976545	2.5274585389407216	0.061668112949117934	-0.06813744995168965	-0.0018020651966453305	0.9900590721061964	0.9947626505086482	0.9970185019795518	10	1	4	5	0	2	3	3
DBNL	6.6905040194268945	6.762017089301849	115.63939543818788	-0.04848658558848801	-0.06847427744110261	-0.015833193558226363	0.9807480147435084	0.9819633406359386	0.9860802660642118	292	48	261	215	26	93	112	138
PLP2	5.492893472681647	5.592390656723968	51.440217222073066	-0.08456969903533929	-0.06848190093038921	-0.011336728127944194	0.9721175012868144	0.9828025435914152	0.9881564753378228	79	32	88	63	29	69	28	47
PPARA	4.8339960411603125	4.900951749837089	30.557175437651097	-0.10350615977216965	-0.06865321324576591	-0.015973297355638193	0.958705985318766	0.982083854797053	0.9852350793780235	73	12	59	54	12	28	28	34
MRPS14	3.610875236021174	3.8124468350234753	13.945292644688214	0.03071582962281647	-0.06871797605549605	-0.005904415112579566	0.9946032808541465	0.989515844354251	0.9905903965004156	20	12	22	22	4	6	14	21
C6orf141	1.5516023718095941	2.365791582314664	3.738859452080027	0.28682436523105515	-0.06876369760134401	-0.001228739651071621	0.9600863433543932	0.9956255100700956	0.9975093858759697	1	1	4	19	1	4	6	1
ANKRD27	5.408371285374117	5.4582822755785525	45.97000213830615	-0.09725884809436863	-0.06894326588850912	-0.017524007560192973	0.9585898140567911	0.9808683833420474	0.9850811970061272	113	17	83	72	23	44	35	56
GALNT3	3.586370155852895	4.099887586972482	17.617708999702742	0.5199917922698939	-0.06896124425140768	-0.004734838309209841	0.9133096657379296	0.9934271436513021	0.9905903965004156	3	5	22	41	19	18	24	6
GSTO1	5.624464760175103	5.69495935790503	54.82802775687313	-0.16077822762588656	-0.06905500273794639	-0.013793612058129833	0.9356923045890203	0.982083854797053	0.9881564753378228	123	27	79	88	28	71	31	54
CEP95	5.356393549940247	5.461337813614788	45.61605175402951	-0.12117633261874998	-0.06938900300773268	-0.01347864272967771	0.9537287016198902	0.9822100525291187	0.9881564753378228	96	11	88	114	19	40	32	65
ADPRHL2	2.581885128970633	3.1110875959973474	7.093400968040703	0.0734447065170366	-0.0695614405945405	-0.0043023844425279815	0.9874949676575001	0.9929397786509998	0.9917941995630681	21	0	14	21	2	8	6	8
DLG5	5.733453338622526	5.94892138057497	64.1237884831301	-0.03646583404540723	-0.06976876778463	-0.00699007787582315	0.9910758532894405	0.9856477644771253	0.9905903965004156	217	11	170	120	11	60	52	81
CNNM4	3.899216067285046	4.227101682629356	17.84782821555561	-0.06892161912267565	-0.06980850457253264	-0.005334163899701357	0.983847446203686	0.9891666578714389	0.991307880293085	48	4	29	60	2	16	23	15
ALDH1A2	3.3925783109457375	3.7753142129863266	13.239190445817803	0.09939776579549979	-0.07000598082004118	-0.004614027613429274	0.9799297901905298	0.9915660938410747	0.991307880293085	13	2	43	13	11	5	22	12
C9orf72	6.103802341400718	6.23042971829334	79.93402055894393	0.11455992890812704	-0.07024719064451693	-0.01039072007389513	0.9655829329454325	0.9828025435914152	0.9898748375952319	68	33	252	127	34	59	81	96
LRRC37A16P	3.0005864583460995	3.2282888736510227	8.4849932327416	0.021655208100753644	-0.07032717716375032	-0.005573571398565007	0.9957193353850204	0.9904909148033451	0.9905903965004156	12	2	18	16	6	7	7	11
CD320	1.9860842961809797	2.780315230308287	5.13521652961743	-0.007643181719883002	-0.07039159187488464	-0.0012151177628860748	0.9998347940238835	0.9947626505086482	0.9976044585398781	25	0	4	15	1	1	8	8
DUSP18	2.575361108801293	3.1726625887235795	7.401855116185945	0.00644906198615663	-0.07070612123078336	-0.0031394371102535386	0.9998347940238835	0.9932189826647789	0.9955262211088176	32	0	15	14	2	3	9	12
SMARCD1	5.030364895315651	5.154460386354231	36.935148743334295	-0.03716216357911281	-0.0707630478742216	-0.010215733974281228	0.9899643339244123	0.9832463262879562	0.9900688364323167	98	19	31	84	14	31	23	56
PDPK1	5.005457346421782	5.083239352771081	34.84474820842571	-0.11318078052266958	-0.07076974236406361	-0.015583394514256822	0.9550257734900612	0.982083854797053	0.9858727013787711	104	14	59	58	12	33	36	33
IFIH1	4.906356530254422	5.050609122506698	34.21906086479146	0.024115490651350813	-0.07107903723193577	-0.009042091385411174	0.9947474496966591	0.9840861014779045	0.9900688364323167	56	16	33	107	13	19	42	41
PDZK1IP1	2.527223844410823	2.954737766969222	6.430171742487307	0.06019755952782166	-0.07135394335160149	-0.003686088109427706	0.9889080661226506	0.9924554025296871	0.9930865998980168	10	1	7	25	3	3	7	10
KRT8P46	2.390082071520332	3.0366450177096422	6.620698607052494	-0.1613741220924061	-0.07151722528373633	-0.002346947772439681	0.9734875592391871	0.9934163142359341	0.9965637962070666	25	0	10	18	2	2	13	6
ZCCHC9	4.539773626403976	4.636718991198239	25.61254620884506	-0.003098606684988877	-0.0716012485972394	-0.010056806278358048	0.9998347940238835	0.9828025435914152	0.9900688364323167	71	12	29	31	16	28	20	25
MLLT6	7.09452623622216	7.244878897163012	161.91299137260208	-0.0598590873354406	-0.07160659901201752	-0.009318288536939388	0.9815019850780279	0.9835514008475247	0.9900688364323167	404	43	473	305	33	81	179	232
ARGLU1	7.542276878532542	7.634342079399539	213.07080154785365	-0.002864392965158866	-0.07167204609967606	-0.013543568018608735	0.9998347940238835	0.982083854797053	0.9881564753378228	532	46	618	343	73	187	187	255
SYNJ2	4.024120508192401	4.246484388830558	18.480751972463754	-0.3094178115581728	-0.0716799397193685	-0.008110216145222357	0.9051599127575735	0.9872064341968825	0.9900688364323167	42	6	44	38	5	23	7	25
TM2D1	5.314501019760622	5.380935906429138	43.867716557975896	-0.04160310724210302	-0.07180248087157774	-0.013525775722640708	0.9854473851978847	0.9819891485752789	0.9881564753378228	69	17	64	88	29	49	36	40
CACFD1	2.567029440252097	3.1839927297744794	7.567097822943358	-0.47566362756636055	-0.071810169188234907	-0.0024734391231695766	0.9056126704125134	0.9934163142359341	0.9961058185126923	32	2	8	19	1	3	2	20
SMAP1	4.656928856096702	4.7300810536370195	27.27629970119625	-0.028439241687910993	-0.07201094872275905	-0.011833930407162631	0.9915601902675979	0.982083854797053	0.9887614540848269	67	14	48	32	13	22	23	35
ZNF706	5.35417612038592	5.434450990010748	45.90308267451697	0.05553773889154377	-0.07217059350346212	-0.011939364727989761	0.9804282836280734	0.9822100525291187	0.9881564753378228	56	19	73	75	36	47	43	40
CTD-2353F22.2	1.8481348431142826	2.606175781470492	5.074971608228912	0.6929840989083034	-0.07218866549695112	-0.002326708810089879	0.8803265612846106	0.995339153718258	0.9955262211088176	2	4	1	22	1	7	4	3
MED13	7.555244017016553	7.575563117347635	205.69513549145378	-0.06571109284660126	-0.07240500834641679	-0.02479304614160656	0.9672878642000342	0.9768941175192778	0.9818146729566929	366	89	443	370	87	163	220	219
POGK	6.057338026759226	6.123800557449565	73.97978095967778	-0.09723286041366855	-0.07249187309298079	-0.015589775248006817	0.9608087887085586	0.9808683833420474	0.9862201563789315	137	21	153	136	43	44	95	80
RP11-815J21.4	2.4483844628794404	2.7482978883660567	5.815529448173145	-0.08061219461946666	-0.07255474412420182	-0.0033149717319897417	0.983847446203686	0.9921182821046759	0.9948456040219293	12	4	6	9	3	2	6	9
ANKMY1	4.355697881846106	4.533920453576816	24.319270580117497	0.19586314268283816	-0.07257646379503876	-0.008062795628182278	0.9434504506227922	0.9873716764068236	0.9900688364323167	21	22	39	34	10	13	33	23
ITPK1	5.044552141717672	5.267669577668379	39.48993708365113	-0.04367687337560854	-0.0726710573810619	-0.008664624577561097	0.9889080661226506	0.9850523277239019	0.990542399310461	149	4	53	74	21	38	46	32
C2orf69	3.588510601242694	3.8276514062668485	14.078389382928133	0.07706875603840808	-0.07277692242797099	-0.005874896066932266	0.9815019850780279	0.9891666578714389	0.9905903965004156	29	12	10	28	4	6	18	17
UBTD2	4.400164831151203	4.485735352310179	23.028913600616193	0.038084748416091635	-0.07280199146045835	-0.009486772850906763	0.9885925165994837	0.9827944233360043	0.9900688364323167	34	11	45	30	15	18	26	22
SNORA80E	3.6299349410166646	4.008905470000569	17.448103522735074	0.6618251136024371	-0.07282797941667343	-0.007298198163940431	0.8164376202508339	0.9929397786509998	0.9881564753378228	12	19	8	13	14	19	17	9
METTL3	4.698595542584054	4.905410671395746	30.108052391145666	-0.2601126477993398	-0.07289095368907449	-0.008083261287100855	0.9165507362406314	0.9850178512593886	0.9900688364323167	95	7	61	60	9	11	33	50
LINC01272	3.600688561441574	3.9646511355629936	16.017076624431713	0.22899261398071294	-0.07299961257547809	-0.005956274479756587	0.9563195525242772	0.9915660938410747	0.9900688364323167	8	15	38	15	6	21	5	18
PHYH	3.6401182978724904	3.89274562294272	15.005583265227045	-0.0029638322361255627	-0.07301242966427841	-0.006099034559667497	0.9998347940238835	0.9904577878985505	0.990542399310461	19	10	10	34	9	22	6	13
TLK1	6.89191456491827	6.977192532247787	136.47977048949758	0.11634110215550424	-0.07303680933586829	-0.013478663106257777	0.9542116663723346	0.982083854797053	0.986611169082293	146	61	199	194	119	119	125	150
ELK1	5.0043596808850825	5.08920286234464	35.26585465185442	-0.05078958916253665	-0.07330674062073016	-0.012108838217760287	0.9822825564903592	0.982083854797053	0.9881564753378228	66	15	42	92	16	32	40	30
PALM2-AKAP2	1.1177981077227481	1.9576492117848454	2.1702892258770357	-0.04483264384228296	-0.07338936148902503	-4.90149144609889e-4	0.9947474496966591	0.9947626505086482	0.9976044585398781	9	0	6	4	0	4	1	2
CARM1	4.557700639808285	4.677689284401846	25.88190910964464	-0.1470487338513703	-0.07354041384959616	-0.011422058668482457	0.9481055579974144	0.982681496408046	0.9881564753378228	47	11	53	56	9	20	16	42
RBM38	3.4139642280807605	3.917080456922585	13.842453021719075	0.029114989160822002	-0.07360311402708201	-0.0032910250719637214	0.9953154670654956	0.9912089859300759	0.9955630945747783	22	2	47	40	1	6	17	21
PYGO2	3.6803004890853668	4.14696042315102	16.802787142007162	-0.23390064710994182	-0.07364181490151622	-0.0037619838317194663	0.9531880190895792	0.9908748545036212	0.9944178879018931	63	6	23	42	1	4	24	25
NUMBL	5.080291859909407	5.200748250838717	37.87104551665125	-0.1898502825603553	-0.07374846365605077	-0.012881220712593459	0.9301438612028644	0.9822100525291187	0.9881564753378228	98	16	79	71	9	48	30	31
MFSD8	3.4098956399448803	3.558032105101774	11.499950992601278	0.04008018949870539	-0.07381965506601561	-0.0057655805259020166	0.9910758532894405	0.9876787571027513	0.9905903965004156	16	6	14	21	8	12	11	9
RP11-676M6.1	0.946419150456135	1.819956304999844	1.8246771005505882	0.08696220492484007	-0.07387620254962739	-2.8520351997562683e-4	0.9874949676575001	0.9949255155094	0.9976044585398781	8	0	6	2	0	3	1	2
SLC34A2	9.76140675580229	10.045330164557136	1152.4394301728717	0.3625301722714954	-0.07397469394261616	-0.007472557335778642	0.9056126704125134	0.989036459551485	0.9900688364323167	759	773	416	3145	753	780	1287	1316
BCL2L1	6.3614105289078475	6.415645080334406	91.49630412771305	-0.01956323712656353	-0.07400822122747377	-0.015853155859836952	0.994535000508437	0.9798993679815781	0.9860647953086276	193	57	101	177	37	59	103	107
PHF2	5.67633430424723	5.781296420163244	57.41541377703376	-0.08324486461975426	-0.0740158564831945	-0.013951371287678956	0.9698173588136703	0.9819949653406532	0.9868403080761278	164	21	138	93	13	42	58	72
MBP	5.660270754256142	5.743102945661891	56.535732644291315	-0.040719351217093906	-0.07403342153702763	-0.013253256025841926	0.9871523024077415	0.9819633406359386	0.9881564753378228	92	22	153	72	28	34	70	63
RP11-392P7.6	1.5346141241811226	2.114909540934919	2.9790739925403424	-0.12229003889291935	-0.07403583725574887	-0.002323436456946128	0.979402377625203	0.9942008475585401	0.9955630945747783	11	1	2	4	2	2	1	6
RPLP0	8.815377574599768	8.899599611351402	517.7380776456771	0.05955609361098649	-0.07408137724815703	-0.01353621587803674	0.9786531887845735	0.982083854797053	0.9873141472125542	1731	217	394	666	325	477	490	535
RP5-1142A6.9	1.7430944707805915	2.4329924631565554	3.7682938258545535	0.13448691876041002	-0.07414576347879875	-0.002025165012916685	0.9780413087027092	0.9934582186468321	0.9965637962070666	14	1	13	3	0	4	2	6
XPO5	5.096427607253819	5.241529172916404	38.80084219933005	-0.1505081932186623	-0.07421879032928734	-0.010799055677978384	0.9472771968139981	0.982509224364865	0.9887614540848269	119	15	57	89	9	30	25	63
ZNF366	4.183304281121907	4.526485386550585	22.68864014648003	-0.18639562638696597	-0.0743990322301689	-0.00461755773458391	0.9550257734900612	0.989036459551485	0.9926873515461185	57	6	85	23	4	35	11	20
C19orf60	2.7600543047257418	3.218821731584821	8.289959898105186	-0.4626138738571085	-0.07441039837499853	-0.0036694235708821803	0.9043461943281088	0.9921403348278844	0.9930865998980168	31	4	7	13	3	1	16	8
RAN	6.668649703097643	6.694878072376326	111.2428231749807	-0.03569910927996912	-0.07470866476691573	-0.020924547442835756	0.983847446203686	0.9764854726589066	0.9819992286660378	224	56	136	219	57	95	111	117
C7orf73	4.486438601292615	4.67693594895834	27.366189309588417	0.42918496499112857	-0.0747560605822036	-0.008698778677719045	0.8625734803499617	0.9874227383549511	0.9886196515332362	17	21	32	33	22	25	27	23
TONSL	2.146631497083779	2.8849024766863183	6.132733889459685	0.35555640251733156	-0.07476681583375017	-0.0019641702279825494	0.945095224790781	0.9944161948658475	0.9969421387588883	35	1	1	5	4	9	2	7
RPL11	8.202080321580965	8.289741205816767	340.8990040438865	0.07808848583287836	-0.07482059943372116	-0.01418382959368444	0.9711072061597669	0.982083854797053	0.9860802660642118	495	205	373	377	274	295	269	429
UCK2	3.7608839579131192	4.050235154675862	15.761473649885534	-0.346457480767339	-0.07487201420860658	-0.006563283793663075	0.9051599127575735	0.9881201223443913	0.990542399310461	46	3	25	39	6	17	5	26
HSPA4L	4.52127594696202	4.949971257130648	31.49777612628579	0.49834597158005167	-0.07494643103540906	-0.003734834834605441	0.872657968616461	0.9908748545036212	0.9939064708268109	25	14	16	157	6	30	36	26
ARL15	3.52682560576156	3.7244182329350397	13.477716857058901	0.2809668340108741	-0.07507676059390658	-0.00587950891020738	0.9201012150723995	0.9891666578714389	0.9905903965004156	18	6	15	12	15	13	10	14
POLR1D	5.7990743156684	5.889042100893394	63.476386018497344	0.03892684087913726	-0.07508645602889004	-0.012762790034769043	0.9874949676575001	0.982083854797053	0.9881564753378228	85	26	98	87	54	71	43	66
WDR3	5.141334260549984	5.2225923560499075	38.972570762415	0.015940521865309174	-0.07508671988141792	-0.012626643475898204	0.9955583198297832	0.9819891485752789	0.9881564753378228	77	20	38	97	17	30	40	44
SSTR1	1.446029087010557	2.51157262585625	4.1090375507507835	-0.3019994738047893	-0.07518243506606168	-1.2222423532613603e-4	0.9613161219454333	0.995339153718258	0.9981662486198777	16	0	16	1	1	10	1	1
CCDC8	4.665013901590827	4.8511463961291215	28.995701007209952	-0.03131324692666818	-0.07548080794156982	-0.008411122808916923	0.992551539475163	0.9839910390823338	0.9900688364323167	121	9	29	58	8	22	26	40
ERCC6L2	5.266188337900724	5.342826352772706	42.21123092655035	-0.07614991099597411	-0.07548241546121935	-0.016612497489328984	0.970906210372815	0.9808683833420474	0.9850811970061272	112	22	75	72	11	36	41	47
DUSP10	3.491324398670559	4.035465283322989	15.425213863367947	0.1639892913557199	-0.075483939850803	-0.004446149319428643	0.9698173588136703	0.9908748545036212	0.9926873515461185	39	0	54	20	7	9	16	23
ID1	5.342634160898914	5.463460186818789	46.035565237280956	-0.13034572230623787	-0.07562611099587964	-0.011997812222398022	0.9535542948321384	0.982083854797053	0.9881564753378228	119	25	85	81	10	24	63	50
PDIK1L	2.2940932431910364	2.8636384874931897	6.756461635597176	0.3977383956042823	-0.07575765995314507	-0.00394702444256814	0.9242631686556461	0.9941576218839234	0.9905903965004156	9	9	12	5	0	8	5	5
RBM15B	5.24856171944437	5.365453386468868	42.58104153596911	-0.07585705771242784	-0.07577528631510796	-0.01197066287595461	0.9751684634974234	0.982083854797053	0.9881564753378228	135	16	49	102	12	33	51	42
ALDH1A3	4.023874111083071	4.324781361904794	21.026121450747123	0.270575750122656	-0.07610647454895568	-0.007497691782002984	0.9334173230361213	0.9899992592584242	0.9898748375952319	35	7	18	15	27	16	9	35
RBM12	6.504353363294257	6.534339457765371	99.35355114740977	-0.03880051406036122	-0.07618575311535503	-0.020367316176130794	0.9818084482331628	0.9764854726589066	0.9821404731893713	190	54	131	200	45	75	99	117
PTOV1	5.100823308359002	5.359571295110378	41.77550245544046	-0.03543310117227548	-0.07631391662822226	-0.00713611314849309	0.9916981801122059	0.9850493749690757	0.9905903965004156	126	5	132	70	9	32	43	52
SF1	7.685440658407591	7.74466058122794	230.29812410333182	-0.055224401811381274	-0.07645184350124151	-0.01829500393876135	0.9766583433479039	0.9791478053836911	0.982573282682392	611	67	544	431	71	184	200	299
FAM58A	2.5763790379502427	2.943996193602612	6.79243990445505	0.14314000015387507	-0.07672211682063847	-0.003959222721029182	0.9734875592391871	0.9915660938410747	0.9917941995630681	20	2	3	11	6	4	5	11
HMBOX1	6.336448568036356	6.473379598840142	94.78689212212879	0.055310795631927874	-0.0767288327479721	-0.01122192179370843	0.9815019850780279	0.9822100525291187	0.9881592070562114	169	16	255	114	69	65	102	113
OPTN	7.46296566897616	7.486165756559209	193.39104136668547	-0.0515149784672427	-0.07685883826518398	-0.024403975415156865	0.9753914011501646	0.9764854726589066	0.9818146729566929	440	70	356	259	118	167	185	211
FAM167A	2.4177152666569706	3.0327559878581183	7.2082491882313136	0.5294917362784152	-0.07692252963716537	-0.003353747387415693	0.8936739866945987	0.9934163142359341	0.9928057668653939	7	6	5	28	0	6	7	8
COL6A1	9.103859320256324	9.181463503565363	628.875992844983	0.03906420731637994	-0.07693031798023976	-0.014640574419727943	0.9871523024077415	0.9819633406359386	0.9862201563789315	2253	284	486	991	288	542	552	748
TLN1	9.532041241468532	9.579130110238394	828.3009287761711	-0.013962926063493095	-0.07693540072696044	-0.018849027743742197	0.9949440772324171	0.9803576653181434	0.9824080596577094	2638	328	1749	1077	255	690	755	987
KIAA1211L	2.9587212679454704	3.446264543704339	10.015391831234007	0.09744611312006704	-0.07707139789846322	-0.003705279382150256	0.9833270864617196	0.9915660938410747	0.9926873515461185	20	6	37	5	1	8	16	5
RAP2C	5.204510071659749	5.272876254609315	40.86341252466711	0.004067001695048018	-0.07710757485009148	-0.012612932212247888	0.9998347940238835	0.9814550133255945	0.9881564753378228	57	26	64	70	20	30	51	36
CCDC92	5.421933250170121	5.5480823840015034	48.867059179150004	-0.001041552393417323	-0.07724656387029989	-0.011010746343042013	0.9998347940238835	0.9822100525291187	0.9887614540848269	171	13	88	44	28	31	51	64
ACSM3	2.2577017767578784	2.6056351198007652	5.1738064293400585	-0.042694508705253334	-0.07740267489093812	-0.003190076056358373	0.99349925296792585	0.9923534632034348	0.9943582299093416	10	2	6	6	5	2	4	9
UNKL	3.512220365308716	3.883901603162011	13.509229552343388	-0.04516125336310059	-0.07761409372122399	-0.006311338046512037	0.9910758532894405	0.9882439471438978	0.9905903965004156	46	1	35	27	3	11	13	18
ZNF275	3.6194115821480954	3.869397994814411	13.953170611312578	-0.2676261112573836	-0.07762366595284184	-0.006343151577818937	0.929536931614363	0.9874227383549511	0.990542399310461	27	5	19	41	5	8	25	8
NPEPPS	6.8046854072799094	6.8315747878546125	122.77372706199337	-0.02053039946901368	-0.07782224917917312	-0.020637315589499095	0.9916981801122059	0.9764854726589066	0.9819992286660378	210	61	200	175	77	97	114	147
EPN2	4.6338343259635	4.833128613590896	28.596044284677543	-0.15554171385529145	-0.07800925768038297	-0.008994994961454204	0.9521403390868625	0.9832572699664597	0.9900688364323167	70	9	53	81	5	22	40	23
FAM213A	4.745678992717143	4.9906922468114026	34.28897775962516	0.4751322311267144	-0.07864708732548642	-0.009171031071435793	0.8379323668126848	0.9874951010160467	0.9881564753378228	25	18	30	37	40	19	43	34
FAM105A	5.038431343733392	5.121879136086329	36.65489294528892	0.04740930479050931	-0.07874446553076096	-0.012261042388298872	0.9848580455803378	0.9819891485752789	0.9881564753378228	50	24	77	45	17	35	27	43
PLCE1	4.98732518424595	5.268842338327739	39.08441889815681	-0.13356240915558082	-0.07887476353262177	-0.005896147034965325	0.9655829329454325	0.9850523277239019	0.9907988042258777	124	6	114	73	6	43	44	28
SFTA3	4.4451687134977105	4.91296197687769	33.02180728438659	0.786502775434589	-0.07890594244836835	-0.007979800872715048	0.7721811309697858	0.9915660938410747	0.986611169082293	37	46	8	27	13	21	47	21
BBIP1	3.4041590228412244	3.748929248898203	12.75969391500341	-0.32926603876794036	-0.0789264458889081	-0.00521629870627887	0.9220928859299233	0.9891666578714389	0.9905903965004156	19	7	28	31	2	8	24	5
DDX24	7.357837317533793	7.385416868990828	179.9739231111575	-0.07270943640704164	-0.07899505871820708	-0.02411779781150764	0.9655829329454325	0.9764854726589066	0.9818146729566929	299	68	331	390	90	166	145	214
SCARF1	4.44620039694438	4.610657682867785	24.94371858713301	0.020223863460608935	-0.07902299373474178	-0.00930511702108617	0.9953154670654956	0.9836414966814663	0.9900688364323167	44	15	72	23	7	28	22	21
EIF2B2	3.572642365646743	3.8896182120026714	14.100102998413531	-0.396399926052333	-0.0792024558511523	-0.006634133887177361	0.8937870967473469	0.9882068466470206	0.990542399310461	37	2	29	25	8	21	4	16
LPL	6.025173600682939	6.24720824219118	81.45963734252904	-0.013742064665834467	-0.07920366828830293	-0.008631131399046166	0.998075491014771	0.9848014341673977	0.9900688364323167	125	60	225	62	22	28	121	92
CCL2	5.243518244176218	6.392194600818912	92.0962609828258	-0.5881368791637396	-0.0792305002387031	-0.002185681585137958	0.9110693836852174	0.995048478686596	0.9917941995630681	82	27	42	28	156	208	5	20
BTBD10	5.150448488833698	5.205951164005257	38.41190638251588	-0.05891765984652296	-0.07945779309624278	-0.016958886732604646	0.9773333437232373	0.9789356515276094	0.9852350793780235	81	17	50	85	18	34	34	44
WDYHV1	1.6302704855521084	2.5115426271812495	4.613559228477694	0.9862054206101217	-0.0795482705099526	-0.0024360603772584284	0.840795169747573	0.9952219034760484	0.994180659546559	0	0	10	12	5	5	4	4
EEA1	7.3048851652540465	7.325065519958999	172.69206567607998	-0.06837451059367677	-0.07969762122597457	-0.026061348321823014	0.9662556848954404	0.9751943308772618	0.9772941683248387	405	68	339	231	91	150	174	177
DCAF7	6.891262365654675	6.937153809867416	132.39202284516597	-0.00783536723453147	-0.07989480893663195	-0.01790236804734643	0.9985659128545141	0.9778693566588504	0.9824080596577094	189	86	188	239	63	101	154	127
FBXO5	2.7728044565324748	2.980375457468369	7.117571110077459	-0.007579877901045744	-0.0799157268037845	-0.004726858141850621	0.9998347940238835	0.989036459551485	0.991307880293085	12	5	10	12	3	6	8	6
TGFBRAP1	4.854264322863588	4.998663583622716	32.485054823071096	-0.1003419352862184	-0.07993029564996983	-0.011246342271947327	0.9676182498765006	0.982083854797053	0.9881564753378228	125	12	48	54	8	27	39	30
NACAP1	0.6336066078899871	1.795151638615137	2.0848089125278446	-0.7613868326159469	-0.08019438390880425	-0.001186681612583918	0.8876884048071	0.9956481308188948	0.9972913432091962	1	0	3	7	2	0	6	0
C7orf50	5.019219720127541	5.1648302831389	36.65278004280492	-0.11962780174474152	-0.08033186397375063	-0.01088318517156486	0.9614831585233199	0.982083854797053	0.9887614540848269	133	9	47	75	14	22	48	40
STAT5B	6.158755876399477	6.251891163068304	80.53503250516063	-0.057843853966067595	-0.08041353037067807	-0.014838977938260495	0.9787176314043246	0.9802779061621221	0.9860802660642118	131	20	215	181	31	73	85	77
EHD4	5.711745072155861	5.777384609736152	58.210198235678206	0.029393680013663544	-0.0804655407463573	-0.014983499731406181	0.9910758532894405	0.9791478053836911	0.9860802660642118	70	29	84	141	30	52	54	62
PLSCR4	5.617982237926076	5.732489397296541	56.385533088662605	0.023147953249591516	-0.08048101028544966	-0.011708537881912602	0.9947474496966591	0.982083854797053	0.9881564753378228	121	25	137	39	32	43	74	45
ZNF791	5.346796154853249	5.528515727158673	47.52660238075318	-0.049874813805462506	-0.08073704917000997	-0.009662212355448792	0.985757572335761	0.9822100525291187	0.9900688364323167	84	9	128	132	12	39	42	62
TRIM11	4.346671008116526	4.489795309379618	22.338520902294853	-0.060159496417430916	-0.08074087571844443	-0.011256864345177493	0.9815019850780279	0.9822100525291187	0.9881564753378228	35	7	44	63	8	17	20	30
CTA-276F8.1	0.9358080382578209	1.883082708865043	2.0749138600499744	-0.4793653886877754	-0.08084674265109025	-0.0012392988461417155	0.92284698390453	0.995048478686596	0.9975093858759697	5	0	2	8	1	0	1	6
LRRC20	1.9292041140696634	3.015381818614747	6.560496765633872	0.7802896067230516	-0.08088328883981863	-6.071531368096815e-4	0.8926841809161579	0.9947626505086482	0.9976044585398781	25	2	0	27	0	5	12	3
WDR43	5.770568523189679	5.829424940498562	59.8965109144152	-0.0647735461777022	-0.08112174221667527	-0.01791799644792203	0.9747825895051179	0.9780100895326064	0.9824080596577094	151	23	68	140	27	57	55	62
COMMD2	4.51929176584784	4.595053559940669	24.502288123868745	-0.10399818154820396	-0.08113771251068838	-0.015286836870859863	0.9615670951264879	0.9808683833420474	0.9852350793780235	57	11	48	38	10	24	22	25
ARRDC1	4.221791472330319	4.385659803180306	20.553872793763432	-0.1804173770302568	-0.08113860736479706	-0.011171869055211706	0.9396884768703159	0.982453034786954	0.9881564753378228	49	5	40	48	8	11	28	23
DLEU1	4.6800272790192725	4.902142915398599	31.716348428038653	0.26666400491607095	-0.08138084297006999	-0.008998162010634216	0.9330379466693071	0.9857414975429932	0.9881564753378228	18	29	50	55	12	37	18	33
DNAJC3	6.9045138409694795	6.9317886436694804	131.36404362969142	-0.04249121139199287	-0.08163493237825566	-0.0227639637278208	0.9799297901905298	0.9751943308772618	0.9819992286660378	291	57	244	156	77	104	128	151
C6orf62	7.244301740365357	7.2859604240413	168.95867799170392	0.004531833915695107	-0.08164697794178986	-0.019276382242972286	0.9998347940238835	0.9766729148246375	0.9819992286660378	278	110	194	298	87	155	152	179
SRGAP2C	3.7067801991917433	3.9570292102910196	14.853967603259111	-0.23798236528711286	-0.08176372048867225	-0.007647853426961523	0.9368671786248967	0.9856477644771253	0.9900688364323167	30	3	35	28	8	5	14	27
ATF2	5.661293168362761	5.716338081533455	55.5339978234346	-0.05051716171856555	-0.0818791849431322	-0.017753079156340005	0.9794258107257817	0.9778693566588504	0.9824080596577094	104	18	119	80	35	45	61	55
KDM3B	6.7903729150648795	6.836891220761349	122.03587518326363	-0.09747051324791332	-0.0820337195682899	-0.0221360066749061	0.9538686355639698	0.9764854726589066	0.9819992286660378	258	39	287	238	46	119	119	115
PKP1	4.075140283151806	4.5486162310591105	23.14877996335598	0.11140515923903108	-0.08208389467508499	-0.003718882116905569	0.9780413087027092	0.989515844354251	0.994180659546559	30	8	111	22	2	34	13	20
CALM2	7.721169556267393	7.76393740904845	235.33423243523515	-0.040604293681153855	-0.08217128403339158	-0.019300585361256197	0.9815019850780279	0.9767155124932471	0.9819992286660378	459	96	288	378	173	248	190	235
ZSCAN25	3.110948272792668	3.670459954677809	11.838337715108011	0.18253038678494934	-0.0821982261715842	-0.004542251931025139	0.9686432241192088	0.9908748545036212	0.991307880293085	44	8	10	25	0	9	7	20
TYW1	4.526698989404609	4.857609408045848	29.261431028146674	0.05694286815143887	-0.08239309022924207	-0.00791726958119944	0.9877308001245122	0.9850178512593886	0.9900688364323167	83	1	46	66	19	26	27	34
SCAMP1	5.288693306861781	5.368598606084145	43.50633832566855	-0.10411556541122251	-0.08245468274821241	-0.014002948080947158	0.9636827198544873	0.9803576653181434	0.9862201563789315	63	20	94	66	24	50	43	29
TRIM5	5.53315914360403	5.600800483325969	50.78018741895937	-0.09949618524724249	-0.08246362290777967	-0.018115328865265776	0.9601645370398104	0.9780100895326064	0.9824080596577094	97	22	98	117	16	38	59	52
TARS	6.226073336033142	6.270726170528622	82.68070303843803	-0.008115733067136362	-0.0824706083751635	-0.018283153891111285	0.9982485617488469	0.9764854726589066	0.9824080596577094	165	33	100	138	60	76	73	89
SLC4A8	2.1584789297232723	2.756005122478694	5.803283177082276	0.47599874009648835	-0.08253336885506977	-0.003767909893415569	0.9130144646250604	0.9934163142359341	0.991307880293085	3	5	22	3	1	3	4	10
TOR3A	3.200188029164273	3.4019465821131205	9.984580108112636	0.03360791658981244	-0.08261994834402782	-0.005990300195437653	0.994481863460146	0.9872064341968825	0.9905903965004156	29	7	11	11	4	6	10	13
AFF1	8.25544050741668	8.271560840520554	334.95956020717836	-0.059599610580152014	-0.08299484907245734	-0.027865657864436046	0.9698173588136703	0.9745922336550603	0.975341740122398	544	152	666	528	184	281	336	354
GOT1	3.5140696031518006	3.829859273997353	13.84746233626986	-0.18445165577228706	-0.08299998295804316	-0.006037781054192131	0.9618226515727586	0.9887269332358188	0.990542399310461	35	6	8	29	9	7	5	30
ANAPC1	4.540440927399205	4.727935971680141	26.36510579806944	-0.12646056667682065	-0.08314716866241123	-0.011385155016920502	0.9611083916564603	0.9822100525291187	0.9881564753378228	68	4	56	66	9	21	31	27
PPP1R9B	7.004525428245557	7.0565357728356854	142.3289897309903	-0.0988416028322158	-0.08328609666782123	-0.020573511854395835	0.9547904003202469	0.9764854726589066	0.9819992286660378	367	43	328	238	55	95	138	191
HAUS6	4.953849563974014	5.015347925207289	33.92052976419587	0.0016461796845385582	-0.08330402718030265	-0.013336548419770443	0.9998347940238835	0.9794650947998564	0.9881564753378228	52	16	55	52	23	32	34	30
ATP5O	4.267708523762962	4.394139862540994	21.822040987949382	0.09985048038657349	-0.08346468144883487	-0.00908156619937416	0.9721175012868144	0.9827944233360043	0.9900688364323167	44	13	29	18	16	23	14	24
HIP1	7.43459503476784	7.452686703704952	188.59981201489578	-0.09426144362035462	-0.08359888625036375	-0.029100828366886725	0.947182450643712	0.9726730263218574	0.9742099392294851	448	78	279	368	88	187	162	195
SRP9	6.22031172870782	6.267166687842433	82.7814175622945	-0.012914412842320474	-0.08360269751752865	-0.0175802477259844	0.9956838245890972	0.9766729148246375	0.9824080596577094	124	44	132	118	54	86	75	73
DNAJB1	7.94338385200386	8.267316129826503	331.96852105005445	0.23211173158393186	-0.08361833870661269	-0.006711161490206773	0.9472771968139981	0.9864426664597872	0.9900688364323167	1129	16	476	480	264	360	189	416
KLC4	2.650164301783126	2.9617715788803	6.481753964502983	-0.1420294994242803	-0.0836725971738076	-0.005893581989542589	0.9673554351412984	0.9887269332358188	0.990542399310461	14	2	16	13	2	4	5	11
KLHDC10	5.37574820965022	5.456979305606956	46.56260185647892	-0.13075513504349537	-0.08374686212827635	-0.013584430498395219	0.9518550447243228	0.9803576653181434	0.9866063165492619	97	24	63	64	29	57	44	28
MYO1B	7.472206401422671	7.486393942500769	193.1900853641507	-0.08974452886538774	-0.08374994504020676	-0.03149870016646305	0.948906519120344	0.9726730263218574	0.9742099392294851	469	87	304	348	83	175	193	190
KIAA0368	7.091839392782533	7.109967191875478	148.60428360994405	-0.08638919315837341	-0.08385702988591484	-0.028341116751647813	0.9535700580809198	0.9726730263218574	0.9749693228738892	336	60	247	233	83	146	128	154
SUPT7L	5.766374973689303	5.842068536698193	60.684626517090216	-0.17432130754970074	-0.08387229861914451	-0.016076546518797617	0.930061397647959	0.9785853838341247	0.9852350793780235	146	29	85	105	29	46	33	102
EFEMP1	7.729069448541872	7.81904646966901	243.49718512447896	0.032696114147267794	-0.08391912918749625	-0.014748421294258856	0.9893709857231182	0.9802779061621221	0.9860802660642118	879	91	191	362	137	245	205	252
RGS16	3.8697539755468924	4.013030300272649	15.858368266274521	-0.092936496689356	-0.08395463884670397	-0.009223371700752592	0.9741756005175245	0.9827944233360043	0.9900688364323167	36	8	18	34	7	12	10	25
MCMBP	5.265252247896916	5.330655068216872	41.892134284726865	-0.14239924008213034	-0.08437149828068134	-0.01838864340688061	0.9396068321615777	0.9780100895326064	0.9819992286660378	87	16	94	69	18	47	36	37
BAG6	6.881233154583059	6.925639190371938	130.11262367625366	-0.07627729186554999	-0.0844158609898685	-0.022104722910231106	0.966836511021626	0.9764415670705688	0.9819992286660378	386	60	239	188	42	118	107	155
ESYT3	4.20407140549054	4.445837119665218	21.694580172181293	-0.0388114277479083	-0.08447258943351608	-0.009523667279746144	0.9912493235458287	0.9835514008475247	0.9900688364323167	55	13	39	45	2	13	24	28
EMC10	6.077225804874939	6.125631194621776	74.75949070437053	-0.00857509473599317	-0.08453748206026267	-0.018089257954109834	0.998075491014771	0.9764854726589066	0.9824080596577094	153	52	100	116	29	68	71	75
SAE1	5.387921957675107	5.480802485327173	46.79183120146048	-0.00653394821698746	-0.08468609369242368	-0.01364528264255658	0.9998347940238835	0.9802779061621221	0.9866097180319179	162	16	58	53	28	44	46	45
STON2	4.714882338533805	4.910317628456577	30.278955227800722	-0.08914162536415914	-0.08473749772100997	-0.009333289754929273	0.9748814109656577	0.9822100525291187	0.9900688364323167	127	11	44	49	6	23	23	46
SLC39A11	5.036584715959201	5.146905165519733	37.3252484763862	0.006794802612535494	-0.08478164702021197	-0.01178692700196559	0.9998347940238835	0.9819633406359386	0.9881564753378228	65	28	41	68	15	21	30	59
AGPAT9	1.6931856978530255	2.594223988142683	4.723791151730471	-0.21288515614212367	-0.08496596963288494	-0.002538266588983071	0.9726637366790812	0.9942090027896434	0.994180659546559	2	0	11	14	4	1	1	13
MSR1	7.08195642359812	7.508174445166533	199.87732650617667	0.772797192247755	-0.08521762586192715	-0.007522019264738303	0.7764465767184089	0.989036459551485	0.9887614540848269	66	237	305	85	98	163	211	192
TRIM37	5.120414103670813	5.174454806874773	37.70926224613291	-0.06286520273643247	-0.08523381386154609	-0.015799352200296924	0.9756107188843495	0.9778693566588504	0.9857517218777695	78	16	53	69	22	25	43	42
RBX1	3.743659522191016	3.8646542637447494	14.125497350046775	-0.10887176548508669	-0.08530406060403813	-0.010609239548868523	0.9673554351412984	0.9822100525291187	0.9881592070562114	34	6	24	22	7	14	10	17
ATOH8	4.0055267826301675	4.508632015014551	22.00459720070475	0.1980227380358418	-0.08533112705164984	-0.003412678225125372	0.9582544998233996	0.988710394042813	0.9955262211088176	31	4	44	98	1	16	22	30
USP14	5.879452932810699	5.936817176781133	65.3553337037232	-0.04609813416575764	-0.08535178062872231	-0.017308545612866377	0.9815019850780279	0.9772953156292294	0.9824080596577094	115	44	98	116	24	67	63	55
GPBP1L1	6.727805651057551	6.762578961543762	117.04251764555099	-0.022875183843379582	-0.08568180227430233	-0.020657735881768658	0.9913102714201466	0.9751943308772618	0.9819992286660378	164	62	208	184	68	103	122	110
SRSF5	7.534354815923366	7.582750687244988	206.81090701680606	-0.038455871082559025	-0.08581397354234725	-0.019996092668045747	0.983847446203686	0.9764854726589066	0.9819992286660378	334	90	564	285	87	152	194	262
EMP2	7.429637953814087	7.52713912282269	199.48304490050862	0.03308727566479452	-0.08591688522445756	-0.014666077723794097	0.9889080661226506	0.9800662068914024	0.9855437391959622	443	141	438	198	49	181	213	177
RALB	6.525641137431826	6.573948032970789	102.61356543039551	-0.003681319190719722	-0.08603974975524037	-0.018985032343153282	0.9998347940238835	0.9764854726589066	0.9819992286660378	159	58	202	118	59	102	83	108
MAP3K1	6.002185899391789	6.101309458316186	72.67615851538545	-0.012172930236519159	-0.08610361012663426	-0.014173583289921812	0.9971642835855048	0.9791815505538373	0.9860647953086276	100	25	232	110	29	72	66	72
RCN2	4.881421887375413	5.028677800534279	34.66758971211124	-0.01690949015449739	-0.08616443817201816	-0.01055006697116884	0.9959999011876064	0.9822828181863718	0.9881564753378228	57	25	29	54	21	48	23	23
MAOA	7.430393320323534	7.471935399636859	192.3902465695121	-0.017021622519463618	-0.08617298347682965	-0.020016666306946217	0.9946353317695286	0.9764854726589066	0.9819992286660378	331	114	214	330	113	149	220	185
FOXP4	4.984272481690977	5.142528206666558	36.10306755442127	-0.16418473304886697	-0.08622603684661342	-0.011600404986902116	0.9434504506227922	0.9819633406359386	0.9881564753378228	94	14	65	89	7	20	50	38
GNPTAB	6.382136382081446	6.435389491512555	93.10053456325683	-0.0023302997103469905	-0.0863189463278521	-0.017558686510200573	0.9998347940238835	0.9764854726589066	0.9824080596577094	170	41	111	143	71	90	93	81
TTC37	6.759907053462739	6.821538721840313	121.56340203012994	-0.01783268287722414	-0.08639760276815077	-0.01783839970894235	0.9946353317695286	0.9766729148246375	0.9824080596577094	251	35	166	202	96	83	128	145
RASGRF1	2.924451436337777	3.3994011477248276	10.83296600684848	0.6115804563043132	-0.08643359935679275	-0.00596397063000264	0.8468712293570742	0.9915660938410747	0.9900688364323167	20	16	7	4	2	6	13	10
LRIG1	4.746510394856594	4.868984945113691	30.17663162383639	-0.04380877784974801	-0.08646272250563526	-0.01197195950900163	0.9874949676575001	0.9816392215112903	0.9881564753378228	46	19	71	49	8	22	39	26
TOM1L1	3.854176827028145	4.054891657140059	17.0094467169848	0.1967031248478987	-0.0868710946009037	-0.007529152534956575	0.9497056222862423	0.9850523277239019	0.9900688364323167	35	15	9	28	7	15	19	13
MED10	3.967812788103555	4.094633193759094	16.91294540575382	-0.06095364904582307	-0.08688589622514459	-0.010178593966313066	0.9816077579224737	0.9822100525291187	0.9887614540848269	46	9	18	31	7	12	21	16
ABHD13	4.85229252100298	4.946872563666367	32.16751526681751	0.07595830061151444	-0.08697077072673177	-0.01225540484839999	0.9763411349915463	0.9808683833420474	0.9881564753378228	33	14	67	55	21	23	33	37
ZNF562	5.5664597554651944	5.679276429334565	53.84512030227326	-0.05899891171878919	-0.08697149381953867	-0.012697736690230244	0.9799297901905298	0.9803576653181434	0.9880385042623173	90	15	67	155	31	40	72	44
BRD2	7.733655029995939	7.791023195139051	238.06195692528232	-0.05313665681446985	-0.08698879421272704	-0.02010421752177445	0.9780413087027092	0.9764854726589066	0.9819992286660378	629	55	561	411	101	214	235	242
MLLT10	5.771683407663463	5.843599761908779	60.22234617392076	-0.13732572956673447	-0.08698964351283457	-0.019591704433560002	0.9396884768703159	0.9764854726589066	0.9819992286660378	164	16	114	110	28	54	43	81
KLF10	6.538123901593508	6.60173310392592	103.79444093828269	-0.07337775808668891	-0.08707172103462875	-0.017821778396379623	0.9708155896224331	0.9764854726589066	0.9824080596577094	177	41	282	148	45	62	116	129
AGPAT3	6.176728827471601	6.250547333668341	81.45545571672176	-0.009708184567064519	-0.0871104392840434	-0.016874515198318646	0.9977881312169798	0.9778693566588504	0.9824080596577094	182	59	111	137	22	78	75	80
ASPSCR1	3.927149111043108	4.207606137828716	17.633074802020147	-0.1961809665578734	-0.08758347179118572	-0.007791619475924411	0.9451743539182562	0.9839910390823338	0.9900688364323167	66	4	30	40	3	23	14	15
FKTN	4.347254722759385	4.48409455938353	23.030752878258767	-0.06598864112680337	-0.08779074057587273	-0.009701912061866264	0.9815019850780279	0.9822100525291187	0.9887614540848269	50	14	19	43	12	23	28	13
COLEC12	5.778724881813596	5.963888527208813	66.67168524924018	0.06309176514466121	-0.08780653622446229	-0.01021875610566894	0.9815019850780279	0.9822100525291187	0.9881564753378228	191	18	66	59	64	86	44	56
ZNF418	2.4863864978170476	2.8836874238161974	5.980376587027221	-0.20626253725101965	-0.08785442944520405	-0.005060624312288848	0.9540190219349358	0.989036459551485	0.9905903965004156	20	2	13	10	1	4	10	4
NOTCH2	7.947461742730014	7.982788156882222	272.37972523406813	-0.0710967124481322	-0.08801878003485684	-0.02534563944960507	0.966836511021626	0.9749592937236112	0.9772941683248387	729	79	587	480	109	227	264	304
CARD6	5.965935465092112	6.019365147320893	69.59306649308394	0.017229187784325292	-0.08810818021839237	-0.016978522510789698	0.9947474496966591	0.9764854726589066	0.982573282682392	120	39	111	78	46	70	58	69
ISCA2	2.166155399246759	2.692528575085266	5.090566501349068	-0.3372393842106161	-0.08811999304789121	-0.0035345362126054445	0.9365175561590083	0.9912089859300759	0.9924567846418855	10	1	6	18	2	8	1	6
ST3GAL3	2.0032314036601577	2.597594356653931	4.5165412215318	-0.006826267977729834	-0.08812823775242645	-0.0033853256477308032	0.9998347940238835	0.9915660938410747	0.9926873515461185	11	0	6	16	2	5	2	7
NRIP2	2.59458665718476	2.8463736392167345	6.178933674771699	-0.03894367351019228	-0.08828485912005923	-0.00525580718179613	0.9922702779047612	0.9875318647931389	0.9905903965004156	11	4	10	12	2	4	6	8
FBXO34	4.827006077236318	4.931807308614793	31.587787746417003	0.045459158269096724	-0.08830937305531882	-0.012528205811136704	0.9874949676575001	0.9807050762360541	0.987778083535131	34	11	58	73	20	25	28	39
TNPO1	7.169417171038303	7.236727735774906	162.54775560695612	0.0014130127577196235	-0.0884458463554357	-0.017729701025231078	0.9998347940238835	0.9767834410679621	0.9824080596577094	273	43	226	332	128	144	162	162
FAM107B	6.8400494535120515	6.906756133762254	130.0767566770889	0.05042835117983344	-0.0885683510960821	-0.01692293107005097	0.9804282836280734	0.9777181721740351	0.9824080596577094	156	89	194	177	78	123	129	116
THUMPD2	2.924393598979965	3.446195536582119	9.502454193714263	-0.38121213983262514	-0.08870856937962851	-0.003941037800370698	0.9224433602270289	0.9891666578714389	0.9926873515461185	21	1	20	32	2	13	2	14
EHD2	8.028760770119444	8.097911987558454	297.7097510870921	0.030922228222152865	-0.08875386598933878	-0.01779628262353474	0.9884618274761563	0.9778693566588504	0.9824022474718603	654	233	300	418	116	258	303	293
ZNF140	3.1984104615255196	3.569345676233881	11.059513657898265	0.009660358824179404	-0.08878156020290906	-0.004862640334549213	0.9998347940238835	0.9883569570289807	0.9905903965004156	33	4	4	31	5	8	18	6
FILIP1L	7.154998291346095	7.2192960612691355	160.35925453760171	-0.0403865762049236	-0.0888548857501261	-0.018525710588215553	0.9844943650932267	0.9764854726589066	0.9819992286660378	442	95	297	210	42	126	184	154
ATP5SL	4.916894423790646	5.016398640799845	33.927129512917936	-0.08330036482525693	-0.08890737306289126	-0.012592175839598027	0.9734875592391871	0.9808683833420474	0.986611169082293	45	17	49	67	21	44	24	26
STX2	4.693769260425864	4.797133207715869	28.43369949719256	-0.02945869003769237	-0.08891117520017786	-0.013677784023716	0.9916981801122059	0.9802779061621221	0.9862201563789315	64	9	71	30	16	24	26	33
MAD2L2	3.929660094348718	4.290967493624201	19.174361484462537	-0.08459282498266574	-0.08943299238745597	-0.007018913204690629	0.9815019850780279	0.9854160931227106	0.9900688364323167	60	1	29	34	14	10	13	36
UBE2S	1.9514858510683393	2.768269866478731	5.002885607111259	0.2369665227029002	-0.08962770992530346	-0.0015766551417344893	0.9615670951264879	0.9921182821046759	0.9975093858759697	25	0	7	14	0	4	8	4
EHD1	5.598137437470638	5.89953312119652	61.698568647419435	-0.07311988909779463	-0.0897545228811219	-0.005844098707920886	0.9815019850780279	0.9832572699664597	0.9905903965004156	279	10	129	105	9	29	69	92
PGM5	3.4960822078277745	3.8603871175014666	13.925092664042042	0.03083332446270641	-0.08985624094230667	-0.006299846279091795	0.9947474496966591	0.9871591018768178	0.990542399310461	48	1	20	15	12	6	15	21
C14orf166	6.364276198363059	6.475417499553613	96.44771930200456	0.15513842388307272	-0.08988639080473548	-0.013885157289261837	0.9407684143099935	0.9803576653181434	0.9852350793780235	140	52	98	104	89	97	82	92
NNT-AS1	3.9216972211997376	4.116392272035661	16.86963327867409	-0.25613468427120306	-0.08991341525048221	-0.009741485079939913	0.9224433602270289	0.982509224364865	0.9881592070562114	53	5	36	21	7	24	12	12
RPL3	9.285179701796132	9.31118581381629	690.2006349427569	-0.056201731255698134	-0.09009442387044453	-0.026198292555013762	0.9730154560354022	0.9751943308772618	0.9763292336068702	1791	368	948	832	364	530	646	839
AURKAIP1	4.379818390926146	4.67399982052932	25.349299227218193	-0.18722740020248033	-0.09031666669541101	-0.0065310881663377335	0.9535700580809198	0.9839910390823338	0.990542399310461	121	9	31	36	5	28	10	38
TTL	5.650533613611582	5.706907881848236	54.89661052823004	-0.13724691989551818	-0.09034379469453346	-0.020409593232797656	0.9393034835648173	0.9751943308772618	0.9819992286660378	140	24	109	86	20	43	68	48
FAM101B	4.3557916759254365	4.595762217033166	24.08051891556593	-0.07215883644216833	-0.0903926100992454	-0.008077755296340658	0.9815019850780279	0.9827944233360043	0.9900688364323167	100	10	48	21	5	27	14	30
THEM4	2.6177540747887944	2.986529604279951	6.633515504929831	-0.041557794403249165	-0.09053658303001855	-0.005425095348761822	0.992867329759472	0.9881201223443913	0.990542399310461	19	3	7	19	1	4	9	7
GRB10	5.763321368657131	5.820322530062845	59.37751342803366	-0.12487162702425822	-0.09056015789857114	-0.022118528387495198	0.9431804489367942	0.9751943308772618	0.9818146729566929	158	18	121	93	28	60	49	63
MR1	5.116677164819947	5.238483308945821	40.04163618098294	0.15628025840640242	-0.09059452862292132	-0.012178278388770216	0.9469805002005516	0.9812698992899214	0.986611169082293	38	33	64	74	14	32	38	44
GOLIM4	7.735222490622481	7.767886160148126	235.39386888553327	-0.08251497945462007	-0.09062587765835967	-0.024712253384488285	0.9611083916564603	0.9728866006002993	0.9778290502235812	628	93	368	301	139	244	181	250
VEZT	6.013572249833205	6.041443155434547	69.98081982679771	-0.09117151140433763	-0.09068682014749062	-0.02462662394945186	0.9550257734900612	0.9721435478473518	0.9800369588092149	148	32	116	123	34	49	70	86
FAM96A	5.317841694143672	5.5965626733174885	52.80967301261887	0.6366040061803719	-0.09091271276449708	-0.010264451739946303	0.7731621143769728	0.9850178512593886	0.9858727013787711	39	40	27	55	54	36	49	63
CDC25B	6.760004599093076	6.80671452387078	120.08634194775074	-0.06930976611059095	-0.0909319002280033	-0.02111769695361799	0.9698173588136703	0.9746912016092495	0.9819992286660378	186	39	232	241	73	85	142	122
ISG15	3.2744743575557846	3.684767583880008	12.034793675373242	0.2879463639142163	-0.090991369131058	-0.004726086603836749	0.9393034835648173	0.9882439471438978	0.9905903965004156	18	6	6	52	2	13	11	11
HM13	6.8835651626069625	6.908853580682476	128.99843933469822	-0.09438886139110808	-0.09101635562281771	-0.027043814232751574	0.9521403390868625	0.9712651740718448	0.9757120874388852	261	56	186	264	66	120	98	156
BCCIP	5.35533565069711	5.4450583732189815	45.81211522816747	-0.02308900979830472	-0.09102490816911575	-0.014407222873691167	0.9946353317695286	0.9783295472326154	0.9858727013787711	85	20	43	114	26	49	32	50
CYB5R3	7.176551887862364	7.245411147409697	162.9103000994701	-0.015396615354595952	-0.09107346591202146	-0.017520680503744147	0.9949440772324171	0.9764854726589066	0.9824080596577094	616	64	203	193	75	146	166	158
ATXN7L3	5.01944500983013	5.165382563241153	36.511287722812376	-0.12908174172662087	-0.09111372970292461	-0.01341255211303159	0.9550257734900612	0.9802779061621221	0.9862201563789315	111	8	60	93	11	27	42	40
WDR77	3.104246525183011	3.4434092884626435	9.760247925563405	-0.1107096456910582	-0.09135663794967407	-0.00684654999029448	0.9756107188843495	0.9857508213158932	0.9900688364323167	33	5	15	19	1	6	7	17
PPP1R2	5.65710816584553	5.723519968859498	56.38651804679223	0.025034712209471364	-0.09155756212295144	-0.015538331525638232	0.9922702779047612	0.9767155124932471	0.9852350793780235	68	33	90	97	33	35	64	64
NEURL4	3.4988457981042678	4.216469318746119	17.27739858187015	0.22483365644828235	-0.09159359568985777	-0.0020810782339467458	0.9614831585233199	0.9891666578714389	0.997377609243983	105	0	26	25	3	9	19	27
ACO2	5.3322595552213015	5.402594639424218	44.163135838778544	-0.12030478512628834	-0.09162312543191276	-0.018120588663861556	0.9518651479598704	0.9764854726589066	0.9819992286660378	129	15	60	73	24	48	40	38
SMARCAD1	4.871119971207283	4.93496466959537	31.604044724517415	-0.10892837442814063	-0.09173289306168379	-0.01746977866686778	0.9575116574912185	0.9764854726589066	0.9824080596577094	68	12	47	60	18	33	29	28
LSAMP	5.348256751474804	5.469391580322787	45.917513390895344	-0.07879567919639924	-0.09176867770876312	-0.014178219325150112	0.974147462852439	0.9791478053836911	0.9860166133634335	143	17	117	53	12	45	41	48
RPRD1A	6.01511752614381	6.096597458027892	72.22974035099203	-0.07286943070263703	-0.091774951248673	-0.018250898580749738	0.9721926133690724	0.9764854726589066	0.9819992286660378	143	17	195	120	35	65	63	83
TMEM163	2.564008202208364	3.022366924069871	7.6819698034286	0.43499564920146383	-0.09178652868468769	-0.004640470946616319	0.9256478795816965	0.9912089859300759	0.990542399310461	13	7	1	15	4	4	11	6
MILR1	3.599364095108608	3.7953940497149494	13.235887132703644	-0.1387341130337181	-0.09189384354351242	-0.009879228967793561	0.9615670951264879	0.9827944233360043	0.9881564753378228	33	7	18	31	3	16	10	12
TMEM87B	6.116046115227089	6.179212873856712	77.52747017640515	0.005644061605417787	-0.09191038799625324	-0.017969625376918676	0.9998347940238835	0.9764854726589066	0.9819992286660378	104	51	161	129	27	64	77	82
MAPK1IP1L	7.122291877745987	7.168213960944439	155.6468235757032	0.006735844441129384	-0.09192970379397129	-0.02042904874229216	0.9994931493415813	0.9751943308772618	0.9819992286660378	202	102	223	285	77	135	143	169
POLD3	4.320124571963992	4.415929874156718	21.540814807075208	-0.06779414288617532	-0.09198896609956553	-0.013211561915677617	0.9779933164741683	0.9800662068914024	0.986611169082293	41	7	39	37	14	17	17	29
EMILIN2	6.386031531167302	6.493239643380492	97.49590485677909	0.10299670529760475	-0.09202059310369462	-0.014455776719434295	0.9664024366188857	0.9791478053836911	0.9836241175251087	115	66	182	86	63	103	68	104
ARHGAP12	6.086025259494652	6.146281431714403	75.91831516696502	-0.08478132565856679	-0.09205867070072692	-0.020263438901339484	0.9669975321265751	0.9764854726589066	0.9819992286660378	119	45	135	107	40	91	51	71
SHC1	6.606551213606416	6.69400313854746	110.07582472999017	-0.05475383306053432	-0.09218158779536918	-0.017220554097805433	0.9794258107257817	0.9764854726589066	0.9824080596577094	328	45	165	260	24	88	110	125
SESTD1	6.572626165191565	6.637630989236242	107.01432597949508	0.007373474362207815	-0.09222969954399535	-0.01771513186951866	0.9994931493415813	0.9764854726589066	0.9823379448881439	123	39	194	207	76	88	117	102
NFATC3	6.18445186913232	6.237559182293067	80.74221539619535	-0.005877690759948823	-0.0923558969044234	-0.018922801675970127	0.9998347940238835	0.9751943308772618	0.9819992286660378	136	31	171	96	56	63	83	87
NOC4L	1.915037357210039	2.765018515317587	5.276303703868354	-0.5529059977076769	-0.09235843977739097	-0.0023233718306610667	0.9152908952587366	0.9925297263637471	0.9959083699983945	24	0	5	10	3	0	7	10
CYP39A1	1.1672891922641404	2.001544744497304	2.676482075535819	0.17176987311008063	-0.09252026431090699	-0.002434300256379017	0.9785931199476093	0.9934271436513021	0.9933217243640388	7	1	0	7	2	1	1	6
BICC1	5.3128410243677635	5.467434411564201	45.76906100796426	-0.01887166355053242	-0.09252458612679004	-0.011317018630857533	0.9953154670654956	0.9808683833420474	0.9881564753378228	194	10	49	72	22	42	37	56
LAT2	3.947815721829748	4.181034375909108	17.723911217661957	-0.08341321413063531	-0.09267027261402819	-0.008334472959938624	0.97958151368102	0.9827944233360043	0.9900688364323167	43	7	54	15	6	8	16	30
ICK	4.689809113849066	4.797969600184772	28.896229292683984	-0.11169271500653177	-0.09285970204691829	-0.01188645963614487	0.9655829329454325	0.9803576653181434	0.9881564753378228	64	14	49	31	18	19	43	20
TMEM161B-AS1	3.6735321186447343	3.895050232802514	15.129301337673727	0.23452865248427684	-0.09294442573479915	-0.007664008259821153	0.9415176067371352	0.9850178512593886	0.9900688364323167	11	14	22	26	6	10	10	23
RPL23	8.527582006654237	8.660995891604037	442.00151434732555	0.1301327510479408	-0.09314272163219274	-0.013941293052329252	0.9550257734900612	0.9808683833420474	0.9850811970061272	551	302	433	420	373	447	359	448
ALDH1A1	6.2680180002372055	6.379791477970197	89.19421229950719	0.06193208854753987	-0.09318271101988933	-0.013676507271320488	0.9807480147435084	0.9791478053836911	0.9860647953086276	263	36	149	56	60	79	100	75
ZDHHC9	5.969832587642459	6.0799324857001364	72.39428244282229	0.12807678553018836	-0.09319800882393775	-0.013609625590118796	0.9581511982873716	0.9791478053836911	0.9860166133634335	81	38	64	189	45	54	64	92
FAM177A1	6.8250679347195	6.895365826688173	127.80598855154174	-0.027934193017811432	-0.09320375195227316	-0.018477924647636784	0.9904641134828406	0.9764854726589066	0.9819992286660378	190	33	285	218	89	127	111	128
PHLPP1	3.699833734242789	3.9542279243574576	15.031429424756798	-0.021238557349400975	-0.09339019555564607	-0.008242427283888739	0.9957193353850204	0.9835514008475247	0.9900688364323167	25	2	41	21	11	9	21	14
FAM196A	2.5448115215822997	3.1245665531003626	8.54195597796671	0.19626513163843168	-0.09367688909039572	-0.0049504912711869735	0.9730154560354022	0.9917549103856134	0.9900688364323167	2	4	9	14	10	2	17	4
CRYBB2P1	3.54471442474588	3.7477488537812023	12.83903541003967	-0.08222628592671039	-0.0938032985274557	-0.008776160034836509	0.9787176314043246	0.9827944233360043	0.9900688364323167	30	3	28	15	9	10	8	20
HNRNPD	8.046682284243646	8.083973006864076	293.7498527927376	-0.0705860426522588	-0.09386668531420075	-0.024104449743688455	0.9678095305265516	0.972678447725521	0.9779030370826847	611	137	669	322	145	306	245	286
FASTKD5	3.686330079337777	3.9067944593086312	14.08297966573714	-0.10593622460367182	-0.0938828316920733	-0.010029344723721158	0.9720341563248318	0.9822100525291187	0.9881564753378228	53	3	19	29	5	13	14	15
DIS3	5.836108800317681	5.914035693872826	63.72228261761688	-0.09821677077052506	-0.0939235171500994	-0.01765673741299982	0.9615670951264879	0.9764854726589066	0.9824022474718603	122	17	94	152	39	60	72	50
LRRC57	5.100258941736159	5.1704951033311914	37.36980125597651	-0.1198638775418356	-0.09392637562433091	-0.017361706205320786	0.9521575944064621	0.9764854726589066	0.9824080596577094	74	17	60	80	16	24	31	56
NFYA	5.651720037334024	5.74005803822024	55.927442115014586	-0.1187565478164299	-0.09408440589914437	-0.017796386080045017	0.9531880190895792	0.9764854726589066	0.9819992286660378	107	14	131	117	26	36	52	79
MCU	4.571716647158599	4.749564990243881	27.797046424809654	-0.25066721397533187	-0.09452127540827172	-0.010394119580103495	0.92284698390453	0.982083854797053	0.9881564753378228	51	18	39	49	12	9	19	56
RFFL	4.503635116520423	4.65618032007807	25.342347903483578	-0.10411818739977224	-0.09454276034924378	-0.012234257789579825	0.9680281363037296	0.9808683833420474	0.986611169082293	44	10	73	45	7	14	28	34
PRSS8	3.825659155434895	4.3657992442773415	20.043190882415438	0.5014898772027919	-0.09454934183407449	-0.003308206266494107	0.8937870967473469	0.9887269332358188	0.9943942555003042	33	3	5	103	7	14	27	19
CUL9	5.056614884689519	5.276754488040826	39.36980522372548	-0.1058137308640811	-0.09471092957014957	-0.008994437304503106	0.9698173588136703	0.9819891485752789	0.9900688364323167	170	7	63	75	10	23	43	54
SGTB	5.046224926935785	5.17770679690576	38.53955354939629	0.15659457349538292	-0.09484181198323285	-0.012015318382680319	0.9497663771837604	0.9811977206084834	0.9862201563789315	42	21	67	39	32	20	40	51
BRD3	6.06041942097181	6.113041905140363	73.48256396826883	-0.07935376358204033	-0.09484397967030143	-0.02215579439952185	0.966836511021626	0.9727072259193891	0.9818146729566929	137	39	140	153	22	58	79	76
KIAA1143	4.414547984066322	4.617859251686869	24.257176723897217	-0.09810835658839002	-0.09487608631270461	-0.01094029683747747	0.9720341563248318	0.9819633406359386	0.9881564753378228	48	6	58	69	5	18	26	29
RPS6KA2	7.587721700231445	7.60445464786414	210.12339022124567	-0.10629601169812262	-0.09499993974044957	-0.03148842791677858	0.9396884768703159	0.9665341885367161	0.9732619247751377	491	102	354	329	95	165	244	196
CDK11B	5.866138935528347	5.901173323371105	63.38000108962857	-0.11678420569916505	-0.09506720692155622	-0.024162781216825534	0.9434386039904904	0.971995553058408	0.9783947411517734	145	29	112	95	31	66	58	56
RECK	4.907068064961575	5.033403826184741	33.39666621880454	-0.15673813582948606	-0.0952854629475974	-0.015590266287832093	0.941663704794914	0.9782569264691772	0.9824080596577094	89	7	80	54	15	37	26	34
RNF43	2.770519843070404	3.2187565165117182	8.25319238348099	-0.3266875629239921	-0.09530911668867242	-0.004196426405876771	0.9360095712060152	0.989036459551485	0.991307880293085	14	3	7	30	3	4	17	3
NUCB2	6.774644575732965	6.8626716784422435	125.61922483037793	0.029420314106166242	-0.09531729830821152	-0.016106357002011767	0.9909440112484764	0.9772173936719701	0.9824080596577094	288	48	170	116	107	132	112	110
KCNA3	2.1794700584920106	3.0576999000600686	6.776661951130182	0.12440373581756865	-0.09551258755878864	-0.002242045777422762	0.9816899068223787	0.9915660938410747	0.9961058185126923	6	0	37	8	2	1	7	14
CCDC176	2.7517535395104042	3.051842380338478	7.016763827271676	-0.04263399574672967	-0.09554539193037219	-0.0069894651188643925	0.9915794050319251	0.9854160931227106	0.9900688364323167	12	2	21	14	2	6	7	8
ABI1	5.887274415577343	5.93674120831847	65.33513924777398	-0.05704827970156443	-0.09558003065380397	-0.019337902204045958	0.9774260450636725	0.9739359439229848	0.9819992286660378	102	37	97	121	34	61	44	83
LDHB	7.155757162235885	7.232434631251159	163.1742296517126	0.0627889777868713	-0.09570138142296768	-0.017590610005940113	0.9764641537273169	0.9764854726589066	0.9819992286660378	310	108	143	209	109	148	130	189
TDRP	2.6813854093165945	3.246195444723303	8.162243882948133	-0.03374457043424161	-0.09580155715905535	-0.00458349807645453	0.9953154670654956	0.989036459551485	0.9905903965004156	16	3	27	17	0	9	11	4
CCDC115	3.6216743395882363	3.818501608597628	13.554666033057133	-0.22105145607047483	-0.0958062811137735	-0.010220285550904006	0.9391952952978686	0.982297977876374	0.9900688364323167	29	7	21	28	5	5	12	24
FAM171A1	3.5568154828192844	4.111069542754032	16.006231694835382	0.21582615493114254	-0.09587665387492024	-0.002952954837954624	0.9558605026218331	0.9874227383549511	0.9959083699983945	102	1	26	13	3	12	15	23
MGLL	6.560996152053881	6.680690508080267	109.25488218765432	0.018766053045807744	-0.09593885942663713	-0.013747452397766877	0.9949408904812816	0.9782569264691772	0.9860802660642118	426	54	111	192	25	86	113	120
TMEM30A	8.150863387617832	8.227109987670769	326.3270972728201	3.3704938581777857e-4	-0.09595211640363244	-0.017630288764416108	0.9998347940238835	0.9764854726589066	0.9819992286660378	478	192	400	392	249	306	361	253
ASH1L	8.135079411501136	8.185893663750802	313.904131702644	-0.06938462289819976	-0.0960007506571127	-0.021367007732128313	0.9698173588136703	0.9739359439229848	0.9818146729566929	811	90	786	513	115	254	352	302
FAM198B	6.056212818597704	6.297168598028799	86.00190810479107	0.4854078808089745	-0.09605072155632906	-0.011026300964501204	0.8238178239208008	0.982509224364865	0.9854194938270859	63	68	87	59	80	65	96	79
SAYSD1	2.9985387983005065	3.3982401932187454	9.795987056268444	-0.49270107873475755	-0.09605586324893947	-0.005479014889786199	0.8926841809161579	0.9874227383549511	0.990542399310461	30	4	15	9	6	1	17	11
NOL10	5.342571246624636	5.388420202879471	43.84832946488721	-0.0898981136198348	-0.09623825344543419	-0.021548273507440326	0.9615670951264879	0.9726730263218574	0.9819992286660378	97	17	62	87	24	40	42	44
APOBEC4	0.7909897958438432	1.8276045918791268	2.5807238616093064	-0.27934256035786104	-0.09628442264019044	-0.0027561161714762753	0.9655829329454325	0.995339153718258	0.9905903965004156	2	4	5	1	0	5	1	0
MSC	2.079751837660095	2.576171166512422	4.406147454043959	-0.2368997290954563	-0.09630548465931375	-0.00405537374751619	0.9512471134388872	0.989036459551485	0.9911974040086489	16	1	7	10	1	3	2	9
ZDHHC2	4.743148626434339	4.8295692132784085	30.014528445580876	0.12378654398135086	-0.0963983247675786	-0.012097573792811393	0.9582544998233996	0.9791478053836911	0.9881564753378228	37	19	43	40	21	24	31	29
PTCD2	3.356031579417661	3.62667637498595	12.305482144919173	0.12535804695917468	-0.0964510095598888	-0.0066533969982695024	0.9747825895051179	0.9857508213158932	0.9900688364323167	12	9	8	30	7	17	7	9
AP3M2	4.9115861614889305	5.025772030141819	33.47309409111307	-0.09398648116565846	-0.09654668695758752	-0.01456988778083757	0.9697944955078717	0.9782569264691772	0.9851376159011996	79	10	91	37	16	36	30	30
GLE1	4.861150583576007	4.958988831531378	32.80964145206652	0.0944249405536266	-0.09670085446400957	-0.012651735677176295	0.9698173588136703	0.9791478053836911	0.9866097180319179	73	18	35	33	25	32	25	35
EEFSEC	2.5294994188330215	3.024087595273253	6.793831115721381	0.00615275558201108	-0.09676965850620817	-0.005588567918501907	0.9998347940238835	0.9887269332358188	0.990542399310461	24	0	10	14	4	8	7	5
ARMCX4	3.907079203473702	4.1357008327500475	17.013425127164876	-0.04840908199554983	-0.0970504714838084	-0.009066080392185313	0.9889080661226506	0.9822100525291187	0.9887614540848269	55	7	45	15	4	10	20	21
ARHGAP25	5.511667200903026	5.596098726155899	51.221756274861704	-4.304649453590186e-4	-0.09730356553794661	-0.01592354017991743	0.9998347940238835	0.9764854726589066	0.9824080596577094	97	31	121	48	21	51	39	56
MTA2	6.172589438504904	6.243076850595522	79.90303573177204	-0.12077031387610732	-0.09764991014661535	-0.021807300757375143	0.9459405830693531	0.973131723369771	0.9818146729566929	207	21	172	165	29	58	81	97
IER5	5.44507440723449	5.513632806359564	48.24136710242202	0.002128283822956157	-0.09779230130467469	-0.00997199341991327	0.9998347940238835	0.9760078967925783	0.9824080596577094	84	18	54	105	34	43	44	51
RCN3	4.668225230791207	5.001689758797808	32.03614345565474	-0.013877622587764671	-0.09781282095577241	-0.005933935436703676	0.9985963957483845	0.9828025435914152	0.9905903965004156	175	4	43	40	10	20	25	54
OIP5-AS1	6.945222140436423	6.9766482073524285	135.7360741775481	-0.04401629775884494	-0.0980275570646055	-0.024526257157876107	0.9798018370447338	0.969957428924053	0.9772941683248387	203	62	201	271	83	110	141	139
CCT8	6.378926443334748	6.421861228266236	92.03348134879909	-0.03729611753430871	-0.0981429143964678	-0.021456789089969935	0.9852455714338028	0.9722610759409123	0.9819992286660378	163	41	113	168	63	92	79	90
SBF1	5.726242837317181	5.929115840617054	63.327526967648595	-0.08246414806810361	-0.09824735778886776	-0.009792744081021605	0.9762570621042971	0.9808683833420474	0.9898748375952319	235	11	165	94	15	37	71	83
PHC2	7.037188858143232	7.076841529029855	144.79660783227246	-0.09367778249968005	-0.0982807670653642	-0.0257984260484504	0.9550257734900612	0.9707818131103587	0.9756223978191174	263	65	291	320	49	114	122	188
GTDC1	4.367197879926241	4.4567916611927645	22.297610299441267	-0.022349725764819486	-0.09832541281855117	-0.013666603251129422	0.9947474496966591	0.9782569264691772	0.9860647953086276	34	9	51	33	13	19	21	24
HBS1L	5.731267811923154	5.780933641668882	58.29274902391275	-0.03899552570028512	-0.09835548863586242	-0.02016823448392522	0.985307776008429	0.9726730263218574	0.9819992286660378	129	23	66	110	38	53	52	62
ATL1	2.235242535520856	2.6291793102295933	4.983119619127921	-0.14855522407417648	-0.09839823414292044	-0.004761715057350778	0.9706715888708973	0.9883318505248763	0.9905903965004156	13	3	5	12	1	7	4	3
DNAH1	5.018518578078112	5.429704091489419	43.707590827304365	0.06572309195530907	-0.09851213527946828	-0.004676095967832922	0.986961329545931	0.9836414966814663	0.9917941995630681	176	4	144	54	5	34	47	51
POM121	5.7441191030223715	5.8334116855610905	59.51243146440006	-0.1315135663282835	-0.098592375572217	-0.019684861815301862	0.9447226514064223	0.9751943308772618	0.9819992286660378	177	16	126	114	19	49	52	75
SEC24A	5.840330495561081	5.889800707448693	63.09332632221094	-0.0709893916576118	-0.09900303557976832	-0.01976002102574568	0.9720341563248318	0.9726730263218574	0.9819992286660378	93	30	118	111	35	41	78	63
NRAS	5.827538734976196	5.9358188950026545	66.20013328015361	0.14848383506566254	-0.09901913724276833	-0.014408035744197533	0.9447226514064223	0.9782569264691772	0.982573282682392	79	53	80	79	41	44	79	64
COMMD7	4.221558797257162	4.361847120228891	21.048232617647525	-0.07536825991070795	-0.09902798773259494	-0.011045827095381114	0.9784145299223443	0.9816392215112903	0.9881564753378228	39	7	34	26	18	27	14	17
ATP7B	2.007551056414704	2.835510617841144	5.303930325504722	0.37248362266790763	-0.09906031639946614	-0.001788093867171352	0.9365175561590083	0.9908748545036212	0.997377609243983	32	0	11	7	0	5	6	6
LSM2	3.1519610934992306	3.434101989904016	10.123225101733649	0.08084590599539866	-0.09907456344542408	-0.006440327361312197	0.9835970594666676	0.9850178512593886	0.9900688364323167	36	7	6	15	3	7	13	9
ALMS1	6.889177300520505	6.9202533399572195	129.50733106603664	-0.11344081980519843	-0.09907871944216932	-0.03061565659496424	0.9396884768703159	0.9664637363812064	0.9731031465094915	320	49	248	255	47	100	136	141
CLTB	5.460584184479811	5.5501273295443205	48.848179522288476	-0.11031411814590335	-0.09916071852334754	-0.01729595293996332	0.960303948991793	0.9764854726589066	0.9819992286660378	145	19	55	112	18	49	35	58
SLC2A10	4.405144059929997	4.549358708201494	24.584738398145152	0.14905407099188955	-0.09916548932261204	-0.010278971196722265	0.956070125297134	0.9819891485752789	0.9881564753378228	40	13	19	35	22	18	31	19
SPEN	8.43858695616449	8.497795959465494	389.91325769655657	-0.04650695699584482	-0.09920520783563792	-0.021464385576634926	0.9804282836280734	0.9747331182721287	0.9819992286660378	1042	102	1006	640	138	357	381	384
TBC1D5	6.4964963425945514	6.525914819352017	98.82616046283147	-0.07116544394440195	-0.09921988059395456	-0.025658873821434548	0.9673554351412984	0.9668958274330886	0.9763292336068702	205	42	137	165	63	96	83	103
PACSIN3	3.288865771722914	3.5214034512020604	10.610389178830863	-0.08732009410419043	-0.09925207896957403	-0.009081698788430095	0.9785931199476093	0.9827944233360043	0.9887614540848269	32	6	14	21	2	8	13	10
ATP11B	6.8532805533626915	6.902058614694347	128.8492396868829	-0.014510147360293525	-0.09925651686079638	-0.0214799282156195	0.9949440772324171	0.9726730263218574	0.9818146729566929	165	51	269	202	87	113	122	134
ZNF783	3.361721741824365	3.877674206556522	13.354289867436004	-0.20347848568478547	-0.09927606557225432	-0.004653337970774064	0.960303948991793	0.9857508213158932	0.991307880293085	32	2	39	37	1	5	10	28
KBTBD8	1.6757535914632746	2.337667199812455	4.413906190009979	-0.07994926138530052	-0.09930272840096846	-0.0045180577543536375	0.9899643339244123	0.9932637679958739	0.9900688364323167	3	5	2	6	3	1	1	10
SUMF2	5.584752533285428	5.629422617883161	52.42059910243708	-0.04929735637856826	-0.09930672754994607	-0.019921862311381617	0.97958151368102	0.9726730263218574	0.9819992286660378	130	29	72	72	26	38	57	56
THAP4	4.264585828297604	4.5695200408856715	23.36557052424744	-0.1519458378728737	-0.0993420372501848	-0.007789014475847635	0.9618226515727586	0.9822100525291187	0.9900688364323167	91	2	31	52	10	31	16	21
NBEAL2	6.841884155820497	7.157045221702079	151.68607765122945	0.15865572521645183	-0.09938114677475163	-0.007293052573543851	0.9655829329454325	0.982453034786954	0.9900688364323167	454	37	464	304	9	104	153	194
ZNF75D	4.121078167259705	4.309901023856239	19.97844841727943	0.04601767461360432	-0.09942701508525172	-0.010263692787124228	0.9884851921446852	0.982083854797053	0.9881564753378228	54	15	39	18	4	14	19	25
UBXN2B	5.73383727474994	5.91994586505769	65.13108922126959	0.2953315556360394	-0.09961182101751757	-0.0114680879345383	0.9172636276224087	0.9816392215112903	0.9862201563789315	31	34	133	92	51	44	78	63
SON	9.19319365330493	9.20488290764658	639.9004935263292	-0.08990342242358816	-0.09972939327410008	-0.03792003103805705	0.9469840772251717	0.9668958274330886	0.9688485710675017	1325	231	1311	1042	340	560	586	699
QRICH1	6.27474794034377	6.3372396287263895	85.60363393877972	-0.12114492390889611	-0.0997572820902347	-0.023131896444714795	0.9447226514064223	0.9726730263218574	0.9783947411517734	247	33	157	169	24	80	86	81
RAB11A	6.902818887932583	6.953896327924589	134.17158763293656	-0.00216185469521308	-0.09983558698330286	-0.020454711075803843	0.9998347940238835	0.9726730263218574	0.9819992286660378	173	76	207	200	89	123	138	118
FAM161A	2.1098778500980693	2.542227293379582	4.344155154037801	-0.1354794089423573	-0.09990265381145495	-0.004809291610468197	0.9726891478794928	0.9874227383549511	0.9905903965004156	10	1	12	9	1	4	6	3
CLU	8.256837019404191	8.328933178277264	348.3843216638133	-0.18294873867758782	-0.09998265618934608	-0.019212135290479312	0.9161414289333191	0.9751943308772618	0.9819992286660378	656	128	491	621	245	471	225	271
MAP4K5	6.079496119908537	6.158681235838882	75.47938585537045	-0.11005397735628834	-0.10017919067603777	-0.019083439173223454	0.9549352229855997	0.9745379572261104	0.9819992286660378	150	22	211	129	29	64	87	67
CEP350	7.8085488187360195	7.844622480065604	247.8023916680596	-0.07881855289811973	-0.10025453842930733	-0.033624105606973126	0.9620295062818662	0.9701815326047545	0.9742099392294851	576	70	564	375	131	225	239	248
SLC22A17	2.6541455412219523	3.1095559007040037	7.180683106342847	0.07491131861063305	-0.10036508157208	-0.004764999479974376	0.9874238120633303	0.9872064341968825	0.9905903965004156	28	2	5	22	1	5	9	8
ZNF502	1.8519880657336576	2.452934870293579	3.838958248314692	0.0556977669251348	-0.10044778049873747	-0.0035781784151885303	0.9913805114673513	0.9891666578714389	0.991307880293085	15	1	10	6	0	4	3	5
ANAPC7	4.807468157389023	4.995824120506948	33.28714064159677	-0.31864814505349803	-0.10044886221513634	-0.011066671150065679	0.9022504251797638	0.9814550133255945	0.987778083535131	73	19	45	48	18	7	34	59
BCOR	5.331741827599471	5.51490628263118	46.969496293380786	-0.12328950442713871	-0.10058731321197531	-0.011955397241444244	0.9614831585233199	0.9791478053836911	0.9881564753378228	128	8	122	107	11	43	51	44
SLFN12L	2.708947998716675	3.3263828267718263	8.540446814756338	0.2507650297628105	-0.10069278922028772	-0.0033572119516715434	0.9521403390868625	0.989036459551485	0.9935141567755144	9	1	44	13	1	4	9	14
SPATA7	2.011720206197196	2.612625905937146	4.859631362139369	-0.029595031610170255	-0.1007113432363227	-0.0031384721433489185	0.9962511198776502	0.9908748545036212	0.9926873515461185	23	3	6	2	1	3	9	2
ASS1	4.268696938452169	4.408556589201726	21.93323935229801	0.1453453026186087	-0.10071467590157837	-0.01041257166845415	0.9603416201798531	0.9814550133255945	0.9881564753378228	46	11	37	14	17	15	24	23
ITGA6	7.022344657168125	7.183197429403004	156.12626079302586	0.10670723416847	-0.10095902278078982	-0.012197221011667075	0.9670816675893095	0.9794650947998564	0.9862201563789315	189	62	612	157	51	156	131	160
CBWD2	4.306742592654378	4.408598911618658	21.835849973185564	0.0074210359819046915	-0.10102938435670394	-0.01185402770602039	0.9998347940238835	0.9791478053836911	0.9881564753378228	31	15	29	42	10	23	16	22
CARD10	3.1953113510469127	3.5990872035157375	10.925598678156051	-0.021484169390494516	-0.10114354758285975	-0.005714761501866002	0.9968183822509565	0.9850523277239019	0.990542399310461	25	3	44	10	2	6	8	20
PRDM6	3.263023979164266	3.8950999273875864	13.741329897197796	0.20544862054027127	-0.10126966955271574	-0.0037693789869687666	0.9655829329454325	0.9874227383549511	0.9930865998980168	71	5	29	11	0	17	9	15
NRIP1	5.943128120000638	6.005005813876632	68.13867786187454	-0.06400847188414822	-0.10127331761455433	-0.020959601758421997	0.9747918049574676	0.9726730263218574	0.9819992286660378	109	38	144	134	21	56	57	85
ANKRD20A11P	1.6385106596703214	2.246875757331449	3.235690164827581	-0.05457055505045416	-0.10131069492841681	-0.0027985508190188305	0.9922427327467419	0.9902731552122169	0.9939993755538546	15	1	6	2	1	1	5	4
MIER1	7.2368330044154066	7.285619698226359	168.88637300627204	-0.02675556577713086	-0.10138141316114717	-0.021580156340215016	0.9899643339244123	0.9723780710180473	0.9803522848742671	232	82	312	224	117	170	136	173
ZNF655	6.622506789024865	6.661011390675173	108.61332682479323	-0.06014055932096937	-0.1014964562384122	-0.024399398093082652	0.9734875592391871	0.9682417307805063	0.976759612348087	183	60	243	161	43	81	113	120
PTPN1	6.937634126965529	6.991661959497337	137.46169646806175	-0.010095757661992671	-0.10169209175447172	-0.020649634320127813	0.9971642835855048	0.9726730263218574	0.9819992286660378	212	91	158	285	62	112	150	130
HAUS4	3.070002194554819	3.4074492750956433	9.61436495471614	-0.1079301378532089	-0.10169290967338525	-0.007192593623737738	0.9764641537273169	0.9841570828601555	0.9900688364323167	31	6	16	15	1	4	11	14
PPP1R7	5.368885452403441	5.455376772882542	46.74839349239915	0.021861000313828847	-0.10187873109484609	-0.015128021805284617	0.9946353317695286	0.9764854726589066	0.982573282682392	105	30	49	53	29	52	34	44
TMEM194A	3.971193013042278	4.099682152326052	17.309218004238303	-0.028327657809710843	-0.101908613360577	-0.010037926175740305	0.994481863460146	0.9811977206084834	0.9886196515332362	26	12	27	28	8	12	11	27
LIMCH1	8.0835779416257445	8.142600296634999	304.5865199714511	-0.05626549207279976	-0.10192747622199037	-0.021942173736075984	0.9764641537273169	0.9726730263218574	0.9815453867241724	817	107	800	437	91	291	271	313
DMXL1	6.5941804633746335	6.644654857269538	107.84233195520156	-0.030650260359489496	-0.10203597217915178	-0.02081616966240939	0.9883982978182523	0.9722610759409123	0.9819992286660378	232	57	119	150	72	111	98	94
MAP4K4	8.649972149908246	8.700669355928037	450.5594154076126	-0.03777821295139065	-0.10209376231877948	-0.022820683920375368	0.9845010732747884	0.9726730263218574	0.9792102715010186	1174	127	548	767	322	424	406	460
SCARNA8	2.8513730951565943	3.282002816385958	10.28974670598433	0.761699412076467	-0.10219787293439321	-0.006948072260163485	0.7940756781789486	0.990453997502084	0.9871613256004651	7	15	5	6	5	9	9	8
POLL	3.47421480048049	3.785046742833248	12.656153872808517	-0.25394637456103325	-0.10222055981008467	-0.008531136082184969	0.935183580532787	0.982509224364865	0.9887614540848269	38	2	30	28	3	16	13	8
DDX41	5.514656394078569	5.656229132035279	52.30683156836821	-0.12789343867455602	-0.10246926538813521	-0.013679823731094767	0.9563195525242772	0.9778693566588504	0.9860166133634335	179	16	67	131	13	59	43	49
DOCK4	7.372120778445952	7.430584359199889	185.51899035243883	-0.08469916208870129	-0.10248512578619569	-0.021690148758645052	0.9655829329454325	0.9726730263218574	0.9808667021194406	516	71	437	198	78	196	140	194
SCAF4	5.970777015718138	6.037700520550456	69.44737456800945	-0.0876263249873947	-0.1026971341202629	-0.024605097259417563	0.9643900628621568	0.9724217652044193	0.9798610312357613	159	16	142	118	42	54	71	77
MED13L	7.871103061468656	7.917039726387946	260.2590266485364	-0.07106245521892357	-0.10274720493313974	-0.025261225873852447	0.9679236099908076	0.9710344330617244	0.9757120874388852	594	70	661	444	111	216	245	294
TSPAN7	3.78639239744294	3.934490288789082	15.612871471520505	0.18035351968043056	-0.10278419463003498	-0.008608563726236739	0.9497663771837604	0.982083854797053	0.9900688364323167	15	12	27	19	9	12	17	14
ENTPD1	6.160426160315769	6.25051969631053	80.5345765659732	-0.11539379066448356	-0.10284297641688182	-0.017900882733971342	0.9539656663287744	0.9750863435314763	0.9819992286660378	143	25	223	162	27	58	102	74
CCDC186	6.638279623815286	6.6855575976830215	110.39966879136522	-0.060802649810959966	-0.10290061245878873	-0.02252178921833317	0.9755203334537869	0.9705574256427653	0.9800369588092149	147	44	245	205	60	82	126	110
EIF4A1P10	1.5075974453230268	2.126056158802417	3.59045229532055	0.2675983691087024	-0.10293959738140981	-0.0038449645787769775	0.9576004314268926	0.9925671071993102	0.9903351126423815	2	5	6	2	1	4	1	4
DMAP1	4.642781550033366	4.738449943233794	27.033752108484368	-0.15719175086615497	-0.10301196689851823	-0.017277048876214084	0.9396884768703159	0.9764854726589066	0.9819992286660378	76	10	44	50	11	16	31	33
ZCCHC2	6.1042310672512965	6.162551636756573	75.74667943815533	-0.13595507050877473	-0.10303508936889055	-0.02388287912913547	0.9391952952978686	0.9710344330617244	0.9763292336068702	147	26	171	163	28	79	65	73
TXNDC11	5.243104092504969	5.33499351152816	41.94541064947533	-0.09679383005135672	-0.10315718661722263	-0.018131201773022663	0.9655829329454325	0.9751943308772618	0.9819992286660378	87	21	66	105	11	31	48	43
PAFAH1B2	7.01735666666159	7.063778158864687	144.68331703595928	-0.037167740212849874	-0.10317373289598063	-0.023179962743626655	0.985307776008429	0.9710344330617244	0.9816072362682602	234	90	172	263	78	104	172	138
TAPBP	7.873681186176957	7.947159014309552	268.4777840373974	0.005373760763726399	-0.10326697667631482	-0.019188693548677214	0.9998347940238835	0.9751943308772618	0.9819992286660378	424	221	400	342	105	252	275	230
CALCOCO2	7.8880659285272055	7.943956067634986	266.49182340068245	-0.023430301236278626	-0.10333414594547458	-0.022107450990403895	0.9915890797778301	0.9726730263218574	0.9800369588092149	417	103	711	301	155	241	230	294
ATG7	4.793690779024936	4.981469619444999	32.01349383188914	-0.12917415558425827	-0.10337005709390862	-0.01320761709578758	0.9611083916564603	0.9791478053836911	0.9860166133634335	85	4	83	54	15	35	27	31
RBM4B	3.706082905050985	3.9221425012116113	14.852859073908087	-0.16211090940297304	-0.10347267700763055	-0.008493108767769247	0.958705985318766	0.9822100525291187	0.9900688364323167	26	9	17	38	5	6	24	13
CCDC102A	1.8204099878891749	2.4473092763486237	3.8047409940559094	-0.016981284093023977	-0.10367357225580408	-0.003302981298671002	0.9994523903127123	0.9891666578714389	0.9926873515461185	16	1	7	8	0	2	6	4
RP11-299J3.8	1.6735672356716638	2.3568461682679986	3.650356026209537	-0.7165728610752998	-0.1040503014430738	-0.0031157727749033153	0.8578737633914937	0.9908748545036212	0.9926873515461185	8	1	11	6	1	5	0	6
RP5-1039K5.19	3.91319270040085	4.1025681324277254	16.72390352256871	-0.05347014504252538	-0.10406240075011518	-0.010458962310478317	0.9874949676575001	0.981480193081641	0.9881564753378228	20	5	45	38	7	11	22	16
DZIP3	4.505597260388604	4.609601123056403	24.834242851624104	-0.13317684615930372	-0.10406740102453593	-0.015373694557182613	0.9535700580809198	0.9772173936719701	0.9824080596577094	57	13	54	32	9	27	16	28
FBXO36	0.8223261274564848	2.0097633279316325	2.455210383348496	0.23683294740197594	-0.1041437716363294	-0.0013145069068828867	0.974147462852439	0.9934271436513021	0.9972118303288954	0	1	6	11	0	0	2	6
DDX1	6.05504110652242	6.101907020338027	73.65182766980028	0.004168488765032345	-0.10415183981001445	-0.020342293731972765	0.9998347940238835	0.9712651740718448	0.9819992286660378	143	41	78	119	47	63	72	74
PHF3	8.154038054618564	8.205402495513813	320.1222315401116	-0.038170802781387084	-0.10425849368304538	-0.0216037648705636	0.9844750694881282	0.9722610759409123	0.9785578665582727	485	115	687	413	232	296	323	290
OSBPL11	4.843637560601694	4.979305633508006	32.928785762768584	-0.023651430838837546	-0.10460462995021856	-0.01349762828144892	0.9946353317695286	0.9782569264691772	0.9852350793780235	60	25	72	39	8	37	26	29
ZNF146	6.4371712451268035	6.499747728154145	96.25783981242556	-0.08252752149997594	-0.1047195850659381	-0.023501206471157592	0.9662556848954404	0.9710344330617244	0.9772941683248387	215	22	160	218	55	82	90	107
RPGRIP1L	3.5940140618200025	3.7833276213057223	13.388300866854186	-0.017311379596325463	-0.10497773390458935	-0.009753823437288247	0.9964722210981458	0.982083854797053	0.9881564753378228	38	10	20	16	3	13	11	14
CYB5D1	1.7087743883787387	2.1739084091244623	3.07800264206205	-0.1431739202031771	-0.10504837238478784	-0.003785903114651321	0.9720341563248318	0.9877805673981552	0.9905903965004156	7	1	8	5	1	3	4	2
PTPN3	4.327547624487175	4.503734914641831	23.061189234160114	0.08678496293612566	-0.10517128604302223	-0.010166493833122818	0.9780413087027092	0.9811977206084834	0.9881564753378228	26	10	22	75	12	23	24	18
ATP2A2	8.096625443626246	8.128035216429568	303.8343279293864	-0.05191489070531236	-0.10532319233101205	-0.026799990543798464	0.9756107188843495	0.9665341885367161	0.9742099392294851	526	180	387	471	181	289	269	305
RAD23A	6.005997904801627	6.068741974398705	70.82282327730731	-0.15088051686603582	-0.10563824804955145	-0.02334375333986911	0.9342164951891596	0.9709532943301887	0.976759612348087	211	23	139	107	30	74	51	79
PVT1	2.955117986850319	3.582143929856886	10.483376488130565	0.18389098139067223	-0.1056849885207947	-0.002972105618313631	0.9673554351412984	0.9873716764068236	0.9955262211088176	31	1	7	49	1	13	6	13
EEPD1	3.411454284458198	3.6054905232596415	11.510149342319107	-0.015987670794337855	-0.10575299297022418	-0.009078251614122939	0.9975090205889501	0.982083854797053	0.9883516957657007	40	4	16	11	7	11	10	12
GAPVD1	6.7905035918134	6.833931647440558	122.02097353701433	-0.08897616200281892	-0.10587491669983162	-0.026340383947294925	0.9600170888496063	0.9660639076682211	0.9742099392294851	209	48	297	242	45	100	112	142
ZNF430	4.69170397839715	4.791928743510929	28.17626614728935	-0.07633971658247929	-0.10596635766239705	-0.01643523347785825	0.9747354049118714	0.9764854726589066	0.9819992286660378	49	10	43	79	12	24	26	32
ZNF512	4.5905257026891695	4.710511328711728	26.836714847450004	-0.12868254976870555	-0.10607235984293335	-0.013837328822790786	0.958705985318766	0.9778693566588504	0.9852350793780235	47	9	38	58	18	24	14	40
NUP98	7.044814587897269	7.109337611907871	148.14676445545376	-0.06262564554702289	-0.10612478536186777	-0.021431325879320357	0.9749191591724112	0.971995553058408	0.9813646025762569	252	65	410	257	44	108	160	162
MFN1	5.701713656904611	5.749626611865971	56.67013240516114	-0.13912555654673786	-0.10617693447407658	-0.0247227959894212	0.9383308319094174	0.9669704927576369	0.975341740122398	133	23	116	85	26	53	40	71
MTHFR	5.119010278007767	5.276902152414242	39.60735533220333	-0.17768280606324774	-0.10623398320182105	-0.013980653245670152	0.9391952952978686	0.9772173936719701	0.9852350793780235	129	11	79	83	9	22	47	50
DUSP2	1.8996802637368473	2.6157160467307703	4.421999329869863	0.08312669878861968	-0.10626077662751936	-0.0026321419100647806	0.9875506664477232	0.9891666578714389	0.9951166229124885	24	0	10	4	1	5	2	7
WDR83	1.8747639089696087	2.472374295740443	4.021016378169026	-0.08343511398605309	-0.10633657424930273	-0.0036980769641835596	0.9871523024077415	0.989036459551485	0.991307880293085	17	0	7	6	2	6	2	4
THUMPD1	6.153733727141272	6.188923724317328	77.72964962729549	-0.12641568302779432	-0.1066171970068708	-0.026810650701230707	0.9393034835648173	0.9639838599603716	0.9742099392294851	171	37	154	112	35	74	82	64
ADAT1	4.101272287585318	4.299956092999503	19.629758671359774	-0.04409310779614785	-0.10663396189969052	-0.011422693055775283	0.9889080661226506	0.9808683833420474	0.9868403080761278	44	13	26	47	3	13	24	20
RANBP10	4.443977663513823	4.894567775548075	29.54778723404243	-0.08947299795037718	-0.10672100174704642	-0.005901477827175009	0.9815019850780279	0.982541698283851	0.9905903965004156	76	8	72	85	1	15	23	54
GNB1	8.183669926454108	8.212988459214534	322.26378409271837	-0.0722407653456812	-0.10695494573228059	-0.027977552369628157	0.9661442637856293	0.965199662996209	0.9742099392294851	642	192	500	399	175	282	346	286
PRICKLE1	2.720182104954583	3.0658407185679097	7.031352088572791	-0.16944960532871853	-0.10698272939198465	-0.007371546799459135	0.9615670951264879	0.9839910390823338	0.9900688364323167	24	1	12	14	3	8	4	9
HLCS	4.277472119083129	4.387216368169809	20.775857406218748	-0.12706539166312858	-0.10707735446981484	-0.016217771274755245	0.9553438540827066	0.9764854726589066	0.9819992286660378	63	8	30	39	8	16	20	25
ZRSR2	5.649740346259028	5.737925864957531	56.583805996075114	0.022628536120881487	-0.1070970978349113	-0.017043334131961206	0.994535000508437	0.9750863435314763	0.9819992286660378	85	19	142	63	40	45	50	68
CPXM2	2.5999006850129422	2.870071797726904	6.415740861529667	0.004754743823506967	-0.10733041393149825	-0.005797099250851942	0.9998347940238835	0.9843410427859013	0.990542399310461	18	5	8	7	2	5	7	6
RP11-800A18.3	1.037649844810721	2.0478625296305393	2.3835243867341513	-0.28830228764255716	-0.10739704633549127	-8.162414011259335e-4	0.9582584031112694	0.9915660938410747	0.9976044585398781	8	0	10	3	0	0	5	3
PTPRF	6.4749407163933	6.800967135841256	117.92834201424262	0.13280464842926823	-0.10740862570009942	-0.007299446204081744	0.9711212171008029	0.982083854797053	0.9900688364323167	418	36	156	364	7	77	143	128
FUT4	2.8022150675669653	3.129489268472248	7.722679370321766	-0.053827803650729165	-0.1075086586302295	-0.006695824502221277	0.9893709857231182	0.9840861014779045	0.9900688364323167	12	1	14	18	6	5	5	13
NAPSA	6.361261151164528	6.543749844751447	101.41571904515443	0.2982480281184291	-0.10752931454992677	-0.012801231784592986	0.9049390272026993	0.9800662068914024	0.9824080596577094	145	82	47	146	71	69	92	129
NCOA6	6.687258906219525	6.777989084946606	117.02540393761298	-0.06662220748715343	-0.10754535560610907	-0.01948714660502349	0.9756107188843495	0.9726730263218574	0.9819992286660378	308	21	259	182	68	110	95	133
RP11-147I3.1	0.721557482542459	1.8070107456337141	1.7562055335939477	-0.13728318970548442	-0.10769917806502737	-2.1984825559754636e-4	0.9814998233284138	0.992360442240195	NA	9	0	1	6	0	0	4	2
RP11-324O2.3	1.9007287369234371	2.4853295879698174	4.45386100915386	0.2081242049111164	-0.10773457300352234	-0.003981581163861149	0.9655829329454325	0.9899056015111691	0.9905903965004156	4	0	7	11	5	2	4	7
CTD-2013N24.2	1.5834710462044213	2.298643086323684	3.3686257628661207	-0.11704350107487463	-0.10798510587012448	-0.002465075864922196	0.9815019850780279	0.9899992592584242	0.9946121869183796	5	1	13	7	0	4	5	1
RP11-295P9.8	1.4385914605419743	2.022475756041032	2.618943091819613	-0.10188021520518298	-0.10809424993291666	-0.002969030485175697	0.9815019850780279	0.9891666578714389	0.9924567846418855	4	1	3	9	1	1	2	5
bP-2189O9.2	1.4283634326727641	2.4177460446556545	3.608705976758311	0.10923575741967473	-0.10824477587072777	-7.759447059625541e-4	0.985757572335761	0.9915660938410747	0.9976044585398781	14	0	16	2	0	6	4	1
ST6GALNAC4	3.955430674747146	4.233683024118176	18.455598245499434	-0.4149565339787019	-0.10831744362967809	-0.008566745361117364	0.8845360354905978	0.982083854797053	0.9887614540848269	59	7	21	36	8	4	15	38
RPF2	4.397293030707503	4.515006206048351	23.120823067142958	-0.037369066000408374	-0.10834828945659138	-0.013785496011128513	0.9899643339244123	0.9776499081534823	0.9852350793780235	49	9	22	61	12	22	22	22
NELFA	3.4828378427226387	3.840720251613715	13.197818056014908	-0.1723236678841122	-0.10847153262207446	-0.008339825087486282	0.960849660551548	0.9822100525291187	0.9900688364323167	36	1	35	27	5	8	9	24
TDP2	5.921667087285673	6.068756965939775	72.26778859060614	0.10552494920400872	-0.1085525633247806	-0.013738456950936194	0.9674784770362737	0.9780845160369073	0.9824080596577094	67	26	125	94	71	80	66	53
TP53RK	3.237436385112191	3.529827623092171	10.509946071869946	-0.11292097166242693	-0.10870847606268505	-0.009783975879405481	0.9734875592391871	0.9822100525291187	0.9881564753378228	27	1	24	19	6	11	7	13
ATG5	4.274241594053591	4.415234486997977	21.05863472441474	-0.1750863559363416	-0.10885173546988852	-0.015300986670332056	0.9396068321615777	0.9772173936719701	0.9824080596577094	49	6	40	50	8	12	23	28
RP11-474P2.6	0.5383765750393327	1.9351120190381246	2.4511509326351377	-0.5011447954873752	-0.10899879992849978	-0.0011674792527328855	0.941663704794914	0.9946952437886868	0.9970185019795518	3	2	0	11	0	0	7	0
AMMECR1L	4.585263827403729	4.694269357295013	26.53823884652874	-0.10218039226382768	-0.10903062120577209	-0.01449345178308408	0.9680281363037296	0.9764854726589066	0.9836241175251087	36	11	54	51	15	23	15	39
CNOT2	6.618012206218406	6.6631313219246	109.08437851980858	-0.0232384578306645	-0.109102920907065	-0.023138806521483132	0.9915794050319251	0.9664878955165255	0.9772941683248387	179	50	228	125	71	83	109	121
SLTM	7.540860970612059	7.55733686821494	203.11718663710892	-0.10614159381735071	-0.10940839560252848	-0.03701540230577529	0.9396884768703159	0.9609826692171735	0.9684466526554376	504	81	364	294	107	186	189	205
KIDINS220	7.85811558552023	7.8877678651914644	256.07666854783713	-0.07280163433774915	-0.10949884212953548	-0.030011418311430837	0.9655829329454325	0.963881406438975	0.9729477526570927	474	84	507	396	170	212	236	289
SPAST	4.546655695790956	4.655484807886945	26.521152320021425	0.1372695686035113	-0.11001898726485215	-0.012496135582694802	0.9550257734900612	0.9780845160369073	0.9860647953086276	37	14	39	27	23	25	23	25
MICAL1	6.1708800728920234	6.283231466469952	82.01847199833018	-0.12397464516125871	-0.11007341602049021	-0.0170509922341251	0.953536961460823	0.973907044458993	0.9819992286660378	286	18	168	138	29	50	92	101
CD164	8.058919807049328	8.198375113634746	320.467080092835	0.08226180984904087	-0.11024926464252	-0.015336595337334892	0.9747354049118714	0.9776499081534823	0.9819992286660378	291	202	361	414	273	352	293	243
ANKZF1	5.25896030868492	5.473510140546849	45.64379349407868	-0.0653722577065294	-0.11027225713418483	-0.011011764309832294	0.9815019850780279	0.9789356515276094	0.9881564753378228	75	7	142	116	13	38	35	63
EIF2S1	5.939728146959593	5.981962262644997	67.01842451293129	-0.13802991676593027	-0.11050834044601457	-0.026016062522517057	0.9365663495432168	0.9639838599603716	0.9742099392294851	145	29	95	142	32	70	63	56
TMEM57	5.357104972562004	5.411070850914304	44.43188229350833	-0.1678194765116214	-0.11058155543404669	-0.024699841941465513	0.9237277714076582	0.9668958274330886	0.9748426156258029	96	18	87	82	19	44	46	36
SLC39A3	1.7330022970211985	2.7016099264009763	5.02358349346498	-0.16253147760308426	-0.1106127597586291	-0.0016046445757059162	0.9787176314043246	0.9915660938410747	0.9972191002487463	31	0	5	2	3	2	12	1
SUPT4H1	3.782905184805784	4.02332002847287	16.74750516798877	0.13475594497482704	-0.11064069447196333	-0.008927184898109343	0.9698173588136703	0.9822100525291187	0.9881564753378228	16	10	15	28	15	6	13	29
TUBA1C	4.941824591450161	5.108899704999154	35.33901810755608	-0.0103532937184187	-0.11076234122085007	-0.01228090176000842	0.9994931493415813	0.9780100895326064	0.9862201563789315	96	14	28	110	10	33	29	41
MAP1S	4.435571518821991	4.620499678101121	24.573680254827984	-0.19762846710453463	-0.11080737373781392	-0.012730176471396496	0.9391952952978686	0.9782569264691772	0.9860647953086276	80	11	45	42	5	11	28	35
ZSCAN9	2.840891978628601	3.1486284752066287	7.797194916620918	-0.04822850349807594	-0.11090000561151872	-0.007684417615410682	0.9907654421982776	0.9828025435914152	0.9900688364323167	24	5	14	11	1	5	8	10
MICAL2	7.303176828318921	7.405704034138795	181.4733273566248	-0.04398038490089064	-0.11092908091239408	-0.017322594663094968	0.9854473851978847	0.973852744624984	0.9819992286660378	590	68	257	444	38	124	188	220
SSRP1	6.751635120993782	6.793296776631607	118.5861698329323	-0.1280152495638524	-0.11099233352007064	-0.027723278086799575	0.9391952952978686	0.963881406438975	0.9742099392294851	350	41	170	207	59	121	112	103
C21orf91	3.959040494667038	4.365698192157167	20.207750186584526	0.15790848641985059	-0.111037363771602	-0.0056023546251321435	0.9673554351412984	0.9828025435914152	0.990542399310461	26	4	97	14	7	10	31	19
RP11-405O10.2	3.549172008576412	3.66941659486042	12.59683006435305	0.04621518735566541	-0.11110602805410173	-0.008613093660906701	0.9882497453988679	0.9808683833420474	0.9900688364323167	21	8	18	16	8	10	12	13
KPNA1	6.145327586999889	6.208379058993551	78.11401295354055	-0.12173270443378167	-0.11114114507298245	-0.02533441907244069	0.9447226514064223	0.9664878955165255	0.9742099392294851	225	20	159	130	36	63	70	95
SETD5	7.845567699347273	7.935308202695446	263.056489901222	-0.045428965517233424	-0.11123674284921557	-0.019301672456182487	0.9836002532106329	0.9726730263218574	0.9819992286660378	683	56	730	466	89	227	281	247
EPB41L1	5.106469688335931	5.185722201176571	38.17977938318218	-0.10391540212424795	-0.11149790231969332	-0.017636634511477917	0.9615670951264879	0.973131723369771	0.9819992286660378	85	14	53	56	28	43	34	29
SH2D3C	4.68697150220885	4.943356302348457	30.926840228372804	-0.016148616983162355	-0.11152879595717825	-0.009350743111718653	0.9970779751730138	0.9803576653181434	0.9887614540848269	74	8	118	38	5	24	32	36
TRIM32	3.499477784751235	3.751283551276162	12.731535393546297	-0.1000239002793763	-0.11174298874139134	-0.008787680363580394	0.9762570621042971	0.982083854797053	0.9886196515332362	18	6	21	40	3	8	19	10
KIAA1683	2.1733121471372567	3.0060487099244653	6.2870003121621725	0.399550107676875	-0.11183578087346996	-0.002623723379921491	0.9327003873884128	0.989036459551485	0.9958301638310798	9	0	22	23	0	4	8	8
UBE2K	6.300140128835459	6.327713186531385	86.15835000351697	-0.05945045780082663	-0.11189300936500107	-0.026972776070580025	0.9730154560354022	0.9623337538152712	0.9742099392294851	154	45	129	138	51	77	74	94
GPATCH11	4.540479785167712	4.685611555764144	26.44256741293006	-0.16430278226276376	-0.1119947276512099	-0.01322156688331501	0.9466240460232292	0.9780100895326064	0.9852350793780235	49	7	56	35	20	31	27	15
HJURP	1.5651664651394284	2.413927638671812	3.876222880924394	-0.02234915182001472	-0.11207557552047795	-0.0019293111919094455	0.9992429693795375	0.9908748545036212	0.9961058185126923	16	2	1	11	0	7	3	1
SH3BP2	6.6801302727560445	6.837627296004753	121.73689912146699	-0.020961152825610865	-0.11218300125211075	-0.013598123064871685	0.9947843093127122	0.9764854726589066	0.9852350793780235	339	45	384	143	22	102	88	167
CLEC1A	2.9523060200874816	3.328644787431231	8.906141055079013	0.13994819539633804	-0.11236273805124473	-0.006183674582486058	0.9717054680795714	0.9836414966814663	0.9900688364323167	9	2	38	12	3	9	9	8
COL18A1	6.972187997471954	7.026904645239949	139.3688817707754	-0.11240322309837017	-0.11242597302019378	-0.025684272590450603	0.947182450643712	0.965199662996209	0.9742099392294851	447	54	215	268	44	137	112	151
MIRLET7BHG	3.4026120161238507	4.036096647030575	15.468955925188839	-0.16923665325547874	-0.11247801001627807	-0.0047404108828619914	0.9730154560354022	0.9850178512593886	0.9905903965004156	33	6	41	41	0	4	28	15
LINC00861	2.88734087020109	3.9172856539373	14.272891791292192	1.4157749949680078	-0.11254306233282614	-0.0027793365735241725	0.7882500558863523	0.9899992592584242	0.9939122035786132	0	1	70	23	7	12	7	24
FOXO1	6.8543958371650024	6.9224248147089495	130.3981271426805	-0.1535540638508684	-0.11259630278785861	-0.02061708679461947	0.9365175561590083	0.9701693220007583	0.9818146729566929	180	57	268	266	64	67	181	130
WRNIP1	4.315172430957487	4.47397660847928	21.92267390533263	-0.13281763579425743	-0.11266990487708581	-0.014688395521551658	0.9582544998233996	0.9770103591834592	0.9824080596577094	75	5	30	47	9	18	19	28
ABCG2	0.622995495691673	1.7212354176977165	1.8002929423490608	-1.0359384833159648	-0.11268086845866221	-6.105033789432882e-4	0.8015543060572943	0.9925671071993102	0.9976044585398781	4	0	6	2	1	5	0	0
GIT1	5.471764499246913	5.6882265258629126	53.169487225522865	-0.12952737778852663	-0.11268748793625427	-0.011132623330876005	0.9618226515727586	0.9782569264691772	0.9881564753378228	197	7	126	93	15	53	35	69
SLC43A3	5.19199714080713	5.261052317640082	40.0420228108366	-0.16716511145380522	-0.11278172546708261	-0.02050295216282601	0.9334173230361213	0.9712651740718448	0.9814333138590584	85	16	85	56	21	44	39	29
YTHDF3	6.416893128334274	6.456836360822842	94.54531758264164	-0.021418619775309136	-0.11306887994013744	-0.023848884756110376	0.9922427327467419	0.9639838599603716	0.9766625879532417	147	49	134	150	64	71	87	113
FHIT	2.3013786765955704	2.596308565694107	4.959199095310814	-0.08930074754507973	-0.11307816306037856	-0.00548759811271758	0.9807480147435084	0.9840861014779045	0.9903828249807678	8	3	8	10	2	5	3	6
ANXA6	7.080225896974251	7.128359472592578	150.31447050153267	-0.05961989421071493	-0.11308511143233206	-0.025048415423402585	0.9755203334537869	0.9643130776820478	0.9748426156258029	481	57	238	166	82	133	134	164
PCM1	8.50846681595734	8.535881099460841	402.77857089657357	-0.0730350539833455	-0.11309950274098914	-0.030941803198019154	0.964585368293182	0.9632860827267492	0.9720863937311077	679	156	769	585	275	323	411	419
HEMK1	4.707549527200555	5.1978272282058455	36.78448894886379	0.11233593656664705	-0.11311705299817987	-0.00446877869829087	0.9764509121493236	0.9827944233360043	0.9914349130731999	86	3	39	178	5	26	27	60
AP4E1	4.986078009953942	5.042861250522973	34.415741527921696	-0.09264019440009533	-0.11313096428305483	-0.01934926552257994	0.9655829329454325	0.9710344330617244	0.9819992286660378	79	19	50	51	17	29	39	29
ILF2	6.086238422705403	6.141790241649296	75.62129392910008	-0.02213603208280051	-0.1133984578574547	-0.021334371307532945	0.9924597328746785	0.9668118639921409	0.9805113318062448	111	31	137	110	56	51	81	85
YIF1B	2.9632279225382634	3.3798736823570596	9.077056826638689	-0.16292105576208873	-0.11349482891626658	-0.006018863347893982	0.9673554351412984	0.9834336017718858	0.9900688364323167	34	2	8	27	2	12	4	11
KIAA1377	4.231292249932839	4.398793006818667	21.06495544344343	-0.04893908385789762	-0.11351645996648764	-0.012184781266176076	0.9877308001245122	0.9782569264691772	0.9860647953086276	55	10	56	18	7	12	23	27
BUD13	4.318937256459477	4.42748618719065	21.80107781934996	-0.1781747227089297	-0.11352310984507388	-0.015021049123073952	0.9395238580445442	0.9764854726589066	0.9824080596577094	42	10	46	31	11	27	13	21
H1FX	5.30192472322855	5.459779303876814	46.43750194118915	0.13039785496416745	-0.11362959557733872	-0.012791497761208498	0.9640676221027934	0.9778693566588504	0.9852350793780235	61	26	32	140	23	27	46	62
MDM4	7.625111799607951	7.66984576933152	219.9298134855961	-0.06468395345151759	-0.11370989483388307	-0.02647271343628651	0.9720341563248318	0.9639838599603716	0.9742099392294851	337	120	505	408	71	194	213	220
CCDC24	2.6019163055765526	3.1444620876276335	7.504248321719789	0.11079483112269316	-0.113715428584212	-0.005637776207239555	0.9800995313313102	0.9856477644771253	0.9900688364323167	11	3	18	25	0	9	7	6
GNL1	5.515846806212764	5.73654731021165	55.22162206387384	-0.10604088473995471	-0.11374041969656334	-0.0109119421381325	0.9706715888708973	0.9782569264691772	0.9881564753378228	193	16	146	87	7	63	46	50
FIZ1	1.885533489438323	2.376130339574995	3.871787742701843	-0.4337837274284417	-0.1139040798963191	-0.0040823391157719996	0.909001561005963	0.9872064341968825	0.9905903965004156	11	2	6	7	1	3	7	1
OXLD1	2.7122626379499746	3.0970262631142775	8.051205311924651	0.0031828880198806805	-0.11401466121700347	-0.0058505964923499685	0.9998347940238835	0.9857508213158932	0.9900688364323167	16	8	4	13	3	2	7	14
RNF41	4.96748880046699	5.083676979332921	35.064993684038434	-0.2042694276901853	-0.11406682727629695	-0.015808773011086498	0.9292618210581545	0.9751943308772618	0.9823379448881439	75	13	45	81	19	29	17	57
SRP54	5.721486187872349	5.798728009350188	58.29313472024351	-0.14889555605626426	-0.11422690962987109	-0.023597821520837912	0.9383308319094174	0.9678852365881934	0.975341740122398	140	23	110	135	16	55	45	69
DOC2B	2.3565758735327553	3.0442689912896443	6.532356683711522	-0.03434222145029206	-0.11453592970899917	-0.0037501941776634917	0.9953154670654956	0.9872064341968825	0.9917941995630681	30	1	11	16	0	5	3	13
UBE3A	6.970097990017199	7.003637477343503	138.6072347239144	-0.05144975880135668	-0.11460478100381709	-0.02678859101064752	0.9766583433479039	0.9623337538152712	0.9742099392294851	254	77	165	238	83	114	147	132
DVL3	6.799301122912696	6.8329133600364855	122.0153728341739	-0.11663821267610687	-0.11479399528604414	-0.030210160191808486	0.9396884768703159	0.9612398291954353	0.9700824968867031	343	55	229	179	45	114	113	121
TRAF7	4.878565198452625	5.060103915431583	33.6988806618839	-0.10126001503253643	-0.11485316216440235	-0.012790883968773769	0.9698173588136703	0.9764854726589066	0.9860647953086276	142	8	45	68	9	28	31	41
SPTY2D1	6.0767965916739435	6.139419466560076	75.41783268609747	-0.050547694297250756	-0.11486125696830006	-0.021083576995932135	0.9810059820138477	0.9678796295509948	0.9800369588092149	95	34	132	136	50	71	50	94
SNORD116-14	0.9997212206323018	2.119972476427214	3.7472955824158385	0.5837799758436283	-0.11491730124855838	-0.004182533456625634	0.9210829709466156	0.9942008475585401	0.9881564753378228	3	7	0	5	0	1	7	1
TBL1XR1	7.833866414417312	7.8740939552063045	254.7411375872293	-0.05593557074304408	-0.11502454856298663	-0.026015493835271738	0.9756107188843495	0.9639838599603716	0.9742099392294851	439	135	330	368	177	199	290	234
GLI2	3.2735568143390332	3.6682910693451896	11.72639543685693	-0.08634113894452787	-0.11508574697379179	-0.006343153139940621	0.9833490715782199	0.9828025435914152	0.9900688364323167	56	6	10	16	2	6	7	23
TET3	6.470213999144355	6.503272180739938	96.67120193457203	-0.1343571123427795	-0.11508875550107728	-0.03274999754367913	0.9323311077177923	0.9606108419613036	0.9698408308810381	221	36	212	158	42	93	84	99
ACE2	0.9196777951326036	2.1974110197906533	4.052778510176198	0.6568719599590285	-0.11513574140759344	-0.004178994509034993	0.9172636276224087	0.9947626505086482	0.987778083535131	2	0	0	4	9	4	0	6
TMEM5	2.9631930108481694	3.3144984321772624	9.450359007985456	-0.14642456885366914	-0.11528710115793672	-0.006106405327491348	0.9730154560354022	0.9840861014779045	0.9900688364323167	26	4	5	13	8	5	17	4
POLR3H	3.813908676195958	4.103237108216876	16.372150591256826	-0.12563641611240278	-0.11531017474605285	-0.00931776946461237	0.9698173588136703	0.9813734920828376	0.9881564753378228	68	6	23	32	2	15	20	13
MSH6	5.854325775980803	5.926139874776066	64.51800430917667	-0.1629344863875039	-0.11552068572450384	-0.02072395975762311	0.9356923045890203	0.9694414948074971	0.9805113318062448	151	27	78	121	38	65	34	86
ACADM	4.388951294360394	4.559631882885668	24.56049982302232	-0.15145807401363492	-0.11562900344715596	-0.01140791370571495	0.9608087887085586	0.9791478053836911	0.9860647953086276	42	12	44	22	19	28	28	10
DNAJC10	7.112502635086245	7.1446735205234075	152.30364550910664	-0.07372131140509292	-0.11563429901963367	-0.029185490057812846	0.966409728058697	0.961673685067641	0.9731031465094915	445	72	192	215	78	121	151	165
RIF1	7.404770789562964	7.442258701747212	187.12702582509993	-0.09752132260282015	-0.11571126907985654	-0.030458441316501828	0.9521575944064621	0.9623337538152712	0.9720863937311077	361	53	401	344	107	161	157	221
ST3GAL6	2.1223814523894786	2.602920196211467	5.393981197865672	-0.16268604414154403	-0.11580698491506752	-0.004499277363316122	0.9755203334537869	0.9887269332358188	0.990542399310461	3	3	7	9	5	4	9	1
LOXL1	2.485644320482696	3.2409592530748834	7.708893229724708	0.13037684776175248	-0.11581575205892243	-0.002888122150602141	0.9793073018897606	0.987258708235639	0.9954144487353841	45	1	9	16	0	3	8	14
FAM50A	6.415082695850832	6.5600439272394215	99.7397994636222	-0.04763530144380463	-0.11597026614031633	-0.014490144435018672	0.985757572335761	0.9751943308772618	0.9838316484298226	396	18	118	217	40	102	82	103
AC007038.7	2.3206113007085154	2.679714882513357	5.17100423098736	-0.11915677150082324	-0.11601243529058605	-0.005576649712252225	0.9756107188843495	0.9840861014779045	0.9900688364323167	7	2	9	15	2	3	8	4
CTNS	3.6259709587290105	3.8370504164781676	13.891033623224502	-0.21182553729139647	-0.11617818802636748	-0.009853265096087856	0.9436958058036748	0.9811977206084834	0.9881564753378228	28	5	15	32	9	14	5	21
CSGALNACT1	4.510450025653681	4.80702679161596	28.363109291662877	-0.257563778707112	-0.1162158121056322	-0.009183415405833215	0.9334173230361213	0.9811977206084834	0.9883613645891391	54	3	86	42	17	44	15	20
NOTCH3	7.462737881033788	7.5106296119544504	196.2006132211367	-0.07673639504237725	-0.11625911517212799	-0.026693835733514224	0.966836511021626	0.963881406438975	0.9742099392294851	532	84	472	240	66	158	191	216
SLC7A5	3.839189152609114	4.333397128654605	19.336680390288265	0.1515019308165901	-0.11635666553458375	-0.004797848502971625	0.9698173588136703	0.9827944233360043	0.9905903965004156	41	1	16	91	6	13	27	18
PTCD1	1.1436044674061763	1.9577815145101765	2.3297853570941944	0.06763090462948716	-0.11635681025023202	-0.0017628497552619152	0.9910758532894405	0.9899992592584242	0.9962183897486692	7	1	1	9	0	2	4	1
MT2A	7.968558989784587	8.121337843259866	303.1210829416526	0.1327466331724132	-0.11637831380778907	-0.014913910987469896	0.9563195525242772	0.9764854726589066	0.9819992286660378	465	281	201	588	104	277	230	355
CDK5RAP2	6.446164355669189	6.525693677637216	97.71094777073553	-0.1002997805077432	-0.11673067892012225	-0.02235212395758011	0.9603416201798531	0.9668958274330886	0.9772941683248387	323	22	189	153	45	77	88	120
INPP4B	5.509634070567209	5.6347277115984475	51.74468483351282	-0.08117516367707506	-0.11685810738772422	-0.016678727765330227	0.9730154560354022	0.973131723369771	0.9819992286660378	131	19	157	64	13	44	44	63
TMEM42	1.6813895776543417	2.339536307373968	4.23626939882157	0.2878533099979829	-0.11695464438725292	-0.0040160008594235935	0.9497056222862423	0.9908748545036212	0.990542399310461	5	0	6	3	7	3	6	2
RP11-10L12.2	2.731979874629627	3.106965412672726	8.14998484053218	0.09011872581624553	-0.1169724083332653	-0.006070619356019888	0.9843123864078006	0.9852917997177901	0.9900688364323167	6	3	8	16	9	5	3	15
PHC1P1	0.32964515025087404	1.7263280937083862	1.7901634079485766	-0.5291744791161883	-0.11709365872880005	-4.3011396801993944e-5	0.9383308319094174	0.9934163142359341	NA	11	1	2	0	0	5	0	0
CLK3	6.1408595302406415	6.196718561133043	77.50881807619204	-0.16574917243694381	-0.11711833636633735	-0.027530124535081066	0.9179706849632743	0.9632860827267492	0.9742099392294851	203	25	152	149	31	62	58	107
BRI3BP	2.9042283597311047	3.306488207188571	8.878151933912765	0.1737039388003776	-0.11715947377352072	-0.006012842335613898	0.968642674540036	0.9835779031279954	0.9900688364323167	34	5	3	20	2	8	6	12
PCGF6	2.209436175837428	2.808099968602885	5.837624402020773	-0.8992561595567424	-0.1171707095768561	-0.004772184875042187	0.8120195340530529	0.9874227383549511	0.990542399310461	16	3	6	13	2	7	0	10
LRRC2	0.7909897958438432	1.8756419190416609	2.9339298689735362	0.3787319359208405	-0.11721060885796847	-0.00460473278609603	0.9550257734900612	0.9947626505086482	0.9860166133634335	1	5	0	4	1	2	0	5
SPCS3	6.781376546950078	6.829554299291333	122.85813929882072	-0.08450843755021921	-0.11725208105774418	-0.02351657277634117	0.9643900628621568	0.9639838599603716	0.9761077508900532	214	68	195	160	77	85	158	105
DPM3	2.2410369899823235	2.600728280657031	4.9120023769369	0.024979694868762725	-0.11726317006144348	-0.005323190409663274	0.9959999011876064	0.984256125947396	0.9903775760209051	12	1	4	11	4	4	5	5
ZNF862	3.0373622980874857	3.4797015524578465	9.846965351695964	-0.320019723880494	-0.11732504066534792	-0.005452602948153014	0.9329054277507588	0.9828025435914152	0.990542399310461	43	2	23	11	2	8	17	4
ZFAND2A	3.855970014703419	4.106000057979405	16.804948086679524	-0.3645617975919802	-0.11755459094039535	-0.01033207208548307	0.8910283243484168	0.9808683833420474	0.9868194712261594	34	3	35	35	10	26	7	14
KMT2B	6.381446156326873	6.578981666646762	100.68866877429612	-0.038199565734006354	-0.11766067298435333	-0.01197640797400535	0.9904641134828406	0.9764854726589066	0.986611169082293	315	17	270	218	18	85	84	127
ME1	4.85178109520265	5.265529250902277	42.07774768867504	0.5722699730231864	-0.1176804506178716	-0.00979358044262862	0.8422253951209824	0.9832572699664597	0.9824080596577094	51	29	15	24	50	58	26	25
NME7	3.8058998327067233	3.9437517481695337	15.292085945065757	-0.11567824492760757	-0.11769213708536737	-0.011503425440164616	0.9677793873338318	0.9785853838341247	0.9862334666930439	39	7	22	17	10	17	15	10
F3	6.887455301162964	6.996719202023568	137.6977348822724	0.05788649794060902	-0.11781424848135326	-0.01704399483487896	0.9812533531259092	0.9730337380808953	0.9819992286660378	187	84	110	381	64	94	124	181
PLEKHH1	2.2521753262957036	2.6617124513853296	4.937314136302689	-0.14125641370561326	-0.11784909639522193	-0.005619234632417613	0.9720057879730282	0.9840861014779045	0.9900688364323167	10	2	8	15	1	2	6	7
SLX4	3.6501972930345294	4.359633714665812	19.34146213597546	0.20171527357808844	-0.11788862003527964	-0.0032643319030894345	0.9662556848954404	0.9839910390823338	0.9954144487353841	100	2	35	41	0	16	23	20
PEAR1	4.7219412370011735	5.029990657712913	32.73745723743831	-0.07464758488241878	-0.11789193125912269	-0.008235686925756224	0.9815019850780279	0.9802779061621221	0.9900688364323167	153	3	64	47	10	21	42	35
PLEKHA5	5.929999996977296	6.0198089049972525	68.4716960938082	-0.09231450936335849	-0.11794604977679135	-0.0220914942300414	0.9655829329454325	0.9687598358093213	0.9772941683248387	174	13	135	115	43	59	58	81
HPRT1	4.279610182882114	4.3828464475891185	20.947020681653587	-0.12692155286375273	-0.11804372017762992	-0.01622753758130501	0.9563195525242772	0.9751943308772618	0.9819992286660378	38	7	37	44	12	15	26	19
VPS4B	5.93548309924036	5.986870670073033	67.80155881171743	-0.024847978377011973	-0.11808693307342041	-0.022055587761888325	0.9915794050319251	0.9639838599603716	0.9785578665582727	93	34	103	123	44	47	61	87
TBC1D8	5.6901976009570845	5.834439429494507	59.90753573171171	-0.1016680620822789	-0.11822312371893577	-0.014808685404068779	0.9674784770362737	0.9751943308772618	0.9824080596577094	131	12	182	73	31	40	81	52
ZDHHC5	6.519330315266903	6.5730428801155405	101.76533825176638	-0.11056554203611506	-0.1182309994071895	-0.02442117546851421	0.9497663771837604	0.9634179686335449	0.9742099392294851	208	56	151	230	33	83	75	137
HADHB	6.372799446021336	6.482837083077177	96.9427362002211	0.12199159478996446	-0.11858182213430624	-0.017175864854553496	0.9550257734900612	0.973852744624984	0.9819992286660378	144	53	109	96	89	93	73	105
AMER1	3.230394897259134	3.486512409596574	10.089622557925727	-0.11397991338547592	-0.11861724594119416	-0.010135069266006474	0.9720341563248318	0.9812698992899214	0.986611169082293	23	2	16	30	4	7	12	11
SNORD8	3.8587483977084687	4.272478456061922	21.158026565743423	0.8147540377085959	-0.11876616252096309	-0.009845223351333029	0.7627182116531614	0.984883311867026	0.9819992286660378	12	26	16	9	15	21	11	23
CANX	9.730169687210875	9.80808863387195	976.9974496030951	-0.0593855079786283	-0.11878341995095354	-0.02104170994753806	0.9773333437232373	0.9726730263218574	0.976759612348087	1732	541	1037	1194	767	1098	760	865
PEF1	4.6988583335004	4.862339488292385	29.66099774129836	-0.15995283702258395	-0.11880453229239628	-0.0145633245437824	0.947182450643712	0.9764854726589066	0.9824080596577094	70	5	42	71	19	29	35	20
PPP2R5A	5.488330018667867	5.549286326733124	49.742412278217365	-0.014123117475763931	-0.11880775204858966	-0.020032255240007336	0.9958742832420197	0.9668958274330886	0.9818146729566929	61	27	96	79	29	47	47	45
CCDC71	2.0510011369793046	2.7508239913091024	5.108574959624807	-0.33324935200030725	-0.1188241852920063	-0.0032979390878158264	0.9396884768703159	0.9873716764068236	0.9926873515461185	16	0	13	13	1	10	2	3
HLA-B	9.920183142485827	9.993501284101516	1112.4545579331905	-0.0029369475478401804	-0.11891718217762746	-0.0212799718720305	0.9998347940238835	0.9726730263218574	0.9763292336068702	1631	921	1828	1272	456	912	1040	1220
HRH2	1.6129002945573838	2.662131345396339	4.927751750162901	-0.42219623240751486	-0.11900690579255976	-0.0018521282868506535	0.9455440610273395	0.9910742351799293	0.9961058185126923	2	2	21	11	0	10	0	4
DHODH	3.215572949182304	3.527487319294232	10.216997016387731	-0.11728941853839095	-0.1190889340035741	-0.009758142311983832	0.9720341563248318	0.9817094638260343	0.9877876093569338	30	2	19	29	2	8	10	13
IQCJ-SCHIP1	1.69412232467812	2.555124137110721	4.183880816876781	0.013867930124181886	-0.11915988206030362	-0.0017846259572007314	0.9998347940238835	0.9891666578714389	0.9970185019795518	24	0	10	2	1	2	9	2
SNRNP27	5.756390553213431	5.833332857691462	61.1539936729085	0.06474381307322882	-0.11919171496747745	-0.018454979911817656	0.9773333437232373	0.9710344330617244	0.9819992286660378	131	39	53	81	40	53	59	59
KIAA0355	5.600341238421903	5.740758428034442	55.672704391226524	-0.17256841938342576	-0.11938878075739044	-0.01609232585281749	0.9391952952978686	0.973131723369771	0.9819992286660378	116	11	139	131	21	29	69	67
EIF3B	6.746886188070318	6.811406635267844	119.79880507828042	-0.08010706857473875	-0.11950314180972256	-0.023813280318739326	0.9674784770362737	0.9639838599603716	0.975341740122398	340	41	132	302	49	102	104	140
LRRC34	0.9196777951326035	1.9433783846684292	2.24809390957108	-0.5045026660609587	-0.11968445251613831	-0.001199210192460731	0.9246248306871511	0.9912089859300759	0.9975093858759697	9	0	7	1	1	0	6	1
DRAP1	5.446376393845084	5.541304254273488	48.832284049442556	-0.179014918083673	-0.11979507571810814	-0.01864454223548312	0.9330379466693071	0.9718860612964091	0.9819992286660378	156	17	74	62	27	61	37	38
C18orf25	5.585941975031846	5.655173954206096	53.00008927324124	-0.16358516327207248	-0.11980181751732139	-0.02178258476735161	0.9327220779550278	0.965199662996209	0.9772941683248387	93	22	90	127	23	39	70	42
C2CD3	5.39803386372552	5.635168818959284	51.201929042890356	-0.13285990084057028	-0.12006964466027406	-0.011189425719892367	0.963723038799866	0.977395707135487	0.9881564753378228	154	5	108	130	17	28	63	62
PRKRIP1	4.040554117752384	4.285280648491846	18.750087459921136	-0.12755085807613195	-0.12023495710315756	-0.012052825873451578	0.9655829329454325	0.9782569264691772	0.9858727013787711	52	3	57	32	5	16	17	23
BRAP	4.432812309349389	4.549460352856836	23.813126784113035	-0.14143865283899404	-0.12034899659745159	-0.015031656031184101	0.9532501222469076	0.9751943308772618	0.9824080596577094	55	13	48	29	10	14	17	39
PPP1R9A	4.737790514438527	4.793301132266906	28.726514603961345	-0.06979121760818832	-0.12040270644412948	-0.019253960093789338	0.9744362351138627	0.9678704854382302	0.9819992286660378	60	14	44	43	17	24	29	28
RP11-157P1.4	0.7320517394766091	1.7050790081497966	1.5679148957003801	0.06789586529869945	-0.12055796727733152	-4.121062381435835e-4	0.9910758532894405	0.990472564986609	NA	8	0	5	1	0	3	1	1
FAM189B	2.966366496577901	3.2939134251049778	8.569783302864764	-0.12397545841385782	-0.12056477895215414	-0.007804497699582822	0.9730154560354022	0.982083854797053	0.9887614540848269	26	3	9	25	2	4	10	12
R3HCC1L	4.731301986410891	4.961165911015902	32.38583981975954	-0.3409369518643693	-0.12058424553180823	-0.010918054814346441	0.8924048452382792	0.9791478053836911	0.9862201563789315	54	7	67	47	27	53	17	17
ITGB1	9.537885434824972	9.564282095211494	822.8636524741759	-0.09057561989230024	-0.12072276702839042	-0.03368099037702626	0.9532501222469076	0.9624311202934771	0.9698408308810381	1910	365	1331	960	532	742	680	924
KCTD12	8.22443957180219	8.372917536508213	362.4048756670936	0.14995574854426694	-0.12074821757210644	-0.015681730785385328	0.9497056222862423	0.9764854726589066	0.9819992286660378	416	301	485	260	248	292	390	338
NCF2	6.628609820677981	6.864005514878997	126.39679554244404	0.3574566181521079	-0.12099486641464821	-0.012011340757357153	0.896790178896563	0.9791478053836911	0.9835521858963422	81	65	337	70	104	116	119	118
GOLGA5	5.688218764311683	5.743841374747219	56.39172818717123	-0.13283138298615713	-0.1210211372051873	-0.026736183044044456	0.9396884768703159	0.9623337538152712	0.9742099392294851	132	17	91	109	33	48	43	72
BUB3	4.9745299380855394	5.031412654354939	33.84957076589809	-0.11898209826718406	-0.12120545023389241	-0.023294783525509278	0.9501529041639702	0.9639838599603716	0.9761077508900532	62	14	63	66	17	30	27	40
RAD21	7.905402498758963	7.9500142549241914	268.0037796229841	-0.04866285372711147	-0.12124665526637544	-0.026952167474388677	0.9787176314043246	0.9623337538152712	0.9742099392294851	404	107	598	336	182	227	264	270
FAM98A	4.83753163836157	4.93891479223225	31.282339851804153	-0.15282818641992085	-0.12153049560698104	-0.02040459716667217	0.9400879349215527	0.9710344330617244	0.9800369588092149	82	8	50	67	16	20	32	40
DAXX	5.203797666316257	5.41119627106069	43.78915497647586	-0.12025639193662649	-0.12164106202328281	-0.013130033718562596	0.9667639411811391	0.9764854726589066	0.9852350793780235	145	18	86	88	5	25	51	54
RNF220	4.823518509715388	4.908477179022865	30.565305515512307	-0.1605220933912407	-0.12197765156048622	-0.023012267199456506	0.9365175561590083	0.9668958274330886	0.9748426156258029	84	11	51	64	11	25	28	36
GM2A	6.3898771546764035	6.71098492877753	115.0661196396676	0.5907606619343476	-0.1219889980935262	-0.011290706946570167	0.7968162822076635	0.9819633406359386	0.9824080596577094	63	121	96	78	86	115	95	104
PRR12	5.497763306671227	5.675580771971842	52.90844763719466	-0.08524133500151503	-0.12212454848513728	-0.014160936562939493	0.9747825895051179	0.9751943308772618	0.9842016410358898	197	18	80	121	8	39	53	64
ANKRD13A	6.4033844310850165	6.454142883707586	93.95241689918232	-0.1427668200855652	-0.12216815966271179	-0.02497091867187265	0.9360095712060152	0.9623337538152712	0.9742099392294851	205	55	136	163	39	51	119	101
IFT80	3.610251123674267	3.930473579538936	15.778085171401763	0.12591552449539842	-0.12219904182349328	-0.00891083286960408	0.9738854647114937	0.9822100525291187	0.9862201563789315	15	18	25	15	5	4	20	20
PFN1	7.945984451150081	8.034979811040076	285.7139734187274	0.023021987798680227	-0.12222123308178359	-0.020118516684247394	0.9929685393005269	0.9710344330617244	0.9775343297206537	446	237	284	393	146	289	246	262
OCRL	5.18661222634328	5.263012070505058	40.78874184672358	0.003129021395038103	-0.12224670677875157	-0.01756237146198119	0.9998347940238835	0.9712651740718448	0.9819992286660378	70	24	43	64	28	42	37	33
WBP4	4.4965135678107595	4.615150574341924	25.219980447959195	-0.11508755917082418	-0.1224876579147152	-0.015197806974637934	0.9625094951629696	0.9751943308772618	0.9822661425415997	44	8	43	39	20	30	15	25
SDR39U1	2.24277728701137	2.744384333868478	5.310393493961159	0.00811089191700547	-0.12259199791832381	-0.006151567671476355	0.9998347940238835	0.9843410427859013	0.9900688364323167	16	3	10	11	0	4	4	8
MAPRE2	5.942758663648567	5.97694558616328	66.8072753249726	-0.12078690418943876	-0.12259602002945491	-0.030384821305707316	0.9396884768703159	0.9572966169003168	0.9720863937311077	139	31	137	104	30	47	65	81
ADNP	6.628646473873692	6.686593851511511	110.02292450292808	-0.10225950703605313	-0.12267917952420397	-0.025989431455799874	0.9550257734900612	0.9623337538152712	0.9742099392294851	266	30	259	148	61	82	122	112
FAM53A	0.10450815880263374	1.4897872056846893	1.093219826635671	-0.27074852092754154	-0.1227156570772156	-1.1784830945936429e-4	0.9673554351412984	0.9932189826647789	NA	5	0	0	5	0	0	0	4
GRIPAP1	6.340481222487992	6.416151851848081	90.35838201194291	-0.13845599494455696	-0.12275392040964185	-0.024913166692037286	0.9396884768703159	0.963881406438975	0.9742099392294851	264	21	187	168	38	76	72	115
BAIAP2L1	4.950808155678958	5.127044175063623	35.977008930128875	0.06734210166533346	-0.12277420587455509	-0.012732775817944955	0.9815019850780279	0.9764854726589066	0.9852350793780235	31	10	70	117	17	26	34	45
FER	5.8684314742377115	5.920728446387037	63.77900265860177	-0.144667202698169	-0.12281990382516536	-0.029233580205320187	0.9337588881374638	0.9609826692171735	0.9713820527038094	161	24	145	103	23	57	59	67
SAFB	7.272094760773151	7.341528922935683	173.73596548937596	-0.1002534581881484	-0.12293107066000684	-0.024628609826836356	0.958705985318766	0.9639838599603716	0.9742099392294851	532	38	348	285	85	159	134	207
EVI2B	6.42282651384866	6.900457107115097	130.40475810545246	0.8919706902409774	-0.12306125149345773	-0.008448659546131141	0.7923504112758766	0.9827157803303774	0.986611169082293	19	96	309	66	103	103	143	117
NUP188	5.803257273599188	6.010799024977111	67.07968288715536	-0.061650285632398556	-0.1232573443716401	-0.012283818106603069	0.9819111881203505	0.9764854726589066	0.9862201563789315	225	8	113	188	19	55	65	77
ARHGEF11	6.293287273849549	6.335035534874465	85.97774945184969	-0.13796810822744646	-0.12333599051074423	-0.028670176787374275	0.9356923045890203	0.95953899360372	0.9729722410241107	241	38	129	135	40	57	74	120
ENOPH1	4.31520804089112	4.446123462472097	22.007164536677102	-0.2248373584414938	-0.12376319871132127	-0.015483212980238942	0.9242922310703571	0.9751943308772618	0.9819992286660378	41	12	38	48	7	25	23	13
TUBGCP6	5.275904803169379	5.63205138364835	50.74832223145289	-0.10342960953344552	-0.12397110231844653	-0.007698212898836167	0.9764509121493236	0.9802779061621221	0.9900688364323167	170	9	114	138	4	29	41	85
CHRAC1	4.365784313155257	4.520943466674118	23.881600507054937	0.10018144912533801	-0.124010143576685	-0.012375496992856836	0.9747354049118714	0.9778542486779073	0.9850811970061272	52	12	39	14	19	25	22	18
KANK1	5.053495100874871	5.298191848430058	39.91910145516665	-0.1008838164809501	-0.12405273872869046	-0.010965692939124336	0.9727154399836754	0.9767155124932471	0.9881564753378228	162	8	94	67	6	36	35	47
RBM23	5.990941284422966	6.039483832458101	70.21899416165795	-0.04615912158702379	-0.12434650792684143	-0.024554465389660843	0.9815019850780279	0.961908955385839	0.9742099392294851	108	31	148	95	45	53	62	86
ABHD4	4.702058223098515	4.866404343176218	30.56388833348403	0.11289397797435173	-0.12441268289955859	-0.012766524984952024	0.9698173588136703	0.9764854726589066	0.9836241175251087	56	12	19	61	27	18	39	29
RNPC3	5.130714138578395	5.193085164785379	37.94581253363745	-0.13718008212997382	-0.12443969135674736	-0.025243512946372476	0.9396884768703159	0.9634179686335449	0.9742099392294851	90	19	68	69	13	28	34	48
CCDC25	4.9175924390987	4.9983180408086465	33.41928027609655	-0.009923806400863114	-0.12452127318016801	-0.018026344910026405	0.9980845681000267	0.9705574256427653	0.9819992286660378	71	12	39	53	27	29	30	35
IKBKB	6.331609444339261	6.427188013635324	91.10287841442067	-0.12772023733703838	-0.12454619591518586	-0.02080683733094634	0.9474476670874429	0.9664878955165255	0.9785578665582727	206	28	264	155	27	70	70	127
ZNF652	6.884500899878372	6.907534330229439	129.1193208581513	-0.10031259473101249	-0.1246831605814494	-0.03484992621942709	0.9466303769883531	0.9544850887821298	0.9688485710675017	237	55	266	191	73	107	128	132
SPAG4	1.1219679323410519	2.149278911494739	2.6730698246918907	0.3286864341387661	-0.12469275773572032	-0.0012626379492723199	0.9469840772251717	0.990453997502084	0.9975093858759697	4	0	2	17	0	1	2	6
RNMT	5.222592864305599	5.3546864115191894	42.147778602378295	-0.14163212349865312	-0.12493636681070645	-0.017415299921052514	0.9482921567015825	0.9722610759409123	0.9819992286660378	75	12	110	104	12	29	51	43
RPP25	2.079751837660095	2.7363880116557766	5.1467303264823245	0.3305738006376649	-0.1251080782061303	-0.0035561930072320856	0.9396884768703159	0.9863581680757301	0.991307880293085	3	1	7	27	1	3	4	9
GDI1	6.588567608679612	6.649902023453789	106.74008443290688	-0.12492627297158143	-0.12527431722026366	-0.027784544358637447	0.9431046401875786	0.961673685067641	0.9730289832857376	327	39	207	199	30	92	100	115
CST7	3.2257067151638297	4.065149125385891	16.457151886438123	1.2194119709093023	-0.12540882438370476	-0.004437412432553669	0.7517637798175828	0.9873716764068236	0.990542399310461	2	1	79	8	14	11	13	24
TRDMT1	2.7837325052715896	2.9938955822212097	7.175942467749974	-0.03194230630273365	-0.12551901997381726	-0.007257429519699602	0.9946353317695286	0.9819891485752789	0.9900688364323167	11	5	11	13	3	5	8	7
CTBP2	5.877442181551779	5.922913678621372	63.961967565247896	-0.1458492587912798	-0.12587510288130221	-0.03137806333258677	0.9318603474047918	0.9579186071752213	0.9698408308810381	165	26	134	102	24	55	55	74
CCNI	7.966844336332304	8.028028683773242	283.6418274354847	-0.02665689307951644	-0.12607431757755522	-0.024284332248731215	0.9907654421982776	0.963881406438975	0.9742099392294851	389	137	524	322	216	276	247	272
DENND4C	7.204155276046041	7.23086390344278	161.8617047417097	-0.1197877324191316	-0.12616244293866202	-0.03455180404376727	0.9391952952978686	0.9548306316516724	0.9684466526554376	313	68	352	228	87	156	153	146
TDG	4.349215341665732	4.483291139569242	22.81945079014991	-0.13804542128436073	-0.12616296236760394	-0.013892954880996787	0.9581665217676479	0.9751943308772618	0.9834567846429892	48	9	27	42	16	9	29	28
ZNF462	5.996221096065999	6.106687968508228	72.53332543905974	-0.07620642105019837	-0.12619146182529253	-0.018475023603374403	0.9744362351138627	0.9688782209272785	0.9819992286660378	227	18	75	189	32	54	80	76
PTPN14	6.567490193979114	6.635125184986298	105.94269211687427	-0.14260893247119458	-0.12624917210451747	-0.024790752924681612	0.9391952952978686	0.9623337538152712	0.9742099392294851	318	27	177	177	58	73	133	98
GNA14	3.6059931225113235	3.828343928246804	13.815048141270196	0.04099190871058224	-0.12645191747187365	-0.009926571950765184	0.9915890797778301	0.9800662068914024	0.9868403080761278	19	8	43	13	5	7	15	18
MRPL50	4.708204372050651	4.8224752052619575	29.384387475567035	5.66736792182168e-5	-0.12646417293136228	-0.01613120757878661	0.9999107557496516	0.9726730263218574	0.9819992286660378	46	8	45	51	26	26	22	35
RPL5	8.999880247188155	9.08777392748995	593.4709159573632	0.024363464487483687	-0.12655634702107474	-0.020430029840406455	0.9922702779047612	0.9705574256427653	0.9763292336068702	959	355	714	548	486	515	512	654
FECH	4.002512622478319	4.145710406185414	18.13106170914953	0.08134077083352204	-0.1265951760170607	-0.011648291236663302	0.9780413087027092	0.9777181721740351	0.9860647953086276	27	15	33	18	8	12	14	25
PDS5B	6.816051223157272	6.8610399352749205	125.2129234778437	-0.048394188849487006	-0.12670723030427092	-0.027053234877195492	0.9793073018897606	0.9603180428480673	0.9732619247751377	187	51	273	167	84	106	116	133
KIAA2013	4.675311170080499	4.77151434429358	27.861875111322565	-0.10408434401623644	-0.1267318135035161	-0.018672891266043656	0.9655829329454325	0.9705574256427653	0.9819992286660378	68	13	32	66	11	20	24	37
PDPN	5.1069955951508765	5.428419949660194	45.40471267815339	0.24190042567631234	-0.1267879104728545	-0.009434910322481005	0.9459405830693531	0.9808683833420474	0.986611169082293	83	11	14	127	41	56	24	46
WBSCR22	4.81352960440336	4.897932118689261	30.457726491466847	-0.15269971771119908	-0.12686102481707812	-0.022831038617465146	0.9395661908307811	0.965617559096338	0.9748426156258029	64	9	53	71	15	28	30	29
PLA2R1	3.4639239350280433	3.8670331866083827	13.487393331795236	0.01748254084058013	-0.12702704210973637	-0.007290620386392702	0.998075491014771	0.9819891485752789	0.9900688364323167	68	1	22	14	6	8	14	19
BACH1-IT1	1.2855365654768223	2.089737944832815	2.5365754490592667	0.14169759821647604	-0.12707582183548347	-0.002023147852474738	0.9764641537273169	0.9875318647931389	0.9960545756515746	7	0	11	4	0	3	3	2
EVI5	6.225582713335389	6.276291581405537	82.60428261006345	-0.194772577594971	-0.1272268963857287	-0.02706624567415696	0.90536844321902	0.9603180428480673	0.9732619247751377	212	32	134	129	45	82	93	55
P2RX7	4.142822784047697	4.330969129036832	20.308629361047473	0.0012653065410060875	-0.12732955779175298	-0.011921451574139123	0.9998347940238835	0.9778693566588504	0.9852350793780235	64	13	37	13	7	22	13	22
MEF2C	6.070433618229317	6.169551309273026	77.62425209022976	0.015116213488316516	-0.12750488723725806	-0.01885547211817012	0.9956838245890972	0.9705440433837313	0.9800369588092149	98	65	129	105	31	84	65	64
SH3D19	7.554631107011113	7.641877475816834	215.44475866839676	-0.03866746114458721	-0.1276611779661432	-0.020900063449942562	0.9874949676575001	0.966242875675012	0.9772941683248387	604	54	424	210	153	200	222	184
ACSF3	4.922795578443162	5.040179290724637	33.53638435385484	-0.17527872536841632	-0.12777171187109493	-0.02024065012445343	0.9356024288625927	0.9694414948074971	0.9782086499327446	80	12	83	64	9	24	28	47
FBRS	6.283000310934781	6.379281671042515	89.11796089417858	-0.05483471193166809	-0.12821641891234248	-0.020839462469069002	0.97958151368102	0.9663802054037557	0.976759612348087	200	66	151	136	20	80	63	111
DGKZ	5.5949472396640205	5.868154827618289	60.610560497656564	-0.007873787469227012	-0.12824370606276786	-0.009669212193185247	0.9998347940238835	0.9778693566588504	0.9881564753378228	283	17	137	69	7	55	68	52
WDR75	4.999657640824264	5.116646244856103	35.78854797882188	-0.08955397488850055	-0.12832307840533927	-0.01869372426485372	0.9698173588136703	0.9710344330617244	0.9818146729566929	70	8	49	96	22	35	30	37
SPATA2L	1.7315241175965996	2.429998050321546	3.725498662941166	-0.10939081321509235	-0.12838556271344645	-0.0034941691951574077	0.9815019850780279	0.9857508213158932	0.991307880293085	12	1	5	13	0	1	4	7
GUK1	6.48877095505447	6.581763981856486	101.61225307264858	-0.10845341760448415	-0.1284584227348132	-0.021961759977444248	0.9581511982873716	0.9639838599603716	0.9763292336068702	271	34	275	168	25	74	96	126
ZNF529	3.837746021523107	3.9719753658878583	15.305016631115425	-0.09516992736477432	-0.12856797978766335	-0.014685437622140108	0.9720600713142783	0.9751943308772618	0.9819992286660378	26	8	35	28	5	11	16	17
TMC8	3.3798765765597616	3.904149640803284	13.647857865410513	0.08144422806463485	-0.12862511485384884	-0.005323218014559644	0.985307776008429	0.9822100525291187	0.9905903965004156	53	2	50	12	1	8	16	18
ARF1	7.856993175638998	7.875298662233877	254.4272659764202	-0.09712313114486466	-0.12863831813467594	-0.038428678905748866	0.9455440610273395	0.9529393328374647	0.9650457780249025	447	147	459	390	121	211	235	277
GPRC5C	3.209894039791132	3.6746958990307395	11.899462183900486	0.0947376958817123	-0.12866915989030836	-0.005917134540227279	0.9836002532106329	0.982681496408046	0.9900688364323167	11	5	9	55	3	12	4	19
BCAS4	2.4876033064762906	2.870808516715774	6.083031073747027	-0.29435042891212276	-0.12884628062680278	-0.0069154620154632885	0.9358064431820238	0.9822100525291187	0.989077748998112	16	3	9	15	1	9	5	3
TMEM180	3.055308511292835	3.46439903506641	10.917043327354136	-0.022305315249810588	-0.1289311145505762	-0.0076289792362374854	0.9970779751730138	0.9828025435914152	0.9881564753378228	12	13	12	18	2	5	4	22
NFE2L1	8.166429834479795	8.206806218425037	319.8906844185659	-0.07181034435335219	-0.1290262999353462	-0.03028176913655706	0.9673554351412984	0.95953899360372	0.9700824968867031	797	109	391	507	231	282	299	325
CLCN6	5.11713879994101	5.26271942550949	39.86892867006606	-0.1461666085948289	-0.12911545759509038	-0.01768884012314007	0.9532501222469076	0.9726730263218574	0.9819992286660378	131	10	74	39	25	50	29	32
GMPS	6.003817214044954	6.052175602989328	71.1363795267774	-0.06045329113892746	-0.12931117715344145	-0.024396650177628217	0.9756107188843495	0.9609826692171735	0.9742099392294851	110	43	126	99	39	56	82	61
CCDC149	4.90777052886098	5.064409069363093	34.25741513355276	-0.11489452733698265	-0.12950486434848182	-0.01655075105904832	0.9649855326496306	0.9726730263218574	0.9819992286660378	84	6	94	44	19	33	24	42
EBAG9	4.227615056167263	4.358149450284785	21.276786296854283	0.13808955223136693	-0.12950812968346828	-0.012613986479384883	0.9604327649521904	0.9764854726589066	0.9851376159011996	22	10	31	32	19	14	23	22
EMC9	1.5075974453230268	2.0989826900780733	3.0341701567050423	-0.5072125860069858	-0.12952963447573354	-0.003530459332785304	0.898678498456305	0.9872064341968825	0.9905903965004156	4	1	5	7	2	6	1	1
CCR4	1.576195265723916	2.6766062434175817	4.64726797752	0.7703886246426124	-0.12953575687319632	-0.0015806279175815323	0.8583516084425352	0.9891666578714389	0.9970185019795518	2	0	31	6	0	3	3	9
ABHD2	7.565097876958817	7.608139457300272	211.4952841232676	-0.08236766219258072	-0.13001244710781965	-0.028354867689746106	0.9618226515727586	0.9584124049641335	0.9724058122903991	328	141	312	383	93	152	247	200
B4GALNT3	3.324811103108089	3.792054430000105	12.893395995240414	0.0897291907291713	-0.1300772611943468	-0.005514000176301526	0.985755610345621	0.9822100525291187	0.990542399310461	57	2	4	32	6	13	17	7
RMDN1	4.397151447031476	4.5494231383437045	24.35323368064722	0.06794265653937176	-0.1300904805801597	-0.013264486218456755	0.9815019850780279	0.9764854726589066	0.9824080596577094	56	18	16	37	13	22	14	32
WWC2	6.449090970643815	6.531480034500244	97.98989113678024	-0.12452492366223603	-0.13015345389157126	-0.024089983510562355	0.9469840772251717	0.9623337538152712	0.9742099392294851	314	24	218	160	36	72	95	118
ZNF583	1.8162521811227061	2.269192250192279	3.9661422232928647	0.08599836155328683	-0.13062173423133108	-0.004280837952500963	0.9874949676575001	0.9863546443450081	0.990542399310461	4	3	2	8	3	5	3	2
NLK	5.074904382990812	5.168768136080248	37.811448082515696	-0.03582695822279706	-0.1306466159561546	-0.01833271712119939	0.9885925165994837	0.9682417307805063	0.9819992286660378	53	27	62	74	13	24	45	38
GSAP	4.976195514534222	5.089010896315341	35.81041332020832	0.03216090311227658	-0.1306741804714684	-0.016601447726769174	0.9912493235458287	0.9722610759409123	0.9819992286660378	47	26	82	42	14	21	37	44
RPL14P1	1.8959154569042678	2.584484282722841	5.064316502519993	0.516658232485752	-0.13079012601776874	-0.004491018370843127	0.9110693836852174	0.9875318647931389	0.9900688364323167	12	6	1	11	0	3	5	6
CPNE1	5.683714716730955	5.724542416061599	55.87975836092385	-0.11533654538004123	-0.1308198328104901	-0.03039734248890862	0.9447226514064223	0.9569823395347156	0.9700824968867031	127	31	102	87	21	47	50	62
PLIN4	2.1485796239285144	2.590632581678046	4.652474421454782	-0.052880701309006746	-0.13091381198117036	-0.005455310693609876	0.9910758532894405	0.9828025435914152	0.9900688364323167	6	2	8	16	1	3	3	8
NHSL2	3.243139997807635	3.8781793054053604	13.17846391099091	-0.11278499814356828	-0.13104509462789055	-0.00408301115154637	0.9799316616100058	0.982509224364865	0.9913472496678365	72	1	23	24	1	4	15	23
ACVR2A	3.6303616988821017	3.9476616729186373	14.312504370329012	-0.08292549990392914	-0.13115201898385542	-0.009534644722382229	0.9799297901905298	0.9791478053836911	0.9881564753378228	68	2	25	21	4	11	15	17
TADA1	2.490479533958486	2.7631910713534875	5.952688452448249	-0.07725226526790142	-0.13117748211744507	-0.00644769639328464	0.9836002532106329	0.9822100525291187	0.9900688364323167	11	5	8	9	2	7	4	5
LAGE3	0.9257401098440022	1.9130873522978609	2.300681808139011	0.34029253541220433	-0.13124405844629258	-0.002293530536228324	0.9535700580809198	0.9908748545036212	0.9926873515461185	5	0	0	9	2	1	1	5
PRPSAP1	4.832821108295827	4.997437653079235	32.47204996618163	-0.16913839584962104	-0.13137012478988258	-0.015277986472230007	0.9434504506227922	0.9726730263218574	0.9819992286660378	76	11	100	45	9	19	26	52
PCBP4	3.247325092483854	3.809397036346562	12.598177204995523	-0.17097146353868178	-0.1316152625126698	-0.004676180640223681	0.968625799715416	0.9822100525291187	0.9905903965004156	65	1	29	15	2	4	21	14
ZSWIM6	5.911677964680355	5.97591915221813	66.81003575134265	-0.16261151727969742	-0.13163691579797673	-0.02495769682165233	0.932244767552663	0.961366519646774	0.9742099392294851	118	33	157	101	28	73	41	74
MYRF	4.04177960427256	4.509592670650964	22.420221287925465	0.2170527596444686	-0.13164828736204298	-0.006561765494304833	0.9550257734900612	0.9819633406359386	0.9900688364323167	116	11	40	14	1	17	24	25
GSR	5.66304597056693	5.736743981324049	57.048577759419345	-0.017005713336948405	-0.13168260733793088	-0.02058772822692767	0.9949440772324171	0.9639838599603716	0.9772941683248387	112	30	61	78	43	61	44	52
TRIM35	4.104452623052445	4.357073144559974	20.11211384600776	-0.210748019613796	-0.13178714444313658	-0.012739299226778104	0.9396884768703159	0.9766729148246375	0.984121865656061	49	2	44	43	11	15	29	14
SFRP1	2.033664204715964	2.7154126321486083	6.167706439466299	0.6930225231527041	-0.13181092980272494	-0.005491726360068579	0.898678498456305	0.9887269332358188	0.9881564753378228	8	4	0	9	7	6	2	8
PCDHB4	1.9990396455852335	2.465591133973681	4.061419962066703	0.02222792351516858	-0.13192054611803256	-0.005195906536125275	0.9970779751730138	0.9828025435914152	0.9900688364323167	5	1	14	9	1	4	4	4
C16orf70	2.941816787110402	3.4943119310413664	10.409812107326541	0.1545937181870648	-0.13204408117112787	-0.006591780211984253	0.9737134952197483	0.9827944233360043	0.9900688364323167	40	8	18	9	0	6	15	9
CROCCP3	2.9196530279302118	3.522025993395319	10.123114920031684	-0.17599602228748765	-0.13214081026256874	-0.0054930484429820976	0.9706080634108234	0.982509224364865	0.990542399310461	34	3	19	28	0	7	18	5
SUPV3L1	3.8653444291669166	4.057919258588001	15.88752887870071	-0.201752559891797	-0.13228781373565324	-0.015166940846323496	0.9391952952978686	0.9760658736689163	0.9819992286660378	38	4	33	40	5	14	11	22
PPT1	6.756104043371903	7.092190581242928	149.80252589279587	0.46913365857281764	-0.13232508587093408	-0.011400977853046895	0.8550880548546386	0.9804916219981783	0.9824022474718603	146	156	86	85	115	179	107	117
ANXA11	7.066867645266762	7.089758443823314	146.05337214310075	-0.14011081286431923	-0.1324052415328193	-0.043110314731283426	0.9185623378255262	0.9502643314094132	0.9603870559001683	338	50	272	288	69	119	135	164
CTD-3065B20.2	1.058054749966571	2.038724379397013	2.8391021905588203	6.984159897031768e-4	-0.13242950199061654	-0.002806970094760962	0.9999107557496516	0.9908748545036212	0.9905903965004156	0	1	6	8	2	0	6	2
GABPA	5.155941948323132	5.359293875679274	43.80510757363578	-0.0908606664251427	-0.13252476713948916	-0.0133467866020445	0.9762570621042971	0.9764854726589066	0.9819992286660378	55	18	56	61	43	12	63	50
TNFSF12	4.130768331658578	4.396934390489513	21.70567849899968	0.10313993424355554	-0.13261057764317796	-0.01120742970412004	0.9747825895051179	0.9791478053836911	0.9850811970061272	49	22	36	19	3	18	13	30
C20orf27	2.990999778957078	3.4353073601510378	9.773496752062597	0.028906038176062476	-0.1327013846446527	-0.0065898850361230145	0.9955655877374917	0.9822100525291187	0.9900688364323167	46	6	7	14	1	8	5	16
SLC23A2	5.4196192605298465	5.481723789268847	47.492389415742366	-0.04129801291816558	-0.1328215041681084	-0.021502538039319036	0.985307776008429	0.9623337538152712	0.9771990795198288	80	33	64	80	22	34	55	44
ECM1	4.096383932128152	4.47903997470207	22.147499615078637	0.20730214758795368	-0.13290442987229617	-0.0077546930979017215	0.95357641665704	0.9808683833420474	0.9892218434183971	108	2	13	28	16	21	18	25
MOK	3.4107146017416454	3.7311803531598984	12.36213355437065	-0.04206555962416029	-0.1329368575810448	-0.010496316180829557	0.9916981801122059	0.9798357055285962	0.9862201563789315	29	6	38	18	1	10	14	12
ZNF438	4.758225646843835	4.8234353477177265	29.432217469218045	-0.06342379879364542	-0.13296563504782832	-0.01948758012872454	0.9776436022948717	0.9639838599603716	0.9818146729566929	55	14	51	40	19	20	33	30
BAG3	6.753306759591977	6.89169015844171	126.3106127379243	-0.06655802585845255	-0.13319831376053767	-0.01732378390555895	0.9786531887845735	0.9705574256427653	0.9819992286660378	294	20	188	392	58	124	90	148
CSTB	6.846015726435278	7.064921698213837	146.20538778366392	0.24652576916173763	-0.13342537658485346	-0.013997392604170732	0.9252182185474855	0.9764854726589066	0.9819992286660378	158	99	94	152	145	169	101	128
TFEC	5.1940683043541345	5.335226365928088	43.54219332156077	0.25001937915209427	-0.13358114389572087	-0.01564301730855837	0.9130144646250604	0.9749592937236112	0.9819992286660378	47	32	46	47	36	28	40	53
ALS2CL	5.202453007554424	5.42463408956628	44.02873461953565	-0.12416885834406297	-0.1337235593262684	-0.01356690177325639	0.9655829329454325	0.9749592937236112	0.9834700912826998	114	14	101	116	5	30	38	63
NR1H2	5.559063704961482	5.6130286466045245	51.31922759575704	-0.1468285770217266	-0.13380121747269666	-0.030032833518841055	0.9342880023004556	0.9572554547896504	0.9700824968867031	128	25	84	102	17	44	43	60
EIF2AK1	6.729333987309695	6.779385635591759	118.8207114415316	-0.03987657110171174	-0.13395427655976122	-0.02630348078231888	0.983847446203686	0.9584124049641335	0.9732619247751377	181	79	169	168	69	118	98	114
SKI	7.159787698628646	7.210918825793114	158.67179233033465	-0.11034248997295033	-0.13411019136546723	-0.02958638753563628	0.9472362293540718	0.9572554547896504	0.9700824968867031	518	64	234	307	50	125	148	183
LUCAT1	4.2645740305640825	4.659767284645966	24.910985134599255	-0.2064549149689903	-0.13413476598084148	-0.007201070495846429	0.9537287016198902	0.9804916219981783	0.9900688364323167	33	4	46	105	6	27	8	39
TRAF6	4.517203329116684	4.724582245153968	26.548814541591593	-0.07706234517506	-0.13417020188325282	-0.012947381233128719	0.9787176314043246	0.9751943308772618	0.9835386578075156	46	5	96	37	11	25	29	22
NEU3	4.199624339550931	4.331488948181438	19.977331181416506	-0.12279333978538196	-0.13428832950071407	-0.016410136647812962	0.9615670951264879	0.9726730263218574	0.9819992286660378	50	7	22	52	9	17	22	18
WASF2	7.789832226699854	7.811747877112657	243.37358947844265	-0.10157944732264924	-0.1345035305145452	-0.03761806883081873	0.9447226514064223	0.9522704428871582	0.9649044102243303	420	127	488	335	130	218	217	251
LPAR2	2.3445249930090486	3.0481632917961976	6.570847311988353	-0.029382435339370436	-0.1346349165724551	-0.004336105996157527	0.9959999011876064	0.9839910390823338	0.9905903965004156	21	0	25	10	1	2	8	11
FAM47E	0.8336194105732265	1.8707742186740828	2.161784740093537	-0.535218020592282	-0.13463503199620205	-0.001238964302207278	0.9192389207346928	0.9899992592584242	0.997377609243983	5	1	9	1	0	5	1	0
UBALD2	5.412712014521795	5.6041648876658385	51.55788010116858	0.11091831984270707	-0.1346633995129922	-0.013762222419387675	0.974249240826109	0.9751943308772618	0.9819992286660378	28	20	109	112	36	53	28	64
NOM1	5.010290815037646	5.21227293445086	37.805567618140316	-0.15367142727865626	-0.13471875374530773	-0.015725641931965986	0.9531880190895792	0.9726730263218574	0.9819992286660378	112	4	71	90	17	40	29	40
PRSS23	6.955270692981824	7.016541959751687	139.66872159407637	-0.06846204923374476	-0.1347219817038593	-0.02488339148647202	0.9735937636298694	0.9605554524465152	0.9742099392294851	294	65	298	126	85	95	167	134
TECR	5.089000141921134	5.175234470070311	37.36329902216697	-0.15471762804358444	-0.1349143836262735	-0.021799699432345495	0.9396884768703159	0.9637445202520055	0.975855567281996	122	14	62	50	17	26	46	35
FBXW7	6.338606177726565	6.370644267251174	88.2577074809292	-0.12230231014427062	-0.13502933602135367	-0.034647620812455045	0.9393034835648173	0.9522704428871582	0.9665315671765078	159	38	200	150	40	69	84	99
EXOSC8	3.427641542089142	3.5989441301734404	11.697808948894966	-0.026949484839002835	-0.1350477967176536	-0.010501736114469615	0.9947474496966591	0.9778693566588504	0.986611169082293	31	8	11	18	5	7	13	13
ATXN10	5.558834469861087	5.602904667556879	51.40914131383051	-0.09179481489315951	-0.13509881390718248	-0.027320373779091543	0.9611083916564603	0.9572554547896504	0.9732619247751377	112	21	84	72	34	46	42	57
SEC16A	7.031133239196889	7.144418087600058	150.71281717198156	-0.0874133841336572	-0.1351299949192283	-0.019953195947034014	0.9698173588136703	0.965199662996209	0.9800369588092149	451	28	320	355	47	106	159	172
PDHA1	5.791359937220538	5.896151324562561	63.08475317456613	-0.0832775169343854	-0.13524142171560052	-0.019876242163454714	0.9717054680795714	0.965199662996209	0.9782086499327446	193	17	86	76	47	68	43	66
ARFRP1	5.417208627874725	5.496944226944389	46.87416253571206	-0.1728731329485716	-0.1354350771694663	-0.02602453070549235	0.9252182185474855	0.9610174755953343	0.9732619247751377	130	14	76	105	19	32	44	61
HSD17B12	6.2148032721120545	6.2711015000822465	82.99783665480821	-0.08448383637208856	-0.13548706550997397	-0.024875922853795553	0.966409728058697	0.9598991303815078	0.9742099392294851	139	41	107	136	59	88	76	64
RABGEF1	1.9456872160454022	2.5054756705135044	4.1471188538785695	-0.2425897444270035	-0.1355048673411049	-0.004688192089173472	0.9535700580809198	0.983539829237002	0.990542399310461	10	1	15	5	1	1	4	8
LIN52	2.800436701838993	3.1312937166034422	7.8700637497723145	-0.5373020652708429	-0.13551284931335048	-0.007728385082093011	0.8497167095342611	0.982083854797053	0.9881564753378228	16	4	13	16	3	14	4	3
ARHGEF15	3.9824981838899185	4.590753140213352	23.649621071061063	0.11553328742351522	-0.13554138537265994	-0.006205419572177607	0.97958151368102	0.9819949653406532	0.9900688364323167	45	0	96	38	9	30	18	20
KCNK5	1.866704281584129	2.525975867649061	4.103607596612461	-0.06594413401423208	-0.1355797811664159	-0.004202849776016897	0.9899643339244123	0.984256125947396	0.9905903965004156	11	1	7	15	0	3	2	8
PELO	4.390627679779089	4.643428061539567	24.62154654537471	-0.12146107722776965	-0.13564920328925137	-0.011400753987947033	0.9676182498765006	0.9764854726589066	0.9862201563789315	88	4	28	73	7	21	29	22
SUDS3	5.888264063278936	5.938958488339986	65.57834082178537	-0.05336572810706265	-0.13572545811913428	-0.025288056515681057	0.9785931199476093	0.958002894665861	0.9742099392294851	112	28	109	90	49	55	69	59
TIPRL	4.738610796140182	4.853795072682873	30.160612749244528	-0.015073364988497427	-0.13611022302517567	-0.01622695889179589	0.9959999011876064	0.9712651740718448	0.9819992286660378	69	11	37	37	26	16	32	38
SZRD1	5.864350180483682	5.9541706472439575	65.5030215047673	-0.1029655734043426	-0.13611514650851705	-0.02240052460926815	0.9615670951264879	0.9623816444356258	0.9748426156258029	214	36	79	116	18	66	52	67
RAD17P2	1.7947291236040686	2.5543459025006006	4.77941146095957	0.41083699621722664	-0.1361774521532171	-0.003950311340333779	0.9393034835648173	0.9874227383549511	0.990542399310461	1	0	12	11	5	7	2	4
FGD2	5.530447452052905	5.779820872928202	57.95260376887734	0.125949246515302	-0.13647063179499927	-0.012117886554676535	0.968625799715416	0.9764854726589066	0.9842016410358898	189	40	134	38	7	54	50	60
KANK2	7.6463016136551305	7.7201900107811765	226.39975951407467	-0.0787915651292835	-0.13650566822962587	-0.025094072175730765	0.968625799715416	0.961366519646774	0.9742099392294851	787	63	511	303	80	202	201	242
WDR76	3.329787832941519	3.6056534185908333	12.397158989703623	0.06307303734209	-0.13651413355841652	-0.008553023745510237	0.9883304906391888	0.9819891485752789	0.986611169082293	26	11	10	8	8	13	14	5
USP34	7.923360040750238	7.953640337963271	267.4489451570572	-0.1273287929233687	-0.1366679765394306	-0.037878333556616475	0.9342880023004556	0.9525087692887306	0.964801434582358	622	80	579	443	140	190	268	310
CWC25	5.2081595486104915	5.346341215122263	41.77234563521977	-0.18156108106322413	-0.13672669457601164	-0.019542198830768298	0.9354461179817154	0.9668118639921409	0.978955187947729	103	9	115	79	14	37	30	55
ZNF433	2.312326455576918	2.8409443426551286	5.978614759756621	-0.11156702166643849	-0.1368228773976842	-0.0060370654053325	0.9801970682221879	0.9828025435914152	0.9900688364323167	11	0	13	12	5	4	10	3
EXD2	4.14793802767636	4.265389270494396	19.16116576470676	-0.09744533944928836	-0.13683654295790662	-0.017049405017409196	0.9698173588136703	0.9721271286713079	0.9819992286660378	51	6	37	23	12	14	18	23
TXNL4B	2.893226167684932	3.5233342755513073	10.221272815605637	-0.31901559626541465	-0.13687266361719966	-0.0055796923295536455	0.9434386039904904	0.982453034786954	0.9900688364323167	31	0	17	28	5	2	19	10
TNK2-AS1	1.0406168135389904	2.0262867702133747	2.4615022645826516	-0.5617830687389227	-0.13687270455314882	-0.002207863827616661	0.9110693836852174	0.989036459551485	0.994180659546559	3	0	11	4	1	1	0	7
LRRC37A3	2.440509986598745	2.7792366381081974	5.559144576089319	-0.1301356500669789	-0.13687282616997004	-0.007772715394615053	0.9720341563248318	0.9819891485752789	0.9881564753378228	19	1	10	8	3	6	5	5
F11R	6.2455317596538675	6.321795216383592	86.22548964097803	-0.0010941372719912054	-0.13687335862327016	-0.021787796330059447	0.9998347940238835	0.9623337538152712	0.9748426156258029	94	56	126	155	50	58	103	81
ZGPAT	3.298019171138643	3.668783448931715	11.443220781896322	-0.09297112288969361	-0.13707471958636533	-0.008032357366627097	0.97958151368102	0.9803576653181434	0.9887614540848269	58	3	15	18	2	6	12	17
C11orf73	3.153724251436982	3.3957195358377956	9.545580998458277	-0.13051708274095825	-0.13712296077370378	-0.010988890349922308	0.9674784770362737	0.9782569264691772	0.985643456531321	19	5	17	24	2	7	7	14
C14orf1	3.3702802710813895	3.5676452486394443	11.698433173296443	0.13673048607301694	-0.1371264431324557	-0.0092215078989166515	0.9686032815860037	0.9791478053836911	0.9881564753378228	22	6	7	20	10	8	13	11
CDC42SE1	7.22434156697665	7.2550697028630715	164.85824127470093	-0.08979806963882662	-0.13715879218504903	-0.03413761681537004	0.9573608158530108	0.9524784009564922	0.9676433983240356	227	83	337	301	82	137	157	172
ROR1	4.294877481338889	4.5145802516633005	22.854173825693266	0.007116147999652178	-0.13723614432711792	-0.011708977077829632	0.9998347940238835	0.9764854726589066	0.9852350793780235	89	11	14	46	7	13	24	30
TSPAN12	4.382212694416984	4.580389480006463	23.989938437031924	-0.10690999883215245	-0.13743302130025079	-0.012943483795169627	0.9720341563248318	0.9751943308772618	0.9824973688370584	55	9	78	22	8	12	32	26
WASL	6.483953289714494	6.507679445496735	97.58962272760465	-0.110867677661624	-0.13750152341221553	-0.03591777582478665	0.941663704794914	0.9487891654970784	0.965923772396344	183	45	170	156	57	70	97	111
ZNF227	4.242816921064596	4.333490028492887	20.44964798614507	-0.07797131461297385	-0.13753716309748248	-0.017142335758176013	0.9756107188843495	0.9701092265385991	0.9819992286660378	31	12	37	38	9	17	22	18
BRF1	4.5405249660614775	4.864890409118176	28.786238907604183	-0.1397460870622027	-0.13760688736085291	-0.009840382131885622	0.9655829329454325	0.9764854726589066	0.9881564753378228	106	3	68	65	5	18	30	39
RAD9A	2.683649081885561	3.29141038538305	8.309528208261165	-0.024896323630576866	-0.1376631782073731	-0.005803836736247265	0.9971642835855048	0.982453034786954	0.9900688364323167	38	3	18	11	0	4	6	16
YJEFN3	4.673139381585049	4.85432469632233	30.05924601735623	-0.013797783988255591	-0.1377312247953539	-0.01374608131497245	0.9977881312169798	0.9751943308772618	0.9819992286660378	39	7	35	73	27	36	24	22
CSDE1	9.078745345434893	9.135059598608262	611.5169986977054	-0.05224983527152526	-0.13773142228389162	-0.027599353731333934	0.9785931199476093	0.961366519646774	0.9720863937311077	1249	246	1016	605	489	551	569	597
OPA3	3.956758104373565	4.155863171434912	17.513182733821573	-0.16163158051428292	-0.13774007614463168	-0.013160765650754224	0.9540190219349358	0.976426830594323	0.9824080596577094	44	10	21	43	4	8	23	20
ZEB1-AS1	2.329775804286499	2.846925326375628	5.8922880174814525	-0.0389865059161731	-0.13777389371898377	-0.004935208641570303	0.9947917196018834	0.9827944233360043	0.9904613765367408	21	2	2	17	2	4	10	3
TSNAX	4.907962545305048	4.964951091363835	32.54946582275797	-0.11211231836503537	-0.13784847311939943	-0.0228743791442139	0.9550257734900612	0.961366519646774	0.975258532923771	64	17	50	53	18	32	23	36
ARHGEF5	2.804389840123745	3.550781036426393	10.095582546048366	0.13811128259301628	-0.13787009235792322	-0.004010537564089224	0.9780725656586192	0.9828025435914152	0.991307880293085	26	1	16	45	0	4	11	17
SH3GLB2	4.258241559500249	4.7059344546451545	25.50310269630903	-0.04159047538025909	-0.13787826859483446	-0.007449824673972066	0.9925587243519379	0.9791478053836911	0.9900688364323167	83	1	86	44	5	25	19	32
ZNF212	2.3102233777467482	2.771799793578799	5.813914849749353	-0.16823074662848228	-0.13788556140511277	-0.0055120440669782856	0.970738796171778	0.9828025435914152	0.9900688364323167	5	1	10	15	5	4	10	2
MMP14	8.464862298406512	8.581948968413307	416.9965571503255	0.03913913244965404	-0.13800409569175126	-0.018926908745796233	0.9877614653203707	0.9683755109768276	0.976759612348087	850	199	295	531	379	405	308	457
TECPR1	5.08517626409632	5.171956577975147	37.037650100704965	-0.1980700758886398	-0.13806142977600042	-0.025709062671400558	0.9143265729293918	0.9617816579509789	0.9727746916280945	102	13	77	69	12	31	41	34
ZC3HC1	2.3294399813214612	2.8896383116882136	6.214449973289353	-0.5821709002066479	-0.13809517284745762	-0.004791186963079229	0.8816207188935605	0.9834336017718858	0.990542399310461	18	2	4	17	3	1	14	3
ABCB8	4.0239381274133645	4.34108678549504	19.60469331408399	-0.042942364861122524	-0.13818135289562683	-0.00915561126647089	0.9915794050319251	0.9782569264691772	0.9881564753378228	98	7	19	34	3	11	20	28
MYO6	7.25317942792793	7.281612717118647	167.81875707145684	-0.13915961363274715	-0.1383058694206952	-0.036558062616477406	0.9266900778844329	0.9512507349439466	0.965626944618274	317	73	353	239	93	168	156	143
CEP250	6.337362943850103	6.472407439438931	93.59172599901036	-0.09989789261860561	-0.1386011915494223	-0.018523665670581578	0.966836511021626	0.965199662996209	0.9818146729566929	279	23	171	259	20	82	83	105
HYAL1	3.883124533629234	4.258432374883312	18.534889307446363	-0.057877938603428346	-0.13867421205261599	-0.009655159078809643	0.9884851921446852	0.9791478053836911	0.987778083535131	27	1	51	48	10	10	14	32
SDCBP	8.233282973147654	8.421263538185022	374.19073103576363	0.17751908142500436	-0.13899347141061144	-0.015274032484371997	0.9436337532383853	0.9749592937236112	0.9819992286660378	272	177	507	391	406	376	306	355
CTTN	7.867596132415581	7.9061422991614725	258.5105076497647	-0.11578129672551325	-0.1390145012278216	-0.03402164684052942	0.941663704794914	0.9535608908066889	0.9673384780126825	823	103	325	481	110	214	210	316
RHOG	5.162792725787762	5.335050789888126	43.5699206040776	0.2362228794866913	-0.13927349104682557	-0.015157873946608735	0.9266293473113707	0.9751943308772618	0.9818146729566929	54	40	63	29	26	44	28	46
NXPE3	4.902988442100255	4.97696625713247	32.734686123837434	-0.1275516775516858	-0.1392958016820987	-0.021204281919857022	0.9518651479598704	0.9623337538152712	0.976759612348087	56	16	68	50	17	19	41	33
MSTO1	1.4622761853999382	2.211916152825297	3.1388999196883067	0.15503829814108933	-0.13946654637892988	-0.0025219721667259507	0.9764641537273169	0.9857508213158932	0.9928057668653939	19	1	1	3	1	5	2	2
POLR1B	3.8484301350424497	4.075704030633796	16.166307343000803	-0.2103577294032496	-0.13961497538562442	-0.012791105024342476	0.9396884768703159	0.9764854726589066	0.9824080596577094	43	6	21	47	4	13	9	26
DENND2C	2.997360450816813	3.488613904058961	9.951202027861033	0.02893938169346909	-0.139708548504051	-0.008929720660354423	0.9955655877374917	0.9819633406359386	0.9881564753378228	27	0	17	29	5	6	11	13
POFUT1	5.28617698808966	5.384876866031591	43.32721806220121	-0.23901799505985744	-0.13978752472028058	-0.02234762110561404	0.898678498456305	0.9623337538152712	0.9748426156258029	112	16	72	96	16	20	53	54
PDCD1LG2	2.8052105720663136	3.1928278881030496	8.317047924087163	-0.0018219843981164402	-0.13982062991194158	-0.007193397008866846	0.9998347940238835	0.982083854797053	0.9887614540848269	31	7	8	9	1	7	11	5
ERCC6	4.041901806061383	4.182193467701549	17.857277390943402	-0.10328162290857437	-0.1400167971598793	-0.01623343392971923	0.9698173588136703	0.9726730263218574	0.9819992286660378	25	6	40	43	8	14	20	17
AMZ2P1	1.3619373904732825	2.341593001816783	3.4802053468533263	-0.771769021258534	-0.14003438109619978	-0.0017362680291642138	0.8699520899513725	0.9876760713393384	0.9962353578693809	15	1	10	3	0	8	0	2
AGAP3	5.697268008796554	5.854189801368334	60.20744558504894	-0.13603110488746828	-0.1401184531345811	-0.017980726194418834	0.9537287016198902	0.9668958274330886	0.9819992286660378	168	17	169	113	11	53	47	75
CDK20	1.5229545387962184	2.3507554167566678	3.4514691425342536	-0.5349595854169769	-0.1405157657328349	-0.0030383389252401686	0.9110693836852174	0.9857508213158932	0.9917941995630681	7	0	10	10	1	0	6	5
ZXDB	2.9264672098377247	3.268113753484855	8.481655672737336	-0.2698972549019097	-0.1405915629675111	-0.007987621427981742	0.9391952952978686	0.9808683833420474	0.9881564753378228	35	3	10	13	3	3	14	8
ADAM23	1.3343321442516516	2.1111076566740046	3.085958913666435	-0.769835374549953	-0.14070255274457205	-0.0038732864192698034	0.8550880548546386	0.9875318647931389	0.9900688364323167	9	1	3	3	3	1	0	8
DDX17	9.76398604541606	9.796478338641863	967.5407895223966	-0.0957179159672967	-0.14075257439998248	-0.03525954821139883	0.9521575944064621	0.9572554547896504	0.965923772396344	1364	420	2093	1423	611	754	970	1016
RYK	5.255179747689775	5.328813852243413	42.076418513993474	-0.09901257442539885	-0.14075842634327296	-0.02303058649307299	0.9635685139490122	0.9609826692171735	0.9742099392294851	66	16	102	64	24	27	48	45
ZPR1	5.056055029718544	5.159528544176264	36.89384248662072	-0.11821262482874292	-0.14090355399027166	-0.021639593290184368	0.9575116574912185	0.9634926376589669	0.9748426156258029	79	18	51	101	10	34	32	39
RAB5A	6.1805383998376655	6.229187476524207	80.34883772173615	-0.09471295630007405	-0.1409918964388101	-0.028178472114127995	0.9599666507266559	0.9548306316516724	0.9713859309988568	133	34	149	114	56	81	59	84
TMEM201	2.401212325869493	3.003693589866719	6.610375274062376	-0.04049923103437701	-0.14101906996060162	-0.0053584313859234255	0.9947474496966591	0.9827944233360043	0.9900688364323167	32	3	8	11	0	10	4	5
GPSM2	4.674125300906181	4.806290888358148	28.951706921529496	-0.22057261005120288	-0.14102360029944794	-0.016532091055219914	0.9267971544798862	0.9710344330617244	0.9819992286660378	80	19	39	40	10	30	34	15
TCIRG1	6.328652539969487	6.458961788672932	92.88293592167777	-0.15394198630390915	-0.14113974796406506	-0.01895820172076235	0.9434386039904904	0.9639838599603716	0.9818146729566929	340	27	193	160	22	51	108	113
PRRC2A	8.014385521931803	8.146550065841383	303.99103547697945	-0.023356887865469158	-0.14127231361475756	-0.01828699045794229	0.9946353317695286	0.9668958274330886	0.9818146729566929	1045	59	614	719	73	270	241	360
C11orf58	7.07051531260865	7.121032791770613	150.4334683203119	-0.06838671904134967	-0.14129626543290302	-0.028552765623377104	0.9720341563248318	0.9548306316516724	0.9700824968867031	204	63	244	260	112	142	144	132
ADRBK2	5.355101415780356	5.534345550534936	49.97901708264152	0.20702261621182905	-0.1413883895808798	-0.015488374067153221	0.9330379466693071	0.9742492643620869	0.9818146729566929	53	53	77	53	17	29	47	64
ADCY6	5.21439186313925	5.406701401068755	43.46675905813582	-0.1348328593912375	-0.14139323745816357	-0.016103307039386366	0.958705985318766	0.9710344330617244	0.9819992286660378	135	13	110	86	6	36	39	52
NEDD1	4.21328841574852	4.326796131351959	20.010159014400557	-0.16243059000828905	-0.14141223014729798	-0.01910728731398033	0.9429309636757205	0.9682417307805063	0.9783947411517734	54	6	33	32	12	19	14	24
ZNF347	4.815986930273723	4.968749696853401	32.24698280620781	-0.14860593182088655	-0.14142564408116448	-0.01709136786628847	0.9521575944064621	0.9705574256427653	0.9819992286660378	84	20	69	42	7	15	36	43
BTC	1.415476746052251	2.260350895099259	4.162348731345937	0.6520235219110349	-0.14164585286966547	-0.004602068004975762	0.9130144646250604	0.9896056511231291	0.988305714176778	0	6	4	7	1	4	5	1
MDH2	5.531747433960332	5.618974057680173	51.5382802733222	-0.11371217769562175	-0.1417024597419036	-0.02449307448566804	0.9550257734900612	0.9609826692171735	0.9742099392294851	148	12	73	90	34	43	54	49
EZH1	5.921726767502562	6.027196055936912	68.47634025475733	-0.1722821985846846	-0.14186909637319453	-0.023135560522513633	0.9334173230361213	0.9619041410246482	0.9742099392294851	169	14	166	133	30	44	59	98
SENP6	7.021464715991811	7.03860149707491	141.4082419094752	-0.1437559546926563	-0.14203995810580608	-0.04433988289506901	0.9159845690577347	0.9446886102945121	0.9589462424309738	318	63	256	221	72	102	150	150
TUBGCP5	4.0088092581964485	4.250265439608146	18.60201357518476	-0.07771932692606727	-0.14208703346950657	-0.011556651587474634	0.9815019850780279	0.9764854726589066	0.9852350793780235	67	8	13	46	5	18	11	25
NUMB	7.381739886675525	7.451871116386823	188.61562323026212	-0.06844533995831473	-0.14218075921376916	-0.025715491557820217	0.9730154560354022	0.9584124049641335	0.9730289832857376	308	79	580	241	75	139	166	236
PTBP2	4.483061075020032	4.65658986022826	25.274417287391564	-0.3154551759719156	-0.1422346586030519	-0.016834560628206575	0.8876884048071	0.9722014358616601	0.9819992286660378	63	10	57	51	6	31	12	29
ZNF585A	3.262652926182803	3.52365074461743	10.48652411269067	-0.1989020421098758	-0.1422546027450495	-0.011420908825527772	0.9468715939612763	0.9778693566588504	0.9850811970061272	34	5	18	19	2	5	13	13
RAC1	7.444681634246611	7.49215749037514	195.3365955360263	-0.05600288522008819	-0.14227792016444446	-0.029143165702669796	0.9763411349915463	0.9548306316516724	0.9700824968867031	304	117	361	218	119	172	195	177
LATS1	6.210004152474493	6.350448487176022	85.91189848069972	-0.10669901430488707	-0.14238639724043323	-0.019186253504828957	0.9655829329454325	0.9639838599603716	0.9800369588092149	244	13	225	169	30	67	88	93
ENTPD6	4.971216500471368	5.195644716165062	37.104590863503624	-0.1436446353672546	-0.142420921295363	-0.013355418343920112	0.9582544998233996	0.9726730263218574	0.9834613589405095	143	9	58	92	6	26	44	39
EPC1	5.573885144128985	5.632555964535882	52.06060758657844	-0.1385212588108484	-0.1424840683942974	-0.030332652133923516	0.9391952952978686	0.9548306316516724	0.9698408308810381	140	15	88	85	31	45	46	57
INAFM2	2.5036567959521836	2.8042716452880505	6.638281321963226	0.26261758057004175	-0.14293107601966562	-0.006133460989844091	0.9434386039904904	0.9822100525291187	0.9900688364323167	8	7	8	4	4	6	5	6
TNRC6B	7.779605579704491	7.802812574622164	240.92252516968318	-0.14023540095407142	-0.14298810317994648	-0.04290568373205968	0.9179706849632743	0.9475575799300008	0.9591419995909994	500	97	562	401	101	211	238	229
LRRC41	6.014368814478015	6.054886438811219	70.83330272252985	-0.11169854162975493	-0.1431364108121808	-0.03070954134269164	0.9469840772251717	0.9522704428871582	0.9698408308810381	142	29	97	135	45	48	78	75
NAA38	2.6748381074747307	2.968946122359212	7.0492283685707555	-0.034031516890929356	-0.14323961227470727	-0.007078176378678485	0.9947474496966591	0.9816392215112903	0.9896221101555701	17	3	5	11	6	3	6	11
RP11-399K21.12	3.1087899599012596	3.385195660024687	10.46919263962147	0.24294400899075716	-0.14337407694031354	-0.008232593197794878	0.9472771968139981	0.9816392215112903	0.987778083535131	8	9	7	20	7	11	10	6
MAPK14	6.3140409019951695	6.3600851074512	88.2619374583616	-0.07648032080158641	-0.1434522134268286	-0.028496287237950328	0.9674784770362737	0.9535608908066889	0.9700824968867031	134	42	126	157	61	86	81	77
APEX2	3.2865196981285463	3.4769578719397756	10.448160753136234	-0.15078970847456047	-0.14352767652560722	-0.011647206782844458	0.9613161219454333	0.9764854726589066	0.9841283170309575	32	6	13	15	4	12	7	10
ARHGAP32	4.855645113293302	4.989047273806111	32.56399115709698	-0.15918128497489337	-0.14361850268276005	-0.02015510808692735	0.9429571885306451	0.965199662996209	0.976759612348087	74	6	64	62	21	19	40	35
OLA1	5.811256986453496	5.916297572130619	65.01664507906136	0.03072108029122671	-0.1436215659671348	-0.019688372394540264	0.9910758532894405	0.9642000194739514	0.976199543064222	108	36	62	86	55	67	40	72
PHF5A	3.4488050220093043	3.7579359629086007	12.797944234006785	-0.32265049864292794	-0.14385484467925008	-0.009616631921565692	0.9204463187437406	0.9789356515276094	0.9866063165492619	28	3	13	39	7	18	4	14
SLC2A13	4.230970169175397	4.441781647416729	22.569123009479107	0.12434567870695241	-0.14386822601134533	-0.012293038602015615	0.9698173588136703	0.9764854726589066	0.9824080596577094	26	19	16	56	9	26	13	22
TOP2B	7.221904310571968	7.269017614225124	166.7829424752398	-0.07883316572153588	-0.14393406867036104	-0.03103654155208187	0.9655829329454325	0.9535608908066889	0.9698408308810381	302	117	310	237	59	154	146	166
PLEKHB2	6.928638459276925	7.034314022045678	142.40488174951116	0.022640164640185662	-0.14399066182377396	-0.020822318986695065	0.9946353317695286	0.9639838599603716	0.9742099392294851	173	95	143	215	106	153	95	144
AP3D1	7.693522456337617	7.78496977086117	236.70204869290322	-0.0818586956940384	-0.1440579347335913	-0.02306958412019886	0.9695557841797435	0.9619041410246482	0.9742099392294851	966	68	307	410	89	201	174	305
RABGAP1	6.663472245838178	6.722583312520569	114.08231109341295	-0.09815172592499052	-0.14420119245755816	-0.026656209379016037	0.9601645370398104	0.9565369656721261	0.9720863937311077	192	73	195	135	64	128	90	94
CAMSAP1	5.133212742530586	5.428436081988812	43.803791819399834	-0.13704847295874364	-0.14438557870789778	-0.010379569447550436	0.9655829329454325	0.9751943308772618	0.9881564753378228	184	5	99	84	8	48	40	38
ZBTB25	5.19431161766365	5.289806915716919	40.664500941687834	-0.18169197928317388	-0.14455103430605587	-0.02155314873097909	0.932244767552663	0.9623337538152712	0.9748426156258029	82	18	56	103	17	25	29	65
IQCE	4.474643252098202	4.759164735431379	26.847303119477168	-0.3614279908467445	-0.14471681304406558	-0.010681076686305257	0.8899866958108833	0.9751943308772618	0.986611169082293	92	4	55	62	7	17	45	16
MGST3	5.141918919672963	5.215345421981342	38.81243325702024	-0.09922677949220579	-0.14471797921637733	-0.02412723307324919	0.9615670951264879	0.9598991303815078	0.9742099392294851	65	12	67	77	27	31	42	36
MGST1	6.596320111006104	6.876519752486748	127.88332874283809	0.37587945623668884	-0.14472166662447108	-0.01274439012446058	0.8993221167772019	0.9764854726589066	0.9819992286660378	143	69	40	222	133	135	115	97
SH2B3	6.497921924297544	6.58013632706256	103.4183257773613	0.005563159365018381	-0.1448480105196375	-0.023005935923825375	0.9998347940238835	0.9609826692171735	0.9742099392294851	186	84	174	104	42	70	110	111
SNW1	6.432251103862606	6.454010933147464	93.8048330435262	-0.14263262187049805	-0.14498900272360588	-0.040988267819659745	0.9219826003087636	0.9446684834330631	0.9609105627413352	188	42	176	154	49	81	94	88
USP47	7.055857139137741	7.114838551075868	148.6256290119796	-0.1126005862543199	-0.14507427131491935	-0.029785541693162755	0.9482921567015825	0.9540806376772347	0.9698408308810381	268	41	396	255	76	115	126	185
RTTN	3.4491335490522257	3.715236313226772	12.047516375795777	-0.15496974300524527	-0.14511761376284904	-0.012159874433560355	0.9605926765645058	0.9764854726589066	0.9824080596577094	23	3	27	36	3	9	9	18
RP11-456P18.2	0.5792526868095531	1.7222273840843896	1.6329455708291498	-0.3289603926618405	-0.14515388506334004	-3.4951056769836784e-4	0.9531880190895792	0.989036459551485	NA	5	0	8	1	0	4	0	1
KIAA1279	4.649092705498551	4.749441265166437	27.455605952795175	-0.1430501317721634	-0.1454132095488341	-0.02055126612854723	0.9472771968139981	0.9634179686335449	0.9763292336068702	67	14	34	62	10	16	31	32
WDR34	3.4172326355008744	3.614751423895477	11.437974878610728	-0.12810933617961112	-0.14559927217332122	-0.01320052991219866	0.966409728058697	0.9759562402101388	0.9822661425415997	38	6	19	16	3	8	12	13
FAH	4.511935704123956	4.708241968238056	27.38131118624689	0.1691947961485569	-0.14573448463142896	-0.013143605504455758	0.9608801334390588	0.9751943308772618	0.9819992286660378	60	15	11	49	21	26	29	19
RP11-585P4.5	2.356200073698692	3.0295404986421017	7.1010033560632655	0.3219739342463803	-0.14606086620220196	-0.00504104099592045	0.944378800910583	0.9836414966814663	0.9900688364323167	5	0	29	7	6	5	11	4
NAALADL2	2.74459693963618	3.195664925181047	8.677382437517846	0.11809579244848913	-0.14627123260115799	-0.0066921442003930656	0.9815019850780279	0.9822100525291187	0.9881564753378228	12	5	24	2	6	7	13	3
FBXO7	6.664456688110393	6.722067715663197	113.67374895236291	-0.03990279929891663	-0.14628032957944676	-0.02722495924803479	0.985757572335761	0.9547285599218504	0.9713859309988568	122	60	236	204	62	84	106	132
FAM73A	5.174593086874305	5.279638939353332	40.30759384136839	-0.20013264688711857	-0.14634162552537588	-0.021125179376655194	0.92284698390453	0.9623337538152712	0.975341740122398	77	12	64	104	21	24	56	35
CDK16	5.346898404753349	5.406335766819627	44.52192582327318	-0.14522965659167889	-0.1465001758562981	-0.02627741952018793	0.9393034835648173	0.9548306316516724	0.9731031465094915	114	23	64	70	21	25	46	57
TMEM198B	3.978633411658703	4.1336442517963246	17.389056151134497	-0.21440549468008363	-0.14657961879568038	-0.015250634693980789	0.9365663495432168	0.9726730263218574	0.9819992286660378	26	9	37	37	6	17	21	10
GIPC1	4.78839818502521	4.992943912469424	32.17464371141538	-0.08774920022092395	-0.14673187570544619	-0.013843767709328833	0.9756107188843495	0.9722610759409123	0.9824080596577094	148	11	35	58	7	31	26	36
IREB2	6.379096156720667	6.444899827931416	93.61765025106331	-0.05207631759395125	-0.14730942922360007	-0.026235951875870592	0.9789887216469142	0.9553365195500182	0.9727746916280945	157	68	124	190	32	69	100	94
KEAP1	4.289423873946232	4.5328517700145	22.648466986541454	-0.18775878825022208	-0.14741340635196495	-0.013428971401898995	0.9447226514064223	0.973131723369771	0.9824080596577094	91	6	34	51	4	24	16	26
STK11	5.726060562021512	5.779571920599072	57.849806604735164	-0.15032205558474093	-0.14782185668531847	-0.03129039911584754	0.9330379466693071	0.9522704428871582	0.9688485710675017	168	28	89	98	21	40	56	70
RIC8A	5.63875396997182	5.811967537308704	58.36967090166582	-0.08838217774029339	-0.14796096801444455	-0.01566954353276556	0.9737659968572939	0.9669704927576369	0.9819992286660378	255	14	61	125	18	53	43	73
ZC3H7B	6.39401771108881	6.549107630911837	98.70700289363762	-0.10170454434141364	-0.14803349036833335	-0.017438369401918615	0.9673554351412984	0.9648491743840352	0.9819992286660378	404	21	177	194	24	74	81	133
ZNF639	3.994608263678175	4.131844904427361	17.443261630688323	-0.15264010440401177	-0.14806914127888346	-0.016069469999999506	0.9535542948321384	0.971995553058408	0.9819992286660378	26	10	32	39	6	18	18	12
ALG9	2.6258141880676757	2.947181802824381	6.575901066828706	-0.38975487000547177	-0.14812682264096186	-0.008600828419845066	0.8999301404641554	0.9803576653181434	0.986611169082293	14	2	14	13	3	10	5	3
NSUN4	4.6574471291873625	4.760962109503632	27.57258224320072	-0.1308879492129575	-0.14814149157794945	-0.022615438075140177	0.9521575944064621	0.9623337538152712	0.9742099392294851	50	7	53	63	16	22	24	33
SPOP	5.851551648615276	5.903772633547028	64.21272630581541	-0.04195888630052794	-0.14821108316382295	-0.025818163427534513	0.983847446203686	0.9545945064678593	0.9730289832857376	100	38	90	95	42	54	68	55
LYST	7.353069700803967	7.445242539485998	187.30668996064492	-0.058032982006277954	-0.14848859487232025	-0.024129742764683625	0.9787176314043246	0.9598991303815078	0.9742099392294851	373	35	510	291	112	145	181	207
ATP10D	5.856503169555735	5.898056502546041	62.93101540798102	-0.17470030923474644	-0.14852702520153052	-0.03690862320929422	0.9110693836852174	0.9480800535528888	0.9626908821140645	137	25	137	112	26	58	59	60
UGGT2	5.352835700051268	5.508201718933694	47.002926210183	-0.14302059737343933	-0.14859464374826672	-0.019253821126154713	0.9518651479598704	0.9639838599603716	0.9783947411517734	158	7	74	103	22	31	50	56
UBP1	6.559463331555628	6.5996419082083175	104.00970246816141	-0.14727634992475502	-0.1486766440165682	-0.03397344991080442	0.9266900778844329	0.9487228249962909	0.965923772396344	225	62	168	174	41	76	78	144
CPSF4	3.715454457614873	4.017575971706065	15.269323670008331	-0.28478019261925197	-0.14879751961912854	-0.012135883119324406	0.9246248306871511	0.9764854726589066	0.982573282682392	45	5	31	38	2	16	7	22
CSRNP2	4.596606269094129	4.721899764353943	26.70061913032062	-0.1903287098525157	-0.14897203503461065	-0.020791762731346482	0.9334173230361213	0.963881406438975	0.9751830776231146	70	13	58	43	7	15	26	37
SLC35E2	1.0888824144594411	2.101270581488251	2.7140711466140677	-0.47037691938401655	-0.14899890545179473	-0.001682699891849594	0.9365175561590083	0.9874227383549511	0.9961058185126923	11	1	9	1	0	2	6	0
FGD5-AS1	6.497085886026424	6.539461462096687	100.23215370866711	-0.10069155944782673	-0.14904424747758965	-0.030297422822414717	0.9535700580809198	0.9504249132675087	0.9698408308810381	169	63	149	158	53	75	118	86
SLC35C2	3.841826215483447	4.385448618326362	20.247105433635102	0.03908666559926986	-0.14907529744117573	-0.00864842157901226	0.9947474496966591	0.9791478053836911	0.9881564753378228	74	8	35	49	0	16	26	17
IL17RA	6.2730226153034	6.353882647771823	87.44084039734548	-0.049059111808439394	-0.14922569327197827	-0.024677723319470744	0.9815019850780279	0.9572554547896504	0.9732619247751377	152	52	238	101	28	72	76	99
PAQR8	2.582814782331651	2.8271853883652702	6.428339563484423	0.03154311134210434	-0.14947453993515436	-0.006879182815833365	0.9947474496966591	0.9808683833420474	0.9900688364323167	9	3	7	10	6	6	6	5
COMMD8	2.9549529942678023	3.2732995424990015	9.673118670884813	0.25791614972729493	-0.1494822044726587	-0.008119848688938176	0.9471206008133873	0.9819891485752789	0.9866063165492619	7	7	6	16	9	11	4	10
MALL	2.8933599487593993	3.4754006217055062	11.809892295068188	1.05479584269041	-0.14949551749380316	-0.008382839943871822	0.7758127900027216	0.9839910390823338	0.9819992286660378	6	14	1	15	9	10	7	13
MRPL16	4.220346191722984	4.3747169374613275	21.58596828332033	0.12623666324642224	-0.14961243063138094	-0.013771006484608607	0.9673554351412984	0.973131723369771	0.9819992286660378	46	13	13	30	17	22	17	19
PCBP1	6.668418979299327	6.696323747067192	111.70325460777943	-0.09527625090791225	-0.14971096086829175	-0.036035579632638176	0.9531880190895792	0.9459701571797834	0.9650457780249025	196	67	165	191	57	85	111	118
ANXA7	5.882633346990957	5.950736301973596	66.45780635249972	-0.03918987516145197	-0.1498300390694087	-0.02372695975676725	0.9868714180974889	0.9572554547896504	0.9742099392294851	111	38	79	96	48	51	79	53
CCDC93	6.433914871048514	6.490317119450995	95.46191162773043	-0.16618520889259408	-0.1498410443442243	-0.03406010611104507	0.9172636276224087	0.9502643314094132	0.965923772396344	254	25	191	185	44	66	100	108
NELFB	4.484984718778054	4.7804932230997474	27.10715037086959	-0.14829317610042825	-0.15013045301232178	-0.01110282701115191	0.9614916891429364	0.9750863435314763	0.9862201563789315	103	4	40	78	5	19	34	27
TIMM13	4.463776016731989	4.728233973952349	28.055484567936332	0.3031501161990598	-0.1502571540920523	-0.012205260626913796	0.9292618210581545	0.9766729148246375	0.9819992286660378	72	16	25	11	26	14	37	26
PPTC7	5.107643468100319	5.225270305729806	38.94337435668737	-0.09355132963008637	-0.15056539907853236	-0.01995032639676061	0.9699355656216785	0.9632860827267492	0.976199543064222	49	11	70	99	25	41	26	42
LIPH	3.940614655975989	4.160737665224001	18.060983123762636	0.17025079211966157	-0.15059708967209218	-0.011671837624891305	0.9615670951264879	0.9764854726589066	0.982573282682392	32	8	8	48	13	13	21	16
CCDC6	6.674308316030162	6.768067260826008	118.20002463994335	0.029692514396277025	-0.1505988196845617	-0.022172275387056344	0.9910758532894405	0.9609826692171735	0.9742099392294851	213	89	97	168	71	90	135	102
TMEM126B	3.4131363952476073	3.6689377173225384	12.698632316988112	-0.12072563003455412	-0.1506513239723531	-0.009865996060886948	0.9747825895051179	0.9785853838341247	0.9857517218777695	18	7	9	26	10	19	6	8
LAS1L	5.2584720273976835	5.328590073880324	41.593489731644766	-0.19074152482719545	-0.1510351393697267	-0.030863385813990958	0.9130144646250604	0.9537044500580352	0.9684466526554376	122	13	76	74	18	38	38	42
ZNF626	3.251037880661844	3.53566776057311	10.603294972191357	-0.1434898266451428	-0.15117471911032404	-0.010644872518847237	0.966836511021626	0.9772173936719701	0.9852350793780235	20	2	14	36	5	11	12	7
P2RY2	1.9325013139175469	2.519509954838234	4.215431389280873	-0.32836968009545087	-0.15125140320918146	-0.004931233904924543	0.9391952952978686	0.9822100525291187	0.9900688364323167	6	1	9	15	1	3	1	9
CCNT1	5.897996226808916	5.96013562390334	66.76255743594311	-0.018722282210016733	-0.15131791381073134	-0.025050934383526836	0.9947474496966591	0.9548306316516724	0.9732619247751377	83	39	101	113	43	43	67	78
B4GALT5	6.288918869554205	6.337712218166892	86.78384239008673	-0.056285940373893305	-0.15137780105673126	-0.029492188940152046	0.9779933164741683	0.9513500632034587	0.9698408308810381	108	51	147	174	43	72	78	93
TOM1	5.809780533280157	5.936808078706271	64.18249280599127	-0.13024153861485302	-0.1513938174156254	-0.020540339234054964	0.9531880190895792	0.9623337538152712	0.9756376735675223	148	17	210	92	20	64	52	66
STRIP1	4.323819856139043	4.483130451340755	22.237430271020987	-0.11467342046060673	-0.151484757951119	-0.017484285640466612	0.966409728058697	0.9669704927576369	0.9808667021194406	83	5	27	38	12	18	21	25
RIPK1	5.548742351233894	5.62257316626466	51.42483099350811	-0.19130058028492997	-0.15153929499728047	-0.02894889327490794	0.9136633840481628	0.9537529625076101	0.9698408308810381	156	15	82	98	24	50	38	58
RBM33	7.612499607906305	7.649563082264373	216.28734623985224	-0.15049586639544443	-0.15170484332335465	-0.03771436397464217	0.9190219502175779	0.9475575799300008	0.9626908821140645	399	77	518	418	94	143	206	272
PITRM1	5.790370005201433	5.830129268077002	60.313551240720564	-0.1216661849393669	-0.15173801375014906	-0.03242109776807344	0.9434386039904904	0.9480800535528888	0.9684466526554376	152	28	78	102	33	42	61	68
AC009120.3	1.3132194555839158	2.3048095414626295	3.1888665640285936	-0.29714399977635025	-0.1517557844986325	-0.001624516925183725	0.9550257734900612	0.9857508213158932	0.9970185019795518	8	0	5	15	0	1	8	1
KIAA1671	6.202945820325455	6.301744588680062	83.56038952548063	-0.23971067737972673	-0.15196357919607098	-0.023610159299656857	0.896790178896563	0.9578829635945277	0.9742099392294851	202	31	218	142	24	80	100	52
AKT1	6.593034946765927	6.6615628984396835	108.0332408316468	-0.13584201236382318	-0.15224685091476658	-0.031213262441021315	0.9396884768703159	0.9528808726693744	0.9688485710675017	264	55	230	199	25	102	97	104
HLA-J	1.2296041933554196	2.053997686999706	2.648645820523293	-0.4477603457055392	-0.15226762077400183	-0.0030376261552555505	0.9278030546593177	0.9855294079112882	0.9913010638676316	11	0	3	4	2	0	5	3
PTPRC	7.991858362670524	8.274742838118366	336.52957064875557	0.3377812919223554	-0.15230369299466967	-0.013831741593406508	0.9130144646250604	0.9764854726589066	0.9819992286660378	145	163	1290	244	181	272	310	364
PTPN18	6.6540951704142435	6.794257631597013	120.52568374189308	0.0817295370220931	-0.1524598769147443	-0.019239589972526394	0.9721176581086187	0.9646291190824786	0.9748426156258029	195	122	125	164	38	120	90	121
ERCC5	4.804226135493805	4.883696220229623	30.121352618909675	-0.18335339749857707	-0.15265963576826733	-0.02798554608100714	0.9229891174980934	0.9562608505314724	0.9698408308810381	79	13	59	54	10	24	29	33
EMILIN1	7.49385858682089	7.580735517549793	205.65968320058465	-0.06142179280606333	-0.15266366183725236	-0.024506589637892283	0.9764641537273169	0.9572554547896504	0.9742099392294851	858	85	264	268	71	151	185	253
NBPF15	4.945084110814666	5.1269213042889366	35.366833007309154	-0.18177424235537756	-0.15270033396252522	-0.017595417220334485	0.9395705262039491	0.965199662996209	0.9818146729566929	121	8	88	62	8	24	36	44
ACTG1	10.434274089419013	10.46073859240982	1532.5018784004833	-0.1181942784350963	-0.15287690839082044	-0.041032247294860234	0.9391952952978686	0.9537044500580352	0.9589695229793773	4141	869	2563	1838	646	1293	1326	1700
NET1	5.639346512771663	5.7559667542960815	56.64844845942432	-0.10085013970598275	-0.15298862615417855	-0.02091532628787198	0.9662556848954404	0.9612378342477531	0.9748426156258029	82	20	182	103	18	48	61	51
LMO3	6.260780634945242	6.713550986502498	115.17894588622111	0.8166378548182651	-0.15316051033150818	-0.01070592006041181	0.7721811309697858	0.9800662068914024	0.9819992286660378	90	145	21	161	54	83	116	117
ATP6V1G1	6.044165891194593	6.141046047891274	76.08604754913927	0.002668797530487251	-0.15330791621776663	-0.021915039493187117	0.9998347940238835	0.9609826692171735	0.9742099392294851	143	42	84	82	63	75	47	88
RPS18	8.312897307184233	8.352346096214957	355.0262902489702	-0.08133108160514671	-0.15339889303958576	-0.034687752377980344	0.9618226515727586	0.9502643314094132	0.9650457780249025	755	181	400	497	252	302	315	378
ZNF207	7.537734909573588	7.590367245927194	208.47133492944346	-0.06655224191435613	-0.15353377702238763	-0.030661248559316255	0.9730154560354022	0.9522704428871582	0.9688485710675017	241	119	357	481	92	171	198	216
CELF2-AS1	4.2791232464637154	4.4963656751754595	22.829535034941657	-0.1130528347872195	-0.1536912597431919	-0.013323233072809236	0.974701564857019	0.973131723369771	0.9819992286660378	19	8	53	54	13	22	9	34
ANKRD28	5.986819301239426	6.091370668685148	72.73696649033738	-0.039039970768051865	-0.15370427999022837	-0.02133810671791549	0.9877614653203707	0.9609826692171735	0.9742099392294851	101	25	78	192	53	73	70	57
DDX60	6.034224219044179	6.10497557188384	73.42484470787836	-0.032385848747943986	-0.15381447572549709	-0.02537493667311397	0.9889080661226506	0.9547285599218504	0.9727746916280945	116	34	74	191	43	59	70	77
CYTH1	7.184418893363309	7.234760701591475	161.86110710300906	-0.12355595459741688	-0.15388988830556571	-0.03298400496313853	0.941663704794914	0.9500021007166122	0.965923772396344	255	51	401	315	83	111	161	190
KRR1	5.627469968616033	5.683241145040194	54.008894798325656	-0.202059728229606	-0.15416335467634967	-0.031816254610328366	0.9040083435256325	0.9502882173135608	0.9672467802099197	135	21	78	115	25	53	55	42
ASF1A	3.472520136335846	3.7465699073917857	13.14385182070908	-0.10979530531163666	-0.15421610874490815	-0.010332296074849652	0.976023850090655	0.9778640454824684	0.9852350793780235	19	4	13	30	12	4	11	23
RNA5-8SP2	1.0287340389175397	2.365043961563629	5.295183764424729	1.6568634328793272	-0.15445619659728219	-0.00584648383991489	0.7480646091798288	0.9916605197388714	0.9819992286660378	0	9	0	1	4	1	8	3
NAP1L2	0.7137998615259276	1.6953689656055206	1.5706386461151327	0.18059728104487063	-0.15456280945901935	-0.001241743087330573	0.9734875592391871	0.9864382334412433	NA	1	0	6	6	0	1	3	1
KIAA2026	6.369246079150405	6.42123949547357	91.43652517991023	-0.11966636287225531	-0.15456691178687165	-0.03220286149468437	0.9444675923436823	0.9487228249962909	0.9665315671765078	172	44	239	133	33	69	90	100
SS18L1	4.259741945420115	4.462869190937755	21.665317554362765	-0.2024688772159223	-0.15469340577381507	-0.01800915171005092	0.9383308319094174	0.9692075962820255	0.9772941683248387	52	3	49	53	9	23	18	21
LARS2	4.374498875741115	4.593084516688687	23.855765475703823	-0.10605112872723918	-0.15474454586205857	-0.014312167908078282	0.9720341563248318	0.9712651740718448	0.9819992286660378	89	8	24	63	5	17	23	30
SSH2	7.5377793833335724	7.604349851940509	210.36325899779771	-0.05492293551912858	-0.15508655880946656	-0.027930277788909573	0.9786531887845735	0.9535608908066889	0.9698408308810381	295	102	613	252	95	162	204	227
WSB2	5.283450155301416	5.369740385277208	43.473122280216195	-0.086230115024196	-0.15509358360546366	-0.02303518982760854	0.9698173588136703	0.958002894665861	0.9742099392294851	121	15	48	64	32	41	43	36
SNX19	6.776691840107276	6.8164874616724385	120.37282410676805	-0.17502475873811518	-0.15512800641116037	-0.039866167357718085	0.9055096099030253	0.9446886102945121	0.9609105627413352	282	45	230	265	44	83	131	129
EFCAB14	7.647459784010447	7.715988376000209	228.73252610870793	-0.019766207732247687	-0.15530289178604093	-0.027283548991977165	0.9946032808541465	0.9547285599218504	0.9698408308810381	282	177	321	346	117	202	209	223
RP11-536K7.3	1.569530788907359	2.448279396296234	3.67061252334683	0.10138100851613957	-0.15530978308983542	-0.002906333444581687	0.9854473851978847	0.9840861014779045	0.9926873515461185	6	0	9	17	0	2	2	8
CTC-479C5.12	1.8098630278407135	2.4850966721354704	3.976349470902463	-0.2652453546260101	-0.1553335958235515	-0.004342264353513491	0.9531880190895792	0.9824707737826418	0.990542399310461	12	1	11	9	0	2	8	2
VDAC1	6.767179661449298	6.854630257511867	125.34182474328452	-0.004765058543442214	-0.15555981594609564	-0.023887809008097213	0.9998347940238835	0.9572966169003168	0.9730289832857376	256	77	105	165	91	130	99	114
ARRDC3	8.041154371441525	8.092575406673333	296.74401186774617	-0.05337237057507615	-0.15560974757251012	-0.03104450058799704	0.9780413087027092	0.9522704428871582	0.9678303187019964	359	173	408	526	196	234	280	318
SMAD7	5.209853068599687	5.423982975280281	44.29832538984655	-0.19282780675212188	-0.1557132532547107	-0.014857080306740362	0.941663704794914	0.9694414948074971	0.9819992286660378	96	7	145	65	20	18	50	63
APOL2	5.798312019053832	5.871878000975206	62.70852054794349	-0.043208871408534834	-0.15572986731574395	-0.024958261806098933	0.983847446203686	0.9548306316516724	0.9727746916280945	101	49	95	95	25	49	46	81
ROBO1	6.0565958599117184	6.141595491660334	74.41569018447055	-0.13626294901573835	-0.15587884780230835	-0.026178333988845323	0.9434386039904904	0.9540806376772347	0.9720863937311077	280	25	98	132	28	57	63	94
CHMP4B	6.543788183469624	6.596381272602103	104.20727054192947	-0.1110360205358437	-0.15599152230018548	-0.029790363647857313	0.9518651479598704	0.9502643314094132	0.9688485710675017	157	50	194	145	71	112	77	97
U2SURP	7.221395144008309	7.251393275540023	163.86304372233835	-0.15996807213137987	-0.15611147319609525	-0.04199245970256123	0.9130144646250604	0.9431001616598594	0.9589462424309738	391	78	235	355	64	143	171	143
SFSWAP	6.244275110126063	6.309732142852598	83.8301184437959	-0.17652029397640928	-0.15622426301821066	-0.033489035548790146	0.9157481892908538	0.9500021007166122	0.965923772396344	235	23	180	164	31	69	85	84
CAST	8.5772053093285	8.593857411255435	418.89297737450664	-0.1455057999903428	-0.15623970692315867	-0.04825968031154581	0.9130144646250604	0.9427113360617667	0.9492456109215511	813	227	790	756	164	379	364	428
USPL1	4.143464690987474	4.497091576396646	22.191077922414664	-0.03539633150476214	-0.15634203489174253	-0.011858493251751777	0.994535000508437	0.9751943308772618	0.9836241175251087	57	1	73	30	11	22	18	24
TUFT1	3.802718470817013	3.9996439758762965	15.61261647207571	-0.2507471960627936	-0.15652559995617332	-0.014197394953762862	0.925276184395759	0.9726730263218574	0.9819992286660378	35	9	22	37	4	9	24	11
FBXW11	4.862199119204279	5.001929826370254	32.95418995602975	-0.157066674714714	-0.15667733310773288	-0.020263387184211525	0.9455440610273395	0.9632123401818478	0.9748426156258029	70	18	88	48	7	36	24	32
SNX8	4.332722104713355	4.525599253028112	23.31528706794788	-0.12019348073755189	-0.15672045544989072	-0.014141893321221123	0.9698173588136703	0.9722014358616601	0.9819992286660378	88	11	24	25	12	9	23	36
SOCS3	7.45284790060326	7.504845704759071	196.5724758185319	-0.1170913863860552	-0.15675950991595405	-0.03170215822996325	0.9447226514064223	0.9502643314094132	0.9665315671765078	326	80	298	309	152	180	130	242
KIAA0141	5.662120931424859	5.7727844695586965	57.288424575134094	-0.14760614172446118	-0.1567755056455888	-0.023267888366742064	0.9438053455141712	0.9579186071752213	0.9742099392294851	165	26	143	74	14	38	49	79
ARHGEF6	5.698041417257443	5.963870988286704	65.66539388609768	-0.002040956117400437	-0.15685477468975928	-0.012070028217607968	0.9998347940238835	0.973131723369771	0.9824080596577094	89	20	293	57	20	85	42	54
SP3	6.939778482086851	6.995699299102571	137.63040702171742	-0.08530783478274766	-0.15722933949355167	-0.03041679398439376	0.9643900628621568	0.9502643314094132	0.9688485710675017	241	49	282	168	104	125	134	122
YY1	6.576241349670125	6.608220463463547	104.39332845013374	-0.17850556226783695	-0.15724091496376189	-0.04075419105440719	0.9022504251797638	0.9427113360617667	0.9591419995909994	220	47	226	164	46	105	93	91
ZNF493	4.834077167905155	5.122284356960346	35.296554825646744	-0.07641669037310941	-0.1574145174223697	-0.011469988673528822	0.9815019850780279	0.973131723369771	0.9852350793780235	42	9	109	107	6	17	37	51
GORASP2	5.953643677244221	6.006837582168792	68.85052006559059	-0.06916058259278975	-0.15743403568666825	-0.02885556210471378	0.9720341563248318	0.9502643314094132	0.9698408308810381	136	49	94	104	30	47	63	84
JPX	4.556345909155356	4.661905934287844	26.06155713063383	-0.032159510079845556	-0.15747327439212022	-0.019037550553543572	0.9915794050319251	0.9624770244330093	0.976759612348087	31	15	40	63	12	22	19	32
RALGAPB	6.731601727785852	6.768702756663253	116.4892074061974	-0.17177004227464876	-0.15759934200670683	-0.04133387213502225	0.9069550906321205	0.9431001616598594	0.9591419995909994	246	39	252	233	52	80	121	131
YWHAB	7.853286812356112	7.881116983979216	255.6568763470565	-0.12589742359176076	-0.1577561019258521	-0.040208049332292384	0.9354461179817154	0.9436276832996352	0.9602389759166418	512	135	359	366	162	249	217	241
NFATC2IP	5.490739023833514	5.566584995600836	49.45430953116738	-0.20899868246228276	-0.15791199349679558	-0.02896545382585449	0.9051599127575735	0.9525087692887306	0.9698408308810381	120	19	81	117	18	29	59	54
MPC1	3.78723932524436	3.9221016184552155	14.755411923271115	-0.15374043938690837	-0.15802489005597245	-0.016547064535626307	0.9531880190895792	0.9681646630917827	0.9818146729566929	37	6	18	30	8	12	10	20
RNF114	5.813638103755774	5.8612137903928145	61.81127855343442	-0.08666500986342883	-0.15821644084189565	-0.030542945806671454	0.9655829329454325	0.9480800535528888	0.9688485710675017	84	33	111	128	30	49	59	65
ATXN3	6.209275627270841	6.293196269455337	83.93044109408945	-0.03417270171562077	-0.1583546950850809	-0.02435424641910826	0.9889080661226506	0.9548306316516724	0.9727746916280945	112	38	235	94	47	56	88	93
IMP3	2.871248982549262	3.1294716840214827	7.695901991560674	-0.10902508315175308	-0.15835606669588925	-0.010520715468014188	0.9747825895051179	0.9764854726589066	0.9851376159011996	13	4	13	21	2	5	9	8
SIGLEC10	5.412351708244655	6.168573635311961	79.51132505172977	1.0565342844668635	-0.1584270371115081	-0.004895998455449361	0.7288002796465296	0.9822100525291187	0.9881564753378228	53	133	12	83	13	95	73	36
LRCH3	6.2747784581161525	6.297406513330189	83.96816875980467	-0.14738439849014856	-0.1587003711443891	-0.043859712597928875	0.9172636276224087	0.9404585532425185	0.9580412451465514	180	37	156	131	45	67	79	90
RP11-454F8.2	2.2361308963326385	2.8787382925083604	5.678329198830272	0.056626318182491794	-0.15872126145512355	-0.005477946787379901	0.9915794050319251	0.982083854797053	0.9900688364323167	24	0	18	7	1	7	5	5
GLS	7.346126888964431	7.379516260041509	179.83130835967177	-0.11563134573684929	-0.15876645918264337	-0.03768628121644506	0.941663704794914	0.9437686329685823	0.9623373244672737	295	85	238	403	103	150	184	167
XIAP	6.439381207789738	6.473833565951299	94.78274980618222	-0.1911780916794295	-0.15880575873956002	-0.04076250821243361	0.8937870967473469	0.9418088213295942	0.9589695229793773	214	42	164	189	40	77	68	125
S100A6	8.3474138411181	8.366615536506561	357.6133603014021	-0.13427038858181126	-0.15906759147486646	-0.04836617110074198	0.9242631686556461	0.9412474903682525	0.9546087427173167	756	166	446	734	197	306	327	368
C1orf112	1.2227551342503722	2.1095250812821815	2.9961152492799314	0.25226532270798946	-0.1591217016512469	-0.0028941160449866676	0.9686349269112503	0.9857508213158932	0.9907988042258777	15	1	3	0	2	5	2	1
MT-ND4L	10.052576566910394	10.407336042873073	1487.8336183860877	0.3254982591021148	-0.1591268600465372	-0.011915815525828401	0.9229891174980934	0.9777181721740351	0.9819992286660378	2230	1327	807	531	1310	1700	1057	1287
GADD45GIP1	4.5323447027833765	4.642915440290186	25.395222722988052	-0.11745163787277224	-0.15916375379561015	-0.021524522972221502	0.9610934905780847	0.9613947077175852	0.9742099392294851	61	7	31	55	17	21	20	31
LTBP2	8.284215663634221	8.399472618798955	363.7569891109415	-0.01651126880576242	-0.15916981605863892	-0.021805843452026324	0.9953154670654956	0.9609826692171735	0.9742099392294851	1464	78	780	379	157	316	321	389
ANO2	4.495798268249748	4.8509494597526706	29.16854260365654	0.23879790178225807	-0.15921277655568505	-0.009542136498552864	0.9498873603680047	0.9764854726589066	0.9862201563789315	76	10	116	9	8	20	25	40
DTNBP1	3.285121800257338	3.5831366699995555	10.961478838814477	-0.2780805509473406	-0.15921679434050923	-0.010598102741878185	0.932244767552663	0.9764854726589066	0.9852350793780235	44	3	16	15	5	5	7	21
METTL9	5.980529559596083	6.054470877329009	71.12897122203859	-0.03569903469034383	-0.15931086917700135	-0.025562812642671153	0.9876670105516752	0.9536757889405353	0.9720863937311077	106	28	150	84	55	47	73	80
NUDT4	5.389023781348996	5.453988298654864	46.387144417450074	-0.10914864274473275	-0.15940897766242118	-0.025590758788911913	0.9581511982873716	0.9530737516320383	0.9727746916280945	67	28	80	86	22	31	57	41
PNKP	4.3735445992112645	4.5081277340637245	22.83852604326545	-0.13888485688915342	-0.15955312008185976	-0.01890992918856152	0.9550257734900612	0.9637911786279653	0.976759612348087	78	7	36	28	13	15	19	32
ARL5A	5.931356075469114	6.023908499689224	69.87837961630892	0.012540551087538416	-0.1596849642190244	-0.022692167521902687	0.9971642835855048	0.9572554547896504	0.9742099392294851	71	51	105	139	32	48	79	67
SIRT7	4.028884648344607	4.272559233428985	18.646798062348353	-0.30148512239976416	-0.1597369093950334	-0.01520642584634761	0.90536844321902	0.9722014358616601	0.9819992286660378	56	3	46	37	6	24	12	17
NANP	2.3025161160938814	2.826771216968368	6.126891687936554	-0.3267239642220647	-0.1601486239084792	-0.006247303482773584	0.941663704794914	0.982083854797053	0.9881564753378228	6	3	5	19	4	1	3	14
POFUT2	4.834076810931295	5.142995138169816	35.52163764436076	-0.20102947962798356	-0.16022566674919908	-0.011496220523982711	0.9455440610273395	0.9726730263218574	0.9856837205181243	123	7	76	92	4	17	43	46
MAD2L1	1.8795098902444862	2.486336998351306	4.153399658991824	0.10732870287409983	-0.16032711079491108	-0.005118534929948459	0.9815019850780279	0.9822100525291187	0.9900688364323167	6	2	6	17	0	4	5	3
SUCLG2	5.2474875801254814	5.329301966919017	42.880082541925496	0.04709763798684855	-0.16045164300536	-0.021923758905538708	0.9845495421091872	0.9579186071752213	0.9742099392294851	69	31	72	41	25	33	39	46
NDUFS1	6.663128376145518	6.697874066525388	111.99290789382783	-0.10192680430343902	-0.16052074573641173	-0.03536909249627728	0.9513151253462727	0.9436276832996352	0.964665027929127	199	63	164	164	70	106	101	101
NXT1	1.8704442562150627	2.3695552437565204	3.8030955574714844	0.007164551335894053	-0.16060102806242416	-0.00540369655086499	0.9998347940238835	0.982083854797053	0.9900688364323167	10	1	12	2	2	2	5	4
RN7SKP203	2.822739249739968	3.2058887757854526	9.12444631190904	0.07316537672146091	-0.1606020538294543	-0.008194168290513256	0.9884665978448054	0.9816806661477545	0.9857517218777695	6	6	15	7	9	9	2	13
GBP4	6.049749961491876	6.394289393124107	91.95684191211171	0.35180278991529074	-0.16072635977365005	-0.012775103542571118	0.8999301404641554	0.9764854726589066	0.9819992286660378	56	116	147	75	25	115	62	65
TOMM7	5.37726567969108	5.505562771978168	48.90669123705114	0.14714937287963556	-0.16076949432542198	-0.01908252440741616	0.9518651479598704	0.963881406438975	0.9742099392294851	54	29	71	48	44	45	34	54
SLC2A4RG	4.367788250839129	4.545590471394898	23.117356671712677	-0.2861934443356273	-0.16099801075609416	-0.01821064558970051	0.9004549409701403	0.9643130776820478	0.9772296606155676	71	8	40	52	6	18	13	37
SURF4	6.924553641265509	6.977011653792	135.50647723901108	-0.08792086198145185	-0.16111930181394907	-0.03218546098354844	0.9625094951629696	0.9475575799300008	0.965923772396344	277	77	142	329	55	107	133	140
CDK10	5.215856363812784	5.357551852745959	42.09801381487886	-0.17757176806620442	-0.16122402244424594	-0.021718645008800115	0.9384067099901562	0.9605816575755239	0.9742099392294851	149	14	66	95	9	39	39	42
ABCF1	6.939198207504639	6.982633579808672	135.91290300348177	-0.17772194169381364	-0.16135342485170928	-0.03695430853470031	0.907234937002992	0.9447633955795534	0.9623373244672737	276	45	229	249	89	148	104	122
UBN1	6.467222532026017	6.513252707970981	97.31924931528957	-0.18308959357858767	-0.1613772634074135	-0.03912800017829518	0.9049390272026993	0.9436276832996352	0.9603870559001683	240	28	174	185	54	98	79	94
N4BP2L1	4.2892467684659605	4.562702150202469	24.437733420088456	0.3647910338139652	-0.16143173239293737	-0.012113750643693128	0.9110693836852174	0.9751943308772618	0.9819992286660378	15	17	83	18	10	18	20	30
WWC3	6.9012220714673544	6.926525583651813	130.4373059395459	-0.17066877051979198	-0.16146356565051478	-0.04726625441722305	0.9008698071002033	0.9399372723027957	0.9546087427173167	327	60	251	208	53	107	105	157
SUGT1	5.732258027315238	5.80072144481385	59.791997697094445	0.001970479401930922	-0.1615120862126022	-0.02440892401631311	0.9998347940238835	0.9535608908066889	0.9727746916280945	121	39	64	75	39	41	61	64
PDCD11	5.568518644777845	5.822128074021742	58.511661130611536	-0.09198500700368907	-0.16152299227008743	-0.012808035528328007	0.9756107188843495	0.9705704810899968	0.9824080596577094	207	8	68	192	15	64	47	55
CHST6	1.8949342824619697	2.7550599847270996	4.944576059749409	0.11260585017588956	-0.16166050711786184	-0.0036955796908469717	0.9833627092918229	0.9827944233360043	0.9905903965004156	12	0	22	10	0	2	4	10
ATP5H	5.612121063311208	5.694245043793358	55.033192422854775	-0.07518299581282802	-0.1618989239305239	-0.024142932376347223	0.9747825895051179	0.9548306316516724	0.9730289832857376	138	27	47	93	36	58	47	45
EXO5	1.81171737123254	2.6701994016809008	4.677318338522106	0.43616677454733416	-0.16199014469959486	-0.00291486202051825	0.932244767552663	0.9828025435914152	0.9926873515461185	27	1	1	13	0	6	4	4
EMCN	5.05000043778173	5.684145500396572	52.900619304941635	0.4277231201082082	-0.16206273638130198	-0.005445679562704027	0.9143265729293918	0.9803576653181434	0.9900688364323167	152	3	269	16	11	42	65	45
RGAG4	4.942917835866708	5.0596678356447065	34.224170079487465	-0.17329198306876972	-0.16209920418291673	-0.02201337701600953	0.9391952952978686	0.95953899360372	0.9742099392294851	128	15	51	48	11	36	26	34
GEN1	2.9461449491691605	3.2238233470286	8.26525994019731	-0.10199221178629145	-0.16210963210017057	-0.010689536479031689	0.9764641537273169	0.9764854726589066	0.9838114672579497	13	4	14	25	2	6	6	12
NOL4L	5.1734587562940275	5.340225470976786	41.59713390532051	-0.14971173825717737	-0.16239464824306205	-0.0184807557423457	0.9497663771837604	0.9623337538152712	0.9772941683248387	108	12	135	58	10	26	44	51
ACACB	4.774237449730895	5.103408678324067	34.49230449517515	-0.10804404400058694	-0.1624594675199602	-0.01060896856520812	0.974249240826109	0.9726730263218574	0.9862201563789315	170	3	67	52	9	36	33	30
TRIM33	6.465966595943208	6.4903901107305915	96.35020114771929	-0.15870755453955074	-0.1625454021279514	-0.043398798941411805	0.9130144646250604	0.9399140440216104	0.9580412451465514	186	49	173	161	48	93	78	96
SCD	7.646624666117565	8.087852256508636	298.12439097085775	0.49032696622150107	-0.1626328125013048	-0.010808747435661953	0.8817470753983606	0.9782569264691772	0.9819992286660378	111	203	139	348	348	380	172	245
NKIRAS1	3.299828601808898	3.4784275703251737	10.236788710650595	-0.1821899390655146	-0.1626972542722287	-0.015077443554281731	0.9455440610273395	0.9722610759409123	0.9819992286660378	28	4	15	22	4	9	10	10
MAPKBP1	4.455131943815097	4.815466871876075	27.97620301870454	-0.08965742571033826	-0.16275638696142297	-0.012428403014399162	0.97958151368102	0.9726730263218574	0.9824080596577094	95	1	70	53	11	24	30	27
KPNB1	7.754305897603615	7.771930901365218	235.98440084472892	-0.17015330850131705	-0.1627823258683629	-0.0525547221822394	0.8937870967473469	0.9359200141127513	0.9479049632940885	578	96	369	405	129	224	185	249
HOMER1	2.6807080026072736	3.1424530722624415	7.564430467448606	-0.2680896691366735	-0.16310072963648303	-0.00706858673914036	0.945095224790781	0.9802779061621221	0.9881592070562114	28	1	6	19	4	3	14	5
CASC3	7.391008541184812	7.45685894581464	188.52942338219285	-0.12711049736919458	-0.16312568767992922	-0.03176187334257529	0.9434386039904904	0.9500021007166122	0.965923772396344	546	47	461	262	87	174	157	198
SPRYD3	5.5262629281413576	5.6794657806669795	53.057210501280586	-0.22156493114700684	-0.16318547093239233	-0.020205673978701596	0.9172636276224087	0.9609826692171735	0.9749856274196885	178	13	129	91	14	41	35	79
CTD-2666L21.1	0.9132365075525932	1.840224053337347	2.3333525324391893	-0.1822705651551493	-0.16334599073767367	-0.0030892859862228163	0.9786531887845735	0.9872064341968825	0.990542399310461	6	1	0	5	2	4	0	2
PCDHA10	1.7421352297949138	2.199899473547861	3.4506387985143596	-0.2856156362538439	-0.16339213809667807	-0.004989545819247894	0.944378800910583	0.982083854797053	0.9900688364323167	7	2	3	7	2	4	4	1
SSR3	7.326216726910189	7.398273305060466	183.09278401933398	-0.03607795460653453	-0.16357234000772583	-0.02784084791069739	0.9874949676575001	0.9525087692887306	0.9698408308810381	307	102	170	294	140	171	174	157
DDX54	5.079108168041095	5.277464501533168	39.74820499539748	-0.14503477870364082	-0.16357690276847228	-0.01686706860570533	0.9567025389564336	0.9639838599603716	0.9818146729566929	163	17	64	65	6	34	27	54
CRYBG3	7.06726185471252	7.130385465392659	149.95982891806207	-0.13803099435664598	-0.16369681330996752	-0.034205147430547186	0.9391952952978686	0.9475575799300008	0.9649044102243303	374	32	313	293	80	116	134	176
TPTEP1	2.984630115419497	3.483924652761142	10.660888282542674	0.3189399446260054	-0.1637720627519767	-0.007350391182589307	0.9447226514064223	0.9811977206084834	0.9881564753378228	19	2	33	2	10	8	15	6
SOCS5	5.0888584815939755	5.170001383963504	37.12446007292068	-0.19554036713620174	-0.16381341336892338	-0.028335237810992817	0.9167051890284755	0.9524784009564922	0.9698408308810381	112	15	70	57	14	24	34	49
ZNF37A	5.59026260720586	5.685600888624084	53.60811918697851	-0.1936538508781142	-0.1640343254240888	-0.027809905932482292	0.9172636276224087	0.9527750059931885	0.9698408308810381	118	15	108	143	18	43	59	50
RQCD1	5.047420095873067	5.140405585980677	36.38793189596505	-0.18503732810213164	-0.1641515491904335	-0.02559541050731366	0.9292618210581545	0.95451327763837	0.9700824968867031	60	12	75	91	16	30	42	30
ZC3H10	3.140620194760148	3.5299925863848425	10.968179172094818	0.05560175383145447	-0.1642400710392671	-0.009304117659055101	0.9903366239781984	0.9782569264691772	0.9857517218777695	18	9	34	9	1	13	6	11
CTNND1	8.237782925122957	8.264623747117664	333.5549295329386	-0.13413439028046148	-0.16424700074646634	-0.043387852169814965	0.9292618210581545	0.941331832301172	0.9576362918837883	556	166	740	459	177	308	291	326
ACAD10	4.358399946524786	4.599425333460201	24.00879197588919	-0.15823366701675828	-0.16452540506628166	-0.014150110389901858	0.9580521353158696	0.9705440433837313	0.9819992286660378	77	8	73	25	5	12	25	34
DDAH1	6.539951810116032	6.597185533076135	104.25733005997064	-0.055786667137155424	-0.1646501830976089	-0.030114924552117128	0.9784145299223443	0.9480800535528888	0.9684466526554376	252	69	99	165	51	86	101	102
STK25	5.474739794066076	5.727650056896035	54.627450671024484	-0.1291512263410226	-0.16496216796347854	-0.013401635831367276	0.9655829329454325	0.967642986069094	0.9824080596577094	235	12	110	106	7	47	63	46
PTPRE	6.447047380097988	6.582954718927324	102.00877247007833	-0.0688603293371294	-0.165033433042676	-0.0210645366585955	0.9780413087027092	0.95953899360372	0.9742099392294851	163	45	330	185	20	85	78	127
RIC8B	3.2630529074793237	3.5271555918009687	10.863803454075665	-0.09244914412669628	-0.1650545392298572	-0.011664983051757578	0.9786531887845735	0.9751943308772618	0.9824080596577094	24	8	26	12	2	5	12	14
ASAP2	4.909982470496946	5.107493136501671	34.82419818772411	-0.1766457616347606	-0.1650568525610116	-0.018289122579120617	0.9416769295050555	0.9632860827267492	0.9774152476752569	130	5	73	67	11	28	34	39
NIP7	3.373666054083097	3.6126987054136572	12.093658280943115	0.12888309396998587	-0.16506499929158674	-0.010866504257022772	0.9698173588136703	0.9764854726589066	0.982573282682392	14	12	13	26	3	9	9	15
LBH	7.451101831539337	7.785280933684393	238.66720700234626	0.2574781553799723	-0.16507521211763823	-0.01215471564670061	0.9412214154800328	0.9750863435314763	0.9819992286660378	743	207	283	368	12	153	271	249
SNHG11	1.9780718770952723	2.385095056960435	4.337501135037399	-0.11817183330314153	-0.16538957769566606	-0.005750607232799715	0.9786531887845735	0.982083854797053	0.9894416780288505	9	4	3	6	2	6	2	3
PSMD1	6.412617692906057	6.470321417596853	95.48903751333243	-0.1005632088537674	-0.16552033770046137	-0.029922956710068525	0.958705985318766	0.9480800535528888	0.9684466526554376	199	57	103	145	59	101	68	92
MAPK1	7.097353020421728	7.112329027819193	149.09443302456816	-0.15335539665169934	-0.16591159683597695	-0.0520851448622216	0.9079659428890483	0.9297121007654437	0.9479049632940885	290	75	263	257	74	114	145	159
TPCN2	3.603955340804418	3.852760145499291	13.481293562155829	-0.25809450278010404	-0.16601060521166866	-0.014400189549936701	0.9253111728925285	0.9722610759409123	0.9819992286660378	38	4	23	37	3	9	19	11
PRKAA1	6.688859742043061	6.748002161251523	116.23718788263218	-0.05688714430382556	-0.1660194796446661	-0.029568454059244114	0.9778682985919985	0.9480800535528888	0.9684466526554376	164	79	216	144	62	78	127	119
PAK2	7.557183061907418	7.615733107129868	213.08418884295367	-0.05248492727252819	-0.1660404179488212	-0.03081505881205076	0.9787176314043246	0.9487228249962909	0.965923772396344	269	122	373	269	150	193	192	202
RASD1	3.798760729819575	4.431394226074019	22.907573047390468	1.0042159582373311	-0.16610511365913644	-0.009020531967694638	0.7681061420769395	0.982083854797053	0.9819992286660378	9	6	4	50	34	11	16	36
LPHN2	7.490879607845532	7.591712868495493	208.221764618929	-0.06999887691460742	-0.16615664299051924	-0.024259017240569985	0.9756107188843495	0.9552890968440649	0.9724058122903991	258	63	639	290	124	204	204	164
POLR1A	5.964567994717702	6.128356034849833	73.14299279315078	-0.15757907049443737	-0.166189005156362	-0.018739546933361852	0.9455440610273395	0.9609826692171735	0.9772941683248387	286	15	122	163	19	44	84	84
MEIS2	3.917430872127758	4.273505279621294	19.305319116025245	-0.48026306033276706	-0.16641545625333265	-0.010493506536347614	0.8645408183334109	0.9764854726589066	0.9850427761394236	42	2	40	30	16	33	10	8
FZD7	3.097140934736544	3.5285792498379682	10.503354503269723	-0.7150182820698926	-0.16646174855080284	-0.00886786016378098	0.8102046936942913	0.9780100895326064	0.986611169082293	28	3	27	16	4	1	19	11
NRD1	7.35349112593044	7.406235741920577	182.93707240073348	-0.10418620842899681	-0.16646770998334406	-0.03468012920103875	0.9518651479598704	0.9459701571797834	0.9646234440255953	408	50	320	269	139	138	171	206
SLC35E1	5.6446375266703726	5.742211393225728	56.05416548218287	-0.21708857964209197	-0.16680355120265844	-0.025855710750081494	0.9110693836852174	0.9529049848853123	0.9705909410061674	147	23	79	141	18	28	64	70
ZNF770	5.409099636665304	5.481951320868254	46.46818155050456	-0.19696705141723955	-0.166841945465625	-0.03230902445465315	0.9110693836852174	0.9480800535528888	0.9656315279707202	98	16	94	111	17	34	50	48
HEBP1	4.809950319111546	4.89713275731356	31.271250956919125	-0.012754292190505927	-0.16701146792830215	-0.021158694616070003	0.9971642835855048	0.9574714960588822	0.9742099392294851	50	16	32	60	23	30	25	30
DNAJB6	6.6823539267553755	6.7191982107028965	112.79201070686113	-0.15986549708261688	-0.16703789784687958	-0.04159929161035395	0.9157481892908538	0.9407883517926798	0.9580875434042943	229	37	239	188	66	82	98	140
MYO1C	7.33533686718883	7.403893486255977	181.50875375425247	-0.13825433089043562	-0.16714513813047863	-0.03203050774905439	0.9395705262039491	0.9480800535528888	0.965923772396344	567	68	385	326	46	129	188	198
TMEM176B	5.628033329390032	5.764354873696701	58.81105591835982	0.1832467120071114	-0.16718116586365056	-0.01960714089538512	0.9396884768703159	0.9623337538152712	0.9742099392294851	48	49	88	70	37	48	58	53
HCG4P5	2.2702053790492873	2.784998927368865	5.536675968589869	0.18794620506400583	-0.16724577660457954	-0.006079481825534466	0.9674784770362737	0.9811977206084834	0.9900104509063293	28	1	9	2	3	5	5	6
NPM1	8.628036672031778	8.701728236966943	452.5354700061692	-0.07929512693169817	-0.1672513042917242	-0.02895367514574961	0.9680281363037296	0.9528808726693744	0.9684466526554376	949	184	476	621	392	433	322	502
IL15RA	4.658490251004493	4.861048577276431	29.27125217676501	-0.216492445210852	-0.16733146373100025	-0.01846243109863305	0.9342164951891596	0.963881406438975	0.9763292336068702	92	12	67	53	4	32	20	31
PRR5	1.4402908783075994	2.448605630854784	3.6442555124114864	-0.4253194639349285	-0.16748518111103267	-0.002494352796230673	0.9391952952978686	0.9839910390823338	0.9939993755538546	12	0	14	7	0	0	5	7
PABPC4	7.184785342024982	7.231328197621053	162.67189896632743	-0.07992605229401083	-0.16753378281457051	-0.0339409122826484	0.9662556848954404	0.9446886102945121	0.964801434582358	323	98	171	258	101	127	132	197
KLHL25	2.786828493415207	3.184456066948331	7.652704074845931	-0.10888702177358671	-0.1675975926644303	-0.009645555532872618	0.9766374593043552	0.9772173936719701	0.9852350793780235	23	2	25	11	1	5	7	11
B3GNT4	0.7014993985183032	1.8367665403406208	2.0542917048266394	-0.965464317031947	-0.16762713203131863	-0.0017326805385125476	0.8317150475408228	0.9872064341968825	0.9955262211088176	2	1	8	4	0	0	6	0
KMT2A	8.197748750890694	8.269761704176272	333.2580298933869	-0.10207083600196198	-0.16770469359357415	-0.030238347367393927	0.958705985318766	0.9508521632367218	0.9684466526554376	641	71	877	609	182	254	361	319
NAPA	5.441149750235374	5.515666911289073	47.96452393594989	-0.18399232572875124	-0.16773987752558925	-0.028306902157577724	0.9243037883005947	0.9502643314094132	0.9698408308810381	125	19	100	58	25	36	32	69
GLYR1	6.7034109165225075	6.727466280845386	113.4119583189136	-0.1752444940811625	-0.16778163669784713	-0.0495369185955026	0.896790178896563	0.9306888194673119	0.9482784177597423	237	49	201	239	49	88	116	114
NINL	3.4600467239492425	3.9726375054846725	15.131420953789762	0.15801839582486182	-0.16785254321082216	-0.010043094418652494	0.9720341563248318	0.9778693566588504	0.9852350793780235	58	11	19	24	0	13	13	17
ADIPOR2	6.11166662993711	6.196616016837764	78.36286714318162	-0.05080215773239971	-0.16791103867168186	-0.025614276507729527	0.9822825564903592	0.9525087692887306	0.9700824968867031	85	31	206	121	48	71	76	69
ZNF282	4.263889002859418	4.402074189560715	20.94898044441843	-0.23380720246898853	-0.16792173219944254	-0.021226192393802076	0.9172636276224087	0.9617894949252092	0.9742099392294851	64	6	31	42	10	19	13	28
TCEA1	6.150618518625232	6.214604176103611	79.52719762516622	-0.06339634852492196	-0.16792985551674997	-0.02921575049065589	0.9756107188843495	0.9480800535528888	0.9688485710675017	199	30	100	99	63	67	76	77
NAPG	5.217429475212834	5.2747877804168235	40.46743826461551	-0.19976281311507216	-0.16808452870005508	-0.03137289695364921	0.9110693836852174	0.9475575799300008	0.965923772396344	86	16	63	79	23	40	40	31
AC127904.2	2.764334460296093	3.16246162441702	7.743466590344288	-0.22257620960614027	-0.16820094139987185	-0.008554001740547391	0.9532501222469076	0.9782569264691772	0.9866097180319179	11	2	28	12	3	2	10	11
CA1	4.011987994927251	4.5335690646974545	24.09861874509389	0.4516211784361287	-0.16855485713049154	-0.00932485316012393	0.8972856935045579	0.9789356515276094	0.9835521858963422	37	27	10	65	1	19	28	18
THAP5	4.499670093252152	4.617655287327967	24.917107459537224	-0.1634629023403936	-0.16860917302239453	-0.021889400834040732	0.9434386039904904	0.9598991303815078	0.9742099392294851	61	13	61	29	8	26	20	23
ARHGEF26	4.971796408665524	5.156591284636062	36.538296371490304	-0.17486238956447156	-0.16866801733906317	-0.016254090861148804	0.9468256631615458	0.963881406438975	0.9818146729566929	160	13	65	36	11	34	44	24
NUP133	5.128656565508102	5.204653733967818	38.40866546110991	-0.2452839815688873	-0.16867358946592653	-0.02754483001550953	0.8926841809161579	0.9516547595217606	0.9698408308810381	101	19	60	65	16	31	49	26
RBL1	4.080133659258047	4.195490627510789	18.338314807538598	-0.23856914349854394	-0.16874009871978463	-0.019914460937142272	0.9157481892908538	0.9623337538152712	0.9742099392294851	42	10	31	29	8	22	11	17
PIGL	3.051929210542348	3.3820722782998316	9.631967602465188	-0.2930963043901507	-0.16882688482028285	-0.009732536694246894	0.9378621331722615	0.9766729148246375	0.9857517218777695	27	3	8	19	7	2	11	15
PRR36	1.6782220474204328	2.533140324942446	5.554286872507448	0.14353621397210511	-0.16896806774878464	-0.006430793225535779	0.9833185022441042	0.9860601492511956	0.9824080596577094	6	4	1	2	8	0	7	7
HK3	4.92685187259426	5.165227061265833	36.64351347147406	-0.15042285143070824	-0.1690952989258719	-0.014974683236680972	0.9604327649521904	0.9664878955165255	0.9819992286660378	142	16	85	41	5	36	21	48
HMGN4	4.733550247142583	4.808871144227473	29.359258029150112	-0.04601315591233782	-0.16914263585946157	-0.021996026887882537	0.985307776008429	0.9553365195500182	0.9742099392294851	62	20	36	39	16	23	31	26
TJP1	8.181510182957652	8.22449961583458	323.24104431964514	-0.12833712792458912	-0.16939985192101598	-0.03917922578147364	0.9391952952978686	0.9433662539206631	0.959391032431662	758	87	736	469	193	276	308	317
C5orf15	5.081721013049325	5.2154617557173575	39.76712005974478	-0.06474360849673251	-0.16948470442262062	-0.01879210518276621	0.9812902865015661	0.9625666602062819	0.9742099392294851	50	27	56	47	29	46	37	21
TMEM123	7.51638207217998	7.612926701907684	212.87584196156163	0.0036726851353578393	-0.16973826940348113	-0.024990722817849847	0.9998347940238835	0.9547285599218504	0.9700824968867031	181	126	329	346	156	196	204	182
CDR1	3.2879331565869983	3.5980834622710565	12.76845356926277	0.47000651458624937	-0.1697773158524289	-0.010342233340592309	0.8817470753983606	0.9791478053836911	0.9819992286660378	12	15	13	6	8	12	11	9
BOP1	3.0302024867696917	3.7204246682928575	11.620840196954939	0.10421179277624083	-0.16978024597032287	-0.005756429212329145	0.9833270864617196	0.9802779061621221	0.9900688364323167	65	2	15	25	0	7	9	20
UQCRC1	5.054292473655163	5.1571853758579005	37.167371057100596	-0.1391794970452457	-0.16979055357853257	-0.02325807358156744	0.9497056222862423	0.9548306316516724	0.9732619247751377	108	23	42	66	12	24	46	34
RNF25	3.077390653855157	3.2469690447621775	8.816273288133598	-0.10336627838000813	-0.1700100898092946	-0.011898131669243792	0.9740206103969161	0.972678447725521	0.9824080596577094	20	4	11	14	6	8	8	8
CHTOP	5.610532312190376	5.694341690047334	54.92609569958573	-0.09246093405364605	-0.17002922820716512	-0.026306398398047753	0.9669975321265751	0.9522704428871582	0.9700824968867031	77	36	126	87	19	49	38	66
IQGAP1	9.712716587951688	9.755560610919805	942.2746976741511	-0.1151396188461021	-0.17026849566386953	-0.03733495868828493	0.9434386039904904	0.9481137859368908	0.9603870559001683	1335	595	1501	1300	580	873	804	924
PIK3R5	6.100813630476515	6.197519791654863	78.00305580614403	-0.16192746017689974	-0.17028814290184532	-0.025161248688510513	0.9393034835648173	0.9525087692887306	0.9708228426057547	178	27	206	81	42	38	85	101
HEXIM1	5.1102162044851935	5.189021607646515	38.35810564052356	-0.20820681756372392	-0.17033519503618041	-0.024779991425481474	0.9172636276224087	0.9529049848853123	0.9720863937311077	75	20	70	51	22	33	48	23
BDP1	8.213436789009544	8.259250040263181	330.43046880945457	-0.13346635928973216	-0.1704335960699743	-0.039225453112139284	0.9365175561590083	0.9436276832996352	0.9595624861274337	1023	84	592	574	167	288	303	332
ADIPOR1	7.321360553340873	7.378189605166768	180.57114425648143	-0.07601024363936892	-0.17062563761736538	-0.03159278641769722	0.9686349269112503	0.946585458891437	0.9657490052304075	270	118	297	217	111	121	155	233
AKAP7	3.106284246611276	3.41161439532864	10.08016598567134	-0.1325717038750186	-0.1707405868411071	-0.010328523576350406	0.9720341563248318	0.9764854726589066	0.9836241175251087	29	9	13	11	2	9	4	15
MLLT11	3.9018214427407916	4.092126539664951	17.159019514423992	-0.05355415654469369	-0.1707622768835087	-0.014683074054785908	0.9874949676575001	0.9710344330617244	0.9819992286660378	22	4	35	26	16	19	15	12
DCAF12	5.8684904181140505	5.927861346633238	65.29370350173407	-0.043112017393527255	-0.17086161401388733	-0.02860664414185003	0.9842563945466344	0.9475575799300008	0.9690605541643175	87	39	113	91	42	57	49	74
BAG4	5.375097249702895	5.434344992403178	45.84742616226097	-0.06700138301790876	-0.1708970196112868	-0.027629025581993975	0.9745532711859924	0.9487228249962909	0.9699909282691294	77	20	72	68	35	32	48	47
HNRNPR	7.742481329892328	7.758516552015361	234.26690145704043	-0.16828876918742555	-0.17093159377504175	-0.054064309189914804	0.8941735742992449	0.9293469229575005	0.9458014309939372	494	125	401	368	114	220	187	242
COQ9	4.09237943532611	4.256189354795704	18.67368372713795	-0.1744458411156022	-0.17110158520642488	-0.018664262299124254	0.9447226514064223	0.9632860827267492	0.975341740122398	62	7	22	43	6	12	19	23
TAF1D	7.368745806648166	7.417264711016917	184.66781274488972	-0.09851127785868655	-0.17116333984816584	-0.035255114595690015	0.9550257734900612	0.9433662539206631	0.9626908821140645	260	69	286	389	132	137	166	216
PABPC1	9.615746506783418	9.716080164703733	918.4193100590002	-0.03737687018001754	-0.17120727510108863	-0.025468857202189693	0.9876417465837222	0.9572554547896504	0.9698408308810381	1326	594	1131	882	744	909	794	807
IFITM3	8.01828110030754	8.060465540999683	289.49129322674713	-0.10257659876054832	-0.17121097540565341	-0.03742664537962601	0.9520833289274286	0.9431001616598594	0.9609105627413352	393	170	408	651	142	240	246	322
TRERF1	4.032519329067119	4.293821744132798	19.29628760911394	-0.22891103663589152	-0.17124845965311652	-0.013471058815653462	0.9411430141254347	0.9722014358616601	0.9819992286660378	55	4	53	17	11	16	8	32
GAB2	7.084975549024202	7.131974917865102	151.03698716819153	-0.13209691609784582	-0.17143921144855834	-0.03647245635303626	0.9391952952978686	0.9426804558820178	0.9610352579655119	240	55	362	226	93	137	114	170
ZNF217	6.294000805370301	6.347721093429081	87.30754613152608	-0.11989007759073343	-0.17145292097833129	-0.03232118902876403	0.9462696188568555	0.9437084359631519	0.965626944618274	139	51	202	119	38	69	97	75
PDE10A	2.4484967523476455	2.8815255891502938	6.520968299705656	0.19903352981249348	-0.17152302551171533	-0.007201241453811848	0.964585368293182	0.9804916219981783	0.9881564753378228	4	1	9	17	7	3	8	7
DEPDC5	4.065223271781698	4.417715644694853	20.474917031289525	-0.14280316266441812	-0.17153909708563495	-0.010918802687403277	0.966409728058697	0.9726730263218574	0.9852350793780235	97	3	39	38	3	13	23	25
AGR3	1.576195265723916	2.3302260633907035	4.804884802932512	0.702244646929324	-0.17154321123472047	-0.006283031210659468	0.8680848906342935	0.9857508213158932	0.9824080596577094	3	9	1	3	1	3	6	2
MUT	4.422816572077091	4.549031489576915	24.19134887987417	-0.0669453893701811	-0.1715561524160064	-0.019036541767100363	0.9789887216469142	0.9623337538152712	0.9757120874388852	46	20	32	42	7	18	28	20
FAM127B	4.728417256451025	4.810073582369646	28.664964550975334	-0.1902930390975099	-0.17157773819507094	-0.027581743908150713	0.9246248306871511	0.9524784009564922	0.9698408308810381	76	11	38	60	14	28	22	30
NPLOC4	6.36187076337521	6.409203570975935	90.44152303933664	-0.17752719449182525	-0.17166534084561755	-0.0408147449415928	0.9110693836852174	0.9407883517926798	0.9580412451465514	229	44	165	178	27	73	93	87
PNMA2	3.8976888604300632	4.0348820865943225	16.062635209424055	-0.19317580632705517	-0.17177957227977886	-0.018163210903295323	0.9393034835648173	0.9632860827267492	0.976759612348087	47	7	23	25	8	8	17	21
NISCH	6.673056870746507	6.778939946025528	116.53254621065122	-0.15717886521083171	-0.17182759045875143	-0.026044459618539073	0.9391952952978686	0.9524784009564922	0.9700824968867031	403	29	251	219	33	75	123	136
ZBTB4	7.271668132525197	7.2907717122481275	168.73060404794143	-0.1785096632439271	-0.17183991076186866	-0.052078499954790886	0.8911798786483671	0.928361615187122	0.9471572336142929	399	79	313	257	80	121	185	166
TRMT44	3.120388743038663	3.6756884152836933	11.35059314829333	0.04811817402456649	-0.17199252665058382	-0.00905023774436421	0.9925587243519379	0.9778693566588504	0.986611169082293	36	0	19	39	3	9	11	14
GRAMD1A	6.069224335390147	6.15295196621969	75.00103334970504	-0.18310964484726383	-0.17201376380862238	-0.030855076861820454	0.9176781172723025	0.9475575799300008	0.965923772396344	154	25	186	172	22	64	58	91
PPP6C	5.378904570243671	5.469696893259476	47.39246454009633	0.020276581870461746	-0.17203979153978027	-0.022809506285252048	0.9947474496966591	0.9548306316516724	0.9730289832857376	67	23	57	69	42	41	48	39
PTAR1	7.057184589760547	7.102014970106142	148.2709752245774	-0.1347176411753243	-0.172216644936712	-0.03544861159705984	0.9391952952978686	0.9416814427546111	0.9626908821140645	197	70	268	290	88	101	174	138
IWS1	6.985796832278906	7.011022726517889	138.52242852298738	-0.16699903212765757	-0.17236646905105613	-0.048928699486454875	0.9040083435256325	0.9298476877451326	0.9492456109215511	356	52	229	220	79	102	123	166
CASZ1	5.004795903645595	5.201067342083261	37.345002922201814	-0.17238060683706652	-0.17238314547469488	-0.018812915463294708	0.9434386039904904	0.9619041410246482	0.9763292336068702	91	6	111	82	10	29	36	43
HSPD1	7.455722105391152	7.6624061969047235	217.1586698353964	0.0659722505329249	-0.172440957454713	-0.01623628148154665	0.9815019850780279	0.9642000194739514	0.9818146729566929	426	40	175	892	98	221	182	199
CALU	8.47282552889201	8.515364781630527	397.4990993358419	-0.1032856587034967	-0.17247295134641466	-0.03776283395167136	0.9497056222862423	0.9436276832996352	0.9603870559001683	886	182	467	541	299	349	359	392
JMJD1C	8.096820770095892	8.133828181959608	303.91350308131223	-0.13827671834897123	-0.17270184536575942	-0.041733574427734975	0.9301438612028644	0.9407883517926798	0.9580412451465514	555	99	697	458	192	275	249	321
UNC50	4.538152380067828	4.6952376666393905	27.08517586037994	0.05602108941368302	-0.17309252957365062	-0.017158634421851	0.9836152315316833	0.9639838599603716	0.976759612348087	45	8	30	40	29	15	28	32
SMAD6	6.015509938715518	6.606709221051024	102.32796300464554	0.03554525451582364	-0.17312851889759528	-0.006883844389879614	0.9949440772324171	0.9780845160369073	0.9887614540848269	361	11	417	128	5	32	140	130
RP13-104F24.3	1.8300027586413186	2.4976222285684897	4.118296550610037	0.15388062302767364	-0.17342307300965143	-0.004935128431511297	0.9756107188843495	0.982083854797053	0.9900688364323167	15	0	14	2	2	5	3	4
ARFGAP1	5.229403021486821	5.422749402300686	43.867934471343304	-0.1941746841939112	-0.1734533998185686	-0.01843139562399691	0.9391952952978686	0.961366519646774	0.976759612348087	161	11	80	103	8	33	34	61
BIRC2	5.961796788625407	6.023025770261536	69.17908562932543	-0.14087422723125745	-0.1736713394864582	-0.031454730103442935	0.9396884768703159	0.9446886102945121	0.965923772396344	102	26	147	125	43	40	72	84
PPP2R2A	6.284240466591123	6.345600094766873	86.82910327077477	-0.20281844183012124	-0.1737393133313708	-0.03327815918218258	0.9049390272026993	0.9446684834330631	0.9649044102243303	134	32	168	181	51	100	66	70
RBMS1P1	2.7741450353145702	3.439197239868858	9.75750288765687	0.4759884179734636	-0.17374374231147302	-0.006341111307771691	0.9130144646250604	0.9811181256194301	0.9887614540848269	5	0	43	16	6	7	12	9
SRM	4.572291915430729	4.784755682733667	27.556827914916763	-0.111695396123357	-0.1738046708131753	-0.015617429187855133	0.9706080634108234	0.9639838599603716	0.9819992286660378	114	8	24	66	8	22	21	37
COQ2	2.323193410173328	2.931355738831894	7.681484632647835	0.3776046926740096	-0.1739893782082674	-0.007418593177936909	0.9322276695056282	0.982509224364865	0.9824080596577094	9	13	4	5	1	3	12	4
DBT	5.12833173259051	5.247483670153153	39.83782599599919	0.02250125677354073	-0.17412264304993044	-0.02094223378261272	0.9947474496966591	0.9572554547896504	0.9742099392294851	83	18	26	100	25	31	35	45
FBXO25	4.527522430031962	4.62550221916893	25.328691115105975	-0.11694156294383784	-0.17414825581558233	-0.022125125160267472	0.9614831585233199	0.9569823395347156	0.9742099392294851	46	10	55	32	17	20	17	34
PQLC3	2.992370197587137	3.2540501374009687	9.413606438337522	0.12004821990436988	-0.17420557834563846	-0.009284605330781187	0.976023850090655	0.9777181721740351	0.9852350793780235	7	9	11	15	5	9	10	5
TG	1.3125337631984497	2.0706772762042656	2.569071472018702	-0.06295735134549585	-0.1746915288191962	-0.0035104049635454747	0.9912493235458287	0.9822100525291187	0.9905903965004156	8	0	2	10	1	2	1	5
HLA-DQB1	6.699034858835782	7.04890147848839	145.11185496656762	0.42617029075774515	-0.17477959163907955	-0.013294283080373252	0.8870181478592534	0.9750863435314763	0.9810583469401657	65	167	243	94	66	67	171	166
C7orf55-LUC7L2	5.028274810665	5.089871169645586	35.75254009201269	-0.06399138508833153	-0.17479177095371728	-0.026424764698644077	0.9766130720198013	0.9487891654970784	0.9700824968867031	52	18	53	69	23	26	34	39
SLC25A1	3.906587513239506	4.166923715847049	17.88537614104482	-0.045309027932995793	-0.1748863480722369	-0.014405538769148433	0.9903366239781984	0.971995553058408	0.9819992286660378	42	14	19	43	2	19	14	16
NPIPP1	0.6697949350393602	1.68505941956199	1.523744250105853	-0.19980274242350524	-0.17511803958169464	-0.0015019409021836685	0.9711212171008029	0.984256125947396	NA	2	0	6	5	0	0	3	2
UBL3	5.543049009035013	5.656544568574996	54.312909225762546	0.0203320060852801	-0.17513450242252465	-0.02142897614589376	0.9947474496966591	0.9572554547896504	0.9732619247751377	81	36	54	72	42	32	70	46
TNPO3	5.635418458691609	5.7294564082828545	56.1535862623232	-0.3097976092380943	-0.17522922313706166	-0.025905360449543342	0.8550880548546386	0.9522704428871582	0.9698408308810381	137	21	89	85	36	76	37	37
MAPKAPK2	6.549342226476396	6.581835859690473	102.25125174283656	-0.20262632879935957	-0.1753110449707268	-0.04667300774494994	0.881790628040044	0.9298476877451326	0.9522026586895607	223	41	195	202	46	70	86	135
STUB1	4.072591921215537	4.294748951231509	19.158983338122656	-0.17709289492389438	-0.17544480074652238	-0.014825094449013709	0.9518651479598704	0.9663802054037557	0.9819992286660378	85	7	24	27	6	9	22	25
FAM204A	5.0848516072230066	5.271106601052622	41.4799902524717	0.040759097472699235	-0.1754710934760021	-0.017355911151232035	0.9910758532894405	0.965199662996209	0.9742099392294851	45	33	66	38	28	14	51	50
SMIM14	6.002769255407461	6.115944317369491	74.93931791960641	0.045257484927576225	-0.1754718885882718	-0.023122319479171437	0.9866725815770676	0.955541070193274	0.9720863937311077	105	62	140	63	37	68	74	60
MEF2D	6.678089331753673	6.724474446421478	113.0678203003325	-0.16037165165421627	-0.17557549534894235	-0.039701226438082146	0.917795744342359	0.9404585532425185	0.9589462424309738	248	50	290	167	40	100	99	116
RELB	3.2848006408978048	3.837706298940375	13.261942674984835	-0.17074597655741994	-0.17561902830363393	-0.0094914187175916	0.9706080634108234	0.9776499081534823	0.9860647953086276	41	0	36	21	7	17	5	16
VMP1	9.575484118705276	9.632400333707118	865.0348335022117	-0.09248364928151744	-0.17568702250537635	-0.03412433649915716	0.9614831585233199	0.9487228249962909	0.9626908821140645	944	569	1629	1370	453	648	776	997
TDRKH	3.284600204161906	3.4907325604881243	10.514428571188711	-0.09457876993236894	-0.17569427173368032	-0.013426979209257716	0.9764641537273169	0.9722610759409123	0.9819992286660378	21	3	11	28	7	10	10	9
CDKAL1	4.721712210045056	4.821068510423494	28.971786870671355	-0.17313596352623192	-0.17579382025099313	-0.024302230277927703	0.9383308319094174	0.9535608908066889	0.9720863937311077	52	10	46	68	17	17	24	42
UTP14A	4.2581290549608575	4.43201853345277	21.312668495912686	-0.16772657821404358	-0.17579529625070262	-0.0185088864676189	0.9472771968139981	0.9623337538152712	0.9753197411065034	59	6	23	64	8	21	20	19
CUL4B	6.449791957458722	6.521123391952389	99.21562787120487	-0.03611216836949571	-0.17581128592348813	-0.02843040428540632	0.9874949676575001	0.9475575799300008	0.9684466526554376	168	50	139	114	82	62	99	116
PTP4A3	4.137485006697356	4.403615224173449	22.161220211781334	0.18865671830658512	-0.17581260089840786	-0.013896363229866865	0.9457359424965796	0.9726730263218574	0.9815453867241724	29	26	28	34	3	20	18	21
DENND6A	5.134761144840946	5.22874552086356	39.34415655386182	-0.06766238256171098	-0.17585340950493897	-0.025138507675681078	0.9766374593043552	0.9528808726693744	0.9700824968867031	53	27	79	77	12	33	33	43
RAP2B	6.569156508718978	6.751607917161276	117.49124716162976	0.19985623665319835	-0.17587125373281484	-0.01878650057201236	0.9393034835648173	0.9634179686335449	0.9742099392294851	148	99	67	155	87	119	89	108
ERF	4.530034684093797	4.910600356017487	30.057258751965676	-0.2062689880232406	-0.17588764037468171	-0.010315762735667453	0.9518651479598704	0.9726730263218574	0.9857517218777695	64	8	118	50	3	10	34	46
KCNE1	4.363937186799474	4.6437570442090905	24.84723052260527	-0.2177477237573402	-0.17589249044644847	-0.0133182548179492	0.941663704794914	0.969555288863637	0.9819992286660378	42	4	40	89	11	9	24	41
ILF3	7.457478245773812	7.568130013688049	203.03325446896866	-0.10908397298305858	-0.17594234656898694	-0.025373326896457375	0.9611083916564603	0.9529049848853123	0.9700824968867031	722	50	474	356	52	182	156	234
KIF24	2.4861065700563976	2.763504319209233	6.168265017950056	0.06073456534665393	-0.17606417099135793	-0.007594824618217391	0.9887241229467948	0.9782569264691772	0.9881564753378228	11	5	9	4	4	6	4	6
KDM1B	4.841319577006582	4.956940380605298	32.544636911219314	-0.15070101404536457	-0.17642854780811174	-0.02155982407182981	0.9462102578689292	0.9572554547896504	0.9742099392294851	57	25	44	61	11	39	22	26
PALB2	3.3743083339378144	3.5892819087911025	11.207757289632964	-0.19789358735311896	-0.1766324386774241	-0.014160511623222839	0.9465096802938495	0.9710344330617244	0.9819992286660378	37	4	11	24	5	13	9	9
TRIP10	6.0945571955714835	6.27839182963334	81.51185489823283	-0.11355228976315253	-0.17677416483011205	-0.018273684713979294	0.966409728058697	0.9603180428480673	0.976759612348087	290	21	231	119	14	75	81	73
POLA2	3.4936753136632954	3.8460205034534374	13.131833828881293	-0.21133673768423786	-0.17685136311992208	-0.012427114103995414	0.9459405830693531	0.9726730263218574	0.9819992286660378	50	2	30	28	2	14	13	11
HERPUD1	6.508980668052397	6.577739102810664	102.84645317325501	-0.09722905812067373	-0.176923538642283	-0.029744975862591064	0.9616051511057127	0.9462300181188291	0.9665315671765078	127	45	186	175	75	58	113	118
TRIM4	5.530034811721658	5.584959375380103	50.70174955586024	-0.15278310666010442	-0.17693090390747232	-0.032756126592260106	0.9342652789492911	0.9431001616598594	0.9650457780249025	93	19	103	77	33	39	57	44
TMEM181	5.8651399212193605	5.915957396664458	64.26914689589111	-0.10950730723606214	-0.17725717825967813	-0.0330447294760034	0.9535700580809198	0.9416814427546111	0.9649044102243303	91	31	98	146	36	54	64	59
NDNL2	3.1540961324669654	3.410612365269699	9.589502182126566	-0.19174651583252436	-0.17728385663888035	-0.013277840128637874	0.9495957409233805	0.9726730263218574	0.9819992286660378	19	2	26	17	5	6	7	15
PI4KAP2	2.2033790875750157	2.887570891557227	5.770460422010179	-0.42914301892653806	-0.17731977904442933	-0.005163027228344196	0.9242631686556461	0.9811977206084834	0.9900688364323167	29	1	14	5	1	4	1	13
RP11-378J18.8	1.141482832580712	2.102692939601548	3.161534240987773	-0.32910148987912624	-0.1773663890227152	-0.003642031502578703	0.9580521353158696	0.9850523277239019	0.9900688364323167	1	0	7	6	4	6	0	2
PLAC9	1.585685277378151	2.6431480174821806	4.421519655790181	-0.5870762853162236	-0.17740740378311678	-0.0025200246416098014	0.9157481892908538	0.9827944233360043	0.9939993755538546	19	0	14	8	0	5	0	9
PTGFR	1.9506375098510031	2.4213675342097294	4.790543770292456	0.29294338351354593	-0.17749137315273708	-0.006140353064865216	0.9455440610273395	0.982083854797053	0.9881564753378228	3	2	5	4	7	2	6	4
NACA	9.932471825727326	10.041055528747034	1150.2408103160133	-0.01778060801517807	-0.1774932918361027	-0.02526478661724421	0.9949440772324171	0.9572554547896504	0.9698408308810381	1855	668	1530	893	1003	1067	969	1124
ATG2B	6.31088864735551	6.341115680680321	86.37158623613134	-0.19931773665486296	-0.17749455845859502	-0.04732480310533914	0.8849686664238913	0.928361615187122	0.9504451022556415	202	35	158	154	42	57	94	92
CDCA3	1.300344199959167	2.139502575269677	3.0110071422491416	-0.8175174067423998	-0.17770964476907086	-0.0033863690172036285	0.8463256489462123	0.9828025435914152	0.9905903965004156	10	2	5	5	0	6	2	0
HSPA4	7.33894908875084	7.384594040362353	180.2022059277715	-0.11909442787471371	-0.1777279506219205	-0.0375797384484786	0.9434386039904904	0.9407883517926798	0.9603870559001683	317	78	209	460	101	159	167	172
SCARNA11	1.2296041933554196	2.5194034321734473	6.0182952144092505	1.5466093255143651	-0.17775472718425891	-0.005914200889960109	0.7660211609547785	0.9891666578714389	0.9819992286660378	0	11	0	3	3	7	5	1
TMEM134	1.6990895442940241	2.602131809628241	4.667377742644535	-0.3863166164176908	-0.17776108041914404	-0.00414519259403925	0.9458099983978031	0.9827530731970036	0.9900688364323167	14	3	2	16	0	0	7	7
ARHGAP10	5.815558469748619	5.877026155388451	62.16148687395147	-0.15843768991069618	-0.17792489214430754	-0.034001687336615696	0.9322276695056282	0.9428253054504951	0.9626908821140645	188	34	104	85	21	55	60	57
SLC25A13	3.968064581483828	4.123899829497347	17.532810812891235	0.029128419002615487	-0.17799260804086103	-0.01593873067930801	0.9946353317695286	0.9643130776820478	0.9789740599100945	20	9	49	19	10	16	13	19
UBIAD1	2.4062228080851544	2.925492066488878	6.2092030353634025	0.043760036686814253	-0.17802001367381623	-0.00846151911976341	0.9946032808541465	0.9791478053836911	0.9862201563789315	15	3	9	21	0	6	5	7
FHOD1	5.201972103546714	5.67806000911887	52.439420193725645	-0.021895099896514794	-0.17806437228598745	-0.008370801912440707	0.9970779751730138	0.9749592937236112	0.9881564753378228	237	9	139	86	2	41	68	41
RTEL1P1	1.2852162512183445	2.090259756954389	2.4775377002431993	0.07664439853797944	-0.1784277793557192	-0.003078218274213484	0.9883002295979952	0.982083854797053	0.991307880293085	12	0	4	7	0	2	2	4
RCAN3	4.463678216013879	4.537511348611326	23.605149104345134	-0.15695790828714143	-0.17852077322891755	-0.026547070489893392	0.9395705262039491	0.9512507349439466	0.9698408308810381	52	10	46	35	13	17	23	26
INSR	5.862870994878897	5.9403957399266165	65.42602448634055	-0.17096249380986533	-0.17862040861383902	-0.02814991372093079	0.9334173230361213	0.9475575799300008	0.9687711589506361	92	27	99	145	43	74	56	46
PACRGL	2.4617374918203834	2.905304115043546	6.2128746997633035	-0.5145129031460125	-0.17863355991213373	-0.007754120926694017	0.8768620778851792	0.9782569264691772	0.986611169082293	21	2	7	15	2	11	2	4
PSME3	6.411375108279287	6.47001250031796	95.43374418789192	-0.05872112757501942	-0.17878681885472478	-0.031585028722223914	0.9771050567918573	0.9433662539206631	0.965626944618274	155	61	98	200	51	82	87	93
CREG1	7.518907480400194	7.9474493354759845	271.1990278445653	0.47022838778336684	-0.17899255443555395	-0.011919450871939026	0.8816207188935605	0.9764854726589066	0.9819992286660378	167	259	107	214	257	323	233	156
DGAT1	3.4753542713169554	3.7485515606696778	12.51765227512672	-0.32903537098451696	-0.17922519477449156	-0.013661902863510402	0.9110693836852174	0.971995553058408	0.9819992286660378	45	5	26	17	3	13	5	18
ATG9A	5.106386965010203	5.3059712515027195	40.61169246783951	-0.13107406839993258	-0.17931174328187408	-0.018045503144630444	0.9616051511057127	0.961366519646774	0.9765094681492948	123	6	44	116	21	26	33	59
TPRA1	3.696525027803192	3.909348643661533	14.82596622847194	-0.13730094264528261	-0.1793253817613437	-0.013592076715726655	0.9674784770362737	0.9706743954483248	0.9819992286660378	46	7	13	19	10	5	17	20
RABEPK	3.156424499421245	3.4174638508494146	10.237406939787526	0.14037331664738698	-0.17945754788831192	-0.010546293716493581	0.9717054680795714	0.9751943308772618	0.9824080596577094	35	6	9	6	7	7	9	12
MAP4	8.561541182948424	8.602463903940246	419.6991568916961	-0.14364071097593833	-0.17946773994774107	-0.043129482512537606	0.9266892506623512	0.9407883517926798	0.9551391547598486	1191	135	975	721	147	346	388	438
CTC-343N3.1	2.532157446539245	3.0697961587654614	7.102062257669287	-0.3260802443582894	-0.17959016319271237	-0.0069226156154869704	0.9402025992675348	0.9791478053836911	0.9881564753378228	6	2	20	22	2	1	12	8
DDX19B	3.210656354995977	3.4254905741779273	9.94730960594859	-0.2352529933724919	-0.17974735281009896	-0.013829462150354447	0.9382555249840678	0.971509169143171	0.9819992286660378	27	6	15	17	3	9	5	14
HYPK	3.486432945483111	3.7989105916795345	13.1033214877302	0.011144115589222408	-0.17978671848246347	-0.011133599708864787	0.9998347940238835	0.973131723369771	0.9824080596577094	10	4	44	32	4	10	17	10
ALDOA	8.561323081876967	8.590065743015408	418.0444217269636	-0.17185572230504542	-0.17978682035873905	-0.04729472484473981	0.9010267931721896	0.9348005500566576	0.9492456109215511	950	249	556	746	182	390	298	471
ZKSCAN4	1.1144134506083052	1.8620346429213974	2.1055199605888335	-0.07941079570346758	-0.1798338741478682	-0.0031538365756321384	0.9877710586329338	0.9822100525291187	0.9905903965004156	5	1	2	8	0	3	2	1
HEIH	3.5963169249460725	3.865293418884251	14.463695654895055	-0.10719171468818928	-0.1798881865608705	-0.012272628678203626	0.9756107188843495	0.973131723369771	0.9819992286660378	20	3	35	15	14	19	11	8
SMC5	7.16377156748875	7.182782424049543	156.21186237632418	-0.19767211521358982	-0.1800886661544374	-0.05845787072826553	0.8722386241260988	0.9239212717276148	0.9409266876125362	346	67	304	280	71	148	132	151
ZNF559	2.9616941802405226	3.3702217913514367	8.88298469313793	-0.1975734894308012	-0.18014952658170424	-0.010665016632097181	0.9550257734900612	0.9751943308772618	0.9824080596577094	22	1	25	23	2	5	7	15
C11orf24	4.732411553067031	4.933890314561884	31.25166916464147	-0.1791005080115316	-0.18024134701531286	-0.01930764088763864	0.9447226514064223	0.9613947077175852	0.9742099392294851	79	19	59	64	4	15	34	41
SOX6	3.317051518276622	3.4988888163302323	11.022481626904911	-0.013446031087805755	-0.18029284522867212	-0.012131736247207018	0.9985963957483845	0.9722610759409123	0.9824080596577094	22	9	10	18	5	6	12	12
HCCS	3.6626737815159425	3.849775421351826	14.812626388174422	0.16531019251461893	-0.18034213971283705	-0.012903770818426703	0.9582544998233996	0.9722610759409123	0.9819992286660378	31	14	13	12	8	11	15	13
FAM208A	6.8539686278153065	6.882464783325322	126.78332577970615	-0.1599730623036099	-0.18064266750207092	-0.047397503995357436	0.9117196069001378	0.9272961631042198	0.9496722457142355	243	47	249	208	79	91	122	142
CTA-941F9.10	3.7285269012096576	3.896674377914773	14.832953011869552	-0.011308380853213562	-0.1806623468054337	-0.014674729530012722	0.9994931493415813	0.9664878955165255	0.9819992286660378	22	11	15	35	6	8	16	17
C1QBP	5.180005487771474	5.331962369461608	42.479797230755366	-0.04836518806084412	-0.1807466814317301	-0.019345892739307653	0.9883002295979952	0.9603180428480673	0.9742099392294851	102	24	24	91	24	49	24	42
CCDC15	2.50850358542945	3.029067749854239	6.5688938623763375	-0.3660776477242003	-0.18077788400462508	-0.007825392415317085	0.9237277714076582	0.9780100895326064	0.9878504543791432	25	1	14	15	1	6	2	12
HSPA8	9.435937043037926	9.513259104168927	792.7718016381444	-0.07086144013893213	-0.18082136391321726	-0.030752813873227133	0.9727675098885911	0.9502882173135608	0.965923772396344	2513	224	932	1018	605	684	653	869
KIF5B	8.609930932917287	8.640080476190636	433.905286972373	-0.1337974760937833	-0.18086716204953837	-0.045042614075727926	0.9302965682639734	0.9359200141127513	0.9522026586895607	849	272	683	538	240	384	374	438
PEX3	3.3023292341401596	3.545378517783628	10.696170850267888	-0.22768976604504296	-0.18089816070138576	-0.015329750570810216	0.9391952952978686	0.9705574256427653	0.9789062811448681	32	5	17	24	2	12	8	10
MAN1B1	5.657355191452118	5.731918424898704	56.6977241909932	-0.04765427146166842	-0.1809250918544933	-0.02724297836308777	0.9835970594666676	0.9475575799300008	0.9698408308810381	150	36	62	65	32	37	60	60
FAM83F	0.9788899869561204	1.990329003402362	2.463226219825457	0.5276009404923225	-0.18111476919599115	-0.0023813205208900222	0.9307541261017812	0.9839910390823338	0.9926062062133799	0	1	10	7	0	3	3	1
POLM	3.85587346695835	4.149714405296034	16.840274384647607	-0.22289214023449763	-0.1811765342842033	-0.015203343642158682	0.9396884768703159	0.9669704927576369	0.9818146729566929	51	5	35	44	2	11	13	26
ST7	3.910104795491609	4.071561717182961	16.993809282124655	-0.21064085213674855	-0.18118899997372787	-0.01564950640138961	0.9402025992675348	0.965199662996209	0.9801156169168774	37	11	16	30	9	16	21	8
PINK1	3.9334317434549595	4.111759479691072	16.99182524553804	-0.15275366504476603	-0.18135981837372492	-0.01672570909597992	0.958705985318766	0.963881406438975	0.9772941683248387	46	6	42	15	9	9	22	17
ADCY10P1	1.940077343872425	2.797693314119123	5.610859773742428	-0.6960635501944259	-0.18147009959561794	-0.004690153783499293	0.8926841809161579	0.9822100525291187	0.9900688364323167	17	0	4	17	4	8	0	8
RRM2B	6.967476721273548	7.054257838829284	144.11746117980695	-0.006362357646842007	-0.18157498555065626	-0.027246793903041727	0.9998347940238835	0.9487228249962909	0.9688485710675017	191	80	135	268	113	104	154	139
BET1L	5.041692122982339	5.115331246619458	35.82129639108081	-0.19009311343680582	-0.18158249465642282	-0.03154009010429476	0.9172636276224087	0.9451409273164205	0.9650457780249025	70	15	89	61	14	28	38	34
NARS	7.364709865869845	7.446229704388173	189.28825489303705	-0.08575363141357537	-0.18168943514902852	-0.029036650084243536	0.9674784770362737	0.9480800535528888	0.965923772396344	321	108	180	297	144	200	125	190
H3F3B	8.161784557524232	8.184521037564288	315.5531044123367	-0.17052318690241516	-0.18169345219437114	-0.05066585042621318	0.8986302975846839	0.9283651830720355	0.9471572336142929	549	163	498	546	185	296	234	341
PPP2R3A	4.419260906691813	4.530652576111334	23.35286123824779	-0.23460441652629824	-0.18170108080357644	-0.023194699255118228	0.9152799363056956	0.9548306316516724	0.9720863937311077	73	9	32	37	12	22	26	16
HPS1	5.354064200269083	5.427736904976059	45.01244273781306	-0.15549766875487822	-0.181747070815786	-0.030128133414280674	0.9391952952978686	0.9454755704024898	0.965923772396344	144	18	54	72	24	39	33	54
ATP6AP1	6.036220763459379	6.131533598404971	75.55717633776315	0.005711767451205539	-0.18184602212675016	-0.025501930011340036	0.9998347940238835	0.9513500632034587	0.9698408308810381	126	33	93	89	72	72	57	76
SRGN	8.237099008861566	8.476898692021752	389.77248783543916	0.25210760050482084	-0.1818474773180723	-0.0167395682398448	0.9365175561590083	0.966242875675012	0.9748426156258029	159	313	591	415	299	351	317	398
UBXN11	4.476127510885379	4.833544868915174	28.589916950538235	0.0023337708425556617	-0.1819832237692494	-0.01176038262765923	0.9998347940238835	0.9712651740718448	0.9824080596577094	104	12	88	24	2	20	33	29
RILPL2	5.384714645864796	5.482069231264498	47.54453731309623	0.020756086046654323	-0.18199332125318493	-0.023823303796139308	0.9947474496966591	0.9525087692887306	0.9700824968867031	63	29	116	44	27	37	47	46
MIR600HG	1.709049711913303	2.3721393339566954	3.8277654464286517	-0.7480810010193424	-0.18203368699146566	-0.005455929864805849	0.8501674802572906	0.9820803436337098	0.988977157437386	9	2	11	4	1	4	0	7
PSMC4	5.671690258419206	5.72669692360543	55.960810241531696	-0.1460152381018031	-0.1820497410322427	-0.034894948827413036	0.9368127751387659	0.9407883517926798	0.9626908821140645	134	20	69	111	36	44	58	53
RP11-507K2.6	2.1223814523894786	2.7753804420905115	6.322120232948358	0.07376312278196355	-0.18209547182858696	-0.006542661521174051	0.989568231755582	0.982083854797053	0.986611169082293	10	9	5	9	0	4	10	2
PITPNA	6.329050476501523	6.392959401183351	90.13779227097056	-0.19060361347849691	-0.18215423123354385	-0.03313719823504655	0.9119863034031777	0.9428253054504951	0.9626908821140645	163	60	156	153	34	98	54	94
POLR2A	8.932028722611049	9.05940090861947	583.0751229854932	0.008161449330253364	-0.18222280216325684	-0.023738518250756575	0.9997936811393028	0.9572554547896504	0.9700824968867031	835	495	514	650	381	567	522	492
PGRMC2	5.629540821991316	5.694339739831552	55.035684574884826	-0.1426480558023025	-0.18233247747279008	-0.02985854404312006	0.9407684143099935	0.9437686329685823	0.9665315671765078	84	27	89	100	35	28	58	69
GLTP	5.154807487162812	5.233645556983781	39.47700651989907	-0.15334697797474342	-0.18239808254609385	-0.02808813914984193	0.9396068321615777	0.9480800535528888	0.9688485710675017	90	26	50	72	15	37	25	47
FLNC	5.864947712389983	6.241512256760043	78.67905684128067	-0.06328828611116129	-0.18240300430073048	-0.010366366925535015	0.9874949676575001	0.9722610759409123	0.9858991871240972	437	9	113	148	13	40	62	132
AKAP1	5.524730711932422	5.595174190246706	50.52397366937205	-0.21956492011348405	-0.18243535162801464	-0.03532622513063903	0.8962084407088385	0.9426804558820178	0.9609105627413352	150	22	98	83	16	47	49	44
[truncated: 6,211 more rows]
