# Supplementary material for: Genome-wide bioinformatic analyses predict key host and viral factors in SARS-CoV-2 pathogenesis
Source: Commun Biol. 2021 May 17;4:590. doi: 10.1038/s42003-021-02095-0 (PMC8128904; doi:10.1038/s42003-021-02095-0)
Supplement: Supplementary file 5 — Supplementary Data 3 [file 42003_2021_2095_MOESM5_ESM.zip › GSE150316_ValidationDataset/WithoutThreeOutliers/case2/des_Case/unfiltered/controlVscase2_genes.over.limmaVoom_unfiltered.tsv]

gene_id	LimmaV_AveExpr	edgeR_logCPM	DESeq2_baseMean	LimmaV_FC	edgeR_FC	DESeq2_FC	LimmaV_padj	edgeR_padj	DESeq2_padj	NegControl1	NegControl2	NegControl3	NegControl4	NegControl5	case2-lung1	case2-lung2	case2-lung3
IFNAR1	6.695268316655022	6.754949553293386	116.53524418339894	3.829162589936365e-5	-0.0321346332932452	-0.00877270208066214	0.9999107557496516	0.9932189826647789	0.9905903965004156	154	60	172	197	74	104	149	85
MRPL50	4.708204372050651	4.8224752052619575	29.384387475567035	5.66736792182168e-5	-0.12646417293136228	-0.01613120757878661	0.9999107557496516	0.9726730263218574	0.9819992286660378	46	8	45	51	26	26	22	35
MAPRE1	6.923462423559047	6.961180658893683	134.45867873436273	2.3358802732008403e-4	-0.06476441933313887	-0.016663699701168138	0.9998347940238835	0.9814550133255945	0.9860802660642118	244	57	206	179	98	128	129	131
SRXN1	1.5049058001293218	2.1631607028919118	2.8482821874471353	2.3635608571212255e-4	0.06448283906742938	0.001466396748143266	0.9999107557496516	0.9955190223846692	0.9975093858759697	9	0	5	7	1	1	3	6
TMEM30A	8.150863387617832	8.227109987670769	326.3270972728201	3.3704938581777857e-4	-0.09595211640363244	-0.017630288764416108	0.9998347940238835	0.9764854726589066	0.9819992286660378	478	192	400	392	249	306	361	253
RP11-472I20.1	1.2324903376987515	2.0652625160112565	2.6303587357676665	3.5620976146153826e-4	0.39124052379827867	0.00830457840468122	0.9999107557496516	0.9605816575755239	0.9800369588092149	9	0	2	6	1	1	8	1
CUL4A	6.623974628740996	6.669943013076506	108.65088551422312	3.8680619107482204e-4	0.031479363200311195	7.376838507489871e-4	0.9998347940238835	0.9921182821046759	0.9979617236033069	243	32	172	210	58	99	80	158
ZFHX2	2.6793310732354225	3.033276508161387	7.346867463064358	5.204336621005139e-4	0.0472549847156311	0.0014109935781220675	0.9998347940238835	0.9956481308188948	0.9976044585398781	12	1	11	12	7	5	13	4
CRLS1	4.374847753499745	4.714400321057752	27.625115339691348	5.588094233791733e-4	-0.367863165704248	-0.02476696586492201	0.9998347940238835	0.9289783548486094	0.9551391547598486	55	33	41	35	2	20	18	31
RP11-539I5.1	2.473343857475072	2.8513288802494867	6.144817455324402	6.254107846693637e-4	-0.006186670638217769	-9.527899787947816e-4	0.9998347940238835	0.9998111039895313	0.9976044585398781	8	1	10	14	5	2	8	9
CTD-3065B20.2	1.058054749966571	2.038724379397013	2.8391021905588203	6.984159897031768e-4	-0.13242950199061654	-0.002806970094760962	0.9999107557496516	0.9908748545036212	0.9905903965004156	0	1	6	8	2	0	6	2
MFN2	6.1917182008186975	6.2968818562020745	82.8069006710061	8.768568926230992e-4	-0.0038434814169940384	-0.003263322210586226	0.9998347940238835	0.9998111039895313	0.9975093858759697	283	19	116	177	29	58	87	112
HS3ST3B1	2.298633644715377	3.1434037415987355	7.238733102515017	9.053800951327435e-4	0.3856075412414363	0.012168910246618833	0.9998347940238835	0.954062360290608	0.9742099392294851	12	1	18	21	0	6	1	22
TAF8	5.274151197870162	5.332709659963249	42.21778604262991	9.585425679252726e-4	-0.03249997276267168	-0.008697511043353688	0.9998347940238835	0.9932189826647789	0.9905903965004156	71	24	75	80	15	36	36	54
TADA2B	4.484972405417982	4.695654900136666	25.63250219930648	9.84253304082104e-4	0.052133142744219124	0.0027018095787767686	0.9998347940238835	0.9909688787521539	0.9975093858759697	78	4	62	45	7	22	22	39
B3GNT5	4.923773105829869	5.0171080117171565	34.46054346093018	0.0010013740228446396	-0.24014539011974828	-0.028286252668307144	0.9998347940238835	0.9363819588831074	0.9626908821140645	41	25	46	52	23	28	31	31
AKAP8L	5.344795785108316	5.597556707127256	49.88923866504883	0.001005482969928158	0.0018605268307247944	-2.9771466775973713e-4	0.9998347940238835	0.9998111039895313	0.9981662486198777	174	4	114	83	18	60	48	43
TAS2R13	0.054440917604667696	1.540318098766129	1.2930944377792757	0.0010862268897131005	0.3009659629183996	0.0030047817800065643	0.9998347940238835	0.9808683833420474	NA	0	0	7	2	0	0	5	0
MTO1	4.312549352878344	4.497101450630032	22.25833678881651	0.0011327941742136794	0.030113904438919103	1.450569443688721e-4	0.9998347940238835	0.9956481308188948	0.9994982095303494	66	7	57	29	5	18	19	34
RNASEH2A	1.8036838578651506	2.6059967547735297	4.338701627301201	0.0012166193663278692	-0.02439385678453146	-8.144565787222952e-5	0.9998347940238835	0.9976381557680465	0.9986046075470467	25	0	4	8	1	2	2	11
NDC80	2.156677289445757	2.5649166993435326	4.550208851195734	0.0012347847835268717	0.06637918416900802	0.0016491966973496944	0.9998347940238835	0.9934163142359341	0.9975093858759697	10	2	6	12	1	3	3	9
P2RX7	4.142822784047697	4.330969129036832	20.308629361047473	0.0012653065410060875	-0.12732955779175298	-0.011921451574139123	0.9998347940238835	0.9778693566588504	0.9852350793780235	64	13	37	13	7	22	13	22
TNPO1	7.169417171038303	7.236727735774906	162.54775560695612	0.0014130127577196235	-0.0884458463554357	-0.017729701025231078	0.9998347940238835	0.9767834410679621	0.9824080596577094	273	43	226	332	128	144	162	162
CLN8	5.193239440410508	5.248762158052208	39.6499884558134	0.0014244258176699645	-4.312043415602294e-5	-0.004141357315743862	0.9998347940238835	0.9999697114705983	0.997377609243983	95	21	67	59	14	35	44	40
HAUS6	4.953849563974014	5.015347925207289	33.92052976419587	0.0016461796845385582	-0.08330402718030265	-0.013336548419770443	0.9998347940238835	0.9794650947998564	0.9881564753378228	52	16	55	52	23	32	34	30
SCUBE3	3.2390595071665444	3.471250172354266	10.761039008386327	0.0017710289868366656	-0.24699576812672613	-0.015014867325450513	0.9998347940238835	0.9603180428480673	0.9742099392294851	10	8	28	12	5	7	13	8
LMBR1L	5.022554245884369	5.199346182692888	37.61157697262458	0.0018883675193110232	0.02751742989283185	7.977278883930353e-4	0.9998347940238835	0.9956481308188948	0.9976044585398781	55	9	109	81	12	19	47	54
RUFY2	5.09539491748661	5.174379353762777	37.28317140703719	0.0018953268448644945	0.05979906016817631	0.0037624372300694912	0.9998347940238835	0.9834336017718858	0.9975093858759697	79	16	71	72	11	43	31	41
SUGT1	5.732258027315238	5.80072144481385	59.791997697094445	0.001970479401930922	-0.1615120862126022	-0.02440892401631311	0.9998347940238835	0.9535608908066889	0.9727746916280945	121	39	64	75	39	41	61	64
KBTBD2	5.8793698492539015	5.9652003600560235	66.7153798160907	0.002009380117952931	-0.008014817947906271	-0.004752938882476553	0.9998347940238835	0.9979754031947355	0.9959922234978674	85	31	114	105	44	71	35	93
TMEM51	3.3180894312430227	3.869064868022294	14.15057127814679	0.0020154123872709274	-0.37115324649531534	-0.019331000712655845	0.9998347940238835	0.9451409273164205	0.9626908821140645	18	12	32	37	0	8	9	20
AQP1	7.906055000075796	8.086248784967085	295.0021931737823	0.0020586975346463363	-0.2515237739451256	-0.025365589570927684	0.9998347940238835	0.9428253054504951	0.9646234440255953	330	177	1073	223	107	174	309	319
IER5	5.44507440723449	5.513632806359564	48.24136710242202	0.002128283822956157	-0.09779230130467469	-0.00997199341991327	0.9998347940238835	0.9760078967925783	0.9824080596577094	84	18	54	105	34	43	44	51
CCDC88B	4.855969553910542	5.22056950516222	37.714932367759225	0.0022083681305135887	-0.015786019409852962	-5.393007711844212e-4	0.9998347940238835	0.9976381557680465	0.9976044585398781	126	5	132	34	8	15	46	60
UBXN11	4.476127510885379	4.833544868915174	28.589916950538235	0.0023337708425556617	-0.1819832237692494	-0.01176038262765923	0.9998347940238835	0.9712651740718448	0.9824080596577094	104	12	88	24	2	20	33	29
SLC35D1	4.522699625123909	4.614346563378532	24.882594423250953	0.002355122406719529	-0.025893779870185495	-0.005862454943592935	0.9998347940238835	0.9956481308188948	0.9939064708268109	38	9	44	55	13	17	29	29
HCG18	5.484196741048018	5.600414277383942	50.409998111652456	0.0024264689186800016	0.03254843052264089	9.176780987218764e-4	0.9998347940238835	0.9940015219987232	0.9976044585398781	96	15	136	97	14	32	62	65
NT5C3B	4.017024769061444	4.205712732086694	17.907176841573794	0.002590679296964166	0.07306772134366646	0.0034955680074424604	0.9998347940238835	0.9855294079112882	0.9972118303288954	48	5	47	23	5	22	18	16
ATP6V1G1	6.044165891194593	6.141046047891274	76.08604754913927	0.002668797530487251	-0.15330791621776663	-0.021915039493187117	0.9998347940238835	0.9609826692171735	0.9742099392294851	143	42	84	82	63	75	47	88
RBM14-RBM4	1.4308338395254427	1.9623774730290158	2.488669380529121	0.002777041650317221	0.07830743894191483	0.0015074554196000231	0.9998347940238835	0.993225602892373	0.9975093858759697	5	1	3	6	1	1	4	3
HDDC2	4.735975803374054	4.835055467484664	29.850176972138893	0.0028917732607876127	-0.05029896951734448	-0.007646982247630449	0.9998347940238835	0.9899992592584242	0.9905903965004156	64	14	33	39	22	36	26	22
CDC73	6.237936577880384	6.279687067224002	82.85606084317172	0.0029204421675145253	0.0019789290276412933	-0.003705191359336526	0.9998347940238835	0.9998111039895313	0.9975093858759697	190	29	124	127	51	58	105	88
TRAPPC8	5.957854119798205	6.0045862006505475	67.99425211227664	0.002935499470590672	0.005660405031274246	-0.004110041043654597	0.9998347940238835	0.9982488881552635	0.997377609243983	152	20	112	114	41	69	57	79
MAZ	4.077957366494275	4.2576784911748256	18.76859379767411	0.002951693115553314	-0.003590024607128115	-0.002139853745421897	0.9998347940238835	0.9998111039895313	0.9975093858759697	62	7	17	39	7	11	18	30
GNAI2	8.433813287731725	8.483780790646115	388.84597364516156	0.0029518715608831464	-0.04191810652612421	-0.012287928767134805	0.9998347940238835	0.9891666578714389	0.9900688364323167	651	225	811	397	196	427	317	385
RNF121	3.4881124113061244	3.7916335704583592	12.678484199589711	0.0030203763038317037	0.05774341216515573	0.0021537649082771864	0.9998347940238835	0.9921182821046759	0.9975093858759697	43	3	21	29	2	10	10	22
OCRL	5.18661222634328	5.263012070505058	40.78874184672358	0.003129021395038103	-0.12224670677875157	-0.01756237146198119	0.9998347940238835	0.9712651740718448	0.9819992286660378	70	24	43	64	28	42	37	33
RP11-426D19.1	2.2905443751607093	2.6685664187502813	5.4281704645148645	0.00317210684405378	0.015387420878936462	-7.022456612638363e-5	0.9998347940238835	0.9979754031947355	0.9988332268476666	9	5	8	8	1	6	2	8
OXLD1	2.7122626379499746	3.0970262631142775	8.051205311924651	0.0031828880198806805	-0.11401466121700347	-0.0058505964923499685	0.9998347940238835	0.9857508213158932	0.9900688364323167	16	8	4	13	3	2	7	14
FABP4	2.3332312736181358	3.283899063864185	9.21437656559161	0.0032067335603265267	0.12687025631143076	0.0010869746335227838	0.9998347940238835	0.989036459551485	0.9976044585398781	7	1	26	2	11	0	12	18
LENG8-AS1	2.0875743233921344	2.7990695908305043	5.333080975235783	0.0032687797796725174	0.288351983736434	0.009373292530013956	0.9998347940238835	0.9665341885367161	0.9819992286660378	15	0	13	11	1	7	1	12
OAS2	5.574481896575	5.784240332894789	58.591121053167505	0.0032957201758808253	-0.32798605356330107	-0.028128260140642375	0.9998347940238835	0.9239212717276148	0.9551391547598486	53	42	56	208	18	47	55	48
ZNF148	6.308873959962291	6.355458615077001	86.91107772950878	0.0033053581518073076	0.006908133341655933	-0.004838044579721987	0.9998347940238835	0.9979067957794843	0.9970025343754217	168	24	184	171	41	79	88	97
ARFIP1	4.339487439613841	4.445776428579451	22.06407154280133	0.0033150612096663067	-0.06013744904111612	-0.008963144273852162	0.9998347940238835	0.9872064341968825	0.9900688364323167	29	8	38	50	13	23	18	23
RSRC2	8.017396504551405	8.071797236975979	291.32650076180016	0.0034545370567034585	-0.06504380706279014	-0.016136356965550137	0.9998347940238835	0.982083854797053	0.9862201563789315	525	87	592	364	218	287	263	294
DYNLT3	5.154477017165115	5.250031527623907	40.172916896071335	0.0034558149182889	-0.006271080225422173	-0.0036094426504473956	0.9998347940238835	0.998621097665356	0.9972191002487463	61	20	54	64	27	44	20	55
TOR1AIP2	7.3702449968169494	7.398174166602822	181.66614073233006	0.0034658326029228326	-0.008260149198963167	-0.007307470824486812	0.9998347940238835	0.9976381557680465	0.994180659546559	311	72	274	409	90	131	205	215
ERGIC1	7.335296390847228	7.393383245641838	180.274941309713	0.003629981059782622	-0.017837581178072423	-0.00776524185009967	0.9998347940238835	0.9964161912380836	0.9917941995630681	432	73	314	421	45	138	175	236
TMEM123	7.51638207217998	7.612926701907684	212.87584196156163	0.0036726851353578393	-0.16973826940348113	-0.024990722817849847	0.9998347940238835	0.9547285599218504	0.9700824968867031	181	126	329	346	156	196	204	182
ATXN7	6.5073602864078195	6.563210369240938	101.44655160420189	0.0037133198760345705	-0.046659449871780743	-0.01153074876259295	0.9998347940238835	0.9872064341968825	0.9900688364323167	169	49	241	115	51	64	115	124
STARD3NL	4.867949771760666	4.999488902102362	34.10992896435196	0.0037507361684782996	-0.21863012154060396	-0.022787521158641924	0.9998347940238835	0.9502643314094132	0.9698408308810381	58	22	28	46	28	37	26	25
CYP2D6	0.54754822333061	1.609877061076148	1.3752156718330044	0.003861018096729678	0.37195530429771434	0.005018940373067673	0.9998347940238835	0.9690517022852704	NA	2	0	3	5	0	0	1	5
RAP2C	5.204510071659749	5.272876254609315	40.86341252466711	0.004067001695048018	-0.07710757485009148	-0.012612932212247888	0.9998347940238835	0.9814550133255945	0.9881564753378228	57	26	64	70	20	30	51	36
TULP3	5.249638929439858	5.303969461650647	41.28865775078556	0.004096689136638652	-0.015485989614242569	-0.006464997018822777	0.9998347940238835	0.9971465685084713	0.994180659546559	91	22	80	57	15	33	44	47
HAT1	5.188328150056239	5.277628644807804	40.76505697894964	0.004138031059104636	-0.04100018293507451	-0.008528988693695677	0.9998347940238835	0.9915660938410747	0.990542399310461	67	27	86	56	13	46	31	41
DDX1	6.05504110652242	6.101907020338027	73.65182766980028	0.004168488765032345	-0.10415183981001445	-0.020342293731972765	0.9998347940238835	0.9712651740718448	0.9819992286660378	143	41	78	119	47	63	72	74
FUBP3	5.913004917952042	5.956192568965615	65.68293897283077	0.004286588512105865	-0.0015570987851340895	-0.005469860900677567	0.9998347940238835	0.9998111039895313	0.9961058185126923	181	23	104	90	35	64	64	69
CASC10	1.2015911756087514	2.0113268116956684	2.434571806605161	0.004413354636094885	-0.21567939793117788	-0.0035600719967582846	0.9998347940238835	0.9803576653181434	0.990542399310461	9	0	1	9	1	3	3	1
ARHGEF7	6.45732152215229	6.508938888466229	96.78344319507684	0.00452118319503085	0.012713446634612756	-0.0035301893497411154	0.9998347940238835	0.9971465685084713	0.9975093858759697	189	33	231	182	33	91	85	120
C6orf62	7.244301740365357	7.2859604240413	168.95867799170392	0.004531833915695107	-0.08164697794178986	-0.019276382242972286	0.9998347940238835	0.9766729148246375	0.9819992286660378	278	110	194	298	87	155	152	179
NPIPB3	2.9688296756628216	3.5031537366126204	9.995876816298212	0.004552229165622826	-0.19946814514946015	-0.010630659546302344	0.9998347940238835	0.9751943308772618	0.9824080596577094	29	0	35	14	4	10	7	12
FAM122B	5.517257492062624	5.609685189988815	52.530606670188575	0.004648029982653183	-0.2276418138061889	-0.029657889740151034	0.9998347940238835	0.9384314207367269	0.96126550880686	81	43	59	69	31	36	44	61
CPXM2	2.5999006850129422	2.870071797726904	6.415740861529667	0.004754743823506967	-0.10733041393149825	-0.005797099250851942	0.9998347940238835	0.9843410427859013	0.990542399310461	18	5	8	7	2	5	7	6
NDC1	3.3125937407721056	3.4731629920653075	10.474787625004792	0.00478859341072313	0.018273841255970816	-1.8029485357260968e-4	0.9998347940238835	0.9976381557680465	0.9984351041987106	17	5	16	21	5	13	8	10
NDUFS3	3.6266031178464786	3.8245382635429297	13.671561087731966	0.005049773528872548	-0.013678630965411885	-0.00271885496424044	0.9998347940238835	0.9977323224791967	0.997377609243983	45	4	16	16	9	15	8	18
EFCAB6	1.28830585455599	2.1419293780219317	2.8622014903029918	0.005153886017420177	0.5025982587963335	0.010614563466002548	0.9998347940238835	0.9459056598962648	0.9727746916280945	4	1	8	5	0	0	4	8
MAPKAPK5	5.441829648222722	5.581333317750461	49.49681103114992	0.005249760116339902	0.0520561231425774	0.0033387570400432395	0.9998347940238835	0.9889119918921625	0.9975093858759697	115	9	113	114	15	50	58	46
TAPBP	7.873681186176957	7.947159014309552	268.4777840373974	0.005373760763726399	-0.10326697667631482	-0.019188693548677214	0.9998347940238835	0.9751943308772618	0.9819992286660378	424	221	400	342	105	252	275	230
MMS22L	3.7414849093863216	3.9465495781043054	14.79608914898049	0.005480962713905754	0.03279692763042838	3.100945363966191e-4	0.9998347940238835	0.9956481308188948	0.9984667446529493	36	6	15	41	4	19	13	13
RRM1	5.052819113107004	5.1231307463098785	36.32626984062251	0.005483185937482575	-0.02358719879054409	-0.006268285510659765	0.9998347940238835	0.9956481308188948	0.9933217243640388	99	18	41	54	18	39	28	40
RTCB	5.249462057966641	5.32297852457026	41.75172646582087	0.005493958711609592	0.00952972098085319	-0.0022553480506593317	0.9998347940238835	0.9976381557680465	0.9976044585398781	78	12	76	73	26	37	31	60
SH2B3	6.497921924297544	6.58013632706256	103.4183257773613	0.005563159365018381	-0.1448480105196375	-0.023005935923825375	0.9998347940238835	0.9609826692171735	0.9742099392294851	186	84	174	104	42	70	110	111
TMEM87B	6.116046115227089	6.179212873856712	77.52747017640515	0.005644061605417787	-0.09191038799625324	-0.017969625376918676	0.9998347940238835	0.9764854726589066	0.9819992286660378	104	51	161	129	27	64	77	82
ATP6AP1	6.036220763459379	6.131533598404971	75.55717633776315	0.005711767451205539	-0.18184602212675016	-0.025501930011340036	0.9998347940238835	0.9513500632034587	0.9698408308810381	126	33	93	89	72	72	57	76
ARID4B	7.438895462387779	7.4778075599996345	191.76083271879233	0.0060649982225449576	-0.020245732098271196	-0.009800770299906126	0.999706418004181	0.9956481308188948	0.9905903965004156	353	64	496	294	84	178	181	214
EEFSEC	2.5294994188330215	3.024087595273253	6.793831115721381	0.00615275558201108	-0.09676965850620817	-0.005588567918501907	0.9998347940238835	0.9887269332358188	0.990542399310461	24	0	10	14	4	8	7	5
CTCF	5.736747396225971	5.806274593963501	59.19266844786933	0.0062917385041680665	-0.02195563493511968	-0.007017830998778639	0.9998347940238835	0.9956481308188948	0.9926024298859213	111	32	139	77	20	38	69	72
SMIM8	3.6298883061883442	3.7811792791762793	13.207131763520199	0.006321340183550005	-0.0284460509325722	-0.004747217841582667	0.9998347940238835	0.9960348944701078	0.994180659546559	18	6	28	28	5	14	12	13
NBPF1	3.8067684242426374	4.111502664932425	16.60273762193288	0.006418388408813231	0.13434077194271002	0.008233010111299665	0.9998347940238835	0.9785057231886282	0.9900688364323167	55	2	19	34	8	8	31	16
ZNF91	6.434079067633732	6.494855052094461	96.00925559186838	0.006445261318570086	0.06066709974299475	0.005968768631717489	0.9998347940238835	0.9822100525291187	0.9955630945747783	192	40	171	207	30	64	138	98
DUSP18	2.575361108801293	3.1726625887235795	7.401855116185945	0.00644906198615663	-0.07070612123078336	-0.0031394371102535386	0.9998347940238835	0.9932189826647789	0.9955262211088176	32	0	15	14	2	3	9	12
ZSCAN5A	1.9805262368861758	2.448602273015734	4.480345613821476	0.006622391271569945	-0.20711831322013766	-0.006985053018998745	0.9998347940238835	0.9780326900771603	0.9862334211907747	15	4	3	3	2	3	2	7
MAPK1IP1L	7.122291877745987	7.168213960944439	155.6468235757032	0.006735844441129384	-0.09192970379397129	-0.02042904874229216	0.9994931493415813	0.9751943308772618	0.9819992286660378	202	102	223	285	77	135	143	169
SLC39A11	5.036584715959201	5.146905165519733	37.3252484763862	0.006794802612535494	-0.08478164702021197	-0.01178692700196559	0.9998347940238835	0.9819633406359386	0.9881564753378228	65	28	41	68	15	21	30	59
ZBTB6	3.332939821411379	3.6282926652088987	12.200852245049033	0.006819833689418178	-0.020475247272298065	-0.0025226567775904346	0.9998347940238835	0.9976381557680465	0.9972191002487463	13	5	12	24	11	3	20	13
PNN	8.20305697300734	8.224397698335096	323.13612121863343	0.006975228085077803	-0.010384063192181967	-0.009407286423520945	0.9981285204438968	0.9976381557680465	0.991307880293085	688	96	551	591	186	286	312	374
USP25	6.676884758412074	6.713334217302997	112.55616599693451	0.006980869840923034	-0.014556530976914048	-0.008044270338361127	0.999215728516679	0.9971398606232248	0.9917941995630681	221	40	221	148	70	117	100	116
ZKSCAN1	7.250701840254139	7.294792869205144	168.38022937548112	0.006993938675789196	0.02209161681713802	-0.011141820913975921	0.9992429693795375	0.9955190223846692	0.9976044585398781	359	48	371	307	72	114	182	228
MICAL3	5.616259359431496	5.794966540392143	57.575426513535646	0.007001907273402182	0.00619559497647156	-5.72843253518472e-4	0.9998347940238835	0.9988155978287379	0.9976044585398781	205	15	113	113	9	47	72	59
KIF18B	1.3807665983274768	2.1644818646051367	3.165726816089613	0.007085044169266877	-0.04164910813035864	-0.0010307011346110569	0.9998347940238835	0.9971465685084713	0.9976044585398781	10	0	1	7	3	6	1	2
EXOSC7	3.2482115406030223	3.4821588492828197	10.404708669534191	0.007096347763879754	0.10038162821949345	0.0056118554862094	0.9998347940238835	0.9827944233360043	0.991307880293085	22	6	14	20	3	4	12	18
ROR1	4.294877481338889	4.5145802516633005	22.854173825693266	0.007116147999652178	-0.13723614432711792	-0.011708977077829632	0.9998347940238835	0.9764854726589066	0.9852350793780235	89	11	14	46	7	13	24	30
NXT1	1.8704442562150627	2.3695552437565204	3.8030955574714844	0.007164551335894053	-0.16060102806242416	-0.00540369655086499	0.9998347940238835	0.982083854797053	0.9900688364323167	10	1	12	2	2	2	5	4
TEKT2	0.16044053092403643	1.5967709441337063	1.7140118477865074	0.007279935782993671	0.09234891018289554	-7.903283909614402e-5	0.9998347940238835	0.9956481308188948	NA	0	1	7	0	1	0	5	0
EPG5	6.518036096510024	6.557071946651471	100.2528817953183	0.007293407593687631	0.04605034205565481	0.0030002624107206576	0.9985963957483845	0.9850523277239019	0.9976044585398781	221	36	162	212	40	109	79	120
TM2D3	4.333713919069846	4.622254014026563	25.48489146866355	0.007340635038771641	-0.3831875421192111	-0.025314712411184638	0.9998347940238835	0.9239212717276148	0.9546087427173167	20	5	78	29	26	18	27	18
SESTD1	6.572626165191565	6.637630989236242	107.01432597949508	0.007373474362207815	-0.09222969954399535	-0.01771513186951866	0.9994931493415813	0.9764854726589066	0.9823379448881439	123	39	194	207	76	88	117	102
CBWD2	4.306742592654378	4.408598911618658	21.835849973185564	0.0074210359819046915	-0.10102938435670394	-0.01185402770602039	0.9998347940238835	0.9791478053836911	0.9881564753378228	31	15	29	42	10	23	16	22
BTN2A2	4.242090660839852	4.440888023920495	21.910445102246545	0.007490823987333035	0.018123560040685605	-4.943371739416147e-4	0.9998347940238835	0.9975610800428344	0.9976044585398781	38	15	42	39	4	10	21	38
SEPHS1	3.78498908554344	4.18552007160906	17.221624935090205	0.007555725610631752	0.11556096069999894	0.007291650899980126	0.9998347940238835	0.982083854797053	0.9900688364323167	61	1	34	36	4	19	26	11
SLC12A6	5.872136487310115	5.9378236424899935	64.91796196629758	0.00788426494401814	-0.052601228908409556	-0.012157248938176232	0.9992429693795375	0.9850523277239019	0.9896221101555701	98	22	171	93	35	59	61	71
CHST15	6.715292364195115	6.741748285609474	114.69924537765588	0.00801773473297331	8.603927917442663e-4	-0.005512360185024641	0.9979667694540205	0.9998111039895313	0.9962183897486692	244	52	235	154	50	87	129	132
GLCE	4.199070140480185	4.37498470934178	21.24941821460715	0.008072605519973332	-0.24383574325636492	-0.020831829474338873	0.9998347940238835	0.9500021007166122	0.9698408308810381	28	14	61	17	10	12	23	22
SDR39U1	2.24277728701137	2.744384333868478	5.310393493961159	0.00811089191700547	-0.12259199791832381	-0.006151567671476355	0.9998347940238835	0.9843410427859013	0.9900688364323167	16	3	10	11	0	4	4	8
POLR2A	8.932028722611049	9.05940090861947	583.0751229854932	0.008161449330253364	-0.18222280216325684	-0.023738518250756575	0.9997936811393028	0.9572554547896504	0.9700824968867031	835	495	514	650	381	567	522	492
SRSF10	7.103230290474098	7.121897880341197	150.1539466632504	0.008369624904572692	-0.020538293412537392	-0.010481679432267691	0.9972439445714908	0.995339153718258	0.9905903965004156	265	71	277	213	82	137	137	173
EMC3-AS1	1.9125306871599506	2.5801979338701617	4.410154152552789	0.00848896937968648	0.03736082254520185	0.0010166849230428647	0.9998347940238835	0.9971465685084713	0.9976044585398781	16	0	4	12	2	1	6	8
DFNA5	3.331616146708851	3.754978608091209	13.278799752294493	0.00848974501109233	-0.5134473946068658	-0.02330012932142878	0.9998347940238835	0.9176449624052679	0.9458014309939372	14	3	6	48	14	11	6	14
TMEM161B	4.163516955831404	4.3778801844302615	21.714585860696737	0.008584146603398216	-0.4469011802020905	-0.032209526735624106	0.9998347940238835	0.9069399353144479	0.9364205276454023	12	17	52	30	13	17	17	17
TERF2	4.801905149691145	4.914272097584206	30.797304392586177	0.00862321691918189	0.01670006298535011	-0.0017522492362392562	0.9994523903127123	0.9971465685084713	0.9976044585398781	61	15	65	60	7	22	31	43
PTK7	5.458568741405728	5.767016159986332	56.168531008405274	0.008693362519384898	-0.21556701183619484	-0.014133127048284832	0.9998347940238835	0.9609826692171735	0.9819992286660378	257	11	36	170	12	43	46	71
GOLT1B	4.795840122412734	4.9175563339427475	31.862508798394202	0.008780346852801425	-0.19508703627407636	-0.021397909873983413	0.9998347940238835	0.954457824894752	0.9727746916280945	34	19	40	61	23	20	22	46
RAD54B	1.3364938115909781	2.1015153977198464	2.6804069615122423	0.00889256095352153	0.04547777849692166	0.0013688425342566262	0.9998347940238835	0.9971465685084713	0.9975093858759697	11	0	2	7	1	1	6	2
FUT10	3.0798800470132797	3.3956009099899753	9.461496354346103	0.009213256062306639	4.1579412958844505e-4	-0.0014841770667514324	0.9998347940238835	0.9999697114705983	0.9976044585398781	20	5	17	23	1	5	10	15
HELLS	4.148021031971974	4.582319028935016	24.889144527535564	0.009438176931756177	-0.626723393925936	-0.031022638243598417	0.9998347940238835	0.8840974277158788	0.9163599095093001	96	23	4	40	9	22	13	19
ZNF140	3.1984104615255196	3.569345676233881	11.059513657898265	0.009660358824179404	-0.08878156020290906	-0.004862640334549213	0.9998347940238835	0.9883569570289807	0.9905903965004156	33	4	4	31	5	8	18	6
NDUFA9	2.524687913748205	2.8515305987293593	6.154870337467439	0.009774443298066477	0.28495341478190617	0.01182065039068385	0.9998347940238835	0.9572554547896504	0.9819992286660378	15	2	8	9	3	11	6	3
AHI1	5.441943331110776	5.486910662463971	47.061290326099694	0.009818110072647731	0.02317386601348689	-4.248191283467772e-4	0.9974580930275585	0.995339153718258	0.9981662486198777	115	21	80	65	21	44	54	44
TMC5	5.468726017231487	5.611039160862746	50.9081730105041	0.009984055840951696	-0.013946949372088705	-0.0037252890514944243	0.999215728516679	0.9976381557680465	0.9970185019795518	68	12	148	107	20	32	68	56
POLR3E	4.921626085236654	5.23913040959021	38.07091185298484	0.010236762623126842	-1.9368045778594216e-4	2.532718977947269e-4	0.9998347940238835	0.9999697114705983	0.9988332268476666	138	3	84	82	8	27	35	60
NUP54	4.62441067204244	4.702776287126137	26.601798476607843	0.010266029154180213	0.048191491439346104	0.0033008678901096824	0.998075491014771	0.989036459551485	0.9975093858759697	54	11	40	49	13	28	18	36
ARV1	3.722935753152921	4.001377240985921	16.629791308463197	0.010649024509524246	-0.3871057457691873	-0.02309806002871001	0.9998347940238835	0.9298476877451326	0.9551391547598486	38	18	7	23	7	16	13	10
SERBP1	8.02568575356027	8.049189707911182	287.0695243301442	0.010929125940412779	-0.02159993590789723	-0.010450611729482192	0.9956838245890972	0.995339153718258	0.990542399310461	521	150	350	509	160	285	274	287
ARSK	2.1713293531463753	2.71756500738253	5.06046694770809	0.01095963228565931	0.28297889594721887	0.009621050296469641	0.9998347940238835	0.963881406438975	0.9819992286660378	16	1	12	6	1	1	8	10
MRPL36	3.0946089185280448	3.295638991821039	8.97180676085582	0.010997470723886649	0.03845316170351791	8.618258095457864e-4	0.9997936811393028	0.9956481308188948	0.9976044585398781	26	4	10	14	4	10	10	7
HYPK	3.486432945483111	3.7989105916795345	13.1033214877302	0.011144115589222408	-0.17978671848246347	-0.011133599708864787	0.9998347940238835	0.973131723369771	0.9824080596577094	10	4	44	32	4	10	17	10
ITSN2	7.633545014603528	7.670313496630711	219.6742091225336	0.011238183332600047	-0.018944545101443354	-0.009231392360433905	0.9958742832420197	0.9956481308188948	0.9905903965004156	458	63	461	311	133	170	239	252
PDK4	8.894293986665055	9.367241925019625	725.9037226734955	0.011361300956378783	-0.715938294991395	-0.037528334004352897	0.9998347940238835	0.8647989163062777	0.8796098199223409	217	636	1592	302	714	484	548	494
PCID2	4.8309206947943935	4.952127263753424	31.37882100682639	0.011453648030999145	0.08651017106176806	0.006256024097770065	0.9975090205889501	0.9802779061621221	0.9933217243640388	74	7	68	62	11	36	30	33
FBXO3	5.469597005984886	5.517529885288594	48.19096045474839	0.011496277319859171	0.02290920506225608	-5.21591875830199e-4	0.9962511198776502	0.9956370694987945	0.9979617236033069	84	21	98	74	23	52	49	43
RPL9	6.941483498708262	7.069156261906702	146.37124738693748	0.011694632560316071	-0.23191660441261586	-0.028389558217633216	0.9976398156564105	0.9407883517926798	0.9610352579655119	215	128	131	172	93	143	109	134
RPL10A	6.968662177249742	7.014613928548346	139.39648866764267	0.011723049539628386	-0.0555062503591838	-0.014144246732608218	0.9959999011876064	0.9828025435914152	0.9881564753378228	337	81	135	226	69	140	125	139
ZC3H15	6.55146471856217	6.609663273369435	104.0696005241017	0.011756434011676994	0.03241006629136734	7.544014942179767e-4	0.9959999011876064	0.992360442240195	0.9979617236033069	237	25	172	206	57	114	107	93
RPE	5.318697075417847	5.372009648529732	43.71087368807733	0.011902824371985306	-0.05867335414433454	-0.01130220402582644	0.9962511198776502	0.9828025435914152	0.9900688364323167	72	27	67	74	20	31	40	58
TAGAP	3.2487192220032908	3.8057159862268657	13.306485528873848	0.012005739359968437	-0.596174157335446	-0.021741770747878555	0.9998347940238835	0.9101951778689908	0.9458014309939372	7	4	75	9	6	11	13	6
NUP107	4.871010675864559	4.960975425941257	32.10112975640115	0.012121656380768642	0.013823464989238256	-0.0016142139197943444	0.9971642835855048	0.9975877376562913	0.9976044585398781	93	10	47	41	19	36	30	30
DIS3L2	4.662954188067969	4.808062705014664	28.12700807709351	0.012312607227524058	0.11252791214058239	0.009272666046809229	0.9975090205889501	0.9764854726589066	0.9900688364323167	82	7	55	48	9	24	21	48
RPS6KB1	5.551225170668243	5.611979230364124	51.84958559145204	0.012427078480779232	-0.03431103609448358	-0.007928023067703582	0.9962048611970425	0.9925297263637471	0.9905903965004156	85	29	100	68	26	30	55	71
ARL5A	5.931356075469114	6.023908499689224	69.87837961630892	0.012540551087538416	-0.1596849642190244	-0.022692167521902687	0.9971642835855048	0.9572554547896504	0.9742099392294851	71	51	105	139	32	48	79	67
TSR2	5.105267700245563	5.199977799759989	38.27941344112118	0.01259782861023444	0.051160453261958	0.002861251214907786	0.9968282647521503	0.9882068466470206	0.9975093858759697	69	21	83	58	11	48	35	32
NRXN2	1.0311635665067973	1.9011031232209132	2.1381736538186478	0.012697183420711397	0.008831764150744416	7.545338664105033e-4	0.9998347940238835	0.9998111039895313	0.9976044585398781	12	0	2	2	1	1	5	1
WDR55	4.039726873593449	4.425924350750142	20.5803463693806	0.012840546847751199	0.052818481359757384	0.003653913499911187	0.9994546065203546	0.9934163142359341	0.9960612532412075	75	2	41	48	3	11	23	35
CCDC14	6.500668202255704	6.529508392089676	98.92333178227628	0.012861434694221937	-0.019033442094680025	-0.008612807302182163	0.9949440772324171	0.9956481308188948	0.991307880293085	203	38	131	179	61	83	106	106
FAM160A1	3.504244833251416	3.664267713361574	12.005305115806632	0.0130228006914307	-0.03201590220162641	-0.004630410640657242	0.998075491014771	0.9956481308188948	0.994180659546559	18	5	20	30	5	11	10	15
FAM91A1	6.211678073817103	6.259578470128653	82.2686434883741	0.01305524112994474	-0.06164244891618107	-0.013924149492807548	0.9956838245890972	0.9822100525291187	0.9881564753378228	116	48	122	136	47	79	60	100
RP11-228B15.4	2.9149578296836145	3.269004337334796	8.803494100997451	0.013061060586731886	-0.03643451372532419	-0.0030272479140464677	0.9997936811393028	0.9964161912380836	0.9961058185126923	18	7	20	10	1	4	7	16
ZNF526	3.7135168385417	3.976936583944836	14.861291359404078	0.01310295964885589	0.1215960201192696	0.007142259989721764	0.9985300828895384	0.9794650947998564	0.990542399310461	39	2	24	38	5	16	21	11
RNU11	6.427075023267144	6.87563620975325	130.08509321628355	0.013266913764886376	-0.7731422609910444	-0.04110875883184199	0.9994931493415813	0.8418014787645777	0.859917360406893	74	188	96	103	84	81	111	66
USP3	5.577051395731617	5.656124023836106	52.88352707296657	0.013327189906182839	0.012968811347504286	-0.002309727714294098	0.9959999011876064	0.9975610800428344	0.9976044585398781	76	16	110	117	26	55	39	67
LAMP2	6.907099682728714	7.070824367939647	146.68090484387247	0.013662515915415497	-0.2892777161857615	-0.03044099149056425	0.9971642835855048	0.9267501145400693	0.9551391547598486	148	91	170	154	148	143	101	132
GAS7	6.528069238706017	6.564089386045699	101.33888289113321	0.013722913843809829	-0.018113238356150876	-0.00813279226305881	0.9949440772324171	0.9956481308188948	0.991307880293085	270	48	148	122	52	95	83	125
IQCJ-SCHIP1	1.69412232467812	2.555124137110721	4.183880816876781	0.013867930124181886	-0.11915988206030362	-0.0017846259572007314	0.9998347940238835	0.9891666578714389	0.9970185019795518	24	0	10	2	1	2	9	2
FAM228B	3.0175221841750157	3.595428097660251	11.105455311556158	0.013921798674630123	0.024248708844781773	7.017530630173719e-4	0.9998347940238835	0.9976381557680465	0.9976044585398781	19	6	29	24	0	4	22	9
RC3H1	6.760115234106861	6.810728843442244	120.19287610356778	0.014055944804671113	-0.009247356924480291	-0.006338091741785615	0.9949440772324171	0.9976381557680465	0.9943942555003042	209	37	297	180	63	86	137	142
MEG3	7.219316515458353	7.310323337755281	171.44085665460676	0.01422801843648061	-0.048845317434408585	-0.009840213605319104	0.9959999011876064	0.989036459551485	0.9900688364323167	248	98	162	418	85	91	175	253
AP002954.3	1.1759818089207752	1.9002070468714283	2.2695044603757943	0.014237527067416088	-0.3285136771017606	-0.006475757945608747	0.9998347940238835	0.9668958274330886	0.9824080596577094	8	0	1	6	2	2	2	2
NIPSNAP3A	3.473040982483712	3.7336370000505092	14.015602335896268	0.01428249180144099	-0.5803396921217366	-0.03134681147988369	0.9992429693795375	0.8926499078270653	0.9182808523246245	15	9	14	12	18	8	10	12
PLBD2	7.8718764832098636	8.327198384367621	353.6366270696988	0.014344659197914651	-0.5537397066824337	-0.029864596219123463	0.9994931493415813	0.9031269988172769	0.9263524190094578	369	391	160	192	333	375	237	162
LINC00863	1.780986831761601	2.319776281922709	3.6222360452165145	0.014414357883920672	0.4162546051840519	0.011885013968660037	0.9998347940238835	0.9464504735095137	0.9742099392294851	6	1	8	6	1	4	8	1
MPHOSPH8	7.060124373330794	7.100158494890101	147.38139987003925	0.014659878799927731	0.0103111587401968	-0.003175239974933642	0.9947474496966591	0.9976381557680465	0.9975093858759697	250	54	354	229	68	110	184	154
RN7SL38P	1.2990951652669376	2.148476364544802	3.2271108163860105	0.01470610864566859	0.01814723729718431	7.755836439605786e-6	0.9998347940238835	0.998439882809948	0.9994982095303494	2	2	1	13	1	7	1	1
RP11-769O8.1	1.264155872809794	1.9453662994055538	2.598984863142104	0.015011681004126674	-0.21399935825931454	-0.005151671747848005	0.9998347940238835	0.9807050762360541	0.9881564753378228	5	3	2	6	0	1	2	4
MEF2C	6.070433618229317	6.169551309273026	77.62425209022976	0.015116213488316516	-0.12750488723725806	-0.01885547211817012	0.9956838245890972	0.9705440433837313	0.9800369588092149	98	65	129	105	31	84	65	64
DTX2P1	2.051475071123988	2.8969997402620447	5.645232622331194	0.015146603935512983	-0.4757383540338257	-0.012717936951988851	0.9998347940238835	0.9436276832996352	0.9700824968867031	14	0	28	12	0	4	6	5
TRMT12	3.066496794672659	3.432963955494487	9.995753532784413	0.015162258399155457	0.1794604124280342	0.008074488592296826	0.9994523903127123	0.9764854726589066	0.9881564753378228	11	2	20	19	7	2	14	18
RP11-216N14.7	0.5369371111322959	1.6572714268144506	1.482201871428734	0.015381365403123995	0.24768106297941178	0.003467584552140889	0.9998347940238835	0.9811977206084834	NA	1	0	5	5	0	1	0	5
ACIN1	8.18964550753483	8.234940342854298	324.6797186951399	0.01538880394764645	-0.01996744202138908	-0.008571209305146075	0.9947474496966591	0.9956481308188948	0.991307880293085	1066	105	608	465	117	259	318	406
SCYL2	5.984744714687532	6.06574695150451	71.5143810619183	0.015444461314152584	0.04986160485402887	0.0035269840004146878	0.9953154670654956	0.9874227383549511	0.9975093858759697	120	44	113	112	29	32	92	101
AP000347.2	3.7005741733778685	3.982466101234655	15.11393945323054	0.015660140742867333	0.10170799560523931	0.005712054607976863	0.9980150331172661	0.9822100525291187	0.991307880293085	28	7	29	37	2	6	22	22
RN7SL674P	4.317632728570544	4.706514404469678	28.5065353312917	0.015814710808005724	-0.7543993404735215	-0.039322421535122505	0.9992429693795375	0.8518864436887368	0.864222376052392	15	39	20	52	14	17	12	28
WDR3	5.141334260549984	5.2225923560499075	38.972570762415	0.015940521865309174	-0.07508671988141792	-0.012626643475898204	0.9955583198297832	0.9819891485752789	0.9881564753378228	77	20	38	97	17	30	40	44
AKTIP	4.512954021145874	4.606261203112777	24.91377958975304	0.01634937312383178	0.07116428211786492	0.005712849043628417	0.9955655877374917	0.9827944233360043	0.994180659546559	48	9	43	36	15	30	27	18
CHD1L	5.552178516162123	5.611025580916521	51.21710501705515	0.01635253966953436	0.034859469532303365	0.001216569169803687	0.9947474496966591	0.9915660938410747	0.9976044585398781	135	24	87	78	17	40	46	74
PREX2	5.511367632356848	5.66973386182002	52.919385515018746	0.016543775313452396	-0.024111897149493983	-0.004579219432930186	0.995977620060526	0.9961162762327983	0.9955630945747783	143	11	162	55	20	48	40	74
RBL2	6.750624756956763	6.780146750127298	118.22601971216498	0.016603372262882037	-0.02668412086983655	-0.010260934787663748	0.9946353317695286	0.9934163142359341	0.990542399310461	178	58	228	178	64	106	100	146
NHLRC3	5.403001870446299	5.501946111176415	48.60106349766519	0.016605201384218164	-0.18641713805481067	-0.024135549183824066	0.9953154670654956	0.9524784009564922	0.9700824968867031	67	42	78	57	22	44	45	41
RBM28	5.916827287913745	5.972963228876258	66.02617411079184	0.016701278140031486	0.05362117977562865	0.0033438389998959183	0.9947474496966591	0.9831459116702334	0.9975093858759697	165	20	134	117	24	64	60	82
DAZAP2	7.395885534908333	7.592145728426785	211.15757844615064	0.01672450551894078	-0.32312549855912187	-0.030680555281522952	0.996375148342602	0.9239212717276148	0.9479049632940885	164	178	289	193	171	206	147	179
RTN1	1.6147145641865475	2.428756460151969	3.746162541226713	0.016880032259873265	0.010190587580835376	0.001061367226675478	0.9998347940238835	0.9998111039895313	0.9976044585398781	18	0	2	10	1	4	7	1
ENAH	8.068683387794422	8.12756126255642	302.0519281320324	0.017039152797063313	-0.05107460166240754	-0.012173797456203209	0.9947474496966591	0.9857508213158932	0.9900688364323167	1065	120	335	388	151	221	343	333
ZMAT3	6.661559638442	6.7819107060069355	119.36283932418041	0.01706867835279975	-0.22330793912383595	-0.027881947248942725	0.9955583198297832	0.9418088213295942	0.9629958613022755	197	67	84	187	105	75	125	124
ABLIM1	7.442737287833267	7.461819561663497	190.60102861002053	0.01708291939526845	-0.009506891021210793	-0.007676962619820697	0.99349925296792585	0.9976381557680465	0.9935887067672236	359	102	261	307	100	180	199	186
CARD6	5.965935465092112	6.019365147320893	69.59306649308394	0.017229187784325292	-0.08810818021839237	-0.016978522510789698	0.9947474496966591	0.9764854726589066	0.982573282682392	120	39	111	78	46	70	58	69
THBS4	0.7273057582017315	1.7768819785272298	1.8695822861938947	0.017401992837011444	0.5120195123897539	0.0072490655151122374	0.9998347940238835	0.9522704428871582	0.9772941683248387	8	1	1	2	0	0	1	7
PLA2R1	3.4639239350280433	3.8670331866083827	13.487393331795236	0.01748254084058013	-0.12702704210973637	-0.007290620386392702	0.998075491014771	0.9819891485752789	0.9900688364323167	68	1	22	14	6	8	14	19
CCL4	2.7766378526159063	3.3863150104274675	9.87244035614977	0.01778859274674725	-0.5278568922857362	-0.0181062870245465	0.9998347940238835	0.927020749902549	0.9551391547598486	18	7	37	1	4	3	14	6
ZBTB7B	5.275650269221653	5.363522010889055	42.789263292102234	0.017852259756611887	0.11082254175410983	0.011958897210913234	0.9947474496966591	0.9726730263218574	0.9898748375952319	99	17	62	82	17	26	36	79
ZBTB45	2.6228015585812856	3.073092812623941	6.968144728302639	0.01786923857845037	-0.031871807794319064	-0.0019061078286925963	0.998075491014771	0.9971465685084713	0.9975093858759697	33	2	13	7	1	4	11	7
KMT2C	8.788141434166405	8.843644956774487	496.26206006138796	0.017902848574173978	-0.04326317989054081	-0.01230686158420832	0.9946353317695286	0.9891666578714389	0.9900688364323167	1141	111	1243	874	215	447	452	575
KRTCAP3	0.9240060880213076	1.9900788253941264	3.1413048791422065	0.01803535515122126	-1.3632343872126207	-0.01910145832497163	0.9998347940238835	0.8599847528943291	0.8772167528772754	0	5	1	11	1	1	2	1
SMG9	4.1337492644256555	4.390196501912887	20.23998076722006	0.01804302855176067	0.055307225000813615	0.0026735659593119616	0.9959999011876064	0.9912089859300759	0.9975093858759697	61	3	41	49	4	21	20	24
LYRM7	3.7607848015754586	3.9834749647100542	15.01135036318781	0.018410918454726165	-0.0038339344811720733	-0.002442474220451623	0.9959999011876064	0.9998111039895313	0.9975093858759697	44	3	16	41	6	13	13	21
MIA3	7.42909613071064	7.454988005404029	189.26913296925667	0.018488500049670988	-0.013638283911590342	-0.008766023363552481	0.9922702779047612	0.9971465685084713	0.991307880293085	363	63	312	306	125	166	192	208
ARHGEF16	1.2649611741987368	2.3003695940726514	3.2226552983269348	0.018526728917317565	0.5706876409240739	0.012102215295701386	0.9998347940238835	0.9410147079895782	0.965923772396344	10	0	4	9	0	0	10	4
NUFIP1	3.075931549444073	3.3050415596043097	9.41770738117829	0.018534351940792056	0.04062594977556226	0.001291777215140002	0.9971642835855048	0.9956481308188948	0.9976044585398781	21	7	12	9	4	14	6	7
TRIM22	7.390517209372662	7.4294003307346825	185.92684210713261	0.018753687162492573	-0.006766668914428354	-0.006058778846922677	0.9936982679612568	0.9979754031947355	0.9955630945747783	279	67	295	386	113	129	223	211
MGLL	6.560996152053881	6.680690508080267	109.25488218765432	0.018766053045807744	-0.09593885942663713	-0.013747452397766877	0.9949408904812816	0.9782569264691772	0.9860802660642118	426	54	111	192	25	86	113	120
TSC1	5.95785784576941	6.054524981729934	69.76755578739466	0.018797149205778393	0.023970237049623044	-4.766307874657871e-4	0.9947474496966591	0.9956481308188948	0.9979617236033069	198	13	115	151	30	68	66	81
CAV1	6.762694877995306	6.810265615979982	120.5696863370203	0.018840351958212025	-0.01640916335747219	-0.007371549953630896	0.9946032808541465	0.9967817050970286	0.9926873515461185	285	62	243	121	52	106	142	109
FTSJ2	3.828345741587648	4.096591481056964	16.897215903247396	0.019023903506463283	-0.025664544461999828	-0.003441324835840037	0.9964722210981458	0.9971465685084713	0.9961058185126923	40	12	17	40	2	22	14	13
SLC25A46	5.676055580695835	5.787119272206727	59.516477396070044	0.019024297432816556	-0.22399126917246615	-0.027966526253805447	0.9947474496966591	0.941331832301172	0.9626908821140645	90	56	65	88	25	40	55	65
RNU5E-1	4.6973590457270324	5.244072118481435	42.005350724725275	0.019036247859900286	-1.0095104179128347	-0.042989299245430435	0.9992429693795375	0.8139307607674536	0.7856143640295993	35	59	8	71	28	29	24	18
PCDHGB2	1.4926053371216974	2.5056943374306573	3.926634418058162	0.019077274194153337	-0.28345579776416746	-0.004748661433096318	0.9998347940238835	0.9751943308772618	0.9887614540848269	27	1	8	1	0	2	1	9
RAD50	6.9475418584443105	7.006486096537419	137.58064910318438	0.019167897456910565	0.001815452378704062	-0.004014099781077181	0.9946032808541465	0.9998111039895313	0.997377609243983	386	40	155	283	72	146	110	158
AC130469.1	1.0751684929933647	2.266822504867345	3.117774202963609	0.019375860805956626	-0.18402924283148958	-0.001325877501558025	0.9998347940238835	0.9840861014779045	0.997377609243983	7	0	19	1	0	7	1	1
CCND1	7.925112608262982	7.995813478820502	275.91390025985265	0.01941542926214392	-0.049137631063614934	-0.011509836326917192	0.9946353317695286	0.9874227383549511	0.9900688364323167	597	158	273	678	87	189	332	299
WFS1	4.86433493233441	5.014734452848021	32.91832479112487	0.0194221694785809	0.053406049934323095	0.003278276373724654	0.9949440772324171	0.9891666578714389	0.9975093858759697	116	13	57	43	8	19	37	50
RPS16	7.087571325176457	7.1154184710012585	149.76662771714044	0.019483434395984954	-0.030610564805636318	-0.011078777349591985	0.9922702779047612	0.991769562036821	0.9904613765367408	280	82	187	235	86	148	138	153
CLASP1	6.674637849964759	6.702344311190762	111.27065924292842	0.019486422346006876	0.04035788831372637	0.0028177248049016	0.992175546942013	0.9872064341968825	0.9976044585398781	246	46	215	179	44	90	100	157
CYB5R4	4.790965472986623	4.927017044258483	32.544312468989204	0.01952345877384167	-0.32590309848653604	-0.03175605383231798	0.9953154670654956	0.9178256467988519	0.9479049632940885	36	20	46	36	31	27	24	30
GSTM5	1.9287516715312418	2.4618001938051957	4.574460363165808	0.019840575631008255	-0.3984547886664759	-0.011797343905656656	0.9986285180178132	0.9535608908066889	0.9720863937311077	15	1	2	4	6	2	5	4
EIF1B	5.180524835392133	5.322714985944236	42.721381537686995	0.019845086616750336	-0.2626288311614424	-0.027525667340689963	0.994990185221611	0.9362415728516994	0.9603870559001683	46	18	47	79	43	36	28	48
SUPT6H	7.720460846329285	7.751110454587127	231.65214894476108	0.019902172272568096	0.014762141009167031	-0.0033255572841375453	0.9918758934694998	0.9968088809389486	0.9975093858759697	624	83	420	431	76	214	220	272
SCARF1	4.44620039694438	4.610657682867785	24.94371858713301	0.020223863460608935	-0.07902299373474178	-0.00930511702108617	0.9953154670654956	0.9836414966814663	0.9900688364323167	44	15	72	23	7	28	22	21
PPP6C	5.378904570243671	5.469696893259476	47.39246454009633	0.020276581870461746	-0.17203979153978027	-0.022809506285252048	0.9947474496966591	0.9548306316516724	0.9730289832857376	67	23	57	69	42	41	48	39
BRMS1	4.254609542888107	4.390636684611659	20.969114865471713	0.02032084367852435	0.012826856328321354	-0.0014156934903120607	0.9949440772324171	0.9976381557680465	0.9976044585398781	62	10	20	42	7	24	19	20
UBL3	5.543049009035013	5.656544568574996	54.312909225762546	0.0203320060852801	-0.17513450242252465	-0.02142897614589376	0.9947474496966591	0.9572554547896504	0.9732619247751377	81	36	54	72	42	32	70	46
KIF1B	7.524683934599707	7.537168515941087	200.00830228096407	0.020523415218242268	0.02457323510736446	-0.0012002055378816316	0.9907464517046637	0.9934163142359341	0.9976044585398781	415	73	355	360	96	181	193	237
SART1	6.1239508028447025	6.204527994623719	77.64938987719903	0.02071894177589443	0.06368225905271056	0.005378496231636368	0.994481863460146	0.9822100525291187	0.9959083699983945	223	20	130	159	27	73	61	112
RILPL2	5.384714645864796	5.482069231264498	47.54453731309623	0.020756086046654323	-0.18199332125318493	-0.023823303796139308	0.9947474496966591	0.9525087692887306	0.9700824968867031	63	29	116	44	27	37	47	46
RP4-568C11.4	1.2902825467516998	2.177650107788329	3.6712420222336526	0.021011257867438914	-0.6432582506602434	-0.012127524824241731	0.9998347940238835	0.9407883517926798	0.9589695229793773	0	3	3	11	3	5	1	1
SRFBP1	4.680716904732652	4.849303843067569	29.42068305279188	0.021024352703806197	0.010611840802442981	-0.0013227067066924618	0.9949408904812816	0.997866651271896	0.9976044585398781	55	5	38	77	19	37	23	28
NOMO2	3.9843917433084277	4.135989864790147	17.11280362901494	0.02132787663273205	0.09428158030416219	0.005895294704257022	0.9947474496966591	0.9816392215112903	0.9926873515461185	49	4	28	28	8	17	22	15
NDUFA13	3.9708892105618174	4.108421623971215	17.142503965305966	0.021435078470368785	0.09876426625145426	0.006764076165827724	0.9949440772324171	0.9814550133255945	0.9905903965004156	45	8	19	26	8	24	15	13
GLIS2	4.387786038302195	4.563428149696047	23.364370141308207	0.021516464634416275	0.03274384750658234	6.078240659766653e-4	0.9947474496966591	0.9953402864454294	0.9979617236033069	90	5	39	34	8	19	26	29
RP1-78B3.1	3.6797313366612845	3.8426956506229653	13.747603679723813	0.02157731986266681	0.043373385909627395	0.0011380224744484114	0.9949440772324171	0.9934271436513021	0.9976044585398781	45	5	16	21	6	15	15	12
GTF2E2	4.745093802788981	4.819884219433392	29.15228882951365	0.02161563572659897	-0.03684089084484168	-0.006996379049454459	0.9946032808541465	0.9925671071993102	0.9917941995630681	53	10	43	53	20	21	29	37
NMNAT2	1.4046544624692254	1.9706080847171994	2.6458332508400413	0.021634329240044062	-0.20547531840559072	-0.005110067005451957	0.998075491014771	0.9791478053836911	0.9887614540848269	8	2	1	5	1	2	3	2
LRRC37A16P	3.0005864583460995	3.2282888736510227	8.4849932327416	0.021655208100753644	-0.07032717716375032	-0.005573571398565007	0.9957193353850204	0.9904909148033451	0.9905903965004156	12	2	18	16	6	7	7	11
POLRMT	4.064042703398585	4.406747571729781	20.4186827338534	0.021843316285858602	-0.0021051812777343358	-2.513186569651911e-4	0.9959171507045679	0.9998111039895313	0.9981662486198777	93	2	25	41	6	15	16	35
PPP1R7	5.368885452403441	5.455376772882542	46.74839349239915	0.021861000313828847	-0.10187873109484609	-0.015128021805284617	0.9946353317695286	0.9764854726589066	0.982573282682392	105	30	49	53	29	52	34	44
SEC23A	6.525501310027646	6.548921151228964	100.32579149969797	0.022112973207843434	-0.0010204690482802927	-0.004987772714557832	0.9910758532894405	0.9998111039895313	0.9970185019795518	189	41	157	164	60	92	88	122
PCDHB4	1.9990396455852335	2.465591133973681	4.061419962066703	0.02222792351516858	-0.13192054611803256	-0.005195906536125275	0.9970779751730138	0.9828025435914152	0.9900688364323167	5	1	14	9	1	4	4	4
ZSCAN26	3.490713008894554	3.6788199381186355	12.124324038843444	0.022339151770986054	0.049797668157866855	0.001832072140019355	0.9953154670654956	0.9932189826647789	0.9976044585398781	17	4	24	26	6	12	7	19
SNX10	4.805268898683451	5.343244066999345	45.132325728128166	0.02247281955155318	-1.013259417553275	-0.044365432563281695	0.998075491014771	0.8118643523875543	0.7815391338837164	10	63	55	46	32	34	20	22
PRR14	4.605377743177766	4.775326321158874	27.41598833104786	0.02249092744803253	0.035971024577980376	0.0011391543465886394	0.9947474496966591	0.9947426164724854	0.9976044585398781	91	6	65	33	9	20	33	34
DBT	5.12833173259051	5.247483670153153	39.83782599599919	0.02250125677354073	-0.17412264304993044	-0.02094223378261272	0.9947474496966591	0.9572554547896504	0.9742099392294851	83	18	26	100	25	31	35	45
ZRSR2	5.649740346259028	5.737925864957531	56.583805996075114	0.022628536120881487	-0.1070970978349113	-0.017043334131961206	0.994535000508437	0.9750863435314763	0.9819992286660378	85	19	142	63	40	45	50	68
PLEKHB2	6.928638459276925	7.034314022045678	142.40488174951116	0.022640164640185662	-0.14399066182377396	-0.020822318986695065	0.9946353317695286	0.9639838599603716	0.9742099392294851	173	95	143	215	106	153	95	144
PFN1	7.945984451150081	8.034979811040076	285.7139734187274	0.023021987798680227	-0.12222123308178359	-0.020118516684247394	0.9929685393005269	0.9710344330617244	0.9775343297206537	446	237	284	393	146	289	246	262
PLSCR4	5.617982237926076	5.732489397296541	56.385533088662605	0.023147953249591516	-0.08048101028544966	-0.011708537881912602	0.9947474496966591	0.982083854797053	0.9881564753378228	121	25	137	39	32	43	74	45
ANKRD17	8.304370815534654	8.311693028741303	343.81121113912025	0.023285838217781334	0.023950857280797527	-9.435162968547946e-4	0.9882853526041672	0.9934271436513021	0.9976044585398781	733	139	569	546	178	333	337	371
FAM222B	5.20382618754691	5.304387463230909	41.33752630832322	0.02331910569969846	-0.006852531886545252	-0.0032267450758794777	0.9946353317695286	0.9982488881552635	0.9975093858759697	101	19	36	84	21	22	55	49
CD9	7.025625299873217	7.171834997617856	157.470005421779	0.023418294144382415	-0.29751079056078816	-0.03311017138099562	0.9946353317695286	0.9226132451016565	0.9479049632940885	188	117	148	171	140	113	141	155
GRASP	5.0856293199195	5.29636467173489	40.33922657557345	0.023445625925930115	0.13547315042136063	0.01070715080185162	0.9947474496966591	0.9749592937236112	0.9881564753378228	68	10	123	72	10	20	71	42
PLEKHO1	5.461115467278207	5.586240407242674	49.91527990072212	0.023527574384380197	0.0716576228013969	0.0053617756373586616	0.994535000508437	0.982453034786954	0.9955262211088176	106	12	141	73	18	57	34	66
PAM	7.411521549908536	7.4300683295813625	186.16149754323135	0.023646536478949425	0.0046810287606953395	-0.004976975898690992	0.9889080661226506	0.9984633478508133	0.9971058465881292	327	101	324	315	76	166	199	194
FAM98B	4.522404666032642	4.700551038171256	26.46204498014401	0.0237884570154247	0.1487440192297791	0.011284908171209208	0.9947474496966591	0.9714283490538347	0.9881564753378228	35	12	46	61	9	10	46	31
KIF21B	4.602128331451487	4.901906144694196	29.80731397136899	0.024060595376623133	0.021921909224153185	0.0012930146855643454	0.9949440772324171	0.9971465685084713	0.9976044585398781	68	5	106	48	5	17	30	50
IFIH1	4.906356530254422	5.050609122506698	34.21906086479146	0.024115490651350813	-0.07107903723193577	-0.009042091385411174	0.9947474496966591	0.9840861014779045	0.9900688364323167	56	16	33	107	13	19	42	41
ZFR	7.14947983672613	7.194388140690047	157.60531333651693	0.024204398846183604	0.029105006827952907	3.439885306807183e-4	0.9910758532894405	0.9934163142359341	0.9990004520059033	314	53	298	209	99	153	110	221
POGZ	6.671931356409165	6.723083046132182	112.52676821262006	0.02425038539417802	0.02189738491861525	-0.0013314910811868153	0.9910758532894405	0.9956481308188948	0.9976044585398781	329	31	222	164	48	97	123	125
CRAMP1L	4.10797363305279	4.367638758461261	19.92083230804983	0.024347663567240045	0.0426173056522786	0.001633180632323625	0.9947474496966591	0.9942008475585401	0.9976044585398781	58	4	53	37	3	17	23	24
RPL5	8.999880247188155	9.08777392748995	593.4709159573632	0.024363464487483687	-0.12655634702107474	-0.020430029840406455	0.9922702779047612	0.9705574256427653	0.9763292336068702	959	355	714	548	486	515	512	654
RB1CC1	6.516297132575621	6.602627287948887	103.95245644733374	0.024439607412015184	-0.05220039370982171	-0.010715947245979305	0.9924597328746785	0.9871291687475382	0.9900688364323167	130	26	235	203	68	97	113	93
SETD1B	6.058171319635771	6.224714318906941	78.35513461575347	0.024459651741828913	0.06942603440106541	0.005791460472143515	0.9946353317695286	0.9840861014779045	0.993707251700962	263	17	171	137	17	60	58	137
SCFD2	3.800297139650317	4.1134579725150076	16.641144085810197	0.02451167567966235	-0.060061574581857485	-0.006045752366658008	0.9953154670654956	0.9915660938410747	0.9905903965004156	58	1	21	34	10	17	14	19
IDUA	2.816363236864132	3.2468184275772383	8.059394396762418	0.024604527735268188	0.12249554483391831	0.0050785022505416	0.9959999011876064	0.982453034786954	0.9905903965004156	25	1	22	11	2	3	11	14
CXCL16	6.41065544623814	6.623910923749965	107.4413267388968	0.024724838953865808	-0.2728313653659957	-0.024722662187220707	0.9947474496966591	0.9416814427546111	0.96118372719889	91	112	108	187	46	45	123	119
COL18A1-AS1	1.3385019688699555	2.205038672069573	2.7844344081736696	0.02472768848338001	-0.398822798326286	-0.0071607669877414015	0.9976398156564105	0.9584124049641335	0.9819992286660378	17	0	3	8	0	2	3	3
SIPA1L2	6.641837551039723	6.6708478148428405	108.68477603345387	0.024763875031600772	0.05469084569041936	0.005153657122561547	0.9889080661226506	0.982083854797053	0.9971058465881292	268	39	182	193	45	116	98	120
PCYT2	3.337408997897714	3.616539283865423	11.141671758854136	0.024844402367500136	0.10768939244187865	0.005019984098323564	0.9949440772324171	0.9822100525291187	0.9926873515461185	33	3	17	27	2	12	15	9
DPM3	2.2410369899823235	2.600728280657031	4.9120023769369	0.024979694868762725	-0.11726317006144348	-0.005323190409663274	0.9959999011876064	0.984256125947396	0.9903775760209051	12	1	4	11	4	4	5	5
PPP1R2	5.65710816584553	5.723519968859498	56.38651804679223	0.025034712209471364	-0.09155756212295144	-0.015538331525638232	0.9922702779047612	0.9767155124932471	0.9852350793780235	68	33	90	97	33	35	64	64
HTT	7.207012918840339	7.271560775194886	165.31525617306997	0.02538713763519931	0.03799540123368342	0.002334703722673445	0.9910758532894405	0.9908748545036212	0.9976044585398781	495	55	262	332	49	106	190	224
GLUD1	6.417423349146444	6.462359654901067	94.83900491987792	0.025645535605118203	-0.048984698539654335	-0.012033917075884578	0.990706085461104	0.9852917997177901	0.9900688364323167	152	42	152	130	68	74	111	92
TPM3	8.475574139779088	8.508875696122066	395.46091273273396	0.025728895017599195	-0.006135383275756931	-0.007121174535323901	0.9889080661226506	0.9982379507627117	0.9939064708268109	776	205	679	421	228	423	337	411
OS9	7.740925144394518	7.759465478573897	234.216397420726	0.025994283922045065	0.0023250647343404183	-0.005695414726974963	0.9877710586329338	0.9998111039895313	0.9962183897486692	550	100	366	298	134	216	242	244
CSK	5.27695524116783	5.326415964345337	41.80058909564258	0.026150113917555562	0.04577377277857968	0.0034793365515127257	0.9907654421982776	0.9872064341968825	0.9975093858759697	95	17	77	64	18	31	49	50
STAU1	6.986530907710903	7.010191821635765	138.97488145881425	0.026162506822006375	-0.015154562729474423	-0.008400280820576136	0.9885291735033531	0.9966458810783244	0.9917941995630681	210	74	230	239	70	130	137	145
TNFAIP1	5.442552088879537	5.575265386304321	49.732985579874786	0.026403151124707744	9.344167390083905e-4	-0.0030817373017367226	0.9929428119720036	0.9998111039895313	0.9975093858759697	93	24	117	103	8	50	51	49
PTMS	7.835180018505856	7.883813083210547	255.9361298122326	0.02643631940452548	-0.05192236241447152	-0.013857280183779738	0.9899643339244123	0.9848354305900433	0.9881564753378228	648	163	384	254	110	194	250	315
UAP1	5.447610719722813	5.4922814102004	47.18014822069773	0.026741336366559728	0.02196132598147044	-6.284927318849669e-4	0.9899643339244123	0.9956481308188948	0.9979617236033069	82	18	82	95	23	39	53	52
RP5-1159O4.1	1.6345901383066546	2.259573094682971	3.583898702653505	0.02683212243301053	0.05880797730021027	9.749795999013419e-4	0.9968151955447512	0.9956481308188948	0.9976044585398781	6	0	6	5	4	1	7	3
APPL2	4.767514480843566	4.869149275641823	29.771981777571035	0.026870036184736178	0.04854623868868571	0.0023744487198755194	0.9920244786118857	0.989036459551485	0.9976044585398781	59	13	66	54	8	21	33	40
INPP1	3.6533068457102735	3.8517811814499705	14.10336327962035	0.02689578634413186	-0.05535138500169229	-0.005487242321387758	0.9947474496966591	0.9921182821046759	0.991307880293085	19	4	37	17	10	10	20	11
MAEA	5.001142056122642	5.107501102156936	35.25409961621057	0.027020907800204746	0.09947528532732516	0.008822094716735313	0.9915890797778301	0.9764854726589066	0.9905903965004156	95	12	67	65	9	33	45	34
OSBPL1A	5.317715460971634	5.41494434901362	45.256534584570616	0.02710671547238508	-0.022609963037338445	-0.005510273294271243	0.9924597328746785	0.9961718927217575	0.994180659546559	98	22	42	65	32	57	39	33
CCNT2	5.987612866118371	6.019676399241051	68.68741052330718	0.027214206755011124	0.0348692284956705	0.0017034269855319719	0.9884508159398173	0.9899992592584242	0.9976044585398781	136	25	115	134	33	55	75	82
DDX59	3.6991286345278764	3.885299152745318	14.898266207676427	0.027348595595348565	-0.24844625723377547	-0.018119323635898858	0.9947474496966591	0.9536757889405353	0.9727746916280945	13	6	26	25	14	9	17	13
EIF1B-AS1	1.539360105456	2.2213924840883386	3.286182583144881	0.027378112682904687	0.06296946663051788	0.0013546885320878332	0.9970779751730138	0.9956481308188948	0.9975093858759697	6	2	3	11	0	5	4	1
FBXL19	3.8202450492794666	4.102962635470564	16.240583243455117	0.027477293131677953	0.05214676310285835	0.0022511907588338037	0.9947474496966591	0.9929397786509998	0.9975093858759697	57	3	41	23	3	15	21	16
TTC1	5.6759048829382435	5.819944596828268	59.47722296119195	0.02752746438442376	-0.031147953746014524	-0.006268084517507367	0.9924460452547537	0.9952219034760484	0.9926062062133799	154	8	98	95	44	64	56	55
PDE6B	1.0311635665067973	1.8331727393630723	2.3192314088976937	0.027612856434307113	-0.532552888585931	-0.00947491134367052	0.998075491014771	0.9475575799300008	0.9700824968867031	5	2	7	0	1	2	2	1
KIF3A	4.890554612378896	4.9687218169517235	31.952739762001972	0.027751124522430764	0.07259931623129513	0.005406571423696232	0.9910758532894405	0.9816392215112903	0.9959208411199686	76	10	57	63	12	28	35	38
ZNF142	4.667613053542282	5.004564915324135	31.936132242183294	0.027752625416974097	-0.018098911958396902	-6.177969829517092e-4	0.9947474496966591	0.9976381557680465	0.9976044585398781	133	3	59	71	5	28	35	37
IFT140	4.286515529790799	4.564304057466287	23.10606601934389	0.027872996043308163	0.08361441786811759	0.005806873398702402	0.9947474496966591	0.9840861014779045	0.991307880293085	85	4	52	37	4	15	34	27
ZC3HAV1L	2.0536776177267355	2.6813901551608303	4.795196960567796	0.028003342832553884	-0.21899267785836352	-0.007453645067750969	0.9959999011876064	0.9764854726589066	0.9862201563789315	9	1	19	11	0	4	6	4
MATR3	8.557504566141086	8.580528380313101	415.1113490267614	0.028074213861323007	0.015538337698041015	-0.0027352755549889074	0.9874949676575001	0.9967817050970286	0.9976044585398781	772	160	668	612	269	436	405	399
MAP3K6	5.164991281307784	5.670416218324043	52.12718204191287	0.028475180464683985	-0.2257597625302336	-0.010464147403922592	0.9953154670654956	0.9639838599603716	0.9824080596577094	174	7	204	81	2	45	47	55
GNG2	4.428721119049079	4.59941302620772	25.0963359593624	0.02857916860812436	-0.1879906071891665	-0.017299515880926642	0.9947474496966591	0.9623337538152712	0.9748426156258029	37	16	70	17	12	25	24	18
CEBPA	2.3422679942959075	2.7606875407015328	6.040373655136586	0.028614986573607844	0.10691138113454945	0.0028514109259239018	0.9959999011876064	0.9874227383549511	0.9955630945747783	5	5	9	8	3	1	6	12
ASB7	3.8825367672804347	4.094584971467951	16.309135735278556	0.028688524349384768	0.08980818222234432	0.004745733421093952	0.994481863460146	0.9822828181863718	0.9954144487353841	45	5	28	38	3	17	13	23
ZNF805	4.4223152829647825	4.645444213746375	24.928233372835567	0.02886205366768461	0.2777924149395712	0.021714332352825317	0.9946032808541465	0.940121008044666	0.9700824968867031	65	6	34	52	9	13	17	61
PSMA3	5.845332630297402	5.874111060929788	62.3093424753429	0.02886400852533749	-0.002561412976366603	-0.004117110119099256	0.9877710586329338	0.9998111039895313	0.997377609243983	114	27	98	103	36	57	63	66
C20orf27	2.990999778957078	3.4353073601510378	9.773496752062597	0.028906038176062476	-0.1327013846446527	-0.0065898850361230145	0.9955655877374917	0.9822100525291187	0.9900688364323167	46	6	7	14	1	8	5	16
DENND2C	2.997360450816813	3.488613904058961	9.951202027861033	0.02893938169346909	-0.139708548504051	-0.008929720660354423	0.9955655877374917	0.9819633406359386	0.9881564753378228	27	0	17	29	5	6	11	13
TTLL5	5.358672567462378	5.517791650480672	47.22760305656103	0.028983310493841254	0.044597385088449126	0.0026844730695169943	0.9922427327467419	0.9915660938410747	0.9975093858759697	158	15	98	79	8	36	45	70
PAPLN	4.206276204921476	4.342945992661014	20.672530059315857	0.028989049295461707	-0.050512719203931584	-0.006450879327874619	0.9936818147095478	0.9915660938410747	0.9905903965004156	56	15	21	28	7	21	22	16
COQ7	3.127029661771717	3.3380275096862526	9.256383216561847	0.029081315042415453	0.011601357592739846	-9.829578807061738e-4	0.9947474496966591	0.9981322540316554	0.9976044585398781	28	5	15	10	3	10	7	11
RBM38	3.4139642280807605	3.917080456922585	13.842453021719075	0.029114989160822002	-0.07360311402708201	-0.0032910250719637214	0.9953154670654956	0.9912089859300759	0.9955630945747783	22	2	47	40	1	6	17	21
SLC25A13	3.968064581483828	4.123899829497347	17.532810812891235	0.029128419002615487	-0.17799260804086103	-0.01593873067930801	0.9946353317695286	0.9643130776820478	0.9789740599100945	20	9	49	19	10	16	13	19
SLU7	5.9713690382750855	6.035151428295087	69.71750004265338	0.02913616675588286	-0.03743699020892189	-0.009806916204418616	0.9889080661226506	0.9912089859300759	0.990542399310461	112	19	131	120	50	56	73	78
PAFAH1B1	6.920089931147128	6.951383927498452	133.37985226118346	0.029159034453197917	-0.017650344850886648	-0.008404986899725183	0.9874949676575001	0.9956502065306388	0.991307880293085	242	84	210	209	53	104	129	168
ELF2	5.951057427312439	6.051685629418161	70.2493852514507	0.029172055871566772	0.038489860492562526	0.001968460478884267	0.9912493235458287	0.9921182821046759	0.9976044585398781	106	22	189	100	35	36	91	94
RPS9	7.329688313943724	7.361072885864222	177.74182210127157	0.029266036568152777	-0.02565850260030925	-0.009974039157099615	0.9876417465837222	0.9940376978747442	0.9905903965004156	345	87	215	268	115	148	154	230
DYNC1I1	1.4564170099723244	2.135651824236996	2.9298195449863726	0.029287001733324255	-0.032308833823869995	-0.0010451266306025842	0.99609981439097794	0.9975610800428344	0.9976044585398781	9	0	8	2	2	4	1	4
XYLT2	4.264217642862788	4.568921292083725	23.44562270177127	0.029380305267403626	0.16563174541945494	0.010744240958161289	0.9947474496966591	0.9726730263218574	0.986611169082293	46	8	35	73	3	27	10	42
SRRM1	8.090068273332305	8.114880150568053	299.1870193150942	0.029382694650423823	0.024767784815226925	-8.601681337361987e-4	0.987442522103453	0.9942008475585401	0.9976044585398781	584	92	636	535	142	300	298	307
EHD4	5.711745072155861	5.777384609736152	58.210198235678206	0.029393680013663544	-0.0804655407463573	-0.014983499731406181	0.9910758532894405	0.9791478053836911	0.9860802660642118	70	29	84	141	30	52	54	62
NUCB2	6.774644575732965	6.8626716784422435	125.61922483037793	0.029420314106166242	-0.09531729830821152	-0.016106357002011767	0.9909440112484764	0.9772173936719701	0.9824080596577094	288	48	170	116	107	132	112	110
UBXN4	7.732696640843496	7.771991947517605	237.2810760667253	0.029487715584181808	-0.058417391586103054	-0.01579138289973322	0.9877614653203707	0.9822100525291187	0.986611169082293	319	141	338	367	145	208	225	259
AC098614.2	1.9217788310934227	2.5189069684416676	4.506611862352145	0.029520307646019626	-0.2007353240621961	-0.005886116484252816	0.9968183822509565	0.9791478053836911	0.9881564753378228	18	3	1	9	1	6	4	2
LYRM4	2.341242148840225	2.675115374547002	5.146821027631717	0.029641726635611532	0.078865676472736	0.00212710812243475	0.9947522704664236	0.9908748545036212	0.9975093858759697	13	1	7	10	3	7	4	5
CCDC6	6.674308316030162	6.768067260826008	118.20002463994335	0.029692514396277025	-0.1505988196845617	-0.022172275387056344	0.9910758532894405	0.9609826692171735	0.9742099392294851	213	89	97	168	71	90	135	102
NOP2	4.9997287017425665	5.221799904414604	37.94351407540377	0.029761186618047757	0.0248176464831094	0.001447085773676444	0.9937553210761346	0.9966458810783244	0.9976044585398781	152	5	49	75	14	23	48	50
OFD1	5.461580954208883	5.590711803389225	49.827798990806194	0.030002083333573935	0.07254555994233157	0.006066082439166045	0.9910758532894405	0.9822100525291187	0.994180659546559	132	13	101	112	11	39	63	57
TXLNA	6.8671673977805145	6.901417245224112	128.19086674360804	0.030051591794330437	0.012291890143134207	-0.0029685109218080007	0.9874949676575001	0.9971465685084713	0.9976044585398781	348	66	182	202	44	117	137	133
TPR	8.296277528187632	8.30984025915693	342.8571778400521	0.030236225853342073	0.032878396401775534	0.0012853542688586782	0.9851357789596603	0.9908748545036212	0.9976044585398781	775	117	639	557	166	341	322	381
COG5	5.597937104047145	5.665780897563927	52.96513872824497	0.030399094824689797	0.07874494320287181	0.0073509052637301606	0.9885925165994837	0.9782569264691772	0.9926873515461185	125	16	112	93	19	51	45	72
KDM2A	7.441047717167034	7.5036293719084	194.54327502641377	0.030527799258861052	0.006868152020724176	-0.003182944573405134	0.9883412599536142	0.998016789509602	0.9975093858759697	446	51	478	376	63	150	212	235
SAP130	4.874167400152616	4.954386992654937	31.877508509838343	0.030608988344098923	0.08070147710236213	0.007157304197004173	0.9899643339244123	0.9802779061621221	0.9917941995630681	65	14	67	49	11	29	42	28
MRPS14	3.610875236021174	3.8124468350234753	13.945292644688214	0.03071582962281647	-0.06871797605549605	-0.005904415112579566	0.9946032808541465	0.989515844354251	0.9905903965004156	20	12	22	22	4	6	14	21
AKAP10	5.775717475554294	5.847567679118574	60.85743238267866	0.03071785787063968	0.06697313855142237	0.006333527617109056	0.989721705359734	0.982083854797053	0.994180659546559	95	27	130	103	25	32	73	89
OLA1	5.811256986453496	5.916297572130619	65.01664507906136	0.03072108029122671	-0.1436215659671348	-0.019688372394540264	0.9910758532894405	0.9642000194739514	0.976199543064222	108	36	62	86	55	67	40	72
ZCRB1	5.25763585416729	5.371285137296157	44.49838541899858	0.030769748817108523	-0.275063686200887	-0.03118953878064929	0.9915890797778301	0.9247958168180795	0.9551391547598486	55	30	44	67	37	35	35	45
C1QTNF1	4.388206977324306	4.656684904699382	26.094605472933836	0.030803549883358886	-0.06115607410920905	-0.006417206620803011	0.9947474496966591	0.9915660938410747	0.990542399310461	26	22	36	64	5	31	10	34
PGM5	3.4960822078277745	3.8603871175014666	13.925092664042042	0.03083332446270641	-0.08985624094230667	-0.006299846279091795	0.9947474496966591	0.9871591018768178	0.990542399310461	48	1	20	15	12	6	15	21
RP11-582J16.5	1.2007858742198085	1.9973816303553913	2.2725595440479793	0.030884322866571903	-0.18988991213755954	-0.003117555440845194	0.9958742832420197	0.9819949653406532	0.9905903965004156	6	0	5	9	0	3	2	2
EHD2	8.028760770119444	8.097911987558454	297.7097510870921	0.030922228222152865	-0.08875386598933878	-0.01779628262353474	0.9884618274761563	0.9778693566588504	0.9824022474718603	654	233	300	418	116	258	303	293
ZFP3	3.1735641701816615	3.385882193363583	9.674286091153935	0.03106613592864475	0.14105407882435111	0.007271923945731279	0.9946353317695286	0.9780100895326064	0.9900688364323167	14	4	19	18	4	15	7	8
AP2B1	7.38990153955091	7.403419814452822	182.4470837881655	0.031234995228825727	0.022601791345253953	-4.8385908336574703e-4	0.9846186616483521	0.9943149313723668	0.9981662486198777	376	79	253	342	91	168	189	196
BIRC6	8.275240326590525	8.300478312894473	340.0835199896315	0.03131278156600768	0.0205687622155255	-0.0021458860382334	0.9856807377507574	0.9956481308188948	0.9976044585398781	777	99	666	664	144	303	325	413
SMIM5	1.4185333765178185	2.098887519713227	2.7025663015584716	0.03142814954065263	0.027401957081670057	4.7684749494643087e-4	0.9956838245890972	0.9976381557680465	0.9976044585398781	4	0	7	8	1	3	1	5
AC137932.4	2.1921968500199664	2.8740881183465623	5.655849622261565	0.0314690586936011	0.06765668582903465	0.002246534926867566	0.9957193353850204	0.9947626505086482	0.9970185019795518	12	0	16	16	1	3	3	14
PAQR8	2.582814782331651	2.8271853883652702	6.428339563484423	0.03154311134210434	-0.14947453993515436	-0.006879182815833365	0.9947474496966591	0.9808683833420474	0.9900688364323167	9	3	7	10	6	6	6	5
SLC9A8	4.745849548896151	4.87451497439775	29.876931595824654	0.03154825924387079	0.017679146246763863	-0.0013957293949417747	0.9910758532894405	0.9971465685084713	0.9976044585398781	47	6	60	71	16	32	27	32
CEP57	5.27304026430376	5.3665954801340146	43.03646568359742	0.03213646595417108	0.1395360201142225	0.01480327945526993	0.9899643339244123	0.9623337538152712	0.9860647953086276	76	19	91	72	14	46	60	29
GSAP	4.976195514534222	5.089010896315341	35.81041332020832	0.03216090311227658	-0.1306741804714684	-0.016601447726769174	0.9912493235458287	0.9722610759409123	0.9819992286660378	47	26	82	42	14	21	37	44
DHX40	4.912784409346791	4.969648025174391	32.627452737256135	0.032209469343742574	-0.008076402805925689	-0.003320716098413147	0.9889080661226506	0.9979067957794843	0.997377609243983	54	14	53	54	20	34	30	32
ZNF394	4.242978545767438	4.483138963499822	22.49475600171668	0.03245243806445003	-0.0533528276775722	-0.00563170909027323	0.994535000508437	0.992360442240195	0.9911974040086489	29	12	77	26	5	27	12	27
RYR1	0.907600521361526	2.1825474439299466	2.7650750509747692	0.032520778075827386	-0.02293158320770798	0.0015568596773815023	0.9976398156564105	0.997866651271896	0.9962183897486692	22	0	3	1	0	4	5	0
GNL3	5.927089533273481	5.9841756519131435	66.8375038361623	0.03261424173524562	0.04444392986830786	0.003488988615456705	0.9877308001245122	0.9874401869689016	0.9975093858759697	167	25	81	141	29	44	76	90
SF3A2	5.076049754338684	5.200377961630563	37.61146465534205	0.03268196090635351	0.077787591679331	0.005968415445952367	0.9899643339244123	0.982083854797053	0.994180659546559	109	12	55	87	9	41	33	45
EFEMP1	7.729069448541872	7.81904646966901	243.49718512447896	0.032696114147267794	-0.08391912918749625	-0.014748421294258856	0.9893709857231182	0.9802779061621221	0.9860802660642118	879	91	191	362	137	245	205	252
PRAF2	4.828167564659283	4.9674793083398505	33.343025871280936	0.03270029540104763	-0.2399443023817535	-0.024270698374558464	0.9920244786118857	0.9453047882886668	0.965923772396344	74	28	32	29	20	33	24	29
DNTTIP2	6.4645346776316925	6.5030462551048345	96.90801452205446	0.03279026391589646	0.001457815674574833	-0.00491087305133524	0.9874778279337881	0.9998111039895313	0.9965637962070666	148	47	167	215	37	90	91	111
ZNF680	4.134481626112488	4.369169676011588	20.33075487309036	0.032879655747490244	0.0029139370668408615	-0.0018285396731043335	0.9925587243519379	0.9998111039895313	0.9976044585398781	43	2	35	50	12	13	21	30
ARID4A	6.380498967369391	6.429234230163658	91.78275548877326	0.03291917071771373	0.034504851187098486	8.878583353015682e-4	0.9874949676575001	0.9912089859300759	0.9976044585398781	163	42	206	158	30	83	75	126
RPL4	9.226478374787169	9.260906535728319	666.7664689234795	0.03293563124012884	-0.023647197212311646	-0.010310892337902711	0.9858755754173519	0.9954960945829185	0.990542399310461	1602	320	819	762	431	600	671	707
EMP2	7.429637953814087	7.52713912282269	199.48304490050862	0.03308727566479452	-0.08591688522445756	-0.014666077723794097	0.9889080661226506	0.9800662068914024	0.9855437391959622	443	141	438	198	49	181	213	177
ANKRD10	6.086531726728641	6.1454465585540685	74.71600257720017	0.03309951157378566	0.05519025565882053	0.003936631826653735	0.9874949676575001	0.9828025435914152	0.9975093858759697	152	22	174	137	28	73	66	94
PTGES3	7.82417522596406	7.872924698916608	253.19513851052957	0.03319067287212545	0.016980424322605953	-0.0018626424164294834	0.987442522103453	0.9967817050970286	0.9976044585398781	513	74	363	428	178	274	186	304
ALS2	5.455273612861204	5.512825640903586	47.879719378449735	0.033274328243408806	0.016906136197981363	-0.00140815456610605	0.9877614653203707	0.9967817050970286	0.9976044585398781	83	19	66	113	23	49	40	56
TOR3A	3.200188029164273	3.4019465821131205	9.984580108112636	0.03360791658981244	-0.08261994834402782	-0.005990300195437653	0.994481863460146	0.9872064341968825	0.9905903965004156	29	7	11	11	4	6	10	13
DTX3L	7.241814814415708	7.309365731229892	171.10741432202806	0.03371347913262041	-0.014948474765996955	-0.006612749029366349	0.9877308001245122	0.9971465685084713	0.9930637371276985	227	101	234	406	65	190	123	193
RAB3IP	4.621559994136847	4.72450814741876	27.098017817144104	0.03383176169423251	0.005647718082759671	-0.0016517078956986946	0.9910758532894405	0.9988443281734842	0.9976044585398781	35	12	51	56	13	15	35	33
SETD8	5.210681089366436	5.299441199627711	40.667369244053795	0.03408054015947846	0.05751897016165447	0.004005816326959448	0.9882810909461829	0.984256125947396	0.9975093858759697	110	17	66	80	10	34	44	50
KAT6B	6.500635825321361	6.58650060543764	101.91848937007973	0.034292691982754885	0.03447085881061378	0.0014772103251553155	0.9877614653203707	0.9925671071993102	0.9976044585398781	321	22	200	157	42	71	114	135
LRRC40	3.5595460713679383	3.7105129797069982	12.624031524669764	0.03435564089952957	0.0427742490430588	0.001891709137949529	0.9920244786118857	0.9942008475585401	0.9976044585398781	34	7	16	17	5	12	16	10
SEPN1	6.853327535416091	6.954742383104382	133.51694863727096	0.034498160719152335	-0.051162924177340106	-0.00967005737633328	0.9885925165994837	0.9882068466470206	0.9900688364323167	340	96	149	231	32	81	161	156
CHP1	6.728106598857905	6.848008490695614	125.34549468725763	0.03463695844415556	-0.22754853960205723	-0.028626018562009078	0.9899643339244123	0.9407883517926798	0.96126550880686	143	89	117	183	100	112	94	128
HNRNPF	7.6700331630675596	7.683114175559116	222.30402328402124	0.034807505200585294	0.010151160208282712	-0.0035768606591824706	0.9815019850780279	0.9975610800428344	0.9975093858759697	401	113	376	323	114	200	217	254
RP11-274B21.12	2.4230268421650005	2.9467548645323993	6.374847654724221	0.034959394268955044	-0.060550204268780106	-0.003583965005581048	0.9949408904812816	0.9947626505086482	0.9939064708268109	12	3	14	18	0	9	4	6
TSPAN17	4.426335414217667	4.601023378031249	24.492634569348596	0.03512899031327259	0.08486149041501337	0.005865565651203624	0.9910758532894405	0.9822100525291187	0.9926873515461185	53	14	34	53	5	13	22	45
IRX3	3.3352587252139188	3.728437330897669	12.254626017326423	0.035166419059046515	0.14797270062404955	0.007634429625833074	0.9947474496966591	0.9791478053836911	0.9900688364323167	49	5	18	17	1	11	22	7
RASGRP2	3.853144843881463	4.278902215516809	18.439672847508472	0.03518333703904546	0.017715012315091185	0.001221910490964326	0.9946353317695286	0.9976381557680465	0.9976044585398781	51	2	69	23	3	12	13	36
DVL2	4.1819287383925055	4.365430157888181	20.22093055703663	0.03530437335513508	0.007230827654196582	-0.001725831221494555	0.9912493235458287	0.998621097665356	0.9976044585398781	53	7	22	59	5	16	23	24
PRKAG1	4.802930784611257	4.896074206940492	31.099260923182527	0.035315989173802555	-0.04447071918450202	-0.007523975720825963	0.9889080661226506	0.9912089859300759	0.9905903965004156	52	23	48	48	11	29	21	41
RALY	6.450569874999616	6.503723106795859	96.40261051249378	0.0353968935831777	0.0540526376646653	0.004131711516078066	0.9858755754173519	0.9828025435914152	0.9975093858759697	265	35	200	140	31	103	88	106
RPL13	8.483444255271198	8.514245145724493	396.6565560248308	0.03550962870430724	-0.018839082020011454	-0.010047612471824492	0.9841634437130122	0.9956481308188948	0.9905903965004156	996	211	445	516	218	360	374	448
HDAC6	5.739976718117239	5.825718180994091	59.56770452503931	0.03553591487534284	0.030998488763069543	4.498548205381268e-4	0.9876417465837222	0.9934271436513021	0.9984351041987106	163	12	107	91	34	59	62	61
SMAD6	6.015509938715518	6.606709221051024	102.32796300464554	0.03554525451582364	-0.17312851889759528	-0.006883844389879614	0.9949440772324171	0.9780845160369073	0.9887614540848269	361	11	417	128	5	32	140	130
POM121C	5.782028984652387	5.900397257561799	62.72110375470831	0.035781109239796854	0.025022899079590703	-3.813916407103239e-5	0.9886128612517948	0.9956481308188948	0.9994360211405424	184	30	92	128	11	69	55	67
CDC42BPB	7.365310426714755	7.485288937772238	191.38369979559556	0.035814097576072366	-0.05295590417937474	-0.008508669152778274	0.9885925165994837	0.9882353943694944	0.990542399310461	727	37	355	362	54	172	194	202
AP3B1	6.515888387568474	6.557692858425067	101.12723946269877	0.0358942777047285	-0.02530226022203211	-0.008611861874126953	0.985755610345621	0.9947626505086482	0.9905903965004156	218	45	110	164	66	96	82	122
AC058791.1	4.834139028130177	5.044536747961599	33.660902418037395	0.03592289245004047	-0.038079000331584005	-0.004740688795733087	0.9915794050319251	0.9947626505086482	0.994180659546559	42	13	105	73	6	20	43	40
ZNF595	3.6241884843674055	3.997996553215199	15.060349839228524	0.0366732008863374	-0.01855408001292238	-0.0014339496088213845	0.994481863460146	0.9976381557680465	0.9976044585398781	23	2	62	22	4	14	22	10
ZNF480	3.9036021319162124	4.080906480913882	16.631435684703685	0.036692740879618733	0.15802414274449494	0.010986797469259565	0.9915601902675979	0.9712651740718448	0.9881564753378228	37	8	18	37	5	24	17	11
C12orf43	3.369716879115743	3.607822097474662	11.640944206585608	0.03672962407046448	-0.010337435644857208	-0.002137579159520039	0.9931455220349467	0.9982488881552635	0.9975093858759697	37	8	10	17	3	15	8	11
TARDBP	6.891257731809213	6.9123946667753104	128.96187855875533	0.036891702997718184	0.04997001389096085	0.004951251142556646	0.9815019850780279	0.982453034786954	0.997377609243983	267	47	249	226	56	121	119	159
TAF1C	5.065851821382583	5.250715670157322	39.020369509731204	0.037028400227966	0.05063906867916713	0.003075603240159556	0.990726282748151	0.9908748545036212	0.9975093858759697	132	16	80	53	6	25	37	64
RABL6	5.93807584197307	6.170753452283076	75.42274365990004	0.037045658188535474	-0.03289290429923249	-0.003264818296965292	0.9915601902675979	0.9956481308188948	0.9971058465881292	335	25	96	142	10	41	82	112
ANKLE2	6.738681661632215	6.82198274398054	120.42904828230233	0.03718527609920296	0.011199145865594473	-0.0019930943552449033	0.9874949676575001	0.9976381557680465	0.9976044585398781	349	22	209	230	58	94	123	155
COPA	7.807542406924811	7.829793942338501	246.58130431606924	0.03725879305116358	-7.430715474503089e-4	-0.00555359753905118	0.9815019850780279	0.9998111039895313	0.9960545756515746	429	138	356	358	135	245	229	260
LSM14A	6.949216889751934	6.974771602974198	135.34226663221614	0.037491077616960744	0.035941079518593454	0.002419333925552061	0.9819111881203505	0.9891666578714389	0.9976044585398781	242	63	263	191	66	126	160	123
TBL3	3.2169340130438675	3.5835022340098748	10.717771012154625	0.037704073853484975	-0.03219427459775137	-0.0032262141657481472	0.9935014407937844	0.9964996609127234	0.9961058185126923	25	3	18	36	1	8	10	16
STK32C	1.7476429308088757	2.651166894284302	4.5197675757331695	0.03774562041027158	-0.402873239075934	-0.007762830139422974	0.9954344730408167	0.9579490549630763	0.9819992286660378	36	0	3	5	1	6	4	2
UBTD2	4.400164831151203	4.485735352310179	23.028913600616193	0.038084748416091635	-0.07280199146045835	-0.009486772850906763	0.9885925165994837	0.9827944233360043	0.9900688364323167	34	11	45	30	15	18	26	22
PARP3	3.2646562032540714	3.5552256116470518	11.234501803416268	0.03809011986161226	-0.24149798607134557	-0.014710438984323454	0.9941360131278203	0.9623337538152712	0.9748426156258029	25	2	7	27	11	9	10	11
GNA13	7.344953958191136	7.46822792746974	192.45417275659037	0.03828132992886257	-0.18994552628966646	-0.024340228447878323	0.9885925165994837	0.9525087692887306	0.9698408308810381	250	90	397	142	170	131	197	204
CFAP54	2.199338942317919	2.9237503876448683	6.006157972720863	0.03830605691759499	0.12130128462658825	0.00434945843146224	0.9949440772324171	0.9873716764068236	0.9905903965004156	15	0	23	8	1	6	12	2
TAPBPL	3.009717284199138	3.307722965407722	8.593632109634683	0.038401592060167446	0.10181882939932452	0.004105587212893021	0.992175546942013	0.9828025435914152	0.9947933664685278	24	2	16	19	2	6	8	15
ZNF335	4.448323057773283	4.776025927623489	27.089408487873047	0.03855167568248509	0.030378407147069644	0.0020788823881712384	0.9922427327467419	0.9961718927217575	0.9976044585398781	108	7	49	53	2	30	20	36
NUP43	4.452072802866209	4.57942900748948	24.08088903049481	0.03864573168659324	0.06913429684565665	0.00422943186562473	0.9889080661226506	0.9840861014779045	0.9962183897486692	64	7	51	26	12	28	17	30
LETM1	5.695350238667514	5.882709846933297	61.342399720925805	0.03879182308573125	-2.6377536631617454e-8	-1.9994629815707908e-4	0.9899643339244123	0.9999697114705983	0.9976044585398781	215	11	66	166	19	38	69	86
ULK1	5.082490987809252	5.334967802540766	41.172056196437694	0.03886377531397283	0.03593868005485531	0.0023660302833120807	0.9910758532894405	0.995339153718258	0.9975093858759697	75	9	123	100	6	23	49	61
POLR1D	5.7990743156684	5.889042100893394	63.476386018497344	0.03892684087913726	-0.07508645602889004	-0.012762790034769043	0.9874949676575001	0.982083854797053	0.9881564753378228	85	26	98	87	54	71	43	66
PFKM	4.669118177246305	4.9301498727553685	30.984651916501495	0.03897529770145105	-0.02330480693188371	-0.0029926558058664095	0.9915794050319251	0.9971465685084713	0.9972913432091962	98	3	29	71	20	37	20	36
COL6A1	9.103859320256324	9.181463503565363	628.875992844983	0.03906420731637994	-0.07693031798023976	-0.014640574419727943	0.9871523024077415	0.9819633406359386	0.9862201563789315	2253	284	486	991	288	542	552	748
SLC35C2	3.841826215483447	4.385448618326362	20.247105433635102	0.03908666559926986	-0.14907529744117573	-0.00864842157901226	0.9947474496966591	0.9791478053836911	0.9881564753378228	74	8	35	49	0	16	26	17
MMP14	8.464862298406512	8.581948968413307	416.9965571503255	0.03913913244965404	-0.13800409569175126	-0.018926908745796233	0.9877614653203707	0.9683755109768276	0.976759612348087	850	199	295	531	379	405	308	457
UQCC1	4.915653512948793	5.034575205341961	33.41016385663185	0.03923192140348656	0.040878415518393156	0.0012625913126294334	0.9876417465837222	0.9915660938410747	0.9976044585398781	58	11	67	88	9	29	33	43
AATF	6.413834992091207	6.450497506521049	92.98681633474484	0.0393163153794278	0.06575778940646075	0.007166521955701598	0.9815019850780279	0.9802779061621221	0.9943942555003042	239	32	173	141	39	96	80	113
BAZ1B	7.833372987813097	7.8720849835309545	252.39859229533766	0.03935674643434314	0.01861256818640451	-0.0014966643719549816	0.9815019850780279	0.9956481308188948	0.9976044585398781	644	65	377	469	141	250	257	255
C1orf109	2.5344382816428586	2.9622146671134635	6.491451069772583	0.03941514869198738	0.25364791969135475	0.010333606856824978	0.9946032808541465	0.9639838599603716	0.9823379448881439	22	1	8	10	3	2	13	8
NUAK2	2.662838049309081	3.1019775342492135	7.1491949286385115	0.039578485313150155	0.05226370950339977	0.0015920426740954154	0.9946032808541465	0.995339153718258	0.9976044585398781	31	1	7	15	2	10	4	9
CTA-243E7.1	4.616624660273345	4.754781752741595	27.23379988810169	0.039636626433959626	0.06537206753433102	0.0036820831556541155	0.9877710586329338	0.984883311867026	0.997377609243983	57	5	67	45	13	30	26	29
RRP1B	5.6494875663001025	5.709930319356903	55.47442134646958	0.03973387434063036	-0.011333505579498583	-0.004914838590254477	0.985307776008429	0.9976381557680465	0.9961058185126923	116	35	67	99	21	43	46	79
CIC	6.852159961343921	7.004810587287909	136.4144989521673	0.039974572559086	0.0037091018904915588	-0.001180728311418059	0.9884508159398173	0.9998111039895313	0.9976044585398781	461	35	299	257	24	96	117	215
LSM14B	4.4466743472463275	4.552574966282471	23.609515816421755	0.039983863167656716	0.09440947626589449	0.0073596094282753835	0.9876417465837222	0.9791478053836911	0.9911974040086489	67	10	39	33	8	28	19	27
CYP2R1	2.331682887546178	2.7098427684047213	5.340744348940754	0.039999963813756007	-0.03325562511300197	-0.002437976256869677	0.994535000508437	0.9971465685084713	0.9965637962070666	6	3	12	13	1	6	3	7
MFSD8	3.4098956399448803	3.558032105101774	11.499950992601278	0.04008018949870539	-0.07381965506601561	-0.0057655805259020166	0.9910758532894405	0.9876787571027513	0.9905903965004156	16	6	14	21	8	12	11	9
MTOR	6.277550489117925	6.378832516697893	87.91320479185481	0.04037209239899532	0.04651924367143355	0.003356364582812026	0.9871523024077415	0.9891666578714389	0.9975093858759697	303	31	125	164	22	60	86	134
PPP2CA	6.413211461736388	6.440234204629108	93.06190170963555	0.04039628687092225	-0.005050805450603032	-0.0053492342767863564	0.9815019850780279	0.9982488881552635	0.9962183897486692	144	42	151	163	54	86	88	104
WDR36	5.268889169568268	5.3702760930001885	43.1138155738716	0.040409056580884	-0.010449946233689559	-0.004178385757051546	0.9874949676575001	0.9976381557680465	0.9962353578693809	111	11	43	93	27	39	49	41
DNAJB12	5.450589580068448	5.495311792234592	47.460788689189044	0.04045530167718251	0.014760910314835363	-0.0010946732986894495	0.983847446203686	0.9971465685084713	0.9976044585398781	100	20	88	60	26	44	40	60
NBPF10	2.859059419309979	3.2423133673869518	8.143826419780957	0.040542522479547045	0.16603838095977802	0.00721993155745081	0.9929005606602024	0.9772173936719701	0.9900688364323167	19	2	21	16	1	9	13	5
MBOAT2	4.992713431421101	5.117849903445546	35.69468175468459	0.04060823237782671	-0.00847225873377894	-0.003930952390036491	0.9877308001245122	0.998016789509602	0.9965637962070666	49	9	101	67	16	27	42	40
SMU1	5.914719004673111	5.952910898172951	65.52817386091097	0.04064874456362859	0.04448569246694305	0.0032715206013253203	0.9815019850780279	0.9857508213158932	0.9976044585398781	116	23	114	131	33	66	59	76
GPR153	2.5796835152951516	3.1961473193865326	7.543647339201251	0.040749802873147924	0.05449155335385347	0.002384254012169355	0.9947474496966591	0.9956481308188948	0.9970025343754217	43	1	9	10	1	6	3	17
FAM204A	5.0848516072230066	5.271106601052622	41.4799902524717	0.040759097472699235	-0.1754710934760021	-0.017355911151232035	0.9910758532894405	0.965199662996209	0.9742099392294851	45	33	66	38	28	14	51	50
GNA14	3.6059931225113235	3.828343928246804	13.815048141270196	0.04099190871058224	-0.12645191747187365	-0.009926571950765184	0.9915890797778301	0.9800662068914024	0.9868403080761278	19	8	43	13	5	7	15	18
SHKBP1	5.426519822992704	5.478879882271432	46.522677563022754	0.041033874740551625	0.07461063074884813	0.008070431429760012	0.9833523524254595	0.9791478053836911	0.9917941995630681	99	18	87	83	18	36	45	67
NOP14	6.1022474138378335	6.21827175933093	78.28977108545011	0.041069985034258176	0.1002189729999844	0.010003020304611887	0.9874949676575001	0.9764854726589066	0.9900688364323167	262	17	130	138	27	95	54	99
EBF1	4.417865232441452	4.509382254294641	23.36136212915066	0.041155687777756224	-0.02811897610837203	-0.004918038722231474	0.9876670105516752	0.9956481308188948	0.9955262211088176	54	10	34	26	16	25	18	25
SLC2A3P2	0.5007487839829228	1.5432817153042553	1.3852765310809607	0.04123191367941779	-0.7287500990240648	-0.007941063462621724	0.9957193353850204	0.9298476877451326	NA	0	0	5	5	1	1	1	1
SMG5	6.149402692454239	6.327675799539474	84.28114024497879	0.04123981184661977	-4.173974002617482e-4	-9.270521271858962e-4	0.9883412599536142	0.9999697114705983	0.9976044585398781	361	19	130	151	18	54	88	123
IL15	3.223274441068614	3.476942479518025	10.804854930121486	0.04130988111090189	-0.04430396977212185	-0.003557425225676223	0.9925587243519379	0.9956481308188948	0.9955262211088176	13	7	25	9	6	5	18	8
NOB1	4.6438130506567035	4.745675100234177	27.308178930448868	0.04149837032162107	0.10823882991887328	0.009632979691051955	0.9874949676575001	0.9751943308772618	0.9900688364323167	73	13	42	43	8	34	26	25
PER2	3.4567741103135967	3.90705505672623	14.116922463274921	0.041619944286806376	0.2014799068407559	0.009175521129007309	0.9946032808541465	0.9726730263218574	0.9862201563789315	34	5	47	10	2	15	4	30
KLHL9	4.982435901775898	5.057833747657149	34.718501904181124	0.041769399539552145	-0.018440918516662977	-0.005080726031333498	0.9854473851978847	0.9967817050970286	0.9959083699983945	76	23	49	56	11	26	36	42
TMEM139	1.4761550994485313	2.100765497890475	3.4100385388500962	0.04177686996385685	-0.22893112636993992	-0.005971129674266384	0.9949408904812816	0.9794650947998564	0.9860647953086276	6	1	1	4	5	4	3	1
GRHPR	4.606727643062826	4.743636831063925	26.906977374888502	0.04180168645074667	0.09298418030919184	0.0075310911518206595	0.9876417465837222	0.9800662068914024	0.9905903965004156	71	7	36	64	10	17	31	40
FMNL1	5.831543071287954	5.9601875839264284	65.6141782906753	0.04181593798101714	-0.029593620721777843	-0.0060026392429779465	0.9875506664477232	0.995339153718258	0.9926873515461185	138	28	205	66	18	44	61	96
RP11-568K15.1	3.092704519609748	3.3816343291138398	9.733401577475773	0.04184013748967094	-0.050709747864732146	-0.004510503448739886	0.9916981801122059	0.9947626505086482	0.9926873515461185	23	8	15	15	1	11	8	9
TMED4	5.651402086524962	5.717424979977907	55.24784957646702	0.04200201244539854	0.06752447439327605	0.006004622248717531	0.9836564915138112	0.9819891485752789	0.9955262211088176	108	25	92	123	16	60	57	53
STAG2	7.240552241133251	7.298177246466004	169.83924865451547	0.04232574760509232	-0.04685340142169753	-0.011880638070384851	0.9819111881203505	0.9873716764068236	0.9900688364323167	262	52	360	225	126	139	169	194
KLHDC4	4.675379597441316	4.80864589543908	28.258151297704995	0.042353176206593096	0.056137100962343985	0.002928440418475762	0.9874949676575001	0.9875318647931389	0.9975093858759697	84	7	65	34	11	24	26	40
RGS5	6.602114603836384	6.988832345121462	137.04637482159927	0.04243754316332599	-0.515839111623355	-0.03015666742813636	0.99349925296792585	0.9013982085244486	0.9329038761339068	69	58	654	83	77	58	135	138
TGFA	2.970151619470594	3.3960135085356424	9.444571053598608	0.04244790182866928	-0.31717389836697857	-0.013849301773234448	0.9946032808541465	0.9537044500580352	0.9742099392294851	7	3	12	45	3	10	6	9
MRPS16	4.839636582255267	5.0130279561956606	34.54181901883303	0.042516653619563076	-0.3627253712176487	-0.0322552362802685	0.9907654421982776	0.9135402122002843	0.9449665634573253	69	28	18	49	25	21	30	35
RP11-395G23.3	0.3886868559521553	1.5638235913426224	1.2231788299295447	0.04257723438140533	-0.7479901028790688	-0.005935691831187572	0.9953154670654956	0.9297121007654437	NA	7	0	0	6	0	1	1	1
TCF20	6.453870497721992	6.542834265086107	98.71861533607134	0.042646031367029276	0.06810148122830682	0.006619955569177448	0.9845304943506874	0.982083854797053	0.9939122035786132	264	27	209	196	26	70	127	116
PSMC1	4.6584009500428145	4.839478525437643	29.621880164385967	0.042686645654023934	0.039224875701794476	0.0010152448733158396	0.9885925165994837	0.9946427013358715	0.9976044585398781	66	6	44	35	26	38	15	36
APOL3	5.754612102427324	5.888618521109486	62.117092904005474	0.04280621534773515	0.007472353008241019	-0.0014949867839435737	0.9874949676575001	0.9982488881552635	0.9976044585398781	124	16	205	77	21	53	79	57
GNAL	2.0685645688052072	2.5408785299216943	4.615037034151992	0.04290757931358724	-0.29561004339941976	-0.009999157680425358	0.9947474496966591	0.963881406438975	0.9815045537317612	2	2	12	13	2	4	5	3
XPO1	7.750217842421503	7.813011013682358	243.2961017067492	0.0430533965147851	-0.053760130557231944	-0.012507146606920837	0.9828878495986467	0.9850493749690757	0.9887614540848269	363	88	263	561	174	224	249	236
MICALL1	4.998897523377956	5.243661984037221	38.41363247429125	0.04307680866843468	-7.959920212583418e-4	-5.543704772644681e-4	0.9889080661226506	0.9998111039895313	0.9976044585398781	155	4	54	84	12	33	41	46
PRKAG2	4.70800138405232	4.789121388958569	28.520379145720923	0.04308781595034516	0.006102867295143053	-0.0019235919251714153	0.9854473851978847	0.99858059194294	0.9976044585398781	55	18	42	52	9	29	26	30
MPZL1	6.561098606053635	6.677970384998562	110.83609760514852	0.04312819747418653	-0.19194829619549875	-0.024649996001435078	0.9876417465837222	0.9510763370625476	0.9698408308810381	216	75	67	182	75	70	108	129
ZC3H13	8.399614946442867	8.410839220657936	368.95170261854145	0.0431686706502183	0.025534226642756015	1.9813292383610587e-5	0.9773333437232373	0.9934163142359341	0.9994982095303494	743	171	538	542	209	348	365	405
CDKN3	1.6209733418625092	2.2444841796250126	3.797268070860195	0.04318808742510088	-0.025305468364858762	-0.001496371821750936	0.9947917196018834	0.9977323224791967	0.997377609243983	6	4	1	8	1	6	3	1
HOXA5	2.805646359509729	3.11685915121338	7.8362353975072265	0.04343449416576121	0.10662326791348106	0.004410321824753435	0.9922702779047612	0.9848014341673977	0.9917941995630681	19	2	6	14	6	7	13	4
PSMC6	6.125813686827081	6.155959247965246	76.02464338264596	0.0435396903910341	0.022482811102595087	-4.352348159022444e-4	0.9800411629031873	0.9950610017225319	0.998545942299827	129	38	147	117	34	76	72	81
SCARNA2	6.891100680337312	6.926046581370148	130.3317461284008	0.04359442206761135	0.08339788307944838	0.012665064048352945	0.9799297901905298	0.9751943308772618	0.9900688364323167	281	54	190	246	57	81	141	196
RP1-225E12.2	1.822099338698485	2.5476789398522226	4.817378866008896	0.04370580915727439	-0.5676666004796386	-0.014062663920945167	0.9953154670654956	0.9353517126194748	0.9603870559001683	1	1	19	5	5	1	6	4
MPZL2	6.095499550662915	6.257111855694078	82.13378889488524	0.043759803102637336	-0.2687419217675365	-0.027576372112627978	0.9889080661226506	0.932419347010017	0.9603870559001683	72	52	70	256	43	69	72	75
UBIAD1	2.4062228080851544	2.925492066488878	6.2092030353634025	0.043760036686814253	-0.17802001367381623	-0.00846151911976341	0.9946032808541465	0.9791478053836911	0.9862201563789315	15	3	9	21	0	6	5	7
UBE2D1	4.721222159059373	5.17157285690903	39.77385475843763	0.04379509238547957	-0.8587947737534681	-0.041920650161798335	0.994535000508437	0.8319266236633989	0.8314802163113099	14	27	42	39	58	32	19	22
FAT1	8.015717225902177	8.051296611734184	285.96553806399567	0.04386003903165275	0.02556667839387148	2.0390587085759485e-4	0.9794258107257817	0.9943598252747419	0.9994982095303494	906	100	412	434	122	213	319	351
PDE7A	5.575197354475292	5.712180611124399	55.361427401133916	0.04398883306852549	-0.04224967618442614	-0.007079810777462035	0.9876417465837222	0.992360442240195	0.9905903965004156	140	13	117	45	41	61	56	43
RP11-1114A5.4	2.4256960769100484	2.8070915692427696	6.005722611903368	0.04403786170313152	0.1037566674717527	0.0033174673764981132	0.9932269634469283	0.9873716764068236	0.9948456040219293	13	1	12	5	5	9	6	3
WAPAL	6.735809356043275	6.77176828305929	117.01937076334923	0.044120250265091414	0.026646680467492606	-4.548224742411006e-4	0.9799297901905298	0.9934271436513021	0.9981662486198777	182	45	268	196	54	116	104	136
POLD2	4.033521043005836	4.242012285920111	18.36575751708013	0.04421772143232529	0.03268766275216364	7.549046040898612e-4	0.9889080661226506	0.9956481308188948	0.9976044585398781	76	5	19	31	6	21	17	19
UPF3A	6.215221292066316	6.263601318310354	81.71062611365811	0.044234633306336806	0.023687864720844554	-6.897151034391361e-5	0.9815019850780279	0.995300580038364	0.9992089361696116	237	28	115	110	45	64	97	89
LRFN3	2.9497213510266476	3.3147984800909818	8.608507982107692	0.0443049340965368	-0.02058055051049331	-0.0023633235946360145	0.9916981801122059	0.9976381557680465	0.997377609243983	31	1	9	23	3	7	11	9
NGRN	5.003048776461503	5.158712369990715	36.789446296232406	0.04444007048631488	0.05184050468308596	0.0028343177377930366	0.9874949676575001	0.9899056015111691	0.9975093858759697	80	19	54	91	6	42	26	46
TCERG1	6.750209297913041	6.830681776861391	121.03409078308823	0.04446051804257516	0.05128586461174296	0.004041630253833586	0.9833133170094349	0.9857508213158932	0.997377609243983	339	25	235	240	45	130	122	120
MAPKAP1	6.147818475901058	6.1998011716071595	78.10647982048009	0.04473615295740877	0.01202625743885469	-0.002278388116706794	0.9815019850780279	0.9975610800428344	0.9976044585398781	238	31	88	118	39	79	75	81
STX6	5.860925350292447	5.93372355879836	65.17643597316125	0.04476894265687638	-0.05673808796433277	-0.011808846069276529	0.9846288783267233	0.9847871018641428	0.9900688364323167	73	40	135	115	26	66	59	63
DDX50	4.481728554972008	4.630753181163851	24.85971275577299	0.044922585740517766	0.10525483384294732	0.008592783219854244	0.9874949676575001	0.9780100895326064	0.990542399310461	50	5	45	52	13	16	22	44
RAB43	1.7302077841600785	2.244746515126588	3.4620768224901854	0.044990348448043366	0.08707111322394405	0.0018523496257755773	0.994535000508437	0.9915660938410747	0.997377609243983	4	2	10	4	1	1	6	4
RBBP8	5.735580278084429	5.784298799136611	58.42060911206228	0.04509833267088491	0.044125706489465184	0.004092320334958231	0.9815019850780279	0.9875318647931389	0.997377609243983	125	25	71	101	33	51	76	50
MCM10	1.621098837260831	2.2874026351727927	3.6657724089907284	0.045128671974391195	0.5695155574256296	0.013664122138766837	0.9947474496966591	0.928361615187122	0.9649044102243303	11	1	2	4	2	10	1	2
SMIM14	6.002769255407461	6.115944317369491	74.93931791960641	0.045257484927576225	-0.1754718885882718	-0.023122319479171437	0.9866725815770676	0.955541070193274	0.9720863937311077	105	62	140	63	37	68	74	60
ANXA1	8.3616339237631	8.402145001094615	366.4514308033621	0.04533853250821555	0.020728570321978092	-0.0014453003683551156	0.97958151368102	0.9956481308188948	0.9976044585398781	681	148	397	743	227	411	339	343
FBXO34	4.827006077236318	4.931807308614793	31.587787746417003	0.045459158269096724	-0.08830937305531882	-0.012528205811136704	0.9874949676575001	0.9807050762360541	0.987778083535131	34	11	58	73	20	25	28	39
SRSF2	5.204320341639771	5.340316387802159	42.361612854788866	0.04550425711794929	0.07592678060497698	0.005063431845609977	0.9874949676575001	0.982453034786954	0.9955262211088176	82	26	94	53	10	48	23	61
MAPRE3	3.896183271498794	4.104562259403513	17.292258907262983	0.045878940535257366	0.16620770589248562	0.009931124287286064	0.9889080661226506	0.9726730263218574	0.9881564753378228	29	12	33	19	5	29	9	15
XYLB	2.765249369229893	3.0353920635242435	7.132229349880888	0.04598785341520116	0.0597667940045103	0.0017279464810469021	0.9910758532894405	0.9932189826647789	0.9976044585398781	21	2	7	13	4	9	5	8
MAN2A2	6.129416133131553	6.251115122119657	80.05201550300657	0.046003427059648314	0.08520088463047412	0.00817565031528577	0.9848837628075421	0.9802779061621221	0.9905903965004156	245	17	174	135	24	57	72	132
KLHL12	5.084270347350494	5.15233683224734	37.21252909519318	0.046006874189286125	-0.010150077589555483	-0.0034897110585848596	0.983847446203686	0.9976381557680465	0.997377609243983	89	19	40	59	20	24	45	43
ZNF75D	4.121078167259705	4.309901023856239	19.97844841727943	0.04601767461360432	-0.09942701508525172	-0.010263692787124228	0.9884851921446852	0.982083854797053	0.9881564753378228	54	15	39	18	4	14	19	25
FRMD8	4.418536884775212	4.705696775936349	25.651231860445563	0.04606743658951215	0.06464195456506877	0.004384415599226668	0.9889080661226506	0.9891666578714389	0.9955262211088176	92	5	55	50	3	23	22	39
PLOD3	5.246035948730608	5.413864680900049	44.05733518737947	0.04618441316709635	-0.02747657548924666	-0.0043528330651125295	0.9876417465837222	0.9956481308188948	0.9959083699983945	169	19	39	89	10	31	40	65
RP11-405O10.2	3.549172008576412	3.66941659486042	12.59683006435305	0.04621518735566541	-0.11110602805410173	-0.008613093660906701	0.9882497453988679	0.9808683833420474	0.9900688364323167	21	8	18	16	8	10	12	13
PARD6G-AS1	1.5338081479563677	2.4942878227954837	3.8048440070394713	0.04629144473815408	-0.4102921892522095	-0.00768514869620694	0.9947474496966591	0.9584124049641335	0.9819992286660378	9	0	4	23	0	2	2	7
WDFY3	7.650196079799048	7.691030996474565	222.15373407956326	0.04637930700922279	0.033057068264345714	0.001002421283865993	0.9789887216469142	0.9915660938410747	0.9976044585398781	535	61	511	353	91	215	228	235
U2AF2	6.237205330013327	6.338123780982299	85.51265806591854	0.046387340162123446	0.03466727503562759	0.001529457543435243	0.9836564915138112	0.9932189826647789	0.9976044585398781	257	15	137	155	44	72	73	123
BLZF1	4.503083355400052	4.653440170862454	25.21763465561886	0.04670180852676482	0.07518181011411085	0.0053137351196735115	0.9874949676575001	0.9828025435914152	0.9943942555003042	68	6	29	61	11	16	34	31
TRAPPC11	6.029589766620291	6.061719424851799	71.18868903046057	0.04702966974200559	0.034122636441714885	0.0028459878324718457	0.9789887216469142	0.9908748545036212	0.9976044585398781	124	31	118	114	40	64	85	66
CCNL2	7.0566988371681125	7.168299890073879	153.28596724804768	0.04703731695178929	-0.006905959623683359	-0.003399278554487703	0.9842719895951293	0.9982488881552635	0.997377609243983	437	37	367	313	33	141	161	162
SUCLG2	5.2474875801254814	5.329301966919017	42.880082541925496	0.04709763798684855	-0.16045164300536	-0.021923758905538708	0.9845495421091872	0.9579186071752213	0.9742099392294851	69	31	72	41	25	33	39	46
INF2	6.439896133224199	6.579163539330905	100.97862783247	0.047127919582055935	-0.028795206875032005	-0.004737089326665959	0.9854473851978847	0.9956370694987945	0.9955630945747783	409	25	126	216	25	90	104	111
LARS	6.908024569030542	6.967386933212059	133.95567083846862	0.047190315722341905	0.061213259267210766	0.0060248955416630605	0.9804282836280734	0.9822100525291187	0.9955630945747783	317	35	181	262	78	152	97	164
DDX6	7.694798753180754	7.734001561017374	230.73316681529977	0.04737068634486176	-0.029597813478075424	-0.010602043861362992	0.9791409988631741	0.993225602892373	0.9903828249807678	312	109	451	299	149	209	226	246
FAM105A	5.038431343733392	5.121879136086329	36.65489294528892	0.04740930479050931	-0.07874446553076096	-0.012261042388298872	0.9848580455803378	0.9819891485752789	0.9881564753378228	50	24	77	45	17	35	27	43
ZNF154	4.138006871407153	4.323705386068536	19.688013566898587	0.04752773506271014	-0.02108568740247397	-0.004184785574806028	0.9877614653203707	0.9971465685084713	0.9959083699983945	50	5	59	18	8	17	21	22
KIAA0195	5.5612635117490825	5.6759830266064695	53.09896764213083	0.04764107179644084	0.06890755583405393	0.0055088607357166915	0.9836002532106329	0.982297977876374	0.9955262211088176	181	16	103	80	13	56	49	62
ZCCHC24	6.14054580202294	6.194867403336869	77.71526390438824	0.0476856519372196	0.04943161338578245	0.003909219485592812	0.9803355224340274	0.9850523277239019	0.9975093858759697	231	30	134	92	33	67	97	75
SLC8B1	5.376224742798029	5.562007120458355	49.435327450056526	0.0478025989349712	0.07141529135259625	0.0047940353452933055	0.9874949676575001	0.9847871018641428	0.9955262211088176	113	30	73	103	7	22	65	72
WDR41	4.800079530676567	4.876072540682319	30.353509941963793	0.047911459125925315	0.05976600996981499	0.005275308267645937	0.9833627092918229	0.984256125947396	0.9958301638310798	52	16	57	48	12	24	42	27
ZNF214	2.282304092472991	2.719393180678122	5.487328298603089	0.048020538879702264	0.1768541902263627	0.005658572434051022	0.9924597328746785	0.9793338659247639	0.9900688364323167	17	1	8	4	4	10	4	3
TRMT44	3.120388743038663	3.6756884152836933	11.35059314829333	0.04811817402456649	-0.17199252665058382	-0.00905023774436421	0.9925587243519379	0.9778693566588504	0.986611169082293	36	0	19	39	3	9	11	14
XYLT1	4.702736754396687	4.858507998719021	29.198334721227795	0.04816506676310358	0.11151047396661913	0.009093290329276619	0.985757572335761	0.9764854726589066	0.9900688364323167	81	8	71	41	8	19	30	48
NCL	9.648917698266155	9.67497194226602	886.3761494806433	0.04828181894389487	0.01994052578982426	-0.001721007468472438	0.9764641537273169	0.9956481308188948	0.9976044585398781	2562	381	1021	1384	420	882	791	1012
UACA	7.18043180573289	7.227616769683334	160.64394361784247	0.04847610135189546	0.028463267908895754	-3.0436491821613137e-5	0.9787176314043246	0.9934163142359341	0.9993360539551887	407	47	378	209	69	153	150	189
BCLAF1	7.367275234627961	7.39115633505987	180.99814484593338	0.048674822263819535	0.02510464096165025	-3.385571691066187e-4	0.9764509121493236	0.9934271436513021	0.9981662486198777	316	84	398	253	79	159	196	195
STXBP6	3.6068858811668263	4.091372770027905	16.62814211971783	0.04876367201206132	-0.45979896103886336	-0.021451812294884666	0.9922427327467419	0.9239212717276148	0.9551391547598486	18	1	76	14	13	13	12	16
ACADVL	7.530492584842383	7.606332479281879	209.17798390837456	0.04881756876699177	-0.008181806412350194	-0.004936856198901801	0.9812902865015661	0.9979067957794843	0.9961058185126923	699	79	443	260	55	184	183	269
AMOT	2.38638521025068	2.9469934026470397	6.240429424020688	0.04884116486283366	0.3651097924420462	0.013422447565523672	0.9924597328746785	0.9502643314094132	0.9742099392294851	25	1	10	8	1	4	16	3
RP11-83B20.2	0.05876057035921382	1.5204612490548965	1.2437532482812848	0.04884523845701097	0.8189979565598803	0.007248004974590503	0.9953154670654956	0.9298476877451326	NA	6	0	0	2	0	0	6	0
SNX12	4.801933338023129	4.995490267328563	34.41348609466434	0.04906468386261877	-0.3148672431536359	-0.02673544451868087	0.9877614653203707	0.9306888194673119	0.9551391547598486	58	34	30	29	22	34	18	33
CA13	2.4482676076152763	2.9421236196795446	6.498066214987724	0.04927083216147422	0.3192634984249237	0.011596703649053125	0.9922702779047612	0.9572554547896504	0.9789740599100945	9	3	8	19	1	2	16	5
ZNF470	3.3457234660973016	3.585310806760818	11.007028451050122	0.04941434539079516	0.025844384202898547	-3.042349345053124e-4	0.9885925165994837	0.9971465685084713	0.9981662486198777	36	4	25	11	3	8	11	16
RP11-1277A3.2	2.0211694375332967	2.998442171122647	6.178285991863803	0.0496353903645662	0.03892977997791615	0.0025218793684702763	0.9947474496966591	0.9971465685084713	0.9955630945747783	35	0	10	11	0	9	1	11
SEMA7A	2.844155605064663	3.28437417610468	8.364478915738598	0.050083665686354174	0.2450296515406436	0.01122850180249797	0.9910758532894405	0.963881406438975	0.9819992286660378	20	1	14	23	2	3	17	10
BMS1	6.211150468698028	6.321531612333565	84.20227832903397	0.05016930251262439	0.0819072351447919	0.00793486716767344	0.9815019850780279	0.9803576653181434	0.9905903965004156	260	19	170	157	23	99	77	87
JAK1	8.312402542328561	8.322486005063107	346.7122915015916	0.05023237646173444	0.03922550298662656	0.003939148002413399	0.9730683877580619	0.987258708235639	0.9975093858759697	666	143	569	528	197	329	350	378
SWT1	4.263618907906407	4.398617494725377	21.43718185930362	0.0503630035431153	0.0032130527599598824	-0.0016761608618643409	0.9858273776100275	0.9998111039895313	0.9976044585398781	34	6	39	31	17	23	13	28
FAM107B	6.8400494535120515	6.906756133762254	130.0767566770889	0.05042835117983344	-0.0885683510960821	-0.01692293107005097	0.9804282836280734	0.9777181721740351	0.9824080596577094	156	89	194	177	78	123	129	116
UGP2	7.245792953826157	7.29201915219443	169.378403610141	0.05043922728084014	-0.034422290885130005	-0.01050122049020699	0.9789887216469142	0.9915660938410747	0.9900688364323167	201	91	243	356	91	159	167	171
WISP1	5.1706461577461456	5.485131686383624	46.17979316658479	0.050511683932241064	-0.2087665648772054	-0.014143563741560223	0.9889080661226506	0.9623337538152712	0.9818146729566929	100	19	39	197	5	32	44	55
CCDC107	1.3323360048245094	2.172963060745548	2.7233633593264894	0.05053836909884082	-0.33802181570257184	-0.006260330758495123	0.994481863460146	0.965199662996209	0.9852350793780235	12	0	11	3	0	2	3	3
MKNK1	5.847866472829784	5.92354248361697	64.51393571131953	0.05063302119649038	-0.037225826381900654	-0.008865405937550558	0.9815019850780279	0.9915660938410747	0.990542399310461	97	26	163	71	38	61	49	81
PIP4K2B	5.651744104271937	5.71444236121348	55.09061116314335	0.05076920104530392	0.10816104593959158	0.013297570673121146	0.9793073018897606	0.969046262738927	0.9887614540848269	118	22	111	94	18	43	77	55
ABHD17C	4.14143739233176	4.295876801139369	19.848574933011292	0.050788214042454004	0.05569811722788695	0.003317273302515519	0.9874949676575001	0.9908748545036212	0.9972191002487463	26	11	28	42	9	8	29	25
LILRA5	2.7830567297472593	3.2727210632121073	9.516534853933559	0.05104879743321977	-0.7823479349376683	-0.028616243671042138	0.9947474496966591	0.8815212866632871	0.8976660567588445	2	9	28	10	6	4	5	10
RP11-697N18.3	1.7525171972608586	2.3535194984841	3.973589388635262	0.05106073189918672	-0.06610185193514329	-0.002482125616537346	0.9934644229962275	0.995339153718258	0.9955630945747783	12	4	4	5	0	6	2	3
RPL36	7.16404677100182	7.217606222792666	160.37946938919586	0.051079529686018095	0.03216202082173309	8.323118392428387e-4	0.9791409988631741	0.9925671071993102	0.9979617236033069	333	91	165	313	68	158	110	224
FAM46A	5.622172556037159	5.703859400436257	54.39849869785593	0.051250386726557705	0.0695882163847224	0.006032643342562994	0.9799297901905298	0.9819949653406532	0.9954011872951135	106	17	93	140	18	47	49	77
POTEE	0.7909897958438431	1.7205180760421452	1.7975511562577582	0.05125935520159022	0.45960849647987373	0.007073021062550653	0.9947474496966591	0.9548306316516724	0.9814333138590584	5	1	1	4	0	0	5	2
KDM3A	6.729270325081281	6.838467441893765	121.88469243766501	0.051456328657640896	-0.006103165075681282	-0.0038312994013926867	0.9815019850780279	0.99858059194294	0.9971884533598339	251	41	374	194	27	117	103	150
RSL24D1	5.484657427298318	5.600707709892576	52.2538953749095	0.05150227232706661	-0.2497786241344865	-0.029099378121719165	0.9847687634900145	0.9341529951903447	0.9602072523523068	75	39	40	87	37	40	47	50
YBX1	9.158301618547892	9.205751015374696	642.3909628097907	0.05155046534645502	-0.008681080711107998	-0.006902244318666934	0.9780413087027092	0.9977323224791967	0.9933217243640388	1304	333	810	685	443	671	595	631
DBR1	3.141194643696988	3.339898703656597	9.461817741267287	0.05162231992152723	0.10064072960576992	0.005949487206629494	0.9883412599536142	0.9827944233360043	0.9905903965004156	19	5	12	14	5	8	5	17
SMG6	5.8925216465856876	6.0921232871347835	71.12186797280867	0.051746311171963114	0.003569540937173159	-4.044640014790449e-4	0.985757572335761	0.9998111039895313	0.9979617236033069	274	15	150	128	11	69	63	88
XPNPEP1	4.908475497644261	5.166526256790339	36.369014203565264	0.051821158670267	0.12272689632023916	0.009807884616080963	0.9874949676575001	0.9778693566588504	0.9887614540848269	93	7	103	69	5	39	50	28
MCM8	3.1456640010097767	3.4623181961040403	9.7501932063144	0.05191199074140554	0.10032068357148112	0.004161433856360106	0.9885925165994837	0.9835779031279954	0.9943942555003042	29	2	14	26	2	12	7	13
NRDE2	4.397343129036362	4.560514185565393	23.367157217918077	0.051912309497630385	0.1072107730902527	0.007906987892117278	0.9847687634900145	0.9780100895326064	0.9905903965004156	80	5	34	43	8	24	28	23
PRPF19	5.092143089667664	5.281009046756429	39.74631392350925	0.05194115162957358	0.00429930683316159	-8.046892254913299e-4	0.9860877740851344	0.9998111039895313	0.9976044585398781	137	12	39	108	8	40	41	41
LMF1	2.4470454069768977	3.2389707568967356	7.817705466724128	0.05212267342167895	0.2968347867594459	0.010837532737013713	0.9946353317695286	0.9639838599603716	0.9803522848742671	29	1	18	13	0	1	15	14
EDEM3	6.835604197911459	6.849571507305788	123.79448367860964	0.05244094856353253	0.045997808771930535	0.006186632727325662	0.9734875592391871	0.9828025435914152	0.9961058185126923	250	54	190	209	62	116	126	137
C1R	8.906146419853826	8.960955016476985	540.3906590779516	0.05246765203909734	0.01014413566845723	-0.0030749683250539035	0.9786531887845735	0.9976381557680465	0.9975093858759697	1577	246	603	604	313	577	401	648
PHF11	6.126578836602501	6.189539675461664	77.30530537386134	0.0524695347180198	0.15571784104258296	0.021223267976851402	0.9789887216469142	0.9502643314094132	0.9819992286660378	164	29	147	129	29	98	49	101
UBE2Z	6.2792365367035465	6.322169260818698	85.51774133183048	0.052629792651986425	0.012907092732428078	-0.0020898382742485394	0.9766583433479039	0.9971465685084713	0.9976044585398781	153	52	135	155	29	75	75	110
RNASEH2C	3.797805049847397	4.033151898783443	15.633508084959583	0.052847882786455094	0.12459314633507862	0.007567931737584638	0.9874949676575001	0.9785853838341247	0.9900688364323167	58	3	18	28	6	19	19	12
FTX	6.193760893407667	6.222562558573607	79.46782843339889	0.05286899580019163	0.04339133451202998	0.0036678169626983867	0.9756107188843495	0.9856477644771253	0.9975093858759697	139	32	159	131	38	65	81	100
VEGFB	5.858729895536746	5.944520531121884	65.20808690783385	0.05316686998717246	0.0016582648447004892	-0.0032388645889024088	0.9807480147435084	0.9998111039895313	0.9975093858759697	194	19	104	66	42	72	58	64
XRCC5	7.566062558648461	7.581487178085478	206.97966630571378	0.05325629820560405	0.033555143360081724	0.0026163387553275958	0.9730154560354022	0.9899992592584242	0.9976044585398781	366	109	314	361	94	174	230	228
RRP9	2.919204136643932	3.280106761943467	8.484522651524879	0.05340989931709659	0.12941013418972838	0.005407560586599265	0.9899643339244123	0.982083854797053	0.9905903965004156	33	3	15	8	2	6	5	18
ADAMTS9-AS2	2.5690445627513356	3.6819411950344345	11.313234997521688	0.05341005236869767	-1.1177378486523932	-0.0242101476709773	0.9947474496966591	0.8510318607120206	0.8865101186703346	5	0	92	14	2	5	8	8
TBC1D2	5.801503336030139	5.8845052951923105	62.29203545867702	0.05349018671002097	0.0024200686714259574	-0.003056375953852986	0.9815019850780279	0.9998111039895313	0.9975093858759697	198	26	55	117	26	66	55	66
CEP170B	5.371005553481515	5.7020531940389	53.46698008987699	0.053540799659919196	-0.043293226975008904	-0.002328089385443217	0.9883002295979952	0.9947626505086482	0.9975093858759697	206	10	93	140	4	45	64	54
CLEC16A	5.783414142737019	5.930757110257378	63.54338669050395	0.053545962854288004	0.08040755692449045	0.007457273073658251	0.9819111881203505	0.982083854797053	0.9905903965004156	199	13	104	150	16	43	83	79
RP11-203B9.4	1.49545882830348	2.180135135162988	3.149886524822698	0.053610951594443824	0.17582497538355057	0.003970125824153291	0.99349925296792585	0.9822100525291187	0.990542399310461	3	0	7	8	2	6	3	1
KANSL2	4.065471092158439	4.198667525413844	18.350274423220984	0.05364644570806666	0.05895993529715214	0.004315182835834785	0.985307776008429	0.989036459551485	0.9961058185126923	47	10	22	26	8	9	21	28
SND1	7.235146485002594	7.276109499652919	166.5076427832544	0.05366040341087213	0.013182323958259889	-0.0023752579368221676	0.9762570621042971	0.9971465685084713	0.9976044585398781	542	68	217	223	73	150	172	183
ELN	6.80348707762057	6.909767022533261	128.2506041692343	0.05405804379718335	0.13535782055578996	0.014776238705001278	0.9815019850780279	0.9639838599603716	0.9860647953086276	348	41	297	166	39	61	165	200
HLA-F	5.770920775200248	5.893884535805543	62.89026479842805	0.05407455411370891	-0.03777026643612122	-0.007362718762862382	0.9827050206216188	0.9932189826647789	0.9905903965004156	181	38	132	56	15	61	47	79
RP11-217B7.2	0.8770481804032202	1.9700647255065362	2.1479991375104035	0.05424544521206564	0.06259496362518197	0.0020815699516011288	0.9947474496966591	0.9966458810783244	0.994180659546559	12	0	1	6	0	0	4	4
CASP8AP2	5.447934374655547	5.548709561355071	48.67743148477082	0.05436842817166333	0.12630016606765887	0.014097314170421583	0.9799297901905298	0.9659435718009984	0.987855179431092	128	11	91	80	22	30	69	60
PCNXL3	5.234147916848382	5.465934006635844	45.26768876476913	0.05441015122246605	0.09335222308863915	0.007754220536445333	0.9858755754173519	0.982083854797053	0.990542399310461	176	11	68	92	7	25	64	60
PAIP1	5.760103501248832	5.8243018433312965	60.24336250258524	0.05461637169375949	-0.03905774049967641	-0.009149452122667722	0.9785931199476093	0.9908748545036212	0.9905903965004156	127	19	85	82	48	53	59	65
KAT2B	5.307335448055376	5.371152430725791	43.39228221135134	0.05476542097044348	0.0051447942464856455	-0.0024967387920713634	0.9786531887845735	0.998621097665356	0.9976044585398781	91	13	76	59	30	39	40	52
VPS28	4.400879059705758	4.548807107509554	23.410864786854873	0.05509822619131956	0.03312572294094821	9.513010952871603e-4	0.9842491266867337	0.9953182042241004	0.9976044585398781	76	6	24	44	12	16	24	34
KIAA1468	5.137105238930024	5.356419097647887	41.79573877564166	0.05525202559164136	0.07175878738018324	0.005695339392481825	0.985307776008429	0.9850523277239019	0.9926873515461185	160	11	76	74	6	27	45	65
HMBOX1	6.336448568036356	6.473379598840142	94.78689212212879	0.055310795631927874	-0.0767288327479721	-0.01122192179370843	0.9815019850780279	0.9822100525291187	0.9881592070562114	169	16	255	114	69	65	102	113
PTMA	9.960030488283152	9.987458272514006	1105.0868141624908	0.05533222228054004	0.024296168407989264	-0.0015270277356308358	0.9735530433000638	0.995339153718258	0.9976044585398781	1887	633	1678	1356	623	1125	1045	1155
MRPL39	3.4736134146049418	3.671356322235401	12.139848059625844	0.05535835799258632	0.11259553978948084	0.006599236899182762	0.9874778279337881	0.9814550133255945	0.9905903965004156	25	3	15	24	8	16	7	15
MVB12A	2.7576253124661516	3.15815937655637	7.477423033810362	0.05542180852193918	-0.004256100601733463	-0.0013664492829873493	0.9889080661226506	0.9998111039895313	0.9976044585398781	34	2	12	11	1	7	6	11
SEPT8	6.253012083894384	6.335065121535775	85.23964631311264	0.05544842852571699	0.056596705729853605	0.004560597929883048	0.9786531887845735	0.9839910390823338	0.9970185019795518	278	25	171	122	26	74	79	116
ZNF706	5.35417612038592	5.434450990010748	45.90308267451697	0.05553773889154377	-0.07217059350346212	-0.011939364727989761	0.9804282836280734	0.9822100525291187	0.9881564753378228	56	19	73	75	36	47	43	40
ZC3H10	3.140620194760148	3.5299925863848425	10.968179172094818	0.05560175383145447	-0.1642400710392671	-0.009304117659055101	0.9903366239781984	0.9782569264691772	0.9857517218777695	18	9	34	9	1	13	6	11
ZNF502	1.8519880657336576	2.452934870293579	3.838958248314692	0.0556977669251348	-0.10044778049873747	-0.0035781784151885303	0.9913805114673513	0.9891666578714389	0.991307880293085	15	1	10	6	0	4	3	5
FKBP11	3.9062091559242607	4.370578736960144	20.046782268292606	0.05572702138602086	0.2761694849933161	0.015425469057503811	0.9907654421982776	0.9537812385810855	0.9746409434561197	48	7	33	52	1	5	26	43
WASF1	2.9940621113432497	3.428758827173418	10.500382186234576	0.055804463919299156	-0.2658236231055438	-0.011582962953611798	0.9922427327467419	0.9659435718009984	0.976759612348087	37	4	7	4	11	12	10	4
TXNRD3	1.7024499560628925	2.193692582325895	3.416163033025594	0.05590554993612416	-0.04483693269042138	-0.001803734715857326	0.9915794050319251	0.9967817050970286	0.9972913432091962	7	3	2	7	1	2	2	6
PPOX	1.9999746412253367	2.449041993140939	3.9952296435036727	0.055950013789778603	0.11219640802357689	0.0029533904455182254	0.9899643339244123	0.9860601492511956	0.9955262211088176	14	1	5	8	1	6	3	4
UNC50	4.538152380067828	4.6952376666393905	27.08517586037994	0.05602108941368302	-0.17309252957365062	-0.017158634421851	0.9836152315316833	0.9639838599603716	0.976759612348087	45	8	30	40	29	15	28	32
LIMK2	6.331399931281927	6.4470290384897595	92.53425927925447	0.05606968541839815	0.03945613520757145	0.0017641512216683215	0.9801970682221879	0.9921403348278844	0.9976044585398781	149	25	292	145	32	113	74	94
RAD51D	3.678576511093782	3.838761597426823	13.63167095458822	0.05616084953830346	0.11991622238427604	0.00836025763874463	0.9844750694881282	0.9778693566588504	0.9900688364323167	28	5	27	24	5	8	15	22
YWHAZ	8.878703642383314	8.932227440781041	532.1481633611331	0.05616390737628644	-0.03776345089229617	-0.011523624966010802	0.9764509121493236	0.9915660938410747	0.9900688364323167	691	335	732	698	344	502	492	567
RALBP1	6.722557168787292	6.756270616562183	115.64523922464508	0.056192842284135486	0.045835889266403335	0.0038296816480107845	0.974249240826109	0.9850178512593886	0.9975093858759697	217	35	238	189	63	110	109	137
DNAJC4	3.5031005854052366	3.7777923044577215	12.75924324868873	0.05628749946853258	0.22054551392132576	0.013718011736826992	0.9874949676575001	0.9603180428480673	0.9819992286660378	33	4	23	27	2	12	22	9
FZD1	4.541292692826767	4.651579002869051	25.787003932286744	0.0564559913555637	-0.036133227899792	-0.005784227412741409	0.9833133170094349	0.9939029484797869	0.9928057668653939	74	11	37	24	16	16	30	31
HEG1	7.981208584168462	8.025135042263049	281.98593992974526	0.056587055324621986	0.02291212404715893	-0.0012564158763694723	0.9756107188843495	0.9955190223846692	0.9976044585398781	654	157	549	297	106	195	339	332
RP11-454F8.2	2.2361308963326385	2.8787382925083604	5.678329198830272	0.056626318182491794	-0.15872126145512355	-0.005477946787379901	0.9915794050319251	0.982083854797053	0.9900688364323167	24	0	18	7	1	7	5	5
KIAA0100	7.113754720937365	7.187277552743109	155.67623089312093	0.056940953860332294	0.0377711814834594	0.0022146634514401574	0.9780413087027092	0.9912831563085428	0.9976044585398781	482	52	243	328	39	161	156	159
TYW1	4.526698989404609	4.857609408045848	29.261431028146674	0.05694286815143887	-0.08239309022924207	-0.00791726958119944	0.9877308001245122	0.9850178512593886	0.9900688364323167	83	1	46	66	19	26	27	34
LINC00674	2.338294661248424	2.7167492198262604	5.689836122075141	0.05711974218744463	-0.02274988943507679	-0.0016280772894080588	0.9910758532894405	0.9976381557680465	0.9975093858759697	10	4	12	3	3	3	3	11
NME4	4.489908031874036	4.741616437548109	27.124391210964987	0.057124654287040624	-0.022466536476675198	-0.003970745699578219	0.9868714180974889	0.9971465685084713	0.9960612532412075	79	17	45	47	2	29	24	28
GNPNAT1	4.538931676301155	4.667331349260562	25.672408482111962	0.057130954069495844	0.018036068319014727	-9.771704975380148e-4	0.9815019850780279	0.9971465685084713	0.9976044585398781	56	12	29	69	7	24	23	32
SNRNP48	4.542132703436545	4.684172334119856	26.249478301840877	0.05727078915368129	-8.740954308007205e-4	-0.0024523217523865462	0.9833627092918229	0.9998111039895313	0.9975093858759697	34	6	45	61	18	25	32	21
C15orf52	4.7409217390149365	5.05886149616969	33.50090724566974	0.057366453676921086	0.010585311168937947	7.357458728409409e-4	0.9874949676575001	0.9981322540316554	0.9976044585398781	114	9	70	74	2	29	40	36
SEMA6A	5.083607074616859	5.3233352776970575	41.20414517913742	0.05748290949602492	-0.04776095576997093	-0.0046749392960241856	0.9857366043214021	0.9932189826647789	0.9940111885056264	62	10	170	46	12	50	28	44
PIKFYVE	6.618959374680278	6.667537020219138	109.26271658759354	0.05757511874649392	-0.002597394872254581	-0.004264722294896072	0.9756107188843495	0.9998111039895313	0.9972191002487463	203	38	155	164	82	80	130	119
BAP1	5.60551883057159	5.774286922495841	56.74989721970396	0.05758274925238013	0.08561972044993424	0.00802692798367177	0.9815019850780279	0.9819633406359386	0.9905903965004156	177	8	108	119	18	38	74	72
PTGER4	3.9314085399325753	4.142854659107709	17.85250147229901	0.057802315235911166	-0.23752890664353357	-0.017948130301353633	0.9883304906391888	0.9548306316516724	0.9727746916280945	38	8	44	8	13	17	14	16
F3	6.887455301162964	6.996719202023568	137.6977348822724	0.05788649794060902	-0.11781424848135326	-0.01704399483487896	0.9812533531259092	0.9730337380808953	0.9819992286660378	187	84	110	381	64	94	124	181
RPUSD3	3.8406264107943127	4.041975182087861	16.07151993821279	0.057917707453581456	0.14436997592945566	0.009974138288017112	0.9854473851978847	0.9751943308772618	0.9881592070562114	39	9	20	30	4	8	14	32
RPLP2	8.638930425083998	8.660581403208601	438.91803558129754	0.057965586029883394	0.02607473499597871	-5.076068389442463e-4	0.9714885460069053	0.9934582186468321	0.999003565605562	933	184	575	624	283	379	411	554
PBRM1	7.178214436322281	7.225567866829955	161.5348769074541	0.057993795024587416	0.0019305232996012817	-0.004016215489249409	0.9747825895051179	0.9998111039895313	0.997377609243983	300	54	240	231	123	142	188	152
FBXO44	3.011580696122319	3.6436560793119788	11.112267921689229	0.0581487937286032	0.11162147139721186	0.00529205573741584	0.9917319086329985	0.9855294079112882	0.9905903965004156	40	3	21	24	0	3	14	22
ACTR1B	4.3169249286567775	4.6981907475694165	25.661668472258476	0.058293443621014664	0.05009562491483278	0.0034805521088575367	0.9882497453988679	0.9934271436513021	0.9962183897486692	75	8	55	60	1	18	40	24
HCP5	4.056463116279872	4.316030274886933	20.435004578298287	0.058336221923295274	-0.22446139046278168	-0.01695047492318984	0.9874949676575001	0.9609826692171735	0.9742099392294851	40	20	46	16	3	17	20	17
C1S	9.24386153644005	9.295699333870035	683.1368210089498	0.058638093388521724	-0.010283797597922983	-0.006522646300383313	0.9756107188843495	0.9976381557680465	0.9933217243640388	1491	287	828	768	521	676	568	794
MYO1E	6.732078942274763	6.76749093443616	116.71488594652516	0.05864989195870728	0.06753759925928118	0.008784562317725016	0.9734875592391871	0.9794650947998564	0.991307880293085	207	58	203	218	43	91	102	176
BNIP3	5.637176797003157	5.788438984189176	57.58746789585929	0.05874880725980252	0.028103615893210532	0.0010191795046529094	0.9812902865015661	0.9956481308188948	0.9976044585398781	119	10	80	183	23	64	49	64
RP3-368A4.5	4.804187930869123	5.0434400098353045	33.97981603401755	0.05905103142785142	-0.005262457560106443	-0.0018914965380601007	0.985757572335761	0.9998111039895313	0.9976044585398781	40	4	83	69	24	25	52	25
GMNN	2.9332290019361182	3.1645735286684245	7.955744346769521	0.059202198177201994	0.11819696849185661	0.00534583639747909	0.987442522103453	0.982083854797053	0.991307880293085	15	3	11	19	3	9	10	6
DYM	5.587021248044298	5.651414317774138	52.73546601303658	0.059252457991486825	0.03810607334378801	0.0013518818857706056	0.9764795356393171	0.9908748545036212	0.9976044585398781	115	22	129	64	19	46	53	64
MIS18A	2.1397747178036743	2.568834817812917	5.176193534026204	0.05932543321578458	0.28076763913693686	0.008380790338278645	0.9910758532894405	0.9663802054037557	0.982573282682392	6	3	6	5	4	9	1	6
STAMBP	5.063026876668956	5.134563081532211	36.64836090458175	0.059396552552572916	0.062415894322836896	0.005605793057229654	0.9787176314043246	0.9828025435914152	0.9955262211088176	83	17	40	64	19	45	28	38
TOP1MT	4.149953369115454	4.290456743985184	19.702976414635465	0.05944394403694864	-0.06095835541790258	-0.00725803752795611	0.9845495421091872	0.989036459551485	0.9905903965004156	41	10	15	47	10	17	14	27
RPLP0	8.815377574599768	8.899599611351402	517.7380776456771	0.05955609361098649	-0.07408137724815703	-0.01353621587803674	0.9786531887845735	0.982083854797053	0.9873141472125542	1731	217	394	666	325	477	490	535
BMPR1A	4.63914831493391	4.765913688768678	28.027692408315257	0.05973431081108454	0.1315392337387441	0.010964654012520858	0.9819111881203505	0.9726730263218574	0.9886196515332362	40	14	39	57	13	33	13	43
PDZK1IP1	2.527223844410823	2.954737766969222	6.430171742487307	0.06019755952782166	-0.07135394335160149	-0.003686088109427706	0.9889080661226506	0.9924554025296871	0.9930865998980168	10	1	7	25	3	3	7	10
LRRC47	4.476955394392407	4.726044088813233	26.11519610814239	0.0602361016575174	0.11094800680042434	0.008325741363857095	0.983847446203686	0.9794668014931542	0.9900688364323167	92	4	40	60	6	19	24	45
SPSB1	4.628042254229772	4.765764294407761	27.55286176053778	0.06033958217026865	0.1607327113705002	0.015391619109652659	0.9807480147435084	0.9619041410246482	0.9824080596577094	62	12	44	56	7	14	40	38
KIF24	2.4861065700563976	2.763504319209233	6.168265017950056	0.06073456534665393	-0.17606417099135793	-0.007594824618217391	0.9887241229467948	0.9782569264691772	0.9881564753378228	11	5	9	4	4	6	4	6
KRT8P33	1.6571616690118822	2.320121974108497	3.4244809580836684	0.06085914470228323	0.1824638820437195	0.00477524213803646	0.9910758532894405	0.9816392215112903	0.9900688364323167	8	1	6	10	0	5	1	6
ERLIN1	5.135678259663502	5.202138875328897	38.51599954504969	0.06089596575238534	0.05266915179494834	0.0048394123622370906	0.9780413087027092	0.9858783678185855	0.9962183897486692	91	19	47	56	20	41	26	51
R3HDM2	6.100063532334258	6.1825365831247465	77.86800168201628	0.061042153172569585	-0.022881395046281023	-0.006798249867030807	0.9778530264178202	0.9956481308188948	0.9917941995630681	111	28	131	104	64	89	55	83
RP11-849H4.4	1.7706688532540535	2.6143884056078575	4.307595650439201	0.061081985079956005	-0.29531067535326416	-0.006995722464449102	0.9920244786118857	0.9712651740718448	0.9852350793780235	13	0	20	7	0	2	4	7
NEDD4L	6.937809766312293	6.993300439167628	136.37631966362588	0.06120292157783704	0.06407747256137643	0.006902721938572453	0.9747354049118714	0.982083854797053	0.994180659546559	278	53	182	347	48	103	182	140
CDHR5	1.6799113982297431	2.283261256282792	3.718788797883924	0.061327344373542945	-0.04837665955817791	-0.0020292821518260555	0.9910758532894405	0.9967817050970286	0.9965637962070666	6	4	5	7	0	1	4	6
ZNF460	6.210929642030724	6.283812256410677	82.22597964200128	0.06133592331214853	0.09564938236745964	0.01130587155385426	0.9756107188843495	0.9748486724684089	0.9900688364323167	204	20	148	174	31	63	80	123
HSPA1B	7.107184137427721	7.7021996517255955	224.2715739931463	0.06136932728985256	-0.46616775954071504	-0.02116289171989887	0.9920244786118857	0.9239212717276148	0.9551391547598486	901	4	280	263	233	231	85	224
TSPYL4	4.329742588578137	4.447438643665294	21.787810154565133	0.061494783574104046	0.07909244417371739	0.005786422029318561	0.97958151368102	0.982083854797053	0.994180659546559	52	10	30	47	6	17	27	25
VCPIP1	6.1649131319816926	6.222207452078929	79.93690970919955	0.061663770762072065	0.01041988275455744	-0.0021921943293943627	0.9758034836235631	0.9976381557680465	0.9976044585398781	114	34	162	104	51	75	96	66
SMPD3	1.4113189392857826	2.040732886976545	2.5274585389407216	0.061668112949117934	-0.06813744995168965	-0.0018020651966453305	0.9900590721061964	0.9947626505086482	0.9970185019795518	10	1	4	5	0	2	3	3
RPS5	6.561936738605819	6.6036754340917625	104.11638891359407	0.06175339899026686	0.041350371547297635	0.003118222896729147	0.9737363603260805	0.9882123146737214	0.9976044585398781	276	45	120	153	56	112	83	122
HUWE1	9.05253536361511	9.069826116005617	581.4145136844197	0.061774589568227546	0.059170515692474154	0.00861867684895264	0.9674784770362737	0.982083854797053	0.9928057668653939	1556	224	904	1001	226	586	510	701
OAF	3.5457503573382394	3.8181107802787677	13.462436947670703	0.06181596154278243	-0.03447499254217375	-0.003733652361327398	0.9871523024077415	0.9956481308188948	0.9955630945747783	25	2	13	41	9	16	9	15
SLC45A4	4.7259742491316326	5.0510406752877905	33.374750720047466	0.06185323405269091	0.016687041346081406	9.078729171081238e-4	0.9858755754173519	0.9976381557680465	0.9976044585398781	72	3	125	46	10	28	22	57
ASXL1	6.514196331147502	6.6482187268199375	106.18199687332816	0.06192580790376183	0.01240098056705338	-6.693192287905684e-4	0.9793073018897606	0.9976381557680465	0.9976044585398781	299	23	308	155	27	80	107	144
ALDH1A1	6.2680180002372055	6.379791477970197	89.19421229950719	0.06193208854753987	-0.09318271101988933	-0.013676507271320488	0.9807480147435084	0.9791478053836911	0.9860647953086276	263	36	149	56	60	79	100	75
RAP1GDS1	4.873440148249014	4.981642246419866	32.590381785992186	0.06230478837211336	-0.0087831916554856	-0.004067696771839967	0.9789887216469142	0.9979754031947355	0.9965637962070666	58	8	81	41	21	28	35	35
FKBP5	9.430388577524523	9.48356573591829	779.942972123613	0.06243019762361174	-0.02088152694601719	-0.008773866037800943	0.9735530433000638	0.9958268827966609	0.9905903965004156	984	559	1082	1278	354	680	834	797
CPNE3	6.29298982685733	6.339902019785416	87.0641783672001	0.062451039704505204	-0.052443317829826266	-0.012231639340019518	0.9748961759682117	0.9840876325453765	0.9900688364323167	118	49	110	164	52	74	85	95
REST	6.65224262601848	6.673938697542577	109.32639040045356	0.062489495837010856	0.06455750267698386	0.00903707605715785	0.9698173588136703	0.9791478053836911	0.9914349130731999	193	49	196	196	47	112	107	117
IFI44	4.822703901990536	5.209064454054438	37.916771472439656	0.06262754621138805	-0.38256567703181665	-0.020932164597876706	0.9885925165994837	0.9289783548486094	0.96126550880686	76	16	14	183	8	35	26	36
CYP20A1	5.993523303644752	6.0662514688432925	71.01746793619787	0.06271106997538721	0.13134734441727838	0.015713525405685613	0.9762570621042971	0.9623337538152712	0.9860647953086276	156	32	84	151	26	95	69	56
RP11-2J18.1	0.16044053092403648	1.645911843233565	1.5392139621580387	0.06273224176443744	0.762206609118876	0.006938384987873369	0.9947474496966591	0.940739648683038	NA	0	0	5	4	0	0	7	0
LDHB	7.155757162235885	7.232434631251159	163.1742296517126	0.0627889777868713	-0.09570138142296768	-0.017590610005940113	0.9764641537273169	0.9764854726589066	0.9819992286660378	310	108	143	209	109	148	130	189
WDR76	3.329787832941519	3.6056534185908333	12.397158989703623	0.06307303734209	-0.13651413355841652	-0.008553023745510237	0.9883304906391888	0.9819891485752789	0.986611169082293	26	11	10	8	8	13	14	5
COLEC12	5.778724881813596	5.963888527208813	66.67168524924018	0.06309176514466121	-0.08780653622446229	-0.01021875610566894	0.9815019850780279	0.9822100525291187	0.9881564753378228	191	18	66	59	64	86	44	56
RTKN	3.1480337523766293	3.6574095300027682	11.327823446607063	0.0631665232298226	0.1829476465349504	0.008189231826752318	0.9889080661226506	0.9764854726589066	0.9881564753378228	24	2	11	44	2	3	12	26
TPM1	7.767817461572468	7.8501561127075385	248.36750661580368	0.06330497414123405	0.07894401826394186	0.008147917471675937	0.9763411349915463	0.9807050762360541	0.9910202046558502	721	99	535	309	68	137	287	376
MAP7D1	7.068254984487245	7.169354830740229	153.55645153558197	0.06350293758319889	0.006623630943210635	-0.0018627257504781583	0.9776436022948717	0.9982488881552635	0.9976044585398781	533	50	283	276	31	123	164	185
EP300	8.185910884592522	8.203506281380335	318.2124129410797	0.0636120848196927	0.06449673830213119	0.009642059736482467	0.9673554351412984	0.9794650947998564	0.991307880293085	685	103	630	546	143	307	339	336
ARID1A	7.955523074662791	7.976482324081189	272.23205003774433	0.06365510583049597	0.04730536408938362	0.005098647065939831	0.9682564155822942	0.9839910390823338	0.997377609243983	639	113	511	320	135	254	299	279
SMCHD1	7.934861005519588	8.010413571908126	278.01647994491236	0.06378529919760886	0.009215051280694327	-0.002304501971528388	0.9756107188843495	0.9977323224791967	0.9976044585398781	402	65	692	561	142	193	277	390
PSMC3	5.71103824426463	5.792046442091106	59.130933698870706	0.06393541864360733	-0.013538029708546864	-0.0050526295881288315	0.9779047802303927	0.9975877376562913	0.9955630945747783	147	39	69	63	28	67	57	47
ERC1	7.620534437426532	7.6430744592087425	215.10639481945879	0.0640867868015533	0.0623824583080083	0.008820429578034009	0.9674784770362737	0.98040189048351	0.9928057668653939	565	70	381	324	99	206	223	236
PPIAP22	3.4050205699886775	3.611884188508427	12.394241777428665	0.06413175796710954	-0.2652114421410061	-0.016320339703742665	0.9874949676575001	0.9553365195500182	0.9731031465094915	12	9	11	22	10	9	14	8
CIR1	5.94824259314903	6.075585390356244	72.9172891928086	0.06437457937271723	-0.1965520527460105	-0.023942829769109587	0.979402377625203	0.9522704428871582	0.9698408308810381	73	65	133	84	33	68	53	75
APOD	6.339179559096026	6.587514183594592	103.56201023665183	0.06438707134295191	0.005490902563816406	-0.0022311701984042086	0.9827050206216188	0.9998111039895313	0.9975093858759697	235	22	92	112	111	164	63	68
CYP4X1	1.805641068924392	2.6611628082285765	5.2415248506493395	0.0645378184855891	-0.6692703719143245	-0.01514451781044895	0.9932269634469283	0.9239212717276148	0.9551391547598486	8	5	24	1	0	5	4	2
INO80C	1.5257879800252392	2.27063427363588	3.5239129254485877	0.06457720925121585	0.3010241728955709	0.006797936281761489	0.9915794050319251	0.9722610759409123	0.9852350793780235	8	0	2	8	3	2	9	1
RSBN1L	5.561032990347624	5.615986351814817	51.706529687037026	0.06473495469583437	0.05973154428625452	0.0061089862837883785	0.9747354049118714	0.982453034786954	0.9954144487353841	101	25	106	66	22	35	67	59
SNRNP27	5.756390553213431	5.833332857691462	61.1539936729085	0.06474381307322882	-0.11919171496747745	-0.018454979911817656	0.9773333437232373	0.9710344330617244	0.9819992286660378	131	39	53	81	40	53	59	59
RABEP1	6.985688327688569	7.001989711657917	137.92217971113297	0.06476158627330587	0.043259678790386856	0.0053314422943425855	0.9673554351412984	0.9848949200871661	0.9970185019795518	270	60	235	193	76	128	136	158
AASS	4.666977470860411	4.859510593834004	29.41792365046542	0.06485464416074346	0.03683646925647442	0.0013585186029612417	0.9815019850780279	0.9947626505086482	0.9976044585398781	97	4	57	33	17	33	23	35
PSMB8	5.221189713579407	5.331429015852723	42.363058611400575	0.06490826538456412	0.12252623007599786	0.011028419263656093	0.9784145299223443	0.9726730263218574	0.9900248271179368	92	28	59	58	13	62	32	35
SEC24D	6.765521074813093	6.788028956490913	118.33410937048995	0.06496198687611757	0.06502460628500792	0.009283648460950781	0.9677610956576094	0.9791478053836911	0.991307880293085	278	48	219	162	53	97	132	140
PHLDA2	2.2598592902600685	2.9672648526282615	6.3501164385867215	0.06500342424163327	0.16385507054834322	0.0048661315242344355	0.9915794050319251	0.9822100525291187	0.9900688364323167	18	1	2	23	2	3	2	18
C6orf163	1.289962232493222	2.0619708433949615	2.582039610193488	0.06503275616907761	-0.39560535394653407	-0.007787781375358033	0.9910758532894405	0.9584124049641335	0.9819992286660378	2	0	13	5	1	2	2	3
ZNF33B	4.901029292550418	5.014727681100417	33.96028393212782	0.06518638377721434	0.10180399877949671	0.00792090282713094	0.97958151368102	0.9782569264691772	0.9905903965004156	67	16	45	37	23	48	32	21
CCDC47	7.0625457612462705	7.1029162486531705	148.85796277049903	0.06542923524359041	-0.035279431175375624	-0.010778634897238354	0.9720341563248318	0.9912089859300759	0.9900688364323167	235	91	219	183	90	130	149	158
EMC1	5.975069231474064	6.049297754588522	69.69873737443135	0.06553571978358012	0.060839080300474725	0.00532606181648713	0.9747825895051179	0.982509224364865	0.9961058185126923	199	25	87	158	21	62	77	79
CIZ1	6.496232959649973	6.665263833103296	107.2338821235437	0.06554457628762944	-0.03648951080516883	-0.004632721218300564	0.9794258107257817	0.9942901791657082	0.9955262211088176	502	22	148	172	29	109	104	107
CUL1	5.420155434861888	5.49406703238767	46.87447887398765	0.06558344272490368	0.09999705106508008	0.010491256747579825	0.9747354049118714	0.973131723369771	0.9900688364323167	87	16	95	102	15	46	54	48
CABIN1	6.318871532238565	6.504658512213182	95.54358808476674	0.06561088865841179	-0.006918571759649577	-0.0014590766407275605	0.9804282836280734	0.998621097665356	0.9976044585398781	374	23	152	210	15	82	81	133
DNAH1	5.018518578078112	5.429704091489419	43.707590827304365	0.06572309195530907	-0.09851213527946828	-0.004676095967832922	0.986961329545931	0.9836414966814663	0.9917941995630681	176	4	144	54	5	34	47	51
ZFPL1	1.3159184203128926	2.0510197431968242	2.634224964957858	0.06583685208129857	0.19456398020822696	0.004251416692954012	0.9910758532894405	0.9819633406359386	0.9900688364323167	4	1	9	4	0	2	6	1
TET2	6.762134109910733	6.8602926310729515	124.64916499510525	0.06587867465371779	-0.06282190034074217	-0.01118975568926629	0.9764795356393171	0.9839910390823338	0.9891895258430213	174	51	407	133	52	108	133	123
HSPD1	7.455722105391152	7.6624061969047235	217.1586698353964	0.0659722505329249	-0.172440957454713	-0.01623628148154665	0.9815019850780279	0.9642000194739514	0.9818146729566929	426	40	175	892	98	221	182	199
SVIL	7.469454751028751	7.538367826717633	199.51252481575904	0.06600125389852488	0.030385528559991305	8.471084700694336e-4	0.9740206103969161	0.9934271436513021	0.9979617236033069	540	44	465	270	92	210	182	215
CTD-2006C1.2	2.983868687531109	3.316692914175912	8.878848607584114	0.06609679165928975	-0.04898403489871969	-0.003669386166370008	0.9874949676575001	0.9951807533700772	0.9943942555003042	10	2	13	32	4	9	5	13
UROD	4.254899424814906	4.401967690846721	21.230350573978793	0.06626811969158204	0.10040903852609413	0.0075280244382604795	0.9806896446929348	0.98040189048351	0.9905903965004156	65	7	26	26	12	14	34	19
FNTA	5.53109711719713	5.596484356348374	50.591548606271324	0.06639290067869176	0.08739187485698478	0.00998512046111264	0.9734875592391871	0.9764854726589066	0.990542399310461	96	14	96	99	25	36	56	70
IQCB1	4.76051637638754	4.835327337483986	29.61813502706597	0.06641484121213992	0.06302532113632785	0.005531555536672922	0.9764795356393171	0.9839910390823338	0.9954144487353841	46	16	49	48	14	37	23	29
FUS	7.716972244974467	7.748379302484007	231.65750789139952	0.06648368833232078	0.04673706025581948	0.004225145925109484	0.9680281363037296	0.9850178512593886	0.9975093858759697	483	108	387	491	68	213	231	270
GKAP1	2.6890157000378867	3.249113698105131	8.0892841624182	0.06649591308438595	-0.23190395787923224	-0.010505274158923909	0.9889080661226506	0.9724283449715608	0.9819992286660378	12	0	32	18	3	8	7	8
CARHSP1	5.374827041679299	5.486377150747035	46.2759619354856	0.06658461858133012	0.10422438592019898	0.010139266313038452	0.9756107188843495	0.9751943308772618	0.9900688364323167	107	12	103	98	12	38	52	60
POLR2E	5.112386242255066	5.244519475983663	39.20317771328685	0.06681504317150022	0.06890855114327904	0.005386202305043644	0.9784145299223443	0.9828025435914152	0.9955262211088176	107	21	63	68	7	25	47	53
SEMA3E	1.539360105456	2.186340602013865	3.1033087200750114	0.06708561755127566	0.027925474462539908	3.855508387114388e-4	0.9899643339244123	0.9976381557680465	0.9976044585398781	11	2	6	3	0	1	5	4
RPL7	8.104947974697	8.25276211180458	333.1997646167614	0.06726440426071806	-0.19904110255608737	-0.023479254688827222	0.9787176314043246	0.9535608908066889	0.9698408308810381	459	229	306	298	302	306	257	341
BAIAP2L1	4.950808155678958	5.127044175063623	35.977008930128875	0.06734210166533346	-0.12277420587455509	-0.012732775817944955	0.9815019850780279	0.9764854726589066	0.9852350793780235	31	10	70	117	17	26	34	45
RAB37	1.7455648776332702	2.36871255051758	3.8411763847772606	0.0674501763000651	0.5384688025500519	0.01422617732415496	0.9899643339244123	0.928361615187122	0.965626944618274	4	1	10	6	1	10	1	3
FAF2	5.7785579728324095	5.833068261381152	60.476943845116466	0.0674814656417838	0.0013690569889622476	-0.003260984276332932	0.973123520705682	0.9998111039895313	0.9975093858759697	101	34	75	136	24	49	67	66
AC109642.1	1.97061887925947	2.9119422358613978	6.4954050220762465	0.06755223678808239	-0.8208534734313931	-0.018063133762607493	0.993371982546321	0.9074321437211232	0.9383406988988171	39	7	1	6	0	3	7	3
PTCD1	1.1436044674061763	1.9577815145101765	2.3297853570941944	0.06763090462948716	-0.11635681025023202	-0.0017628497552619152	0.9910758532894405	0.9899992592584242	0.9962183897486692	7	1	1	9	0	2	4	1
RP11-157P1.4	0.7320517394766091	1.7050790081497966	1.5679148957003801	0.06789586529869945	-0.12055796727733152	-4.121062381435835e-4	0.9910758532894405	0.990472564986609	NA	8	0	5	1	0	3	1	1
ZNF426	4.667450654096534	4.75963865398721	27.55832694516612	0.06790050665936045	0.060143234747264435	0.004126502343703637	0.9764795356393171	0.9850178512593886	0.9970185019795518	65	11	31	63	11	27	24	35
RMDN1	4.397151447031476	4.5494231383437045	24.35323368064722	0.06794265653937176	-0.1300904805801597	-0.013264486218456755	0.9815019850780279	0.9764854726589066	0.9824080596577094	56	18	16	37	13	22	14	32
C12orf65	4.169272007285982	4.374496754297592	20.23814497798365	0.06845761500984346	0.10253900656104357	0.006838030501313314	0.9804282836280734	0.9810125217736251	0.9905903965004156	59	5	24	55	5	21	25	19
RPL36A	4.9190910622992385	5.0264748577182194	33.925264218639654	0.06859693042848407	-0.0076647709986965955	-0.0034957153826185353	0.9762570621042971	0.9982379507627117	0.997377609243983	70	8	46	54	28	35	33	32
AHR	7.788229032161077	7.827105395964637	246.5654517244681	0.06860915609921664	-0.007893297011107029	-0.006855855459478494	0.9695557841797435	0.9977323224791967	0.994180659546559	416	154	357	290	140	232	254	244
PPP1R3D	3.3143478989599866	3.5705819216114083	11.8269750904201	0.06861371989060445	-0.037057691285757095	-0.0035009053635923215	0.9874778279337881	0.9961162762327983	0.9955262211088176	20	7	8	16	10	11	4	19
SLC35A2	2.6057739260396477	2.875218220515697	6.4132934544739495	0.06874909758242702	0.047716126968539496	0.0020452538822289174	0.98619370870995815	0.995339153718258	0.9975093858759697	9	3	8	13	4	3	6	11
TRAT1	0.8377892351915304	2.1160480008253044	2.7013323047323463	0.0687951952764371	-0.5886747141178824	-0.007085718972450725	0.9947017547729194	0.9502643314094132	0.9743703825464637	0	0	17	5	1	0	2	5
ENOSF1	5.265832558779015	5.396400985556294	43.9983350690882	0.06884314318537872	-0.061591506430009824	-0.009103177633551918	0.9786531887845735	0.9857508213158932	0.9900688364323167	78	25	43	131	12	33	41	57
METTL21AP1	1.6166536891079628	2.2182585873255984	3.2148790393665454	0.0691985344068354	-0.05134808642278424	-0.0017021668522630296	0.9899643339244123	0.9956481308188948	0.997377609243983	2	1	8	10	1	1	5	4
PARP6	5.960689324243095	6.041257786301148	69.10350929339532	0.06921278290471927	0.10450865155588493	0.012044918317049853	0.9729931421791569	0.9726304666862455	0.9900688364323167	172	17	138	140	23	56	69	99
FOXP1	7.191490689021816	7.233748868627104	161.7277288771567	0.06921733842312877	0.06375941978568408	0.00698128600131779	0.9698173588136703	0.9816392215112903	0.994180659546559	245	62	366	299	66	111	184	215
PLAUR	6.818469782152841	6.943635115580041	132.03297979323784	0.0692244666993519	-0.06343196180027791	-0.010032054618591333	0.9778530264178202	0.9850493749690757	0.9900688364323167	163	44	449	148	64	92	112	192
MKL2	6.573559282377322	6.6947709350976154	110.45145583095581	0.06946231646848426	0.12318358938416518	0.011693110578669369	0.9764509121493236	0.9722610759409123	0.9887614540848269	227	23	282	138	58	161	85	95
TNS2	7.2574994119656955	7.3652293980524615	176.28649573676293	0.06948220582962604	-0.007303778907989259	-0.003654921566516135	0.9756107188843495	0.9982379507627117	0.997377609243983	532	55	445	280	34	160	175	199
MZT2A	1.8264723026005734	2.241730921247975	3.473985810314936	0.06969515758071695	0.18074201238198162	0.005106285275851951	0.9874949676575001	0.9791478053836911	0.9900688364323167	8	2	5	5	1	4	5	2
SWAP70	7.1846308985141825	7.239392843342761	163.17691341965568	0.06988454228252655	0.016434915141985734	-0.0019575977103698794	0.9720341563248318	0.9968194048801455	0.9976044585398781	271	67	337	171	107	179	160	145
LAMA1	2.423951494867165	2.959582920105997	7.418614216989601	0.0700322197501608	-0.6224701549566922	-0.02014669382438163	0.9910758532894405	0.9178256467988519	0.9414204689464021	4	3	3	20	10	2	6	8
ZNF468	3.3233386340448865	3.6355993040998618	11.234372463908608	0.0700767758407377	0.0732178837004498	0.002801056475574464	0.9836002532106329	0.989036459551485	0.997377609243983	31	1	21	27	4	8	14	15
HNRNPC	8.555880708780418	8.587997593969433	417.59223935432794	0.07011576983186804	0.014036775702904444	-0.0027201198609523463	0.9673554351412984	0.9971465685084713	0.9976044585398781	605	179	546	794	275	382	420	458
HIPK2	8.939800638560424	8.953439515647572	537.4510796870078	0.0701887156067527	0.0570358307945624	0.007984698344918398	0.9615670951264879	0.982083854797053	0.994180659546559	917	246	1089	905	216	456	581	628
NDFIP1	6.799333553099298	6.853282516961086	124.77531087194122	0.07030272901339055	-0.022512703482842775	-0.007746773518738737	0.9720341563248318	0.9956481308188948	0.991307880293085	155	56	182	216	89	122	129	114
FANCA	2.549621220508264	3.0457113996423324	6.706102631499577	0.0703093325251751	-0.017968756835647134	-0.0010442920518899882	0.9874949676575001	0.9976803508193244	0.9976044585398781	33	1	7	14	1	9	6	6
PSMF1	6.057981608651561	6.097702915719985	72.56912479134819	0.07036261989160401	0.11063135849077442	0.016792367111216778	0.9687420919883786	0.9632860827267492	0.986611169082293	158	26	122	119	35	74	55	102
SAFB2	6.7679036671969905	6.857594302308452	123.44379895457894	0.07039910771094202	0.03198145553981519	0.0012076440963825156	0.974147462852439	0.9934271436513021	0.9976044585398781	398	46	234	209	25	112	126	143
DDX18	6.112081362404377	6.184265265716427	77.00778910863554	0.07046310184844395	0.06033220853600626	0.0051316312159320095	0.9727675098885911	0.9827157803303774	0.9961058185126923	129	35	139	184	21	69	64	109
LAPTM4A	6.509152177668765	6.5922793159342055	104.31252387238423	0.07056065422100316	-0.05725604920870397	-0.011491401265834894	0.9747825895051179	0.9850523277239019	0.9887614540848269	122	56	151	141	80	119	79	99
PCNT	6.413479817322603	6.579487666270911	100.98370887237925	0.07067854330030489	-0.027946474102840686	-0.004075808820253105	0.9785931199476093	0.9956481308188948	0.9961058185126923	396	23	249	120	22	83	106	118
TBC1D22A	5.0289368974748	5.139725392044011	36.09783227651008	0.07069413936229518	0.1035168313595126	0.009482879409433292	0.9756107188843495	0.9760078967925783	0.990542399310461	106	14	65	61	8	35	34	47
DNAJC13	7.121069664446888	7.158971717065856	153.77688748250938	0.07083811807267737	0.09764655960772876	0.014060389259165532	0.9674784770362737	0.9712651740718448	0.9887614540848269	360	62	206	221	86	194	130	148
MRPL22	3.4680312007486984	3.6660316205354913	12.126472617228412	0.07090115618859084	0.020380223728115248	1.4917029805109854e-4	0.9815019850780279	0.9974990372401964	0.9996266212271979	29	3	12	23	9	12	8	17
NPTX2	0.2525612301948122	1.6604968399743536	2.23938293849311	0.07090416725533684	-1.17866741501473	-0.011254169418369032	0.9946353317695286	0.9101951778689908	0.9300017912984209	7	5	0	0	0	0	1	2
CTPS1	4.012606284967946	4.325088675843116	19.404512351646922	0.07094260917763823	9.901485724347945e-5	-7.967499886682051e-4	0.9836002532106329	0.9999697114705983	0.9976044585398781	54	7	21	63	2	13	18	31
CHM	4.816170179385201	4.892724689853318	30.52528947479452	0.07109196020424262	0.07628774661951837	0.00683915349564846	0.974249240826109	0.9814550133255945	0.9926873515461185	53	15	59	56	10	32	26	37
CASK	5.724737874325787	5.786406089971772	58.67326132217076	0.0712509561044277	0.0013998676056104495	-0.002785264073154601	0.9730154560354022	0.9998111039895313	0.9975093858759697	147	26	63	78	38	52	70	52
GYS1	5.030341113166037	5.375497895362363	42.183608396361606	0.07126464408539618	-0.032409316911908875	-0.001927205116960612	0.98372310500099025	0.9956481308188948	0.9976044585398781	131	2	70	129	12	38	42	50
C20orf144	1.042350835361685	1.8321312883574465	1.9523858315133005	0.07129072699474612	-0.18810614711758755	-0.0030928518057507077	0.9899643339244123	0.982083854797053	0.9905903965004156	9	0	1	5	1	1	2	3
FARSB	4.352683124577194	4.511434582389288	23.29029666363167	0.0714148352815532	-0.03710288833350468	-0.005186724673749624	0.9810059820138477	0.995048478686596	0.9930865998980168	65	8	16	39	17	28	19	20
ERAP1	6.481912465657084	6.531424529658601	99.505162952919	0.07142529722772324	0.033739864542488306	0.0019502467923644521	0.9698173588136703	0.9915660938410747	0.9976044585398781	167	61	125	168	47	72	135	95
L3HYPDH	2.544557525934521	3.080944213493637	7.0654462390737764	0.07149279000580074	0.5196155563602205	0.02122735698033735	0.9883412599536142	0.9177635339054575	0.9556843186249758	21	1	13	9	2	1	12	16
AKAP5	2.459361272915272	2.7834329261625963	6.0601642865557865	0.07172256957054478	-0.03751889762715419	-0.0023979447475082037	0.9874949676575001	0.9967817050970286	0.9965637962070666	6	4	15	6	3	8	3	6
EIF4G1	8.924535165668894	8.962853393051208	538.9849406805528	0.071726356136945807	0.030090479394526703	0.0013604633080279093	0.9669975321265751	0.9934163142359341	0.9976044585398781	1701	180	787	1009	184	453	545	664
STAC3	2.0719942166435636	2.440222775428381	4.271113364989377	0.0720848751031118	0.08503052836161526	0.002443413273174208	0.986961329545931	0.9908748545036212	0.9965637962070666	10	3	7	5	1	4	6	3
RNF31	3.4267248032938054	3.7952824967671495	12.757451489504442	0.07213689386741416	0.24224712475634935	0.013332704929138807	0.9852035593052478	0.9605816575755239	0.9819992286660378	52	2	17	21	3	20	6	18
CASC4	7.277133136065924	7.302318769144218	170.38156642111767	0.07229577021850177	0.02923158685896554	0.0010318264668015527	0.9655829329454325	0.992360442240195	0.9976044585398781	278	79	336	222	94	140	171	211
PWWP2A	4.490744644763134	4.657373726561973	25.423745636821273	0.07230228509011062	0.09355809107888205	0.006700112671022177	0.9789887216469142	0.9816392215112903	0.9911997960256431	59	6	64	27	13	13	31	39
FAM179B	4.678381318166177	4.7854985961208305	28.16786494809278	0.07238165716272045	0.012621487317939585	-0.0016022585072589482	0.976023850090655	0.9976381557680465	0.9976044585398781	40	7	59	57	17	24	29	33
ZBTB40	5.505063309805783	5.658251269113283	52.333751227156014	0.07239528422539232	0.0626645907556865	0.0048842453248736754	0.9764641537273169	0.9850523277239019	0.9959083699983945	163	7	114	84	21	45	58	63
PAK6	2.0865258502055446	2.82489431636493	6.329828774167659	0.07248077757325162	0.05079407604619059	3.3024158098599667e-4	0.9910758532894405	0.9964161912380836	0.9979617236033069	10	7	3	15	0	7	10	1
PARVA	6.2051647982299825	6.250622151407137	81.26029775309064	0.07257350163618563	0.009522829068574252	-0.0021880793862163114	0.9698173588136703	0.9976381557680465	0.9976044585398781	229	39	101	98	42	64	85	98
PRRC2C	9.92318645864824	9.930409208984313	1059.9545664870163	0.0726386187510453	0.06410912659293538	0.010946628883831059	0.958705985318766	0.9812698992899214	0.9905903965004156	1904	463	2003	1555	529	975	1080	1225
FAM188A	4.407003877998766	4.58315802875528	24.66857556473053	0.07275870069850728	0.014506166782949118	-7.400392529911255e-4	0.9789887216469142	0.9976381557680465	0.9976044585398781	48	5	29	39	23	27	29	16
SURF6	5.255135048284263	5.477014771421348	46.12025593698411	0.07276944156555623	-0.018057696873248853	-0.0033106961983269795	0.9799297901905298	0.9971465685084713	0.9972191002487463	122	23	68	119	4	41	40	60
LRIG2	5.118204348723085	5.2105308427640065	38.13018704659728	0.07280879667303923	0.1331652149356715	0.014514491461447608	0.9734875592391871	0.9637911786279653	0.986611169082293	76	13	63	88	13	35	29	61
SNED1	5.807523517025161	5.89564867370201	62.345003200955624	0.07281937225732482	0.11395657954475447	0.012580851641118138	0.9729180259799945	0.9705704810899968	0.9887614540848269	198	19	86	118	20	73	52	73
SNRNP200	7.861403065876548	7.907153825831972	258.30802489737243	0.07302566838095786	0.039807128238963964	0.0028359867718652436	0.9674784770362737	0.9891666578714389	0.9976044585398781	729	60	461	424	127	233	263	300
RN7SKP203	2.822739249739968	3.2058887757854526	9.12444631190904	0.07316537672146091	-0.1606020538294543	-0.008194168290513256	0.9884665978448054	0.9816806661477545	0.9857517218777695	6	6	15	7	9	9	2	13
PIH1D1	3.9122450913322355	4.1481964661838	17.081550348709776	0.0734111671451043	0.15599796911109004	0.010019044396448918	0.9801970682221879	0.9726730263218574	0.9881564753378228	37	3	49	24	6	23	11	22
UBE4B	6.038768144239892	6.111752932679967	73.30120790262889	0.07341596197351802	0.03386648035462688	0.001518730808135584	0.9717054680795714	0.9925297263637471	0.9976044585398781	209	18	101	106	47	65	84	75
ADPRHL2	2.581885128970633	3.1110875959973474	7.093400968040703	0.0734447065170366	-0.0695614405945405	-0.0043023844425279815	0.9874949676575001	0.9929397786509998	0.9917941995630681	21	0	14	21	2	8	6	8
RP11-507K2.6	2.1223814523894786	2.7753804420905115	6.322120232948358	0.07376312278196355	-0.18209547182858696	-0.006542661521174051	0.989568231755582	0.982083854797053	0.986611169082293	10	9	5	9	0	4	10	2
DIEXF	4.739553537709111	4.881316077989217	30.146499574249503	0.07421680969573485	0.08770379013498705	0.0064542983763549115	0.9785931199476093	0.9819891485752789	0.991307880293085	63	12	28	77	13	21	21	56
PHF20L1	6.866113442216675	6.90272900518873	128.45515362221244	0.07424208237436564	0.04628251651439445	0.004157769598351672	0.9662556848954404	0.9850523277239019	0.9975093858759697	239	40	253	183	80	123	137	132
CIRBP	6.778035250528494	6.8226928205669095	121.98029028369106	0.07439905907325725	0.01006089948846999	-0.0026672498569048275	0.9673554351412984	0.9976381557680465	0.9976044585398781	191	81	187	209	45	108	137	120
C2orf47	2.5958155333547217	2.88908099792424	6.343202235760454	0.07479286395843111	0.1728212062691295	0.007120728644054233	0.9842563945466344	0.9764854726589066	0.9900688364323167	11	3	8	15	2	9	7	4
SLC22A17	2.6541455412219523	3.1095559007040037	7.180683106342847	0.07491131861063305	-0.10036508157208	-0.004764999479974376	0.9874238120633303	0.9872064341968825	0.9905903965004156	28	2	5	22	1	5	9	8
PRKD2	5.578723901375281	5.704847183774743	54.267021173682984	0.07509191878876136	0.09679076436028682	0.008702291161616733	0.9743553914316267	0.9778693566588504	0.990542399310461	114	14	155	91	14	61	56	54
MMS19	4.575636000567782	5.001022844830727	31.88212948151252	0.07514258215918179	-0.032558091599424584	-0.0012525257759062802	0.9844750694881282	0.9961162762327983	0.9976044585398781	109	1	90	60	7	28	35	36
CLPX	6.174426284552766	6.226952538232502	80.4357547668855	0.07530822353025567	-0.00844095699945978	-0.00451756414591858	0.9698173588136703	0.9977323224791967	0.9965637962070666	131	45	92	134	49	56	101	83
STAG3L4	2.6539798395301872	3.3676976710036826	9.154051270062277	0.07561110475542213	0.5051054932443279	0.018988865827980043	0.9899643339244123	0.9269421467355954	0.9591419995909994	17	4	16	20	0	1	23	12
XRN2	6.77647884943341	6.810712714300643	120.83489917942394	0.07569292138027274	0.02645651988333278	4.914405219474261e-4	0.966836511021626	0.9934271436513021	0.9984351041987106	239	57	217	131	70	118	127	118
CHD9	7.810020481153941	7.828697090267238	245.46017643252816	0.07587037758672001	0.061501233846786275	0.008915506780849977	0.9610934905780847	0.9807341735871417	0.9926062062133799	551	92	466	312	128	222	268	268
ABHD13	4.85229252100298	4.946872563666367	32.16751526681751	0.07595830061151444	-0.08697077072673177	-0.01225540484839999	0.9763411349915463	0.9808683833420474	0.9881564753378228	33	14	67	55	21	23	33	37
RB1	6.568398563227856	6.612830585562887	105.39830248328371	0.07605463716658559	0.018285523034093535	-7.975522904719689e-4	0.9674784770362737	0.9960800029543453	0.9976044585398781	192	51	165	121	69	97	125	92
EIF2S2	6.522809345381886	6.602248708310514	104.71390572043448	0.07613150548468038	-0.0336770382675332	-0.008397433206020016	0.9727817543533342	0.9934163142359341	0.9905903965004156	185	52	91	176	77	112	72	122
BAIAP2-AS1	4.330876228110443	4.441705141974628	21.939675039535924	0.07618857921114246	0.04659208906927365	0.002663823631919506	0.9762000666027036	0.9912831563085428	0.9975093858759697	62	12	33	25	8	20	17	31
DDX27	6.438206187760031	6.480107101855097	94.92801561224849	0.07632845074279711	0.07592527379038293	0.009609725926287754	0.9662556848954404	0.9776499081534823	0.9905903965004156	253	39	129	186	32	82	97	120
RPS6KC1	5.343187407417598	5.457352781822231	45.42363319558095	0.076330681899355865	0.0831469708488385	0.007248512057872716	0.9735530433000638	0.9807050762360541	0.991307880293085	154	13	93	55	14	41	54	49
AGPAT4	3.272906014719932	3.609968957959533	10.968400478095758	0.0763393217818485	0.12918522450697717	0.0063190700149259324	0.9815019850780279	0.9804916219981783	0.9905903965004156	34	1	21	24	3	14	12	10
SMEK2	6.7369602065439045	6.780793859603557	118.48956333557878	0.07634457430781862	0.02819465053782753	9.76262015239091e-4	0.9673554351412984	0.9934271436513021	0.9976044585398781	184	58	173	175	76	77	119	171
TRMT112	5.361734250277498	5.426722379660025	45.46257215376841	0.07643600645774987	-0.048688698310968274	-0.009090853819722787	0.9722684167729256	0.9875318647931389	0.990542399310461	77	21	46	93	30	39	42	52
ANGEL2	4.846358079074089	4.903273695565227	31.26291735908757	0.07646857664157575	0.001056067473911059	-0.0011889915081061172	0.9720341563248318	0.9998111039895313	0.9976044585398781	54	17	43	48	18	29	34	29
RTEL1P1	1.2852162512183445	2.090259756954389	2.4775377002431993	0.07664439853797944	-0.1784277793557192	-0.003078218274213484	0.9883002295979952	0.982083854797053	0.991307880293085	12	0	4	7	0	2	2	4
SNHG22	6.472753029697858	6.5708399071267145	101.47201031963314	0.07673254378397926	0.07375658751503712	0.0060416447373643	0.9733412737245714	0.982083854797053	0.994180659546559	133	32	269	155	51	56	103	168
JTB	5.317020057480923	5.415919461366905	44.775031426020995	0.07675025433046036	-0.012812073833062489	-0.004201909535668653	0.9747354049118714	0.9976381557680465	0.9965637962070666	113	14	40	84	31	29	50	57
C12orf57	2.628713379942911	3.331501817538857	8.517835168802907	0.07688955177708268	0.14299344006314865	0.006239673721518342	0.9883412599536142	0.9827944233360043	0.9900688364323167	35	1	17	17	0	17	5	6
GOLGA6L9	1.9477902938755718	2.607925334246624	4.552067374880271	0.07701999173291546	0.3259590893419359	0.010128485525857309	0.9877710586329338	0.9623337538152712	0.9818146729566929	13	0	8	11	1	10	4	2
C2orf69	3.588510601242694	3.8276514062668485	14.078389382928133	0.07706875603840808	-0.07277692242797099	-0.005874896066932266	0.9815019850780279	0.9891666578714389	0.9905903965004156	29	12	10	28	4	6	18	17
SCN9A	3.2304250871639395	3.532328474380151	11.001614655964037	0.07722256871131655	0.41264450865857444	0.02186250065012263	0.9845495421091872	0.9239212717276148	0.9609105627413352	28	5	12	11	5	10	24	4
CD81	7.856059977178396	7.883282228844186	255.32107625345435	0.07731008223023021	0.040611965120398434	0.0032512450626238296	0.9615670951264879	0.9875318647931389	0.9976044585398781	601	146	308	418	99	244	259	275
PSMA7	6.273054808839457	6.336387978463837	85.84358697468882	0.07733110786228976	0.13655658125465495	0.01821556894904792	0.9685710945691949	0.9572554547896504	0.9824080596577094	231	26	123	131	44	113	65	92
SECISBP2L	7.449875192787493	7.480151689775096	193.3487564439107	0.07741397334103929	0.012515308290441536	-0.002530756107109366	0.9640676221027934	0.9971465685084713	0.9976044585398781	274	105	325	273	111	166	209	207
C7orf26	3.0584485713179705	3.4098440487196746	9.62922137257688	0.07745374757680575	0.22579146570405423	0.010590084245906151	0.9844750694881282	0.965199662996209	0.982573282682392	32	5	9	15	2	6	5	23
DAG1	6.380984411469992	6.475355945971572	94.47672529167747	0.07752686918362305	0.11424221732592885	0.012697648220335943	0.9721176581086187	0.9721271286713079	0.9881592070562114	296	40	128	168	23	102	120	73
PAK1IP1	3.827142657490872	4.116574512460322	16.764994549622273	0.07753782855228583	0.2305420647697508	0.014728358643845564	0.9812902865015661	0.9572966169003168	0.9819992286660378	38	2	20	44	8	29	11	15
MED6	4.181644526462045	4.29193056790228	19.80333907562711	0.07765331900225149	0.017695814388873663	5.886991964345856e-4	0.9764509121493236	0.9971465685084713	0.9979617236033069	28	9	30	37	12	13	16	32
ARRDC4	5.178491019830368	5.359402153191243	44.38930827413171	0.07775024178584639	-0.3688104462561209	-0.0330193588748483	0.9794258107257817	0.9122722061162923	0.9409602791803364	31	43	59	67	26	27	39	44
DUSP22	5.2432486151545845	5.356192523073221	42.65704436010101	0.07791689411269835	0.03570837222149414	0.0012195147585563045	0.9755203334537869	0.9934271436513021	0.9976044585398781	52	16	117	73	17	26	56	51
GOSR2	3.846604441525984	4.093347513611477	16.204775858864217	0.07793080099463719	0.09821978288302995	0.00564258709686395	0.9789887216469142	0.982083854797053	0.9917941995630681	31	3	36	44	4	11	18	25
CREBRF	6.82365120727454	6.903009668596761	128.8681311866374	0.07793860786513489	-0.02803100392853696	-0.007684059330960209	0.970139901257738	0.995048478686596	0.9905903965004156	173	40	283	166	98	87	136	165
CAP1	8.432346538408623	8.481463408860575	388.28195867554314	0.07795828333818688	0.0053500580608219815	-0.0042403665586084075	0.9661486000941556	0.99858059194294	0.9972191002487463	625	165	550	489	303	402	345	410
C17orf80	4.204615075242167	4.341963189447699	20.21220066830221	0.07799444911350766	0.017030814729969066	-7.082746759416977e-4	0.9780413087027092	0.9974568732612483	0.9976044585398781	61	9	17	40	8	19	17	26
RPL11	8.202080321580965	8.289741205816767	340.8990040438865	0.07808848583287836	-0.07482059943372116	-0.01418382959368444	0.9711072061597669	0.982083854797053	0.9860802660642118	495	205	373	377	274	295	269	429
L3MBTL2	4.063578360720954	4.303375016353123	19.247930105894227	0.07813776813749049	0.04717915427081451	0.0023457850452973166	0.9796595594178659	0.9934163142359341	0.9975093858759697	71	3	18	40	9	14	27	20
DCN	8.980085741819309	9.06837299194074	582.9397777689551	0.07818286267554678	-0.029981669399741253	-0.007498706404138157	0.970906210372815	0.995048478686596	0.9905903965004156	1395	193	535	773	497	636	493	576
COX15	4.743468196519691	4.830587335724172	29.538975455675118	0.07841072306752332	-0.010412825040490438	-0.0032720486826082014	0.9747825895051179	0.9977323224791967	0.997377609243983	57	16	28	58	16	28	21	39
RUVBL2	4.52356551146054	4.778692131203417	27.275468362854095	0.07848744121869947	0.011188475108881117	2.8121172328996456e-4	0.9793073018897606	0.9979754031947355	0.9986563457461916	120	8	30	55	4	24	27	35
LDOC1L	4.615710402838612	4.740227509460742	27.114577715720188	0.0785101563129548	0.1816683472499222	0.01822975951192406	0.9756107188843495	0.9537812385810855	0.9819992286660378	71	11	38	44	10	13	33	46
FBXL5	6.685436637325833	6.752402492350086	116.01820030880494	0.07870739325524043	0.01266661191854126	-0.0024462191924986974	0.9698173588136703	0.9975610800428344	0.9976044585398781	148	48	259	145	74	134	101	108
OPHN1	4.728597838376096	4.837274107001536	29.11374736297055	0.07875199912134138	0.114995677071827	0.010480662632846255	0.9734875592391871	0.9735319208264275	0.9900688364323167	88	13	47	40	8	30	35	27
KDELR2	6.5797776534174615	6.652917727760526	108.87117538698297	0.0787534611136768	-0.04701374625149476	-0.010305441767469925	0.9698173588136703	0.9890164247503433	0.9900688364323167	184	63	117	135	80	105	120	87
C9orf114	4.022177584276641	4.477107075500497	21.323787706808243	0.07882382118781876	-0.04209753666548802	-0.001128656916518288	0.9836002532106329	0.9956481308188948	0.9976044585398781	91	2	28	62	2	17	26	24
INTU	4.946391379627068	5.039432368165733	33.728978444857134	0.07883440052631462	0.12779460927730113	0.01411373962034375	0.9720341563248318	0.965199662996209	0.9881564753378228	83	9	48	67	16	25	47	37
MIR99AHG	2.3988933783380477	2.7836632167640882	6.391588544394198	0.07908007500683369	-0.05393770353451077	-0.0030727433098898466	0.9874949676575001	0.9956481308188948	0.994180659546559	9	4	9	3	6	9	2	6
HOOK2	4.430393189740319	4.787236380327879	27.528630874582404	0.07910764876248878	-0.008593291784600764	-0.00113347393455794	0.9815019850780279	0.99858059194294	0.9976044585398781	98	1	41	57	14	17	31	39
WBP11	6.513016111042484	6.547800505752302	99.86714792279327	0.07914762878457891	0.1113368062009853	0.017595345014149413	0.9624564058338058	0.9623337538152712	0.9862201563789315	190	34	175	175	51	118	84	110
KBTBD6	2.5241606896331388	3.2302844961962607	7.845988587019076	0.0792317921895672	-0.2473127974709297	-0.007733109372516615	0.9885925165994837	0.9726730263218574	0.9860647953086276	34	0	4	27	3	3	11	9
ZC3HAV1	6.9048189689381765	6.949666141996292	132.2292862428327	0.07924367561339515	0.07101260062803891	0.008757243746691155	0.9655829329454325	0.9791478053836911	0.991307880293085	312	47	160	308	54	105	162	147
ZBTB11	5.639012322912591	5.6799701758359955	53.93090283050069	0.07946163262214286	0.08510475377316666	0.010910670373743915	0.9655829329454325	0.9751943308772618	0.990542399310461	93	20	102	100	25	54	55	59
FCF1P2	0.119438923755494	1.576302991469698	1.3159163430873735	0.07956859065717335	0.45655250290228916	0.0038621033638187663	0.9922702779047612	0.9665341885367161	NA	0	0	3	6	0	0	0	6
ANKRD52	5.875287336964156	5.981309058866569	66.05541130953526	0.0796697736702237	0.08501252409837018	0.008310977584961184	0.970906210372815	0.9791478053836911	0.9905903965004156	192	16	97	161	19	61	65	85
CNOT4	5.575128569184472	5.624225798858856	52.01680933322208	0.07978787407482076	0.06907100239392103	0.008644501503177832	0.966836511021626	0.9808683833420474	0.9910856413701672	113	18	78	78	32	42	66	53
GFM1	5.7225638059216255	5.7666927986649945	57.40751178585363	0.07999215048741175	0.06349248388909244	0.007059906972518208	0.9662556848954404	0.9819633406359386	0.994180659546559	119	26	73	124	23	52	61	65
C11orf57	4.811077682142429	4.904254374419888	31.17724042057976	0.08032501056516772	-0.03217247337277805	-0.006060893961734309	0.9735530433000638	0.9947626505086482	0.9926873515461185	78	21	29	50	12	30	29	32
NDUFS2	5.922752247042856	5.99312522593583	67.13390465612733	0.08050467265198737	0.1291020485367442	0.015811307299105872	0.9674784770362737	0.9618515620147015	0.9862201563789315	147	26	152	99	21	72	49	95
RSL1D1	7.25666714356206	7.342005967852848	175.55796996523983	0.08059225936588862	0.025341737893316726	-6.010915993114572e-4	0.9717229397004805	0.9956481308188948	0.9976044585398781	286	87	149	329	119	212	175	129
TNIK	6.125729163971565	6.1787054141391184	77.03464683991933	0.08071693563048722	0.05374751756820094	0.0048749994321808645	0.9673554351412984	0.9839910390823338	0.9965637962070666	232	33	95	99	37	76	87	72
LSM2	3.1519610934992306	3.434101989904016	10.123225101733649	0.08084590599539866	-0.09907456344542408	-0.006440327361312197	0.9835970594666676	0.9850178512593886	0.9900688364323167	36	7	6	15	3	7	13	9
RGL1	6.495883668330835	6.648806651880495	108.64209860339713	0.0808600768531587	-0.011593909796246051	-0.004854134223138455	0.9762570621042971	0.9977323224791967	0.9943582299093416	213	70	76	127	77	155	77	76
DCTN4	6.02344904352309	6.065683450023861	71.77776183764182	0.08090549086218159	-0.009959100968705344	-0.004884187110166063	0.966409728058697	0.9976381557680465	0.9962183897486692	107	40	97	116	43	71	68	72
SLC2A9	2.7855261782679337	3.2315835263651516	7.896270989048937	0.08125964083339048	0.09887233652818105	0.0039170058292711234	0.9836002532106329	0.9868584398619461	0.994180659546559	30	1	13	18	1	9	11	6
SFXN4	2.1005830713362763	2.643593144762776	5.1292286485761425	0.08128984598196866	0.3279613137807606	0.009691082222276205	0.9877710586329338	0.9609826692171735	0.9819992286660378	4	2	5	16	2	7	9	1
FECH	4.002512622478319	4.145710406185414	18.13106170914953	0.08134077083352204	-0.1265951760170607	-0.011648291236663302	0.9780413087027092	0.9777181721740351	0.9860647953086276	27	15	33	18	8	12	14	25
TMC8	3.3798765765597616	3.904149640803284	13.647857865410513	0.08144422806463485	-0.12862511485384884	-0.005323218014559644	0.985307776008429	0.9822100525291187	0.9905903965004156	53	2	50	12	1	8	16	18
SLC37A3	4.555560403125	4.656550778348895	25.5762027378861	0.08147441254309663	0.03976186950954144	0.0013036406894716922	0.9730154560354022	0.992448650412097	0.9976044585398781	37	10	65	43	10	22	28	29
ARL11	2.7891633883639355	3.1262452819331705	8.274626413450056	0.08160031566771178	-0.2226415377158918	-0.010840529287729573	0.9844750694881282	0.9726730263218574	0.9819992286660378	11	9	18	6	2	5	5	12
PTPN18	6.6540951704142435	6.794257631597013	120.52568374189308	0.0817295370220931	-0.1524598769147443	-0.019239589972526394	0.9721176581086187	0.9646291190824786	0.9748426156258029	195	122	125	164	38	120	90	121
VIPR1	5.852877419485353	6.319248703059346	84.18974103532368	0.0819680745326856	-0.4681018312906877	-0.02306705704012386	0.9825923372909041	0.9178256467988519	NA	94	22	515	65	12	60	77	70
CD164	8.058919807049328	8.198375113634746	320.467080092835	0.08226180984904087	-0.11024926464252	-0.015336595337334892	0.9747354049118714	0.9776499081534823	0.9819992286660378	291	202	361	414	273	352	293	243
UBAC1	4.23089289361177	4.377231237175365	20.581006795543423	0.08253261136827242	0.13140509805015024	0.010070686506652734	0.9756107188843495	0.9728866006002993	0.9900688364323167	34	6	51	36	8	22	14	31
TNK2	5.258690146206385	5.550720017816545	48.31599474705883	0.08282143633913382	0.0481341007639717	0.003163943204065867	0.9798018370447338	0.9932189826647789	0.997377609243983	151	18	112	85	3	47	32	75
TBC1D25	2.5430799520797573	2.859560915804335	6.103271952862252	0.08283888823148657	0.07508440132534931	0.0023424864243639988	0.9815019850780279	0.9911676256436462	0.997377609243983	16	1	12	7	4	6	8	5
EPS15	7.604080790926589	7.639687758184692	215.9109273543631	0.08287318350009222	0.01942630128684034	-0.0015370005318439428	0.9615670951264879	0.9956481308188948	0.9976044585398781	328	99	421	257	135	207	218	224
PAN3	5.899606020191473	5.947668721483993	65.5037803856651	0.08293389984185408	0.032118045793743166	0.0011330589027777219	0.9662556848954404	0.9923534632034348	0.9976044585398781	94	30	151	100	29	56	71	73
PTPRU	4.538054261844802	4.783215940386405	27.302105752724646	0.08306429403893806	0.0889374172978615	0.006598016451639195	0.9770805696919939	0.982453034786954	0.9905903965004156	91	5	36	75	5	30	28	30
KDR	6.540993134497763	6.668585387462397	108.48832822008336	0.08309406865676887	-0.007703014649462607	-0.0036190168761775134	0.9730154560354022	0.9982379507627117	0.9972191002487463	239	22	318	104	60	120	101	101
DUSP2	1.8996802637368473	2.6157160467307703	4.421999329869863	0.08312669878861968	-0.10626077662751936	-0.0026321419100647806	0.9875506664477232	0.9891666578714389	0.9951166229124885	24	0	10	4	1	5	2	7
HARBI1	1.2099188069935238	2.207480988111438	4.186378081231417	0.08315313149348634	0.25216336779016596	8.853065490352464e-4	0.9915794050319251	0.9811977206084834	0.9976044585398781	4	6	1	1	2	9	0	2
DKFZP434I0714	0.893721607312933	1.9726938683857238	2.462289566508731	0.08315374926296404	0.2043188684736028	0.0036003452457647614	0.9910758532894405	0.9827944233360043	0.9900688364323167	1	1	2	12	0	5	3	0
SRRM2	10.483114393453782	10.581473484210631	1657.5058490696865	0.08325999305182845	-0.06530832521152691	-0.011730525134230556	0.970906210372815	0.9850523277239019	0.9900688364323167	5474	341	4057	2780	475	1296	1557	2072
CHPF2	5.224961118039564	5.396042592952842	43.66780152656556	0.08359836730948225	0.08629942895337318	0.0066007394899678	0.9762570621042971	0.982083854797053	0.991307880293085	137	21	39	93	10	21	56	65
RAB29	4.100582202661792	4.34747866270905	21.328878805546623	0.08362661721855245	-0.31719751428477144	-0.022473581393667803	0.9793291001617447	0.941331832301172	0.9609105627413352	24	24	46	19	5	17	19	17
DLGAP1-AS1	2.81652546278792	3.1733210118131914	7.981470206015477	0.08375541117595173	0.4130252347521464	0.019156954931705744	0.9822536346690497	0.928361615187122	0.9656315279707202	15	3	18	10	2	16	3	9
ASMTL	3.3682166938332267	3.661255151611029	11.579539659684801	0.08390312080188513	0.0619556980670719	0.0025447329951568515	0.9797067999153042	0.9915660938410747	0.9975093858759697	30	4	13	35	2	7	13	18
ETNK1	6.199146988762867	6.266329580335185	82.92943530373762	0.08395029324189716	-0.031877113903676375	-0.007883518141534379	0.9674784770362737	0.9934163142359341	0.9905903965004156	110	58	130	112	42	57	104	83
FTH1P16	2.666941378026886	3.1271678501350766	8.753881022016666	0.08399769430618194	-0.39044034471837047	-0.015244370657933591	0.9874949676575001	0.9524207923235536	0.9649044102243303	13	5	3	8	12	4	3	14
GPBP1	6.398394059866761	6.450490461820945	93.49926879084278	0.08418786746797048	0.04924734600789112	0.00468917943348833	0.9640676221027934	0.9850523277239019	0.9971058465881292	155	28	161	159	63	65	109	117
MAP2K2	5.963264882944797	6.032719653649763	69.03339250311306	0.0842516142151775	0.10192618010667784	0.011829316726598102	0.9669975321265751	0.9726730263218574	0.9900688364323167	218	25	85	119	25	73	79	64
ZNF83	6.247609423248054	6.333870985826006	85.13799198134566	0.08435991972266586	0.09020301011477756	0.00956675124342212	0.9673554351412984	0.9764854726589066	0.990542399310461	172	22	197	188	25	73	82	118
TSEN54	2.1399448842153808	2.9998117307116243	6.21015934867686	0.0848076989563369	-0.05377906473604266	-4.698170815366052e-4	0.9884508159398173	0.9956481308188948	0.9976044585398781	27	0	12	17	0	9	2	9
C2CD2L	3.3390944604519057	3.9709888431458102	14.408814943925478	0.08490145817771831	-0.03532688689009286	-6.475104708332623e-4	0.987330929619136	0.9967817050970286	0.9976044585398781	74	0	25	21	4	19	7	19
PRPF8	8.351502901640801	8.393208418072803	362.26489774920293	0.08497934487919648	0.06837088606230181	0.008509201104509503	0.9610204796582178	0.9808683833420474	0.991307880293085	1006	102	624	719	128	385	336	399
KIN	4.138092084636919	4.321014541186452	19.872932733394766	0.08503295424632001	0.034854009438500984	7.813149614423728e-4	0.9756107188843495	0.995339153718258	0.9976044585398781	51	12	25	42	3	19	21	21
SFI1	4.918217350594466	5.15069156290743	35.86844830827402	0.08507627109765489	0.10603210552362441	0.0087877886790636	0.9756107188843495	0.9794650947998564	0.9900688364323167	108	7	83	75	5	28	45	45
LSM1	3.6489458421426306	3.77818101380493	13.379828632472933	0.08528144543045468	0.11984454572700644	0.008952197947826167	0.9756107188843495	0.9780100895326064	0.9900688364323167	26	7	18	22	6	17	13	11
AC073052.1	1.4314200631383314	2.2618496413743348	3.062735194159209	0.08542160781880914	-0.2603036814591406	-0.005080492772370826	0.9875506664477232	0.9764854726589066	0.9887614540848269	5	0	14	8	0	4	2	3
ZNF606	3.6387463500444994	3.8888309198349362	14.254075183990354	0.0854420107613587	0.2006144921091921	0.01316857183032085	0.9786531887845735	0.9634926376589669	0.9824080596577094	32	8	24	25	2	10	26	11
EEF2	10.074709992852783	10.100181291820698	1190.6421460293311	0.08553873010927919	0.049465427643938464	0.005134052752174326	0.9553438540827066	0.9857508213158932	0.9965637962070666	3436	423	1549	1658	647	1025	1190	1474
SEC62	8.236452705338838	8.281961179235312	338.08085711623187	0.08554819691348188	0.01418019198444732	-0.0028073204097671016	0.9615670951264879	0.9971465685084713	0.9976044585398781	427	164	571	461	230	348	321	340
VPRBP	5.033283208890076	5.182898054668488	37.2508096222235	0.08565220905631131	0.07431224997609151	0.005727982002777518	0.9726637366790812	0.982453034786954	0.994180659546559	110	5	67	60	20	33	42	43
EIF4EBP2	7.445709601967263	7.491879366369749	195.27199759492885	0.08570733239237967	-0.00747268098912618	-0.006082258591628466	0.9620295062818662	0.9979067957794843	0.9948456040219293	255	117	304	262	118	184	204	189
CDK12	7.075990494362538	7.143088103882841	150.92828051450195	0.08581427278261636	0.09702860882159697	0.01266110066418137	0.9655829329454325	0.9742041188321169	0.9900688364323167	415	45	261	320	42	165	162	144
LPIN3	3.445432205556494	3.7920253146759135	12.62322142356529	0.08586324410638768	0.18097101909834107	0.010263489730331709	0.97958151368102	0.9722610759409123	0.986611169082293	41	2	26	25	2	13	8	23
ZNF583	1.8162521811227061	2.269192250192279	3.9661422232928647	0.08599836155328683	-0.13062173423133108	-0.004280837952500963	0.9874949676575001	0.9863546443450081	0.990542399310461	4	3	2	8	3	5	3	2
PLAA	4.861954868429892	4.94534787390137	31.533033221949474	0.0860630036845759	0.11827601698714704	0.012604205142559544	0.9674784770362737	0.969555288863637	0.9887614540848269	71	14	51	62	9	32	28	41
ART4	0.9664772344802909	1.8538897040880542	1.8762280539215082	0.08625002832592743	-0.22704282305586046	-0.002940225100254803	0.9874949676575001	0.9794650947998564	0.9905903965004156	6	0	2	9	0	1	2	3
PPP4R1	6.560010998098247	6.607764949675098	104.15587607114142	0.08662298912269517	0.08251619412213931	0.010891099007858352	0.9614831585233199	0.9764854726589066	0.990542399310461	225	29	186	155	63	85	92	154
DCAF6	6.167019655057669	6.194908155935885	78.16163237092177	0.08667459199465821	0.057269308402155196	0.008070902023732089	0.958705985318766	0.982083854797053	0.9926873515461185	176	41	105	119	35	71	84	85
USP8	7.131795502166244	7.152310211343986	153.14317771797135	0.086782817398341	0.07193373831670329	0.012026143783818133	0.9540642279704983	0.9767155124932471	0.9904613765367408	323	77	200	269	67	124	179	174
PTPN3	4.327547624487175	4.503734914641831	23.061189234160114	0.08678496293612566	-0.10517128604302223	-0.010166493833122818	0.9780413087027092	0.9811977206084834	0.9881564753378228	26	10	22	75	12	23	24	18
RP11-676M6.1	0.946419150456135	1.819956304999844	1.8246771005505882	0.08696220492484007	-0.07387620254962739	-2.8520351997562683e-4	0.9874949676575001	0.9949255155094	0.9976044585398781	8	0	6	2	0	3	1	2
TAF2	5.173609805044423	5.228218683135227	39.443551232072984	0.08698233795211019	-2.022180125809991e-4	-0.0019500704029117675	0.966836511021626	0.9999697114705983	0.9976044585398781	87	19	46	55	25	35	42	40
STK33	2.9742146494352313	3.2589415170852307	8.685143365257082	0.08698953756707671	-0.0025059560794954967	-0.0016308355920628635	0.9797067999153042	0.9998111039895313	0.9976044585398781	15	6	15	19	1	8	10	8
RILP	1.778323556944287	2.5227428876179543	4.477698969016809	0.08712967851709351	-0.47331049989487856	-0.012115183696518138	0.9885291735033531	0.9475575799300008	0.9698408308810381	17	4	1	12	0	2	5	4
SOS1	6.838806187129407	6.868866828660241	125.71004493459776	0.08718748988233356	0.0484892332508246	0.005215601612691072	0.9581511982873716	0.9839910390823338	0.9965637962070666	230	50	233	159	77	104	145	137
MGAT4A	6.293477865737797	6.490073266543966	98.0804324861068	0.08724463408453069	-0.3203896320334065	-0.029809454109799575	0.9764641537273169	0.9239212717276148	0.9492456109215511	70	93	166	91	61	90	67	90
RP11-53B2.2	3.795621832737423	3.959547819308589	15.098177957776949	0.08724553105143329	0.09906255388936223	0.006709556070729334	0.9756107188843495	0.9819633406359386	0.9905903965004156	22	7	30	31	5	8	18	23
ZFP90	4.6445366004002615	4.870917295305539	29.249443123413023	0.08755717767032987	0.11186187278767147	0.00876054167052283	0.9755203334537869	0.9782569264691772	0.9900688364323167	77	3	70	60	9	30	33	32
PDE1A	2.637171600900759	2.9524579149110246	6.76538660329828	0.08764262266649042	0.04652302955964417	0.0015270037742300777	0.9807682337569394	0.9956481308188948	0.9976044585398781	13	1	10	11	6	6	4	11
PATZ1	3.487577353302108	3.7287175918868334	12.43731886474334	0.08766487703158098	0.056968239553895225	0.0020774005214825664	0.9780413087027092	0.9915660938410747	0.9976044585398781	21	6	32	23	2	8	13	19
TRPM7	7.266399203606337	7.28096988831075	167.40660422568783	0.08767934352495518	0.0812657960505537	0.01553592956654543	0.9518651479598704	0.9726730263218574	0.989077748998112	345	67	239	291	88	164	161	196
ERV3-1	5.085527782497227	5.249044470380352	38.85418537869578	0.08772981730724357	0.08811729035822546	0.007283599034551533	0.9721176581086187	0.9814550133255945	0.9905903965004156	92	6	59	111	14	40	39	45
SLC12A7	5.72076136955774	5.879520003561579	61.278672447946725	0.08777854395444556	0.13696430302709603	0.013195984325110313	0.9721176581086187	0.9694414948074971	0.986611169082293	147	11	100	170	18	70	42	88
TMEM154	4.313932842529806	4.561995033938551	24.286964879383653	0.08802485703175027	-0.1880219839112435	-0.014688873871462463	0.9815019850780279	0.9668958274330886	0.9789277577908654	13	16	58	49	10	11	18	40
GGNBP2	6.514670207499641	6.552515884397579	99.84318747992387	0.08815917531904445	0.10549804876142727	0.016201568334456077	0.9576004314268926	0.9639838599603716	0.9881564753378228	225	29	167	200	44	100	97	119
VNN1	3.746240834764769	4.315866258127935	19.87328310636012	0.08827556464135854	-0.8635261303548757	-0.03411795609223812	0.989721705359734	0.8455914584266689	0.8734146596091624	3	7	98	33	11	11	12	17
AXIN1	4.744968915591529	5.021528003982008	32.495914222741476	0.08832603933572879	0.09145976191420184	0.007229711335398124	0.9763411349915463	0.9822100525291187	0.9905903965004156	104	3	69	74	7	33	31	42
KAT5	3.4684481649841215	3.8559024102775026	14.004058729817967	0.08855217948903883	0.26332416132418346	0.013529501723478497	0.9815019850780279	0.9584124049641335	0.980602437685535	35	1	14	24	11	24	15	6
NASP	7.375745709074055	7.410732725139073	182.88285419821153	0.08857465066625887	0.12259078003835679	0.020109705896335713	0.956853772265059	0.9584124049641335	0.9824080596577094	480	65	297	258	84	222	147	205
RP11-138A9.1	4.266733113475756	4.541145484661297	23.938618750194316	0.08858022595582576	-0.3406167799654512	-0.022504292126066906	0.9844750694881282	0.934339443648434	0.9603870559001683	9	11	67	48	15	20	25	15
ATRN	6.042960966932065	6.097154338609407	72.99380713931939	0.08869443013744714	0.018615828422778907	-7.260179459079688e-4	0.9625094951629696	0.9961162762327983	0.9976044585398781	194	45	93	93	27	67	75	78
CKAP4	6.473471559763116	6.533778062285385	99.11263430844272	0.08879356931727106	0.008850639527150695	-0.0025819035697435032	0.9655829329454325	0.9976803508193244	0.9976044585398781	226	55	91	216	37	90	92	118
CWC22	5.652941325690005	5.6933551760664445	54.41792152917172	0.0892841882895585	0.09507806918941589	0.013189908873123189	0.9607185507483134	0.9722610759409123	0.9900688364323167	137	22	74	92	24	54	52	65
TIAM1	3.756737446242081	4.0486767496044065	16.183964504838354	0.08930188903362084	-0.21846936827530367	-0.01446612399468587	0.9800995313313102	0.9632860827267492	0.9771990795198288	14	3	59	22	11	10	17	18
AK2	5.508606468548651	5.609446540407902	50.94767731114155	0.08940580261367098	0.0497808049009302	0.00323340723314533	0.9679022234214629	0.9882439471438978	0.9975093858759697	112	21	58	143	14	48	54	56
FRMD4B	5.982527316912506	6.128624565378507	74.03725550049226	0.08948189394814467	0.016457379596009923	-9.7610621276701e-4	0.9720600713142783	0.9971465685084713	0.9976044585398781	197	43	152	107	10	67	59	102
FIP1L1	6.326179842790521	6.353532455527991	87.26599827997457	0.08971902610652725	0.07384497160639283	0.011205381093511189	0.955797691127349	0.9764854726589066	0.990542399310461	142	37	153	157	43	72	85	117
B4GALNT3	3.324811103108089	3.792054430000105	12.893395995240414	0.0897291907291713	-0.1300772611943468	-0.005514000176301526	0.985755610345621	0.9822100525291187	0.990542399310461	57	2	4	32	6	13	17	7
SSU72	6.333310450402325	6.3861736693019715	88.91249780088691	0.08983860149274336	0.11971674270239706	0.016459124920149913	0.9615670951264879	0.9623337538152712	0.9862201563789315	191	32	112	197	39	101	66	115
TLR6	3.7189353050219474	3.914308547914756	15.056600904956799	0.08989751282561521	-0.23184742427918378	-0.017350372138048454	0.9794258107257817	0.9572554547896504	0.9742099392294851	11	6	37	23	12	12	13	15
GORASP1	4.8222643157194796	4.921131005747425	30.790817265979086	0.08994187004931471	0.13130398980898533	0.013535223731018656	0.9673554351412984	0.9643130776820478	0.9881564753378228	87	8	49	53	13	26	30	45
PALMD	5.318968319150873	5.393907134975203	44.61883039084446	0.08995518937278722	-0.018467603455601105	-0.0050564117415496344	0.9673554351412984	0.9968912610644984	0.9955630945747783	84	20	66	47	34	47	44	38
RP11-10L12.2	2.731979874629627	3.106965412672726	8.14998484053218	0.09011872581624553	-0.1169724083332653	-0.006070619356019888	0.9843123864078006	0.9852917997177901	0.9900688364323167	6	3	8	16	9	5	3	15
PPIL1	3.993370621707375	4.270167845627594	19.182688526249716	0.0902109774601579	-0.218203770025114	-0.015044687947849855	0.9815019850780279	0.9623337538152712	0.9765094681492948	58	11	7	53	6	16	14	23
PHACTR3	3.1298132569381525	3.584518646050164	10.590633492322256	0.09030644456925128	-0.044978496737447596	-0.0023017405632481994	0.9815019850780279	0.9956481308188948	0.997377609243983	47	1	29	10	2	10	13	10
SLC24A1	4.298494592613539	4.418343012896772	21.480180489723175	0.09048619408504789	0.1232442372055505	0.009991480102390829	0.9723370009865728	0.9750863435314763	0.9900688364323167	63	9	34	23	9	27	21	19
SVIL-AS1	4.789126449837972	4.893523319606184	30.203291579784985	0.09056204427830167	0.13114457300900162	0.01294180591647168	0.9673554351412984	0.965199662996209	0.9881564753378228	59	7	58	65	13	33	30	34
SIPA1	5.19013619047472	5.449976455050163	44.657623763221245	0.0905908808260503	0.07771736455208063	0.005972688390349468	0.9756107188843495	0.9849642235670281	0.991307880293085	146	9	127	64	6	33	40	74
MKRN1	6.215955138123272	6.258298384150998	81.79799299984705	0.09080359638008305	0.03634307602624567	0.0023306729352225476	0.9608701402242592	0.9908748545036212	0.9976044585398781	115	46	146	148	33	72	73	106
PLEKHM1P	5.311163599118488	5.68699050889539	52.730537126780206	0.09119982669226837	-0.02161126484547389	-4.216825317712976e-4	0.9789887216469142	0.9971465685084713	0.9976044585398781	178	4	131	131	6	46	53	65
MTERF1	3.6899681962815754	3.873950404871027	14.473375772053663	0.09153235867412911	0.1405562048380396	0.00991902844392197	0.9764641537273169	0.9764854726589066	0.9881564753378228	26	6	20	19	10	5	20	22
SLC22A23	3.9748348631465524	4.249575210205753	18.503117545139485	0.09155519951223053	0.05453442207003814	0.002290241428671005	0.9786531887845735	0.9925297263637471	0.9975093858759697	19	6	43	56	4	20	10	29
IL17RE	1.288645899056701	1.9631306515366855	2.3504885237769453	0.09178881060485025	0.1166950066057729	0.002472190658528173	0.985307776008429	0.9891666578714389	0.9946121869183796	7	1	3	6	0	3	1	4
APPL1	6.3984608942586405	6.437690508232905	92.79774675185743	0.09181893811800244	0.10071735608396438	0.014460064078823914	0.9585898140567911	0.9694414948074971	0.9881564753378228	192	48	148	120	43	109	69	110
ETV4	1.3596085260807012	2.134223264386872	3.040651908173634	0.09196896777280078	-0.5575901897551236	-0.011528717189331447	0.9889750172937867	0.9407883517926798	0.9665315671765078	11	2	0	9	1	2	3	2
TANK	5.984389711716876	6.0598430802466305	71.48553723541512	0.09197520161345384	-0.020712237157726316	-0.0065229979350110755	0.9661486000941556	0.9961162762327983	0.9926873515461185	90	29	124	98	56	79	58	71
THBS1	11.827253082035124	11.887330649582307	4128.469022457966	0.09200604788709375	0.04417707013314933	0.003649204838059557	0.9615670951264879	0.9915660938410747	0.9976044585398781	5561	2876	7564	5955	1433	2888	4103	5915
MCM3AP-AS1	2.9870590990711436	3.252445016946337	9.113992617503596	0.09215931964053425	0.11028297327372101	0.004739971025833013	0.9807480147435084	0.9835779031279954	0.991307880293085	9	7	13	14	4	8	15	4
TSHZ2	4.47752443972338	4.656889860573574	26.029303168000702	0.0921606688321562	-0.19135423532184367	-0.017388553835061833	0.9784145299223443	0.9619041410246482	0.9748426156258029	86	13	38	13	17	17	25	30
TBKBP1	3.9097771868589475	4.214290398232304	17.645907670025927	0.09218180727368289	0.09448335935001513	0.005862896615197409	0.9766130720198013	0.9828025435914152	0.9912306762380273	73	3	36	25	3	15	24	19
NKRF	3.233092045161712	3.5070541422064165	10.478020689424685	0.09232970977885611	0.2165649528869548	0.012639207976418034	0.9786531887845735	0.9632860827267492	0.9819992286660378	22	2	22	14	6	4	17	15
BCL7A	3.142731195872415	3.3500376361615696	9.488552494795206	0.0924334168550303	0.04941397258994342	0.0020755185902061658	0.9779047802303927	0.9938297737696401	0.9975093858759697	14	6	13	21	3	10	6	13
C9orf89	4.0083044665621355	4.360551230847622	19.77133134826165	0.09260923993002318	-0.0017870749141009018	-4.8212659779895274e-4	0.9780413087027092	0.9998111039895313	0.9976044585398781	36	2	75	37	4	21	17	24
AEBP1	8.57977558001161	8.674163236631816	441.0007456988537	0.09265242256759075	0.023101287047446843	-9.059399296935246e-5	0.9667639411811391	0.9956481308188948	0.9986563457461916	1266	118	1174	431	173	356	346	671
THAP9	0.9587196134637593	1.7888190500999726	1.7463505800514256	0.09278821788421633	-0.04249156969908611	9.471781046733712e-6	0.985307776008429	0.9971114111019838	NA	6	0	3	6	0	1	3	2
RNF168	6.162222956024347	6.210601130108933	78.87352742158262	0.09288086909978224	0.05700681638171177	0.005372484298855901	0.9610204796582178	0.982509224364865	0.9961058185126923	114	34	184	121	35	63	95	86
PTPRZ1	1.2594098915349161	2.598073818417826	4.220287367081946	0.09302974322242095	-0.9845086322685851	-0.013539535450677754	0.9889080661226506	0.9025556428725259	0.9464053025326191	2	0	37	4	0	1	2	6
ATG101	3.4256625289832265	3.6409243711435315	11.723306032925725	0.09304045226277534	0.05640079089028715	0.002340909710236394	0.9756107188843495	0.9915660938410747	0.9975093858759697	32	7	16	21	2	9	12	16
ZDHHC17	5.365107651503859	5.459580553235334	45.695456605142404	0.09318886774093611	0.1471749562747145	0.01628833175010092	0.9664024366188857	0.95953899360372	0.9842534047900022	77	13	102	90	18	45	33	72
C11orf30	5.395864115055725	5.489062548567891	46.87378048831377	0.09327709169877842	0.039581968191745476	0.0015125750657141775	0.966836511021626	0.9915660938410747	0.9976044585398781	79	14	133	60	22	39	45	62
USP38	4.979633501932903	5.143419536303491	36.83117097474101	0.09336661121632633	0.1261304973823545	0.00960543806179947	0.9730154560354022	0.9751943308772618	0.9900688364323167	48	23	62	78	9	18	63	37
PIAS4	3.922554065371592	4.20624097025559	17.649556636063174	0.09343917780419927	0.12299198387132901	0.007919430479535593	0.9763411349915463	0.9791478053836911	0.9900688364323167	47	2	25	50	6	11	18	31
ZNFX1	7.336036985046749	7.37917450141032	178.6023840532729	0.09348247014819722	0.0756611220356117	0.00948818517014413	0.9550257734900612	0.9780100895326064	0.9905903965004156	344	68	324	421	53	164	177	219
OGT	8.026981544345302	8.122466722780679	300.4229042508345	0.0935530489971683	0.015687027660101154	-0.001012896462149235	0.966409728058697	0.9971465685084713	0.9976044585398781	532	56	837	502	150	203	341	385
HCG11	2.9146960789825487	3.1351760266060618	8.289429524352355	0.09368884201699763	0.0096297498780230709	3.1081975146857535e-4	0.9789887216469142	0.99858059194294	0.9982351344576482	14	5	11	8	6	9	4	11
CHFR	6.103461434528275	6.182236380104993	76.4149685857821	0.0937174674616051	0.12648511594219922	0.01571256909870297	0.9615670951264879	0.9623337538152712	0.9866063165492619	197	21	158	144	22	73	69	106
PRR29	2.0147185468391613	3.0619390016255057	6.661419560547036	0.09391100906709794	-0.9153509106229728	-0.018619191990454417	0.9876670105516752	0.8900928460600807	NA	7	1	53	4	0	3	5	6
SERPING1	9.433523837406963	9.53050866724878	806.9532143710036	0.09395173488104086	-0.018367691812422607	-0.006800274497322017	0.966836511021626	0.9971465685084713	0.991307880293085	836	579	1302	872	478	894	760	694
FLOT2	6.168940692559343	6.203587916296503	78.60686510023189	0.09396857857733046	0.08300835089886498	0.012547287923304227	0.9550257734900612	0.9751943308772618	0.9900688364323167	162	31	105	129	46	71	97	75
SNHG15	3.735584783831542	3.958962376078139	14.803484747345346	0.09408289596557477	0.14035795820016975	0.00881712266028187	0.9747825895051179	0.9751943308772618	0.9900688364323167	36	6	29	30	2	18	14	16
CMIP	6.645876553356747	6.697695247070375	111.9957291053278	0.09412629865857398	-0.009962168207202695	-0.005939791165367945	0.9599666507266559	0.9976381557680465	0.995044873371013	155	78	184	160	49	101	96	137
BAHCC1	4.801048468467807	5.23584106683677	37.79065258635247	0.09414955416807824	0.020313268847369607	0.002457691508605535	0.9793313788010569	0.9976381557680465	0.9975093858759697	149	2	87	80	5	27	35	61
NDUFS6	3.983153049384242	4.247154532455053	18.842063505266278	0.09441910844637501	-0.04983788985135578	-0.005167551456706824	0.9764641537273169	0.9934163142359341	0.9923397348352475	49	2	18	39	16	11	20	26
GLE1	4.861150583576007	4.958988831531378	32.80964145206652	0.0944249405536266	-0.09670085446400957	-0.012651735677176295	0.9698173588136703	0.9791478053836911	0.9866097180319179	73	18	35	33	25	32	25	35
DSTYK	4.917765221463375	5.013961707524362	32.932079942909716	0.09460546550946716	0.15263957202033926	0.016567414816735876	0.9655829329454325	0.9572554547896504	0.9837187057565651	93	10	52	60	11	34	29	45
GPRC5C	3.209894039791132	3.6746958990307395	11.899462183900486	0.0947376958817123	-0.12866915989030836	-0.005917134540227279	0.9836002532106329	0.982681496408046	0.9900688364323167	11	5	9	55	3	12	4	19
PSMD13	5.5857743877916315	5.671482709919178	53.825894510603646	0.09478816601028303	0.023169097718117933	-1.5061783208204188e-4	0.9640676221027934	0.9956481308188948	0.9986563457461916	127	36	70	93	13	48	50	66
TRAPPC9	5.597039888756309	5.7626835637233045	56.28939707332945	0.09483740338907781	0.06787549712775144	0.0056988446704185755	0.9698173588136703	0.984256125947396	0.9939993755538546	214	10	120	75	16	49	65	65
PPP2R1A	6.051342320613568	6.167845388059101	75.64865558686175	0.0950670859106257	0.12148696308566177	0.0129617803552829	0.9673554351412984	0.9712651740718448	0.9881564753378228	254	17	95	141	31	45	86	119
KRCC1	4.936745945932621	5.018842870927718	33.797803295633514	0.09510561045577245	0.011602901007991169	-9.688947387642379e-4	0.9673554351412984	0.9976381557680465	0.9976044585398781	60	14	72	35	21	24	42	36
RALGAPA2	7.735363572709744	7.801166086574566	240.2063536217637	0.09513908901047417	0.072370338674679	0.007384965003137613	0.9610204796582178	0.981253350865743	0.9926873515461185	400	57	590	416	122	278	230	227
NXT2	2.2603934219515835	2.688587919811814	6.2440579131742115	0.09514891147534933	-0.33098897639869695	-0.011385977052426133	0.9854473851978847	0.962856244461319	0.9742099392294851	4	6	4	7	6	5	7	2
ERN1	6.283930142268514	6.366141682592151	87.6006043458793	0.09525220958381415	0.10877144978173903	0.012080544573252252	0.964585368293182	0.9722610759409123	0.9900688364323167	123	32	200	185	30	52	111	121
ASCC2	5.379754771272383	5.449359151277194	45.59388424547566	0.09545383924233024	0.0950822916439502	0.010756387630397905	0.9614831585233199	0.9751943308772618	0.9900688364323167	113	23	70	81	12	42	48	54
RRAGA	5.163430872714616	5.222108404360675	38.9562678527905	0.0956457386546075	0.06508306842457857	0.007038899413621156	0.9615670951264879	0.982083854797053	0.9928057668653939	65	21	64	75	14	31	45	45
CSNK1G3	5.252402393157119	5.356076515613523	43.23485997589634	0.09566656711153385	-0.06048741662213848	-0.009771826458023216	0.9698173588136703	0.9857508213158932	0.9900688364323167	44	16	70	86	33	40	31	55
RNF19B	4.476638595229812	4.584349217708794	24.42289273184344	0.09573743170335486	0.059796004431740706	0.005073415868044874	0.9676182498765006	0.9868506971965411	0.9955630945747783	48	7	33	44	17	16	24	37
MRPL45	3.602151674595944	3.9412735359059154	15.172843754289595	0.09589339435087672	-0.060405346574066474	-0.005001866210397875	0.9786531887845735	0.9929306160782122	0.991307880293085	39	1	19	19	16	17	16	10
ZCCHC17	5.0704746857709	5.166972249011272	37.984474802012294	0.09589846286584251	-0.0388172389965159	-0.007060276930958539	0.9673554351412984	0.9932189826647789	0.9905903965004156	80	30	55	39	14	37	39	33
PHAX	5.304210275633375	5.414501057206428	44.89381663578062	0.09597109284661186	-0.027336044905144487	-0.005945120769592348	0.9662556848954404	0.9956481308188948	0.9933217243640388	85	10	58	78	39	33	48	53
C17orf97	1.7315241175965996	2.342566070532193	3.5972927639637873	0.09615186165299625	-0.2967517975316771	-0.007890530965189654	0.985307776008429	0.9665341885367161	0.9819992286660378	2	1	7	16	1	2	4	4
SLC10A3	3.4938867538379763	3.8747666504290414	13.431777849689016	0.0961563602330359	0.059872605998273695	0.003002327726673318	0.9785931199476093	0.9924554025296871	0.9970185019795518	50	1	20	34	3	11	18	15
VSIG10	3.6505797282339114	3.9284551060876107	14.557680976202079	0.09637335879406103	0.01695449956596717	-8.57096959044947e-4	0.9762570621042971	0.9976381557680465	0.9976044585398781	42	1	23	25	10	13	16	16
LTN1	5.659955493303863	5.712782815860145	55.27285907037097	0.09663200446135811	0.07066722283914975	0.008306331112430345	0.9581511982873716	0.98040189048351	0.991307880293085	98	16	92	103	34	52	53	67
UFSP2	3.708547217955771	4.034494271898115	15.54327253578682	0.09679270706210569	0.2786321481157609	0.017472101353323118	0.9780413087027092	0.9485083693544591	0.9742099392294851	43	4	40	21	2	20	24	9
SMIM19	2.4044471548476936	2.9934187465511846	6.713525480496493	0.09690815623830604	0.3269367224841152	0.012289379451049852	0.985170518001236	0.9579490549630763	0.9763292336068702	13	3	12	16	0	10	11	2
SPAG1	3.6128136228965566	3.759888167859274	13.226475506921293	0.0970168758618255	0.0338575891478117	0.002019924910007986	0.9743553914316267	0.9956481308188948	0.9976044585398781	30	7	12	23	7	9	18	13
KIAA1211L	2.9587212679454704	3.446264543704339	10.015391831234007	0.09744611312006704	-0.07707139789846322	-0.003705279382150256	0.9833270864617196	0.9915660938410747	0.9926873515461185	20	6	37	5	1	8	16	5
CFP	2.8049352485317494	3.1978845929725876	8.67449331403402	0.09766876370357111	0.17764630612796561	0.0059145807170991405	0.9815019850780279	0.9785057231886282	0.9900688364323167	22	3	5	8	8	16	3	7
RP5-1099D15.1	0.35856084351418094	1.522098683144203	1.1495681908551678	0.09768249334644676	-0.6392271924129868	-0.004818878899613436	0.9877308001245122	0.9436276832996352	NA	7	0	0	5	0	1	1	1
RP11-185E12.2	0.7094802087713815	1.8512848742635288	1.922989646319383	0.09769824412486589	0.07600044879264058	0.0017006872286210884	0.9883304906391888	0.9956481308188948	0.9959083699983945	1	0	10	4	0	2	0	5
CBWD1	4.079653421446735	4.207327758901435	18.34276652572896	0.09771893803621359	0.15126770311794258	0.013431639788421355	0.9698173588136703	0.9668118639921409	0.9858727013787711	46	8	28	24	8	10	27	23
PSMG3-AS1	1.6046932706010495	2.181810758051424	3.29554271341825	0.09780028746930666	0.32689424104036285	0.007952461538572419	0.9847033535916545	0.9626415550537674	0.9819992286660378	10	2	4	2	1	3	7	1
HAS3	1.4996528982673585	2.2305397302136742	3.515829405194202	0.09811227789012744	-0.375983989946536	-0.008794930814442577	0.9875506664477232	0.9623337538152712	0.9763292336068702	1	3	3	14	1	1	2	6
CNOT8	6.347372985135607	6.412700249181429	91.76562158560245	0.09826112777832495	-0.04981465281121618	-0.01110647650709663	0.9615670951264879	0.9872064341968825	0.9900688364323167	130	49	177	91	62	78	79	112
FAM83H-AS1	1.9689339130217183	2.784169425835631	5.315320871065839	0.09832017101980889	-0.4676856503165115	-0.011466321167880182	0.9874778279337881	0.9475575799300008	0.9720863937311077	13	2	2	29	0	2	6	6
STIM1	5.512154193160525	5.647086046904701	51.99531187666017	0.09853636810184328	0.09332499837279129	0.008840483927031092	0.966836511021626	0.9785853838341247	0.990542399310461	170	8	83	93	23	42	55	71
FBXW8	4.1144436907198845	4.3092778095800455	19.59738600502635	0.09866553966342137	0.07513891106068786	0.004500446924911235	0.9726687595455271	0.9850178512593886	0.9958301638310798	57	11	36	26	3	14	19	30
AIG1	3.9949698091470456	4.176641449081672	18.609697205875413	0.09873269517822401	0.0428664796263573	8.692432395301213e-4	0.9756107188843495	0.9947626505086482	0.9976044585398781	21	11	31	20	13	26	8	20
RFWD2	5.559945619665802	5.599833930738162	51.10828177551825	0.09883652276170085	0.08472796437615036	0.012113747841764735	0.9550257734900612	0.9764062640552513	0.9900688364323167	90	23	95	79	24	38	59	64
PLCB4	3.742620964609211	4.362354292693075	19.7163692831589	0.09900872209898244	0.010801698545455403	0.0018024493413964441	0.9836002532106329	0.998621097665356	0.9976044585398781	84	0	49	24	6	22	28	11
ALDH1A2	3.3925783109457375	3.7753142129863266	13.239190445817803	0.09939776579549979	-0.07000598082004118	-0.004614027613429274	0.9799297901905298	0.9915660938410747	0.991307880293085	13	2	43	13	11	5	22	12
INTS10	5.624001649188465	5.702297500202579	54.805827357577364	0.09955404828668431	0.09978686331065655	0.011128350000786673	0.9614916891429364	0.9751943308772618	0.9900688364323167	92	29	91	115	16	36	55	86
GMPR2	4.7851807644019955	4.8658182354308925	29.987998415084707	0.09966385211159443	0.1407202002738265	0.015227155618850775	0.963723038799866	0.9623337538152712	0.9853060234731513	51	10	56	50	16	38	28	28
RGS17P1	0.028634557921239437	1.481472618216324	1.1327647773115421	0.09972467053037784	0.36562108546900374	0.002931996067605443	0.9893709857231182	0.9764854726589066	NA	0	0	2	6	0	0	0	5
ATP5O	4.267708523762962	4.394139862540994	21.822040987949382	0.09985048038657349	-0.08346468144883487	-0.00908156619937416	0.9721175012868144	0.9827944233360043	0.9900688364323167	44	13	29	18	16	23	14	24
NRIP3	1.4744657486392212	2.17482953903665	3.3853834600094137	0.09992549485432413	-0.0419887048027204	-0.0019927260540522074	0.985307776008429	0.9971465685084713	0.9961058185126923	4	4	3	8	0	1	2	7
PIGR	7.4879236581236235	7.918726898473618	266.393544713803	0.10006241211477628	-0.4224853766175965	-0.023220355749808002	0.9798018370447338	0.9260129553420879	0.9482533760846319	118	291	202	239	223	83	337	243
PDHX	4.719634835730422	4.827664042684157	28.973979084473807	0.10006799032634295	0.03502777369603862	0.0011815940529883546	0.9672673944848508	0.9934271436513021	0.9976044585398781	45	10	38	82	13	23	31	36
DNM2	7.723907578906463	7.783342234369888	236.47415897970535	0.10013755426304362	0.0757400181912833	0.008727353473322883	0.9550257734900612	0.9793338659247639	0.9905903965004156	637	69	493	450	65	199	230	320
CHRAC1	4.365784313155257	4.520943466674118	23.881600507054937	0.10018144912533801	-0.124010143576685	-0.012375496992856836	0.9747354049118714	0.9778542486779073	0.9850811970061272	52	12	39	14	19	25	22	18
WDR37	4.057150866055453	4.2820982789647735	19.00840131044272	0.10026639996161606	0.12863590355652318	0.008280269052182727	0.9730154560354022	0.9767155124932471	0.9900688364323167	33	7	54	34	3	25	15	21
MFSD4	2.4019452839982742	3.106837655959733	7.1198091080283135	0.10027444283935853	-0.45506896390223944	-0.01286609867263274	0.9858273776100275	0.9435194423751729	0.9700824968867031	3	1	35	20	1	7	7	4
ERLIN2	5.092287615951389	5.2261672938563715	38.83858066296751	0.10039385098201693	-0.009804260680542829	-0.003292502044424214	0.9680281363037296	0.997866651271896	0.997377609243983	77	9	36	106	25	32	45	40
EP400	7.046536115289037	7.18741782101375	155.17810906731128	0.10043400545193415	0.006176576537444035	-9.568319886472613e-4	0.9674784770362737	0.998621097665356	0.9976044585398781	560	41	297	307	26	132	159	186
CYTH4	4.812711828692244	5.149269691369263	36.29060396727395	0.10080062890732036	-0.27471736672751734	-0.016656582197705928	0.9780413087027092	0.9513500632034587	0.9730619199143368	61	8	177	20	13	29	29	41
SDHA	6.225131677909131	6.275266183582354	82.09086821553424	0.10085315539692791	0.10931017185304609	0.0147220094362558	0.9537287016198902	0.9648491743840352	0.9881564753378228	242	28	139	108	34	86	74	100
TMEM65	4.625761488415467	4.785598407218822	29.17069727851996	0.10093817442464777	-0.2643993227737422	-0.024286074667703838	0.9745526111558795	0.9428253054504951	0.9626908821140645	25	18	64	28	23	23	20	33
MCUR1	5.076295871047353	5.170028050439381	37.4574278424591	0.10093828847574136	0.12509199141306965	0.012510380376082314	0.9662556848954404	0.9705440433837313	0.9881564753378228	110	15	42	49	19	46	41	29
XPO7	6.044209211583307	6.117668584742337	74.20191955509787	0.10113690616978523	0.05568559155666391	0.004498300930537974	0.9613161219454333	0.9849642235670281	0.9965637962070666	135	47	78	148	28	65	99	61
NIPBL	8.194449459966336	8.211574313052253	320.537001193117	0.10126385270739793	0.08737696362107358	0.015374956837715848	0.9422836261450483	0.9726730263218574	0.9887614540848269	557	128	691	491	143	300	339	362
NUDCD1	4.129562263640278	4.2188401380417435	19.04226567092796	0.10129862694925748	-0.044930035735628704	-0.00475208186159937	0.9674784770362737	0.9921403348278844	0.9955262211088176	32	13	27	25	10	15	19	21
ACSL3	7.009274374725728	7.100876174882749	148.0408648683194	0.101338148428554	-0.04833346610852916	-0.0094226033213928	0.964585368293182	0.989036459551485	0.9900688364323167	180	64	140	391	95	115	173	147
RP11-536K7.3	1.569530788907359	2.448279396296234	3.67061252334683	0.10138100851613957	-0.15530978308983542	-0.002906333444581687	0.9854473851978847	0.9840861014779045	0.9926873515461185	6	0	9	17	0	2	2	8
LL22NC03-86G7.1	3.7290292049311216	3.946476029036405	14.65051909249952	0.10156423280706461	0.2377009313842736	0.016890444592930768	0.9727675098885911	0.9512507349439466	0.9789740599100945	36	5	30	25	3	19	9	22
HRC	1.7687972685223181	2.390931506285093	4.092654687043553	0.10171563456503327	0.2543656620311645	0.006572026996843279	0.9844750694881282	0.9751943308772618	0.9877876093569338	6	0	8	5	4	6	6	1
EXOC1	5.834450972501202	5.9253315702125215	64.42651172346446	0.1017988735437539	0.04744965718805126	0.003233066704018284	0.9610934905780847	0.989036459551485	0.9975093858759697	125	14	90	117	49	69	66	60
PSMA6	4.832390689279403	5.015773620633902	34.29049719032988	0.10185585635924325	0.12531431491177608	0.006389059601747108	0.9730154560354022	0.9778542486779073	0.9905903965004156	45	19	36	44	26	53	13	37
PAN2	5.120148674648751	5.400409214442524	42.90795976081873	0.10187341123733266	0.05557691599250692	0.0046657764233702555	0.9730154560354022	0.9912831563085428	0.9946121869183796	185	5	78	78	8	34	46	59
ANAPC16	5.852073101013283	5.915147886204717	64.30084876186805	0.1019558396720511	0.022113752875720344	-3.71170482175152e-4	0.9614831585233199	0.9956481308188948	0.9981662486198777	76	32	93	136	35	70	62	59
SNX1	7.154810305056158	7.1756358599027426	156.01740360864216	0.10197533643632119	0.06568247765902595	0.009855180651077688	0.9447909242762319	0.9791478053836911	0.9905903965004156	257	80	260	222	82	155	151	173
ZNF613	2.8102930028419744	3.077843777852053	7.514097359053724	0.10204249162157586	0.07658463854923933	0.003188664857492523	0.9780413087027092	0.9899992592584242	0.9961058185126923	9	4	11	18	3	5	5	14
SALL2	2.744843385701335	3.308638845865085	8.682420096906009	0.10204950161967127	0.06010477816249631	0.002584548011701337	0.9836002532106329	0.9952965183795852	0.9961058185126923	50	2	5	7	3	10	14	3
CNP	5.094494468762995	5.279490681091541	39.63844787102719	0.10209212891905803	0.12489541799956408	0.0111133560371715	0.9690906910153203	0.9750863435314763	0.9886196515332362	120	12	62	94	6	29	41	62
ZNF720	4.643933877564818	4.777820342527175	27.788640084714398	0.10211076137857172	0.19459442401916552	0.018464314191140776	0.9673554351412984	0.9512507349439466	0.9818146729566929	44	8	62	56	10	26	43	22
NMT2	3.7297182309269226	4.008467579660833	15.160646809149995	0.10211706390156546	0.1251673050948743	0.007595138310308782	0.9747354049118714	0.9791478053836911	0.9900688364323167	57	2	19	31	5	13	22	15
TSPAN11	2.584377186310844	3.1098304016842255	7.857431375635235	0.10232410186875145	0.2766745103370552	0.009105974934571406	0.983561685051424	0.965199662996209	0.9824080596577094	15	1	13	5	8	1	14	12
USP54	5.706581263243449	5.797427963952054	58.28900886904215	0.10233734040478064	0.1504131679298409	0.017489132691533286	0.9614831585233199	0.9572554547896504	0.9824080596577094	99	17	101	148	21	62	75	49
ZSCAN29	5.235058674666692	5.296530513719402	40.88984338429176	0.1024289528390414	0.1583983563352229	0.02098386630555648	0.9576004314268926	0.9502643314094132	0.9819992286660378	78	17	71	76	15	47	46	37
RSBN1	5.335018611050037	5.411930986603335	44.445998806794975	0.10245576899641094	0.06436635960569023	0.005250200470419757	0.9612777809823939	0.982453034786954	0.9959083699983945	72	15	115	61	21	35	52	52
EIF4G2	9.362312090057193	9.383610720177755	726.1933384542333	0.10262634388460071	0.07738125657822228	0.011242546284984988	0.9434386039904904	0.9779731730779628	0.990542399310461	1226	398	937	1138	387	713	783	742
SLC2A3P4	0.6531215081296473	1.842893658261269	2.0520685940869643	0.10266463858675513	0.03515210454907938	2.9840446462166715e-4	0.989721705359734	0.9976381557680465	0.9976044585398781	0	1	6	7	0	1	0	6
ABCG1	5.686098625178485	5.836226147739288	59.95975860913024	0.1027170952308777	0.04268110323074428	0.002048251316752021	0.9673554351412984	0.9919310984937464	0.9976044585398781	98	28	161	116	9	65	55	64
RP4-756G23.5	1.0056193244278167	1.9981261362510896	2.3315866386181936	0.10282174419360847	0.5459509381911404	0.010095653421064419	0.9874949676575001	0.9451409273164205	0.9700824968867031	4	0	4	8	0	4	0	6
EMILIN2	6.386031531167302	6.493239643380492	97.49590485677909	0.10299670529760475	-0.09202059310369462	-0.014455776719434295	0.9664024366188857	0.9791478053836911	0.9836241175251087	115	66	182	86	63	103	68	104
TNFSF12	4.130768331658578	4.396934390489513	21.70567849899968	0.10313993424355554	-0.13261057764317796	-0.01120742970412004	0.9747825895051179	0.9791478053836911	0.9850811970061272	49	22	36	19	3	18	13	30
RPL17P50	0.7258857754311631	1.8783665188441532	1.957679310167728	0.1037060347985926	-0.03593944534551027	2.4962638730113265e-4	0.9875506664477232	0.9976381557680465	0.9976044585398781	1	0	4	11	0	0	2	5
ZBTB18	4.014309344998065	4.198975059306031	17.835649394851043	0.10372555418759925	0.19871177950954103	0.015395263597593311	0.9698173588136703	0.9572554547896504	0.9819992286660378	35	6	37	38	4	21	12	27
HARS2	3.887271967882202	4.143533073340358	16.819613836497624	0.10412070934758877	0.1663376600581146	0.01129963970279199	0.9723370009865728	0.9705704810899968	0.986611169082293	39	3	30	46	4	10	21	27
BOP1	3.0302024867696917	3.7204246682928575	11.620840196954939	0.10421179277624083	-0.16978024597032287	-0.005756429212329145	0.9833270864617196	0.9802779061621221	0.9900688364323167	65	2	15	25	0	7	9	20
SEC31A	7.9597165343257	7.97104751391669	270.9901786657073	0.10458553430671526	0.10667028222377288	0.02405326061472949	0.9393034835648173	0.9609826692171735	0.9819992286660378	565	118	401	493	116	225	313	321
ABHD17B	2.2662834936461715	2.618990023270807	4.976325935572363	0.10460500179652962	0.3258738540416199	0.01250591597558588	0.9786531887845735	0.9525087692887306	0.9763292336068702	9	2	8	8	2	8	2	7
CERK	5.183142670674524	5.335251563884374	41.347805639842356	0.1048367046282965	0.1521350743614462	0.014669421995119858	0.9655829329454325	0.9623337538152712	0.9852350793780235	108	7	99	72	13	42	35	60
RP11-180P8.1	0.9543999607092132	1.7816282318620293	1.715091702864418	0.10486011323202055	-0.04508211557692733	-8.712593965563492e-5	0.9816899068223787	0.9967817050970286	NA	7	0	3	5	0	1	2	3
BIN3	3.8154667189760523	4.03294180529064	15.733853528649153	0.1048934815866128	0.29558663310950495	0.021937300121020267	0.9720341563248318	0.9351595660130694	0.9698408308810381	36	6	26	29	4	11	10	36
ARPC5	6.951316142651034	7.115469517687265	151.517711373831	0.10501111985178209	-0.2322118942811236	-0.02492030218991928	0.9676182498765006	0.946585458891437	0.9649044102243303	174	142	202	113	96	138	130	131
ZNF684	1.5546590022751616	2.226250192148556	3.089590378018712	0.10515753528605168	0.16769090597993935	0.004292322942226303	0.9815019850780279	0.9822100525291187	0.990542399310461	10	1	4	8	0	1	6	4
RAB15	4.36455087417831	4.6183266207325	24.441085446958844	0.10519361855039383	0.08694902917793464	0.005761314301755257	0.9727776249462647	0.9827944233360043	0.9926873515461185	64	11	54	44	2	17	25	38
PDAP1	7.021927185588982	7.086363643443215	146.96001648447572	0.10527016465346409	-0.02002645682925472	-0.007105458326777093	0.9576004314268926	0.9960348944701078	0.9917941995630681	334	79	137	174	101	148	130	154
CUL7	4.4627701704920675	4.702795046008723	25.865971040666235	0.10539113256709443	0.09749647961317816	0.007113386448768589	0.9726891478794928	0.982083854797053	0.9905903965004156	106	5	24	53	8	19	39	26
CEP68	5.280954256347738	5.383484066141516	43.308629982392056	0.10547896022223252	0.14276039722216635	0.014991358048709312	0.9615670951264879	0.9623337538152712	0.9860166133634335	68	12	107	80	17	39	61	39
AP1G1	6.823004688680093	6.845048979765341	123.15948125412133	0.10549281070211436	0.12022700694633941	0.022742892176102772	0.9429571885306451	0.9548306316516724	0.9819992286660378	225	48	221	220	55	132	126	129
TDP2	5.921667087285673	6.068756965939775	72.26778859060614	0.10552494920400872	-0.1085525633247806	-0.013738456950936194	0.9674784770362737	0.9780845160369073	0.9824080596577094	67	26	125	94	71	80	66	53
STK4	7.64234809210531	7.727860428900581	229.5291317816246	0.10586724207950661	-0.0322218619426455	-0.008281576050384902	0.9610204796582178	0.9934582186468321	0.9905903965004156	291	93	608	218	147	175	217	296
MICU1	5.253847780763422	5.305864416943946	41.28750056216349	0.10601893715715144	0.10716103487169493	0.01412557661893825	0.9540190219349358	0.9703794446608337	0.9881564753378228	89	15	54	76	22	44	42	43
QTRT1	3.2432952085451885	3.827693099581178	13.402217506171377	0.10602405426379057	-0.2201950388766618	-0.01026944282809869	0.9815019850780279	0.9726730263218574	0.9823379448881439	64	9	13	19	0	15	8	14
RBPJ	7.307227789486643	7.3664282613398715	178.8707907363303	0.10603505377989995	-6.855379815119775e-4	-0.0047980750273491305	0.9542116663723346	0.9998111039895313	0.9961058185126923	259	94	284	193	128	173	141	221
PLEKHA2	6.7160630242990855	6.751476583845203	115.9489182251022	0.10603770398956397	0.04603534604798315	0.004278617435253235	0.9497056222862423	0.9855294079112882	0.997377609243983	157	60	222	173	59	95	134	126
ZNF608	5.462539866241777	5.658111659133849	52.473266992458235	0.10644294171828443	0.03509958282499653	0.0019802720460767404	0.9697791589687594	0.995048478686596	0.9976044585398781	175	6	122	57	26	50	61	51
PLA2G4A	3.2987456331347444	3.4609270319035232	10.58991324035537	0.10646447975481188	-0.03262126562246425	-0.002360898475741929	0.9730154560354022	0.9960348944701078	0.9975093858759697	24	5	12	12	8	8	9	14
SF3B3	6.908651946640603	6.945217360243007	131.7600721517373	0.10650166786350054	0.1063331455237576	0.016654744763610018	0.9459405830693531	0.9639838599603716	0.9877876093569338	312	46	171	287	54	130	120	168
TPP2	6.431912961510378	6.4758426653340395	94.82459701790378	0.10650944252910845	0.09909657154132798	0.014215582972370772	0.9474476670874429	0.9703775439514648	0.9887614540848269	188	26	194	146	52	96	91	111
SQRDL	4.083527268431522	4.20202603430477	18.556924590921554	0.10656564871071544	-0.04476152770385231	-0.005595022303273614	0.9693224933613489	0.9929306160782122	0.9926873515461185	25	8	21	44	12	16	19	19
TRA2A	6.192903554603537	6.251665970700588	81.86899230530886	0.1066048190229482	-0.007176884206323463	-0.004802873641282841	0.9563195525242772	0.998016789509602	0.9962183897486692	128	45	153	83	50	58	96	91
ITGA6	7.022344657168125	7.183197429403004	156.12626079302586	0.10670723416847	-0.10095902278078982	-0.012197221011667075	0.9670816675893095	0.9794650947998564	0.9862201563789315	189	62	612	157	51	156	131	160
NOS1	2.1079593545563897	2.705604656901542	6.428038836187268	0.10673302050916808	-0.4843866766188839	-0.014124360541478713	0.9871523024077415	0.9480800535528888	0.9609105627413352	5	6	9	1	7	8	3	2
SLC38A7	4.205661110161638	4.350617748488564	20.40294299233079	0.10689115478891602	0.0017430886273686857	-0.0019163120431920557	0.9698173588136703	0.9998111039895313	0.9976044585398781	68	10	16	34	8	18	19	25
RETSAT	4.713148211788135	4.813820368458345	28.70838246591927	0.10706128953844996	0.14710761438317704	0.01630170533914643	0.9615670951264879	0.9623337538152712	0.9824080596577094	59	8	47	50	16	17	33	45
CTD-2600H12.2	2.361077043627834	2.725747978804202	5.656466880444129	0.10718725739476748	0.17746014360987147	0.006438586308733525	0.979402377625203	0.9782569264691772	0.9900688364323167	13	4	4	9	2	7	2	9
MT-ND2	11.356481601701404	11.835238236470408	4011.14257700715	0.10725973558032709	-0.4638537879108481	-0.022515782631844918	0.9799297901905298	0.9264187780829835	0.9466548579088394	5539	3608	1944	1129	4426	4307	2382	2669
AES	7.018657673703218	7.0693891404936435	144.01331444576218	0.10728145938344534	0.10530741091765285	0.014624843203067395	0.9497663771837604	0.9682417307805063	0.9881564753378228	327	67	303	210	40	104	180	176
MAD2L1	1.8795098902444862	2.486336998351306	4.153399658991824	0.10732870287409983	-0.16032711079491108	-0.005118534929948459	0.9815019850780279	0.9822100525291187	0.9900688364323167	6	2	6	17	0	4	5	3
GUCD1	5.544314220980488	5.63586570652431	52.237319848448024	0.10734727498017245	0.07389090294920679	0.006822678096455455	0.9597358670902498	0.9819891485752789	0.9926873515461185	148	30	72	81	12	49	60	53
OTUD5	5.703224735952891	5.763281971850512	57.05468709706699	0.10741592448214829	0.12753698771901847	0.01658220599837214	0.9535542948321384	0.9609826692171735	0.9860647953086276	137	23	119	74	20	55	48	81
SNX16	3.1140141267895514	3.3293562102258494	9.169626985825175	0.1074212426146513	0.10196730055913189	0.005211977963168585	0.9730154560354022	0.982509224364865	0.9917941995630681	21	2	17	12	6	10	7	12
POMGNT1	4.411190081720211	4.684948777065268	25.39406205262057	0.1078574984594915	0.08784862601460453	0.00632310953113381	0.9720341563248318	0.9827944233360043	0.991307880293085	95	2	45	45	9	21	30	32
APTR	1.95666110904484	2.5819319923576876	4.729099311644922	0.10788162716198073	0.1613909481885717	0.003980105673537674	0.985307776008429	0.9822100525291187	0.9905903965004156	13	2	1	12	2	4	1	11
PMS2	2.9824025259583458	3.3346546857921897	8.765013394403331	0.10802093676273494	0.14606822369059932	0.006776309983684311	0.9756107188843495	0.9791478053836911	0.9900688364323167	31	1	17	13	3	5	13	12
B3GNTL1	2.8588227891358957	3.183428223530403	8.037207674736008	0.1082005780082548	0.14390479704855594	0.00682066642096195	0.9762200917984393	0.9801344197544525	0.9900688364323167	20	5	13	13	1	4	8	15
DAK	2.974490562963249	3.2571540070219687	8.750566353000833	0.10827909343556621	0.018250043062479498	-2.6525541069015734e-6	0.9780413087027092	0.9976381557680465	0.9994360211405424	27	4	5	14	5	7	5	15
LAMTOR1	5.852094845748972	5.933799045331372	65.02154034159555	0.10866352838603337	0.026711792286455316	4.0979378647742316e-4	0.9615670951264879	0.995339153718258	0.9984351041987106	170	31	50	110	36	66	74	54
GRHL2	3.669190723635139	3.862896047712437	14.081180593579589	0.10870863750618923	0.06583538893998905	0.003062719842503541	0.9730154560354022	0.9891666578714389	0.9972913432091962	16	6	21	38	6	15	8	21
MOB1A	7.1871678146882445	7.274135832654484	168.27939370975093	0.10871404737238897	-0.049019698392749396	-0.010564939869806578	0.9597535167532222	0.989036459551485	0.9900688364323167	196	119	250	186	106	173	165	144
RASA1	6.068625542284451	6.101849053286552	72.72652814033633	0.10871586235344201	0.12292760002093696	0.020662754651897344	0.944378800910583	0.955541070193274	0.9824080596577094	170	30	130	113	27	64	78	91
DCAF11	5.327654882748078	5.452342055944534	45.67265280558168	0.10877533050291907	0.06026454668451769	0.004425846589087784	0.9624564058338058	0.9857414975429932	0.9962183897486692	108	9	51	96	31	34	40	71
H2AFJ	4.856750004941596	4.921996739808536	31.651043000616955	0.10896743153138912	0.04041690549785279	0.0037646058298773342	0.960303948991793	0.9915660938410747	0.997377609243983	50	17	49	46	18	31	23	42
KLF8	4.102309739867018	4.317094592803626	19.488602131172897	0.10902385758367104	0.10819450239752465	0.007411379724925612	0.9695557841797435	0.9798993679815781	0.9905903965004156	54	2	38	33	10	18	23	22
ZNF318	5.815015702922592	5.902179139435346	63.04064189038897	0.10907601038359027	0.05158157101051525	0.0033622552166012168	0.9601645370398104	0.9872064341968825	0.9975093858759697	143	24	171	61	23	52	72	72
bP-2189O9.2	1.4283634326727641	2.4177460446556545	3.608705976758311	0.10923575741967473	-0.10824477587072777	-7.759447059625541e-4	0.985757572335761	0.9915660938410747	0.9976044585398781	14	0	16	2	0	6	4	1
RP13-516M14.1	1.6340201279384137	2.346566376113202	3.487462346842105	0.10950346357975951	0.2004683659227253	0.005060411203113179	0.9815019850780279	0.9802779061621221	0.9900688364323167	5	1	9	10	0	1	3	9
HAUS5	3.413336557527347	3.746974371964867	12.40230218002335	0.10978232157433168	-0.014675812544036259	-0.001639541416710012	0.9756107188843495	0.9977323224791967	0.9976044585398781	60	5	12	17	2	8	15	16
HSPBAP1	4.217667387945389	4.32477361732639	20.361863547261372	0.10983981214169342	0.010682722385112574	-1.3855796667098526e-4	0.966836511021626	0.9977323224791967	0.9986563457461916	28	10	41	27	12	12	22	28
DHCR7	3.6652918527590046	3.9853100154094325	16.823967579346576	0.11006165795948057	-0.5530353277818202	-0.029317086094183924	0.9793073018897606	0.9050289746302286	0.9266571780730013	19	15	6	27	16	7	16	14
METTL16	5.161838534514693	5.250147637318494	40.01367246068039	0.11016114553063569	-0.039409800660844596	-0.00734464032943306	0.9640676221027934	0.9921403348278844	0.9905903965004156	85	23	30	83	20	36	39	42
ZMYND8	6.163996355434898	6.297229483084735	82.68674214823054	0.11020844118760839	0.08336416973134535	0.007879555510531589	0.9614831585233199	0.9811977206084834	0.9905903965004156	185	17	146	243	21	83	89	89
VKORC1	2.344186489837587	2.6543334341412264	5.370817782385973	0.11049412812279483	0.0827192681488664	0.002933786455667979	0.9776436022948717	0.9908748545036212	0.9959083699983945	9	4	5	10	2	7	3	6
SMARCA5	7.60929452613216	7.632046859524461	213.9431077823977	0.11050472239066116	0.10529404941566461	0.01891792632387	0.9396884768703159	0.9634179686335449	0.9860166133634335	381	97	302	447	90	222	230	215
VIM	9.562660002024925	9.62005146847523	856.0201271763258	0.11056981541931435	0.06236406044109797	0.005143420395094438	0.9503993642743326	0.9828025435914152	0.9965637962070666	1719	417	938	976	609	997	763	834
PRPF31	5.100964208571079	5.196348080009388	37.98242107067384	0.11066722616905574	0.11556666600108509	0.01177664170865399	0.960303948991793	0.9726730263218574	0.9890204194566754	108	10	45	61	22	45	36	38
SSR4	4.9050572688905785	5.042812864783567	33.76802902567762	0.11067382741277952	0.12538343318270875	0.011298605026789131	0.9657581702802487	0.9726730263218574	0.9886196515332362	99	9	33	67	17	20	34	58
DUOX1	6.700604247796837	6.808520580377869	120.14436316698423	0.1107932189671257	2.3079844668722868e-4	-0.003304941294874947	0.9608087887085586	0.9999697114705983	0.9975093858759697	267	79	171	248	20	106	124	132
CCDC24	2.6019163055765526	3.1444620876276335	7.504248321719789	0.11079483112269316	-0.113715428584212	-0.005637776207239555	0.9800995313313102	0.9856477644771253	0.9900688364323167	11	3	18	25	0	9	7	6
SERINC5	6.26553198239421	6.355975891264406	88.21883872957109	0.11079515711387845	-0.007079788554675879	-0.004297616034119821	0.960303948991793	0.9982379507627117	0.9962183897486692	140	43	82	143	68	51	117	97
HDAC4	5.228716827160582	5.465410405645778	45.212228296661635	0.1108176683645303	0.12765521673229643	0.010719790204648277	0.968625799715416	0.9764854726589066	0.9881564753378228	151	9	109	77	6	55	44	47
CHST3	5.235593389651744	5.406126622299539	43.588807346286536	0.11083655159512426	0.14389235900384353	0.013664053833213527	0.9655829329454325	0.9664878955165255	0.9862201563789315	121	14	85	92	6	49	48	44
UBALD2	5.412712014521795	5.6041648876658385	51.55788010116858	0.11091831984270707	-0.1346633995129922	-0.013762222419387675	0.974249240826109	0.9751943308772618	0.9819992286660378	28	20	109	112	36	53	28	64
RARS	5.157481315195931	5.252900019065225	39.782783503303435	0.11092863337034728	0.12341792368609657	0.012514129325994413	0.9611083916564603	0.9708065490549544	0.9881564753378228	82	22	44	83	13	49	27	49
SFPQ	8.343238975046926	8.359174708316152	355.3279516844837	0.11110753781437696	0.09483722878542615	0.018127218372305038	0.9391952952978686	0.9683755109768276	0.9868403080761278	896	159	553	449	163	339	378	394
ECH1	5.042587595113549	5.133722690797258	36.56484683691113	0.11115260037663004	0.04340753870922149	0.0023204903174940477	0.9617729843065317	0.9909688787521539	0.9976044585398781	109	18	54	33	17	40	30	41
IGFBP7	7.613311018527362	7.666284636004647	220.1577636305945	0.11132843265739077	0.019920413292554014	-0.00142348435704982	0.9501529041639702	0.9956481308188948	0.9976044585398781	499	133	264	222	124	178	196	300
RNF141	5.307975106670265	5.548216976890905	51.01526166199758	0.11140112215468863	-0.3601245073674879	-0.028264203723277825	0.9727154399836754	0.9239212717276148	0.9479049632940885	35	55	49	73	30	52	36	34
PKP1	4.075140283151806	4.5486162310591105	23.14877996335598	0.11140515923903108	-0.08208389467508499	-0.003718882116905569	0.9780413087027092	0.989515844354251	0.994180659546559	30	8	111	22	2	34	13	20
TAOK2	5.955223955321696	6.130702658553482	73.45562362425882	0.11188469899488464	0.11872710588661824	0.010861092504108947	0.9662556848954404	0.9760078967925783	0.9887614540848269	233	20	184	104	12	71	101	62
CRADD	3.0745237445009654	3.498258935558834	10.019161035215415	0.1121512087661732	0.14475565235477605	0.006856696409891983	0.9773333437232373	0.9808683833420474	0.9900688364323167	50	2	13	11	2	11	16	6
STAT5A	4.858113860972267	4.928981814775527	31.3409080459679	0.11231744488169276	0.1049220342002084	0.011828952283060959	0.9550257734900612	0.973131723369771	0.9900688364323167	60	14	67	44	12	24	36	40
FAM195B	3.5735332165093583	3.8991184950548843	14.049165657581815	0.11233072336699121	0.3570165247274638	0.021514240714563777	0.9756107188843495	0.9293469229575005	0.965923772396344	44	4	14	27	4	4	19	30
HEMK1	4.707549527200555	5.1978272282058455	36.78448894886379	0.11233593656664705	-0.11311705299817987	-0.00446877869829087	0.9764509121493236	0.9827944233360043	0.9914349130731999	86	3	39	178	5	26	27	60
PRDM5	3.9411735612155097	4.15208339016503	17.590569990969016	0.11244797036462327	0.17592222223746476	0.012453717673695042	0.9706715888708973	0.9664878955165255	0.9852350793780235	47	11	25	22	4	7	24	28
SEC61A1	7.39138840152892	7.435367159759	186.429834988498	0.11252711330145074	0.0641197863755296	0.007378147236353165	0.9459405830693531	0.9819633406359386	0.9935478616318083	499	99	196	326	67	148	192	244
WNK1	9.211417660980693	9.221546385043267	648.0039478434278	0.11254482315051093	0.10555361987920608	0.02282280709858266	0.9342880023004556	0.9639838599603716	0.9824080596577094	1109	280	1134	982	339	554	748	743
CHST6	1.8949342824619697	2.7550599847270996	4.944576059749409	0.11260585017588956	-0.16166050711786184	-0.0036955796908469717	0.9833627092918229	0.9827944233360043	0.9905903965004156	12	0	22	10	0	2	4	10
UBE2Q2	5.7472361342300555	5.799095486061262	59.12680032362929	0.1127767898928287	0.10376622864817654	0.013651629505391264	0.9518651479598704	0.9716474768442697	0.9881564753378228	124	29	98	68	30	49	82	53
PLA2G15	2.8021077627985513	3.066445579965201	7.471722431545549	0.11281183816107491	0.15332815983526105	0.0072566071587367095	0.975254127181762	0.9782569264691772	0.9900688364323167	12	3	17	8	4	4	13	7
DHX30	5.586888575984322	5.7182423370351865	54.67435740225582	0.11286424254421754	0.12730748394385943	0.013086505605170027	0.9610204796582178	0.9705574256427653	0.9881564753378228	195	11	80	93	20	40	56	85
ABHD4	4.702058223098515	4.866404343176218	30.56388833348403	0.11289397797435173	-0.12441268289955859	-0.012766524984952024	0.9698173588136703	0.9764854726589066	0.9836241175251087	56	12	19	61	27	18	39	29
RANBP3	5.424824629425677	5.502857946859889	47.54879975497761	0.11293382677184319	0.2151259300106528	0.027405228573767572	0.9550257734900612	0.9298476877451326	0.9700824968867031	112	18	68	68	23	70	34	49
SNORD66	3.298956804519456	3.9136602558803872	17.041909827362876	0.11308856287707322	-1.0291189140574875	-0.033858370136572155	0.9815019850780279	0.8459589900444917	0.8289434238338457	13	27	6	8	14	9	13	5
AC006128.2	1.442761285160278	2.310876831291431	3.19767290334413	0.1131517361121273	-0.058162355852207505	-7.634526114619059e-4	0.9827050206216188	0.9956481308188948	0.9976044585398781	5	0	12	10	0	1	3	7
DCBLD1	5.4148927050592786	5.481228968801242	47.27893865304645	0.11328840920093129	0.004805520709759826	-0.0016649066626086282	0.9556939826677263	0.9989713767588914	0.9976044585398781	78	22	50	91	31	32	53	58
UTP11L	4.698539533554273	4.778426133204597	28.436569194264656	0.11352600981735267	0.04305438206588795	0.0037321220890851542	0.9603416201798531	0.9912089859300759	0.997377609243983	62	12	31	43	19	23	36	27
OAS1	4.339930709078662	4.857468193390531	28.96780777467272	0.11360457608819673	-0.5161836628733432	-0.02190536817190875	0.9787176314043246	0.9141950366743978	NA	35	7	13	180	7	20	25	26
PLEKHA6	3.3664744225222636	3.7517030820224297	12.320644697294618	0.11368824317401659	0.0024528936315316007	-1.4085192215017975e-4	0.9762570621042971	0.9998111039895313	0.9982351344576482	62	4	10	20	2	7	12	21
IRX2	4.244182395479409	4.424636259773502	21.726828192941262	0.11370317780425776	-0.01986217820802778	-0.003701463728924566	0.9674784770362737	0.9971465685084713	0.9962183897486692	61	16	21	38	4	17	23	25
PDCL	4.957795952266353	5.084000305779249	35.41744747165482	0.11400700226722159	-0.01103259588376398	-0.003832066394176178	0.9625094951629696	0.9977323224791967	0.9965637962070666	74	9	70	32	29	37	34	33
PSMD8	6.248640974027515	6.280382699544776	82.86115367793109	0.11401968311738589	0.09869605930112921	0.016029179143408817	0.9431804489367942	0.9668958274330886	0.9881564753378228	192	33	131	107	45	80	73	108
AGPS	6.035939204641036	6.088002995513111	73.0302755519947	0.11405973099537671	-2.10715330914284e-4	-0.003317633603301905	0.9505718384373667	0.9999697114705983	0.9975093858759697	122	41	83	106	48	75	65	75
DNAJC14	4.08131671892004	4.240054383247679	18.583045281093142	0.11407930980432739	0.1705800620279527	0.01319637998147132	0.966836511021626	0.9633224669763197	0.9852350793780235	51	7	19	40	6	25	15	20
KIAA0586	4.78517648009786	4.921409467306229	30.63604774557058	0.11408402628386292	0.1720390556485336	0.017059808881450627	0.9611083916564603	0.955541070193274	0.9819992286660378	81	8	43	73	9	24	43	35
TRPT1	2.563458350362391	2.9102618621944596	6.2941739001720185	0.1140870784649779	0.19992145109980802	0.008302955059721449	0.9756107188843495	0.9728866006002993	0.9881564753378228	19	3	10	9	1	5	11	5
SAP18	6.036834231884304	6.121443403550783	74.83489368840225	0.11429846527321219	-0.014342992813955182	-0.005566035705717635	0.9550257734900612	0.9974079087936698	0.994180659546559	105	33	98	100	63	82	52	85
ATRX	8.374061219896273	8.410292283289875	368.2053972380181	0.1143014285917254	0.07349650663074668	0.009441655568854295	0.9416769295050555	0.9791478053836911	0.9905903965004156	741	129	858	408	190	314	425	407
FN3K	3.479654787307525	3.672218285409279	12.15018361502431	0.11431211290640989	0.20601829793268514	0.01477254893134971	0.9698173588136703	0.961366519646774	0.9819992286660378	22	4	19	20	7	5	18	18
MFSD6	6.055915612211763	6.104245327402774	73.53300057602782	0.11455149967598639	0.07024830572034613	0.007718142391310874	0.9487017299547666	0.9807341735871417	0.9917941995630681	113	41	143	94	34	79	78	66
C9orf72	6.103802341400718	6.23042971829334	79.93402055894393	0.11455992890812704	-0.07024719064451693	-0.01039072007389513	0.9655829329454325	0.9828025435914152	0.9898748375952319	68	33	252	127	34	59	81	96
MT-RNR2	13.60018225411862	13.84564710399029	16145.80377003536	0.11473784496093933	-0.22356234676584738	-0.020164199100642773	0.9698173588136703	0.965199662996209	0.9700824968867031	17503	18731	10627	15552	8263	12323	16133	15137
TUBGCP4	4.108390169253504	4.259129966406423	18.87853969191946	0.1148147790718205	0.224929096529044	0.019341890829394102	0.9655829329454325	0.9475575799300008	0.9758933569909934	34	5	31	42	8	22	26	14
NUP214	6.423605525171131	6.481541095260929	94.77405783632882	0.11500144279707288	0.15684938158706266	0.023512906987185687	0.9458099983978031	0.9475575799300008	0.9800369588092149	225	30	173	190	29	102	110	92
LMNB1	4.9611187301400825	5.140757896230082	36.452961070700795	0.11502061799726704	0.1469371918383146	0.01155785617993079	0.966836511021626	0.9705440433837313	0.9881564753378228	62	20	90	55	6	46	21	50
PKM	8.98120873983193	9.029855569792053	565.8092084789788	0.11508030282890559	0.07004231063757922	0.010240994939737121	0.9462696188568555	0.9816392215112903	0.9917941995630681	1593	254	513	1069	236	602	469	680
PLS1	3.664644472732293	3.878286315323353	14.694570487656692	0.11518902110375848	0.05705167558046242	0.0023964467872617545	0.9698173588136703	0.9921182821046759	0.9975093858759697	27	13	18	22	3	20	11	12
UBE2V2	4.6729334277818415	4.758886988776958	28.412940617931863	0.11523562378071589	-0.05275772053236641	-0.007457649003329041	0.9603416201798531	0.989036459551485	0.9905903965004156	42	22	39	40	13	27	25	29
DTWD2	1.6480960349824585	2.266875915483068	3.397523513181818	0.11525529330992444	0.2603240127759788	0.006790863967265718	0.9803880484411883	0.9728866006002993	0.986611169082293	8	2	7	5	0	4	1	7
CRTC3	5.97385855355572	6.032916008940298	69.09381188710505	0.11541917235246456	0.14017888481203358	0.01992723178779667	0.9466303769883531	0.9542752120020654	0.9819992286660378	161	30	132	114	19	67	60	97
GOLGA1	4.9874251189314265	5.093714063507533	34.852374329413514	0.11544641282163547	0.16184679237730037	0.01764822899230706	0.9558640057570282	0.9548306316516724	0.9819992286660378	96	11	51	73	10	31	33	52
ARHGEF15	3.9824981838899185	4.590753140213352	23.649621071061063	0.11553328742351522	-0.13554138537265994	-0.006205419572177607	0.97958151368102	0.9819949653406532	0.9900688364323167	45	0	96	38	9	30	18	20
FXR2	4.741226443687245	4.871622490401162	29.610891031760232	0.11565527575335538	0.16073770911416788	0.015303272616673112	0.9611083916564603	0.9603180428480673	0.9836241175251087	92	10	37	59	8	34	25	38
DAB2IP	5.759921949774281	6.055351414632007	69.01325724151764	0.11566746290441828	0.020821499354115695	0.001907849505789716	0.970906210372815	0.9971465685084713	0.9976044585398781	235	8	185	137	9	55	67	97
IL13RA1	6.500919491454634	6.666393351439993	110.22788122849897	0.11584882631969179	-0.18683686661028667	-0.020386874725425587	0.9667639411811391	0.9584124049641335	0.9727746916280945	83	101	229	140	40	86	120	93
ELMOD3	3.849530843451062	4.230224019485144	17.813738001918832	0.11590743382414359	0.10588483537138023	0.006496144965937904	0.9740206103969161	0.9822100525291187	0.9905903965004156	52	4	39	43	1	16	14	30
ZNF528	4.834024514887321	4.9610576069146575	31.64654183922431	0.11599332165029176	0.1679841781809477	0.01699931368467007	0.960303948991793	0.9572554547896504	0.9819992286660378	63	8	50	79	12	21	33	53
EMID1	1.8192191498509755	2.671493317371104	4.994137782762518	0.11600686664844978	1.0141904596691778	0.02763026614328054	0.985755610345621	0.8518864436887368	0.8909665829001707	17	1	4	4	1	11	0	12
PFAS	3.89143951039217	4.251394292148713	18.115460790219732	0.11603038306274079	0.01962891503939405	0.0012289282396901627	0.9740206103969161	0.9976381557680465	0.9976044585398781	81	2	16	43	5	13	17	29
TPM3P9	3.9289008269297856	4.097841326973587	16.48920734738781	0.11604356142682468	0.1935397062650224	0.015170541455380684	0.9655829329454325	0.9572554547896504	0.9819992286660378	49	5	25	29	5	16	13	27
S100A16	5.398418175543878	5.490285862353195	46.8587839465741	0.11627233950423864	0.14475941045173693	0.016006482709931418	0.9563195525242772	0.9609826692171735	0.9850811970061272	115	19	50	106	16	57	35	58
BZW2	4.464577758356788	4.585535304596794	24.78674773997296	0.11634105267062328	0.20767454672210675	0.018487876595809857	0.9655829329454325	0.9512507349439466	0.9772941683248387	38	13	34	37	13	37	25	15
TLK1	6.89191456491827	6.977192532247787	136.47977048949758	0.11634110215550424	-0.07303680933586829	-0.013478663106257777	0.9542116663723346	0.982083854797053	0.986611169082293	146	61	199	194	119	119	125	150
CTD-2373N4.3	3.147061725515945	3.7826425645945894	12.376294235010244	0.11663429979261931	0.03356208977091289	0.002205506530113628	0.9799297901905298	0.9971465685084713	0.9975093858759697	38	2	24	38	0	17	6	17
SRSF1	6.383355213676408	6.440452781040085	92.08612135486914	0.11671592477254247	0.12197745785832433	0.016968866325210538	0.9447226514064223	0.9619041410246482	0.9860647953086276	187	29	147	226	32	78	93	127
FOXP2	2.6449679374348523	2.9752750951880444	6.84730503690961	0.11672049939619063	0.09741282249326372	0.0034763147716943372	0.9756107188843495	0.9872064341968825	0.9955262211088176	9	1	11	16	5	10	5	6
KIAA0319L	6.114499491878728	6.183562062300568	76.7121736897798	0.11675831201615851	0.16650571341928194	0.023815464256374423	0.947182450643712	0.9459721844814785	0.976759612348087	195	20	149	126	30	55	105	93
FAM134C	5.717096703166331	5.7870049085491555	58.55741840671191	0.11681162938384801	0.03785952450884526	0.0020606484489968536	0.9532501222469076	0.9915660938410747	0.9976044585398781	75	35	104	117	20	43	68	69
ARL1	6.007702168998165	6.075902860188311	72.57169764463713	0.11683027216095891	-0.048968003853076064	-0.01012587567590273	0.9521575944064621	0.9875318647931389	0.9900688364323167	117	37	81	96	58	68	70	71
STAT2	6.925835138152917	6.97443187185245	134.57268480922434	0.11698633180529061	0.11243532122411289	0.01629745423473374	0.9444675923436823	0.9639838599603716	0.986611169082293	394	56	163	240	46	132	161	130
ZNF37BP	5.239299482339808	5.3266962098062605	41.46162297279944	0.1170816099192627	0.18504212422759486	0.023328857533909782	0.9531880190895792	0.9436276832996352	0.975341740122398	111	13	72	66	15	27	49	64
HTATSF1	6.11996147402949	6.17522889358297	77.05116707151119	0.11713318293592713	0.03433313709609887	0.002094887884071328	0.9497663771837604	0.9915660938410747	0.9976044585398781	202	32	74	117	47	61	79	97
APEX1	5.866484814101689	5.960411743831689	66.68093068599536	0.11714359773371215	0.11892520927629877	0.010720115829472904	0.9576004314268926	0.972663987956322	0.9900688364323167	129	37	72	81	41	97	53	51
SNX5	6.713346663671923	6.759065276915028	116.56021402069368	0.11718354233525617	0.05563413056358148	0.005311575840405115	0.9459405830693531	0.9828025435914152	0.9961058185126923	184	61	128	228	64	128	99	127
PMVK	3.3555433233683285	3.673470390806847	11.799195130233159	0.11724598640898087	-0.023833474104525708	-0.0022533833884561356	0.9755203334537869	0.9971465685084713	0.9975093858759697	54	5	8	18	3	8	10	19
MBD4	5.784145961746026	5.831429690280165	60.00304924243056	0.11735043405077794	0.14726351557714967	0.02296328205495569	0.9444675923436823	0.9502643314094132	0.9818146729566929	120	26	97	113	22	53	51	92
C1orf86	3.90669812005983	4.307483998999141	18.832068462738796	0.11739639305885315	0.11470833481413345	0.007155689285750442	0.9740206103969161	0.982083854797053	0.9900688364323167	59	2	23	62	3	18	12	34
HINFP	3.750887824025204	3.978842621576567	14.88591677737653	0.11747893544085479	0.14233034366225508	0.008896624874597718	0.9673554351412984	0.9751943308772618	0.9900688364323167	37	3	21	42	4	16	17	16
UNC45A	5.18212500315587	5.462871161771075	45.059813341519195	0.11762243465222405	0.037144185306437504	0.003014366434562709	0.9698173588136703	0.995339153718258	0.997377609243983	155	11	64	127	4	40	47	56
ABHD14B	4.651610991186728	5.004374667424004	35.41058604536577	0.1176845933591825	-0.7026703223756319	-0.039797288531229096	0.9756107188843495	0.8536208802968488	0.8693998788115721	46	38	15	27	35	23	26	22
RP11-284N8.3	2.3835244608525183	3.160630219233325	7.780903314754977	0.11780761116400984	-0.2839851909541269	-0.008089886371925209	0.9845909906243234	0.9722610759409123	0.9819992286660378	3	4	41	7	1	1	9	12
AHSA2	5.725440646637801	5.896924247707562	62.03130878194532	0.11784639066339106	0.1119878692351809	0.010298107517871774	0.9615670951264879	0.9764854726589066	0.9900688364323167	153	11	181	103	15	44	78	81
MEAF6	5.518805728293947	5.567812672877805	50.28838327428681	0.11787885590362666	0.04012588466386368	0.004324295833729378	0.9474978206635405	0.9899992592584242	0.9972191002487463	99	25	71	63	31	37	48	70
ATPAF1	4.8789321467142095	4.987801978527648	33.137912630279196	0.11796530372261028	-0.007401503646952451	-0.0032194050135561795	0.9603416201798531	0.9982488881552635	0.997377609243983	57	24	35	71	10	28	38	32
NAALADL2	2.74459693963618	3.195664925181047	8.677382437517846	0.11809579244848913	-0.14627123260115799	-0.0066921442003930656	0.9815019850780279	0.9822100525291187	0.9881564753378228	12	5	24	2	6	7	13	3
DNAH17	1.3046169419037688	2.369840569842056	3.658808976338059	0.11825140938827366	-0.03697777708778264	-5.484764901181188e-4	0.9869675008104261	0.9976381557680465	0.9976044585398781	2	0	2	20	2	0	5	7
AFAP1	5.250254690630249	5.3881614753371245	43.03902976351998	0.11828313907453246	0.17557622114484664	0.01816740885529502	0.958705985318766	0.9537812385810855	0.9819992286660378	129	9	92	63	14	34	39	73
COPG1	7.036428687467074	7.067207383785059	143.93397064486658	0.11854310585484028	0.09893460034856796	0.015853350278041835	0.9396068321615777	0.9668958274330886	0.9881564753378228	398	60	172	226	65	136	161	154
TBC1D24	4.281532800616073	4.401540422025813	21.43607896995622	0.11871254363720783	0.033131387137169795	0.0017984056544928034	0.9655829329454325	0.9953336600983059	0.9976044585398781	55	11	18	36	11	13	26	27
MBD5	4.878015619474629	5.065203824281245	34.17606387340128	0.1187428017960224	0.1674622691665109	0.015013853942999113	0.9643900628621568	0.9623337538152712	0.9824080596577094	79	4	80	53	17	43	38	29
CAAP1	3.5129081582977997	3.73870389302908	12.474553821512584	0.11920345957997741	0.16310450410146182	0.010041666938398244	0.9674784770362737	0.9722610759409123	0.9881564753378228	28	5	28	22	2	12	17	12
NSDHL	2.3280992865407626	2.750127915798113	5.342773939606977	0.11924146225858319	0.2374405618616372	0.008969160463619048	0.9762000666027036	0.9689848074841843	0.9853060234731513	13	1	6	14	2	2	9	8
PIGT	5.824060838646709	5.877570825530895	62.677541472681604	0.11944919355279535	0.01613838870039483	-4.552105193958354e-4	0.947182450643712	0.9971398606232248	0.9981662486198777	143	27	79	72	44	56	65	67
CCDC88C	5.876113290886611	6.134078721012196	73.35909088697215	0.11948768535725898	0.09724955970260427	0.007842173844926817	0.9693245314462294	0.982083854797053	0.9903828249807678	210	6	194	134	22	41	98	102
THSD1	3.5551080525891647	3.870239288112244	13.724492930816325	0.11956634823047113	0.1125042636148523	0.0061758998404320385	0.9720600713142783	0.982083854797053	0.9905903965004156	31	6	30	29	1	9	13	24
VPS13D	7.812954467516615	7.891502645841641	254.81223618526352	0.1195919315796282	0.06594128373931635	0.00679290612108001	0.9497056222862423	0.9822100525291187	0.9939064708268109	741	58	566	462	74	220	252	330
ZNF710	3.9736278904252553	4.364282366500427	19.73995436668377	0.11960708440292672	0.1581508428159508	0.009875341794488107	0.9734875592391871	0.9764854726589066	0.9868647218843384	83	4	42	25	2	9	26	34
NME5	0.9331777363125849	1.7962128697534612	1.765333300820241	0.11961189108556497	0.2066281457381782	0.0040040178873322185	0.9800995313313102	0.9819633406359386	NA	5	0	4	5	0	1	1	5
CTD-2270P14.1	4.58126505133263	4.761457261150253	27.375463114146193	0.11964107167814708	0.12012410669067973	0.009670102042339784	0.9640676221027934	0.9764854726589066	0.9900688364323167	66	13	64	40	4	18	32	40
PTPN13	6.408554037670043	6.509924406053995	98.16678059823697	0.11969444591553231	-0.01858682487017712	-0.005608176385069378	0.9599666507266559	0.9971465685084713	0.994180659546559	241	59	73	124	60	55	119	122
RTEL1	1.2867274035150214	2.2521515806845	3.0655037052208107	0.11969519801533565	0.27512882214019313	0.006647494855178715	0.9825923372909041	0.9764854726589066	0.9824080596577094	16	0	6	3	0	8	1	2
NAE1	4.7120861541703345	4.822962546418177	28.635879416719142	0.1199177139145332	0.1532317450426888	0.015189547959484014	0.9550257734900612	0.9605816575755239	0.9852350793780235	56	8	46	72	10	30	32	31
C19orf43	6.140088746122114	6.196329326578611	78.38898367554653	0.11992101636118443	0.047549652749168135	0.004022863392253341	0.9474476670874429	0.987190968751781	0.997377609243983	171	34	129	77	50	54	81	109
CRLF3	5.07452897980615	5.151064001822729	37.16752143904838	0.12001862575892057	0.059512314844939934	0.0054471894139779655	0.9537287016198902	0.984256125947396	0.9955630945747783	56	14	68	53	25	30	29	57
PQLC3	2.992370197587137	3.2540501374009687	9.413606438337522	0.12004821990436988	-0.17420557834563846	-0.009284605330781187	0.976023850090655	0.9777181721740351	0.9852350793780235	7	9	11	15	5	9	10	5
ZBTB34	4.728223676735308	4.843370076789319	29.331647173620258	0.12008544446832033	0.16129436292805932	0.016177986419849067	0.9585898140567911	0.9597333679197715	0.9824080596577094	50	8	66	45	15	19	45	32
ZNF569	1.961019477316948	2.574529943476727	4.351578315225561	0.12021321447078442	0.035448214344803046	8.832208382988058e-4	0.9789887216469142	0.9971465685084713	0.9976044585398781	16	1	6	12	0	6	5	3
RP1-79C4.4	3.588917123066871	3.8205438368399727	13.32811426689777	0.1203445998175149	0.12344952863500067	0.007380503914471701	0.9679236099908076	0.9791478053836911	0.990542399310461	25	2	21	34	7	12	10	22
HIF1AN	6.061157755659403	6.113687022327366	73.27342202051743	0.12053535511739953	0.1337911383439901	0.019298633171420547	0.9434504506227922	0.9559807476676863	0.9824080596577094	155	29	98	167	26	66	93	75
ESYT1	6.241575491216215	6.286636706142109	82.83424785051133	0.12055746278336062	0.11513029892385689	0.0168730988888223	0.941663704794914	0.9623337538152712	0.9862201563789315	240	33	107	135	32	68	89	109
SDHB	5.0749323679435046	5.174771162968248	37.95472448754267	0.1207227892176428	0.036378174422921315	0.0018542621186219226	0.9550257734900612	0.9934163142359341	0.9976044585398781	65	11	50	59	32	38	44	31
PHF8	5.779562776769827	5.876925651909908	61.39287928891336	0.12076477602276028	0.19242301661393937	0.02434959864757313	0.9513751847529618	0.9416814427546111	0.9742099392294851	160	15	117	114	20	53	51	104
SLC25A6	7.52458398428923	7.5668375034154955	204.7044585889932	0.12081910971250509	0.05992012644602699	0.006489153773380173	0.9416769295050555	0.9822100525291187	0.9950032374614144	571	96	223	253	110	157	227	254
CLTA	6.233435754181486	6.281096830522896	83.2703038688811	0.12088258784035436	0.05292970731267407	0.005406238690669881	0.9447226514064223	0.9839910390823338	0.9961058185126923	185	36	90	119	55	85	87	80
CSNK1G1	4.547712916071087	4.6493969487616464	25.710592306668683	0.12105714097422812	0.01880725286877704	-2.1318921751953954e-4	0.9604327649521904	0.9971465685084713	0.9983321195378764	33	15	40	59	9	23	23	32
SLC35D2	3.42039944582636	3.6120911223671004	11.397072606650394	0.12144676835868941	0.1962888369459968	0.013031115244308047	0.966836511021626	0.9623337538152712	0.982573282682392	29	5	19	18	3	13	8	17
PAXBP1-AS1	2.4997743127202794	2.7653833459361365	5.868052066499413	0.12152578904260011	0.16238834584611217	0.0068396889802346894	0.9734875592391871	0.9782569264691772	0.9900688364323167	9	3	11	7	3	8	6	4
CDCA4	2.209436175837428	2.7108202393993506	5.201666868254685	0.1215791844257766	0.3930176689597302	0.01351496570704446	0.9779933164741683	0.9462300181188291	0.9727746916280945	19	1	7	5	2	3	13	3
PPID	5.297416279210383	5.4155702846889096	44.514569882553545	0.12163238753513657	0.05671194084275812	0.004328815560973633	0.9550257734900612	0.9868584398619461	0.9965637962070666	102	8	55	91	31	35	51	53
ZNF30	2.1123912967791414	2.661393124793994	4.819345009592048	0.12165622746022381	0.4083378888504437	0.013905980679801089	0.9785931199476093	0.9436276832996352	0.9720863937311077	17	1	8	6	1	1	8	10
MED21	4.4653883865980575	4.629091683784177	25.20488611745015	0.1217994727117665	0.16883098132553587	0.013000902978306366	0.9655829329454325	0.963881406438975	0.9852350793780235	33	14	39	58	7	33	13	35
MON1B	4.907117167356776	5.043077334070207	33.543784111778045	0.12186385990131257	0.18398194534465812	0.018980308916563684	0.9565881749412037	0.9522704428871582	0.9819992286660378	83	11	55	77	7	31	46	34
DMTF1	6.526543865713951	6.588955723271408	102.50408254222151	0.12198363356003399	0.1042048163250988	0.013235520705736246	0.9447226514064223	0.9710344330617244	0.9887824810485624	169	25	223	201	51	82	105	142
HADHB	6.372799446021336	6.482837083077177	96.9427362002211	0.12199159478996446	-0.11858182213430624	-0.017175864854553496	0.9550257734900612	0.973852744624984	0.9819992286660378	144	53	109	96	89	93	73	105
ANKFY1	6.502748158848702	6.564894916987273	100.59128653441256	0.12207515862042405	0.11593330498718392	0.0155421835335809	0.9446278642457748	0.9639838599603716	0.986611169082293	313	29	127	181	42	80	123	120
CCDC124	4.82956087664518	4.9155434719412145	31.12308520432754	0.12214511137246671	0.07877792984183003	0.007100666272361821	0.9563195525242772	0.9816392215112903	0.991307880293085	79	15	29	60	13	33	31	32
ZNHIT6	5.7965093218630805	5.89372513267345	62.42709704252866	0.12222998581955466	0.11698670914350144	0.01313989532727332	0.9515677374960365	0.9703775439514648	0.9881564753378228	133	11	135	106	33	63	56	81
ZDHHC14	4.848190442823552	4.9853700976307875	33.223481852675015	0.12235487977117053	0.12313415986683417	0.00888582601420926	0.9636827198544873	0.9751943308772618	0.9900688364323167	47	22	68	34	13	45	35	20
ZNF746	5.353378763687926	5.458526574988644	46.73254051183248	0.122633280592922	0.040146725498993036	0.0011365612687496741	0.9599666507266559	0.9925297263637471	0.9976044585398781	62	27	83	51	29	39	27	78
PHKG1	0.9454841548160318	1.9237798555681904	2.3431822712397365	0.1226787587326523	-0.4504447976702332	-0.007155810768801108	0.985755610345621	0.9597333679197715	0.9789740599100945	9	2	7	0	0	1	1	4
MYCBP2	8.161937213121325	8.2151542150682	319.99181869446505	0.12273672186535552	0.07299422537530495	0.009030061480651526	0.940908288872726	0.9803576653181434	0.9905903965004156	1116	99	472	499	112	273	342	390
CAMKK1	2.9295240305631975	3.2821165126750746	8.486375901050218	0.12285038194941138	0.07434517935207882	0.002783963009128724	0.9740206103969161	0.9908748545036212	0.9970185019795518	38	3	8	12	2	7	6	15
ZNF254	5.039892560280267	5.1518697671118225	36.73955517356995	0.12295817808118595	0.08203914318150458	0.00657599952804431	0.958705985318766	0.9816392215112903	0.9920924737454228	44	15	86	79	12	27	49	40
POLE	4.820647331830531	5.151703264195952	35.80853230525446	0.12323703990091268	-0.04039773085332671	-0.0018975532521644024	0.9706715888708973	0.9954060299389312	0.9976044585398781	192	6	70	29	7	38	33	38
KNOP1	4.717800500218594	4.834497912375242	28.83662759551471	0.1234764130569902	0.1824768980572792	0.01935857648433598	0.9535700580809198	0.9502643314094132	0.9819992286660378	69	10	57	53	7	24	38	34
ZDHHC2	4.743148626434339	4.8295692132784085	30.014528445580876	0.12378654398135086	-0.0963983247675786	-0.012097573792811393	0.9582544998233996	0.9791478053836911	0.9881564753378228	37	19	43	40	21	24	31	29
TRPM4	5.092308718320708	5.173743477230283	37.275811494186264	0.12381963190051899	0.1724992226966141	0.021321752253046642	0.9497056222862423	0.9487228249962909	0.9800369588092149	80	12	51	80	16	29	54	39
CCNA2	2.3033880219528293	2.745252358006986	6.478795586373277	0.12392406544771044	-0.4794871280127788	-0.01618057320117729	0.979371495626221	0.9412474903682525	0.9591419995909994	9	9	2	8	3	5	3	6
BZW1	6.743623169941692	6.7707511435111645	117.23254112684913	0.12406451755200777	0.10066737434222565	0.017262906363091014	0.9365663495432168	0.965199662996209	0.986611169082293	202	63	174	210	48	113	104	152
TMUB2	3.7495926842519003	4.030229132289987	15.391586209422156	0.12406702948138454	0.12300473487826363	0.007347892752224373	0.9674784770362737	0.9791478053836911	0.990542399310461	31	2	30	46	4	13	21	17
TNKS	5.882320083727918	5.991560542524449	66.73981254762877	0.12416443618104092	0.1576575871309998	0.0182882150167717	0.9521575944064621	0.955541070193274	0.9819992286660378	136	12	128	153	28	80	55	81
SLC2A13	4.230970169175397	4.441781647416729	22.569123009479107	0.12434567870695241	-0.14386822601134533	-0.012293038602015615	0.9698173588136703	0.9764854726589066	0.9824080596577094	26	19	16	56	9	26	13	22
UPF2	6.918152493940194	6.963215617636723	133.56369463584156	0.12435648901430996	0.11799021216437397	0.018258114383526047	0.9395913364193762	0.961908955385839	0.9852350793780235	330	34	237	196	73	136	147	138
KCNA3	2.1794700584920106	3.0576999000600686	6.776661951130182	0.12440373581756865	-0.09551258755878864	-0.002242045777422762	0.9816899068223787	0.9915660938410747	0.9961058185126923	6	0	37	8	2	1	7	14
CD44	9.115855460970481	9.19442999822322	639.0669537738738	0.12460360731194983	-0.005840840980349265	-0.005685925243108732	0.9471206008133873	0.998621097665356	0.9943582299093416	784	488	932	693	342	616	627	651
FAM89B	1.5950633328450334	2.273161299242267	3.312033565827944	0.12476341797071908	0.37131920041278543	0.009823507099799995	0.9794258107257817	0.9572554547896504	0.9773918067520365	11	1	6	5	0	5	6	1
SNX14	5.690924420969451	5.749352722594837	57.328782023717764	0.12485340700853766	0.08239944598354271	0.00914098624622436	0.9459834469469967	0.9782569264691772	0.9905903965004156	95	35	72	90	28	70	51	52
HDAC8	4.382195114008261	4.527859837827804	23.165045700851877	0.12486766770652902	0.12160795398261218	0.010043841501849523	0.9605926765645058	0.9751943308772618	0.9900688364323167	46	12	32	55	5	22	18	35
STK3	5.599034249862037	5.695941950328972	55.095620528729015	0.12490002369131162	-0.03070126883563902	-0.0067075314576019885	0.9531880190895792	0.994872358161683	0.991307880293085	118	17	90	51	47	42	60	61
PTCD2	3.356031579417661	3.62667637498595	12.305482144919173	0.12535804695917468	-0.0964510095598888	-0.0066533969982695024	0.9747825895051179	0.9857508213158932	0.9900688364323167	12	9	8	30	7	17	7	9
EZR	8.268904432005206	8.288017427657955	338.01903954694137	0.12553722201986448	0.12602475644836375	0.02523385056722022	0.9307541261017812	0.9547285599218504	0.9819992286660378	544	139	577	664	150	362	358	342
HELZ	7.734105047731046	7.745508518234798	231.55913389407388	0.12569462555954547	0.12125646140980299	0.02827100700990012	0.9246248306871511	0.9529393328374647	0.9772941683248387	444	87	399	371	119	216	238	282
MON2	6.6337314413731105	6.690977542648403	109.84238313456476	0.12570813003503215	0.14433164524039732	0.021730746392997474	0.9396884768703159	0.9525087692887306	0.9819992286660378	267	34	212	216	32	94	135	127
NPDC1	4.716817175382092	4.950043698204573	30.923638455202557	0.12574053240521027	0.15788853167175435	0.013214350066469748	0.9624564058338058	0.9668958274330886	0.9853060234731513	79	4	77	65	7	26	30	49
ZNF341	2.304747286648238	2.8953355998874906	5.82346607901059	0.12585140251326402	0.05549635281469172	0.0016723755918725577	0.9779933164741683	0.9956481308188948	0.9975093858759697	17	0	14	15	1	7	8	4
IFT80	3.610251123674267	3.930473579538936	15.778085171401763	0.12591552449539842	-0.12219904182349328	-0.00891083286960408	0.9738854647114937	0.9822100525291187	0.9862201563789315	15	18	25	15	5	4	20	20
FGD2	5.530447452052905	5.779820872928202	57.95260376887734	0.125949246515302	-0.13647063179499927	-0.012117886554676535	0.968625799715416	0.9764854726589066	0.9842016410358898	189	40	134	38	7	54	50	60
KRI1	5.319758933651567	5.586709197075492	49.47595666916242	0.1259618838726024	0.06017664575538461	0.004642357646687741	0.9673554351412984	0.9891666578714389	0.9955262211088176	170	3	96	92	20	42	46	71
IP6K1	4.572476144608064	4.75795229968763	26.92099986716281	0.1259950770824547	0.18193364062797412	0.01614412812009908	0.9603416201798531	0.9572966169003168	0.9819992286660378	89	6	50	47	6	20	32	40
PIAS3	5.034533764449561	5.275958087700426	39.31414622190706	0.1260203934626967	0.12750323914782125	0.010521831726536457	0.9640676221027934	0.9764854726589066	0.9881564753378228	93	7	76	117	6	36	34	61
MRPL16	4.220346191722984	4.3747169374613275	21.58596828332033	0.12623666324642224	-0.14961243063138094	-0.013771006484608607	0.9673554351412984	0.973131723369771	0.9819992286660378	46	13	13	30	17	22	17	19
GTF2H5	2.178313824510881	2.856737666662334	6.1720382018223425	0.12630656047320254	0.15271462820260792	0.004068377922681089	0.9835970594666676	0.9832173494746805	0.9905903965004156	10	2	1	22	3	9	9	1
ZNF286A	3.1788873362083736	3.3770341070141847	9.47324647911381	0.12637432303958468	0.17108331621739015	0.009995664599047896	0.966836511021626	0.9722610759409123	0.9881564753378228	18	4	20	15	3	11	7	13
STIM2	5.008730129429845	5.0651737195913125	35.02271397932202	0.12639654206043924	0.048784205474864034	0.0056942754233359335	0.9470250553737288	0.9874227383549511	0.9955262211088176	60	16	56	48	22	27	33	48
MVP	7.397577507556562	7.438566583531654	186.01070620485106	0.1264566034817447	0.1356367587794861	0.02296169776172474	0.9383308319094174	0.9536757889405353	0.9819992286660378	456	57	285	394	69	146	190	271
MT-ATP8	9.887054799760145	10.394999752006974	1481.8780096822802	0.1265581150366472	-0.538343458592352	-0.027148240587935236	0.9763411349915463	0.9124800179834791	0.9362826779970257	1300	1691	758	513	1427	1474	966	883
RNA5SP335	2.9819501919894296	3.6860296314498378	14.63144236919794	0.12662528933909883	-1.2859537425830503	-0.03646053550192249	0.9815019850780279	0.817096665237716	0.7578405960044627	4	27	6	13	9	7	8	5
WDR11	6.423226606403584	6.443750156271987	93.01478382020593	0.1266561608190957	0.11822008292296872	0.023768298947611278	0.9330379466693071	0.9553365195500182	0.9819992286660378	183	38	140	154	48	85	105	104
ZNF175	3.616806903135954	3.8940070880665734	14.049298438654581	0.12683892401780128	0.1903621198078581	0.011666139175233224	0.9695557841797435	0.9665341885367161	0.9852350793780235	38	2	14	37	6	18	18	10
HMGN1	6.686260972445891	6.74274438030763	115.44696176960126	0.1268722741314711	0.02553637385471149	1.6489494932012938e-4	0.9444675923436823	0.9950610017225319	0.9994982095303494	176	67	115	226	63	88	140	122
ARAP1	7.432312202436215	7.451289779347212	188.46098034111364	0.1270243288349548	0.11645819525125288	0.02324968309394074	0.930061397647959	0.9572554547896504	0.9819992286660378	434	70	330	247	96	164	196	241
CAPN7	5.328710504048603	5.455842395140509	45.28666484125916	0.12709077790699155	0.15601633419159003	0.016346142024825268	0.9531880190895792	0.95953899360372	0.9824080596577094	87	12	108	99	11	35	58	57
ANKS1A	5.7091503043082685	5.792974067522149	57.88654906209367	0.12715956256143343	0.1635228641407753	0.020768638204660617	0.9447226514064223	0.9500021007166122	0.9819992286660378	146	16	128	96	17	60	61	68
ZBTB3	2.10795935455639	2.664277547610489	5.003047176885073	0.1272380414978195	0.005138699253439638	-4.1117359114472576e-4	0.9780413087027092	0.9998111039895313	0.9976044585398781	17	0	5	9	4	2	6	8
UNG	2.978149355533975	3.352979012309982	9.39627543596055	0.12732758998462204	0.24790631806585448	0.010673173959650142	0.9762570621042971	0.9639838599603716	0.9824022474718603	31	5	5	14	3	15	3	13
IKBKG	2.094425979823047	2.8472694275454686	5.659853263410082	0.1273353278736079	0.5233255915818684	0.01678477532962411	0.9800995313313102	0.9298476877451326	0.9609105627413352	15	0	8	15	1	13	1	8
SLC16A6	5.503194852896062	5.8367880511361285	62.00900281866442	0.1275119745534636	-0.42241715839309124	-0.027377920553023963	0.9717229397004805	0.9178381723585499	0.9449665634573253	37	21	49	116	85	65	34	47
FAM13B	5.453844319603174	5.553691606507485	49.09485385449066	0.127550238671598	0.08220327159060563	0.007596497991338842	0.9497663771837604	0.9802779061621221	0.991307880293085	100	10	117	64	29	42	53	60
ZDHHC9	5.969832587642459	6.0799324857001364	72.39428244282229	0.12807678553018836	-0.09319800882393775	-0.013609625590118796	0.9581511982873716	0.9791478053836911	0.9860166133634335	81	38	64	189	45	54	64	92
IST1	6.2842854913347015	6.326163746199018	85.37939033049	0.12816780294396896	0.1167868878839652	0.018375617092048758	0.9391952952978686	0.961366519646774	0.9852350793780235	163	24	161	137	49	85	87	98
RAB3GAP2	5.689489543214385	5.746063555715217	56.308050216689466	0.12834525222360857	0.16598390547578573	0.024730819648938033	0.9396884768703159	0.9437686329685823	0.9765094681492948	113	16	97	110	26	64	51	67
MMRN1	5.474581646532516	5.704429325407309	55.88168784381187	0.12838574899050026	-0.2447324568510449	-0.021156438747535818	0.9620017336530106	0.9507662932945935	0.9684466526554376	128	12	57	47	70	45	39	65
PDE4A	4.76697402475743	4.942607806335181	31.398594811518276	0.12859071002334851	0.3677802310019273	0.03516603739844523	0.9615670951264879	0.8992381660497667	0.9479049632940885	72	12	50	51	9	12	60	42
LINC00869	2.4966900232239655	3.0771632450887334	7.449236292606218	0.12859488575995554	-0.3416325932427112	-0.013274463954893014	0.9786531887845735	0.9572554547896504	0.9730289832857376	9	6	29	8	0	7	6	6
SLC35B1	3.752829601763865	3.920296582960452	14.884065092830927	0.1287983184112548	0.027225541445993935	0.0010264749107764617	0.9655829329454325	0.9964372708327689	0.9976044585398781	41	5	14	20	11	10	13	23
C12orf49	5.751103425660533	5.83853983451612	60.57200302816791	0.12886385319193386	0.07466522390632306	0.006834969572109953	0.9531880190895792	0.9819891485752789	0.9926062062133799	130	23	50	136	34	56	79	51
NIP7	3.373666054083097	3.6126987054136572	12.093658280943115	0.12888309396998587	-0.16506499929158674	-0.010866504257022772	0.9698173588136703	0.9764854726589066	0.982573282682392	14	12	13	26	3	9	9	15
SEPT7	7.931062131186702	7.963483509232776	270.02640296595087	0.12894124258726086	0.10596934678340425	0.01634493357278857	0.9352011677368479	0.965199662996209	0.9881564753378228	511	102	480	322	169	303	244	293
TSC22D1	7.48730605867305	7.533111496765949	200.2864254226534	0.12912887323952138	0.0540567309254777	0.00508437642892236	0.9385660744691583	0.9835514008475247	0.9965637962070666	354	68	299	267	154	183	219	211
UBA3	5.1107530191460135	5.187535818135712	38.20019631187004	0.12917405208066854	0.01159327613007561	-0.0012745904982147337	0.9521575944064621	0.9976381557680465	0.9976044585398781	45	15	77	61	25	35	33	47
TMA7	4.216167474278588	4.347589859716853	20.858042957269657	0.12928309079187447	0.014173261386513569	-1.1765892560950758e-4	0.9610934905780847	0.9976381557680465	0.9986563457461916	35	7	22	35	18	20	25	16
DOLPP1	1.938337046843379	2.591174784031088	4.511696360647885	0.12928399040398744	0.021873245069833562	9.481151289540093e-4	0.9793073018897606	0.9979067957794843	0.9976044585398781	25	1	2	7	1	7	5	2
RFTN2	2.7674532260911553	3.212976932590463	8.364900135388782	0.12937288463179406	0.367288091263953	0.014830317668629153	0.9756107188843495	0.9473204396920305	0.9727746916280945	26	1	7	10	6	18	4	6
CFLAR	9.078354970370684	9.127607558204973	605.385836504388	0.1294049161988391	0.0759468228847874	0.009331813469091574	0.9392183329368354	0.9802779061621221	0.9905903965004156	908	205	1460	1288	203	477	685	742
ZNF441	3.8284257283089698	4.124469468435318	16.649598979215614	0.12948234560645935	0.06199108973657008	0.003256195063066746	0.9674784770362737	0.9912089859300759	0.9965637962070666	24	4	29	61	3	15	23	15
EFTUD1	4.8263683484598205	4.952437501766576	32.07413358647061	0.12948561307403078	0.03227848324960803	0.0012738674960048949	0.9550257734900612	0.995048478686596	0.9976044585398781	77	7	35	52	26	29	37	31
TSC22D3	7.987629741342622	8.058674418675782	288.39247787048924	0.12949461785163624	0.036957713299171066	0.0014829380793734465	0.9434386039904904	0.9915660938410747	0.9976044585398781	383	72	584	484	210	223	293	377
SEMA3F-AS1	1.7934127901675472	2.4064546020340187	3.8551255558751216	0.12960424937775747	0.020376945144048916	2.607350454349039e-4	0.9785931199476093	0.9979754031947355	0.9981662486198777	4	0	10	11	2	4	6	2
SGCE	4.146899594290574	4.28671485294522	19.33811045019428	0.1298397527715074	0.13016664449157817	0.010714417568279705	0.9570296765358054	0.973131723369771	0.9900688364323167	44	10	39	29	4	19	21	22
RIOK1	4.8037275897547085	4.893747409347346	30.615296435050052	0.12985824199821258	0.11990465151253074	0.012824224666656118	0.948906519120344	0.9718860612964091	0.9881564753378228	64	8	54	42	20	35	28	33
ZNF14	2.0853878238511623	2.542041273645516	4.897569480487065	0.1299497345719434	0.5822084418469927	0.01906460629512013	0.9780413087027092	0.9152909415756635	0.9551391547598486	7	3	5	6	2	9	7	1
EPC2	5.643330994654533	5.690417204269789	54.77598724952174	0.13007755125366394	0.0758698182432743	0.010014959146607293	0.9408851193830914	0.9791478053836911	0.990542399310461	92	31	96	74	25	39	57	76
UBA1	7.334979578673598	7.371917619831063	177.6305175083496	0.13010971249037254	0.14033728365594555	0.025152157810144866	0.9342880023004556	0.9507662932945935	0.9805113318062448	460	62	310	318	57	145	219	210
RPL23	8.527582006654237	8.660995891604037	442.00151434732555	0.1301327510479408	-0.09314272163219274	-0.013941293052329252	0.9550257734900612	0.9808683833420474	0.9850811970061272	551	302	433	420	373	447	359	448
NUDC	6.777139050582104	6.8768158719660635	125.30359327888583	0.13013830134559826	0.0690629932296202	0.006467312328903999	0.9495006025247426	0.9822100525291187	0.9939064708268109	342	22	152	276	70	125	109	158
PPP3CB	5.442215800124907	5.588242760880205	51.17312660545117	0.1302658289478169	0.12915494009679876	0.009527827228056236	0.9585898140567911	0.9735319208264275	0.9900688364323167	74	15	73	67	45	64	63	28
LOXL1	2.485644320482696	3.2409592530748834	7.708893229724708	0.13037684776175248	-0.11581575205892243	-0.002888122150602141	0.9793073018897606	0.987258708235639	0.9954144487353841	45	1	9	16	0	3	8	14
H1FX	5.30192472322855	5.459779303876814	46.43750194118915	0.13039785496416745	-0.11362959557733872	-0.012791497761208498	0.9640676221027934	0.9778693566588504	0.9852350793780235	61	26	32	140	23	27	46	62
UBXN10	1.8000444404113753	2.5649573589798704	4.702340800540694	0.13046171783717883	-0.5743259484448826	-0.014239936493585563	0.9807480147435084	0.9341529951903447	0.9603870559001683	3	4	23	4	0	2	4	5
KIAA0430	7.06390449089696	7.089730927669123	146.47222141844793	0.13055608927840157	0.1133165549825397	0.02000110460230132	0.932244767552663	0.9609826692171735	0.9835521858963422	247	54	284	216	81	151	137	173
BOD1L1	8.250409857684526	8.295889193797166	338.91619743365965	0.13056109870932764	0.09254154998617001	0.012936395985870304	0.9382555249840678	0.9749592937236112	0.9900688364323167	714	87	834	556	136	311	366	389
SRRT	6.164283215234798	6.4022780177573715	88.66119282649348	0.1305985594919662	0.023276025565840748	0.001768712094011634	0.9647474930463096	0.9971398606232248	0.9976044585398781	362	9	185	151	22	75	83	121
TTPAL	4.249220887889865	4.411357218940096	21.550419232529908	0.1307074206301297	-0.031581726354698775	-0.00464044277482313	0.965721674790264	0.9956481308188948	0.9943942555003042	47	13	14	53	8	20	16	28
LPIN1	5.752819161318861	5.891904446932652	62.315091565471505	0.13106161572003555	0.08656112743932412	0.008034564903970337	0.9535700580809198	0.9807341735871417	0.9905903965004156	126	8	109	142	36	49	77	72
ANKMY2	3.6005400529272595	3.8497861658119383	14.233830908372562	0.13107450330289766	-0.02941516476119468	-0.0036150853547640177	0.9674784770362737	0.9967817050970286	0.9959083699983945	19	12	32	20	2	14	16	11
PIGBOS1	2.797586732124249	3.120384008042461	7.812868830004953	0.1310828124867401	0.12847346051751396	0.005709873435606518	0.9720341563248318	0.982083854797053	0.9905903965004156	15	6	11	14	1	8	4	13
AIFM1	4.469448220340968	4.584353388152564	24.498171357417153	0.13116937820160093	0.03719468523278683	0.002152441906168221	0.9576004314268926	0.9934271436513021	0.9976044585398781	58	8	22	45	17	18	30	27
ORC4	4.65955525616226	4.785060662074605	27.926127030885844	0.13122057623727568	0.15658739540920658	0.01612478107444946	0.9521794072757	0.9609826692171735	0.982573282682392	64	5	47	53	15	25	36	30
RPS8	8.213182575115384	8.239942598509893	327.96440141778726	0.1312924134513783	0.08808553563464258	0.01345693204543018	0.9320373303153919	0.973907044458993	0.9900688364323167	651	166	409	426	195	272	386	367
EPSTI1	5.772818212101728	5.9966344224405335	68.59097500978909	0.13131194446870798	-0.20989126698883054	-0.019058562916342645	0.9618226515727586	0.9572554547896504	0.9727746916280945	99	68	56	167	12	59	64	61
ZNF121	6.1287634724441835	6.253187550073262	80.989343759957	0.13153886269144924	0.03763819187506072	0.0018466837994827773	0.9535700580809198	0.993225602892373	0.9976044585398781	138	41	83	247	21	58	108	84
ZNF12	5.223005369581756	5.305563549883782	40.79213711445183	0.1315508118968192	0.18509701832874823	0.023838220402628982	0.9434386039904904	0.9428253054504951	0.975341740122398	89	13	76	81	13	34	40	63
GOLGB1	8.990550825223496	9.015302935168837	560.2973985832548	0.13161184446238228	0.1195266424112524	0.022358826278397293	0.9280704135288296	0.961366519646774	0.9819992286660378	1150	180	1234	806	255	457	684	645
PVRL3	3.6636091331400724	3.941129215986887	14.72959598273639	0.13168193732104885	0.34341287421207106	0.022796402820951182	0.9674784770362737	0.928361615187122	0.965923772396344	39	2	22	22	8	25	7	19
CNOT6L	6.404736128314915	6.495268865988816	96.96932229297896	0.13173284572642455	-0.02046471775747059	-0.006146927978900617	0.9518651479598704	0.9964161912380836	0.9926873515461185	104	43	244	108	61	77	116	94
RANBP1	5.707708823961776	5.814237072957388	59.18782028871446	0.13203832587335573	0.10288027115783886	0.010223789969649053	0.9497663771837604	0.9764854726589066	0.9900688364323167	184	31	70	100	13	63	66	56
CLINT1	7.230245900150191	7.248464424319067	163.9300236854483	0.13207757074600948	0.10850158456675178	0.021280703654285575	0.9256478795816965	0.9612378342477531	0.9824080596577094	262	72	281	260	87	146	186	184
NDUFAF4	2.437333728838332	2.9212757427975493	6.318765291399274	0.1321162569204962	0.11838186166041732	0.004081292868414347	0.9756107188843495	0.9850178512593886	0.9926873515461185	14	0	13	12	4	9	7	4
AC133644.2	1.3266880007816069	2.154280674633548	2.872915045952375	0.13228589846279817	0.6571730072235119	0.014298664909770425	0.9793073018897606	0.9187011760145156	0.9603870559001683	9	1	4	4	0	1	1	11
SS18	6.56348519334276	6.585720436289911	103.05071568376911	0.13254593745132578	0.10020053559010673	0.018871364792367652	0.9307541261017812	0.9639838599603716	0.9852350793780235	185	50	158	153	54	85	104	137
GHITM	6.042568409747762	6.0950093354675685	73.0399794671898	0.13264709835208352	0.05697804090942771	0.005860066526453986	0.9415176067371352	0.9828025435914152	0.9955630945747783	140	32	74	126	48	78	71	72
COX7A2	4.214348540897745	4.357515934615306	20.926636086791476	0.13273511770792826	0.1631062634896804	0.01214061369139492	0.9615670951264879	0.9664878955165255	0.9862201563789315	25	9	39	29	13	32	17	15
MT2A	7.968558989784587	8.121337843259866	303.1210829416526	0.1327466331724132	-0.11637831380778907	-0.014913910987469896	0.9563195525242772	0.9764854726589066	0.9819992286660378	465	281	201	588	104	277	230	355
PTPRF	6.4749407163933	6.800967135841256	117.92834201424262	0.13280464842926823	-0.10740862570009942	-0.007299446204081744	0.9711212171008029	0.982083854797053	0.9900688364323167	418	36	156	364	7	77	143	128
LRP5	5.341569188923442	5.532448975956615	47.56866142885577	0.13293136777312872	0.14729014785546693	0.014038072466143603	0.9576131578309877	0.9668958274330886	0.9852350793780235	144	6	81	112	14	37	62	59
SLC25A43	3.8512801224646243	3.9924579591018006	16.051115423801242	0.13293935839353105	-0.012917339015201805	-0.0016981072877265682	0.9635815489889287	0.9977323224791967	0.9976044585398781	35	10	20	15	10	9	15	24
LINC01278	5.4626249747363955	5.586573200810989	51.395182284260514	0.13299054294403115	-0.06527436574541493	-0.00990457269257163	0.9563195525242772	0.9855294079112882	0.9900688364323167	84	24	39	83	45	59	36	50
HNRNPDL	7.9910343100255545	8.013263456074029	279.5698510042479	0.13299519576445337	0.1320636520849173	0.025034485897742837	0.9256478795816965	0.9528691861341138	0.9818146729566929	474	121	476	397	154	323	252	303
FAM178A	6.4297922432813115	6.484256625611848	95.45411428290616	0.13315736908771755	0.11943503179914801	0.016737050774672756	0.9393034835648173	0.9623337538152712	0.9860647953086276	263	48	121	157	29	86	119	97
CTBP1	6.13695961079597	6.23010184926117	79.22930821814478	0.13322416780078847	0.1400038758088926	0.016566245463011206	0.945095224790781	0.9609826692171735	0.9836241175251087	232	31	114	160	17	86	88	79
PBX3	5.294822766225154	5.38127782938158	44.16867918462849	0.13329009282954002	-0.04055225378486288	-0.0074806740424648585	0.9531880190895792	0.9915660938410747	0.9905903965004156	114	24	38	52	29	41	43	44
TMCO4	3.662915963496572	3.845341489601463	14.072785367108212	0.13338069739537797	0.09385089391985384	0.006188740180039449	0.9640676221027934	0.982509224364865	0.9905903965004156	33	10	21	16	4	8	13	24
PARK7	6.145192865093586	6.247541742992203	81.74892211190169	0.13348523259535358	-0.06296454792820343	-0.010905937345712864	0.9535700580809198	0.9847211599668797	0.9887614540848269	176	44	55	118	61	83	62	90
SFT2D1	3.8534487370748383	4.096233442244981	17.7033564330014	0.13348907766225898	-0.26118866086303244	-0.01746031447796184	0.9693892441259814	0.9548306316516724	0.9700824968867031	16	6	16	34	21	13	20	12
CCDC90B	5.428944374455508	5.492629006157268	47.81375330232074	0.13373818597430254	0.031357871793812254	0.002237484078096958	0.945287105780681	0.9934271436513021	0.9976044585398781	94	27	49	69	29	51	37	55
CA12	3.8645989532800304	4.5089440990248795	24.49053392829167	0.13374775320412452	-0.6236684407842995	-0.02316671755017336	0.9815019850780279	0.9124800179834791	0.9326903941417739	10	22	5	66	21	30	5	15
SIN3A	6.639900011321084	6.7164299672988665	112.19507662939888	0.13380910938609725	0.1035249463300642	0.01131549586145672	0.9429309636757205	0.9726730263218574	0.9900688364323167	178	46	299	186	31	110	93	154
RPL35	7.776743179010963	7.813755822454105	242.3071887785643	0.13391262445195523	0.1362285682638235	0.02315468116639924	0.9335527340781494	0.9537044500580352	0.9819992286660378	653	80	297	419	118	282	210	275
CAPS2	1.7216610749992516	2.3567238732919638	3.823454894182231	0.133947894950854	-0.2613016435962659	-0.006850205308491839	0.9804282836280734	0.9749592937236112	0.9852350793780235	1	1	14	8	2	5	3	2
PAPSS2	6.786350704991386	6.814322492500817	121.11575557556215	0.13436302033697076	0.09277385205721522	0.014943249387281851	0.9325256121559513	0.9712651740718448	0.9881564753378228	235	59	191	145	68	127	114	134
ETFA	5.410135978007482	5.482128833469557	47.638567658296694	0.13440342572314115	-0.030002868379000614	-0.0064046644401449864	0.9454580101737309	0.9947626505086482	0.9926873515461185	86	23	54	59	38	44	48	46
LETMD1	4.979934263376222	5.053700707620066	34.555376955101536	0.1344765978255852	0.07854599152492318	0.007797554071709455	0.9472771968139981	0.9811889550162344	0.9905903965004156	63	17	36	76	16	35	38	33
RP5-1142A6.9	1.7430944707805915	2.4329924631565554	3.7682938258545535	0.13448691876041002	-0.07414576347879875	-0.002025165012916685	0.9780413087027092	0.9934582186468321	0.9965637962070666	14	1	13	3	0	4	2	6
BECN1	5.8100743818708915	5.84277610173281	61.12484135137702	0.1345278521027011	0.06955587391462982	0.010781497770994894	0.9365175561590083	0.9793338659247639	0.990542399310461	110	34	87	89	31	55	64	69
RN7SL767P	2.2603934219515835	3.2327095188918533	10.841755076647466	0.134666283176871	-1.5897299990820293	-0.03210530965057934	0.985307776008429	0.808828443211233	0.7191670518789924	1	22	5	6	7	6	2	4
SUPT4H1	3.782905184805784	4.02332002847287	16.74750516798877	0.13475594497482704	-0.11064069447196333	-0.008927184898109343	0.9698173588136703	0.9822100525291187	0.9881564753378228	16	10	15	28	15	6	13	29
SPIN1	5.660581538826891	5.728849768345257	56.1685717343444	0.13475607710181045	0.13093943435721195	0.016147178134969794	0.9434386039904904	0.9623337538152712	0.9852350793780235	82	20	85	104	35	51	79	46
OAZ2	6.323962669223616	6.365880031176677	88.62667154934195	0.13486716315895603	0.03930573595880765	0.0031187129534574745	0.9383308319094174	0.9891666578714389	0.9976044585398781	144	56	151	106	42	77	87	106
CSTF2	3.1263006518593097	3.455707001429265	10.103324271593417	0.13515672590917696	0.1385972004274473	0.006463921051684972	0.9720341563248318	0.9807341735871417	0.9900688364323167	27	2	7	21	7	4	10	20
FAM117B	3.7232636126808503	3.9306960973512024	15.129350291464252	0.13554656912067442	0.10185038543231849	0.005178410699769904	0.9673554351412984	0.9822100525291187	0.9917941995630681	19	9	35	15	7	13	7	28
CCT5	6.950539102848807	6.992326445599844	136.52867273994917	0.13571002726418765	0.11782844867430525	0.017908724533366217	0.9365663495432168	0.9622326168628174	0.9853060234731513	352	54	141	251	65	153	130	145
RP11-1319K7.1	0.9541767714726664	1.971583349625415	2.4471574331308488	0.13571955728041074	0.6041741962139812	0.009901460015390056	0.9815019850780279	0.9407883517926798	0.9698408308810381	2	1	9	2	0	0	8	2
TUBA1A	6.586165546323331	6.69538534565436	111.08983965281085	0.13577407219945117	0.015546302410856323	-0.0012238265463939799	0.9474476670874429	0.9971465685084713	0.9976044585398781	346	74	158	120	25	85	132	121
PPP1R11	5.4511056350379725	5.569879656781631	50.460685334440214	0.13585539575198646	0.1446057619577857	0.012203810546692994	0.9526806329731787	0.965199662996209	0.9881564753378228	81	19	77	56	39	75	30	50
KMT2D	8.550468267568803	8.631105629872515	427.3642118498131	0.1358745512224352	0.04625620897093925	0.003680439322592556	0.9436958058036748	0.9891666578714389	0.9975093858759697	1340	141	885	742	88	401	442	474
ANKRD50	5.891876951608314	5.929545313637345	64.63546046600787	0.13587719884837063	0.11785633170063729	0.019597969503046257	0.9356923045890203	0.9611524084608312	0.9824080596577094	131	24	108	90	37	49	72	86
ZNF107	4.383220838878187	4.510812915009374	22.910743343567198	0.135909159052043	0.08915664886390638	0.006574120351377242	0.9540190219349358	0.9813734920828376	0.991307880293085	33	11	54	43	6	19	23	31
FASTKD2	4.279639309301151	4.447823804962294	21.826050100557154	0.13603064578504012	0.05575435130721132	0.00312830355803266	0.9589432968362477	0.9899992592584242	0.9975093858759697	49	4	22	54	14	19	25	24
PRKDC	8.516464398104235	8.549505922424125	404.48028757378745	0.13609451948458878	0.10275961106087095	0.01566467033650975	0.9299667480511671	0.9687630477191689	0.9867860320932658	1218	147	502	727	153	383	409	486
SNORD38A	1.4113189392857826	2.4083865085679177	5.564077734696858	0.13617760666554984	-1.6089897576973045	-0.026664868957805805	0.9874949676575001	0.8281748790707983	0.7743196342254801	0	10	4	3	5	1	2	3
ARFGEF1	7.104784462216499	7.145066553131711	151.45894155423517	0.1362611095716899	0.13831731947962295	0.023248931330443694	0.932244767552663	0.9522704428871582	0.9819992286660378	335	42	326	260	59	147	162	177
GUCY1B3	5.297585112508349	5.411912075307934	44.51871070796063	0.13626464006995692	0.062032780536199664	0.004158214192103629	0.9531880190895792	0.9850178512593886	0.9965637962070666	129	25	86	39	12	48	39	50
POLR2J3	3.878355231162981	4.022561395051526	15.862926968064539	0.13627542466643858	0.21759283047089242	0.019246267162068887	0.9582195694783965	0.951201079450411	0.975341740122398	32	6	26	26	7	8	22	24
RAB31	7.35043860678017	7.548823609844479	204.9209014308463	0.13630207719846765	-0.22024078769472244	-0.02186562877519315	0.9610204796582178	0.9533703879652031	0.9688485710675017	162	196	220	213	138	208	146	188
BLMH	4.441168918767308	4.587492373870553	23.95956070811263	0.13632655776009597	0.18964298355549208	0.017652576616549162	0.9531880190895792	0.9529049848853123	0.9819992286660378	70	9	41	40	5	26	21	33
XPC	6.022914527629165	6.130712286022052	73.56265885375308	0.13644316715973726	0.16475144023126223	0.020064183357002517	0.945095224790781	0.9529049848853123	0.9819992286660378	206	14	121	154	27	52	86	108
MARC2	4.4396876334441435	4.578045834698936	23.80968678898298	0.13646240209319108	0.16535433191133336	0.015389311885785193	0.9520128943497416	0.9603180428480673	0.9836241175251087	54	9	40	54	5	22	25	32
USP9X	8.034785768921589	8.044954082193925	285.74893868592795	0.13647549478980905	0.12286612056899114	0.029053383323460573	0.9156444999666535	0.9529049848853123	0.9764463876706472	506	126	459	443	149	270	296	340
RP11-294J22.7	2.9671115338136027	3.3121246868995597	9.404922836406396	0.13658834086251267	-0.3271047283259152	-0.01611970396645509	0.9752838979713232	0.9519040200421472	0.9698408308810381	5	2	21	18	10	6	8	10
MORF4L1	7.7077825787032035	7.747347798457107	232.42015572819216	0.1366178270277762	0.11907868601017832	0.017427286009079515	0.9334533808328725	0.9623337538152712	0.9860166133634335	380	93	410	292	148	279	206	237
GDI2	8.201173265009704	8.239358056872558	328.25652031166766	0.1366794924570729	0.06569657063388999	0.006947022284395452	0.9334173230361213	0.9816392215112903	0.994180659546559	569	178	454	367	209	320	345	340
C14orf1	3.3702802710813895	3.5676452486394443	11.698433173296443	0.13673048607301694	-0.1371264431324557	-0.0092215078989166515	0.9686032815860037	0.9791478053836911	0.9881564753378228	22	6	7	20	10	8	13	11
RP11-736K20.5	2.0512488014831227	2.7966460341331114	5.347241360161939	0.13679483907610923	-0.25827180256648635	-0.006856307320470895	0.9780413087027092	0.9742041188321169	0.9862201563789315	9	1	29	6	0	7	4	4
ZNF132	2.4372179603688022	3.033870094931387	6.698357647330933	0.13692694725076854	0.10145206654697632	0.0034055291261735053	0.9764641537273169	0.989036459551485	0.994180659546559	12	2	18	18	0	6	3	14
PRR14L	6.837135304380463	6.921985416252519	129.09713860025937	0.1371436203406299	0.12703420967902634	0.016134698051866483	0.941663704794914	0.963935668030519	0.9858991871240972	328	27	196	312	49	95	157	168
SPAST	4.546655695790956	4.655484807886945	26.521152320021425	0.1372695686035113	-0.11001898726485215	-0.012496135582694802	0.9550257734900612	0.9780845160369073	0.9860647953086276	37	14	39	27	23	25	23	25
IFNGR2	5.545669866239813	5.726813554704318	56.36994421146928	0.1374174749825939	-0.054353267826302266	-0.007769431685447573	0.958705985318766	0.9908748545036212	0.9900688364323167	62	45	142	75	11	65	45	51
MAGI3	5.8736037001879104	5.945668118708399	65.05649089396762	0.13749495735313166	0.14711618821187986	0.019373349911832996	0.9396884768703159	0.9548306316516724	0.9819992286660378	186	31	88	101	19	48	89	74
RPRD1B	4.880504101737206	4.972466720516491	32.39409958426422	0.13759978955904378	0.12466873245727483	0.012668527195099352	0.9474699809006228	0.9703775439514648	0.9881564753378228	53	15	41	79	12	31	42	29
DHRS4L2	2.6937954080531115	2.977688538752548	6.808365017776422	0.1379954220557266	0.3424690612556771	0.01642519942857181	0.9676182498765006	0.9428253054504951	0.9727746916280945	15	2	10	11	3	12	6	5
EBAG9	4.227615056167263	4.358149450284785	21.276786296854283	0.13808955223136693	-0.12950812968346828	-0.012613986479384883	0.9604327649521904	0.9764854726589066	0.9851376159011996	22	10	31	32	19	14	23	22
ARHGEF5	2.804389840123745	3.550781036426393	10.095582546048366	0.13811128259301628	-0.13787009235792322	-0.004010537564089224	0.9780725656586192	0.9828025435914152	0.991307880293085	26	1	16	45	0	4	11	17
NAA60	2.640604365653267	3.0153605209119965	6.682174177172454	0.13834668974347158	0.15221595712061617	0.006069376159151322	0.9698173588136703	0.9791478053836911	0.990542399310461	23	2	14	9	1	4	9	10
BCAT1	7.314721809827489	7.648281476238174	220.79720624874938	0.1383929325799573	-0.49939364042670176	-0.0332340961599591	0.9674784770362737	0.8990219277290777	0.9242912956848403	136	227	157	193	206	146	193	177
TSEN2	2.7959114645617777	3.171735116631173	7.621329395378481	0.13853894284542986	0.10427532128662156	0.003862479396911543	0.9698173588136703	0.9847871018641428	0.9943582299093416	28	2	9	18	1	9	8	8
PSPC1	5.239469606082512	5.521207058255474	47.00551015370671	0.13854039812926258	0.08001275275525516	0.0066012330056302295	0.9640676221027934	0.9840861014779045	0.9905903965004156	165	3	88	102	14	43	48	61
STK10	6.8379545841445	7.012737002149788	137.58388137225015	0.1386318274448459	0.010760241912651344	-6.477259624121843e-4	0.9563195525242772	0.997866651271896	0.9976044585398781	336	44	454	186	20	146	123	148
LRTOMT	2.3087383394681615	2.721596829765801	5.255776750691703	0.13874444912298622	0.30864048629229124	0.01197600183503572	0.9720341563248318	0.9548306316516724	0.9800369588092149	12	2	7	12	1	2	10	7
PRRC1	6.046819873996716	6.118252974786071	74.73720760445747	0.1388309868951422	0.035368256805816	9.917146444953578e-4	0.9434386039904904	0.9925671071993102	0.9976044585398781	96	45	110	96	47	86	73	61
HYKK	1.673835095921595	2.2731252076332753	3.8331676104479904	0.13886910385240378	-0.20391389110209043	-0.006150951012119356	0.9766130720198013	0.9808683833420474	0.9880385042623173	8	5	3	6	0	3	2	5
AP1G2	4.4392331963420695	4.657109357454418	25.221960833083735	0.13890935141123456	0.18980733691758236	0.014797729669427674	0.9611083916564603	0.9605816575755239	0.9819992286660378	41	10	61	53	4	13	29	45
TMEM109	5.4301027735963965	5.489750507320448	46.951139479189195	0.1389288391572779	0.1391111121848939	0.01866502498895302	0.9393034835648173	0.9569823395347156	0.9824080596577094	127	21	79	61	16	46	46	59
DNAJB14	6.0256154376549524	6.090095527014469	73.14175696352541	0.1389971098217995	-0.003390019085330767	-0.004114207984649631	0.9415176067371352	0.9998111039895313	0.9970185019795518	91	50	135	94	34	61	80	76
KRT10	3.0836451050170552	3.313383315379683	9.026261782568302	0.13899891409772783	0.10076385780321524	0.005098457967185582	0.9655829329454325	0.9827944233360043	0.9917941995630681	14	5	17	19	2	6	11	12
PDCD5	5.053405119885924	5.1906683968304055	38.577581169690994	0.13900952203249523	-0.06001980241988453	-0.008539468494418648	0.9608801334390588	0.9882068466470206	0.9900688364323167	91	20	23	59	28	40	24	47
FGFR1OP2	6.4789104044018675	6.555081866343191	100.68997344140861	0.1390290303692311	0.020147433447041677	-9.933788449134982e-4	0.9447226514064223	0.9961162762327983	0.9976044585398781	101	34	230	182	61	84	103	120
SLC18B1	2.8914921458622374	3.100469512195069	7.959786414630484	0.13903512630263198	0.042672547796629004	0.002689841021138669	0.9673554351412984	0.9956481308188948	0.9972191002487463	12	4	11	10	6	4	10	10
TRIM8	6.8370038134286	6.870305080021896	125.25673035426627	0.13910565875549114	0.14688080508960044	0.026461855840623015	0.9292618210581545	0.9468979844057342	0.9763292336068702	214	48	205	262	53	92	143	174
CNIH1	5.467051450769678	5.552967160068222	49.80862121507094	0.1392502402397805	0.057825379481095236	0.004162139370438513	0.9474476670874429	0.9855294079112882	0.9970025343754217	58	21	68	97	34	53	58	38
CCDC43	4.677164455845581	4.76511227649951	28.13268162579903	0.13980205740412843	0.04375306638045276	0.0034639191690992153	0.9501529041639702	0.9912831563085428	0.997377609243983	50	15	28	56	15	21	24	42
CNOT6	5.509863954866804	5.577036528413528	49.85715276330852	0.13994172501362712	0.18652720348512725	0.02686540837723124	0.9391952952978686	0.9404585532425185	0.9742099392294851	107	20	86	95	15	38	68	59
CLEC1A	2.9523060200874816	3.328644787431231	8.906141055079013	0.13994819539633804	-0.11236273805124473	-0.006183674582486058	0.9717054680795714	0.9836414966814663	0.9900688364323167	9	2	38	12	3	9	9	8
SARNP	2.7228737501482883	3.011684058416895	7.165701783170691	0.14003246812407263	0.1397948537199244	0.006217318087538124	0.9706715888708973	0.9811977206084834	0.9900688364323167	7	3	13	14	4	3	12	8
DNAJB2	5.384421001049609	5.590909189082494	49.57798413089215	0.1403204048459183	0.1703514855204787	0.015863922335608408	0.956070125297134	0.9623337538152712	0.9819992286660378	145	6	89	117	14	33	57	79
RABEPK	3.156424499421245	3.4174638508494146	10.237406939787526	0.14037331664738698	-0.17945754788831192	-0.010546293716493581	0.9717054680795714	0.9751943308772618	0.9824080596577094	35	6	9	6	7	7	9	12
STXBP5	5.163821805507959	5.230607010331191	39.08048265847459	0.14037635301487678	0.13507157756477234	0.017930736812512033	0.9395913364193762	0.9609826692171735	0.9824080596577094	85	11	60	61	24	38	46	40
MMP2	9.272051185437501	9.488581520077044	783.1878062750334	0.14047839735292003	-0.19722187600292326	-0.018608450338423628	0.9607185507483134	0.9623337538152712	0.9742099392294851	1641	280	434	769	927	718	606	817
PARG	4.890819018351294	5.012914051205465	32.798436295201704	0.14051613531568322	0.20357036729949635	0.02279183456953041	0.9455440610273395	0.9431001616598594	0.974463362605062	79	7	65	61	12	24	38	50
AP2A1	6.074600146412036	6.216487187160617	78.11741417240395	0.1405895337922155	0.1335389516571954	0.013682881260447007	0.9505466488469488	0.9694414948074971	0.9864348612059898	286	16	92	154	27	49	95	115
TMEM175	3.087733087383366	3.655881505262979	11.049343066833382	0.1406207235676845	-6.571409645158124e-4	7.361241389026639e-4	0.9734875592391871	0.9998111039895313	0.9976044585398781	60	1	21	14	1	6	11	20
AC002044.1	0.6867304795535205	1.7656112460277338	1.831134329900168	0.14063682446344544	-0.04337305115422812	-2.6458948606839167e-4	0.9827050206216188	0.9971465685084713	0.9976044585398781	8	1	0	5	0	0	3	3
HIVEP1	5.926341278947906	6.0635797087540295	70.13150190454817	0.14074673626967793	0.11547011304285691	0.011875900373225104	0.9482921567015825	0.973131723369771	0.9887614540848269	181	9	160	123	30	66	73	87
RP11-174G6.5	2.5409963553860555	3.0443488998750667	8.02741307727873	0.1407918770510312	-0.2619642286205426	-0.0101118439097076	0.9798018370447338	0.9726730263218574	0.9800369588092149	15	7	1	12	6	11	5	3
FTH1	9.824693202353528	10.043586192578584	1154.7220835121757	0.14089952317498725	-0.1900363730153174	-0.018211818613076344	0.9608087887085586	0.9639838599603716	0.9742099392294851	1280	695	1082	781	1275	1099	889	1159
ENTHD2	2.1189274370657176	2.7501100914851166	5.083801771063982	0.14091684424837878	0.10390744482381446	0.003282950606640625	0.9756107188843495	0.9891666578714389	0.994180659546559	14	1	15	10	0	2	6	10
HLA-A	9.311424402420261	9.335844411180831	701.7879658517841	0.14093347387859184	0.10912925566068632	0.018358757211705396	0.9189706960408267	0.965199662996209	0.9860802660642118	1459	409	1168	872	263	704	694	805
CAMK2G	5.4626326230008555	5.542158778520884	48.71102022998756	0.1410237222284066	0.11380606441684972	0.012821504475133874	0.9431804489367942	0.9709532943301887	0.9887614540848269	140	21	93	50	17	40	48	69
EIF3A	9.331651110708343	9.356715801092614	711.5653473522974	0.14111298350848092	0.121592062339766	0.02158790672398977	0.9198384900001266	0.9619041410246482	0.9819992286660378	1599	293	932	910	432	779	671	784
AFAP1-AS1	1.64372307108037	2.443673911179792	3.697065969932814	0.14112293850840896	-0.026814409764630016	2.056825442097888e-6	0.9780413087027092	0.9976381557680465	0.9994982095303494	13	0	13	6	0	4	6	2
VPS33A	3.4533672575920176	3.744039243626553	12.734114244379795	0.14124803991538434	0.09185399106953807	0.004692470692129001	0.966836511021626	0.9847871018641428	0.9939993755538546	24	8	23	27	1	11	18	11
RP3-395M20.8	2.3797060504117966	2.9735170887166826	6.324734017754123	0.14130278759871961	0.1758050238133041	0.006435634990098438	0.9756107188843495	0.9802779061621221	0.9887614540848269	27	1	4	16	1	3	14	5
SNAI1	2.782546757477817	3.267166901929586	8.475965563236025	0.14134144494353595	0.6901126927530051	0.029273310182684985	0.9730154560354022	0.879353470104407	0.929541639240209	15	3	10	17	2	3	4	30
MEST	5.170093908225811	5.265164856020886	40.21249970054502	0.1416346277736333	0.09530905687918502	0.009380201828423484	0.9447226514064223	0.9778693566588504	0.9903828249807678	85	25	45	81	11	36	51	38
BACH1-IT1	1.2855365654768223	2.089737944832815	2.5365754490592667	0.14169759821647604	-0.12707582183548347	-0.002023147852474738	0.9764641537273169	0.9875318647931389	0.9960545756515746	7	0	11	4	0	3	3	2
SPATA2	2.7984335396742	3.3265694811987685	8.664254950918298	0.14185491061872607	0.04365207655707257	0.0014112722529066781	0.9745526111558795	0.9956481308188948	0.9976044585398781	22	0	13	26	4	5	7	17
GOLGA8B	4.132646114989878	4.389248927795139	20.352303935819254	0.14218708445921374	0.12582321031094584	0.008420836556589067	0.9610934905780847	0.9780100895326064	0.9900688364323167	35	4	39	66	4	23	17	27
PGM5P2	1.4424934249103467	2.1791451021744717	3.1441398073967552	0.14219512062140438	0.10408609837325895	0.0021083440538896413	0.97958151368102	0.9915660938410747	0.9960612532412075	1	1	6	11	1	2	7	1
POLR3G	1.532087471569934	2.107342757127619	3.1750241865401216	0.14239767874058717	-0.06719749585270827	-0.002313230419689205	0.9778564033767754	0.9955190223846692	0.9955630945747783	6	3	1	7	1	1	4	4
CYBRD1	7.368488181506214	7.467226419449836	192.33787224535484	0.14255819057707006	-0.0439161183986106	-0.009425386588017871	0.9459405830693531	0.9909688787521539	0.9900688364323167	198	107	352	188	146	176	209	172
FAM58A	2.5763790379502427	2.943996193602612	6.79243990445505	0.14314000015387507	-0.07672211682063847	-0.003959222721029182	0.9734875592391871	0.9915660938410747	0.9917941995630681	20	2	3	11	6	4	5	11
MTIF2	5.209889381892132	5.290581406001588	41.175793861744964	0.14328616690766152	0.00787761093539043	-0.0015501619924535412	0.9455440610273395	0.998016789509602	0.9976044585398781	72	17	37	87	28	39	38	46
PAX8-AS1	2.849359245322269	3.60273283056087	10.8627921693179	0.14353461909578316	0.13382804473914398	0.005381745945486638	0.9789887216469142	0.9848014341673977	0.9900688364323167	41	2	38	3	1	22	3	10
PRR36	1.6782220474204328	2.533140324942446	5.554286872507448	0.14353621397210511	-0.16896806774878464	-0.006430793225535779	0.9833185022441042	0.9860601492511956	0.9824080596577094	6	4	1	2	8	0	7	7
DNAJB11	6.331680174411562	6.397652823515396	90.79602101132888	0.14354291063093813	0.0011399653690841263	-0.003388417181221218	0.9396068321615777	0.9998111039895313	0.9975093858759697	174	45	85	125	68	80	101	88
TPRN	2.686367578907802	3.4516035313992677	9.503674485664062	0.14386559294801365	-0.5821375121390904	-0.01650111241292762	0.9812533531259092	0.9226132451016565	0.9589462424309738	50	3	1	34	1	6	10	7
PDS5A	7.794642380658671	7.820733995339615	244.0785141030423	0.1439150223522681	0.13593038981229894	0.02584169938405341	0.9179706849632743	0.9522012496697937	0.9789740599100945	459	88	318	467	137	264	262	243
KPNA5	4.180464937295797	4.2841443753712225	19.587419583174817	0.14407303497092305	0.11392267821256996	0.010190485666796213	0.9497663771837604	0.9764854726589066	0.9900688364323167	43	11	36	22	7	21	20	20
DNAJA1	7.530173128744866	7.605465087332313	210.20585171545403	0.14419354876605037	0.06111047942556511	0.004545380954498681	0.9391952952978686	0.9828025435914152	0.9961058185126923	363	49	356	310	167	187	177	292
MORC3	6.2263566610522005	6.307198093020398	84.4367545119486	0.14421401597575148	0.10426941620812127	0.011327877111047692	0.9396884768703159	0.973131723369771	0.9900688364323167	150	21	181	105	57	86	102	74
CHD1	7.50243755257182	7.549422479110588	201.57481736846972	0.14429102597197743	0.12772945648164935	0.018895784038665694	0.931943193383063	0.95953899360372	0.9824080596577094	301	69	479	365	80	148	243	260
SLC30A6	4.350987312716278	4.460964114777345	22.469553452730317	0.14432404844690996	0.10346296420716161	0.009276142503289809	0.9496129714583008	0.9782569264691772	0.9900688364323167	53	15	29	30	7	24	25	20
CMTM6	6.587134267852674	6.809602672735627	122.77766769895047	0.14459264638770433	-0.32832340826847073	-0.028618475532152934	0.9603416201798531	0.9247958168180795	0.9504451022556415	80	137	165	138	61	90	110	111
PUM2	7.318293553267412	7.3412598718899424	174.6680620598163	0.1447011047816383	0.12369480351043322	0.023018563365349333	0.9172636276224087	0.9548306316516724	0.9819992286660378	301	81	364	249	71	165	178	212
HSDL2	5.307078133081958	5.382544453944018	44.08941337894599	0.14472154918555913	0.06008623069290429	0.005538735191970676	0.9431804489367942	0.9840861014779045	0.9955262211088176	97	25	48	56	25	30	38	70
SDHAP1	4.1250384365939174	4.400787698424486	20.683224832171337	0.14477303326961405	0.12798139978243384	0.008293489739259233	0.9640676221027934	0.9782569264691772	0.9900688364323167	86	3	22	29	10	11	22	37
PNPLA6	5.716270811447764	5.959332831722767	64.50812501541685	0.14532140770340524	0.1060162087830029	0.008920080132940331	0.9582584031112694	0.9803576653181434	0.9900688364323167	264	10	128	107	11	46	65	103
IQSEC1	6.78843374701578	6.876142730977212	125.36565999604173	0.14533627105595967	0.08891939224627483	0.00911053683997359	0.9396884768703159	0.9778693566588504	0.9905903965004156	299	50	333	162	28	110	131	156
ASS1	4.268696938452169	4.408556589201726	21.93323935229801	0.1453453026186087	-0.10071467590157837	-0.01041257166845415	0.9603416201798531	0.9814550133255945	0.9881564753378228	46	11	37	14	17	15	24	23
CDYL	4.830495653694296	4.939099917125188	31.244360405132227	0.14556203103827903	0.15531004894963035	0.01638392716158669	0.9434386039904904	0.9584124049641335	0.982573282682392	57	12	55	75	8	26	35	42
CERS6	5.155352899258647	5.218101306484625	39.40613920932987	0.14565259810871917	0.0017789176360492353	-0.0014978126049887096	0.9398511783216759	0.9998111039895313	0.9976044585398781	64	24	56	48	24	30	36	52
DDB2	5.016190164903797	5.180054369317782	36.87334959220173	0.14577295762169515	0.2064267126693737	0.020169624436096198	0.9497056222862423	0.9480800535528888	0.976199543064222	120	9	51	77	9	32	31	64
ETFDH	3.7653111650259046	4.021296572137212	15.464838426418227	0.14589558690136215	0.3450048051401797	0.024549639323095392	0.9614831585233199	0.9239212717276148	0.9639157713798632	37	3	36	24	4	20	24	10
LTBP3	6.541266556375337	6.635151382860499	105.38456656131869	0.14592109817039056	0.16172307886593515	0.020388764035648547	0.9396884768703159	0.9528808726693744	0.9819992286660378	301	24	231	161	34	73	131	146
PPP4R1L	3.8239587900888097	4.014112382178772	15.377215746376278	0.1461235975364419	0.18058734788317088	0.01293348916435367	0.9539721337435876	0.9623337538152712	0.9858727013787711	37	4	38	24	4	14	16	22
SRSF8	4.165749718392529	4.410102281908367	22.00790106685057	0.1462496744110653	0.21437998224120394	0.01165572642551045	0.9649855326496306	0.9619041410246482	0.9837187057565651	30	18	30	25	8	6	41	25
RDH11	5.478047448048245	5.545630299381494	49.646673934323665	0.14625087289538713	-0.01001295025991364	-0.003978484264975328	0.941663704794914	0.9976381557680465	0.9970185019795518	59	25	65	94	33	38	51	59
NAT14	1.0918419199030776	2.0191629630296344	3.202605541931732	0.1462634050044269	-0.20307975081832025	-0.005509913448747255	0.9836002532106329	0.9836410430561309	0.9850811970061272	7	4	0	2	2	0	3	5
CCNF	2.3513679541975447	2.7718128398363104	5.732886906603637	0.1463273453195539	0.4929179853790661	0.01987318273780586	0.9730154560354022	0.9231035099156979	0.9589462424309738	12	3	7	7	2	1	9	12
NCOR1	8.44008590093928	8.468342270338157	382.18603651899303	0.14640768403351653	0.1349208893391796	0.026220044602817367	0.9172636276224087	0.9533703879652031	0.9800369588092149	900	111	781	639	150	392	385	441
N6AMT2	0.6093786992475275	1.741026111909774	1.996367710706627	0.14654629600225913	0.4562104004329159	0.005455160813741333	0.9836002532106329	0.9623337538152712	0.9824022474718603	8	1	1	0	1	1	6	0
MFSD12	4.147405143055178	4.682464342934944	25.179970710313395	0.14662685591037125	0.43697563481434487	0.02356541749619615	0.9729081480790727	0.922102887032101	0.9576362918837883	71	6	43	57	1	7	25	69
WDR63	1.270597160389804	1.9957360022855761	2.4317369399752744	0.14666487773671175	0.014105737093221549	2.6337150504041496e-4	0.9756107188843495	0.9992201550288982	0.9979617236033069	6	1	9	2	0	1	4	3
RABGAP1L	6.2293015965583525	6.271079922597865	82.17863423941438	0.14695899632764073	0.14509975867090327	0.023896311440742262	0.9288085506734906	0.9500021007166122	0.9803522848742671	144	28	164	124	43	60	92	116
CCL13	1.4768078189619191	3.0284848944951808	9.235976112688702	0.14696584153592032	-0.9216904344407256	-0.006589582161946694	0.9877308001245122	0.9239212717276148	0.9609105627413352	4	10	0	1	15	12	0	2
UQCRC2	6.076494342191843	6.123287289571328	74.2832946174362	0.14703621197909986	0.16710379870552763	0.025805081277080717	0.9342164951891596	0.9431001616598594	0.9742099392294851	163	35	117	90	35	80	94	61
TOMM7	5.37726567969108	5.505562771978168	48.90669123705114	0.14714937287963556	-0.16076949432542198	-0.01908252440741616	0.9518651479598704	0.963881406438975	0.9742099392294851	54	29	71	48	44	45	34	54
ZNF81	4.490491676599416	4.617883738297662	25.120544284968688	0.1472172412401828	0.11181521404214524	0.009796888026574994	0.9475930795201851	0.9764854726589066	0.9900688364323167	48	17	34	46	6	27	18	34
PPL	6.617483104731825	6.720465709494957	112.32830730785417	0.14722628963033624	0.05417471153303506	0.004304588201590492	0.9429571885306451	0.9872064341968825	0.9969421387588883	440	48	114	166	32	100	129	119
TAF1	6.970195457895086	7.0456213915826735	140.94378778545772	0.14723658605958123	0.1440798777228653	0.019701230726373628	0.9383308319094174	0.9569823395347156	0.9819992286660378	353	27	264	269	62	140	120	198
MIS12	4.62492196161479	4.724712099064492	27.272466289564402	0.1474044415912507	0.17617442132832664	0.017983794984909093	0.9472771968139981	0.9548306316516724	0.9819992286660378	41	11	37	50	16	28	39	19
PSMB7	5.134364548899577	5.214662356670755	39.003425326219194	0.14740508727005758	0.15825669300013206	0.018087962610658904	0.9431804489367942	0.9572554547896504	0.9819992286660378	71	20	46	61	21	50	24	49
PHLDB1	7.168103562398657	7.384034257460714	177.80327731115318	0.14763847874431374	5.663644345824126e-4	-6.831960446673483e-4	0.9581511982873716	0.9999697114705983	0.9976044585398781	733	32	391	296	28	120	175	261
BEX4	4.286370180545777	4.412259443466045	21.63638473318068	0.1477170457203806	0.1237150809673927	0.010062905413365101	0.9531880190895792	0.9751943308772618	0.9900688364323167	35	8	44	24	14	25	13	30
MT-TS2	2.865161267959113	3.330047037352233	10.906173647892116	0.14774563111442324	-0.7295787567453274	-0.02597351872534299	0.9756107188843495	0.8992381660497667	0.9080271678533882	8	16	5	8	8	9	6	5
P3H2	3.6982196746724467	4.06944617146859	16.3469463214445	0.14793897029174347	-0.24797730323068196	-0.013470955642814638	0.9747825895051179	0.9619041410246482	0.9772941683248387	47	5	4	53	9	9	20	16
LA16c-352F7.1	0.8364729017550092	1.7763088109652407	1.9580498089195755	0.14794666690135622	0.7359392271070607	0.012109340212668686	0.97958151368102	0.9196445353575832	0.9591938530108014	6	0	1	3	1	3	5	0
UBE2O	5.162119389409067	5.336398692765017	41.30117102130221	0.14841454976855323	0.12807848705866645	0.011600865971408594	0.9497056222862423	0.973131723369771	0.9881564753378228	168	8	55	70	12	35	47	54
NRAS	5.827538734976196	5.9358188950026545	66.20013328015361	0.14848383506566254	-0.09901913724276833	-0.014408035744197533	0.9447226514064223	0.9782569264691772	0.982573282682392	79	53	80	79	41	44	79	64
DCXR	4.083109060538635	4.2628121240102885	19.84278264224634	0.14850147352572304	0.03614193380114126	4.724264785201085e-4	0.9615670951264879	0.9956481308188948	0.9981662486198777	36	14	14	28	12	25	9	24
HELQ	3.502551713000318	3.7430119649859694	12.467530977004673	0.1486679275171566	0.14330443730614598	0.008166800729605269	0.9608801334390588	0.9764854726589066	0.9900688364323167	23	4	37	18	3	8	14	20
AC005154.6	6.8466296775927935	6.8906367457357245	127.05402813242851	0.14870030436366208	0.15577471108081622	0.02599595097798087	0.9256478795816965	0.9459056598962648	0.9757120874388852	309	60	226	180	39	91	155	170
INTS6-AS1	0.9390428672360215	1.8948377740007971	2.4087203339448706	0.1488544812744849	0.542562810292446	0.008098468598757201	0.9799297901905298	0.9475575799300008	0.9748426156258029	1	2	4	5	0	0	7	2
SLC2A10	4.405144059929997	4.549358708201494	24.584738398145152	0.14905407099188955	-0.09916548932261204	-0.010278971196722265	0.956070125297134	0.9819891485752789	0.9881564753378228	40	13	19	35	22	18	31	19
LEMD3	4.940167039945804	5.0028316960856944	33.178273105762706	0.14914352296650502	0.15926485411800723	0.0218864171974386	0.9391952952978686	0.9524784009564922	0.9793921730906096	72	14	48	51	16	23	44	41
PRICKLE3	2.485187185551133	3.0875015017017815	6.89103860154492	0.1491835465467202	-0.022637964385618912	-0.0012984789165122969	0.9736547901477759	0.9976381557680465	0.9976044585398781	19	1	21	16	0	6	10	6
CSAD	3.347570342543476	3.9327692930272735	13.921925109085633	0.14921831330299	0.0037863853817158505	5.389400447535058e-4	0.973123520705682	0.9998111039895313	0.9976044585398781	47	0	26	40	3	10	11	25
HDAC7	6.646847529502658	6.864336321076908	123.18227482211586	0.1495085522954117	0.023407076461439344	0.0015463178677729125	0.956853772265059	0.9968194048801455	0.9976044585398781	379	18	306	281	19	113	118	152
ZNF423	2.722742009244227	3.5263977812390594	10.0052387777703	0.14951150061756718	0.3980077974247839	0.014029475944519018	0.9786531887845735	0.9500021007166122	0.9700131750264589	50	1	19	6	1	1	18	21
CD97	6.433127185718438	6.509498241026574	97.18779279539037	0.14952450958517785	0.1155893982689585	0.013649743208238155	0.9382555249840678	0.9670820138870383	0.9881564753378228	175	50	230	142	24	69	114	130
TOR1AIP1	6.67095087432225	6.721338066159641	113.9888845508488	0.14957583407911648	0.02349793618527907	-1.5574508120429954e-4	0.932244767552663	0.9955190223846692	0.9986563457461916	194	76	124	160	62	93	118	134
AGAP2	2.7727783425143846	3.1331417045320387	7.804557448492198	0.14966113827871758	0.3370851195551376	0.0151830781365225	0.9679236099908076	0.9475575799300008	0.9742099392294851	13	1	17	10	5	15	6	5
MARCH5	4.437973171888344	4.694481254432919	27.017496506673865	0.14984153727442692	-0.037957075227793714	-0.005082288769868573	0.9662556848954404	0.9956481308188948	0.991307880293085	18	23	44	58	7	38	14	24
KCTD12	8.22443957180219	8.372917536508213	362.4048756670936	0.14995574854426694	-0.12074821757210644	-0.015681730785385328	0.9497056222862423	0.9764854726589066	0.9819992286660378	416	301	485	260	248	292	390	338
CDK7	2.7244741346458774	3.306035247817429	9.271208773285883	0.14997750482955016	-0.22447341102247262	-0.009596477947693768	0.9747918049574676	0.9751943308772618	0.9819992286660378	27	0	8	11	12	4	13	8
TAF9	5.344231792056342	5.417386783668945	45.20017708806168	0.1501157391148348	0.0203672641725105	1.8134383902805075e-4	0.9395661908307811	0.9963881047400199	0.9994360211405424	67	17	55	81	35	42	39	55
PIK3C2B	4.944713241495025	5.053121271015552	33.93947265173739	0.15017436485256158	0.17261120483071968	0.01812292621680995	0.9410101605786421	0.9526322546612135	0.9819992286660378	69	11	87	50	10	35	31	46
ACAA2	5.024461618272245	5.100943311861812	36.227149863210855	0.1502186091507419	-0.011023742127659632	-0.0031158144539900137	0.9429236043670155	0.9976381557680465	0.9975093858759697	68	21	36	51	24	27	32	49
BUD31	4.591091866110312	4.66225197546217	25.915063330769847	0.1502693467915107	0.16056613986684853	0.019349314733036856	0.9396884768703159	0.9548306316516724	0.9819992286660378	48	10	39	43	14	30	27	25
WDTC1	5.39201096938708	5.485155547905041	46.672045414923446	0.15046392484974133	0.24923371541412997	0.032660757064772346	0.9395705262039491	0.9178256467988519	0.963315049792119	109	19	78	77	14	27	73	60
RP5-892K4.1	1.823466618354742	2.357992891059351	3.9382410389560905	0.15070381121744358	0.5537996421898695	0.01594067434607959	0.9747825895051179	0.9239212717276148	0.9610151402827858	7	2	3	8	1	8	5	1
LINC01011	0.6034805954520127	1.7002116309881865	1.5791074627306618	0.1507855062432715	0.7696839172866675	0.010490259160361675	0.9786531887845735	0.9179950913627647	NA	3	0	5	2	0	0	1	7
CTD-2574D22.4	2.0759408520253206	2.4881544504022637	4.537652552418964	0.1507893039895498	-0.02951475337310103	-0.001549427624379486	0.9730877407923497	0.9975610800428344	0.9975093858759697	8	2	2	12	3	4	6	3
CTNNBIP1	3.2149095254203477	3.5047883255048755	10.610547346690097	0.1508520063317732	0.12279324533899827	0.00565401186449819	0.9674784770362737	0.982083854797053	0.9905903965004156	22	6	7	28	3	12	5	17
ARNTL2	4.718723796503801	4.802665891532821	28.784011401598057	0.15086664633165828	0.10370292167531538	0.010886884207495156	0.9415176067371352	0.9764854726589066	0.9900688364323167	52	17	56	37	10	26	24	41
PARP2	3.7516534945123827	4.094564386375222	16.2169857998704	0.15087229499117488	0.22099799588321767	0.013317247757136544	0.9662556848954404	0.9623337538152712	0.9819992286660378	70	3	14	30	4	15	29	11
TCHP	4.54084943042836	4.735805646504632	26.470095552846402	0.150927512686846	0.18011761184556824	0.015353031584535869	0.9513751847529618	0.9603180428480673	0.9819992286660378	95	5	51	38	7	24	26	40
RP11-563J2.2	3.100902987829811	3.9112677680196675	14.076918772433789	0.15109936110312008	-0.8324347891727347	-0.02433888218937362	0.9815019850780279	0.8811158969636701	0.9170192666536975	2	6	46	66	1	5	12	13
WDR83OS	3.127598997304146	3.4310860037179993	9.633710070693384	0.15130868231991632	0.1851686829391173	0.009598544332721833	0.9625094951629696	0.9722610759409123	0.9881564753378228	23	1	15	24	4	13	9	10
SH3BGRL3	7.275404902124864	7.484918222135749	196.06914201168877	0.1513790946695828	-0.19021541154173024	-0.018768636399094433	0.9550257734900612	0.9623337538152712	0.9732619247751377	195	182	177	173	144	220	142	158
GID4	3.7009949639358455	3.943954151633736	14.498500311916201	0.15146040345667547	0.2572527782668139	0.01829515772770427	0.9581511982873716	0.9475575799300008	0.9742099392294851	31	4	30	31	3	8	17	27
SLC7A5	3.839189152609114	4.333397128654605	19.336680390288265	0.1515019308165901	-0.11635666553458375	-0.004797848502971625	0.9698173588136703	0.9827944233360043	0.9905903965004156	41	1	16	91	6	13	27	18
ULK4	4.899323231027508	5.040497266999537	33.551311032986305	0.15151229961970966	0.181791371565779	0.018216604582246686	0.9447226514064223	0.9529393328374647	0.9819992286660378	82	13	77	52	6	37	30	44
CCRN4L	3.109426096849676	3.587649869780251	10.59432896894764	0.15159181312392062	-0.002445104006641954	-5.315335214194761e-4	0.968625799715416	0.9998111039895313	0.9976044585398781	20	1	36	27	1	11	9	14
MED25	4.889663758365961	5.003002486129767	32.76810835887795	0.1515928787883277	0.1609652919033255	0.016715628418750232	0.9431804489367942	0.9572966169003168	0.9824080596577094	104	8	44	48	16	32	28	48
FGD4	6.504112566175987	6.5906386944009565	103.49375655060823	0.15163907166495327	0.02752338534186953	-3.6207593280635956e-4	0.9410101605786421	0.995339153718258	0.9981662486198777	127	50	270	106	54	77	92	151
INO80	5.834622503903868	5.978330600972274	65.72263443199601	0.15180267600875536	0.1523503895697465	0.016147247131522068	0.9434386039904904	0.9623337538152712	0.9824080596577094	224	14	107	134	15	53	78	87
GDE1	5.350677203822537	5.448044806363528	46.299096494622624	0.15192259451385634	0.038625869992005	0.0018559233438406597	0.9396884768703159	0.9925297263637471	0.9976044585398781	72	36	65	75	14	31	59	51
TMEM246	2.1886049421612466	2.6121969432714915	5.634573133521818	0.15196407012296115	-0.3287154171263806	-0.011182058066373587	0.9748814109656577	0.9623337538152712	0.9742099392294851	4	3	10	3	7	6	3	4
NDUFA2	3.4348791458413364	3.7004431681177943	12.170456610511527	0.1520272235347946	0.09110074076139928	0.004721170753962889	0.9611083916564603	0.9839910390823338	0.994180659546559	31	1	22	20	8	11	13	15
RPS3	8.696131741498487	8.741493183698537	464.9092284360609	0.15203433111055842	0.09193939399113202	0.011066874419425462	0.9252182185474855	0.9751943308772618	0.9900688364323167	937	229	542	524	312	485	394	569
MAPK9	5.275651466628031	5.340037134990997	42.96885137437755	0.15215760027983158	0.050676457614258826	0.004835795979143335	0.9391952952978686	0.9873716764068236	0.9961058185126923	79	25	55	51	26	37	54	38
FMN1	7.083646885417224	7.110186343638415	148.89779745357623	0.1522929922619053	0.10286094818566786	0.01816067202747811	0.9172636276224087	0.9643130776820478	0.9862201563789315	341	79	181	200	73	137	151	180
PSMD6	6.014186680538109	6.060387913124809	70.72415065383564	0.15242398191862902	0.15646973611138074	0.0245504007987949	0.9286534526617484	0.946585458891437	0.976759612348087	123	28	99	151	32	69	58	103
C9orf91	3.836060686409889	3.9759930858342356	15.49758860318216	0.1526233376216721	0.15158238200736615	0.012694707521310982	0.9535700580809198	0.9712651740718448	0.9860166133634335	23	7	24	28	8	8	17	26
NF2	5.408365502911835	5.633240298689222	51.10214492140483	0.15282615525044266	0.05910261855770442	0.004819352389884065	0.9542116663723346	0.9891666578714389	0.9947933664685278	220	12	52	114	9	47	51	65
NLRP2	1.2518554098021695	2.2557328388846227	3.039601356764145	0.15285694760518478	-0.06275883348740591	-8.677650340450395e-5	0.97851690290805	0.9956481308188948	0.9984351041987106	8	0	16	2	0	1	7	2
SPG11	7.134719877216506	7.165319506360474	153.946172286516	0.15305618596001525	0.15052877860063402	0.029129091668253775	0.9148952285761265	0.9441602090313137	0.9742099392294851	315	44	297	250	77	134	162	204
ABAT	2.7050482007179384	3.057987581945873	7.147666952609835	0.15311644660347468	0.18464542613613538	0.007861070077148414	0.9679022234214629	0.9760078967925783	0.9881564753378228	24	2	5	14	3	4	13	7
WDR35	4.088740620206715	4.267856761492644	19.229639359132204	0.15316086802374215	0.08172103310402092	0.005429625962362199	0.9531880190895792	0.9832572699664597	0.9939064708268109	50	13	32	25	3	17	22	21
LRP10	6.937297483937678	7.032319242253469	139.4992756094837	0.15338198903224895	0.1416748147895677	0.017175298063752106	0.9391952952978686	0.9611524084608312	0.9824080596577094	425	47	264	240	29	108	135	217
MARK2	5.610629385053029	5.710781350679708	54.796539260905206	0.15340372437975075	0.22414696663610656	0.028506044471614936	0.9393034835648173	0.928361615187122	0.9698408308810381	131	23	88	104	13	34	82	70
RFT1	3.594379349563228	3.847049071514918	13.578178137539819	0.15387746792981097	0.23418506102722697	0.014876486605327506	0.9614831585233199	0.955541070193274	0.9818146729566929	40	4	12	32	4	11	24	11
RP13-104F24.3	1.8300027586413186	2.4976222285684897	4.118296550610037	0.15388062302767364	-0.17342307300965143	-0.004935128431511297	0.9756107188843495	0.982083854797053	0.9900688364323167	15	0	14	2	2	5	3	4
ARSD	4.1872907383811455	4.388174139229817	20.990910263433758	0.15391926835644543	0.15234284451534044	0.011549645749748899	0.9540190219349358	0.9722610759409123	0.9877876093569338	41	13	29	46	3	19	31	17
FAM13C	3.004265880296561	3.3360343796137735	9.033493272790604	0.15403417969133867	0.2055334805135292	0.009676743120903086	0.9672878642000342	0.9710344330617244	0.9860647953086276	37	3	8	11	3	8	16	6
RP11-2H8.4	1.8664362775848364	2.6349619764572774	4.964310576618497	0.154235984801323	-0.4162014834647711	-0.010442790184966706	0.9794258107257817	0.9548306316516724	0.9742099392294851	1	3	24	6	1	2	2	9
FAF1	5.311828743894774	5.360172018067369	42.980108421538745	0.15430365037142738	0.12583683461896658	0.018760154123149308	0.9318137286665915	0.961366519646774	0.9824080596577094	96	16	54	72	24	39	44	54
CPPED1	4.252565958512719	4.5025145181160235	23.968813281955292	0.1543767100172976	-0.26197696363275075	-0.019685441927722577	0.9581511982873716	0.9528808726693744	0.9684466526554376	35	29	39	20	5	17	18	27
RP4-742C19.13	1.2669446430254299	2.0948041731331815	2.639417159188976	0.1543954602335877	0.00799889948986748	3.857952372782564e-4	0.9766374593043552	0.9998111039895313	0.9976044585398781	11	0	8	1	1	2	1	6
FAM217B	3.594080792727922	3.8682814489725734	14.160832380823505	0.15448280303418097	0.24203241145946236	0.014114159568509728	0.966409728058697	0.9572554547896504	0.9818146729566929	28	5	10	32	8	4	21	24
SFT2D2	6.797941472793328	6.887585996868866	128.45597305456744	0.15456447844145638	0.007618223534684397	-0.003151881398720647	0.9391952952978686	0.9981322540316554	0.9975093858759697	183	101	185	131	63	112	160	107
C16orf70	2.941816787110402	3.4943119310413664	10.409812107326541	0.1545937181870648	-0.13204408117112787	-0.006591780211984253	0.9737134952197483	0.9827944233360043	0.9900688364323167	40	8	18	9	0	6	15	9
SUSD6	6.7513446668980714	6.797003461836834	119.24597253601347	0.15463398609458495	0.11232536770206202	0.015423993944261138	0.9252182185474855	0.9639838599603716	0.9881564753378228	171	59	267	187	43	100	117	164
SESN3	6.893148567096555	6.938957069958017	132.1523378054674	0.15465602622009064	0.07767049854883186	0.009668773693083738	0.9266900778844329	0.9780845160369073	0.9905903965004156	319	58	142	166	85	111	156	143
PPP2R5B	4.158742186646667	4.329278070095216	19.650710468467572	0.15483707165179497	0.25619012326815244	0.022985113885098885	0.9474476670874429	0.9383590268524171	0.9720863937311077	52	5	38	32	6	12	28	29
ZC3H18	6.202076628615671	6.296725795207175	82.84435724119083	0.1549862805192976	0.18177937989985726	0.02403307407700816	0.9368671786248967	0.9453047882886668	0.9749856274196885	264	21	127	150	26	59	94	126
UBR1	6.424458435850563	6.455665632590591	93.62234537139756	0.15502031106871486	0.1525589525426723	0.028019825424473427	0.9164407411359625	0.9431001616598594	0.9742099392294851	208	43	173	125	35	95	90	116
RP11-16E23.4	2.7185412766981147	3.0817111852502355	7.469288716320322	0.1550322612614783	0.24216823077051483	0.010771729305752023	0.9673554351412984	0.9643130776820478	0.9824022474718603	15	1	13	9	6	5	4	17
MSTO1	1.4622761853999382	2.211916152825297	3.1388999196883067	0.15503829814108933	-0.13946654637892988	-0.0025219721667259507	0.9764641537273169	0.9857508213158932	0.9928057668653939	19	1	1	3	1	5	2	2
GOT2	5.3951666082124055	5.462343631418559	46.22789883578868	0.15505565196771876	0.14259302207241667	0.018001232885250417	0.9368671786248967	0.9574714960588822	0.9824080596577094	95	22	50	99	18	49	54	43
C14orf166	6.364276198363059	6.475417499553613	96.44771930200456	0.15513842388307272	-0.08988639080473548	-0.013885157289261837	0.9407684143099935	0.9803576653181434	0.9852350793780235	140	52	98	104	89	97	82	92
NCOA3	7.377394722918344	7.437205185494289	187.04945731011773	0.1552478977808229	0.06223204739223703	0.007451335633266134	0.9342164951891596	0.9822100525291187	0.9960545756515746	345	75	448	161	104	153	205	223
TRAF3IP2	4.3759918467457	4.502864689091367	22.81287674923924	0.15533119503346882	0.30471932276846625	0.03068079243133133	0.9452551589127559	0.9152909415756635	0.9609105627413352	42	7	38	41	10	34	25	17
RBBP6	6.5207552463652485	6.580579909347687	101.82159302225568	0.15535991270210503	0.17582793307060715	0.027365750885968244	0.9263826375770933	0.9407883517926798	0.9742099392294851	215	24	209	174	47	89	136	107
SCRN3	3.6241097546273497	3.895427052919717	14.322231434768964	0.1553970715365949	0.3025964587835311	0.018362985347132488	0.9615670951264879	0.9431001616598594	0.9727746916280945	45	7	23	13	3	25	8	15
CHD8	6.949483585767026	7.026088427231082	138.91505205798654	0.15543076195761804	0.16152807653808973	0.022457604440121074	0.9330379466693071	0.9502643314094132	0.9800369588092149	375	37	283	256	38	104	174	180
HMG20B	4.999935762154085	5.123712398556123	35.675681726426475	0.15547694202339354	0.16147930591051723	0.01623795394955814	0.9431804489367942	0.9584124049641335	0.9824080596577094	120	9	39	66	14	39	39	38
ZNF518A	5.448453828959257	5.527645755014153	48.72416665817414	0.1557640597606435	0.21961260260621943	0.02740016555626634	0.9391952952978686	0.9298751097392383	0.9698408308810381	89	22	62	76	26	41	81	36
SRGAP2B	2.8639878541423442	3.3342609764572746	8.661602407869282	0.15593352447744244	0.17381368420156554	0.007612580919926102	0.9674784770362737	0.9776499081534823	0.9887614540848269	23	1	28	13	1	14	7	8
SOSTDC1	1.2827197523609841	2.784004336720567	5.137378789002512	0.1559964560546552	-0.766595293772486	-0.009052393228511842	0.9815019850780279	0.929056048610845	NA	5	0	44	1	0	8	2	1
MR1	5.116677164819947	5.238483308945821	40.04163618098294	0.15628025840640242	-0.09059452862292132	-0.012178278388770216	0.9469805002005516	0.9812698992899214	0.986611169082293	38	33	64	74	14	32	38	44
DDX46	7.093778277667682	7.129715568591326	150.16966174902456	0.1562882831578215	0.19955824603449712	0.038103729044202624	0.9157481892908538	0.9226132451016565	0.964665027929127	349	49	236	236	72	190	127	169
HPS5	5.753884272119186	5.79281611925958	58.739103411535034	0.15649197154068173	0.11872451409929871	0.018665596010405947	0.9247334372179271	0.9619041410246482	0.9826121715514917	96	25	81	111	32	60	54	71
SGTB	5.046224926935785	5.17770679690576	38.53955354939629	0.15659457349538292	-0.09484181198323285	-0.012015318382680319	0.9497663771837604	0.9811977206084834	0.9862201563789315	42	21	67	39	32	20	40	51
WDR59	4.510635075015785	4.73158804674878	26.429294680895307	0.1568755312991355	0.24860273410957442	0.02163561549379839	0.9518651479598704	0.9431001616598594	0.9727746916280945	69	7	47	61	4	18	43	31
CAPRIN1	8.077952343673378	8.10605035099819	298.78517346563035	0.15706082004516306	0.10795789514251514	0.017432306932035062	0.9130144646250604	0.9639838599603716	0.9862201563789315	537	156	351	433	175	304	308	320
LRP12	4.684755316448946	4.821129005040164	28.91182096003498	0.15712754642872268	0.34767178792173264	0.03558146178320544	0.9447226514064223	0.9008007953869545	0.9494202407287929	51	8	49	49	14	48	29	20
RPL7A	8.291648783689613	8.31412655324628	344.0782136218434	0.15736140188835648	0.13734842342730208	0.02747394174041602	0.9101822939053319	0.9512507349439466	0.9763292336068702	900	148	410	520	160	326	325	454
ARRDC1-AS1	1.9401882436407667	2.827145668818345	5.241851110832986	0.15747041408261722	-0.3702358008765837	-0.008558788705472546	0.9763411349915463	0.9603180428480673	0.9819992286660378	22	0	5	24	0	3	6	6
RN7SK	12.38857862865187	12.429663074430824	6013.031425690942	0.15749396638691457	0.11172622508278908	0.015029510526384062	0.9204151040763384	0.9764854726589066	0.9881564753378228	8580	3429	8298	7231	3726	5542	5824	7665
PCSK5	5.237660313903125	5.330708049131189	41.77207875257856	0.15762947494841337	0.16682886000502054	0.01893463141574366	0.9395661908307811	0.9529049848853123	0.9819992286660378	129	17	48	62	16	34	35	70
MORC4	4.767821198802332	4.8773877009275495	30.100486014919127	0.15768610497349664	0.12520430740514352	0.012029229693818004	0.941663704794914	0.971995553058408	0.9881564753378228	44	8	47	71	17	29	24	44
C21orf91	3.959040494667038	4.365698192157167	20.207750186584526	0.15790848641985059	-0.111037363771602	-0.0056023546251321435	0.9673554351412984	0.9828025435914152	0.990542399310461	26	4	97	14	7	10	31	19
OSM	2.1812656773539607	3.2014974768758435	7.638455585387707	0.15792173159025008	-0.18854127596735246	-0.0038821110186146096	0.9787176314043246	0.982083854797053	0.990542399310461	7	0	48	5	2	1	6	17
NINL	3.4600467239492425	3.9726375054846725	15.131420953789762	0.15801839582486182	-0.16785254321082216	-0.010043094418652494	0.9720341563248318	0.9778693566588504	0.9852350793780235	58	11	19	24	0	13	13	17
STK17B	6.810213429512261	6.9120603035627415	130.26738382109264	0.15810255010489704	-0.04174184060375948	-0.008951048517994166	0.9399059438533546	0.9915660938410747	0.9900688364323167	120	98	277	182	48	110	131	141
SNORA54	3.95966529339229	4.333286617287232	21.904666961921127	0.15814471970129504	-0.665307564442292	-0.03329128690812456	0.9699355656216785	0.8815212866632871	0.8903547175826633	10	14	31	16	30	17	15	12
CCDC18	3.775028930629823	4.019416713379865	16.131521794058273	0.15815434249545787	0.10566239693255712	0.005521853905031446	0.9603416201798531	0.9822100525291187	0.991307880293085	40	3	17	19	15	20	8	22
FAM102B	5.2268831199955414	5.314697621979481	42.280606086970984	0.1582712503497006	0.028089784929957434	4.996906088756517e-4	0.9397904998825091	0.9955190223846692	0.9981662486198777	53	30	52	73	20	45	45	34
DHX38	6.417171089911824	6.550518477819527	99.02168387610023	0.15828587254982868	0.1376967609553372	0.014245966420006147	0.9415176067371352	0.9662867739710872	0.9860647953086276	371	24	118	198	27	121	83	113
BRD9	5.189442951659194	5.496940242433648	46.13808939038251	0.15842211132360287	0.23574484095242296	0.018111403829809063	0.9587761367874987	0.9529049848853123	0.9742099392294851	142	8	77	120	5	65	28	64
NBEAL2	6.841884155820497	7.157045221702079	151.68607765122945	0.15865572521645183	-0.09938114677475163	-0.007293052573543851	0.9655829329454325	0.982453034786954	0.9900688364323167	454	37	464	304	9	104	153	194
POLK	5.894056499869067	5.941846475316386	65.37394815622962	0.15866875883908638	0.12287707123169946	0.01751947715787233	0.9266900778844329	0.9619041410246482	0.9850811970061272	96	35	97	127	27	61	81	63
C15orf41	2.1453052610125782	2.6378621337416672	4.992616610238659	0.15868502208791446	-0.21080972089942923	-0.007388959335407145	0.9720341563248318	0.9764854726589066	0.9862201563789315	5	3	4	21	1	3	5	6
NDUFC2	1.7889676420146792	2.44894939779011	5.239970654819936	0.1588941216107274	-0.6825198394055539	-0.01689893775353899	0.9786531887845735	0.9239212717276148	0.9410495034145131	3	4	1	6	8	1	5	4
LNX2	4.6889379926939085	4.812063114483312	28.529601395433183	0.15889998669464586	0.1510682519084746	0.01427303108867595	0.941663704794914	0.9623816444356258	0.9860166133634335	47	12	46	74	7	31	30	31
STMN3	3.585668809422228	3.7721607604273024	13.06561822972875	0.15892377603672014	0.10292659687956905	0.006346529222936833	0.9550257734900612	0.982083854797053	0.9905903965004156	42	7	13	19	4	9	15	18
MEF2BNB	3.3894338422118846	3.6581717156650937	11.499936848568192	0.159069904133802	0.23083205775969518	0.014090481713265927	0.9570296765358054	0.9572554547896504	0.9819992286660378	34	3	21	22	2	13	9	18
SH3BP1	3.8161559292426	4.052161759340252	16.31172065178146	0.15914560417665607	0.17743274671039747	0.010654864701991397	0.960303948991793	0.9705574256427653	0.986611169082293	34	10	37	14	4	11	10	34
USB1	6.608475207214291	6.889434439125944	130.32332238210375	0.1594607702062841	-0.3891997474280378	-0.029010525460925685	0.958705985318766	0.9178992346186561	0.9449665634573253	94	140	115	114	99	77	142	101
GNB4	6.2644103878332125	6.362369095479161	89.08392046872066	0.15950548969132247	-0.04682330983218774	-0.009566953286090578	0.9396068321615777	0.9903010166321735	0.9900688364323167	95	69	117	118	51	95	77	82
NLRC4	3.0770609172557677	3.318194628140064	9.56562623369066	0.15972058211726592	0.16217334781324472	0.008329615785073347	0.9625094951629696	0.9766729148246375	0.9881564753378228	13	8	13	13	3	10	14	5
TMEM205	2.617215778974183	2.985286644674454	6.538384787830885	0.15972573626856437	0.2630380984448856	0.01136326262590452	0.9655829329454325	0.9603180428480673	0.9819992286660378	21	1	11	11	2	9	4	10
HPN	2.481902584487734	3.0326567632972847	6.910849435510886	0.15989891000475917	0.10883091488307223	0.0036739090514834607	0.9734721894651018	0.9874227383549511	0.9926873515461185	17	3	3	24	1	2	13	8
CEP120	5.524836649423346	5.574563318171038	50.563782866548024	0.1600007289241145	0.0798037716724911	0.010710358272008613	0.9301438612028644	0.9782569264691772	0.9900688364323167	80	25	76	71	31	35	58	65
TIMM10	2.101793390510944	2.672540743783299	4.864817052104509	0.16016306486125498	0.13378794727986282	0.004219686759400319	0.9720341563248318	0.9839910390823338	0.991307880293085	16	2	7	11	0	2	6	9
ELF1	7.301434294142976	7.371763552124411	179.0245171603769	0.16069883055935866	0.06685982347367819	0.00522745076354605	0.9356923045890203	0.9822100525291187	0.9960612532412075	175	77	360	274	114	202	150	194
MADD	6.162471865287611	6.324576004393286	84.45051306905297	0.16094412321190368	0.2527188387818057	0.0255613175029367	0.945095224790781	0.9306888194673119	0.9698408308810381	248	17	194	106	27	40	115	142
CDK6	5.477342316788837	5.565243661355809	49.59194059426008	0.1609931296810904	0.14743666621904783	0.018394837371146694	0.9342880023004556	0.9572966169003168	0.9819992286660378	122	27	76	83	11	39	61	61
ATIC	5.213399592934445	5.289067040009469	40.782261283200874	0.16100484983598026	0.13499352738751128	0.015642596098807898	0.9391952952978686	0.9623337538152712	0.985643456531321	93	18	39	84	18	47	35	47
PPP2R3B	2.9207431804103936	3.2298263047949836	8.338483390875947	0.16103282833307023	0.14171343147067264	0.006438653631696914	0.9647474930463096	0.9802779061621221	0.9900688364323167	30	2	9	9	5	5	7	16
IRF2BP2	6.5294211586694075	6.582658908473927	102.70180628241349	0.16110311821680523	0.08032778982198469	0.009729981117002818	0.9256478795816965	0.9780100895326064	0.9905903965004156	173	38	108	222	65	84	116	121
RBM39	8.62087391478666	8.642399184156277	432.25316322207436	0.16121137893251627	0.14429037733525152	0.029927245391803803	0.9034088071097088	0.9480800535528888	0.9742099392294851	770	132	867	728	218	416	473	494
BLVRB	4.354492668821079	4.485917628470406	23.057960311179134	0.1614419311820044	-0.014282080225302253	-0.0031516105863036337	0.9531880190895792	0.9976381557680465	0.997377609243983	52	11	15	40	16	25	19	23
GTF2F1	6.219221526636651	6.267295362270918	81.60338998680521	0.1616787640656697	0.17905242243190517	0.029769225489903593	0.9172636276224087	0.9341529951903447	0.9727746916280945	221	24	132	120	37	88	77	101
PSEN1	6.7543961133369965	6.801832379676658	120.436859790783	0.1618343271788518	0.06510368000671314	0.006712037838944539	0.9247334372179271	0.9819891485752789	0.994180659546559	148	69	172	193	69	122	125	119
TRIQK	4.2382076961627435	4.343610989320824	20.92135165796026	0.16199727831902733	0.021981485601956945	0.0011652115857764143	0.9455440610273395	0.9969167288656342	0.9976044585398781	30	10	24	33	16	21	23	17
PTTG1IP	7.795762238079193	7.810031291836526	241.91997138198565	0.16203666874599468	0.16815033147285371	0.04269745421891806	0.8960600717110498	0.928361615187122	0.9626908821140645	509	85	400	407	113	205	266	320
FLOT1	7.381794616921972	7.409242078433207	182.57716808558993	0.16207804366769263	0.16841356579855968	0.0338969789483701	0.9060974800815924	0.9341529951903447	0.9700824968867031	438	64	357	256	72	194	178	218
EMG1	3.3640520251672723	3.6090456416989385	11.931026852486955	0.16208671980969516	0.05448443489925775	0.0021601048115591696	0.9589432968362477	0.9934163142359341	0.9975093858759697	25	11	15	15	2	15	10	10
RTF1	6.522384981248129	6.549113003265725	99.97968101083993	0.16244040816159233	0.16683001164433955	0.03333067849066774	0.9102614092917939	0.9316967996162439	0.9700824968867031	192	39	192	147	45	94	94	138
PSMD6-AS2	2.5957687676964554	2.946940752281923	7.027808916301658	0.1625880799134985	0.2024124337810445	0.007672163514964362	0.9674784770362737	0.9751943308772618	0.9881564753378228	7	6	9	12	2	4	14	4
IGF2R	8.705664712023157	8.74291294772464	464.71200697404083	0.16265297870988946	0.17591332037341212	0.029527153225366205	0.9130144646250604	0.9407883517926798	0.9730289832857376	813	208	649	625	280	570	348	572
PLCD3	2.962683441536302	3.6144288737022428	10.880500713655389	0.16272238310715165	-0.268536251821062	-0.009908150553054454	0.9730154560354022	0.965199662996209	0.9819992286660378	68	0	15	9	5	7	12	12
PTK2	7.279036915360124	7.323849329666383	171.65253167182584	0.16281366146159038	0.16118927070526742	0.027378156154665288	0.9150749945748837	0.9436276832996352	0.9742099392294851	362	45	370	313	66	177	182	195
KLF13	6.6427150607246315	6.689350886317635	109.92410250167211	0.16284573974370428	0.197767865787083	0.03503205899322645	0.9162683791930142	0.9239212717276148	0.9661108462122244	282	35	166	196	43	78	132	159
CSRP2BP	2.6159478687153204	2.9271585948072794	6.396574096806969	0.16289454244005228	0.2986704665983889	0.013398604312775007	0.9615670951264879	0.9522704428871582	0.9783947411517734	16	2	13	8	2	10	4	8
POC5	3.0540769971157458	3.2846654986716457	8.934968627063999	0.16293709802003215	0.12477453953636691	0.006321997768131892	0.9611695493883439	0.9814550133255945	0.990542399310461	15	4	8	23	4	8	13	7
RP11-67L2.2	3.1546472292252496	3.4750824785121113	10.627708278394337	0.16296092415531266	-0.3007749990811535	-0.01596566936614327	0.9721926133690724	0.9533703879652031	0.9700824968867031	4	6	22	27	6	6	8	14
EED	4.486169398957827	4.611326672648935	24.991141641135755	0.16308288456631542	0.23580058376710572	0.022331675329873513	0.9447226514064223	0.9412474903682525	0.9730289832857376	36	8	37	47	15	35	28	17
MAN1A2	7.164451121383195	7.215349879483881	160.72830486448171	0.1633528327773089	0.057108123113515374	0.004797267874737025	0.9242922310703571	0.9828025435914152	0.9965637962070666	264	77	280	154	109	155	151	186
GNA12	6.0698703791571536	6.119782513216241	73.61203333346077	0.16339824135583608	0.1598019957150748	0.02479652487499093	0.9197558794549608	0.9453047882886668	0.976759612348087	214	29	100	103	30	66	69	106
MT-CYB	11.540873085014319	12.026683195337588	4586.271034221213	0.1634242013618138	-0.48382707344086334	-0.025320586849630504	0.9699355656216785	0.9239212717276148	0.9424851321839837	5046	4955	3022	1040	4324	4374	2938	3385
MOAP1	4.613982206213713	4.705272194680394	26.85170868419735	0.1634585758476245	0.11403528327476556	0.011723609130326638	0.9396068321615777	0.9751471572914109	0.9887614540848269	41	9	36	52	18	29	30	24
GEMIN4	3.094739560241427	3.472020503838426	9.69210560260953	0.16351647018873997	0.13546763323804134	0.006388323227225564	0.9615670951264879	0.9804916219981783	0.990542399310461	38	1	18	17	2	10	9	14
PHB2	5.50599033111584	5.6024179782004815	50.55425663788734	0.16379352572477282	0.15999366045632757	0.018372704927749093	0.9356923045890203	0.9539784830339125	0.9819992286660378	169	17	90	61	15	49	57	59
LL22NC03-2H8.5	3.7208219087201972	4.086209753594815	16.10136630049025	0.16383313511257735	0.27605109476955725	0.017889776174550516	0.9615670951264879	0.9500021007166122	0.9742099392294851	40	1	28	38	6	7	28	23
DUSP10	3.491324398670559	4.035465283322989	15.425213863367947	0.1639892913557199	-0.075483939850803	-0.004446149319428643	0.9698173588136703	0.9908748545036212	0.9926873515461185	39	0	54	20	7	9	16	23
TAF13	3.7228524084108967	4.066388390676471	17.755550167575286	0.16406720781344392	-0.5226032447926782	-0.02746439982571981	0.9691627831305482	0.9103340666059465	0.9345281993464363	21	10	6	28	23	11	9	20
ZNF204P	2.9311098011394376	3.340098635507985	8.939649862883098	0.16425054398407046	0.057068104674852314	0.0019658752582993036	0.9673554351412984	0.9942901791657082	0.9975093858759697	9	3	22	28	1	10	12	6
SIRT2	4.506696878918248	4.732163376696377	26.53178538534404	0.16445743765316972	0.1647147053733343	0.013315069685115323	0.9501529041639702	0.965199662996209	0.9852350793780235	85	3	60	32	11	23	37	28
MSANTD3	4.652278889569845	4.766915398053004	28.359307593940855	0.16456893512976156	0.05620374056078702	0.003552451457964415	0.9459405830693531	0.989036459551485	0.9972191002487463	66	14	22	40	19	33	29	22
GBF1	6.5493916247815065	6.6458559094817655	106.12792636163093	0.16486653942764726	0.16022625520658246	0.020145829629874098	0.9334173230361213	0.9536757889405353	0.9819992286660378	357	23	173	178	36	83	138	128
CTB-102L5.7	0.6849901825244744	1.6991087687683584	1.5744360522905922	0.16496423449819778	0.4660972378966235	0.006913346968901617	0.9760803305668068	0.955541070193274	NA	2	0	4	5	0	0	2	5
VCP	7.644833194542474	7.672599453438981	219.83723404149777	0.16504014723010266	0.15501436572874824	0.030084959072773487	0.9051599127575735	0.9431001616598594	0.9742099392294851	574	102	348	298	77	234	223	246
HCFC1	6.912191851319961	7.018392683529832	137.97014901040478	0.16520352890549078	0.10240308684270823	0.01129840569215388	0.9365175561590083	0.9764854726589066	0.9900688364323167	477	41	180	299	31	123	148	170
HCCS	3.6626737815159425	3.849775421351826	14.812626388174422	0.16531019251461893	-0.18034213971283705	-0.012903770818426703	0.9582544998233996	0.9722610759409123	0.9819992286660378	31	14	13	12	8	11	15	13
ZNF451	6.583077599397398	6.628442369674487	105.26664612654866	0.1653250104774967	0.17431469698218097	0.030086916317231756	0.9130144646250604	0.9354546864761221	0.9730289832857376	207	29	213	203	42	97	116	132
RER1	5.666408056554821	5.71055658490305	55.19945232592189	0.16575000219554478	0.16532824888667627	0.02680836376447196	0.9172636276224087	0.9431001616598594	0.9742099392294851	112	26	73	106	21	57	62	58
SPIDR	6.445397246589572	6.50143105824754	97.10974909272544	0.16587843736728228	0.09015252164115722	0.010916984511621534	0.9204463187437406	0.9751943308772618	0.9900688364323167	214	62	168	108	31	88	95	121
AL136419.6	1.6072528960843162	2.277675968331631	3.2336866276304796	0.16605346167835786	0.23602054141805523	0.006231873499751899	0.9720341563248318	0.9764854726589066	0.9881564753378228	11	0	8	4	1	1	6	5
EFR3A	6.681480992040022	6.779784065961195	119.18202414432801	0.1662819884650627	-0.06694633363164011	-0.012057820042836108	0.9356923045890203	0.9828025435914152	0.9881564753378228	155	61	138	135	109	104	105	135
PREPL	5.562404860632947	5.667302235161343	53.289102247737546	0.1663465819970524	0.09162853113495949	0.008658168691829504	0.9395705262039491	0.9782569264691772	0.990542399310461	115	17	45	142	26	40	68	61
DHTKD1	4.398098397888284	4.529402573224952	23.426549523478677	0.1663686542521337	0.20613378838776913	0.019975939502787463	0.9441826341625581	0.9502643314094132	0.9753197411065034	48	8	27	41	14	11	32	36
UBE2Q2P1	3.9954777336357643	4.182620797638374	17.635053052636916	0.16638368091117708	0.29258941762947066	0.025104483339395228	0.9470250553737288	0.9278892551514554	0.9665315671765078	44	4	32	28	7	9	26	28
UBAP2	6.1941368054302295	6.228024341790467	79.74787638020405	0.16645303222902716	0.16665086515215258	0.031248218035464882	0.9117196069001378	0.9399372723027957	0.9720863937311077	161	29	113	135	43	76	70	114
HECTD1	8.063917901882116	8.102134211748345	296.31070039211613	0.16651305592402993	0.13519197668415694	0.023835178324424736	0.9110693836852174	0.9548306316516724	0.9819992286660378	680	70	482	522	165	278	322	348
RASSF9	2.8641486284335476	3.1612706494880207	8.051603829291041	0.1666388525077435	0.03687943401212118	0.0011977291210443525	0.9614916891429364	0.9960348944701078	0.9976044585398781	12	1	13	16	7	5	9	11
PHF20	5.997832345429589	6.075859209815962	71.27182362979252	0.16671332271034262	0.16467738144360577	0.021026304089161126	0.9291293169189796	0.9500021007166122	0.9818146729566929	121	20	182	105	31	52	95	87
SMARCB1	4.914745990620715	5.017634948925155	33.13631909826098	0.16684014065721164	0.1986028479898432	0.02216568761203222	0.9380330111245886	0.9436276832996352	0.9748426156258029	101	10	39	58	13	34	42	33
NINJ1	5.304938638765994	5.380966175384811	43.90921035820972	0.16686140519166237	0.04455464083458438	0.0029137833786201097	0.9391952952978686	0.9899056015111691	0.9975093858759697	49	20	95	65	25	32	50	53
AC012513.4	1.4486593889557928	2.425458757304472	4.765194509476453	0.1669197166325008	-0.532936161983204	-0.010897988007387012	0.9827050206216188	0.9525087692887306	0.9650457780249025	0	6	13	3	2	1	8	1
INTS1	5.873921017409251	6.044105925988832	69.00237948787473	0.16715384174026335	0.0822022442613387	0.0070898786220435295	0.9434386039904904	0.9822100525291187	0.9905903965004156	291	22	77	125	13	56	72	94
BTN3A2	5.595773130007433	5.76033932753542	56.26242809825788	0.167201001460807	0.14635719172060788	0.013890417717620123	0.939783479622703	0.965199662996209	0.9860166133634335	140	10	167	80	15	56	53	76
PLCB2	5.159814565984928	5.389986858226319	42.95310490511479	0.16731003302589714	0.07113287072222234	0.005356622285531119	0.9513751847529618	0.9857508213158932	0.9930865998980168	171	12	104	39	7	35	49	54
GANAB	7.503465626274296	7.546103057172223	202.36872016293145	0.1673246616314747	0.0754828134470375	0.00901854243575188	0.9167051890284755	0.9785853838341247	0.9905903965004156	378	119	191	323	110	186	209	231
ZBED5	4.572474659902185	4.652881897012482	25.57484661696902	0.1673813264650282	0.1528339635440927	0.01777205328213421	0.9356923045890203	0.9584124049641335	0.9819992286660378	53	9	32	51	13	21	30	32
NPAT	5.012569469252075	5.153304846354524	36.76890015502615	0.16738781738434366	0.0936459343022384	0.007415437813103294	0.9402025992675348	0.9800662068914024	0.9905903965004156	57	19	99	57	7	29	43	45
TPRG1	2.4727576338621833	2.8097942384570542	6.069757044872329	0.16744936397526802	-0.02136002265324642	-0.00153145458930389	0.9674784770362737	0.9976381557680465	0.9976044585398781	19	3	3	8	4	5	4	9
PDCD6IP	7.375407295524212	7.414585766315379	184.74126473181343	0.16765456543467722	0.09676949865869815	0.01303973936952158	0.9130144646250604	0.9726304666862455	0.9900688364323167	295	96	247	236	119	197	182	191
SKA2	5.266396027811814	5.342176318914834	42.77076386353757	0.16777070853072895	0.07565372989420961	0.008063877912376421	0.931943193383063	0.9816392215112903	0.9913010638676316	91	30	50	65	14	43	41	47
ODF2	5.503500644934161	5.667175164887802	52.56575249247227	0.16778076680056273	0.1914283475778253	0.019710302226495738	0.9396884768703159	0.9522704428871582	0.9776579562495096	141	13	89	132	9	56	64	54
CCT4	6.04963324896262	6.100812707735299	72.7639165322268	0.1678168322386363	0.17491890667593193	0.0273876319027019	0.9174710012296573	0.9407883517926798	0.9742099392294851	171	24	85	134	38	84	77	72
PSMC5	5.671304328516704	5.728184739112457	55.534238126835525	0.16786962308861508	0.1845102421323431	0.028443247104378636	0.9172636276224087	0.935064360439432	0.9731031465094915	153	17	86	84	24	49	59	76
SYMPK	6.065428419862379	6.2640304888626295	80.51938890542331	0.1680195700644396	0.12930507799231472	0.0118239317786011	0.9459834469469967	0.9745379572261104	0.9881564753378228	257	19	156	180	10	93	76	90
PRKD3	6.040297132866465	6.096765522617418	72.93147999227034	0.16809953699311092	0.09140647947061527	0.010288541352527446	0.9284096532027795	0.9751943308772618	0.9903775760209051	85	36	157	120	32	74	74	78
MAPK10	2.609268708876437	3.110581210065668	7.86707611621256	0.16811004105178562	-0.20349532374382798	-0.008115815393942533	0.9758034836235631	0.9772173936719701	0.9852350793780235	27	4	14	1	5	5	12	4
NUP88	4.351593194951455	4.59596824350037	23.852821874059167	0.16811581372753542	0.311726352086937	0.0256970851499687	0.9497663771837604	0.9247958168180795	0.964801434582358	72	6	39	47	4	13	42	31
TIMM21	3.6863101429284746	3.978929907519911	14.867859892143107	0.16823377235126497	0.2879972653953303	0.019042189251829964	0.9550257734900612	0.9436276832996352	0.9727746916280945	49	4	21	30	2	22	17	12
ZDHHC4P1	2.1863441774953474	2.895132044646214	6.294095790450983	0.1682447693729333	-0.4474068444483543	-0.013454401283988398	0.9756107188843495	0.9475575799300008	0.9684466526554376	3	5	11	26	0	3	4	9
PRELID2	2.168272722680808	2.6073217990480573	5.166680217782336	0.16831678385520862	-0.03750357723971774	-0.0019552196567404487	0.9696883306850723	0.9971465685084713	0.997377609243983	6	5	4	13	1	2	7	6
METTL10	3.0064402182363366	3.2439767722385993	8.640448475674415	0.16839888117289895	0.04253565913989848	0.0014610481557504732	0.9614916891429364	0.9956370694987945	0.9976044585398781	8	4	19	17	4	5	9	13
ADRBK1	6.426258307144397	6.54082133993729	98.4784180185959	0.1685179440854649	0.13962954602867317	0.015747614415254612	0.9358064431820238	0.9632860827267492	0.9852350793780235	294	18	234	139	33	86	118	116
SLC25A38	3.3562538613810045	3.680137199888376	12.53828486499541	0.16883080480269247	0.036191933744108694	4.998823047223042e-4	0.9626801015274505	0.9961718927217575	0.9979617236033069	12	2	21	21	13	5	21	12
TOP3A	3.999928234206129	4.547212201668071	23.07938002852553	0.16884353963288481	-0.01876817122265467	-0.0011481481348056823	0.9698173588136703	0.9976381557680465	0.9976044585398781	83	0	45	32	14	12	34	26
RNF38	5.817726319619233	5.892782963196872	63.32484360833651	0.16891712839152095	0.13412645966422	0.015029956589478045	0.932244767552663	0.9623337538152712	0.9860647953086276	83	24	100	99	44	81	61	53
PAFAH2	3.7322305319147144	3.960808429373707	14.747522740554171	0.16896162320025848	0.15817427181501165	0.01024931724178875	0.9518651479598704	0.9726730263218574	0.9881564753378228	31	4	18	45	4	10	17	23
SZT2	6.124922852936475	6.386892822221714	87.68575322175332	0.1690340636525955	0.08085923254773772	0.006498986009870501	0.9535700580809198	0.9840861014779045	0.9905903965004156	321	17	195	169	9	59	97	130
KIAA0556	4.6007898973933194	4.887559512698992	29.608900589638058	0.16906069493729958	0.1297959726121041	0.00997000243614479	0.9535700580809198	0.9764854726589066	0.9887614540848269	85	9	73	54	2	28	30	40
DGCR14	2.7039595766897455	3.0901742432409955	7.0939694701912765	0.16918519757660255	0.12568087520045945	0.004807450926439856	0.9618226515727586	0.9822100525291187	0.991307880293085	30	2	10	11	1	7	6	11
FAH	4.511935704123956	4.708241968238056	27.38131118624689	0.1691947961485569	-0.14573448463142896	-0.013143605504455758	0.9608801334390588	0.9751943308772618	0.9819992286660378	60	15	11	49	21	26	29	19
TPT1	10.216502163875287	10.29382724242335	1369.6071192404213	0.16944432521935698	0.051457483880577436	0.002052883930682956	0.9292618210581545	0.989036459551485	0.9976044585398781	1567	922	1791	1549	885	1295	1278	1625
SH2D3A	3.098415343653461	3.442260239325955	9.800601566818024	0.16951587294902146	0.080677353962507	0.0033813649659730663	0.9615670951264879	0.989036459551485	0.9961058185126923	30	5	9	24	1	6	12	14
CXADR	3.7730234774312743	3.973216598105412	15.677933696833785	0.16968731158821024	-0.03066241203772824	-0.0035454524124629754	0.9563195525242772	0.9964136847400303	0.9960612532412075	24	5	11	38	13	16	17	12
PAXIP1-AS1	1.0418076515771897	1.940099537377677	2.3643803779160573	0.16983182787993095	0.2912020314605786	0.00537126076952819	0.9762000666027036	0.9760078967925783	0.9865034746665438	1	0	5	8	1	6	1	1
HNRNPA3P9	0.7909897958438431	1.6955535457986277	1.6024091068852038	0.1698671358441781	0.3073581026646926	0.005645478756330665	0.9730154560354022	0.9745379572261104	NA	5	0	2	5	0	4	1	1
RP11-473M20.5	1.1436044674061763	1.9732400239258536	2.367283686033478	0.16994924791869537	-0.24193185522828317	-0.004443813488192901	0.9756107188843495	0.9782569264691772	0.9900688364323167	1	1	9	7	0	1	2	4
RP11-415F23.3	0.8394845414966631	2.0414739547699026	2.69797108989916	0.17002562535220112	0.2856601617429332	0.003278508626197668	0.9813491358709568	0.9782569264691772	0.9900688364323167	2	1	12	0	1	1	0	9
CFDP1	6.6528534543251645	6.716495657994046	112.8450202303043	0.17005613276835416	0.17982992566049386	0.024753572600821065	0.9189706960408267	0.9428253054504951	0.9742099392294851	199	37	153	176	77	152	87	119
KIAA1919	4.3285161415059346	4.483740422129313	22.514736790680352	0.1702426448451274	0.09843516641849553	0.0070838174658396785	0.9447226514064223	0.9808683833420474	0.9905903965004156	28	12	45	52	5	19	29	23
LIPH	3.940614655975989	4.160737665224001	18.060983123762636	0.17025079211966157	-0.15059708967209218	-0.011671837624891305	0.9615670951264879	0.9764854726589066	0.982573282682392	32	8	8	48	13	13	21	16
ADAP2	4.905606552242993	5.0421203336244105	34.5603275953822	0.1703660753766905	0.1227368995896688	0.009446387830105615	0.941663704794914	0.9751943308772618	0.9900688364323167	80	26	48	34	10	44	36	25
GIT2	6.264912050996161	6.311236974330984	85.28813947077683	0.17042208243281942	0.06999401666659423	0.008002825906498739	0.9172636276224087	0.9807050762360541	0.991307880293085	148	48	138	89	49	80	75	108
IQGAP3	2.077630202834631	2.7760785042128466	5.1771746935568626	0.1705606422006679	0.1005558225291716	0.0034086505179721357	0.9721926133690724	0.9908748545036212	0.9927063141502764	19	0	5	17	1	6	2	10
CHST14	2.457263055745092	2.936378853330622	6.555556272597248	0.1706306948414531	0.1379550470914261	0.004612569596765343	0.9698173588136703	0.982509224364865	0.9905903965004156	16	4	3	18	1	4	13	4
ARHGAP33	2.2779225855186396	2.934050483845331	6.093392170314911	0.170725661467669	0.29873031611758105	0.010853622956923764	0.971950279433723	0.9633929833610553	0.9818146729566929	15	1	15	14	0	5	14	3
TBCCD1	3.155012625093498	3.3997336899127326	9.424932857097538	0.17077713793783056	0.23826201979355613	0.013679417873462146	0.9529599052024238	0.955541070193274	0.9819992286660378	23	2	15	21	3	12	10	10
EXOG	3.5953839729079355	3.807714768550463	13.365076561974723	0.17081090737923155	0.06748268703397867	0.0031922877407001625	0.9532501222469076	0.9891666578714389	0.9971058465881292	29	7	12	37	3	12	14	16
RAB24	1.9175058131671974	2.9575684060343623	5.910946183714298	0.17081674695815444	-0.49465659960389746	-0.009767810791425016	0.9764641537273169	0.9475575799300008	0.9742099392294851	25	0	31	3	0	2	7	7
S100A10	8.023099712101407	8.151113397223497	310.10822982079884	0.1709711929264653	-0.06516279087906604	-0.01103920888996993	0.9356024288625927	0.9850523277239019	0.9881564753378228	431	305	313	387	117	282	278	337
RAPGEF1	7.625316596614584	7.676282047731232	219.61291100254365	0.17104822419808607	0.16940386429706464	0.027811407787365544	0.9130144646250604	0.9431001616598594	0.9742099392294851	607	64	437	332	74	167	244	316
MOGS	4.6330057553176065	4.843554094018277	28.712004062699503	0.1710694596979973	0.21227278651018078	0.018566404243667067	0.9447909242762319	0.9522704428871582	0.976759612348087	87	4	38	67	10	22	27	51
PSMD9	3.1388188473173027	3.343428131332409	9.207267565067877	0.17107825343073474	0.19714701102350185	0.012237092117080153	0.9523103529478233	0.9639838599603716	0.982573282682392	20	4	12	19	3	6	12	13
SLC6A4	4.192853223189342	4.995329716896434	32.597784200014615	0.17110568457400435	-0.4586148174199177	-0.014625377886229645	0.9786531887845735	0.9416814427546111	0.965923772396344	69	17	164	3	4	7	51	24
ABCA3	7.7717807632595415	7.869755418904753	253.6240096652523	0.17114751421800964	0.056212481080654166	0.003373414094227696	0.9347857890188003	0.9865786664502585	0.9975093858759697	602	186	199	376	91	162	324	304
DENR	6.184066101879691	6.234651905897694	80.77823605573015	0.1712475135349127	0.08052720501161252	0.009538941934100738	0.9185310962283336	0.9780100895326064	0.9905903965004156	137	40	87	127	53	88	71	88
PVRL4	2.4304480136807487	3.175784520857643	7.915226319833722	0.17131806031962554	-0.575743679048175	-0.015643143036639034	0.9758034836235631	0.92703187131447	0.9589462424309738	4	4	3	47	2	2	9	8
WDR12	3.6152649731995927	3.926275606306707	14.4087036849372	0.17140579586837304	0.25659285982237473	0.014658692097099689	0.9612777809823939	0.9547285599218504	0.9789740599100945	41	5	10	36	4	8	10	34
C9orf3	5.548559424978683	5.7386015424491665	55.29413663404322	0.17146691903898198	0.10709008374773836	0.009549417670996239	0.9434386039904904	0.9782569264691772	0.9900688364323167	230	8	66	101	19	56	57	65
MALT1	5.058112402667607	5.136476879340837	36.5078133174417	0.17170109198985956	0.1324555350703486	0.015101049801519453	0.932244767552663	0.9634179686335449	0.9860802660642118	53	18	80	61	12	30	44	43
CYP39A1	1.1672891922641404	2.001544744497304	2.676482075535819	0.17176987311008063	-0.09252026431090699	-0.002434300256379017	0.9785931199476093	0.9934271436513021	0.9933217243640388	7	1	0	7	2	1	1	6
SMYD4	4.146829888926869	4.401273500349216	20.482237823523555	0.17177470464054365	0.19310198592818104	0.015010785186847989	0.9472771968139981	0.9609826692171735	0.9819992286660378	58	2	42	43	6	20	22	28
CPAMD8	4.635602406927253	4.842677555371013	28.782928198787687	0.17180274513467678	0.1266245419772469	0.009619248587342545	0.9444675923436823	0.9764854726589066	0.9900688364323167	46	5	93	53	8	29	30	35
SACM1L	5.716002270484564	5.806502446561337	59.13219677778894	0.17192667368379275	0.10422248515951005	0.010984014697790048	0.9307541261017812	0.9751302556517787	0.9900688364323167	100	14	131	76	40	44	72	72
RNU6-487P	2.1729660008413743	2.7003037640285577	6.407640047160155	0.17194414957896134	-0.6913932938939118	-0.019977635147314612	0.9756107188843495	0.9148373412210936	0.9364205276454023	2	8	3	11	5	5	4	3
GYG1	4.747134669332324	4.843384285921468	29.412333308030025	0.171994893765144	0.23925543297874052	0.02824555219167583	0.9354461179817154	0.927020749902549	0.9688485710675017	71	14	44	44	9	30	42	25
FRYL	6.999893699562389	7.088425099663497	145.26881275452354	0.1720046869403414	0.13445199772387947	0.016506464644115055	0.9286534526617484	0.9623337538152712	0.9852350793780235	315	26	359	252	60	150	141	175
ZNF483	3.1123280043273804	3.7247185478426026	12.226717387655597	0.17219811418762462	-0.26280442790050385	-0.0114260589154754	0.9720600713142783	0.965199662996209	0.9818146729566929	11	6	47	29	0	11	7	16
ARMC5	2.120995571370101	2.8933853097768556	6.115528339306129	0.17222939029151882	0.039720553014622545	0.0010615545890827057	0.9756107188843495	0.9971465685084713	0.9976044585398781	30	4	3	8	0	1	10	9
TRIM69	5.163477064505826	5.2508570438483755	40.0340848507499	0.17228399073580183	0.0306092238971877	7.905595289103535e-4	0.9383031908439616	0.9947626505086482	0.9976044585398781	44	25	86	63	15	35	42	44
TMEM106B	5.925976259459465	5.999925254029006	68.88121060422417	0.17230285508110157	-0.006901295040680032	-0.004226308162794899	0.930061397647959	0.9982379507627117	0.9965637962070666	101	39	78	88	52	54	81	68
SLC25A3	6.548198005103152	6.608939552025665	104.99458570106492	0.17230953213122638	0.0814890456710436	0.008626971967472079	0.9237277714076582	0.9782569264691772	0.9905903965004156	190	48	101	168	73	102	81	144
GNB2	5.588524692846911	5.697724196027018	54.1289115142856	0.17277895887413508	0.22462190611103539	0.02765420771845982	0.932244767552663	0.9296672284270353	0.9698408308810381	145	20	103	90	11	54	74	52
RTFDC1	5.666168407365613	5.7110881128204944	55.599375151181214	0.17284171998311462	0.10336406128612029	0.014950214052361572	0.9172636276224087	0.9710344330617244	0.9881564753378228	100	23	91	68	36	56	53	64
SETD2	7.816661266545727	7.849862543814232	248.23160138131004	0.17311982085893562	0.1626224843307668	0.031159666503014355	0.9008698071002033	0.9412474903682525	0.9730289832857376	552	73	540	400	94	232	263	312
KCTD15	4.381910249788451	4.566451656570196	23.482805952278934	0.17319738211932686	0.1830596423875506	0.014958136082707501	0.9437217315111825	0.9603180428480673	0.9819992286660378	92	6	36	28	7	23	31	24
ST3GAL2	4.615442005734749	4.756268623758837	27.456209792118585	0.17319850556721308	0.21121453953889543	0.020897995741237588	0.9395913364193762	0.9473204396920305	0.9748426156258029	50	14	54	48	6	17	28	49
ZFP14	3.5990159870522076	3.902148476233743	14.386402146630966	0.17336412279887137	0.025122309283410745	1.6898999560102386e-4	0.9576004314268926	0.9971465685084713	0.9993360539551887	21	1	33	27	11	9	17	19
MAP3K12	5.005011767504051	5.242924278275122	38.57552435619719	0.17357758617961652	0.17026068581797027	0.01498907558799241	0.9470250553737288	0.9637911786279653	0.9824022474718603	106	3	67	87	16	31	36	64
MPP7	4.698217122183282	4.777958977957246	28.490904801686693	0.1736143130084243	0.08726026805544954	0.008644606024740119	0.9365663495432168	0.9802779061621221	0.990542399310461	44	16	56	32	14	27	34	26
BRI3BP	2.9042283597311047	3.306488207188571	8.878151933912765	0.1737039388003776	-0.11715947377352072	-0.006012842335613898	0.968642674540036	0.9835779031279954	0.9900688364323167	34	5	3	20	2	8	6	12
CCT2	5.816784926931271	5.864554338629998	62.05080783042748	0.17392533964176804	0.1257184124008625	0.01810770161197733	0.9172636276224087	0.961366519646774	0.9824080596577094	112	36	75	99	29	70	51	73
COL15A1	6.529102591510027	6.712122999402993	113.06673476173863	0.17412795301518239	0.213215912399164	0.01540687956436009	0.945620397310892	0.9525087692887306	0.9819992286660378	245	55	82	118	82	198	62	92
CALHM2	3.5159201177499826	3.66892996342427	11.965266272174743	0.17418433630739225	0.20482765962907123	0.015381363554376921	0.9434504506227922	0.9572554547896504	0.9819992286660378	28	4	22	17	5	12	11	17
YKT6	5.460528426391017	5.531526227501981	48.24106156481913	0.1743394938492707	0.1755555025797915	0.02371449388810319	0.9229891174980934	0.9446623480173382	0.9763292336068702	128	20	58	95	15	48	49	61
C19orf25	3.2355452146907195	3.5958254410116504	10.93576200835839	0.17458209273970618	0.269678210404648	0.015090368378762624	0.960303948991793	0.9537044500580352	0.976759612348087	30	4	17	24	1	6	10	24
SEC24C	5.693298339463111	5.806981407201146	58.50113159245614	0.17488548795068318	0.21681419995661444	0.026392948357039796	0.9325419106795169	0.9344334600613747	0.9720863937311077	134	22	116	114	11	66	47	83
NCSTN	6.049927892582207	6.16745266829149	77.7797672054013	0.17491247777600935	-0.06191596604996829	-0.010508817533448908	0.9391952952978686	0.9857508213158932	0.9887614540848269	117	58	60	104	52	86	64	69
TMOD2	4.641097439132692	4.732271119092309	27.86357452018522	0.17502694163599067	0.003681316745302255	-0.001186707990981306	0.9391952952978686	0.9998111039895313	0.9976044585398781	41	15	34	37	21	27	20	35
ARRDC2	5.787976551975959	6.126062152372741	73.20733279164841	0.17506962898110706	-0.01028048424108224	-0.0010300185860360985	0.9560193652586135	0.9982488881552635	0.9976044585398781	123	11	338	62	20	85	39	99
FAM214A	5.694391928318134	5.77487053017917	57.878835110867286	0.17528578107419593	0.10538501649924527	0.010788646484681792	0.932244767552663	0.9734427615291523	0.9900688364323167	71	24	145	82	27	39	70	76
UTP6	5.515930853154736	5.590752062813952	50.20897622576254	0.17543053377062312	0.2010188012922727	0.027576430048772298	0.9204463187437406	0.9315200764887828	0.9727746916280945	125	15	64	109	19	55	48	63
PFN2	4.4942124409097115	4.589371710483903	24.764796081892325	0.17555376951587348	0.04466832264065365	0.003330108069482536	0.9396068321615777	0.9915660938410747	0.9975093858759697	65	13	22	33	14	23	24	28
MATN2	3.7159820906850407	3.8794271834576	14.194019871302798	0.1755895360578292	0.12541748737045594	0.008500503106821194	0.9470250553737288	0.9773113128212235	0.9900688364323167	46	6	20	14	6	12	13	21
TRAM1	7.82774056112115	7.924805018904877	264.62352179106387	0.1757176945325512	1.0200971764028985e-5	-0.00420675541697908	0.932244767552663	0.9999697114705983	0.9962183897486692	425	180	227	299	185	187	315	294
CD2BP2	4.980000613032103	5.0920222008260785	34.87379646104958	0.1758382612326819	0.22155285712586906	0.025283580787042518	0.9330379466693071	0.9350681960131557	0.9727746916280945	68	10	54	85	12	26	35	59
RPTOR	5.315611341472264	5.506834320760563	46.69007724688131	0.17590248864547567	0.15812646827416668	0.014413296687699972	0.941663704794914	0.9639838599603716	0.982573282682392	164	10	53	115	10	49	41	65
AFG3L2	5.61716988353896	5.753298603963472	56.305412122972704	0.17590587828863036	0.16539031527885753	0.017389786489258034	0.9383031908439616	0.9572554547896504	0.9819992286660378	175	24	72	111	10	39	67	82
GPALPP1	4.985116367568108	5.106927338533964	35.85024114860028	0.17604436375894236	0.1656443431310861	0.015239685145009667	0.9396068321615777	0.9603180428480673	0.9824080596577094	51	20	43	82	13	32	22	64
TRAF2	3.0237825332183585	3.598868728409921	10.800590160556643	0.17608450005325077	-0.059281448172487414	-0.002726477218602081	0.9695557841797435	0.9943149313723668	0.9962183897486692	50	4	12	23	0	6	14	14
TOB1	5.218737235614504	5.286211102308776	40.660686144930565	0.17611623897517287	0.17862568289076508	0.023877005184922584	0.9246248306871511	0.9446684834330631	0.9748426156258029	62	16	81	69	18	28	54	52
RNU4ATAC	3.9765286810402514	4.554640236322258	26.51841461798159	0.17630203277048176	-1.0703853934684118	-0.04081408163627137	0.9695557841797435	0.8224385529844168	0.7789118939365691	18	44	8	22	18	14	11	18
COG2	5.024926354745006	5.105351515617209	35.51292196722402	0.17641227978051868	0.15595771364129996	0.018655289234439952	0.9301438612028644	0.9548306316516724	0.9819992286660378	98	12	38	63	17	32	35	49
RPLP1	8.54250344555865	8.6627384149489	441.66181590035285	0.176681542006588	-0.042460358745646826	-0.008649776633180005	0.9391952952978686	0.99219890182703	0.9900688364323167	898	290	315	408	332	404	395	497
KDM2B	4.817974308180474	4.992105768407673	32.34020756703499	0.17670790615522555	0.14656110875935974	0.01248683361414619	0.9410513657958138	0.9686688233102128	0.986611169082293	126	13	45	42	6	36	32	37
B3GALTL	3.162153156043645	3.485578122231312	10.637085106883912	0.17733918889844702	0.6597772538659796	0.03603791190451473	0.9635685139490122	0.8621762104186996	0.913177345364457	18	4	12	14	5	20	16	3
RP11-440L14.1	2.5501043828683376	3.296111736458286	8.746676661835833	0.17744139393715758	0.2544409252294149	0.007900890667354029	0.9747825895051179	0.9726730263218574	0.9860166133634335	8	5	29	13	0	1	17	13
PAAF1	3.5434361317707013	3.7465434054624662	13.183545622974544	0.1774423362322246	0.052501384151288785	0.0024261835885750556	0.9521219607465171	0.9932189826647789	0.9975093858759697	16	3	19	24	12	15	14	10
ARSB	4.71236641731428	4.863292786320254	31.170614945338237	0.17744687294367525	-0.19893632895538546	-0.01947732415261557	0.9447226514064223	0.95953899360372	0.9727746916280945	52	25	25	30	24	28	22	32
SDCBP	8.233282973147654	8.421263538185022	374.19073103576363	0.17751908142500436	-0.13899347141061144	-0.015274032484371997	0.9436337532383853	0.9749592937236112	0.9819992286660378	272	177	507	391	406	376	306	355
TSPAN4	4.345506489502997	4.571264999109664	23.892861401373917	0.1775319834658812	0.03655728075277638	0.0013316412875647985	0.9497056222862423	0.9954960945829185	0.9976044585398781	95	14	31	23	4	17	26	32
TBC1D9B	6.767648459208055	6.87304757917897	124.63013477847345	0.17760022873615583	0.11968985843624154	0.013400871213258137	0.9307500757883652	0.9710344330617244	0.9881564753378228	442	42	161	242	27	105	135	163
DTL	1.617241216797736	2.4388089527885155	4.290494264065901	0.1776509344895699	0.383133569892869	0.008006442709652742	0.9762570621042971	0.9623337538152712	0.9819992286660378	18	2	1	2	2	11	1	2
ZNF106	8.090769033576183	8.13429323406151	302.9351575017813	0.17771493990062823	0.1607446502812769	0.027567938665754473	0.9056126704125134	0.9462300181188291	0.9742099392294851	803	75	497	451	158	327	336	305
IL20RA	0.3327544838307527	1.63409094074492	1.5015828016202024	0.177857559777656	0.11550771342081463	0.0023232599389175256	0.9793073018897606	0.9942090027896434	NA	0	0	6	5	0	4	1	0
DNAJC9	4.176367757665924	4.375368872140536	20.24236380499893	0.17797513880536975	0.23353197652356447	0.01978363594722392	0.9415176067371352	0.9464504735095137	0.9748426156258029	61	3	32	40	7	24	20	25
RPL10	7.776849724214673	7.812404684223789	243.48577955462974	0.17806389563612238	0.1378467723337786	0.021741525823649247	0.9040083435256325	0.9535608908066889	0.9819992286660378	436	128	356	278	139	264	202	306
MRPS11	3.7370656643501277	3.954069884446204	14.9527314534571	0.17807483309183822	0.15515538930892867	0.011014850796723208	0.9469840772251717	0.9726730263218574	0.9881564753378228	41	2	23	21	10	11	21	17
KCTD5	3.9751867975869533	4.122268243513111	17.589555112143472	0.17809030602367007	0.16163277964797315	0.012443486468699833	0.9447226514064223	0.969555288863637	0.9857517218777695	32	12	18	28	7	23	10	22
ACADL	3.158234409614331	3.4356254515323226	10.702369592467981	0.1781543005542099	-0.20053494256458604	-0.01127919333296882	0.9618226515727586	0.9726730263218574	0.9819992286660378	18	11	5	20	4	7	12	9
OSCAR	3.028568817312876	3.482333750909262	11.363183692433456	0.17828800500604253	-0.3841090564797338	-0.016625909683002447	0.9734875592391871	0.9490058480952869	0.9626908821140645	3	13	20	16	5	10	3	14
UBE2Q2P2	2.8439059621209015	3.3495455104751435	8.66349760018277	0.17854701143336427	0.19403795026645662	0.008837845505700092	0.9649855326496306	0.9751943308772618	0.9866097180319179	38	1	13	16	1	4	15	12
ATP5S	4.127286749677923	4.332257434088895	21.014667399014357	0.17857789438748414	0.1564294709608101	0.00798684544476768	0.9531880190895792	0.9751943308772618	0.9900688364323167	23	17	22	30	10	32	20	10
C16orf58	4.576184501712364	4.752008340429881	26.90313790293058	0.17858250437442771	0.27620628460889524	0.02662291083616263	0.9395661908307811	0.925149054429957	0.9665315671765078	79	5	47	46	9	22	23	51
KIFAP3	3.8538030766086844	4.030103846333151	15.692406369559821	0.17859520590994246	0.2105406813840505	0.016330002095310936	0.9431804489367942	0.9537812385810855	0.9819992286660378	47	4	18	31	6	13	22	18
POLD1	3.7244445198596874	4.088987616259862	16.001095219003474	0.1786139584477877	0.1932313465304877	0.011892369542788531	0.9563195525242772	0.969555288863637	0.9824080596577094	71	3	20	29	2	18	23	13
SP4	2.837671600497455	3.6186129887033927	10.84972494729899	0.1786142795997837	0.18298760457842694	0.007309772020608906	0.9730154560354022	0.9800662068914024	0.9881564753378228	21	0	46	14	2	2	20	17
STRBP	4.105015558726019	4.245417507850139	19.00025312366196	0.178773613865716	0.08854449894585587	0.006544898098968437	0.9402025992675348	0.982083854797053	0.991307880293085	30	12	43	25	5	14	20	26
QRSL1	3.2909755595719874	3.594500153964074	11.053779986377501	0.17883107144074317	0.32329575574975594	0.018573015943402146	0.9540190219349358	0.9407883517926798	0.9709866217007579	19	3	20	29	2	19	10	9
PSMA1	5.017859465497523	5.094355487971968	35.57481676302136	0.17890653997578268	0.15034674761232844	0.017652257413886124	0.9288085506734906	0.9583824034541938	0.9819992286660378	50	12	60	63	22	43	32	37
PDE4DIP	6.5843726038174895	6.647893305880739	107.0937243942297	0.17935968072453076	0.14542860281946945	0.020096379650710153	0.9172636276224087	0.9545945064678593	0.9819992286660378	317	35	162	113	57	76	124	150
TMTC2	4.540492786684014	4.650525374854504	25.744417255218707	0.17971669897559758	0.07340290854322759	0.006128982900782988	0.9365175561590083	0.9827944233360043	0.9928057668653939	44	7	53	30	19	21	28	31
PGS1	5.621966854888593	5.743895560915086	55.66775494964725	0.1797683447999596	0.2145621078937688	0.025297929437847977	0.9302303722832768	0.9402186463528707	0.9727746916280945	151	11	85	127	18	50	52	88
SLC23A3	1.1845387758304269	2.033836262399519	2.7079906481064384	0.1797858156112667	0.8649442356072087	0.01733436131217118	0.9730154560354022	0.8944217360154032	0.9409602791803364	3	1	5	5	0	9	1	1
SNAP23	6.204755551768112	6.278758771788986	82.74820754600589	0.17985035675478736	0.12744323220657167	0.015279743301934857	0.918479384346213	0.9632860827267492	0.9862201563789315	117	22	161	134	56	84	66	114
FBXW5	4.697464560869203	5.0863930494354275	34.079223334740746	0.17987740352372025	0.016411475908136082	0.0018731388516205608	0.9585077559026149	0.9976381557680465	0.9976044585398781	185	9	33	56	3	20	40	50
CNRIP1	3.785397181108689	3.9590598368488354	15.492606636913878	0.18002256583904738	0.03480272223656513	0.001473998735336153	0.9456010294340774	0.9956481308188948	0.9976044585398781	25	4	28	17	14	14	11	22
SCUBE1	3.677618752730503	4.0543635024525555	15.99225089887031	0.18007295589610053	-0.007441015400332217	-6.879953966918279e-4	0.964585368293182	0.9994541795405658	0.9976044585398781	63	2	36	7	9	18	19	11
TMEM8A	5.371528328497898	5.53869483914584	47.94598455137978	0.180216898132503	0.16907955026888133	0.016042291994469386	0.9391952952978686	0.9603657187521737	0.9819992286660378	180	15	60	89	9	43	43	75
RP11-6N17.4	0.16044053092403637	1.5667428112672748	1.482249786975558	0.18025201229253865	0.8869820033880389	0.006949057512736282	0.9793073018897606	0.9228651678029604	NA	1	1	0	5	0	0	0	7
TMED3	4.754714881271995	4.8799543180357166	30.162234215152438	0.1803125328227441	0.08594268492436398	0.006753444237560885	0.9391952952978686	0.9816392215112903	0.991307880293085	62	15	27	81	9	28	30	37
TSPAN7	3.78639239744294	3.934490288789082	15.612871471520505	0.18035351968043056	-0.10278419463003498	-0.008608563726236739	0.9497663771837604	0.982083854797053	0.9900688364323167	15	12	27	19	9	12	17	14
GFPT2	4.714196758667182	5.00789552504146	32.21558802337114	0.1804632868281514	0.21595018343382982	0.01658835036863699	0.9481055579974144	0.9572554547896504	0.9783947411517734	73	6	60	96	4	20	34	60
NAP1L2	0.7137998615259276	1.6953689656055206	1.5706386461151327	0.18059728104487063	-0.15456280945901935	-0.001241743087330573	0.9734875592391871	0.9864382334412433	NA	1	0	6	6	0	1	3	1
FBXO18	5.772147979565313	5.8318956100734	59.69217667188871	0.18084489782048732	0.22364337048139724	0.036190991952692576	0.9110693836852174	0.9172077733503656	0.9646234440255953	133	18	112	108	21	59	57	85
SETD3	6.121583378581066	6.177292005248359	77.06642549607066	0.18088788009562728	0.1675127955775707	0.02437435418813225	0.9157481892908538	0.9451409273164205	0.9753197411065034	204	36	105	88	35	57	109	84
CENPT	4.705914850866563	4.969397480721523	31.34419792114504	0.18089274977875147	0.15848548254499428	0.012327420284497657	0.9462136041268239	0.9718860612964091	0.9852350793780235	141	6	51	41	6	21	38	48
SUPT5H	7.343386239507467	7.378717018008319	178.63844370067827	0.1808928998350002	0.1992826629023281	0.03952608394912951	0.896790178896563	0.9226132451016565	0.9626908821140645	432	54	262	306	85	157	161	279
SORL1	7.425173385731524	7.585397464418009	206.58997572462752	0.1809013598835375	-0.017245526637332646	-0.004117557451441448	0.9391952952978686	0.9971465685084713	0.9960612532412075	275	71	812	216	61	178	172	276
ACTG1P3	0.4808075552229311	1.8407267350816157	1.849763922949332	0.18098557652708722	0.15883569093286873	0.0031260361374828246	0.9787176314043246	0.9897781365502123	0.9900688364323167	12	0	0	4	0	0	6	1
CXorf23	4.822613008905174	4.980212059680342	31.926296314093573	0.18138745935147993	0.27045158613116754	0.02810389261689763	0.9365175561590083	0.9239212717276148	0.965923772396344	98	6	55	54	10	35	44	30
AC009120.5	2.947645776152168	3.3347990409518844	8.755683454599378	0.1813981682714942	0.18782502165393009	0.008728921850297586	0.9603416201798531	0.9740570340891639	0.9881564753378228	30	1	21	9	3	5	9	17
AGGF1	5.463365812600214	5.570200156024608	50.08158594897177	0.18146752248061884	0.09585416003480632	0.009097776792701403	0.9286534526617484	0.9778693566588504	0.990542399310461	104	34	94	66	10	43	57	57
MIPOL1	4.109323432149406	4.353834061096974	19.94543958545978	0.18160859628995663	0.18451839831358768	0.014140486506187298	0.9458099983978031	0.9632860827267492	0.9824080596577094	66	2	27	38	9	17	28	22
ZNF135	2.5365163348184643	3.0099384306919506	6.588540972353744	0.18187171444659964	0.016857869238102844	2.797690356477349e-4	0.9643900628621568	0.9979754031947355	0.9981662486198777	36	1	7	7	2	8	5	8
RANBP2	8.253064156781143	8.266847056352692	332.8679237573567	0.18188810452422433	0.18109290277069667	0.046394402796795575	0.8768620778851792	0.9239212717276148	0.9591419995909994	650	124	643	503	146	300	388	398
TOMM34	3.5955981381408684	3.9607529379821904	14.755035395639402	0.18208331975049993	0.0021107128765472127	-7.933406898079899e-4	0.9600863433543932	0.9998111039895313	0.9976044585398781	45	7	12	44	1	14	13	19
ZNF836	3.109615157438878	3.46568351328014	10.026939248567677	0.18216479294636492	0.19600514801136498	0.009679217086008223	0.95897557230562	0.9724217652044193	0.9866097180319179	19	1	27	12	6	5	9	21
EYA4	2.146751869632909	2.6919611224937445	5.275077294246457	0.18229166085385096	-0.06470477246973438	-0.0031784560243188183	0.9674784770362737	0.995048478686596	0.9943582299093416	8	0	15	6	5	3	4	9
PCMT1	5.038055809731457	5.107255600117135	36.28873102285077	0.18231605232051262	0.08463352288072962	0.009424679306487719	0.9256478795816965	0.9794650947998564	0.9904613765367408	58	17	54	45	25	30	47	34
GNAI3	6.716892209832687	6.769096358038899	117.41411839416791	0.18245689029005852	0.09242414443632947	0.011291924855046015	0.9110693836852174	0.9751943308772618	0.9900688364323167	156	43	183	184	86	117	124	122
MTUS1	7.3542579602192255	7.414523603529237	184.58222768537894	0.1824965402817696	0.07215145316369753	0.006829188280642541	0.9167051890284755	0.9811977206084834	0.9935141567755144	227	89	199	371	120	188	189	188
SLC41A2	4.608333899904246	4.74873873407831	27.823204505014036	0.1825081226242218	-0.007946719760658708	-0.0030726080281508867	0.9396884768703159	0.9982488881552635	0.997377609243983	33	20	34	69	8	21	31	31
MDM1	3.345795543553166	3.5672475126983114	10.945429991459285	0.18251243270969497	0.22312900909274924	0.014566302716414375	0.9465096802938495	0.9572554547896504	0.9819992286660378	29	5	18	18	2	9	16	12
ZSCAN25	3.110948272792668	3.670459954677809	11.838337715108011	0.18253038678494934	-0.0821982261715842	-0.004542251931025139	0.9686432241192088	0.9908748545036212	0.991307880293085	44	8	10	25	0	9	7	20
DKK2	2.4602073967424536	2.795335575407004	6.132033597409591	0.18304940080519788	-0.027257798296315	-0.0016029232863624308	0.9655829329454325	0.9976381557680465	0.9975093858759697	18	4	4	5	4	3	6	9
FLT4	4.925658266059627	5.394259346159907	42.68527674799754	0.18323203233076363	-0.05279073529791932	-5.584536877423858e-4	0.9601645370398104	0.9938297737696401	0.9975093858759697	112	2	183	53	7	41	42	47
TMEM176B	5.628033329390032	5.764354873696701	58.81105591835982	0.1832467120071114	-0.16718116586365056	-0.01960714089538512	0.9396884768703159	0.9623337538152712	0.9742099392294851	48	49	88	70	37	48	58	53
MTATP6P1	9.240909253219664	9.688438461456608	908.2850335197654	0.18327021870421248	-0.5143174038735112	-0.028429656611650374	0.9615670951264879	0.9107511464892623	0.9362826779970257	778	1086	535	352	784	750	616	738
SLC24A3	2.3011962012277567	2.8296469224679957	6.0263957670080925	0.18340438650073665	0.15729355986840196	0.004670672248090587	0.9698173588136703	0.982083854797053	0.9905903965004156	18	4	2	13	1	10	2	7
DDR1	5.209230814724532	5.293317570958404	40.95229629295643	0.1834178787532429	0.1349819521297318	0.015864987311972653	0.9234735347696104	0.9632860827267492	0.9852350793780235	79	24	51	86	11	42	41	47
DPP7	4.947296975438232	5.211634673256478	37.64877979139869	0.18347707411723824	0.07173042116110888	0.0053073375542027346	0.9469840772251717	0.9872064341968825	0.9926873515461185	173	4	60	41	15	31	37	54
TMPO	5.870186646914282	5.956761300571579	65.94908119277893	0.18366619119661398	0.14982578617607462	0.017218141515732123	0.9229891174980934	0.9572554547896504	0.9824080596577094	98	39	137	105	17	63	87	59
MARCH8	5.1816191339979145	5.2560981089865395	39.62218707188561	0.1836980839336783	0.26366828929350306	0.03695389443742391	0.9172636276224087	0.9101951778689908	0.9589462424309738	91	15	66	59	15	51	30	52
TAF12	4.381141969195537	4.548251640335628	23.55810308747003	0.1837556402206592	0.3630456791500728	0.03432554004612464	0.9396884768703159	0.906299907372842	0.9504451022556415	42	5	41	41	12	38	26	16
ZFP30	3.809333364091353	3.990779708160507	15.598199870428301	0.1837579811818677	0.10200312705409648	0.006435496049685399	0.9459834469469967	0.9820803436337098	0.9905903965004156	18	9	27	37	4	12	22	15
UPF3AP3	2.1944440676360983	2.8341384127883815	5.588501105811594	0.18379053216839342	0.0643098878931202	0.0020543489351997784	0.9698173588136703	0.995048478686596	0.997377609243983	24	2	13	5	0	2	8	9
ARID1B	7.261454104681201	7.315146307843753	170.52353617853524	0.18388374422096937	0.1959371003296139	0.03302768182582021	0.90536844321902	0.928361615187122	0.9688485710675017	400	43	350	292	65	127	201	243
PVT1	2.955117986850319	3.582143929856886	10.483376488130565	0.18389098139067223	-0.1056849885207947	-0.002972105618313631	0.9673554351412984	0.9873716764068236	0.9955262211088176	31	1	7	49	1	13	6	13
MSRB2	3.422819260146653	3.6423809969928085	12.010508966065299	0.18390959038111632	0.09180840066139985	0.005103639495633418	0.9531880190895792	0.984256125947396	0.9917941995630681	35	4	11	13	9	6	16	16
METTL5	3.951225070015625	4.081142059141744	17.077312418631674	0.18396893275877954	0.06797293696921738	0.004963704966989077	0.9417345086510089	0.9873587227881563	0.994180659546559	35	7	15	26	13	19	17	15
H2AFZ	5.2535651341338285	5.301424736580663	41.28717531695728	0.18400979333026907	0.15434659575739998	0.023509248982975343	0.9133096657379296	0.9502882173135608	0.976759612348087	83	18	50	73	21	38	49	45
BCL2L13	5.737822111034759	5.833341467144062	59.75260222207949	0.18410947534805194	0.21987980679025998	0.029783446226674424	0.9190219502175779	0.9278892551514554	0.9698408308810381	141	11	101	112	29	66	73	58
PACS1	6.6248686817771345	6.705760676321058	111.40421736805774	0.18459437255265682	0.14320099393792032	0.017751393364354058	0.9172636276224087	0.9579186071752213	0.9824080596577094	308	55	218	131	26	86	118	160
ACTR8	3.863413746179534	4.117702787411501	16.819669722700457	0.18464927029823033	0.2733192379215086	0.019055646057950598	0.9501529041639702	0.9453047882886668	0.9732619247751377	55	3	22	21	9	7	23	30
TRPS1	6.491417288548683	6.550205351743303	99.98818709565272	0.18470343098254444	0.1635236963598001	0.024384349277600414	0.9110693836852174	0.9464504735095137	0.9763292336068702	223	26	183	126	61	97	86	143
ZNF334	2.790138321954689	3.553763066733566	10.391057303639093	0.18479604901733643	0.005977756244176527	0.0014372362003819694	0.9727154399836754	0.9998111039895313	0.9976044585398781	26	2	3	50	1	5	23	5
PRKCZ	4.753810146886708	4.928381617556191	30.624166111459786	0.18484167941593393	0.21077523504113968	0.0199457490942982	0.9385660744691583	0.9480800535528888	0.9761059658276979	108	6	41	58	9	24	39	42
ZNF629	4.7103824118198965	4.874198381264679	29.506858172239248	0.1851008471159242	0.2573148988050347	0.02520645384065382	0.9365175561590083	0.9298476877451326	0.9698408308810381	99	6	43	51	9	38	31	31
JDP2	5.941647998803593	6.058360633702039	70.09145776366607	0.1851568778008789	0.19253247916108193	0.022130714631410586	0.9286534526617484	0.9464504735095137	0.9751830776231146	230	13	104	99	34	89	63	76
PCCA	4.155343926442392	4.315014040614132	19.855765537669477	0.18539323784924533	0.2906129285818755	0.02588229662280683	0.9396884768703159	0.9267865202228942	0.965923772396344	40	10	26	39	5	18	34	15
MAML1	5.843161853129571	5.997914629850223	66.82971338605341	0.18540979493227183	0.17187320563034525	0.017163277386525556	0.9356923045890203	0.9572554547896504	0.9819992286660378	107	14	152	181	17	46	87	91
KIAA1586	3.6073369152916204	3.787014212403544	13.717182120303912	0.18548710534872534	0.06294591848236848	0.0031989780468236503	0.9521403390868625	0.9908748545036212	0.9969797305310106	13	7	27	18	9	10	21	10
ARSA	4.202028796468317	4.444343751430231	21.159440894639857	0.1856180805017778	0.25152087690592134	0.020348440039569936	0.941663704794914	0.9446684834330631	0.9742099392294851	67	3	39	41	5	24	18	32
RNPEPL1	4.965910174375144	5.201957584446053	37.348710439679884	0.18566810979849555	0.14884703797311966	0.01217103472872152	0.9436958058036748	0.9726730263218574	0.9860647953086276	154	9	37	79	7	26	52	47
TCF19	3.1092182085076217	3.500869744661892	10.98022239365093	0.1857900275892604	-0.3177272763255285	-0.015399277663028187	0.9699355656216785	0.9537812385810855	0.9700824968867031	34	9	2	19	5	9	6	13
MTHFD1	5.6203455724769915	5.697836353489048	55.20858844712218	0.18590134932009236	0.12422242368797554	0.013357662745502145	0.9246248306871511	0.9668958274330886	0.9881564753378228	126	34	55	71	26	70	45	55
MMP25-AS1	3.949697483761979	4.301554225651138	20.077196322762102	0.1861011061810033	0.24512628037812784	0.011035904935448723	0.9615670951264879	0.961366519646774	0.9824080596577094	14	15	41	31	5	5	42	20
SELK	4.036785934458479	4.205564937889878	18.72998496823462	0.18629813240074042	0.08335976679111812	0.005383627998705524	0.9416769295050555	0.9839910390823338	0.9926873515461185	27	5	23	31	17	14	28	15
MNDA	5.543759821869593	5.809891351345438	59.735943064427985	0.18629960643755314	0.0496315945387556	8.421944531556498e-4	0.9550257734900612	0.9934163142359341	0.9976044585398781	39	29	189	52	31	97	34	43
FAM135A	5.682796502302958	5.724485058388747	56.03105618077791	0.18659585329117684	0.17424765540322387	0.02868596785362662	0.9078898168244979	0.9407883517926798	0.9727746916280945	102	26	74	91	29	61	65	52
CCDC51	2.55084384830264	2.9976512305782483	6.468863538153229	0.18663672636648504	0.22493631560555985	0.009027164215242597	0.9608801334390588	0.9707818131103587	0.9860802660642118	25	1	10	12	1	8	4	11
ZNF134	4.0550665493733575	4.255177726850352	18.52716788187619	0.18668203905995828	0.3123350766873653	0.02646304297001311	0.9396884768703159	0.9236705457651657	0.9649044102243303	44	4	31	41	5	17	31	17
ZMYND11	6.432104608419458	6.498773624808985	95.93911158585149	0.18686255121723963	0.17588985475521535	0.025260038289454258	0.9110693836852174	0.9427113360617667	0.9742099392294851	282	28	196	117	34	88	109	118
TLL1	2.3467131424487757	2.76626237583194	5.854716013743642	0.18688690702556568	0.48946252043819155	0.017636166342155514	0.9662556848954404	0.9247938877254135	0.9626192397655716	5	3	11	9	2	12	6	2
ANKRD46	3.464779538879693	3.6541090278374817	11.89415680291193	0.18689356534148863	0.3132412247950364	0.022509781133700883	0.9438385094418452	0.9306330814894741	0.9684466526554376	25	3	21	17	6	17	14	9
COL6A2	9.449409040619223	9.519029276256143	793.2873568055261	0.18706605796420933	0.11378881772960898	0.014421099485929359	0.9119863034031777	0.9726730263218574	0.9881564753378228	2938	276	871	1159	294	735	673	1135
CLCN3	6.201630778340441	6.253298838416608	81.0078451063044	0.18708345291539277	0.18479899489447138	0.030889780124157162	0.9039433559655495	0.9316967996162439	0.9700824968867031	186	21	136	118	46	81	96	86
CEBPZOS	4.771930711492348	4.863892276346927	30.098859726646882	0.18730493541300666	0.09594534627074477	0.008887610608363065	0.9343949332636935	0.9782569264691772	0.990542399310461	35	14	46	66	15	27	24	44
SKIV2L2	6.435863950417955	6.462144879276299	94.06065188184385	0.1874308401880249	0.20080458957407146	0.04272096516105761	0.8894415996920043	0.9152909415756635	0.9603870559001683	188	41	162	146	37	102	101	103
FBXO42	4.892242157096722	4.994377968927953	32.55800541420372	0.18753019726258857	0.26254250539251783	0.03218441205422892	0.9246248306871511	0.9177635339054575	0.9626908821140645	75	11	63	49	11	22	35	57
HCG4P5	2.2702053790492873	2.784998927368865	5.536675968589869	0.18794620506400583	-0.16724577660457954	-0.006079481825534466	0.9674784770362737	0.9811977206084834	0.9900104509063293	28	1	9	2	3	5	5	6
COPB2	7.389474271694809	7.422803570118722	184.93886219030594	0.18844257086542177	0.1479510377317947	0.027002081492096725	0.8919103005045582	0.9475575799300008	0.975155054937113	358	58	259	292	122	162	194	241
UNC119B	4.408389449746811	4.49142517980349	22.972972778300978	0.18847659571209338	0.17642531991882338	0.01989355655810145	0.9304266705696859	0.9540806376772347	0.9785578665582727	40	10	31	37	13	22	31	20
UMAD1	4.344714010319742	4.506779243371853	23.521490418402728	0.18858339605198443	0.10360265019435784	0.006464286573615623	0.9436958058036748	0.9811977206084834	0.9905903965004156	28	11	37	29	18	9	27	39
ARRB2	6.407917690502463	6.504326389539803	96.81000502189929	0.1886173842771498	0.08296437666444324	0.007115647768579094	0.9251054077944441	0.9802779061621221	0.9913517746861905	162	32	290	91	45	78	95	134
PTP4A3	4.137485006697356	4.403615224173449	22.161220211781334	0.18865671830658512	-0.17581260089840786	-0.013896363229866865	0.9457359424965796	0.9726730263218574	0.9815453867241724	29	26	28	34	3	20	18	21
CDH5	7.6620676099708875	7.790874055752509	238.27243869414457	0.18865803899674857	0.04084571696091774	0.001976637168625922	0.9286534526617484	0.9925297263637471	0.9976044585398781	367	63	868	295	78	233	253	242
ZNF117	5.750774344289509	5.907568914056964	62.75311980597222	0.1887160943886703	0.1688112341542408	0.01713948582447095	0.9350299729260221	0.9584124049641335	0.9819992286660378	138	9	86	175	27	46	88	74
TMEM64	4.251334406168384	4.387300282380859	21.603837529826475	0.18877288097564385	0.03732061280431227	0.0019263421072029184	0.9391952952978686	0.994872358161683	0.9976044585398781	35	18	26	30	8	12	22	32
GRSF1	5.916466113832417	5.9593890105684935	66.22876138941514	0.1887787880066159	0.12193495967633022	0.01865774147832367	0.906092390894665	0.9613947077175852	0.9824080596577094	116	28	75	122	40	66	68	74
TRIM52-AS1	0.9271154216011863	1.7819262659495931	2.085572062252305	0.1888353476562068	0.03147341278742645	2.908241195990066e-4	0.9756107188843495	0.9976381557680465	0.9976044585398781	6	1	5	0	1	4	1	1
LAMP1	8.206558819472724	8.3553247019826955	357.52673392660057	0.1888495768264559	-0.06074652996329257	-0.010036428597918274	0.9366532867958306	0.9875318647931389	0.9896221101555701	415	270	274	417	274	363	264	406
CCDC82	5.8651023322624365	5.899486871811726	63.17520149349909	0.18893987801987047	0.17855874275647568	0.032608163239700734	0.8969250488896789	0.9298476877451326	0.9698408308810381	106	25	116	102	30	61	62	83
HNRNPK	9.035564991451468	9.072291963341	584.9974048109096	0.18912526789803166	0.14520049129452026	0.022621070168028192	0.8937870967473469	0.9535608908066889	0.9819992286660378	901	274	868	709	384	634	530	694
CBLB	6.650852215808522	6.715533125151549	112.63630369462338	0.1891685007492106	0.10672142228174017	0.01250965216688087	0.9157481892908538	0.971509169143171	0.9900688364323167	128	37	254	189	65	89	128	141
TNRC18	7.820076650641101	7.952068325473122	265.857344786395	0.18920347203590032	0.06215802817454768	0.00510249283734059	0.9365175561590083	0.9857414975429932	0.9955630945747783	903	98	480	490	37	221	259	358
TBX21	1.072639021263926	2.748417755156129	5.138503540371289	0.18969498241990224	-1.0945519309802074	-0.012385714919280113	0.9815019850780279	0.9028632305693768	0.9414204689464021	2	2	44	0	0	0	3	7
CCDC88A	7.311895534936339	7.351802999369711	176.62644981777646	0.18977334561325843	0.10821553201809696	0.015531718320987396	0.8993839974661509	0.9656430245157205	0.9881564753378228	374	89	201	208	110	145	197	216
HCFC1R1	3.3672360881091956	3.7329895264542734	12.234087840705781	0.18988192986067642	0.05876482213931436	0.00278489635004479	0.9585898140567911	0.9934123573319894	0.9972191002487463	56	4	24	8	2	11	17	11
ALG11	3.9056945908645275	4.018681598455501	16.333497005677163	0.19013103653157873	0.08173588518771607	0.006501118814218624	0.9395661908307811	0.9828025435914152	0.9905903965004156	22	8	21	27	11	19	14	16
SNX24	3.6080040506817923	3.933194112459846	14.495804728489123	0.19022717779161882	0.06286560255258375	0.002942556490122413	0.9550257734900612	0.9915660938410747	0.9970185019795518	25	3	11	55	6	7	21	19
CUL3	5.966881168269428	6.0315441408296575	69.34826269810152	0.19052527870757976	0.20104300665153388	0.028890861568918173	0.9130144646250604	0.9298751097392383	0.9700824968867031	112	22	100	136	40	74	50	105
RAB3GAP1	6.692103451853863	6.7571391463266295	115.59749165141488	0.19054330398426328	0.15966231029655084	0.023303003214774014	0.90756136369761	0.9487228249962909	0.9785578665582727	264	25	195	169	73	125	107	140
METTL14	4.988454477227448	5.131098899066178	35.6907839078613	0.1906520889290376	0.24368492086781687	0.02594799038069734	0.930061397647959	0.9298476877451326	0.9698408308810381	68	9	74	83	9	32	32	60
ATE1	4.755879392960088	4.861825437912451	29.84608202934386	0.19066420672881693	0.19273257158496193	0.021987074789406962	0.9252182185474855	0.9480561876738212	0.9748426156258029	58	7	53	44	19	23	43	32
STK26	3.9642114529549306	4.120095014714748	17.21075632343661	0.1908352465430082	0.1068589896740279	0.007904560679486727	0.9396884768703159	0.9802779061621221	0.990542399310461	27	5	19	42	11	11	22	22
CGRRF1	2.959761745613306	3.3907381958072023	10.101375384255075	0.1909340657426044	-0.40281088479289684	-0.017454410193833064	0.9674784770362737	0.9431001616598594	0.9626908821140645	4	2	14	27	12	6	6	13
RNY1	5.309886609565861	6.0412433169054225	73.71911958996935	0.1909579169078289	-1.258233243715236	-0.045581843934113804	0.9721176581086187	0.774017913730707	0.6932825441086226	12	92	66	42	88	39	27	46
RING1	3.79993260427837	4.071891069520406	15.91396998986865	0.1909883179797619	0.2299470543708701	0.01557109903000849	0.9455440610273395	0.9548306316516724	0.9816072362682602	62	3	27	21	4	10	23	23
UHRF2	5.492311427203455	5.568734577801219	49.75744482030187	0.1911598358730658	0.16381953308131764	0.020386834823208518	0.9157481892908538	0.9507662932945935	0.9819992286660378	76	23	117	79	15	41	62	59
GCSAM	1.924390228480659	2.5814611004333323	4.502890399140446	0.19124849260165425	-0.2078753559259471	-0.005663722347493892	0.9698173588136703	0.9785853838341247	0.9887614540848269	2	1	9	21	1	5	2	6
ZNF605	4.8823165550355085	5.137042045309197	35.843536313269205	0.19134446038314956	0.345505005796178	0.027450933103939517	0.9455440610273395	0.9178256467988519	0.9591419995909994	69	6	44	103	13	13	58	61
LGI4	3.2870475599289217	3.624872126665937	11.91212912996216	0.19157495811644212	-0.2892521387677453	-0.015685372497620798	0.9655829329454325	0.9548306316516724	0.9724058122903991	5	9	32	26	3	10	9	12
CPT1A	6.699268768191345	6.734542049614787	114.20037263782176	0.1917006816852653	0.15007704489978446	0.026322188389177013	0.8941735742992449	0.946585458891437	0.9761059658276979	230	42	208	130	67	100	117	152
CHMP1A	4.602051589685265	4.8702878552044915	29.781468372944815	0.19177321466020814	0.15891587363436965	0.011820344421182996	0.9459405830693531	0.9718860612964091	0.9865034746665438	84	17	53	45	2	39	29	27
AFTPH	5.211577181193208	5.305168493714613	41.29387222556986	0.19193906944160727	0.15800080231161992	0.017637080419923373	0.9228571876564903	0.9572554547896504	0.9819992286660378	73	11	90	49	26	38	55	39
RSPRY1	5.143258883941045	5.244593654226639	39.44911338229271	0.19194980551457896	0.13070055166754768	0.014253991190718495	0.9229891174980934	0.9664878955165255	0.9866063165492619	70	9	51	83	27	36	35	56
CCZ1B	3.1505466542467584	3.4740970001404317	10.169736344020208	0.1920878743061664	0.10485818887395056	0.00447044883062514	0.9535700580809198	0.9835514008475247	0.9930865998980168	16	1	31	13	6	13	10	9
THOC2	7.451754436010262	7.482734658810766	192.17546706087415	0.1924738588657937	0.1915435883798	0.04006580756360738	0.8852155100359268	0.9239212717276148	0.9626908821140645	408	52	347	326	94	201	193	234
TOPORS	5.482918098217977	5.5911529492765215	50.09531133812126	0.19251847617836698	0.21662626843187524	0.02726078927140449	0.9172636276224087	0.932419347010017	0.9700824968867031	99	9	102	104	21	50	62	55
KDM4A	5.446750644118769	5.5160348801683305	48.06299516594646	0.1925194444699137	0.13895555089684603	0.017581318832895123	0.9172636276224087	0.9603180428480673	0.9824080596577094	126	22	45	81	22	36	59	60
MAPK3	5.077802847751024	5.237502866531305	38.6514750977709	0.19251983081817184	0.20946439734011296	0.019683787755522278	0.9342164951891596	0.9475575799300008	0.9763292336068702	92	10	111	45	10	47	32	50
POC1B	4.3345405913000405	4.5108493555577835	23.130773190985813	0.19255366250133482	0.12388757201758725	0.008071676515539672	0.9434504506227922	0.9772173936719701	0.9900688364323167	26	8	67	26	12	23	33	16
PUS3	2.637216271914143	2.97298758965747	6.625449817188181	0.1925761001631301	0.2042274288488908	0.00855992596224998	0.9547926415965386	0.9724038539514301	0.9881564753378228	22	3	11	8	1	9	6	7
FAM124A	1.9425311168072572	2.599115870409031	5.259201691887731	0.19258750002267772	-0.36560592957667254	-0.01101236439604551	0.9698173588136703	0.9619930121898626	0.9742099392294851	4	7	5	14	0	2	4	7
PPP2R5C	7.157133361846103	7.220712640758568	161.2982724585982	0.19290511731485974	0.11525886624808869	0.013166722809467448	0.9130144646250604	0.9669704927576369	0.9881564753378228	173	91	303	232	81	114	217	180
UBFD1	5.288913228692787	5.390871754303572	44.07127931201448	0.19300053827461588	0.1369156722106643	0.013692061189134304	0.9318137286665915	0.965199662996209	0.9866063165492619	105	15	36	77	29	53	47	37
MYH14	6.608560863726046	6.6949550955257635	110.42417465291707	0.1930544492122026	0.16342711447802624	0.02060094064432748	0.9157481892908538	0.9522704428871582	0.9818146729566929	352	51	164	156	25	92	147	120
OGN	3.558496919078625	3.917160913566541	16.338549211829427	0.19308146847318572	-0.6072360270954764	-0.02910048261593337	0.9615670951264879	0.9005390661118124	0.9163599095093001	18	13	14	7	21	8	15	11
ZNF189	4.650179706790602	4.7622660382932995	27.858420741233964	0.19327610144287974	0.10805631605122298	0.00922136850088148	0.9327003873884128	0.9764854726589066	0.9900688364323167	39	15	70	36	9	22	35	31
MOV10	5.489688040157702	5.6102004618745305	50.73742785991123	0.19339362296072546	0.1840879618450414	0.020944298913115784	0.9243037883005947	0.9490058480952869	0.9783947411517734	135	19	66	121	10	47	53	69
APBB2	6.4339512953642055	6.532863409106102	98.10550821144399	0.19343674788059714	0.15793334181747798	0.018689016593583917	0.9172636276224087	0.9548306316516724	0.9819992286660378	332	27	203	109	30	91	119	109
NAF1	3.653373928757123	3.874773649009829	14.337711643816867	0.19346908554948278	0.2402746488113656	0.015153492215899232	0.948906519120344	0.9548306316516724	0.9800369588092149	18	4	16	35	9	19	19	8
MVD	3.397026983115632	3.777461638277816	13.737691276785336	0.19364383599824525	-0.187246750170812	-0.011157230556389832	0.9550257734900612	0.9764498799913791	0.9819992286660378	23	1	14	19	19	12	8	17
SLC36A4	4.667095809416459	4.815664048229205	29.308279948845517	0.19380673184528815	-0.04042839738677017	-0.006122655925277077	0.941663704794914	0.9934582186468321	0.991307880293085	30	16	79	28	16	17	33	37
RP11-159D12.8	3.153093610385927	3.441145991887435	9.870258533678161	0.1938691669130919	0.0951051359784206	0.004327099341011347	0.9501529041639702	0.984256125947396	0.994180659546559	15	1	24	19	6	8	10	14
CLDN23	2.04252906438941	2.3999057147258545	4.352199440124358	0.1942778766376297	0.08440339012695879	0.0027278223904573327	0.9615670951264879	0.9912089859300759	0.9959044980443545	5	2	5	6	4	2	6	5
ZNF827	4.200232181924033	4.373224643725896	20.33197759348903	0.19449357320707872	0.24140462281734656	0.021485556697180316	0.9385660744691583	0.9431001616598594	0.9742099392294851	59	6	23	44	6	17	18	36
RNU4-2	8.482574898992194	8.726662474730054	464.6569320250269	0.19449571201827554	-0.24410750372014986	-0.021302814802482	0.9434386039904904	0.9525087692887306	0.9682869765281205	342	480	410	416	326	368	388	485
[truncated: 5,882 more rows]
