# Supplementary material for: Genome-wide bioinformatic analyses predict key host and viral factors in SARS-CoV-2 pathogenesis
Source: Commun Biol. 2021 May 17;4:590. doi: 10.1038/s42003-021-02095-0 (PMC8128904; doi:10.1038/s42003-021-02095-0)
Supplement: Supplementary file 5 — Supplementary Data 3 [file 42003_2021_2095_MOESM5_ESM.zip › GSE150316_ValidationDataset/WithoutThreeOutliers/case2/des_Case/unfiltered/controlVscase2_genes.limmaVoom_unfiltered.tsv]

gene_id	LimmaV_AveExpr	edgeR_logCPM	DESeq2_baseMean	LimmaV_FC	edgeR_FC	DESeq2_FC	LimmaV_padj	edgeR_padj	DESeq2_padj	NegControl1	NegControl2	NegControl3	NegControl4	NegControl5	case2-lung1	case2-lung2	case2-lung3
IGHG3	4.665141443319739	8.148329895786276	303.09500498980753	6.5444617841010855	5.375389349120461	4.304994262012947	0.12879949094711043	0.13382868253059996	0.09905373147667777	0	1	37	98	1	66	1238	1195
IGHG1	6.715250374456912	9.9708676957824	1078.857997721028	5.6684020667137425	3.3586514479697085	0.01964030741860768	0.2456436858326138	0.5397575464946277	0.6932825441086226	2	7	539	1455	0	337	3967	3591
IGKV4-1	3.2736931766772024	6.135423398134569	73.24922657494923	5.665014895440766	4.543782318297632	0.024545838868277627	0.13829044928526374	0.14405801538070329	0.3718840966775108	0	0	19	36	0	25	267	300
IGHV4-39	3.063731804909887	5.784284187247975	56.961969184921514	5.592956821242195	4.81154603787109	3.809360064247493	0.12748336628311727	0.11516543792853517	0.11869615551680958	0	0	5	28	1	19	206	240
IGKV1-5	4.078961646217322	6.980283101688621	133.50471708274318	5.527477584569849	4.336516307045161	0.027735101182233157	0.20989914985697092	0.1688784594542111	0.36340310919486196	0	0	76	40	2	30	489	548
S100A2	1.902287196901422	4.084152325538617	16.28003674512288	5.418477069340041	5.191492704150557	5.050061571835162	0.009080527604729549	0.02285941391990483	6.2337055931369e-7	1	0	0	6	0	42	30	57
IGLV1-47	2.360838997815616	4.7109764983962465	26.031557703737363	5.393135377999926	4.650543521060057	3.8101885175267136	0.05413520127670059	0.09288834334599973	0.10065815853657546	0	0	3	14	0	20	101	87
IGHV1-69-2	1.6937376091640248	4.576566397171336	23.50376243468762	5.292302886993498	6.151746953952346	5.547832442961819	0.19723923041757868	0.03565819596709398	0.018487407398486394	0	0	1	4	0	3	93	103
BPIFB1	2.144823838314324	4.2888359536449405	19.126629704286408	5.191832073559609	3.684280941366814	0.02528328599751615	0.0607147868164251	0.23258821268315588	0.5346787379257748	0	0	22	0	1	41	67	29
IGJ	4.9555552909811595	7.309085448530266	168.66638201885007	5.124148348819867	2.9765622880264004	0.020768919640250644	0.22155592287927459	0.4267685146908468	0.7314140571346004	0	0	244	99	11	109	643	415
CLCA2	1.4967751617400011	3.6104353846838033	11.493756105568993	5.110525187663234	5.63017097511931	5.490298639290142	0.041605741977316126	0.03208864786618636	8.37136849694836e-6	0	0	0	2	1	42	27	17
IGHA1	6.123088179299748	8.695748617487633	444.8289494764959	5.095233810102019	2.6458098720125864	0.015790786372488017	0.36834991159903024	0.5801170245199397	0.8462489497948009	0	0	444	596	60	165	1383	1445
IGLV3-21	2.3818186197742537	4.911739758133694	30.277156120435855	5.0860170270966325	4.991157255516317	3.7525216609303196	0.19723923041757868	0.11516543792853517	0.10723556911092325	0	0	1	10	3	6	114	126
IGKC	4.798401436516721	7.254535570876863	162.05313250946938	5.081741476562987	3.184354221008761	0.021732784412995646	0.2342052066012532	0.3925709323671795	0.6733104861586412	0	0	128	170	7	68	568	535
SERPINB3	2.6069089342444127	4.683116615614837	25.600976993603464	5.053633522267255	3.6194066495269723	0.029437498534111213	0.05413520127670059	0.18763546142414841	0.4533625161695939	0	0	29	5	0	68	68	47
IGKV3-11	3.241954960808547	5.925369786431675	63.03081344651611	4.991399984021423	3.825040093600866	0.019792702655824113	0.24285540305719888	0.23258821268315588	0.5932324880959291	0	0	44	33	0	14	244	231
IGHM	5.225463010811614	7.303927836513837	167.9773390809082	4.928908364528741	3.3729728010560356	0.0380221394292441	0.23069718851702448	0.24564517048270013	0.40291552046388995	0	6	159	98	6	84	612	532
MIR205HG	1.771189400265637	3.796946532788255	13.169319952110522	4.927002347947138	5.603394501059314	5.491529438083547	0.014182025229361184	0.0108054252059156	8.757921852569987e-7	1	0	1	2	0	52	19	30
IGHG2	4.538085551789072	6.890598956336544	125.41139483219155	4.908863078878445	3.7982004612159446	0.037934826665365184	0.15022275569330248	0.18935329062866665	0.3243173578320152	1	0	56	96	4	54	492	409
MMP7	2.4278604333427563	4.985751660731866	32.212260531717966	4.845754955209484	4.837625709026962	0.03132937848699975	0.24285540305719888	0.14405801538070329	0.3314669046022826	2	0	0	4	8	4	132	117
IGLV1-44	2.8129152817675793	5.0665334373330255	33.84509884476349	4.822716603729877	3.6780581091238718	0.02580550757272071	0.13829044928526374	0.19536093720774553	0.5128800168648596	0	0	14	30	0	19	148	88
IGHV4-34	2.101922997401683	4.390355508311683	20.387620137007147	4.6973170062765695	4.205839328022688	0.03355594714117428	0.1606442704231921	0.15337492143239626	0.2990995065573104	0	0	3	15	0	6	76	81
IGHGP	1.9829888390977775	4.0439010047067345	15.654269638352563	4.570968281104941	4.381306927634022	4.093249244183863	0.11708383165706159	0.13382868253059996	0.0014230730002045807	0	0	6	6	0	7	56	63
DDX3Y	4.482802000500561	6.401880118136339	90.21012681644075	4.561333693068763	1.1359729253700745	0.007610745152036422	0.30496971287738406	0.8599847528943291	0.965923772396344	270	11	0	0	77	125	111	176
IGHV3-74	1.436530791531868	3.502577123734873	10.289050705680785	4.553646883680952	4.938567583683118	4.658104914545379	0.1098804328565231	0.11516543792853517	0.0013349770975024672	0	0	4	1	0	5	48	30
GZMA	1.7569790715370592	3.448650080047876	10.157509536046152	4.550837002895519	3.7998750128004937	3.226850642557296	0.071334831385492	0.2077764930598129	0.016802896450663067	0	3	6	0	0	21	22	29
IGHV3-30	3.0646906795158246	5.252263990162626	38.76592173014234	4.537540715097326	3.610807193418109	0.03288191279812079	0.22136751898042717	0.2077764930598129	0.40433920472507645	0	0	16	35	1	13	161	119
RPS4Y1	4.461241670930382	6.448163763396004	93.50767346337754	4.524070576203809	0.9246295552410488	0.0056931558039060685	0.3094432182025328	0.9008007953869545	0.9742099392294851	277	8	0	0	97	111	132	155
IGLV3-25	2.2758534327510733	4.166208809834051	17.196374580618365	4.486741756113318	3.7204443649218244	0.04290552189866594	0.11007284396350853	0.15435964008317266	0.28633036298386877	0	0	12	9	0	13	58	61
CXCL9	3.973241938621306	6.99869978862212	143.30721360888978	4.482365581659134	-0.4564369099109917	-0.0021315040611210737	0.2421013521094792	0.9726730263218574	0.9881564753378228	4	335	29	0	0	160	113	43
IGLC3	2.9708443775044175	5.147641633534324	35.8119767848368	4.474601514494741	3.1309451322836135	0.020152630120272845	0.22155592287927459	0.33118666895370175	0.6918453155626545	0	0	33	34	0	15	131	115
KDM5D	4.026052220369522	5.9280820840228445	63.48011319652592	4.4507514517534235	1.4738228289641286	0.010863654555858662	0.2706545995804994	0.7956335495865863	0.9410495034145131	267	6	0	0	23	69	102	162
SERPINB5	0.778299267513297	2.5269110769944265	4.513191115422678	4.402854039791145	5.525863934330263	5.376645108037547	0.041605741977316126	0.08851349950560844	0.0030469264157141837	0	0	0	1	0	10	14	12
FOLR2	1.8159640463422595	3.4407001604200023	9.967079308528863	4.4025428074381425	4.222503519372179	3.9146590957583047	0.0607147868164251	0.13382868253059996	0.0013349770975024672	0	2	4	1	0	13	29	33
TXLNGY	3.66619092472398	5.33107442681192	42.16577052833288	4.397225611314409	1.9635854680525195	0.01581314248591942	0.22155592287927459	0.6385643370281466	0.8898200201429309	75	7	0	0	26	55	106	72
KRT5	3.169016623944027	4.751507510754275	27.38839120118448	4.375774780752294	3.034027960551726	0.03717647637381691	0.11007284396350853	0.24564517048270013	0.5320989632454398	0	9	8	24	0	72	49	57
USP9Y	3.5826395733219334	5.39284933524809	43.909319079846306	4.301226609175521	1.4773726648044074	0.010319485138949331	0.2421013521094792	0.7933415756899329	0.9471572336142929	119	2	0	0	35	55	70	97
UTY	3.692568367185462	5.323063877261863	41.470988349142836	4.287769912807878	1.8197322844471984	0.01575417976448434	0.23749422632686568	0.6531851887028033	0.8958602763075452	117	9	0	0	15	58	79	92
IGLV6-57	1.926147483604096	4.175657141873765	17.35362886546955	4.283438501181773	2.7753858683956625	0.015182943625138294	0.2456436858326138	0.5445304032024955	0.8222597091487841	0	0	0	37	1	5	82	32
COL17A1	1.9814546141236844	3.6297654127341414	11.61887075424322	4.251680903349927	2.7034066653696485	0.02158560049474025	0.12879949094711043	0.4763235830923573	0.7628385898739533	0	3	0	20	0	28	22	24
IGHV3-11	1.914502455750666	4.304428950707746	19.06566172917334	4.243236629800092	4.105769748197881	0.02741539958427888	0.3094432182025328	0.205988646587774	0.4023674285834582	0	0	3	15	0	2	69	82
ADAMDEC1	1.5353364357480253	3.347232937551408	9.276900101135116	4.240178074548675	4.42923834816034	3.781939089667729	0.15176541638507351	0.15435964008317266	0.010697069757504087	0	2	0	2	1	4	28	39
B3GNT3	0.35586919832047575	2.088685360204956	2.9015234901649007	4.11336396748949	6.22457287953126	6.411169374043697	0.071334831385492	0.15053296736717098	0.01642561502949627	0	0	0	0	0	5	9	10
TNS4	2.2374371324472575	3.7764928736840293	12.767346561874737	4.095811006412598	3.4955691308675236	3.16164629257363	0.041605741977316126	0.15337492143239626	0.00815246990490436	1	0	3	14	0	30	27	36
IGHV3-23	3.049062715425967	4.793361975260493	27.54771427442017	4.060394537956843	2.755512103705828	0.02965599872112036	0.21219750470072501	0.3510249615288716	0.613915976033492	0	0	30	32	1	18	82	92
IGHV1-18	2.343223085181792	4.184494533452545	17.41150326315296	4.047015822718947	3.1542630162886955	0.02858943623474944	0.20781734411862623	0.2922368863621961	0.5595610844594625	0	0	14	17	0	9	67	51
FAM83A	1.7315241175965996	3.3445190172236523	8.92151878466957	4.0424442296172485	3.1963822194530227	2.568198294217236	0.11007284396350853	0.3116982377270573	0.10065815853657546	0	0	2	13	0	13	16	37
IGKV3-20	3.4499749490307616	5.749415031149136	55.43754348472439	4.016537620419425	2.950766429166929	0.021544238981668174	0.42011687937736814	0.4337335973708317	0.7045162769775872	0	0	32	82	2	7	176	218
MMP9	3.6111330902851773	5.0948701712571385	35.40068810127725	3.958020038040382	2.89595001563251	0.03877817102359405	0.21595259947503076	0.3377834876251318	0.5609094900745993	5	8	0	18	14	15	99	122
IGLV1-40	2.288574112264133	3.9063571664008236	14.087998053820469	3.9356174313652064	3.206470380871426	2.6826119320321697	0.1604984613051117	0.24564517048270013	0.05614323778805153	0	0	5	17	1	9	47	47
LAG3	1.4123568522521837	2.878965582185272	6.441011320980351	3.9318464457411983	3.770232101819681	3.0369159832334844	0.11007284396350853	0.24564517048270013	0.0441608207416583	0	3	1	1	0	8	17	20
IGLL5	1.9913549042450585	3.917626701202519	14.180225635509247	3.9247490068730215	3.5675686951829624	0.033888730909836115	0.23749422632686568	0.23638891516646893	0.4067836480847713	0	0	11	8	0	4	59	45
IGLV3-19	2.384791878904853	4.503586171369181	22.131454290102745	3.920492760579193	3.1902779292577272	0.021866391471863793	0.33690306488160815	0.34871106084447934	0.6533440667659549	0	0	13	26	0	4	78	83
PRKY	2.7232788046734804	4.3087837140324305	19.259905919953574	3.9148677491456363	1.95524939309347	0.019373093817326107	0.2342052066012532	0.6395495981121329	0.8602906040809523	66	2	0	0	4	20	40	55
IGKV1-12	0.5804630059842205	2.1606977247525467	3.130306622810633	3.8814904081146846	4.997373944737844	4.617912949881169	0.08856607607403379	0.14405801538070329	0.02945565045724576	0	0	0	1	0	8	6	11
IGLV3-10	1.1559667279788564	3.1141402804046496	7.296349809359763	3.842611310035213	3.094902080578384	0.01594729748030405	0.24285540305719888	0.4747718716615564	0.7722498164101947	0	0	0	13	0	2	20	33
IGKV2-24	0.5522554890879257	2.2214280624322393	3.3007985322718656	3.838655898299461	5.07789336866603	4.68129626539869	0.11007284396350853	0.14405801538070329	0.03090279263100259	0	0	0	1	0	3	13	11
KRT6A	5.07587114935185	6.555127881876469	98.81306501646199	3.837466628682721	1.8673905128134143	0.026477894450949873	0.20989914985697092	0.645764749662273	NA	20	9	1	336	6	158	160	245
FNDC1	1.399711488198896	3.1060295412681596	7.4531016920009865	3.8320241666455477	4.411617202483139	4.043620550153381	0.15147616275927173	0.14405801538070329	0.00532800012760232	3	0	1	0	1	3	28	28
IGHV3-15	2.3961678114780374	4.0023639257279	15.146219044734362	3.830366707029734	3.3952695998055553	3.023360114908808	0.11254236516860916	0.1688784594542111	0.01614367289130109	1	0	14	8	0	11	54	48
IGLV2-14	2.3968372812580476	4.22105714595014	17.846974079161132	3.790180302919872	2.794104274734901	0.022709098878755843	0.26544656174906767	0.4125641933994862	0.7038334915501546	0	0	21	19	0	7	63	56
IGHV3-33	2.5001759540446775	4.22824833057733	18.106638642991708	3.7884666465695505	3.011321403144276	0.03524851045819621	0.23749422632686568	0.33477031162493126	0.5162868121609195	0	1	24	9	0	8	77	43
PLA2G4E	0.5196000702994499	2.1405604835503023	3.003489288794519	3.753969243135455	4.948411693764198	4.48710374994386	0.11007284396350853	0.14405801538070329	0.0441608207416583	0	0	0	1	0	4	6	15
IGKV1-39	1.2091383378062266	2.795669018701924	5.664117097822397	3.7257553989014403	4.048095315756472	3.5897729226755906	0.12748336628311727	0.1688784594542111	0.024120634490050138	0	0	3	2	0	4	25	15
EIF1AY	2.3928555985052915	3.8076722132747336	13.69571927849028	3.6766727653703053	2.1178131655727417	0.020540142878615657	0.2342052066012532	0.6145866621882148	0.8550138247337298	24	1	0	0	9	33	18	25
IGHV5-51	1.7703230164489756	3.229907507083831	8.11892456031404	3.6437493967425723	2.940341197787568	2.2523245951833104	0.15022275569330248	0.34871106084447934	0.14253381097972995	0	0	5	11	0	8	25	25
CD3D	0.7865641288274433	2.2131799715738874	3.2674303842961536	3.593873147976753	4.401864222248292	3.939121321219745	0.09205414267335107	0.14405801538070329	0.039019845727622994	1	0	1	0	0	5	10	11
FAM26F	1.0563392851391706	2.4563613470753256	4.495117949977943	3.5595745853765473	3.9548721960877193	3.2261921704969887	0.1708973759580368	0.2373931981894709	0.04988318216476028	0	1	1	0	1	15	8	7
CD2	2.7466889884044665	4.1287435851174905	16.73778001452464	3.5395115265960815	2.3484587073352516	0.07574547477949169	0.14642814686264902	0.48218743782037576	0.3411299124618268	1	0	40	3	2	17	43	48
DSC3	1.0529619475599994	2.38522145442793	3.9144361933808347	3.5160730956097836	3.775716087318347	3.2430011564646914	0.11007284396350853	0.205988646587774	0.050953978219825925	0	0	2	2	0	10	10	9
TTTY15	2.738537821840317	4.001727355813183	16.060782708306732	3.498371862303066	1.7343269052136847	0.017651101457823674	0.2873672985497174	0.6795061598991553	0.8977740172675146	29	6	0	0	9	18	30	36
RP11-488L18.8	0.13463417124060817	1.702693777140193	1.8784903163192903	3.4955744230023185	5.597563359293827	0.05221815218472121	0.13829044928526374	0.220593445582455	0.1288361053244866	0	0	0	0	0	6	4	5
IGHV1-24	1.9719717329229511	3.8266569136465276	13.082637024119133	3.4865838102491984	2.065653296178696	0.016813412096814948	0.36779541118322706	0.6633527023169811	NA	0	1	1	41	0	3	38	42
IGLC2	3.226931846172704	5.284212328871253	39.39333454016545	3.4725300974503375	1.6621603139657217	0.011979935540882527	0.4602483252623779	0.7692322371723217	0.9250810608427719	0	1	26	143	0	8	125	92
SPRR1B	0.6988690965730674	2.44746228802329	4.190226102284279	3.453826260945959	4.582597250689677	3.9173812567996142	0.2488906817408519	0.2077764930598129	0.0441608207416583	1	0	0	0	1	1	16	16
IGLV1-51	1.4687174729799486	3.4020326063486004	9.34412238721638	3.450450638948712	3.5967320412509047	2.9022580981556305	0.3699258212063523	0.29373442156715857	0.10065815853657546	0	0	9	3	0	1	32	40
IGLV3-27	0.7047342274965039	2.2426730732808826	3.343979827439129	3.4348529805757626	4.399503533695639	3.8346047643013224	0.1604984613051117	0.1688784594542111	0.05614323778805153	0	0	1	1	0	2	13	12
IGLV3-1	0.6886489750952001	2.514455441377538	4.2761428352779856	3.4346209798544827	3.934142369252169	2.9638331419406243	0.27129339051642226	0.3153637242479629	0.16513295492011024	0	0	0	4	0	1	10	24
TPSB2	1.8274788076556443	3.231751523973433	8.238796986858869	3.421523432245165	2.2398849320063086	0.05517710118394044	0.2421013521094792	0.5890963921795245	0.502020154398273	24	1	0	0	1	19	9	23
KRT4	1.1144134506083052	2.4474437387006205	4.123969144155501	3.393628349366146	3.439867348296189	2.800160792719146	0.11254236516860916	0.2508864169075765	0.10065815853657546	5	0	1	0	0	12	8	10
ADAMTS16	1.103802338409991	2.403404156371577	4.142144327310581	3.3832142982775246	3.4783089247868464	2.584734730190635	0.20989914985697092	0.31519443637182	0.10955257029357125	0	1	0	2	1	5	8	16
IGHV3-73	0.04409456872072902	2.237305403276978	3.284331508167456	3.3674984759604296	6.417635716011943	0.008595559395650425	0.372671084613127	0.24564517048270013	0.7289963597199824	0	0	0	0	0	0	9	20
APOC1	5.072544932351178	5.946068775351928	65.58772089314179	3.3331749452081523	2.4092351320301146	1.6822689937848092	0.031061344675596833	0.25731848434425303	0.12044210421405124	13	40	22	17	8	102	122	170
MMP1	2.5219289414308705	5.324219399832539	45.50631893632864	3.331474365617015	-1.232072834051868	-0.0049875275873075935	0.4606512090849426	0.9069399353144479	NA	0	1	0	7	134	38	15	12
MTRNR2L8	3.257848635048464	4.313379701152845	20.099141989178463	3.306724418137298	2.549327886703338	1.7036817990675877	0.11254236516860916	0.33158569159565876	0.1571286747348176	6	11	1	16	1	26	57	39
IGHD	1.3034590767376477	2.764127889679401	5.409295633556889	3.2951017159358864	2.4672692137508525	0.0509240371689304	0.2342052066012532	0.5725343420986831	0.4882066410575848	0	0	1	13	0	5	20	11
CHIT1	1.796766615216696	3.0251275121537846	6.907159975402974	3.2577060151010047	3.4624957257230644	3.052896881089985	0.11928636055546843	0.15435964008317266	0.01701621111606875	2	0	1	5	1	6	16	30
PLEKHS1	3.401066645571509	4.9001487576381155	33.325979110905436	3.220912917972848	0.3210911769289811	7.364681351384931e-4	0.3699258212063523	0.9751943308772618	0.9976044585398781	2	57	17	0	8	21	54	29
ZFY	2.1932568228809024	3.3998206494296506	9.912717833315263	3.2163869493724406	1.8133256661277581	0.04489009724703197	0.3094432182025328	0.6705510414887529	0.6801048063158067	21	2	0	0	6	10	19	25
ADAM28	2.3771515440401214	3.80949370464697	12.94818852110776	3.2106208219646333	2.5708424835751815	1.7478130543271508	0.2342052066012532	0.415402454880764	0.22298331645563574	1	0	11	21	0	8	46	34
IGKV3-15	2.13160422858333	3.6182161870181893	11.122315892802016	3.210129034750037	2.562466486473669	0.07317584579045058	0.33690306488160815	0.47098106968325737	0.3148823425906926	0	0	7	19	1	4	29	44
IGHV3-53	1.367035592329095	2.794677796776758	5.560668776937689	3.1948821805937326	2.8986413727105593	1.7992600381543553	0.2456436858326138	0.4267685146908468	0.2556472481439621	0	0	3	8	0	3	20	17
CDH3	3.228218267225833	4.243827526166664	18.879446212186938	3.1930014534013105	2.023883817901367	0.08433519655135159	0.23514445672270837	0.5236645826297301	0.38559890343603975	6	3	0	32	8	31	41	34
IGHV4-31	1.4926053371216974	3.0743908191441176	7.110302432275515	3.1925433044277725	3.0420858316528467	2.122812656731465	0.32099077235623175	0.4026166315169025	0.2109840996671203	0	0	8	5	0	2	28	22
IGHG4	1.57788724845467	3.0606765466748764	7.002078273534798	3.15792875837956	2.6949478077052698	0.06741618572710587	0.2982452566810595	0.4747718716615564	0.32788144853176043	0	0	5	11	0	3	26	20
IGHV4-59	0.8102780941451664	2.8944289012199635	6.1293535620409	3.1461265914106544	4.463557163177445	3.810711861115849	0.46564458112014023	0.23258821268315588	0.057603421075326317	0	0	3	1	0	0	26	24
GPR87	0.3132395835910924	1.74416527802327	1.9686030659349087	3.1436455429749364	4.306299126235987	0.05422827098827114	0.20989914985697092	0.23258821268315588	0.2004898218791348	0	0	0	1	0	5	7	3
MZB1	1.7373080118378785	3.4654392131737874	9.806619965126465	3.13574678887284	2.544102953492861	0.021103260790494554	0.39831978234302023	0.5481785164293459	0.7638295350125878	0	0	5	20	0	2	40	25
IGLV2-23	2.0283646680256804	3.258064346032678	8.383819590538483	3.1134361425681445	2.3815541671011538	0.07967223194215099	0.251952146501211	0.4859626219859234	0.32788144853176043	0	0	14	7	1	8	28	18
TREM2	1.3094771327328822	2.5955728333579273	5.131065259677046	3.102753923815257	3.35225312978003	2.2173827142524947	0.26771976065726516	0.34871106084447934	0.15466768829286406	0	2	1	1	1	6	22	5
HIST1H2BL	1.4648598525168535	2.7304250298032304	5.436884463133106	3.0796339371612187	2.88606629556576	2.0192384350344	0.2342052066012532	0.4026166315169025	0.1956539172130495	9	0	0	1	1	12	18	6
GPR34	3.1443011874980837	4.030613115628412	16.038340847454684	3.0473618550349713	2.7938230766006855	2.438145259228775	0.08856607607403379	0.15337492143239626	0.009110204109878901	3	5	14	5	1	36	38	27
IGHA2	3.5124597789602943	5.017587651056852	32.389752507989556	3.0423847026932713	1.047013488756336	0.01018216534304074	0.464864155540817	0.8515573252128436	0.955650567784296	0	0	101	75	3	23	68	63
DSG3	-0.0634861413495364	1.5232462746262492	1.411239652167286	3.013150819990681	5.219658187462131	0.03601168818739129	0.2501461272687075	0.2914193060290395	NA	0	0	0	0	0	1	5	6
CXCL14	3.0014034446565656	4.11048207577429	16.51775379482164	3.0053553200862377	2.1618910365643353	0.08561963960713527	0.1566490048118127	0.4785347785197626	0.3326221965132057	3	1	3	43	1	39	20	41
HMGB3	5.695214662739206	6.456041716871431	93.23200029781145	2.989806891287326	2.17383334649928	1.6295615159031156	0.12748336628311727	0.25731848434425303	0.10065815853657546	44	17	6	107	38	147	174	229
FAM27E3	1.1736136245799866	2.361943820300993	3.9208210102258496	2.98727177883811	3.029677107187162	2.0092316266355392	0.23749422632686568	0.3925709323671795	0.20861332895108256	0	0	4	1	1	8	13	5
APOE	8.040353072555698	8.84837488403292	497.61574727152407	2.9784939393643524	2.3686558570881937	1.9204486913234475	0.11007284396350853	0.23258821268315588	0.0441608207416583	141	193	59	309	121	559	1189	1348
IGHJ3	0.3691719557124951	1.8979726770647976	2.28840062635206	2.9738560650193984	3.8331019278947447	0.0489820414824077	0.29160537664070457	0.34816657993686184	0.2953114206643371	0	0	0	2	0	1	10	7
TP63	2.0514247117603235	3.019488272430773	6.95498697912136	2.96313729495684	3.0727580789067717	2.7135401521777873	0.09095326330839187	0.15337492143239626	0.012493999876403577	4	0	5	2	1	15	16	17
LCK	1.7933851311368012	3.2333914829293544	8.208914852463955	2.9629254719489784	1.3114260390886676	0.024874187480875977	0.4441700148647577	0.8319266236633989	0.8816517777097955	0	1	32	0	2	6	8	29
PLA2G7	5.042781811924751	5.940793723091047	66.7759788971973	2.9497383510894397	0.9705089296583327	0.01485842263227125	0.23090681064641716	0.8503079905139408	0.9546087427173167	4	27	16	26	79	94	80	101
IGLV2-11	1.469526885829384	2.828083631487284	5.659357435218521	2.9458575101838034	2.437539943554298	0.05892178301212934	0.3281538072033864	0.5481785164293459	0.4344913511123001	0	0	10	5	0	3	14	22
SCGB1A1	5.048086620335836	6.267875030949671	82.66571940294568	2.9399385319433056	0.8002852185867534	0.010365795038235669	0.415466635996918	0.9012125623717325	0.965923772396344	8	61	272	2	8	113	147	67
HLA-DQA2	1.8128823972119303	3.0093000147409286	7.193951509882423	2.9237081719128533	1.7924153962031433	0.039931780537326385	0.3444888283971466	0.7060744855991745	0.7263140790354188	0	0	14	1	5	9	20	9
CPVL	5.050115156399447	5.725685697734976	56.29450819495284	2.9091677605316955	2.0527268918820547	1.262783840112829	0.0607147868164251	0.3377834876251318	0.2004898218791348	13	33	30	14	15	85	98	132
CILP2	0.4833785929881983	2.4252780467681636	4.130599905084494	2.8867664866652367	4.554758522508682	3.5498619363872166	0.48188028025865304	0.26169530673361213	0.09640015213391084	1	0	0	0	1	0	21	11
GINS1	1.1436044674061763	2.326590600103212	3.802153276558261	2.882179773090995	2.995187524535852	1.884904058340753	0.2456436858326138	0.4026166315169025	0.22298331645563574	1	1	0	4	0	12	4	9
POU2AF1	2.1050035836460865	3.5166670319890057	10.244230482034267	2.8769005572386037	2.2306859026477377	0.06010091502687259	0.43823854571624554	0.5682198605578823	0.458148375186875	0	1	10	19	0	3	28	36
HIST1H3G	1.6208696925284618	2.7507251231497696	5.860974012134514	2.8694905870481984	2.8307654777524407	1.7019696332915335	0.30496971287738406	0.415402454880764	0.21907190232393586	1	2	0	5	1	19	11	5
HIST1H4K	0.5928694832536986	1.9010701082632624	2.2636569133066713	2.868533490068426	2.7722946553372676	0.040857217271611145	0.24619035627294486	0.5281896050680164	0.5321721930638252	5	0	0	0	0	4	7	5
RHOV	0.9816724819654049	2.0912902406719716	2.858528151837368	2.852204505727809	3.3250995163563544	2.518928337700081	0.15022275569330248	0.24564517048270013	0.1571286747348176	1	0	2	1	0	5	9	7
HIST1H3C	1.7717948120977172	2.881932513266665	6.08330500098368	2.849403372169186	2.247260190197843	0.07312714517172364	0.2456436858326138	0.5325522536046711	0.3848977477006196	15	1	0	3	0	10	16	12
TRBC2	2.9605727337101237	3.965478116106792	15.989579407674508	2.8473114838972813	1.3715044452461886	0.034779510855948353	0.42661792524713477	0.7741129539961364	0.8486460759577052	0	12	21	3	6	9	37	29
FLJ16779	0.8042050959693029	2.2198678508824896	3.2142236893544167	2.846980430051518	3.9015156458471383	3.177739855319276	0.26945990394067837	0.22366099315859367	0.10955257029357125	1	0	1	1	0	1	10	15
IGKV1-6	1.0320532162977043	2.549609005419326	4.393808773784236	2.842413216165791	3.2019943178306938	0.06422744232968008	0.3837315824756936	0.4026166315169025	0.2556472481439621	0	0	4	3	0	1	10	23
IGLV4-69	0.39593755638160094	2.258488982349109	3.352906809908534	2.8417677960546777	3.927954918670908	0.013527256364965561	0.4768493086112295	0.3806010406191435	0.7592583446887711	0	0	0	3	0	0	13	14
TUBB3	3.388250197640024	4.379047578907599	20.477802404134877	2.8412101346236285	1.761778369942869	0.07663853427399775	0.33690306488160815	0.5766192585999014	0.48858033392032724	18	2	0	46	6	22	42	51
LRRC15	1.3903231058822108	2.7581661917683853	5.2724670042389326	2.8350440192043864	1.7136391965399227	0.03399845798867076	0.3489535500168403	0.7516001634705061	0.7696428709974223	0	0	2	19	0	4	15	12
BNC1	0.6260521261572404	1.9221722305849167	2.704810645026964	2.83307947549954	3.016791512278265	0.04007609671950666	0.33690306488160815	0.5308740079427402	0.430181315962229	0	2	1	0	0	8	3	5
SKAP1	1.3506405858895023	2.6176262654731466	4.654943055248496	2.829066042134237	2.084763352121528	0.04601943022728974	0.3197204002841595	0.6364038872431729	0.6048479234592117	0	0	12	3	0	4	10	16
IGKV1-17	1.1446979313166796	3.14787686943005	7.601625698404609	2.8283342485837477	3.690132680147363	0.02108983033775483	0.5505123418686156	0.3377834876251318	0.6009228602257368	0	0	4	5	0	0	34	25
CTLA4	1.8300861044473857	2.9859892768018823	7.370342528163088	2.8227676678338436	1.4336775865015148	0.02751929367621562	0.37550193316406666	0.8099964022955788	0.8663706010117361	0	7	13	1	0	13	9	12
GZMK	0.5398935196403766	2.2664928283373866	3.434157198109107	2.817747286729844	3.266482346019803	0.041779555974410985	0.41588961560090026	0.4887668568086452	0.42139028898654357	0	0	5	0	0	1	20	4
AC145212.2	0.6531215081296473	1.8495075490198214	2.178483035233373	2.807021115372177	3.326889278046275	0.0586638147614382	0.21595259947503076	0.33118666895370175	0.2953114206643371	2	0	1	0	0	6	4	6
RP11-144G6.12	0.7426628516749232	1.9926151389578466	2.6131707637744874	2.7993237823750796	3.131736082751174	0.056340459279436574	0.26771976065726516	0.4078893628689343	0.3314669046022826	0	0	3	1	0	8	7	3
CTSE	5.577764534604305	6.2873579785483376	83.36863024188594	2.7985849108683247	1.9768171939694397	1.2089227733544292	0.17555805511521763	0.34871106084447934	0.22282321043399778	66	33	5	50	32	93	216	158
PF4	0.9390428672360216	2.3809174172402834	3.74769584933584	2.7805730642603392	3.279507719798353	2.219763462976058	0.3444888283971466	0.34871106084447934	0.23388461956230663	4	0	2	0	0	1	12	16
SHOX2	0.13294482043129802	1.9616753695503009	2.564093492398058	2.7770756634948657	4.467632849014129	0.03926242124677578	0.48414373434104385	0.34871106084447934	0.2471176534756271	0	0	0	0	1	0	8	12
SDSL	1.6565570545865715	2.7224689266732867	5.432490933401542	2.770280101067844	2.0895193817054203	0.058868790090089336	0.29027531443434323	0.6029906323541456	0.5156919782748881	2	2	0	11	0	10	8	14
ANKRD36BP2	2.817083389925388	4.030955849569632	15.491459673403185	2.769564376167738	2.56957615026012	1.8751686541653578	0.3534681155898707	0.34871106084447934	0.1621390119618813	1	1	16	18	1	5	44	57
IGKV2-28	1.161237135301567	2.3888096327229813	3.8038614704286715	2.765139259548114	2.569041036211103	0.05902817905947129	0.3094432182025328	0.5236645826297301	0.4047850182383261	0	0	5	4	0	3	14	9
PROX2	0.7773729993996977	1.923607810167889	2.527109442790527	2.7624542939310808	3.240842436519321	0.06224808906222878	0.24619035627294486	0.34871106084447934	0.2471176534756271	1	1	1	0	0	4	8	5
CLIC3	1.5251205175269602	2.6542309848392605	5.143376126669542	2.7463970001162705	2.5796041952512647	0.07593806176220631	0.3040993882476531	0.4747718716615564	0.2970358206602507	7	2	2	0	0	4	18	11
CLEC3B	3.9652017056417512	4.841147636025397	29.194581146380827	2.7462101361827016	2.3438667863207536	2.0052952071338273	0.11007284396350853	0.2077764930598129	0.015289452855094391	14	0	19	20	14	45	69	63
IGHV4-61	1.0829711047338095	2.9347153161937847	6.4038455273809864	2.7461728778638275	3.6508967282627585	2.6523870594219714	0.5494060352260524	0.34871106084447934	0.15822147169381845	0	0	1	5	1	0	24	25
CD3E	2.7955683267287794	3.7098508288282668	12.250459460756177	2.7459466635624077	1.8021496955817056	0.06725347832097829	0.24285540305719888	0.5930019084274039	0.5346787379257748	1	2	33	3	2	15	26	28
CILP	2.571659651425196	3.4066391844247685	9.81137028812712	2.7448645786416748	2.5591433117454696	2.0800202650272017	0.1566490048118127	0.246494608036763	0.05614323778805153	10	1	1	4	4	11	26	25
TPSAB1	2.9838771687839962	4.043596059885669	16.976041733237075	2.741707788237182	1.0463951428782283	0.02430033242623558	0.4432426340506327	0.8510318607120206	0.9182808523246245	34	6	1	0	16	28	21	21
IGHV1-46	0.8870416999427505	2.8100739430380743	5.663384579412802	2.7388837231130685	3.401815754678342	0.018270361284943235	0.5431804434021551	0.43197204374804643	0.6932825441086226	0	0	1	7	0	0	26	17
MOCS3	0.9433625199905676	2.1330435322965835	2.9334555588724824	2.7383145491636465	2.333232123623612	0.04450169958211645	0.26771976065726516	0.5937759151005768	0.5713206938777461	1	0	0	7	0	6	7	6
IGHV3-43	0.6034805954520127	1.9420902578626704	2.346858233373113	2.7306232931630614	2.13037322885079	0.028727894962871495	0.3444888283971466	0.6795061598991553	0.7540618992801933	0	0	0	7	0	3	7	5
CAPN13	2.47106640634222	3.3779496674182026	9.550853419742078	2.728450122581284	2.3968979934860326	1.8159167610644402	0.1604984613051117	0.34871106084447934	0.11348971759542063	14	4	3	2	0	13	23	23
KRT14	0.4506815427849567	1.744704024273925	2.062717448219106	2.716980293938528	3.401879905955713	0.04598344132167696	0.3363426327726029	0.4125641933994862	0.3439071319032788	1	1	0	0	0	5	2	7
IGHV3-21	1.280618453975302	2.7744833395736115	5.413155688784465	2.703650348303857	2.594529150513496	0.05344192240920485	0.4598804500674172	0.545306730888426	0.4390026691326987	0	0	4	9	0	1	19	18
CCL5	4.611158234088581	5.299326718072309	40.92873310506038	2.7005018083052628	2.0763111776084506	1.4861890405367837	0.1398652048817504	0.2944242226461899	0.14097449910378498	7	12	64	12	9	46	107	84
EMR4P	1.3627178596605798	2.4758776012229404	4.093320135119824	2.695201974475315	2.845242863147894	1.992948141371958	0.21595259947503076	0.34871106084447934	0.2155763056838868	6	0	2	1	0	4	9	17
DCSTAMP	1.0242112468792088	2.10179498733011	2.836641713436786	2.6950218253138565	3.0741033815595165	2.104640943407427	0.17904028986184042	0.2944242226461899	0.22298331645563574	3	0	1	1	0	4	7	10
KLK10	1.3270849497128634	2.4643184842205463	4.332770904152711	2.694684733042571	3.0388136141819313	1.998537682856066	0.26945990394067837	0.34871106084447934	0.19337728815444594	1	2	2	1	0	4	5	21
SIRT5	2.628671906503963	3.679394315204661	11.670615071031534	2.6878964971919572	2.270970001370625	1.6967290043455467	0.19232914077949984	0.3961373995512539	0.15209589477082183	5	0	15	16	0	25	17	32
KRT17	4.884316182355904	5.652652019273701	52.073319178326805	2.67833756399239	2.468906481975089	2.2135899274288913	0.0607147868164251	0.13382868253059996	0.0030469264157141837	34	2	15	67	12	76	101	157
NLGN4Y	1.1641798586842618	2.3944420089952922	3.9593969546264463	2.6760706839049826	1.9172684405641311	0.03657398824126786	0.3935891166346592	0.6964802402801069	0.7191670518789924	11	0	0	0	2	7	4	12
FAIM3	1.4385914605419743	2.649910593846611	4.907487119545094	2.6719761566205023	1.5977561515658485	0.03307276295776117	0.3875547988236075	0.7692380457308933	0.7988249110920823	0	0	17	1	1	5	13	9
SNORA71C	1.4821560709114607	2.527646220973513	5.291994702912968	2.6449669375871183	1.503220576000294	0.024091694266037345	0.43823854571624554	0.8135820692442787	0.878650865528008	3	3	0	0	5	9	6	8
IGHV3-72	0.6778146736603391	2.523229447705449	4.395427941228535	2.6412980997519755	3.5027858984177973	0.04688894965565212	0.5530455249730968	0.45012773539509243	0.3314669046022826	0	0	4	0	1	0	9	25
STAT4	3.322382286864477	4.3607052946720035	19.998695663342197	2.6306127964598853	1.6769150088932097	0.06618186171713962	0.30682626988123213	0.6243296852770838	0.5609094900745993	2	4	52	19	0	22	29	62
RLTPR	1.3283311727887221	2.508477131661201	4.193224375645666	2.6300874952992666	2.0885991688845875	0.04916338890377004	0.3281538072033864	0.6278144653509223	0.5829766845227877	4	0	10	0	0	4	10	13
RP11-108M9.4	1.0056193244278164	2.1497952139746648	3.5282276231630054	2.6203283717672825	2.173814982998536	0.03296811886108765	0.3875547988236075	0.6665452580737222	0.7101367844181385	0	0	1	1	4	8	6	4
ACKR1	1.6587071471807724	2.6929845809262614	6.065823912755404	2.603486961937528	1.4377776205918917	0.02453389324002753	0.41949105906187906	0.8192492215113152	0.8816517777097955	0	1	3	1	8	12	7	7
BSCL2	1.2206883874622383	2.3394145484120283	3.659986096541344	2.598938744479451	2.524455438918615	0.06146289842397696	0.26399316986228755	0.4964471706923607	0.40096169027046	1	0	1	7	0	11	4	9
KRT15	3.043765721511704	4.037979821083081	15.886195028765336	2.5988541609286835	2.805468187449065	2.474984882977166	0.20989914985697092	0.15435964008317266	0.008337134616452229	12	0	8	8	4	53	12	37
RNU1-28P	1.790445821439278	2.650912104968475	5.446435266466157	2.59559726068564	2.0573503237784236	0.05885313157968807	0.3699258212063523	0.6002049348589248	0.5128800168648596	0	3	3	3	2	6	8	16
HIST1H4L	0.5213155351268502	1.8816737947406876	2.2440258430245255	2.579198708023712	2.2813120986947664	0.029198163232193767	0.406315599835938	0.6528339525550335	0.7286394929174823	0	0	0	6	0	6	6	2
RP11-106M7.1	-0.2358000942562526	1.523271795985888	1.4116729480267707	2.575332419313431	5.218979543581269	0.027335411057222474	0.4671613838587133	0.3806010406191435	NA	0	0	0	0	0	0	7	5
CPA3	2.2913501058598023	3.2303925717874646	9.030346005492184	2.5693369429430253	1.5634866333395527	0.03961443999181932	0.372671084613127	0.7441596331148055	0.7811632889491927	5	1	6	0	10	12	9	23
TRAC	3.365180635157887	4.1179940418970125	17.45068202223422	2.555215824722059	1.7065243489025101	0.06978545333905298	0.29160537664070457	0.5900684063229085	0.5531259059779917	2	6	28	3	8	15	46	30
PMS2P1	1.8400398233069684	2.7488503900078913	5.803700737050934	2.553630116663203	2.4034301496552364	0.08243019531841833	0.23514445672270837	0.4747718716615564	0.28877545627946144	3	4	2	2	0	7	8	20
RGS17	0.8241724387473849	1.9117672038961928	2.4590044673608613	2.539845795498962	2.7759291154833896	0.05242660928181969	0.34287932650581776	0.4747718716615564	0.3940379108853542	0	1	1	2	0	5	3	8
TRIM59	1.37321211659473	2.5171361501247684	4.289003157958562	2.538999902474048	2.4794328923195454	0.06501051698211874	0.3017810054604804	0.49837034052248164	0.38864450502823306	1	0	2	8	0	3	16	10
AL139099.2	5.456627665421005	6.0207481258903535	69.38106414873418	2.531296602147938	1.7614104946263505	0.1359207590638592	0.11007284396350853	0.412063761277852	0.3134038959463673	61	38	17	16	27	105	105	157
IGLV9-49	0.5113598961812369	1.8338482177943825	2.0664103074054894	2.5286334885995636	3.1878179765891157	0.045643686391622904	0.37550193316406666	0.4236336315571633	0.4152798932948056	0	0	1	2	0	1	5	10
RTN4RL1	2.01523638461095	3.2173531145765555	8.070269876061092	2.4931096924169327	1.3740694543097138	0.03282426298400385	0.4257730678118822	0.8012727772705593	0.8344147141967789	1	2	1	31	0	5	22	15
TGFBI	7.896637860772478	8.430149815143736	370.5216653617585	2.4877880489149153	2.3901545108938116	2.2496831500159384	0.009080527604729549	0.02285941391990483	2.9145046126171826e-7	361	102	161	186	52	729	652	888
ITGB6	5.420420993741759	6.055797924635021	70.0003765779876	2.4692593473259845	2.0711867614336588	1.6476238054909418	0.14642814686264902	0.23258821268315588	0.06615638033794644	47	18	10	110	12	76	187	147
RAB7B	2.361397357886312	3.212350711466751	8.284060539062711	2.4592222322173347	2.510314125601761	2.024603528424994	0.20989914985697092	0.2861533325492005	0.06920540152613365	9	0	3	4	3	11	28	13
ANXA8	0.9994920758999325	2.11806266342897	3.6100680310375868	2.458740754551502	1.676204804974122	0.021232405684911273	0.4257730678118822	0.7993552646716174	0.878650865528008	1	5	1	0	0	5	6	5
RPS3AP6	1.8512376523820449	2.818713766858232	6.444193816805898	2.4549844467309567	1.2888573573467466	0.026573582169768555	0.4719430375793939	0.8277356515713451	0.8816517777097955	0	1	9	1	7	5	13	11
PTPN22	3.4096526441806825	4.158970135620268	17.822076861102605	2.4530159693579106	1.555177375121793	0.06378540517057338	0.3875547988236075	0.6347068098609763	0.6149382202581017	1	7	34	7	6	12	34	47
MUC16	5.241608870162247	6.007635538060064	67.87644216655981	2.447807028383617	1.188193386849137	0.0495640637494055	0.33690306488160815	0.7609225314663784	0.7856143640295993	8	22	232	14	13	78	120	121
NBR2	2.147295053417404	3.1163672230625434	7.548535125356846	2.4457207364118103	1.801132137045557	0.06743969465834924	0.3896840249117521	0.6314359379762705	0.53214770729907	15	0	0	9	3	16	9	17
SCAMP1-AS1	1.1978415332224464	2.2142206417291646	3.6380713410616927	2.444846686601655	2.023716844317362	0.04029361441170016	0.3912819417953012	0.6564403388474207	0.6533440667659549	1	3	0	4	0	7	7	5
TSHR	0.6082265767268903	1.7482396811118412	1.8934377877166826	2.441512429492989	2.6634593513189575	0.04157490762208777	0.3281538072033864	0.523672822922992	0.5458539127270243	1	0	0	3	0	5	3	5
CEACAM5	2.387902747353329	3.2572896378665677	9.181505066319993	2.438073165730582	1.9681952787718278	0.05968038455479273	0.34342502933450286	0.5966098280149664	0.5417941804481877	1	1	3	6	8	17	23	7
HP	2.992545873634118	3.7183332882172113	12.902875865315522	2.4342851456563395	1.9852984728461593	0.09470772177595872	0.22136751898042717	0.4809763865459628	0.3484475453063732	3	1	9	6	10	26	13	31
THEMIS	2.5743522515966086	3.409479188207166	9.75415797597969	2.427170004525554	1.8059196972892986	0.0787055404772839	0.26771976065726516	0.5791085110114945	0.45822571285776426	2	4	20	5	0	13	20	21
HIST1H2AG	3.3390557137741896	4.058657389635021	16.967518194190607	2.4235570079702526	1.6712699635256256	0.06819519517635919	0.3094432182025328	0.6029906323541456	0.5697059679375888	7	5	1	17	12	29	37	17
SCGB3A1	4.416285547970759	5.216261187395703	38.21869414523028	2.4223103618925603	2.0125886614479125	1.3623641857718334	0.2267476586141423	0.34871106084447934	0.1945491975633351	9	12	61	31	1	31	103	91
BPI	2.478022962531084	3.298227790461745	9.036631755566278	2.4169173810082865	1.961411146787596	0.09302894005177864	0.3892881068219897	0.5353610348799441	0.35764842677996894	11	3	0	10	2	21	9	20
PLGRKT	2.1245881104527182	2.9859726721593227	6.951554909116377	2.415349343302251	1.8872802216335989	0.0689749291670077	0.3892881068219897	0.5966098280149664	0.49404163718910593	5	3	0	11	1	6	17	16
ST6GALNAC1	2.4343220890966784	3.3775958232222725	9.51949068937972	2.412813452526833	2.0434269698397634	0.08470759235362754	0.3197204002841595	0.5308740079427402	0.3735694389953762	19	4	5	1	0	10	31	14
STYXL1	2.5739279201006076	3.3962834427341106	9.661469665047749	2.408470369110001	2.1901000469658807	1.5230814135770818	0.2342052066012532	0.4078893628689343	0.17358528810924861	3	3	6	14	0	25	16	15
PRADC1	0.9182116335598401	1.9451231300838447	2.371873631514599	2.4072661856343758	2.783878966697454	0.0599103002550333	0.2456436858326138	0.4026166315169025	0.3735694389953762	3	0	1	1	0	3	7	7
AL354822.1	2.5436294110706044	3.293073852278726	8.68287113624711	2.39939048040524	2.4029524797749646	1.9403548870139466	0.17029891553128224	0.23638891516646893	0.06920540152613365	11	1	2	8	1	10	22	24
FAT2	2.5324371388021616	3.312352757610053	8.921711433242972	2.3939777860539944	2.2824829742192403	1.7783872133677774	0.19723923041757868	0.32680653338465027	0.09640015213391084	4	2	11	7	0	21	15	18
STAC2	0.4776982216430525	1.9480428668838567	2.3883540857745142	2.382776309999669	2.1436185187387746	0.025663879397378526	0.4876124354274518	0.7065892911952086	0.78413454555383455	0	0	7	0	0	2	11	2
IGHV3-7	0.9254260707918761	2.0119036513046984	2.6758575018520396	2.3794164678340164	2.365135798207957	0.0451567276661359	0.4204350196205396	0.5766192585999014	0.5547589781592286	0	0	4	1	1	2	8	7
RHBDL2	0.7968549267672796	1.924659830494453	2.5563082680854423	2.371302927021483	2.8985910187605963	0.05366395026511264	0.40111498984949	0.46757522923974987	0.36684713189076973	2	1	1	0	0	7	7	2
SLAMF6	2.8800479869426097	3.7995757520319	12.987736322094934	2.364342862379815	1.6382772095423281	0.06128850941575304	0.3875547988236075	0.6364038872431729	0.6009228602257368	1	1	36	10	2	9	36	27
RASSF6	1.9269537995179757	2.884967165577018	6.0848275579025914	2.357413227257377	2.066820677724365	0.06974580579953403	0.3094432182025328	0.5616965401564141	0.4445035395325958	2	0	2	14	1	6	20	11
SNORD116-18	1.8449000141360818	2.8208187779076757	6.3331656564151535	2.3561563655348694	1.3192919970608952	0.02985736736589864	0.47616405175266185	0.819117423058159	0.8643140029186918	0	0	4	8	7	10	6	13
RP11-358B23.7	0.7304732884356405	1.820103519986562	2.047484218078926	2.3519868901694876	2.533999045058414	0.04426365481194785	0.33690306488160815	0.5281896050680164	0.5439726262432781	3	0	2	0	0	5	3	6
HIST1H4E	3.5513614469952635	4.191530320550868	18.208556228090735	2.3481118280422497	1.924773599056844	0.991018354422009	0.22136751898042717	0.41283711922014094	0.26252516411624843	9	3	22	3	10	22	23	58
FAM71F2	0.6488018553751013	1.80975402372999	1.9989064345947862	2.346207720867761	2.539680810961785	0.04038464995379159	0.37210677634222694	0.5481785164293459	0.5755667221705302	4	0	0	1	0	2	7	5
CLEC12A	3.582998939206104	4.126771124145022	17.349521303928928	2.3369446363701747	2.034516465833201	1.5583965110913736	0.15079829991472493	0.2593782957177659	0.09321312233891735	5	4	19	8	7	31	23	44
HAAO	2.6277873862261276	3.318845702074631	8.995333500537892	2.335969305641877	2.216258785257877	1.662879221451261	0.17904028986184042	0.3116982377270573	0.1283561223188063	17	2	3	3	1	17	19	18
RP11-864J10.4	0.36894281098012577	1.7387517723600818	1.841834922828258	2.3355444459373937	2.2431582098953933	0.025221214284899547	0.48088194784035276	0.6721493687553859	0.7802205330151529	0	0	0	5	0	5	1	6
RTN2	1.1664900371635303	2.1975220345753557	3.1668135965618136	2.334478217899603	1.9300046088568918	0.04270900869528244	0.3967234268650714	0.6503765374393105	0.6570574473556339	9	0	1	0	1	5	5	9
CD72	3.105281079873829	3.900583568835332	14.119843140076517	2.3279144278789117	2.1947482700230356	1.5648167376681594	0.24619035627294486	0.34871106084447934	0.16513295492011024	8	2	3	25	2	9	33	47
GPNMB	7.9636872895587905	8.77536321695249	477.4692315901329	2.3202043079112475	0.986198392771636	0.0196896230745796	0.37210677634222694	0.8319266236633989	0.9362826779970257	137	173	53	173	545	755	711	553
HIST1H2BO	1.5287936642710704	2.532841103522426	4.518888149645594	2.3177277210188416	2.0583193708668355	0.05857322499290045	0.419725187987462	0.6029906323541456	0.5222152466797552	5	1	0	8	0	12	9	5
FERMT1	1.8532851673390727	2.9101555480850725	6.2419692781544756	2.3046003327358693	1.747075513815068	0.04660352784008924	0.47716310640695275	0.6752707979177464	0.6709958166016748	3	1	0	17	1	9	4	23
C1QA	7.17332305756747	7.9059628248054405	261.9940345730453	2.3007506539377562	0.9621779068548746	0.02020741558664546	0.33690306488160815	0.8306601435332905	0.9364205276454023	34	276	72	144	91	270	446	406
IL10	2.0805249873121205	2.811452578749591	5.858711111897301	2.298719836183498	2.298329260493684	1.5707603302957216	0.23749422632686568	0.34871106084447934	0.1945491975633351	5	1	1	7	1	8	16	12
HIST1H2AJ	1.9065010406460339	2.945808527133865	6.368811596952367	2.294403617054826	1.707819626388969	0.05253266416767444	0.45975151704219114	0.6640619578883694	0.6328711734788744	18	0	0	8	1	14	14	7
IGLV7-43	-0.03767978166610815	1.560969988449473	1.4531459577376344	2.293404311159673	3.899195668471658	0.029939509884625327	0.5194212670298254	0.40765164645557633	NA	0	0	0	1	0	0	5	7
FAM83E	1.758153183451926	2.610577823922898	4.831409804541019	2.290542032721168	2.319904878725894	0.09313612712239693	0.28006722022682873	0.4383767550863201	0.28817333864752376	5	1	1	6	0	12	6	12
HIST1H3B	2.7189778456810134	3.571228775258923	10.953654360351472	2.285750510987271	1.4815168405243762	0.06195517615731863	0.45975151704219114	0.6643215965662874	0.6328711734788744	19	3	0	23	1	19	20	17
RP11-16E12.2	0.3388167985421514	1.680487119288423	1.671026910434631	2.284456061982102	2.0851587801551923	0.022696211806139104	0.4815536233914008	0.7108047066586444	NA	0	0	0	5	0	1	5	5
FRRS1	1.9734843640907949	2.7520099321533387	5.743423340859011	2.2726227025224017	2.0064498850235295	0.08202605893651943	0.28814645605875916	0.5616965401564141	0.3825270178298961	6	0	1	4	4	9	12	11
RP11-114N19.3	-0.037679781666108136	1.5557307651452235	1.4379558952323832	2.2665712950922123	3.9394366856961858	0.030198048417548133	0.5165130776119288	0.39930199882934775	NA	1	0	0	0	0	0	5	7
HSD3B7	0.5868071685422999	1.8274972843426789	2.1477468801878388	2.263296313000029	2.3966369519705624	0.03428668354658367	0.48414373434104385	0.6243296852770838	0.6422584946745882	4	0	0	0	1	1	6	7
RNASE6	4.112537667135028	4.705521595573825	27.057194505811726	2.260754071333514	1.6087779885393199	0.09422345526746308	0.17904028986184042	0.5308740079427402	0.45801081118006465	7	20	28	18	2	39	41	57
C1QB	8.142486945598197	8.806278431114452	487.5985600062569	2.260189464997639	1.224222659879691	0.03200442244443438	0.3284500249021809	0.7236480449949583	0.8682813251455523	65	423	173	280	168	633	788	852
RARRES3	4.375224200154536	5.04022262906331	33.74522906472864	2.256942771752154	1.7989916943289623	1.10479900935327	0.1633053614034241	0.4026166315169025	0.23650936610079917	19	14	13	62	1	45	68	73
TRAIP	0.7137998615259276	1.864101244179211	2.266637319696423	2.2561701310182816	1.9871821595800638	0.03102803264375009	0.4735653802405946	0.6901341876974095	0.7508635034517611	6	0	0	0	1	6	3	4
TPSD1	0.5414859086192114	1.9445887716918566	2.244114921431135	2.2507559127673695	1.7205630407610064	0.021950767419530035	0.5077562317507412	0.7854609988906728	0.8572624090188833	10	0	0	0	0	1	7	6
HIST1H3H	1.7155945797263832	2.7344893105479233	5.259725935247803	2.2491805009723302	1.5561936276577668	0.04244692756410106	0.4606512090849426	0.7439941070621056	0.7443749206344873	6	1	0	15	0	5	13	11
SCNN1B	3.4910515800503856	4.048796804232366	16.041218118655177	2.247846016715848	2.254153017884667	1.9753740058819609	0.1098804328565231	0.14405801538070329	0.008337134616452229	10	3	18	10	2	31	35	30
LYZ	7.415813398693792	8.001703901192155	276.5122542703641	2.2444161634862287	1.4381436617614942	0.09100612334541326	0.35990720641013646	0.5890963921795245	0.5346787379257748	28	83	565	122	110	364	496	522
CCDC74A	0.5566811561043254	1.7265378532128608	1.965916312320265	2.2442899273577326	2.7762346667023436	0.0397138223007558	0.4703610346472256	0.5254198155454725	0.516955256290214	0	1	1	1	0	1	5	7
SPP1	6.521359579397786	7.178818026054889	153.95090992780896	2.2442777895508366	2.19730749000561	1.8891899023892305	0.11254236516860916	0.16825714433319325	0.017615669514329073	116	21	71	263	11	411	282	191
IGKV1-33	0.6348354840599488	2.2023918621592493	3.114879986807387	2.2430546889382974	3.1363347869877836	0.044865677562107326	0.5774853778795799	0.4763235830923573	0.4204034630331652	0	0	3	2	0	0	9	15
COL1A1	10.852919160435702	11.561841950882085	3268.02950421095	2.2414420431043864	1.87639124638783	1.151590646198161	0.415466635996918	0.47098106968325737	0.2413726119535697	4542	764	184	3015	1131	2203	6750	10032
CD3G	1.0629262266397705	2.335591329979651	3.8849105182623638	2.2411786003223164	1.1059054581784213	0.015394983930205572	0.5757252577451336	0.8815212866632871	0.9409602791803364	0	3	12	0	0	2	5	11
PROM2	2.939217999622873	3.7442165009056043	12.486550754550143	2.23808335705769	2.026625591076464	1.3764654744588365	0.2432552040390022	0.4125641933994862	0.19971568432202305	8	0	6	23	3	14	38	22
BCL11B	2.1290647236888542	3.1298503649168623	7.752155770371635	2.236391179976494	1.1902944197838627	0.029342908169947713	0.553075714884797	0.8288303284779417	0.8755347808125569	0	2	24	2	3	5	8	25
RP3-449M8.9	1.5413232720110641	2.358526695719773	4.406026378838494	2.2283159637417183	1.486574075260114	0.030660939283610925	0.4896631506492955	0.7813969356524384	0.8344005007023084	0	3	2	2	3	4	7	9
SLITRK6	1.0266124040920754	2.3223887687347364	3.4591685635132148	2.2276657285806376	1.0858727147346585	0.017974289984604708	0.5456080531631156	0.8815212866632871	0.9262060924453029	19	0	0	0	1	6	3	8
IGKV1-9	1.006162508212312	2.204509983318806	3.2180955574575294	2.2210000221123276	2.0822302602681684	0.03790785671574263	0.5194212670298254	0.6520542532577334	0.6733104861586412	0	0	1	7	1	1	10	9
CRACR2B	2.840523564781614	3.5784808165622564	10.863133878368263	2.218777843515115	2.0048802694636976	1.3210241832327518	0.23749422632686568	0.4026166315169025	0.22282321043399778	19	1	2	15	1	14	28	23
IL2RA	3.0732782739460593	3.9984477301361663	16.709151068540116	2.2122129404399806	0.57535298055896	0.011697573810604047	0.5839473103669672	0.928361615187122	0.9742099392294851	0	21	15	21	2	18	11	31
MMP28	2.811817211525059	3.559268974640518	10.933723056449816	2.2094590183844773	1.9714501717476274	1.3331539313840823	0.2501461272687075	0.435171404817194	0.1956539172130495	17	4	3	11	0	14	28	21
PHYHD1	1.9007181767032486	2.8791140100872505	5.818805937725111	2.2093683284486807	1.7660628561440588	0.058776191852351195	0.33690306488160815	0.6364038872431729	0.5897961217844222	20	0	4	2	0	8	10	17
CD7	1.64015148792679	2.56581607171846	4.573522806179669	2.195539859947307	2.182954320846017	0.06898501559109452	0.37550193316406666	0.5293994533866279	0.4233987030894021	3	1	8	1	0	3	12	14
CSF1R	6.4927276982562026	6.9695403517222765	134.2573339525347	2.1939301951830257	1.8396099778633561	1.434152357043979	0.08574775567402233	0.23258821268315588	0.07081931094000188	73	67	151	61	15	193	259	286
RP11-76C10.3	1.2146647882684014	2.1676761502625537	3.120183451069516	2.1933093016397245	1.8155539982779951	0.041533810689730506	0.46793104464248336	0.6740664152939622	0.6921411703871243	0	1	3	6	0	4	5	9
CHEK1	2.747783710047477	3.5769763819444784	11.056918258897198	2.1872451564302726	1.6179862552436324	0.07582441470920717	0.37890638555231815	0.6269460458326408	0.5346787379257748	18	4	1	20	0	21	20	17
RP5-1059L7.1	0.29135374527133096	1.9315014429716186	2.256347274334842	2.1859234941703187	2.6291795908939086	0.02739940626711354	0.5705077545139317	0.6314359379762705	0.6980791931693279	0	0	0	5	0	1	1	15
LINC00493	2.015286743974615	2.8620285125489944	5.932295463719032	2.174314973908983	1.8116761030996846	0.06796590000664182	0.33690306488160815	0.5998609172191742	0.5286476328626423	6	0	1	14	1	12	9	13
DHRS9	1.3125337631984497	2.18930935341331	3.4653735386680258	2.168377586385295	1.7421334211914863	0.03795900073003335	0.4974608696168125	0.7039756736800448	0.7359215089211663	0	2	1	5	1	3	7	8
KLK11	0.8317269204801316	1.9968246648975336	2.4573648822182608	2.1654478258064715	2.056775702248937	0.035085115503369346	0.46817823970954675	0.6509850132770054	0.7046753097375951	2	0	6	0	0	4	2	10
MDK	4.192846708474629	4.843939708878254	29.5400272341484	2.163013333003636	1.2110094241405047	0.05762322444555955	0.46262670424486096	0.702785139500938	0.7444877559641928	25	10	1	64	13	25	53	62
BOLA1	1.4624346536703385	2.514919327940508	4.562568691895716	2.157814501889104	2.027647058431382	0.04841089848799405	0.5055962568182983	0.6364038872431729	0.5949561970945155	11	1	0	1	1	16	4	5
RP11-686D22.10	0.6531215081296473	1.8914419397537576	2.182833566842005	2.1522717298339606	2.000833689506027	0.02892349022686724	0.5055962568182983	0.6901836696943582	0.7711901735277392	0	0	6	1	0	1	7	6
CTHRC1	3.711703533477956	4.43877662570529	21.609725093179367	2.1509846334146943	1.8970321000920665	0.11594933542555035	0.37550193316406666	0.44416195886376486	0.3080624463630126	23	3	2	28	9	11	46	69
TDRD6	2.747711816414661	3.4372822536050327	11.166299980891091	2.1485331949045925	1.0438821859345742	0.026525127602544326	0.45975151704219114	0.8363416564796187	0.9123636706459807	1	10	3	7	7	13	20	11
PIK3CG	3.1246707469804735	3.7347187917602094	13.13260910160458	2.1481254034755772	1.6902672396896563	0.08683410103559525	0.23749422632686568	0.5616965401564141	0.45017644728574396	5	10	13	6	1	13	25	30
SLC22A4	0.9257401098440022	2.032360592506165	2.5436034441465236	2.1432802290176616	1.860388203485862	0.0339903637068158	0.48414373434104385	0.6906212614499487	0.753078321473969	0	0	4	5	0	2	5	9
CCDC144A	2.75815350782035	3.6336926157400544	11.598360448093155	2.136256283393575	1.493216601433792	0.05856013417870569	0.4379794095535006	0.67485804833561025	0.6533440667659549	29	0	1	9	7	9	24	28
MAP4K1	2.1329925645877923	3.0602389655528874	7.260625501839771	2.1316633899708792	0.8788616138417835	0.02265291871237802	0.5562875592351114	0.8824679795986349	0.9300017912984209	0	1	28	3	3	9	12	10
FSIP2	2.4217976340087146	3.1819901251445146	8.042532790583545	2.129793539931941	2.254543721827011	1.6932252033395885	0.28006722022682873	0.34871106084447934	0.12769378456414104	6	2	6	8	0	15	24	9
GAL3ST4	2.8774250545252262	3.4954305755581894	10.985873887975394	2.1287298720345835	1.6450334544284446	0.07575401052881026	0.3471641463908957	0.5966098280149664	0.5193971108526318	15	7	1	5	3	18	22	14
FOLR3	0.38868685595215535	2.008465164476714	2.692591036955582	2.128533504085385	3.5621706139503444	0.043142736734083066	0.6016689999143866	0.43197204374804643	0.3735694389953762	0	0	2	1	0	13	0	6
HLA-DPB1	6.746658401859112	7.260905697282928	166.11543021646827	2.119967569755186	1.3424824435545077	0.0847713698309113	0.22136751898042717	0.6029906323541456	0.588499257227286	46	129	167	58	39	219	304	270
KIAA1644	0.7014993985183033	1.8787869344299568	2.135559841781747	2.114073524587665	2.367583775348205	0.038196651670220134	0.47616405175266185	0.5890963921795245	0.6188501698186502	4	0	2	0	0	1	6	8
CLEC10A	1.4119797994696028	2.287808189911695	4.348907343921709	2.1117969207430463	1.2137552252614456	0.01943296850014505	0.5194212670298254	0.851872845837604	0.9211031664721072	2	5	1	0	2	6	6	5
GGH	1.8997711135524267	2.7816628549047575	5.897694665748394	2.105295595724958	1.346295712481229	0.03922804853910843	0.49493179116795366	0.7914333323507194	0.7989972180373225	12	0	0	5	5	9	10	9
SPTLC3	3.06710773481238	3.6541081743199837	11.89632913092506	2.097353532110997	2.1360072675696595	1.7188149227058458	0.19790943486513093	0.24564517048270013	0.06496463364559582	8	4	12	7	1	13	35	22
PCDHGA7	1.095048378504887	2.1857155806577953	3.050539328279864	2.0959041220186343	1.8592248749196136	0.038636012946680245	0.48414373434104385	0.6795061598991553	0.7066527907849528	8	0	4	0	0	6	9	3
C4BPA	2.8894012441122916	4.145377204003627	20.145510679465342	2.0893128455704177	-0.3630320870145898	-0.005836056615249921	0.5871331486154143	0.971509169143171	NA	7	42	0	8	4	10	16	20
LINC00511	1.681548045924742	2.5772606682492665	5.206744167412787	2.0890424842398425	1.0709348621891734	0.02166105453399355	0.5505123418686156	0.8613371912306124	0.9200922121910274	1	5	0	10	1	6	5	11
AZGP1	2.96539170025785	3.636829314264847	11.649216451381978	2.088677065168413	1.7379288923545433	0.09509512296412287	0.37550193316406666	0.5325522536046711	0.40291552046388995	12	2	1	20	4	9	25	31
HIST1H3I	2.321071775347864	3.062406173991674	7.43977274085629	2.0875144374754044	1.9627616197148763	0.09676299557618061	0.3281538072033864	0.5293994533866279	0.3326221965132057	6	0	3	6	5	13	7	22
CKS2	2.9504758877677926	3.587971089681477	11.334447092846295	2.0851872365083364	2.0708746808204896	1.4695284122305152	0.29027531443434323	0.34871106084447934	0.1579725644696064	11	3	2	14	2	20	32	12
PPBP	1.161653206073073	2.467069689773089	4.1887953522836385	2.081623937923722	1.7210902317325512	0.030443905279380845	0.590771956106545	0.7684135075087206	0.7988249110920823	1	0	13	0	1	12	1	10
CD28	2.2625150567770476	2.9145535321843026	6.447005628063685	2.079812946361322	1.7254966664329185	0.07435969071349208	0.372671084613127	0.5801170245199397	0.5128800168648596	1	1	12	5	2	9	13	13
GLI1	0.344681929465588	1.8620297754973383	2.112591785995498	2.070511748356747	3.312801528462511	0.03892104321498251	0.5757252577451336	0.46143879206355104	0.4590675794599038	2	0	1	0	0	0	5	12
CD6	1.8199048422364419	2.88526982059328	5.99152469418159	2.069458255137413	1.1914654235820628	0.028692448410506163	0.4976039882286256	0.8319266236633989	0.8734146596091624	1	1	25	2	0	4	15	11
PSMB10	2.35689942861679	3.0726375568809097	7.1182558169105015	2.065900365379463	2.0079919058332725	1.2731170352018195	0.24619035627294486	0.4267685146908468	0.23388461956230663	13	1	5	6	0	12	13	18
CCL18	5.228177486009206	6.48509974321512	99.87184181675012	2.0639095632552453	-0.6952572346473614	-0.009310311041417255	0.6122358418037207	0.9239212717276148	0.9626908821140645	6	105	5	60	141	64	43	102
LLNLR-304A6.2	1.7193855005770529	2.7294631888008327	6.14883631307164	2.0527682465359387	1.6048711619916192	0.03100386707797555	0.5120439153964943	0.7696796998190213	0.826932653650635	1	7	4	2	0	8	17	3
TMEM187	1.303841146541815	2.184393572642675	3.377067253163919	2.0475646026321304	2.232851937997625	0.05700721145940148	0.4257730678118822	0.5616965401564141	0.48110762681160235	4	0	1	1	2	10	5	4
ITGB4	4.519576316163224	5.185682056073458	36.814632799803	2.0405715656967325	2.0442295629395493	1.7110838588061381	0.1604984613051117	0.205988646587774	0.0441608207416583	31	2	36	56	3	44	57	125
EXOC3L1	1.5284796252189443	2.4500148307162237	3.9426768426889973	2.0362852102032174	1.7552361443785087	0.050250897998178314	0.3935891166346592	0.6468260709211555	0.6468881729913452	12	0	1	4	0	8	8	7
COLCA1	1.430610650288896	2.4012055134095696	4.376768823343218	2.0308345064332793	1.286956773124374	0.02511237526174659	0.5693320103750845	0.8319266236633989	0.8820756212730667	0	4	8	2	0	9	6	4
CTA-390C10.10	1.8630396026185583	2.706983191126593	5.311752452116401	2.0254833004075112	1.747470321840834	0.05778004743783835	0.5020044978179907	0.6395495981121329	0.5950426938888407	9	1	8	0	1	7	16	6
ZNF436-AS1	1.0660355602196492	1.9889746230968826	2.4379906719409314	2.016565041272532	2.1326509909655047	0.048398379892960974	0.37550193316406666	0.5682198605578823	0.5826922485958285	5	0	1	2	0	3	6	7
KRT13	1.6574816635598308	2.4267216206253823	4.042405983482858	2.0149442062013256	2.0442993001413567	0.07279006247280946	0.3444888283971466	0.5281896050680164	0.4373232751005964	8	1	2	2	0	9	6	9
GPIHBP1	2.516430895161447	3.46837841697034	10.30756093687319	2.010462221484192	1.253537191980148	0.03711691269087941	0.5012929011658946	0.7983273685998509	0.8338828765055021	5	0	30	1	6	25	12	10
LILRB4	4.894243916102728	5.533082849630596	50.686621355623856	2.0083166504975716	0.5067150925947743	0.013921661513623607	0.3875547988236075	0.9247938877254135	0.9732619247751377	10	61	10	44	23	54	53	70
KIF11	3.382323543885128	3.861900434933946	14.434058090540406	2.0075720466606994	1.8560638008566994	1.2755343668509451	0.20989914985697092	0.3650102753029079	0.16513295492011024	14	8	6	7	3	28	28	19
LAX1	1.8110206071475285	2.9271964072586196	6.135852336079382	2.0049302337036945	1.6108510450911289	0.04312754130913986	0.5275354985642263	0.7223900623636066	0.7276901328047863	1	0	12	13	0	3	21	11
CD52	4.258990884363097	5.030491258867415	35.085731010331806	2.00357970783863	0.6201991911697796	0.016419893520498205	0.5362220588732703	0.9135098362454681	0.9646234440255953	6	17	56	3	35	56	17	54
OLFML2B	6.2863552052606675	6.671236792198905	108.98606296676617	2.0023462115486117	1.6018568245427998	1.1389033977451828	0.1604984613051117	0.28665703826867694	0.149100099856002	129	44	23	92	40	162	170	233
PDCD1	0.54754822333061	1.7157918523606648	1.9276649108359065	2.0022187748886204	1.6948020434899498	0.021842024454334516	0.574076688996502	0.7872194632262498	0.8618615956375981	0	0	0	5	1	5	3	2
RAB25	2.774677649836873	3.5572047359116037	10.912440720886291	1.9993580708246135	1.2748211027359966	0.05123746078133425	0.558479605998749	0.7486662583039008	0.7536150474309942	19	4	0	22	2	14	10	30
IDO1	2.503426830084653	3.438768877563062	10.663910900075672	1.9991688654485777	0.4220539622623521	0.007804277907553221	0.6185675778944785	0.9548306316516724	0.9824080596577094	2	10	31	0	3	9	9	19
KCTD9P1	0.8275570958618277	1.9358124570021795	2.591147960467437	1.997493251083351	2.901789916856119	0.05321072213648957	0.5120439153964943	0.45012773539509243	0.3718840966775108	1	0	1	1	1	9	6	1
FOLR1	3.500552464056602	4.0107530883623435	15.839468015000863	1.9935391007411047	1.8618579696906796	1.3379655465713485	0.21595259947503076	0.34871106084447934	0.14841570272665378	10	7	7	20	2	17	42	28
NCF1C	0.9196777951326036	2.0224432731785305	2.4954293106284338	1.9933055277141087	1.6314890303583902	0.02882717954679323	0.5449409419355644	0.7684135075087206	0.8243130940602809	0	0	6	4	0	2	4	9
CYP24A1	1.3217248926261953	2.3003820977943596	3.780636019394595	1.9922918734634	1.5451026549098406	0.032161521789600696	0.5473731217310086	0.774017913730707	0.81369274302385175	2	0	7	0	3	3	11	5
CD86	4.2953357581126514	4.897634798351294	31.77561140214325	1.990818029705817	0.9202856059026289	0.03337709762123127	0.36834991159903024	0.8281748790707983	0.8988929742226411	5	35	22	34	4	29	45	57
CTSS	7.87168096766867	8.544782890985134	407.9247136092169	1.986555133795924	0.7859735397039241	0.01737966328942591	0.5069762440337251	0.8657763621629214	0.9513692289053639	35	350	319	141	240	559	543	524
MIR4458HG	2.2013297827936817	2.9557934940265542	7.423026023847829	1.986451366704191	1.5656560309252876	0.04090494476263014	0.4787974738044344	0.7236480449949583	0.7608036765551115	3	7	1	4	2	16	4	14
CD96	3.2189480246025	3.8688116104336583	14.09598405431909	1.9850658856007724	1.4866707922411933	0.06785391606197795	0.3892881068219897	0.6362262110740341	0.6039204714952813	4	3	37	4	4	22	34	14
LY96	3.2410077509835205	3.8506895761141	15.16798639020523	1.9815547429255536	0.768282766635799	0.02099850709768236	0.4443252306281401	0.8832562448437542	0.9479049632940885	2	6	10	6	19	18	19	19
GBP5	5.3402742251246975	6.055551209400859	72.463410263143345	1.9759729300407929	0.5666642455251497	0.009471811594153147	0.40143638562846	0.9177635339054575	0.975423107346163	11	93	101	27	8	75	83	107
SNHG18	1.5906604033853977	2.494756454145754	4.137969096637871	1.9716651354835713	2.0342497974329476	0.06573649995676185	0.3892881068219897	0.5616965401564141	0.49101692416266557	9	0	3	3	0	4	14	8
MS4A4A	5.362517965126318	5.858806186419022	62.942831590224856	1.965763516451311	0.87558395776777	0.03855677847159955	0.33690306488160815	0.8192492215113152	0.8865101186703346	11	58	41	39	29	84	74	95
PLVAP	4.9801663098423425	5.60711737623001	50.83224911704678	1.962276493169758	2.073707652043353	1.6291102453924873	0.271217034895892	0.23638891516646893	0.07242715424171053	45	7	13	60	17	160	33	89
CDH26	1.660396497990083	2.573634803749624	4.872456084888266	1.9608667144719159	1.3248524990691386	0.03130131882021192	0.5208922236558455	0.808828443211233	0.8530674164456127	1	3	13	1	0	6	12	5
BNIPL	1.252117527406617	2.272213768046329	3.9055934829092775	1.9583316245407718	1.1222649806360387	0.018642170287194716	0.5981107259991526	0.8717462357361287	0.9281929073723131	0	4	1	8	0	8	4	4
IGKV1-16	0.7515336668441912	2.298952010139028	3.3822848721290404	1.957941892769105	2.385381193739212	0.03390768794553288	0.6680077354389227	0.6385645291736624	0.6560061968153482	0	0	7	2	0	0	7	17
LIPA	6.824497837519862	7.497485851741411	197.82206443223782	1.9516666854548899	0.5532552728364738	0.010728157932581561	0.43823854571624554	0.9177635339054575	0.9742099392294851	77	140	30	68	203	233	246	243
SKA3	1.7163288701114856	2.86590467335111	6.581679568647203	1.9480417269948302	2.149129512523748	0.04698284143603601	0.6354592995421132	0.6314359379762705	0.5919696516852124	3	4	0	6	1	22	1	12
BPIFA1	1.3200882449311964	2.6671349195647855	5.462834343016174	1.9471949940652853	-0.017912904686803056	-0.0014351870380822345	0.6941376622762595	0.9990202900311632	0.9965637962070666	0	0	22	0	7	3	6	7
CPXM1	2.8259998812228906	3.7354148231581297	13.375507650504844	1.9447717821832344	0.6758401357296941	0.015597829950069276	0.607133471091953	0.9135402122002843	0.96126550880686	28	2	0	6	17	8	14	30
TCN1	0.5928694832536986	1.7203732453255698	2.1451510153835995	1.9445985000858392	2.184863705075459	0.027951575365531466	0.607133471091953	0.6674771588145041	0.7295787296761961	0	1	0	2	1	5	5	1
EVI2A	4.79858892661804	5.399709813340488	45.81459128996947	1.9421534766387065	0.4518912918512129	0.013309136162918992	0.5275778265230142	0.931148068809162	0.9742099392294851	3	30	47	26	44	39	51	70
HLA-DOA	4.023424521290669	5.093084990376136	37.77448088101161	1.9410966315793576	0.11553573355304246	-9.661283933843291e-4	0.5275354985642263	0.9908748545036212	0.9975093858759697	4	66	39	8	3	12	52	50
HNRNPA1P49	0.5369371111322959	1.7140369365605244	1.7294474870037566	1.9347418987817395	1.8829028343148893	0.025341785065158346	0.5366885525989141	0.7236480449949583	NA	1	0	0	5	0	1	5	5
AKR1C2	3.942421299141233	4.394348519599353	21.036801310286613	1.9339524941423971	1.8365776640947322	1.5039748944803912	0.13829044928526374	0.23638891516646893	0.04869679396855109	29	2	12	13	10	40	36	38
RP4-569M23.2	0.33581111429632005	1.7015720050552001	1.6753269534486825	1.9302987255729074	1.2378124421540588	0.013255331658633426	0.6003325607065347	0.8741604255614155	NA	0	0	0	8	0	1	5	3
CCNB1	2.584290712917685	3.2708457178396384	8.849401115254745	1.9222336585128623	2.234650317314554	1.549117976763635	0.3641559466096866	0.34871106084447934	0.1719636933918434	12	2	3	4	2	30	8	12
HLA-DQB2	1.382768624149464	2.40785183880876	4.014959852990092	1.9189662678436707	1.5448116764431172	0.03331942009770736	0.6016689999143866	0.7696796998190213	0.8100190026181259	0	2	8	4	0	2	5	15
RN7SKP16	0.8542984511853593	2.022122146424229	2.4920376376971745	1.9146194681659472	1.6319844328990962	0.026958223068846873	0.5822191439105885	0.770584257494257	0.8371543467667211	0	0	3	7	0	1	6	8
DBNDD1	1.8281919702498837	2.883778075524261	5.789191274019462	1.9100589381821014	1.5659132504622344	0.04522363877928805	0.5239410464377532	0.7187004539200598	0.7202108248890454	17	0	1	10	0	3	13	18
CCR5	3.554748450495407	4.313730623845095	20.8302042004814	1.9047900473288697	0.4334316367625705	0.010206715843746104	0.5449409419355644	0.9472685119197639	0.9818146729566929	4	22	54	2	4	21	26	24
TIAF1	2.6094323297988673	3.147814733291078	7.820540872671381	1.899430947898171	1.7747485764176305	0.11606645442796001	0.3005133653752158	0.47195480953420166	0.33114189734658694	3	2	11	9	1	12	16	15
GCNT3	1.1392175159073386	2.2364357086825635	3.1718712040225214	1.8977965860693744	1.4283071434282284	0.028436059634816928	0.5667630265994685	0.8053768228402443	0.8496343044163404	5	0	0	10	0	5	9	3
NUDT16P1	0.9803561485288838	2.0033360741696122	2.5856762251394145	1.8948120313834032	1.2620941579672098	0.022102093545290045	0.5667630265994685	0.831986857745466	0.8903547175826633	1	1	0	9	0	3	4	6
AC004967.7	1.1461179140872484	2.1037116525472364	2.7846997916495235	1.892937720056475	1.6791308007337022	0.036365293693785314	0.4789914817750496	0.7136641902594175	0.7622875617150512	1	0	2	8	0	4	8	4
RP11-214K3.20	0.16044053092403643	1.672108627449634	1.945300525119048	1.892148452588514	3.2436809059033798	0.03034603332588695	0.6782003966494586	0.5481785164293459	0.5406860667824087	0	0	0	1	1	7	5	0
HIST1H2BH	2.0984657479022277	2.9446106383916644	6.401724739638848	1.887846216330286	1.625042168631829	0.05674091683696511	0.44935032252567436	0.6520542532577334	0.6294167880188863	5	0	2	18	1	17	9	8
C14orf93	1.5633516189317962	2.3621908519642383	3.6286706130733557	1.881308591143725	1.8797933078738238	0.06331814593301653	0.377871956231547	0.5836051041850285	0.5439726262432781	7	0	3	4	0	6	8	8
ITGB2	7.3709338407042475	7.7164601136912845	227.05236776765992	1.8793163702069122	1.5330146896923595	1.079593105931784	0.13829044928526374	0.29373442156715857	0.155256346560411	92	109	196	146	82	314	385	460
CLEC4E	4.176421827356048	4.582482060522697	24.960158601624858	1.8784713502042263	1.1937110057895837	0.07088532772130764	0.30496971287738406	0.6468260709211555	0.6801048063158067	10	12	34	7	15	33	32	47
C1GALT1C1	3.3297103491438897	3.7314407278064206	13.024429749793768	1.8754946543823965	1.6468496864048547	0.9386099982870366	0.23749422632686568	0.4428283750274291	0.2471176534756271	14	5	4	9	6	19	24	23
DNM3OS	3.4876089491295135	3.9794283041056038	15.241143507042528	1.8749441682901555	1.8014768396682315	1.3862974691423884	0.21219750470072501	0.31981902897819464	0.10006701787087253	20	1	8	14	7	22	22	41
IGHV3-49	0.8442305227715406	2.0297474589163245	2.5402440817424443	1.8745553380912727	1.6580656780369232	0.027145919976459546	0.5981107259991526	0.7696796998190213	0.8310251072804931	0	0	3	7	0	1	9	5
COL3A1	11.048597382763957	11.663770591948017	3514.043451920374	1.8728808001326351	1.2295564447460314	0.06585771844284476	0.5757252577451336	0.7223900623636066	0.6839853546978553	7050	874	159	3606	1951	2791	6042	8270
ZMYM6NB	0.8317269204801316	1.966539841559614	2.7411716101856816	1.872672822952035	1.2313615891799583	0.016797330740201986	0.6252316847271727	0.8602765027075536	0.9266571780730013	7	0	0	0	3	6	2	4
HIST1H2BF	1.9036598719906825	2.750216208104223	5.443853737848208	1.8720305869719436	1.8335127874411006	0.06348998063766073	0.4719430375793939	0.6062840980268742	0.5458539127270243	8	0	10	1	1	16	8	6
STK32A	3.7101807526152384	4.122061408745468	17.515898228248112	1.8679323983401885	1.5038652410719129	0.1252176980961331	0.2706545995804994	0.5070064153700136	0.37726810035511177	15	9	4	20	6	25	22	40
C1orf106	1.2680763941734607	2.2999575666156375	3.3494457651851426	1.866030184142205	1.9739845176571165	0.04685110566756467	0.5020044978179907	0.6314359379762705	0.6217941677370317	4	0	1	7	0	2	5	15
C1QC	7.595604021951481	8.182258331763153	317.44472776584144	1.8658435654281107	0.7995611661271782	0.03484741058420327	0.40291922670115426	0.8508669954212096	0.9066075719091593	69	336	108	192	123	387	436	457
ZWILCH	2.623284617997698	3.1355529805781894	7.780644090793054	1.8644385851333152	1.853864968207282	1.0523718809331197	0.28646641621306335	0.42066259119450933	0.25635764241221204	13	2	5	3	2	10	13	21
PLCH2	1.7480915302444588	2.4565111840217813	4.134933216060007	1.859557098357501	1.8536312845629181	0.06900432344544459	0.3875547988236075	0.5725343420986831	0.5134412574382002	3	1	7	3	0	7	6	11
FBP1	4.032187115979529	4.714738349866417	28.406178845606348	1.8573319063006173	0.6581179699762961	0.017365700069141204	0.4441700148647577	0.9066715828670877	0.9617760021174656	19	38	23	3	5	20	49	35
SLC29A3	1.4492025727402884	2.2927246256026867	4.064185724326882	1.8552367355631287	1.313546062745337	0.025833495940878238	0.607133471091953	0.8238955096356946	0.8755347808125569	0	4	3	3	1	2	9	7
FABP5	4.46153922953638	4.840183409797372	30.025443719491072	1.8523303193514171	1.3407781189023686	0.10381514040104531	0.2267476586141423	0.5616953149520116	0.5134412574382002	36	11	11	12	21	44	51	44
PYROXD2	2.155101735893462	2.784022935169737	5.650969479388631	1.849152645829964	1.7271451858968185	0.07846459461011561	0.3935891166346592	0.5619032616964311	0.488593546650634	11	1	1	7	1	10	11	10
IGDCC4	1.828390798142253	2.737828207056921	6.285304392300883	1.8486513450444648	0.695955269174312	0.011292104758484639	0.607133471091953	0.9239212717276148	0.9698408308810381	7	1	0	2	10	5	5	13
NPTXR	1.49545882830348	2.2727717105003427	3.4426786473703306	1.8485151838431044	1.99887786141318	0.06251486889513184	0.4334750757636365	0.5616965401564141	0.5156919782748881	6	1	2	2	0	3	8	10
HLA-DRA	7.990796466595772	8.550614416440945	408.93800517662663	1.8438332078224964	0.923257941761722	0.04459448270582075	0.44935032252567436	0.8132293282983307	0.8635477869503991	72	374	455	133	135	456	664	615
KCNN4	1.8232168442426366	2.6958770620277455	4.938083952476646	1.840916543975816	1.7459952693750898	0.061425862169656655	0.4572542682661706	0.6314359379762705	0.5822968406546127	4	0	6	10	0	5	7	18
TBCC	3.2123584705633057	3.654859926402686	12.136019677198693	1.8400269810880012	1.8484055301733904	1.3245047737252647	0.2456436858326138	0.34871106084447934	0.1506215730264129	7	3	8	11	5	29	14	21
CTSK	4.3602055674569975	5.397166464326373	45.96994782357847	1.8372702808764036	0.17991633561301698	6.605415691592443e-4	0.45392476635061635	0.9822100525291187	NA	35	1	7	22	89	59	32	48
ITGB2-AS1	1.9454250984409547	2.774856326379308	5.340522236853939	1.835882175783909	1.7940354956209013	0.07404013872409827	0.4267010356874527	0.5900684063229085	0.5125933479440028	10	0	7	5	0	5	15	12
RP11-796E2.4	0.7137998615259276	1.8422247540660246	2.072091190355319	1.8331563473438774	2.030371903311235	0.032311401362757584	0.5705077545139317	0.6531851887028033	0.7387775361848091	4	0	3	0	0	6	1	6
CD24	5.277160399886087	5.779478004411309	57.68685283003157	1.8293485676991472	1.0688121921770077	0.06175464418567098	0.43776739578226564	0.7236480449949583	0.7578405960044627	11	15	29	174	21	96	79	80
GPR79	1.1750918040045855	2.1466559042165287	2.8520102922489787	1.827294757044156	1.4209683142034204	0.030003601699216308	0.5069762440337251	0.7900658493662392	0.8463972450289439	1	0	2	10	0	3	5	8
ELP6	2.1471836827915944	2.9575474660732053	6.41739244064554	1.8247237278736488	1.378182594457859	0.047636791588326496	0.4803029700883922	0.7441596331148055	0.7514872445322276	24	2	3	2	0	7	9	18
HIST1H2BE	1.4714091181736537	2.3678900650650547	4.008138552027179	1.823921225667939	0.9734647818179019	0.02035225452967127	0.6122358418037207	0.8802280543292681	0.9300017912984209	1	2	0	13	1	7	4	6
FAM200A	2.306832187418824	3.0831951454104467	7.303294862628417	1.8216238554294317	1.308536380105333	0.04848643966353047	0.4997988616863558	0.7542365797713345	0.7592583446887711	22	0	1	6	4	7	12	18
APOL4	2.365788420845642	3.0053346447534346	6.826998211424223	1.8206070442630589	1.8061075927729935	0.11054754572276924	0.34678357034864293	0.5128318605690709	0.3484475453063732	12	0	7	4	2	14	13	11
PITPNA-AS1	1.2399279641673342	2.129739226573934	2.9273385365608773	1.8181204272316822	1.5059015913024736	0.03511501917296377	0.5527691284260396	0.7584721340854056	0.7972773142286815	5	0	0	6	1	4	4	8
SLAMF8	3.7418684459613543	4.26110080513689	20.024475824724437	1.8176215738757793	1.2988224251816758	0.05790167531748771	0.372671084613127	0.6745221757401594	0.7276901328047863	15	17	14	4	6	44	19	24
ICAM2	2.428616866836123	3.0262576112363235	7.031119126796539	1.8160074181487118	1.6068045410245773	0.08026950935491019	0.4257730678118822	0.5890963921795245	0.5162868121609195	13	1	10	1	2	13	12	12
CTB-129P6.7	0.38113237421940854	1.7207990342769368	1.9342119788162364	1.80531103424051	2.755907175227847	0.03193302861356569	0.666574097027955	0.5796743822972102	0.6019816681656994	0	1	1	1	0	0	5	8
LRRC37A4P	2.377685930152613	3.3655145960342856	9.074398595574726	1.7990462039762452	0.8591424021392677	0.025627085544071875	0.648397195783948	0.8815212866632871	0.9188888585834863	21	0	0	26	4	9	8	24
KIAA0125	1.3846206237906442	2.546016688395162	4.429533181160531	1.7985679550771398	1.6248325705364275	0.03383314434091596	0.6193483550203164	0.7585406901838712	0.7893384361917077	1	0	1	14	1	1	16	8
CCDC77	2.9956253876828263	3.674372419327598	11.727866565862183	1.798307143021152	1.5967042936909317	0.10815865254697526	0.3892881068219897	0.5616965401564141	0.40291552046388995	27	0	5	13	4	14	16	35
TLR8	3.5731444140780044	4.369560548227628	21.61600178465778	1.7974436266781517	0.2692015610434199	0.0053308417193688165	0.5928677006647152	0.9726730263218574	0.9900688364323167	2	23	65	5	3	24	23	22
KPTN	0.7903261819207099	2.051166550423619	2.5729747565201726	1.7970595997089227	0.8409393267664916	0.012401123625102536	0.6610111203137207	0.9167838779252164	0.9551391547598486	15	0	0	0	1	3	2	7
NAT1	1.2207271029798001	2.111295821360226	2.756119669974504	1.7955771345303642	1.7786311743603878	0.04320505519665028	0.4735653802405946	0.6487341121061524	0.6918453155626545	5	0	5	1	0	3	5	9
RFC5	2.276336739037664	2.8816170070966525	6.293609377331328	1.7929399266262944	1.7215111822113642	0.09794639188206271	0.37550193316406666	0.5616965401564141	0.3933244693526042	6	3	5	7	0	8	14	12
ZNF169	2.042127568070724	2.855406698399418	6.447951638460615	1.7920801551917305	0.9441301993281335	0.023972949710394372	0.5667630265994685	0.8723441556796481	0.9207180197732184	1	6	3	15	0	8	6	13
COX16	1.7135203696536163	2.3972648115413997	3.890752925752343	1.7908493321872336	1.9268162826981976	0.07439710807918114	0.3875547988236075	0.5325522536046711	0.4533625161695939	5	0	3	4	1	5	10	8
COL10A1	2.919771385108018	3.658424984737401	11.859697258496626	1.7901078801029104	1.9945064885587531	0.10957290582690717	0.48088194784035276	0.45012773539509243	0.29511650972708703	15	1	3	11	5	4	37	29
C6orf57	1.6175799572215623	2.4691524283752195	4.393490075288291	1.7894077949873899	1.9857943751281706	0.058833813732144746	0.5120439153964943	0.5971229264237655	0.5346787379257748	7	2	3	1	0	14	3	7
SCG5	1.6289541521155873	2.65355619442122	5.882752795402147	1.7831744951527673	0.6747731511922521	0.009793585324305406	0.633203184166484	0.9313861620091659	0.9727746916280945	4	0	0	5	10	10	6	4
SCARNA22	2.995444927109946	3.705384123688675	14.237517458570217	1.7815337942882858	0.2556363597068909	0.0016577578058660503	0.5667630265994685	0.9764854726589066	0.9975093858759697	2	15	4	5	14	11	19	12
SPESP1	0.8622792614384375	1.9813241843309122	2.8874943871120844	1.7813066992087443	0.8947668934865343	0.011013195607672409	0.6637216034910594	0.9120447539488485	0.9609105627413352	7	0	0	0	4	5	3	3
TRIM29	1.8602571076092735	2.503200173541186	4.5970967424437985	1.78050771279681	1.7097075778929935	0.06640199539077934	0.4257730678118822	0.6298447512802129	0.5417941804481877	4	3	4	3	0	6	10	8
SP140	3.7048031958313072	4.154707326659216	17.33965590185637	1.7804214590546505	1.660305758422685	1.1275864940793556	0.24285540305719888	0.34871106084447934	0.19447556659498733	9	5	22	24	2	19	30	46
GPR155	3.4259174722114656	4.127564614405709	17.142216358731403	1.7791416905228656	1.4478240618910017	0.08413305998032557	0.45975151704219114	0.6274422745915544	0.5458539127270243	9	9	27	19	0	11	33	45
LYVE1	5.909460005881816	6.4000631353314095	91.0824653284509	1.7788164763378682	0.8949820677961741	0.0446129413838146	0.33690306488160815	0.8035014258378154	0.8663706010117361	35	19	28	106	100	133	102	140
NCF1B	1.6874131768481786	2.5006022338205516	4.500268015942525	1.7732230681247647	1.286271224029627	0.03356439442881379	0.5456080531631156	0.8012727772705593	0.8463972450289439	2	3	1	11	0	4	6	12
COQ5	3.6817726352867552	4.2338401456433905	18.134585657207978	1.772045743891589	1.6228014386865754	0.9631759254157408	0.26945990394067837	0.4267685146908468	0.2667373344685598	33	3	8	32	1	28	30	41
TRPM2	4.0265872609345426	4.5767827784032	23.565960533651737	1.7696545867463933	1.6624059623486525	1.0233128657734643	0.2927242654797293	0.4026166315169025	0.25201351870309785	48	4	36	8	2	39	27	64
TCN2	5.63558664907292	6.038305528005879	70.92394850067217	1.7693777074593875	0.9528271193771278	0.05454629202993923	0.34928417581825405	0.7520087240080193	0.826932653650635	18	46	35	70	44	105	77	113
CHCHD5	1.2867274035150216	2.186179445584851	3.6320234440581918	1.766944026305054	1.288304435087828	0.022687330531608384	0.5736767514776709	0.8319266236633989	0.8903547175826633	1	0	3	1	5	2	8	6
PGBD2	2.6005981706821353	3.2046444191613315	7.991811968919776	1.7666334741834682	1.5725161549094284	0.08565258163248124	0.3875547988236075	0.576512685728965	0.5102229945210933	16	1	2	14	1	13	15	15
LETM2	1.202587514497324	2.1390484513024086	2.8972239934042916	1.7635464844236912	1.7550384505614862	0.040269604351255726	0.5193674385296723	0.6779084986473113	0.7201865886406538	1	0	5	5	0	3	10	4
RP11-295G20.2	1.6137062015161618	2.388767566179959	4.168779848664155	1.7610027115843878	1.925142058800446	0.05743732038608278	0.5020044978179907	0.6145866621882148	0.5458539127270243	3	0	2	3	3	8	11	3
PODNL1	1.5041253309420244	2.641795360629404	4.617144191629765	1.7608425682475	0.9699895349080838	0.021034740590868215	0.6451377513761701	0.8815212866632871	0.9232761168766512	25	0	0	3	1	3	5	15
LY9	1.6711390900001848	2.9942127121212683	6.328081658940109	1.7539049350379496	0.3918903439650348	0.008354091456598283	0.6402652296604551	0.9639838599603716	NA	1	0	41	3	0	3	11	11
TWF2	3.6484878104918637	4.259814801297602	18.727693643437643	1.7533169034496305	1.2621084597991672	0.07016817825033492	0.44568138780693684	0.6531851887028033	0.6533440667659549	57	7	22	3	1	28	27	36
HIST1H4I	1.7030261127194661	2.5009686137026104	4.162336117278879	1.7531336069897374	1.709538475390587	0.05957095075293482	0.45975151704219114	0.6364038872431729	0.6004867079986678	4	0	6	7	0	9	5	10
FIBCD1	0.7909897958438431	1.8686341018771322	2.2813940863421895	1.7519085298858257	1.9666293722896144	0.03292906676450129	0.607133471091953	0.678283238581769	0.7397361142204588	5	0	0	1	1	7	1	5
SEPT1	2.513412215536197	3.1145545763588443	7.75841523998064	1.751317189099988	1.1682517114212665	0.045678333417289524	0.5243593394484679	0.7696796998190213	0.7999749724143631	1	4	17	8	1	8	14	14
MLPH	5.95714510533864	6.335916656979826	84.98752015358899	1.7467138821581112	1.7348054463308415	1.5042772819912578	0.11007284396350853	0.14405801538070329	0.010368607418861198	143	18	61	104	8	136	159	167
GNRH1	0.8831104951146188	1.8301433140203438	2.189184803461871	1.7461437411765295	1.842792013505715	0.03422232631638467	0.5756255619015069	0.6812447997018745	0.7451190375538498	4	0	0	2	1	5	5	2
MFSD1P1	1.6401473073653203	2.617956730131413	4.63569052580604	1.7454871852380747	0.825420393333252	0.019649082885648882	0.6610111203137207	0.8990219277290777	0.9407743850734588	0	0	10	15	1	5	5	11
TMEM37	2.2048442649892306	3.1470534919636304	8.98965670026933	1.7439187381992676	0.34289626208898316	0.00355044687995736	0.6976433183066764	0.9698818809397904	0.9905903965004156	15	11	1	0	5	6	5	18
HLA-DPA1	7.549607334869547	8.121609544629688	304.30490392423843	1.7437455528187709	0.7477826320530253	0.03277470435877283	0.4759107645634612	0.8599847528943291	0.9170192666536975	59	315	325	96	99	295	509	409
PRF1	3.515250744282361	4.411827013424412	20.616842460905524	1.7407464501286194	0.6383914151324	0.021562286557263607	0.5075503709300205	0.9109995481535239	NA	7	1	111	7	3	27	20	37
SCNN1G	2.7696146528144228	3.480550594099619	9.989690004123982	1.7390204705166372	1.6355496782704113	0.10270959123237147	0.42227561125221663	0.5616965401564141	0.41342280993660757	10	1	18	13	0	18	24	12
ARNT2	2.217005239629831	3.1207977867610155	7.184186338651026	1.738657531708308	1.0472595287521858	0.033402310213844544	0.5530455249730968	0.8319266236633989	0.8701796352742899	34	1	1	8	0	7	14	14
SNORD116-2	2.4832650967264502	2.975041890923907	7.556773563691616	1.7375766158087975	1.261977773478494	0.04489061330239881	0.46564458112014023	0.7577342023402169	0.7815088398851463	3	5	3	4	5	12	11	9
HLA-DQA1	5.587322696420367	6.389048826072204	91.50221216172575	1.7374000955065183	0.18764483689331027	0.0018629325146355018	0.574076688996502	0.98040189048351	0.9965637962070666	11	118	204	25	11	61	122	110
TPX2	3.7974085244619116	4.311124003674471	20.33320925795115	1.7364239915085198	0.9291795918826664	0.044478803514986585	0.5527691284260396	0.8012727772705593	0.8602906040809523	39	13	1	21	8	29	24	31
ZNF691	1.9113398491217515	2.5631760037749967	4.951156344864883	1.7357914398090903	1.8484298576693223	0.06372020062431316	0.5069762440337251	0.5890963921795245	0.5215167567107688	4	2	1	4	2	11	3	12
TYSND1	2.2495953837141323	3.042439892008204	6.723334665052958	1.7337512491303027	1.4602236124565007	0.06724121118171077	0.4602483252623779	0.6633527023169811	0.6168678043418367	13	0	6	14	0	9	12	16
ZBP1	1.749485398996937	2.674434900754036	4.85775458859411	1.732416916824594	1.6106063344560697	0.04915099216623505	0.518378674436041	0.6853288865997167	0.6838240895097955	4	0	4	13	0	3	15	10
LINC00847	3.946112541822128	4.319880252687649	19.973073891784768	1.7312624131565064	1.593087807933591	1.1303165373681436	0.20989914985697092	0.34871106084447934	0.1571286747348176	16	3	13	22	11	23	30	52
RNU6ATAC	2.435861130345798	3.158794798517602	9.205315059974867	1.731108232236032	0.4004896347960343	0.00655345434660904	0.6540367972382416	0.9572554547896504	0.986611169082293	6	9	0	6	8	8	11	10
RNA5SP48	0.5539895109106203	2.0380686056424406	3.9046912446610396	1.730716178378349	0.0688118939666028	-0.003253166437242029	0.7205054142768337	0.9964161912380836	0.9887614540848269	0	9	0	1	0	3	5	1
FXYD3	3.415846965032195	3.85357807878507	14.411895441792247	1.7274856590246694	1.3349359540430374	0.08154276533738872	0.33690306488160815	0.6298447512802129	0.5783941570316805	6	11	13	14	2	14	27	27
AP1S1	3.308727716024901	3.7305560513077904	13.092476299276319	1.726199285730287	1.4690400369738144	0.09692089467816699	0.34737662115638424	0.5682198605578823	0.4618903511109715	9	4	4	15	8	27	15	20
HN1	4.500694933946609	4.921793288657363	31.098387079638655	1.724365958947842	1.6983205692167451	1.2508827286535855	0.23514445672270837	0.275356439074076	0.1290768454761457	21	11	19	47	5	42	86	35
RNASE2	2.4149875905840386	3.113508007610183	8.645624600335267	1.7243062240834466	0.8781720715648534	0.0200714278357327	0.5842953046716065	0.8816282076982171	0.9410495034145131	1	3	5	4	11	16	5	11
FBXL8	1.7233651088308881	2.4271054916299786	4.0342889333030225	1.7238376348957183	1.6918019831344113	0.05864330211077927	0.4602483252623779	0.6314359379762705	0.6019816681656994	4	1	2	8	0	8	8	6
MIR100HG	0.9803561485288839	1.9872224345002423	2.408787098734121	1.7226462544991648	2.058223575915457	0.04150069964148359	0.5473731217310086	0.6172152844564857	0.6508977203731102	3	0	4	1	0	1	6	9
PXMP4	3.1654334162927413	3.685053404713919	12.68211480413785	1.7186558703098525	1.2818799526189844	0.06427432042811397	0.37550193316406666	0.6795061598991553	0.6733104861586412	18	11	4	9	1	13	20	26
GPR141	0.4248751831015285	1.653681447659219	1.7471630317450964	1.7107874285552194	1.495559267754118	0.01685480002649092	0.6731400558660096	0.8286414063184733	NA	0	0	5	0	1	1	6	2
PSRC1	2.085907442994046	2.9398091865801486	6.2837934119920735	1.708908169970787	1.1164137138852799	0.03505527977971646	0.633203184166484	0.8238955096356946	0.8602906040809523	17	1	0	14	1	4	13	14
CTB-36O1.7	1.4924021978379127	2.4288415927181406	4.70617602821955	1.7081597217281281	0.8100118622693145	0.013600476746178355	0.6757976440683093	0.9122722061162923	0.9589462424309738	0	6	6	4	0	7	7	3
CYP2S1	2.7073208576813483	3.3021921492758133	8.993239801418934	1.7040226232524518	1.3913777251977175	0.08009452588074839	0.4432426340506327	0.6503765374393105	0.5696610895682577	5	5	12	12	0	11	13	21
PCOLCE2	2.629138336639134	3.4150621834721746	10.489334717388964	1.7036434303188261	1.9353465677233062	0.06349531258650225	0.553075714884797	0.5882564725060995	0.5248858771432358	7	4	2	4	6	37	8	6
GFI1	1.2944403535181683	2.17004598219444	3.084838050323471	1.7024574161625934	1.168023377326353	0.025080465259006913	0.5683297759826813	0.8319266236633989	0.8865101186703346	1	1	11	1	0	4	5	6
KCNRG	1.5543094274041547	2.4623760611979844	3.957649879538159	1.7016416474178007	1.7431142961404018	0.050285703630186744	0.5194212670298254	0.64844580259842	0.6508977203731102	4	0	3	9	0	6	3	15
MFAP2	3.968835978820663	4.7053244758182595	26.595450648051816	1.6986013938704831	1.3093748788706012	0.06830501748019405	0.4735653802405946	0.6531851887028033	0.6556283773943883	24	0	37	16	21	15	50	67
STAG3	2.6051511345547533	3.1060214497123697	7.473109857684102	1.6969235361885464	1.6749648804873978	0.11276589154819588	0.34287932650581776	0.4887668568086452	0.3721892384915852	13	1	9	3	2	11	12	18
SNORA12	4.8095198969456865	5.32963209658624	43.78836853377787	1.695554105380069	0.6633515630966843	0.023172068108369435	0.41949105906187906	0.8851564456397665	0.9492456109215511	18	31	20	14	41	75	39	42
ITM2C	3.7325316391549666	4.1781197579117215	17.57872609249299	1.6941595219032464	1.7965637825212932	1.4203964607045918	0.23090681064641716	0.23638891516646893	0.07377796625785847	17	2	20	19	4	17	47	35
MXRA5	7.581792926635987	8.073120447974102	289.3099252673095	1.6939556904180366	1.2815400558879997	0.09293265648792401	0.46793104464248336	0.6172152844564857	0.5609094900745993	865	72	40	216	103	204	512	724
ZNF561-AS1	1.595450945847803	2.547628496920956	4.31157962865651	1.6937802568823483	1.1306849686350446	0.028740600093205275	0.633203184166484	0.8327375752939812	0.8793893801920594	11	0	0	11	1	4	5	13
WBP2NL	1.2528811466883465	2.276112590437758	3.235736064882211	1.6892887463970823	1.0229499591883384	0.021115751577854825	0.5756255619015069	0.8735559604277832	0.9170192666536975	2	0	1	15	0	3	7	6
SFTPD	4.898228034850106	5.312378561953806	42.25857349345226	1.6883963906516195	1.292894067594042	0.08573065000171193	0.3197204002841595	0.5937759151005768	0.5949561970945155	41	25	14	23	21	29	109	59
ZNF610	2.1388187336028897	2.9759269889822964	6.3227610330526565	1.6860175860030593	1.5878797571204781	0.06728708313986712	0.4976039882286256	0.6410792026695054	0.5905830183553736	11	0	11	7	0	5	11	21
BUB1	2.654516723697824	3.322323422625911	8.873506281438688	1.6853420072573946	1.3920491069173562	0.062376922522811046	0.5193674385296723	0.6613806341498488	0.6537011383015574	19	2	1	17	1	18	8	19
TNR	0.7562796481190688	2.1085027004842827	2.8442888106437794	1.6838259370806912	0.3082074464057166	0.00425712523986907	0.7123597752258989	0.9782569264691772	0.9881564753378228	0	1	17	0	0	5	2	3
TTLL1	0.8469221679652458	1.961337955773885	2.9862252276064143	1.6822068246314674	1.1400039564638016	0.012635920218298135	0.6680077354389227	0.8815212866632871	0.9500810034828346	2	0	1	0	5	1	7	4
KIT	3.3871046545364387	4.023265405822806	16.381450682104653	1.6820702610865417	1.1645019090347781	0.04565653717535614	0.5217596907669012	0.7692322371723217	0.8125380004353738	12	2	28	2	14	36	21	13
ANKDD1B	0.7499881886753007	1.856065085756165	2.0281652163209243	1.6818926116234165	1.5177016890632984	0.023918801042773302	0.6122358418037207	0.794278794993368	0.8643140029186918	3	0	0	6	0	1	5	6
PKP2	1.8025844384588245	2.5041159521673713	4.6908101393956905	1.6808733391193282	1.3454643182838972	0.040897741466666644	0.5275778265230142	0.7696796998190213	0.7856143640295993	5	4	6	1	0	7	5	10
GGTA1P	1.94667257104917	2.7437696461355574	6.04540729756145	1.6799383224353774	0.6883167160555921	0.015185165289864478	0.6610111203137207	0.9178256467988519	0.959391032431662	3	6	14	0	1	8	8	6
CENPE	3.634949480567522	4.382472546881988	21.398332781839073	1.6795462864928492	0.4362929322758476	0.013859999898775911	0.7098601610292277	0.9407883517926798	0.9730289832857376	48	18	0	36	5	23	17	36
SLC16A10	4.102332285380654	4.662043881721575	25.851624047720765	1.6751220305739578	1.1458798439759856	0.05622070090895898	0.5055470338725501	0.7218834091000413	0.7638295350125878	5	16	27	49	3	18	29	76
VMAC	2.086584937095713	2.893973590373993	6.026163431631941	1.6729084609190545	1.9576390425261812	0.08408544374669945	0.5055962568182983	0.5268445912232067	0.4023674285834582	8	1	6	6	0	3	10	25
RGS2	6.453672883595873	6.742651441326431	114.50809804109602	1.6727875585810061	1.5484525606470407	1.2509930910826959	0.12930922441471257	0.18807683008451753	0.04988318216476028	73	36	132	80	44	109	241	246
AOAH	4.508484965605419	5.000675483917158	33.0595705724144	1.672497276156794	0.9183889740837375	0.046810656344705034	0.4789914817750496	0.7949557834607016	0.8535746559425087	17	10	101	6	14	44	33	65
TMEM91	2.402009517155167	2.965513866808042	6.6615495672694305	1.6720881153206024	1.5024429990131276	0.06914172644070134	0.47243409433011313	0.6298447512802129	0.5919696516852124	2	1	12	8	2	10	7	18
GPM6A	0.9587196134637593	1.8833241800365084	2.2889263059172076	1.6705481740829948	1.5194107272282715	0.028947955277606033	0.5981107259991526	0.7696796998190213	0.8340189945220493	6	1	2	0	0	3	6	3
SNORD12B	2.498563993545612	3.1963344944536862	9.62206463549615	1.6661181912907548	0.3408390904590225	0.0043040525015961995	0.6122358418037207	0.9646291190824786	0.990542399310461	2	13	1	8	5	10	10	9
RAMP3	3.675233399260403	4.16499872465625	17.37206836330241	1.660091131575087	1.7759242437824327	1.282292838200003	0.3094432182025328	0.3116982377270573	0.15466768829286406	24	3	24	9	3	12	44	43
RPL23AP82	1.9792326397500675	2.6688692678076538	5.0552070354339635	1.658310609264031	1.6410729262827688	0.06591323690094618	0.48414373434104385	0.6314359379762705	0.5755667221705302	7	0	2	8	2	4	13	11
RNVU1-7	3.95091119018071	4.350416127173759	21.624019928108957	1.6569824775235047	0.8302586658813095	0.03611788186988084	0.419725187987462	0.8284639752866968	0.897526345031344	6	20	18	13	10	27	29	27
RNA5-8SP2	1.0287340389175397	2.365043961563629	5.295183764424729	1.6568634328793272	-0.15445619659728219	-0.00584648383991489	0.7480646091798288	0.9916605197388714	0.9819992286660378	0	9	0	1	4	1	8	3
FLG	1.2352182460898664	2.2333103569639374	3.039904168804089	1.655890570978294	1.2954368036048296	0.02803164352006195	0.5738507007438476	0.8168523900767679	0.8650529766005467	14	0	1	2	0	3	4	10
TMEM71	2.0995762153379958	3.1417412764613513	7.498979070996059	1.6545557137279823	0.28241339843508534	0.006969214024195208	0.7139340135140445	0.9751943308772618	0.9852350793780235	0	0	35	11	3	7	7	13
NRK	2.1720150455318414	2.7705337659594376	5.923493887602033	1.6529184702289126	1.5431029380353143	0.05973669171458693	0.5106476286926034	0.6503765374393105	0.613915976033492	8	1	1	5	4	8	15	6
TMEM14A	2.0491994967017892	2.709031211896108	5.188642309782469	1.6502832728777241	1.3737564079960167	0.04940506519037651	0.5069762440337251	0.7069686927556277	0.7425774002909898	17	1	1	4	1	6	9	12
MT1L	2.777597093601584	3.440490850979607	9.5844792683997	1.6470549837828439	1.503633125074072	0.09870666850168958	0.4257730678118822	0.5909978504740485	0.47598722255995596	14	0	10	19	1	19	14	18
HIST1H2BI	1.4862809048058512	2.4638321179574687	4.295022432296873	1.6451581761736933	1.4297458608569777	0.0334153461101097	0.6680077354389227	0.7933415756899329	0.8222597091487841	6	2	0	9	0	12	2	7
GPX1P1	1.029669034557643	2.08464011956002	2.6484150844289585	1.6436101912244356	1.272208288953614	0.024226374448503226	0.633203184166484	0.8314772298479465	0.8813359550273846	8	0	0	6	0	3	8	3
RP11-630A13.4	2.8179123412314464	4.0570048649313835	15.612905053769026	1.6410476464245167	0.17153303798353092	0.0024014433234347257	0.7296541603541734	0.9827944233360043	0.9905903965004156	30	5	0	80	0	7	19	29
RP11-691H4.4	0.5653737727609601	1.7407711850935124	1.7756517802971543	1.6356964751334906	1.1283759111961924	0.015085172400630998	0.642667279922154	0.8784059920891681	NA	1	0	8	0	0	2	5	2
HIST2H2AB	3.2102881152507137	3.6900469270073737	11.987819364867777	1.6353330123297352	1.7283686720906881	1.2075431830968355	0.2788645226179878	0.34871106084447934	0.16905735001107056	16	2	13	14	1	26	20	19
WSCD1	1.943244874106334	2.702887154468798	5.466309223462042	1.6314983443156057	1.7726976317154792	0.06106895989011851	0.5450646357187764	0.6314359379762705	0.5609094900745993	3	0	3	8	3	17	6	5
ATP13A4	5.419697554345536	5.81179582211157	58.38361655087718	1.631386804336085	1.5896302467659795	1.279066471955443	0.17904028986184042	0.23638891516646893	0.0621836833978859	97	4	39	87	16	83	98	130
USP32P1	1.2084526454207605	2.1924157213954714	3.3086480792114634	1.628916476991752	0.8908355426105513	0.016394326953604797	0.6692411255703045	0.8998476416575879	0.9452671547271547	12	0	0	1	3	3	7	4
GSDMC	1.2594098915349163	2.00856402874578	2.8658840794032803	1.6278278399220047	1.9927407256714067	0.046690719337671965	0.5713008234797755	0.5966098280149664	0.6015931640908437	1	1	2	2	1	7	6	2
CDC25A	1.2942818852477682	2.1064936853236693	3.459909736482579	1.6278210567632097	1.102218697319328	0.01935461385454514	0.6508214640676128	0.8599847528943291	0.9250810608427719	3	4	0	2	1	2	6	6
MS4A4E	0.946419150456135	1.9295411283079675	2.426779893191431	1.6268408524293765	1.6421977668650571	0.030635784274991012	0.633203184166484	0.7515932852278651	0.8036179234571145	6	1	0	2	0	3	8	2
NAAA	3.533924438978713	3.9252641733122564	15.19624146095207	1.625196059490557	1.380355456736604	0.10951387913909769	0.29027531443434323	0.5682198605578823	0.447135850537679	15	11	14	8	2	25	24	22
CTD-2020K17.1	2.743185665381583	3.488580339616698	9.879498047649006	1.6251844795052546	1.4814252848720353	0.07690099252479975	0.48188028025865304	0.6314359379762705	0.5701231951090268	14	0	23	8	1	11	11	33
SRP14-AS1	0.9795508471399407	1.9283426252641587	2.3114178730477724	1.6238329815162662	1.7034722801394369	0.033382443607790496	0.5705846392969196	0.712638796124217	0.7767308164668242	2	0	1	6	0	6	5	2
RAC2	4.882522384805777	5.2540717034610855	39.942759049579294	1.623058281244246	1.0894081245484333	0.07975514678893518	0.3699258212063523	0.645764749662273	0.6718432448131724	13	7	76	30	27	57	58	62
LRRC39	0.2874332239076641	1.6496766570257966	1.6451645215644997	1.6229441277454864	2.3899760674222557	0.02535400415415517	0.7048308314400301	0.645764749662273	NA	0	0	1	3	0	5	0	6
IL2RB	2.7033101370355506	3.5213478984404065	10.499952364694416	1.6216181741732951	0.9816458961291282	0.030620303901557146	0.6255528669368682	0.8404074101323546	0.8865101186703346	6	3	39	1	2	4	18	27
FCRL5	2.1214911728640535	3.499451209478362	9.81341125779896	1.6215071506639527	0.5348099606587493	0.00584085790577633	0.7501638318792797	0.9459701571797834	0.9805113318062448	0	1	26	38	0	2	10	30
PET100	2.3947154873453806	2.993887966883334	7.071468359524095	1.620021324374995	1.3626776696317005	0.05216321644616426	0.5757252577451336	0.7064815901578361	0.7202108248890454	1	2	12	7	3	6	20	8
FGL2	6.160043568638407	6.70765131964285	113.87347742765289	1.6198336017157144	0.5876983183961515	0.023441530799929482	0.4443252306281401	0.9000286839897433	0.9522026586895607	40	133	169	36	17	132	140	149
AP006621.5	0.8377892351915304	1.803058991543655	2.193297290670599	1.618938286997711	1.1784514431508637	0.017889460616273764	0.6677663357405071	0.8530728825298517	0.9230773850253748	0	0	1	5	2	3	2	5
DEPTOR	3.1557008190243994	3.860192883969783	14.117878045771727	1.613045943310559	1.5348351530379725	0.06524200775428997	0.5822191439105885	0.6364038872431729	0.60561328027746	24	2	11	2	9	4	36	34
GPR137B	4.519460919338918	4.8650577486676365	31.112513524478576	1.611878683155484	0.9186439630943762	0.05048287864203913	0.33690306488160815	0.7692322371723217	0.8479253698183841	15	21	24	14	21	47	35	42
LURAP1	0.9271154216011862	1.8493817141371738	2.3322414731899044	1.6073102798652916	1.5799024958088042	0.026946431379621296	0.6610738745621484	0.7692322371723217	0.8453500769869732	1	1	0	4	1	1	5	6
CARD11	3.0718013901306103	3.723724002297655	12.062608451650599	1.6069670723250764	1.3228396085594318	0.0666356006592196	0.44935032252567436	0.6528339525550335	0.6533440667659549	12	1	37	7	1	10	23	30
SLAIN1	2.338783115223978	3.0606649031637234	7.142480435205362	1.606072667130975	1.1236621745962805	0.040824016788197116	0.5667630265994685	0.8012727772705593	0.8349038551894643	2	0	20	8	3	6	16	12
CDK5	1.1689258399591393	2.120944610119441	3.253552037747696	1.6038689236788668	0.6493112712304738	0.0104145959808909	0.7117271326539447	0.9337444464579413	0.9698408308810381	11	2	0	0	2	3	5	4
SDS	2.52962426961594	3.233019849372269	8.437325959223454	1.6023512843399195	1.060724026116187	0.040439788584430515	0.553075714884797	0.8170153954816534	0.8488598564709694	9	5	2	22	0	8	11	20
GHRLOS	2.1316683247599286	2.880663494299418	5.987444224917734	1.6009422538759521	1.5828070075379772	0.06247213177556537	0.5074791627522266	0.6408832297846878	0.60561328027746	6	0	4	14	1	5	19	9
BBS12	1.8209531716736702	2.4273434794743216	4.573576307297678	1.59685679205454	1.3806367187516955	0.038925707582966304	0.5826985742197892	0.7586369769022264	0.7856143640295993	1	3	2	5	2	9	7	4
RHOD	1.680428030647861	2.6165447360245713	4.633452821509729	1.5956193015383786	1.0934829164299675	0.027897037920781083	0.6111697885305802	0.8404074101323546	0.8828520260483689	23	0	2	1	1	8	10	4
RPP21	1.0523151144414564	2.1237702315135554	2.717061953979476	1.59526486087883	1.109949365700796	0.021010562258551347	0.6637216034910594	0.8599847528943291	0.9111738775444506	11	0	0	5	0	5	2	7
LINC00987	1.6993735953550921	2.465580875147596	4.43921562897014	1.592484737541143	0.9933533273212862	0.02480431402528641	0.5981107259991526	0.8599847528943291	0.9111738775444506	2	0	11	1	4	5	8	6
CD74	10.269780191621022	10.809719234087634	1961.415104313295	1.5916173977336625	0.8143157271159598	0.03985526113790293	0.5120439153964943	0.8404074101323546	0.8856899312091207	419	2028	1926	808	518	2109	3046	2911
NOMO3	2.3620362846135117	3.0410970268678543	6.855997413426349	1.5903629664436063	1.4434030808719949	0.0681726114909099	0.48188028025865304	0.6490669683250389	0.613915976033492	19	1	4	9	0	14	9	13
SNORA71D	2.2790824694249068	2.9405896208077835	7.614704943397321	1.588205088330451	0.47114733585063984	0.008670482925223415	0.6224272011007024	0.9475575799300008	0.9819992286660378	2	3	1	7	11	6	9	10
UCHL1	2.9367829569757964	3.7043931997371926	12.501714891405097	1.5879286218779771	0.6490761484535315	0.02135556319728272	0.7058945543400839	0.9074321437211232	0.9479049632940885	36	2	0	16	10	11	10	29
RP11-421E14.2	1.5819435413831886	2.3388705344184793	3.984039762238849	1.5866080092493953	1.5054205719595	0.039567109133988046	0.5716481709528519	0.7471665509835604	0.7638295350125878	3	0	2	3	4	2	8	10
CEP55	2.248681133452368	3.013141520678656	7.829787606632986	1.5844947342462343	0.8242457807395136	0.018789893313629236	0.7048308314400301	0.8944217360154032	0.9471572336142929	8	5	0	5	7	10	3	17
IDH1	6.531181645048156	7.075019463433803	147.12268497479488	1.5837319981958462	0.5229326054709545	0.020849105281437467	0.5463791105616685	0.9130503655138259	0.960354815550632	93	89	18	109	148	214	163	144
SYTL3	3.9266955769201295	4.536728901026494	22.79909152377916	1.5824304258984871	1.0828307089485205	0.055904308756122525	0.46817823970954675	0.7471665509835604	0.7696428709974223	9	3	80	24	2	21	45	42
MRPS36	3.02385547472052	3.48171918956911	11.144007624594565	1.579164732626197	0.9068404466043423	0.035746010543572515	0.5074791627522266	0.8319266236633989	0.8828520260483689	7	4	2	13	11	15	14	15
DSP	6.756519644041458	7.1214515961067155	148.10448491152394	1.578861247097881	1.447286181766506	0.9868008846908428	0.2342052066012532	0.34871106084447934	0.1956539172130495	155	35	126	322	13	167	260	335
FLRT3	4.335501298121719	4.66432591011785	26.49706812217675	1.5777395645323469	1.1623231321879506	0.09008511073567187	0.26399316986228755	0.61882695434348	0.6037024234504552	28	21	23	11	6	35	42	40
SVILP1	1.4002814985671368	2.1334783884622017	2.989332290604903	1.577415601706095	1.564198871108969	0.04269931264348414	0.5396318076855878	0.6854306317534632	0.7413557545851259	7	1	1	3	0	6	4	6
LINC01503	1.8707063738195102	2.553709907882197	4.7823978691773075	1.5770673271921596	1.2352886812916721	0.039991912038505696	0.5626745884346586	0.7933415756899329	0.8133964756574972	10	0	1	4	4	8	7	7
TMEM19	3.681678699960367	4.042541455000891	16.037681359270266	1.576005957601227	1.6861137448278638	1.3089508048838072	0.23514445672270837	0.24564517048270013	0.08884818593030663	17	4	17	16	3	31	32	21
KBTBD3	1.775088727966086	2.447932092032398	4.019907986379364	1.5759161842475438	1.5089910717166612	0.05324565228092973	0.4953172862185625	0.6613806341498488	0.6801048063158067	6	0	8	2	1	5	7	10
COL1A2	10.552937016839365	10.936710927603226	2118.821157127266	1.5749438306035413	1.4143182101242937	0.7000435363250522	0.37550193316406666	0.4887668568086452	0.3148823425906926	4538	512	464	2154	788	1614	3733	5587
SULT2B1	1.042350835361685	1.9392778689140953	2.462264724501488	1.5742168047012426	1.8611919135420705	0.03850610783185223	0.5894241156033168	0.6503765374393105	0.7038334915501546	5	1	1	1	0	2	9	3
PTPRN	0.7852924664043067	1.955952525062709	2.2515148022107043	1.5717074188700457	1.3405392140015109	0.020898646641444075	0.6746835694943135	0.8319266236633989	0.8865101186703346	3	0	0	8	0	1	3	9
SFTA2	4.564025185410627	5.002173914205582	33.992380431025914	1.5707039349349934	0.8562287831817559	0.04134910965266262	0.43823854571624554	0.8144284273697897	0.8796098199223409	13	31	14	57	7	36	62	38
SLC7A7	4.526991110375945	4.894134063602943	31.740427709918986	1.5692305925712386	0.7873037960792414	0.03966630606595201	0.4444172943899183	0.8238955096356946	0.8903547175826633	8	28	31	26	13	41	42	39
CD5	1.9538814060448324	2.922043143097774	6.176610746116624	1.567657693561399	1.2143532615583204	0.03270588071110276	0.6255528669368682	0.819117423058159	0.8596526978858672	2	0	23	4	1	3	20	8
AL353644.10	1.2867274035150214	2.181914075495137	3.661374563184092	1.5675394742124034	1.0495640382499039	0.017314538019110176	0.715887109698057	0.878723678688043	0.9372441677466005	0	3	1	5	2	1	8	6
RNA5-8S5	3.0343328058443673	3.5512888706105454	11.650828243193084	1.565592168031125	1.0705559510127378	0.043352624456547334	0.5074791627522266	0.7914333323507194	0.835654596459854	15	11	2	10	2	12	24	13
LINC00086	1.3866057238023286	2.409703613651984	4.537578888522266	1.5653437818127731	0.5804588648415363	0.008073295773123223	0.7058945543400839	0.9453047882886668	0.9772941683248387	2	0	0	8	7	2	9	5
SLAMF1	1.111356820142738	1.9302838346618878	2.5488009100142683	1.562477824004616	1.2887360368146563	0.02500465101738668	0.6716153979997401	0.8176185760910762	0.8784291878943058	0	1	5	2	1	2	6	4
CD8A	2.306717977864588	3.302590899394233	8.6590542797161	1.5624560154193545	0.9115544052677221	0.023509441335039346	0.68769891215885	0.8802280543292681	0.9230773850253748	2	2	38	2	1	2	18	20
DIRC3	2.2920451823162153	2.878492651050033	6.085305031979706	1.5602396434129768	1.466807829026525	0.07660535077345844	0.4703610346472256	0.6364038872431729	0.5709439084526917	12	2	8	4	0	8	11	13
SNORD3C	4.021012687120707	4.36334482573814	21.26155173673696	1.5584049350266107	1.1677982530810727	0.08363837903319615	0.30682626988123213	0.6364038872431729	0.6188501698186502	22	17	9	18	5	21	38	36
SS18L2	1.6653716239973295	2.4227986597347493	4.062811837978775	1.558138601602107	1.2190206480289394	0.033778135301756114	0.6016689999143866	0.8077101816841016	0.8530674164456127	1	2	4	10	0	3	7	10
P2RY8	2.4355462728734985	3.2834753535324595	8.89941087377117	1.5581132208949011	1.1188667097766591	0.031550794499815	0.6911827309920736	0.8277356515713451	0.8743226442836632	1	5	24	5	1	2	19	21
RAP1GAP	3.2120036809670536	3.854636899581117	13.631270319494055	1.556988447306719	1.5478086649712293	0.12352892419850003	0.48414373434104385	0.5543044658436644	0.3825270178298961	17	4	18	17	0	10	39	24
QPCT	2.0472810011601097	2.754710958318207	5.853244225679208	1.5561556566793657	0.6362215220721396	0.01729663129214723	0.7058945543400839	0.9178256467988519	0.957792149929584	0	1	12	8	5	6	9	7
TRPV4	0.7849274811324444	1.8560215223684295	2.2143458894187433	1.5534606292606217	1.2839274125267341	0.019345285699001416	0.6921115249607449	0.8375012911653005	0.9072855261834257	1	1	7	0	0	4	1	6
SLC35F2	2.8532129169629186	3.3305983158585284	9.280743815707556	1.552900700060944	1.1143343094879996	0.052128945388266415	0.5483364197185627	0.7530727711039678	0.78413454555383455	2	3	8	20	4	8	13	22
PILRA	4.1307529640921805	4.455439006000724	22.821709375875063	1.5526861682953121	0.9829455446604932	0.06222205156322679	0.3935891166346592	0.7236480449949583	0.7786564987081782	14	12	32	7	14	31	29	35
TMEM27	0.7137998615259276	1.7677277798705655	2.081232296165433	1.5500989653556103	1.2535224926489061	0.017340797297257064	0.7058945543400839	0.8482782089381093	0.9200922121910274	6	1	0	0	1	1	3	6
ORC6	1.8237419418893064	2.5718245494459206	4.823803432792382	1.5468148073491457	1.2587888414109278	0.037585722768420746	0.6698215911771878	0.7956335495865863	0.8232239586223842	9	2	0	8	1	11	7	4
SCARNA11	1.2296041933554196	2.5194034321734473	6.0182952144092505	1.5466093255143651	-0.17775472718425891	-0.005914200889960109	0.7660211609547785	0.9891666578714389	0.9819992286660378	0	11	0	3	3	7	5	1
FAM162B	1.2840971015697855	2.0121560584303033	2.6320447907021487	1.54628802463917	1.5530587153004418	0.03892060509573118	0.5473731217310086	0.6938561422523631	0.7628632174667167	3	0	5	1	1	5	4	5
CDC26	2.9461802698081225	3.6330247224884866	11.425166094490912	1.5462472647186758	1.596601092853486	0.09799749192453731	0.5089362487298281	0.5735803920845072	0.4412246974326138	10	0	20	13	3	30	8	22
GZMB	3.122513958197923	3.6911948555146954	12.980734033829513	1.5453637814052217	0.8766929559349987	0.03110156761574675	0.5106476286926034	0.8444978275484348	0.9072855261834257	11	14	18	3	1	10	17	26
HIST1H4B	2.3344637384510554	2.977479667064006	6.967471803003798	1.5447757682032144	1.478153590446643	0.0643497100255661	0.5333457936042533	0.6640619578883694	0.6107233331848755	5	0	5	9	5	10	18	6
ATAD3C	1.5685957932672558	2.458140840362118	3.942071569224607	1.5446607770190233	1.6100788796054806	0.04632744600415768	0.5808417650846366	0.6860435543595073	0.7046390990782249	4	0	4	9	0	2	12	9
CH17-264L24.1	1.0222927513375295	1.916291281291375	2.40419116645616	1.543322673472605	1.9203859309133842	0.03908816511776448	0.607133471091953	0.6402025942321025	0.6857832161422684	1	1	3	2	0	1	8	5
SCGB3A2	3.7073028333493925	4.623609358321364	26.95510242665659	1.541863978854991	-0.42934895820758967	-0.008299980028666188	0.7480646091798288	0.9529393328374647	0.9730289832857376	1	27	59	4	24	13	33	16
CAMK4	2.4589013475444976	3.2006663046861243	7.961770195763719	1.5415485562679827	0.6801843557347249	0.021265452081183734	0.6338833599004313	0.9069399353144479	0.9458014309939372	1	1	34	7	2	7	13	13
PCED1B-AS1	2.520770538978977	3.2752558357037542	8.719664719040146	1.5414513044368223	0.9916435511616426	0.03331643938045497	0.5935587603097372	0.8332962292933747	0.8816517777097955	4	0	25	4	6	5	13	22
MGST2	2.527095507880842	3.0442443811555098	7.289478097029798	1.5373226565139817	1.5159433866919865	0.07574648911215354	0.49801200788862826	0.6111459731705838	0.5531259059779917	3	1	7	12	3	15	14	7
CTD-3128G10.7	3.7999258384354735	4.512975945366098	23.688956968468077	1.5343303014272571	0.4023569840075458	0.011510130903094495	0.6901310696488275	0.9487228249962909	0.9763292336068702	6	12	2	74	15	24	43	13
MMP8	3.6926183016708882	4.627013212926545	25.29073487303985	1.5334570257796676	0.37681956601283595	0.010036149640905725	0.7170733192336289	0.9572554547896504	0.9814333138590584	9	16	1	104	5	49	10	26
RPS15AP10	0.6650489537644827	1.8751046823084079	2.017138484047877	1.531754188549316	0.9610445785489896	0.014364465525144051	0.6890622171078777	0.8990219277290777	0.9410495034145131	12	0	0	1	0	2	6	2
RP11-10K16.1	1.1597347105313938	2.0161810881515776	2.4950944525621717	1.5315870477435827	1.735732126865867	0.040533731868100685	0.5631237747356492	0.6531851887028033	0.7245025474151076	4	0	4	2	0	5	2	8
LRRC8D	3.8968369454397225	4.27272674413562	19.480699957994407	1.5291715073742256	1.3464866321452276	0.13725521961919318	0.3088911789990116	0.5325522536046711	0.3940379108853542	21	12	11	25	2	29	37	26
LINC01266	0.42487518310152844	1.6180903313391093	1.5624705862485453	1.526910911406296	1.8020189824233785	0.022774794809527394	0.6728806143435938	0.756915982802831	NA	5	0	0	1	0	6	2	1
RP11-295M3.4	1.4697779640183737	2.5538079460627947	5.243640902112229	1.5255467459877714	0.4166311486262687	0.004964774340050971	0.73642104794471	0.9638869520736956	0.9881564753378228	0	7	12	2	0	3	11	3
ACP5	5.362797743959997	5.7348574368301515	57.71255250693859	1.5240144605057333	0.6766016069013302	0.033716055835193076	0.37550193316406666	0.851872845837604	0.9279069605922532	39	31	21	33	57	69	76	71
ADA	2.6130612825216293	3.228574975305969	8.057051042555013	1.5223997150738187	1.429723013004366	0.08935140119405995	0.4719430375793939	0.6274422745915544	0.5396509744270797	14	1	13	10	0	15	13	14
HIST1H2AL	1.893456103037371	2.5178853912654646	4.541680810084055	1.5201061786518884	1.7626253393751385	0.0643802717367407	0.5275354985642263	0.5851918476841718	0.5502478567314157	4	1	2	7	1	13	4	7
SNORA22	3.806452590591005	4.330289281846425	21.95274232958751	1.5198871641780647	0.2345126575807778	0.0028745091553933244	0.5214899404697384	0.9731442068170719	0.9959083699983945	9	16	7	9	27	19	20	28
ASPM	3.510828774076349	4.091949658505818	16.81286312068226	1.5175048882804556	1.0468986221177086	0.04986068491394175	0.6276614265202841	0.774017913730707	0.8092731862399517	31	7	1	34	4	36	20	16
CXCL17	4.775181862175378	5.1594414941599585	38.221224933483036	1.5163275773296854	0.753270074547725	0.03750746597215418	0.43823854571624554	0.8319266236633989	0.9064308246306433	14	36	18	53	12	32	58	60
PYCR1	2.840608905095116	3.7277204610898536	12.179136497510727	1.5162393049298941	0.6272298804196268	0.020692977897754237	0.7288002796465296	0.9124800179834791	0.9479049632940885	40	1	0	30	5	6	17	28
CDH24	1.3670461525492839	2.5962251334583417	4.312401373528235	1.5151751809767007	0.935840482380136	0.018803229456195957	0.723404013726662	0.8921639836612467	0.9329038761339068	17	0	0	11	0	2	4	16
ELFN2	1.5743381134307057	2.2768911245887873	3.4841044101868266	1.514204760413531	1.6781184545243502	0.05274718229395627	0.5456080531631156	0.6395495981121329	0.6394509875291996	5	1	2	5	0	5	10	4
MARCKSL1	5.332682052128503	5.588771560141646	50.35544325530322	1.5117533584028382	1.4089574618170346	1.1074782715313387	0.1566490048118127	0.2373931981894709	0.07650451851935561	62	10	30	61	24	67	70	115
WDR53	1.622832859083526	2.422911597511787	4.575009950257149	1.511199469722229	0.8443308600469446	0.016915192943273694	0.7046639565212346	0.8990219277290777	0.9479049632940885	3	5	0	7	1	2	7	9
C5AR2	3.63804334848298	4.07189467565043	16.53321371143337	1.5106631810401443	1.2091738973158042	0.07595227722874162	0.49163842049127815	0.645764749662273	0.6468881729913452	5	8	23	26	3	13	21	46
RWDD3	1.6829680286953106	2.3702695291906393	3.865175190653275	1.5098504771806247	1.2751101610436049	0.03934312020325324	0.5755187265065759	0.7741807730800327	0.8126230077218791	10	2	4	1	0	5	6	8
MST1R	2.151763257581214	2.881130853874241	6.2606858974613475	1.5093500686151204	0.9374205386983643	0.030553158603306894	0.6959295677010475	0.8518864436887368	0.8892638026714726	16	3	0	11	1	11	5	11
CCNE2	2.019556037365496	2.605091012367926	5.189728562925206	1.5088821910840218	1.4008583256047327	0.04625780288063647	0.5667630265994685	0.7236480449949583	0.7435954863642706	3	4	2	6	1	6	4	15
TYROBP	6.159222921336844	6.497603124289037	97.92098676943773	1.5085802913278517	0.8352894010845678	0.053496565323160133	0.3912819417953012	0.774017913730707	0.853268968499155	39	71	109	43	53	136	130	126
PRKCQ	2.7388802728095367	3.41817645884898	9.715356855488617	1.5085395600375386	1.2170201447746405	0.0540131493775591	0.5594304596800753	0.7486662583039008	0.7529625579780512	6	4	25	8	0	7	25	15
TMEM150B	1.9717804176515044	2.588333226204811	4.631829949486292	1.5083649973620339	1.582183080667536	0.06816689475930593	0.48414373434104385	0.6261538929614449	0.581767938242935	6	0	6	6	1	10	6	9
KYNU	5.229848593469146	5.519414180234696	48.28960234364322	1.507885324994636	1.1084667454973594	0.1122207546939773	0.37550193316406666	0.576512685728965	0.5565760927556629	16	23	81	54	14	56	81	81
RN7SKP71	1.256601391077047	2.25155339236308	3.8827730753223153	1.5072793860911664	0.9998588673446849	0.015544745010490883	0.7123597752258989	0.8884193542933124	0.9458014309939372	5	5	3	0	0	1	7	8
CTC-425O23.2	0.5993107708337089	1.8102077460589752	2.165173751216928	1.5054561456588507	2.5902192035608436	0.03765708749522682	0.7058945543400839	0.5744306575493563	0.5703474845342507	1	1	1	1	0	0	9	5
RP11-81A22.4	1.064346209410339	2.0183405116799933	2.7452916368509417	1.5044834615166665	0.9072042602970117	0.01544547225620355	0.7058945543400839	0.8973136229980406	0.9471572336142929	0	2	2	8	0	2	3	7
RP11-254F7.2	0.9891101084339876	1.857413026784033	2.0497794457073604	1.5029770511456166	1.5552010417827689	0.031374535308448	0.5736767514776709	0.7343558448163044	0.8154623645621116	4	0	4	1	0	2	5	5
RP11-686D22.7	1.6556505167152054	2.5034786722556475	4.035969012652952	1.502845501688556	1.280509972810123	0.037538222540655315	0.5822191439105885	0.7830444946596976	0.8246766105682961	13	0	7	2	0	4	6	12
SERTAD4	0.7654125808927841	1.8713898269323852	2.2942445065105055	1.5010119341367387	1.3084519184282173	0.019349518196205694	0.715887109698057	0.838860279029979	0.9036975328911272	0	1	7	1	0	3	7	1
MEX3B	1.6711660784587972	2.345292430539268	3.6374915691612286	1.4991488923275962	1.665604393420459	0.05778504306549103	0.518378674436041	0.6298447512802129	0.613240017891996	5	0	4	4	1	3	7	11
SNORA13	1.6953357904472266	2.264452140930044	3.6763658733914393	1.4983923866771516	1.509482765497626	0.04810725776696164	0.553075714884797	0.6706186317750856	0.6932825441086226	4	1	1	4	2	7	4	7
C17orf75	2.3946385902990097	2.9535912689581076	6.686447949708721	1.4964428660220215	1.6039647374054375	0.07755687719398063	0.5193674385296723	0.5890963921795245	0.5241769896371321	11	2	2	9	1	15	13	6
HIST1H1B	2.9130467056302582	3.5144569550536255	10.689082586170887	1.4964154501586995	0.8480083430413845	0.03303663343356852	0.6122358418037207	0.8510318607120206	0.8947045816780854	39	6	1	7	2	14	11	20
PRR15L	3.5434419799906545	3.9338607235261813	14.738160596624011	1.4963433677340996	1.3400761050958598	0.1149677931954008	0.4257730678118822	0.5616965401564141	0.4559836087597153	27	4	4	23	4	19	31	22
EREG	3.676148484227652	4.224198146307732	18.25233600921408	1.4943084043535497	0.9220689322618358	0.04398945352140771	0.53639465079141	0.8118643523875543	0.8599302918931173	6	7	13	62	2	16	22	44
RP11-334C17.5	3.3122855695905535	3.8257900535392277	13.204798259744493	1.4934655242278163	1.2678204407733176	0.0829481518233948	0.4257730678118822	0.6347068098609763	0.599382685752348	10	2	14	36	1	22	20	23
TTTY14	0.6543503842996091	2.1526634851867223	2.8946250484982885	1.4900043542506498	1.1099397151943484	0.013573052020136913	0.763574251251886	0.8900928460600807	0.9409602791803364	15	1	0	0	0	0	6	9
C9orf64	2.642451351779979	3.559574053493179	10.59147641480597	1.4898024629872646	1.0096172058342958	0.03433946441858713	0.6799601246311576	0.8329305302661557	0.8701796352742899	42	0	1	16	3	14	27	7
LAMC2	5.974281992349533	6.332047352757861	84.55117026717453	1.4897344010803493	1.521240884523535	1.1810041961080298	0.2342052066012532	0.24564517048270013	0.09905373147667777	170	9	61	121	17	83	150	218
TRO	2.038672732905439	2.870900771789496	5.698598006811263	1.489356505374215	1.1528499526493388	0.04031447649035625	0.5757252577451336	0.8035014258378154	0.8309078702299642	23	0	5	6	0	6	13	10
CEACAM8	2.7651383796058093	3.5476200979032733	10.687214400574424	1.48595971469113	1.7701899724053693	0.07962812823992642	0.5728155517843434	0.5616965401564141	0.4618903511109715	13	1	4	22	1	37	6	14
DBP	1.368353845851647	2.21330262166464	3.588084683368016	1.4849615183960447	1.119346184594166	0.021992216127610008	0.7251033168486106	0.8518864436887368	0.9126287927526526	0	2	2	6	2	1	6	9
TMPRSS4	2.331309870173389	3.0981407106134693	7.46163410407987	1.4844277326008646	1.3522644014118659	0.04386947103506562	0.6876347434920138	0.7471665509835604	0.7815391338837164	1	2	17	7	2	2	12	25
CTD-2574D22.3	1.1780974882504167	1.960008173764139	2.6063427344068884	1.4843212431148767	1.1520970397436854	0.023473299440350183	0.6959295677010475	0.8319266236633989	0.8952565574262484	0	1	5	3	1	2	5	5
CCDC28A	4.1075946316148375	4.390706352183653	21.80274316107586	1.483444456603304	1.0784468072461761	0.08136701001230642	0.3496716515426541	0.6459474024803588	0.6556283773943883	12	11	15	19	14	36	26	30
FBXO2	1.5512875510908355	2.3527430230482325	3.663100629388889	1.4833424104493242	1.5338797183578823	0.04272688714415865	0.590771956106545	0.7069618858371269	0.7463764839044857	11	0	2	2	1	3	12	5
PPP1R16B	3.712785222869825	4.219900538212747	17.928819037716877	1.4822261901830907	1.1970781515023976	0.07837142748721916	0.4033109466296747	0.6445937079870467	0.6378026456177434	14	2	55	16	2	24	31	32
SFR1	2.391988223569669	2.857367351524707	6.343430582830707	1.4817216366844668	1.4018034697949837	0.06592737308596022	0.5078624527669581	0.6468260709211555	0.6162394790239492	12	2	4	2	3	12	10	8
IKBKE	2.7778019194777435	3.489188925665719	10.161090853635724	1.4793869138708244	1.0352880277285559	0.0432560385758157	0.5757252577451336	0.8128751605400406	0.8390317307459942	41	4	4	7	0	19	11	16
NEK2	0.8072368942332244	1.8352225056785978	2.4727697087295293	1.4787475592127264	0.8369068647227856	0.01044868577494765	0.7392571588304286	0.9172077733503656	0.9640255725326308	0	2	0	6	1	5	2	2
CTC-260E6.6	0.954132100459282	1.9691940033504574	2.3126774856482095	1.4782752312417793	1.2229992090357482	0.02254894112305	0.642667279922154	0.831986857745466	0.8865101186703346	11	0	1	1	0	6	2	4
GTF3C2-AS1	1.0345932143451537	1.9361441851938768	2.4116339808938188	1.477983100234113	1.0665913340847628	0.019894878560870313	0.7003602121834577	0.8621762104186996	0.9200922121910274	0	0	6	4	1	5	3	3
KRT19	7.54960036507912	7.85157534918329	247.4675411882323	1.4761540841985907	1.2581240616245102	0.25870485993605374	0.3094432182025328	0.46389157614039905	0.332500082799332	539	65	84	445	45	350	435	391
COA3	2.6417898469807546	3.0908793645699486	7.644512908927821	1.47497911562038	1.405184237889129	0.07952835761027624	0.4671613838587133	0.6314283751145139	0.5554054439034957	8	1	9	4	5	10	8	20
NAIF1	1.627264801306277	2.3891502368761564	3.81500968039562	1.4738720441701099	1.3937284332650823	0.04066336429256469	0.6022880892415592	0.749994891321545	0.7856143640295993	7	1	8	1	0	7	3	10
PYCARD	3.147726291521346	3.502429136121861	10.464663927691745	1.4727771377903491	1.5190918614531754	0.8126938948734455	0.3147692275193665	0.4303746055687941	0.28633036298386877	18	3	9	9	2	17	16	21
CD300LF	2.495125293275877	3.0052082509971245	7.137864330545207	1.4717849588083864	1.482491882864438	0.07111049995370831	0.5193674385296723	0.6314359379762705	0.5783941570316805	4	4	9	6	1	11	5	20
PCDHGB9P	1.3191982400150066	2.171984473462572	3.0321630975249887	1.4715008280725494	1.7457001053561523	0.04478497571310638	0.5822191439105885	0.6528339525550335	0.6829790304120089	4	0	3	5	0	10	3	4
CTD-2396E7.11	1.6023223325209481	2.4277775884292034	4.049209215121781	1.4708659077641677	0.8247904072208633	0.01994607538689651	0.700686406323935	0.8944217360154032	0.9383406988988171	4	1	0	15	1	6	7	4
AL355075.1	2.9156358524020822	3.304686499347415	9.825863106095184	1.4688458956927717	0.8789609373863843	0.03562076795710665	0.518378674436041	0.8319266236633989	0.8828520260483689	4	5	8	5	9	12	13	13
AGR2	4.866184684330245	5.265485716806358	41.67597697009198	1.468590099579333	0.5480905547175154	0.022730216316901808	0.48414373434104385	0.8990219277290777	0.9580412451465514	23	36	10	41	28	44	60	43
PEX6	2.6978983598437565	3.5627816743091056	10.539924567201618	1.4659307323834287	1.0847748223497724	0.03884662278725765	0.648397195783948	0.8168641447412701	0.8490449409871026	4	0	13	36	2	4	24	24
ALDH3A1	0.9132365075525933	1.8936866859444146	2.4780278301906713	1.4624214472232067	1.5763670035680235	0.02688231267445045	0.7058945543400839	0.7796606921081044	0.8440231233966392	4	0	2	0	2	5	6	1
SNORA37	3.211635236987796	3.9513547360727914	17.173163981158556	1.4617836674383435	-0.29295194724280316	-0.012481164685747417	0.6971237498162461	0.9726730263218574	0.9698408308810381	2	16	4	11	23	9	15	17
TSTD1	2.073996242465551	2.6374746456665186	5.171263276965118	1.461515061615099	1.7639535519143945	0.07357484629613135	0.5425976466915314	0.5616965401564141	0.49032164867106254	5	2	5	3	1	8	15	4
MB21D1	3.5209705593897183	3.892107539490063	14.837715996074706	1.4596763693090198	0.9087535087033654	0.04922597930027193	0.5165130776119288	0.7933415756899329	0.8453500769869732	4	4	21	15	12	16	17	29
IRF4	2.712079468307874	3.3223828066029695	8.909506132682445	1.459584735419362	1.0501498362826451	0.04158916288195064	0.6101770453323437	0.7994045190901684	0.8466537002602138	2	2	9	27	2	5	18	19
AC142472.6	0.42487518310152844	1.6828713920933474	1.8747574384442802	1.459187075919688	2.2879401971774755	0.027260754391877334	0.7373006959068903	0.6531851887028033	0.7413557545851259	0	0	2	1	1	6	0	5
INPP5J	0.5169958823723043	1.6479185037581994	1.5451402121253788	1.4579594370875784	1.421202373632014	0.018468582394772774	0.6890622171078777	0.8238955096356946	NA	2	0	5	0	0	2	1	6
MUC4	7.933042691039919	8.576961306866203	419.1559884558398	1.453440703435226	0.28055867281710745	0.004379658758066556	0.6245015273773739	0.9639838599603716	0.9900688364323167	60	551	450	161	126	406	518	468
CIITA	6.088401497097965	6.41264591682946	90.66379673882909	1.4531864652716238	1.2850057212529036	0.22209926040003308	0.26058852564679263	0.4428283750274291	0.3411299124618268	86	46	141	81	8	96	187	153
DPP4	5.1384333010790195	5.533536050083134	49.65608267481792	1.4527851945851546	0.5259628351499377	0.024582307880324183	0.5527691284260396	0.8992381660497667	0.9551391547598486	12	28	20	96	37	46	62	73
B3GALT6	2.1839498107019484	2.8843204641737112	6.097511893724692	1.4527000201794713	1.0130512833765672	0.03640123801600917	0.6169166513450004	0.8298416464381125	0.8663706010117361	19	0	9	1	3	9	7	12
FCGR2C	4.0344142790665405	4.45516641855839	22.816737092126587	1.4503870648541537	0.9011925342831979	0.045606216927913563	0.4443252306281401	0.7956335495865863	0.8618615956375981	16	21	36	9	3	23	41	29
ALB	1.2783547814063354	2.2743917381284153	3.240130546383387	1.450321278670759	1.532434252806776	0.034760522170049574	0.6680077354389227	0.7530727711039678	0.7972773142286815	7	0	7	1	0	1	9	9
MORN2	1.8526129641392288	2.520262393688917	4.473155329467327	1.4483521467022664	1.5193557342158739	0.050137772745599565	0.5981107259991526	0.6643215965662874	0.6921411703871243	11	1	4	1	1	6	13	4
RGS10	4.274666660817806	4.544505787045475	24.48705353010235	1.4475196982292284	0.9737948937590645	0.07116106091064336	0.33690306488160815	0.687006819629135	0.7435954863642706	17	18	23	13	11	32	33	36
ZNF527	1.899412403486916	2.468315686091519	4.656594613481001	1.4458592785882651	1.3683166078738371	0.042442965344496125	0.590771956106545	0.7464157614188588	0.7638295350125878	2	1	4	3	4	6	11	4
BRIP1	1.8091352617677274	2.6276284515594273	4.859910326363123	1.4455080453457332	1.083450058919372	0.030481500805575084	0.7058945543400839	0.8319266236633989	0.8755347808125569	15	1	0	8	1	12	4	6
PLTP	7.104338106403287	7.378046256476993	179.97990486507229	1.4443813110778354	1.0764694476897372	0.11579737267956193	0.2848247151091151	0.576512685728965	0.5677578003424574	198	119	76	129	72	182	275	357
NDUFA3	3.2776627679509525	3.7595539043267237	12.618138373443578	1.4433682248960835	1.5125343100256592	0.1379831580660199	0.4008525328256872	0.4859626219859234	0.36611771694477097	15	2	22	14	1	29	15	21
RP11-708J19.1	1.2641558728097937	2.0165245520782373	2.918683846201059	1.4420284429736463	1.2522389702769128	0.026775745974755995	0.6934835082018379	0.8211578227632736	0.8719639286765082	4	2	0	3	1	5	2	6
ITGA11	2.841451602329998	3.429641842010308	9.961814058679352	1.4403771783136115	1.6493594026713496	0.08150826079032417	0.5593662528455514	0.5682198605578823	0.49516971084911343	16	2	6	4	5	9	6	40
SCG2	1.6452012505049687	2.6302677474848224	5.920904862431964	1.4388816621769436	0.4556771471448594	0.005369621444821262	0.7415427324046591	0.9603180428480673	0.987778083535131	2	1	0	6	10	10	6	2
ITPA	2.869368709510595	3.378470755706069	9.712014098708028	1.4379115069348283	1.0541399821432178	0.049578499859780176	0.6020713815914664	0.7789586107610093	0.8047403586017535	20	2	1	13	6	18	11	13
SNORA36B	1.8585168105802274	2.4002408170403333	4.5226509409962725	1.4357821174309393	1.05080641385802	0.02901112882622928	0.6329403224570068	0.8319266236633989	0.8816517777097955	1	2	4	3	4	7	6	5
BX322557.10	2.350824770413049	3.0224892177689124	6.759259792419379	1.4346436057600214	1.0510480098985353	0.04235141667430874	0.5818607977593235	0.8107539891150722	0.8440231233966392	13	0	2	19	2	8	12	12
GSTO2	1.654219973724448	2.587334241277874	5.031888458064943	1.43353981414047	0.2696771305301528	0.004688067409073728	0.7520730432630871	0.9772173936719701	0.9900688364323167	0	3	1	20	2	7	6	3
ZNF185	3.649942665677156	3.9955007506775835	15.64538608627433	1.4331915216456348	1.224136604025369	0.0946080927263023	0.441365222040995	0.6046811689026477	0.5618806635165963	9	6	10	31	5	22	15	37
CCL8	1.0222927513375295	2.638394542374833	5.131086116533409	1.4321628668404203	2.590484869752093	0.04162252036236582	0.7903090914141422	0.6059117765849515	0.5458539127270243	0	0	3	7	1	25	5	0
AC004593.3	0.48555353649780864	1.7034560826184706	1.8674513619497406	1.4320250528871112	1.937270408486887	0.023552410848805206	0.7392571588304286	0.7411593486238849	0.8232239586223842	0	1	3	1	0	0	5	6
COX14	2.5596883321715675	3.1791314052749433	7.66121280471925	1.4318350690991988	1.3078690923884715	0.07330388711282497	0.5170423651994559	0.6640619578883694	0.6328711734788744	12	1	10	15	0	8	14	18
C1QTNF6	2.822672137830322	3.2824515798501763	9.121304551091715	1.4317314106264893	1.0945650550221093	0.050184075739535296	0.5667630265994685	0.7692322371723217	0.7917825050873473	7	5	2	18	3	9	20	11
DNASE2	4.160686149825751	4.449144558040734	22.579248657046808	1.431611467854751	1.039066388860282	0.08096748386868445	0.372671084613127	0.6528339525550335	0.6718432448131724	34	8	13	10	17	32	31	33
MED27	1.5591428659455915	2.336729910051441	3.4811480290963406	1.4314334609364092	1.2369892405005911	0.03549101619765803	0.5784151057363869	0.7949557834607016	0.8462489497948009	5	0	10	3	0	6	5	7
CCDC85A	1.1759556949026848	2.2640711107955207	3.146847055837165	1.4306986794876824	0.5357148245601534	0.010467718090719445	0.7147008562674717	0.9475575799300008	0.9698408308810381	7	0	15	0	0	4	5	4
RP11-664D7.4	1.113097117171784	2.283306201949174	4.694072906575331	1.4302818760085014	0.23687221188084345	-4.620451554048769e-4	0.7832139633452692	0.9822100525291187	0.9976044585398781	0	6	3	0	4	8	3	1
HLA-DMA	5.5105296232051835	5.8328773323347844	61.782281258903055	1.4301570960266967	0.7078128918282002	0.040444191673272706	0.3875547988236075	0.8281748790707983	0.9042750426396111	28	55	42	43	31	65	91	80
ZNF831	1.7163288701114854	2.8160069687199285	5.502160439156588	1.429133469617426	1.1812447722700727	0.02850112726832681	0.6941376622762595	0.8319266236633989	0.8734146596091624	4	0	22	3	0	2	19	7
MOSPD3	2.3893638635499315	2.881488598210815	6.149405413323321	1.4279356849566258	1.3312672956801193	0.06527233152497193	0.5106476286926034	0.6520542532577334	0.6536852318746816	14	1	2	8	2	8	9	14
PVRL1	3.5059929230027818	3.96707734617936	15.04001473149586	1.4271219102431365	1.1208516227543877	0.06409803874571089	0.5048190169944815	0.6986602866727897	0.7295787296761961	13	5	5	42	3	19	14	38
IKZF3	4.946125458364191	5.421266179351733	44.37769929641769	1.4259026711409883	0.9272355333746519	0.052838526585983	0.5554231440756537	0.7741807730800327	0.8248543443957939	12	11	147	38	11	28	74	97
C9orf84	2.723700377299207	3.5401468452082807	10.591493608315346	1.424477067624567	0.4442723114217982	0.014610429117209415	0.7129891144354773	0.9446518150650064	0.9690461313413656	1	0	29	29	5	13	15	11
FUT8	4.98811088738847	5.203066637024714	38.12240706743455	1.4218114685928045	1.3867726127375926	1.1544644915940647	0.15022275569330248	0.19371249678884805	0.03649157961929526	50	10	29	44	14	48	65	76
CD48	3.6994105026913497	4.286880921986486	19.877791670104717	1.4212165057794124	0.5095384454389975	0.017754454512948544	0.7011899473710798	0.9236705457651657	0.9635292003280002	2	10	62	11	9	35	13	22
ZNF737	3.281035516766447	3.719004977819645	12.229547228312887	1.4204174150459794	1.4952212348476024	0.16269872575831656	0.3896840249117521	0.47098106968325737	0.32827583650628317	21	3	12	15	1	11	28	26
SORD	1.8494228061744127	2.4534692193764016	4.205631828295659	1.4202922873135306	1.4068849598711244	0.048024143881264234	0.584982460052703	0.6936253033371333	0.7382059693338734	6	1	1	8	1	9	4	8
NOP10	4.541837976787544	4.891314695030633	31.094218659167332	1.420129746532382	1.201740245448366	0.090068138866538	0.3875547988236075	0.6050878388613604	0.5971250610304374	19	8	22	29	24	70	31	34
RELN	3.6609213125747093	4.17012860388946	18.085626091752665	1.4177782253120286	1.467431017532528	0.08535974430173858	0.5239410464377532	0.5803261746450953	0.5396509744270797	13	12	13	16	3	6	33	54
SRD5A1	3.138390690321314	3.535816919483073	11.539815500440048	1.4164947284191722	0.9238073380880277	0.04212868961831621	0.5456080531631156	0.8160001665913355	0.8622633307162513	8	9	3	15	5	9	21	17
LINC00861	2.88734087020109	3.9172856539373	14.272891791292192	1.4157749949680078	-0.11254306233282614	-0.0027793365735241725	0.7882500558863523	0.9899992592584242	0.9939122035786132	0	1	70	23	7	12	7	24
SNORA5A	2.586544340491757	3.210128437071557	9.348289148558553	1.4149463950359444	0.8069152881777357	0.020473209190067846	0.7008583148491403	0.8879399935818286	0.9449665634573253	1	8	7	6	6	20	7	6
SNORA58	3.0207097341938702	3.6395561433771912	13.514940329753221	1.414438222249988	0.08701211202459298	-0.002200563471522259	0.6890622171078777	0.9925671071993102	0.9961058185126923	2	15	10	4	12	12	16	9
MST1L	1.251082260150144	2.1625315333232775	2.8639327102292342	1.4141700867858662	1.3120386956023542	0.029417781611551504	0.6403519205169325	0.8012996242236693	0.86143217535884	2	0	3	9	0	2	4	10
MT1M	3.2091734831782364	3.5726363610006344	11.311566574737151	1.413031421354844	1.1506757496531563	0.07781338309838927	0.4753052891418509	0.6531851887028033	0.6468881729913452	5	6	16	16	2	12	19	21
RP11-543P15.1	1.8884136782858325	2.5312200898538326	5.5020028421213265	1.4128031178145923	0.4530379908531586	0.007486805108735522	0.7048308314400301	0.9525087692887306	0.9819992286660378	1	6	5	1	4	6	6	5
ANKRD24	1.324834226206074	2.3227884955110736	3.4741578192281026	1.4118027661822474	0.5149306108909875	0.010502870362463711	0.7180202831391552	0.9480800535528888	0.9713820527038094	4	1	0	17	0	3	5	6
AHNAK2	6.200342455429732	6.608249488787117	102.65186835425393	1.4113868412413793	1.2803828730718216	0.15023707565796562	0.3699258212063523	0.5211792906736811	0.4023674285834582	267	7	72	186	16	138	190	172
NDUFB1	4.597251146372516	4.884047617664724	31.01459235985159	1.4095527655638442	1.0790676856954393	0.08751550958622334	0.37550193316406666	0.6314359379762705	0.6433041515983996	18	13	21	31	21	55	26	52
DOLK	2.344728042437091	3.0383081486527064	7.2012259603533835	1.4063161127865724	1.4852579318216554	0.06161622539057661	0.607133471091953	0.6643215965662874	0.6328711734788744	7	3	4	14	0	19	11	5
HTRA1	5.175403982014821	5.457930530774924	46.512877318141996	1.4049757217351735	0.9795761098732625	0.08413791026537666	0.33690306488160815	0.6487341121061524	0.6914209092862466	80	13	21	27	37	58	57	85
LPP-AS2	1.303841146541815	2.0233982194962326	2.6067666793703075	1.402127436955734	1.4266227966854468	0.036127279238076564	0.5964554831186524	0.7441596331148055	0.8033892494857826	5	0	1	4	1	3	4	7
RPL39	5.566586344016178	5.908724977345592	65.168458347747	1.4020557411051853	0.6021017824971873	0.031267656948132994	0.41949105906187906	0.8686186020703945	0.9396194809025059	40	36	28	43	64	76	72	92
THUMPD3-AS1	3.6575863412591265	3.975543031455675	15.168647042666946	1.4016257752456236	1.4064261936979403	0.8921011429086448	0.29027531443434323	0.412063761277852	0.22639114568304664	18	5	16	21	2	23	24	29
PDLIM4	1.7087743883787387	2.277671918725278	3.671365622494972	1.4003667817041117	1.3721956137825828	0.043220605376997984	0.595295573043211	0.7245232927534105	0.7629879565000697	4	1	1	5	2	3	7	8
PIM2	4.426177492317402	4.948748327194564	31.186557233095854	1.3997428740471873	1.0375838261734251	0.05951390032533309	0.5822191439105885	0.7441596331148055	0.7650861500322871	8	6	58	79	5	18	65	63
FRG1B	3.1374079169781126	3.596198402901798	11.767475126977594	1.3974248692749933	0.9574101123451265	0.04701062922521582	0.5055962568182983	0.8002908723981701	0.8396449539683839	17	1	4	12	12	12	16	22
NFAM1	4.602795822104893	4.983648819432579	32.68529879823181	1.3957955837479985	1.2335097826411938	0.11256441727161268	0.3875547988236075	0.5616965401564141	0.516955256290214	27	19	52	27	3	23	64	70
OPN3	2.4882242630642675	3.0154684345643674	7.842563168159872	1.3950832997306342	0.7581299685776427	0.022068164786858406	0.6436005548390834	0.889025135761485	0.9409602791803364	2	8	3	10	3	6	15	8
KL	2.304931868936728	2.8227710834637114	6.020802784122428	1.3948709715630963	1.094867033578295	0.04324560318930261	0.6016689999143866	0.786382958375195	0.8252292232073577	7	2	14	1	2	8	11	8
C1orf122	2.7007643825644574	3.355297153156457	9.514896867336104	1.392586460681573	0.789880175643677	0.030270083617113232	0.6243407324980053	0.8745017601709335	0.9163599095093001	15	0	2	18	9	11	10	18
MTHFD1P1	1.0977400236985924	1.973668814157338	2.514837018049775	1.3910421359048042	1.2040803367672868	0.02359425249065526	0.679270191969873	0.8319266236633989	0.8865101186703346	1	0	1	8	1	4	6	2
SLC13A4	2.170968679265928	2.8416960490712024	5.71331960021996	1.3906201924986825	1.100888792198083	0.042145414225800995	0.5757252577451336	0.7983273685998509	0.8338828765055021	7	1	4	18	0	7	8	13
ABHD6	2.942538448143856	3.3427857003540797	9.522798373884866	1.3902206558200696	1.1889146364417003	0.07320536512757608	0.46201233467391706	0.6795061598991553	0.6472233260509767	10	1	9	7	8	10	13	21
CKMT2-AS1	2.1171766357320694	2.8957268565957675	6.341733506869313	1.3899236743399492	0.5402010386439438	0.014809917786258715	0.7030425944338243	0.933586881803455	0.9650457780249025	1	4	6	23	0	6	10	8
PYHIN1	1.7408442664396937	2.8616012734571066	6.066348305975526	1.3884607239107827	0.6121903597270931	0.01243822662752686	0.7685862910630553	0.936055155131353	0.965923772396344	0	3	23	7	0	2	17	5
LINC00484	1.2124322536745957	2.139553296567144	2.927515025563965	1.3869330265557314	1.0501177051116872	0.02180860991437919	0.7133107629557793	0.8599847528943291	0.9163599095093001	6	0	8	0	1	2	8	4
FLRT2	4.080957431292969	4.516908833105859	23.354363528678213	1.3859281170361948	1.1110079991560606	0.06587569194519084	0.5020044978179907	0.6853288865997167	0.7289963597199824	49	4	13	9	18	13	50	44
AC018442.1	1.5015211430148787	2.1679995438812956	3.191532784662314	1.3851130323212333	1.3803444914580163	0.038762523599867565	0.6060743863721519	0.7520087240080193	0.7936725208565867	2	0	5	3	2	5	3	8
TIGD1	1.6732831846105958	2.411556865660239	3.872853331708673	1.3848118041262631	1.003057530802345	0.027779643541314784	0.6212944691377894	0.8459589900444917	0.8920062035126477	3	1	2	14	0	6	5	7
DPCD	1.721964856302553	2.3646059625802778	3.719610027305306	1.3844578299127865	1.3553006881824468	0.04553253142486313	0.5728155517843434	0.7290701623069027	0.7638295350125878	7	0	2	7	1	7	6	6
ATG4C	3.677926494830342	4.161826408296177	18.35020623894656	1.384078668869469	0.91093018547564375	0.03966010277138185	0.5879174944493352	0.8192492215113152	0.8734146596091624	19	5	3	23	17	13	44	18
SNRPD2	4.228074580715425	4.551184339071755	23.369419430083152	1.3830030732195626	1.3785226901488663	0.8737856066712439	0.28840587974798054	0.3961373995512539	0.23388461956230663	29	3	18	43	7	42	37	36
MYEOV2	2.4433841416964985	3.0171193888805248	6.877468532830907	1.38243080072144	1.7157083910928368	0.09292249046582836	0.5456080531631156	0.5242081508967789	0.4258646484813043	10	1	7	7	1	16	4	18
RP1-168P16.3	1.344552265729519	2.194961343259967	3.147097839419027	1.3804683685069132	1.6360076006130082	0.040646477229975886	0.6702729234145028	0.6906212614499487	0.7435954863642706	5	1	5	1	0	1	8	9
RP11-426C22.4	2.151546592656784	2.8652692527620003	6.25745323405095	1.3801067038450994	0.7787042985191744	0.023938359129659387	0.6960435131674921	0.8900928460600807	0.9331442134849048	1	4	12	13	0	11	6	8
SH2D2A	1.6174294844699166	2.6377852261419874	4.620691981424974	1.37869715829086	0.9130790276644053	0.02163273414386647	0.7008583148491403	0.883201439154069	0.927650092061557	2	0	20	5	0	2	12	8
TMEM254	2.2879400786640582	2.6975117349219344	5.682460829816458	1.3784237514771176	1.192700805709124	0.050740955476722555	0.5527691284260396	0.7471665509835604	0.753078321473969	3	2	4	6	4	7	10	8
OR7E13P	1.121967932341052	1.9359267468664967	2.4023876537918065	1.3782211560005813	1.7902260652195292	0.040267261170789985	0.6336961161269898	0.645764749662273	0.7046753097375951	3	0	2	2	1	1	7	6
FAXC	0.6535478366499788	1.6524011821841023	1.5556636121024559	1.3780375261801534	1.4015788596119445	0.02090010563131281	0.6677183297041946	0.808828443211233	NA	1	0	1	5	0	1	3	5
MT1F	1.4892928642580339	2.350599874473752	4.129502041162176	1.377533894334479	1.4570701622138769	0.03244599265775893	0.7363968760717047	0.7813969356524384	0.8232239586223842	6	2	0	3	2	11	1	7
CXCL10	2.5159997645360894	3.883045547726633	16.06512499861054	1.3768606484050852	0.5212779950906736	0.0025486726686049627	0.7480646091798288	0.9535608908066889	0.9905903965004156	2	27	12	5	0	39	6	4
HPS6	3.122321778208923	3.664202785830064	11.755120347815975	1.3766488130643733	1.3573338838455105	0.08010632190449055	0.5473731217310086	0.6298447512802129	0.5822968406546127	26	3	4	20	1	17	30	11
TP53I3	4.258442402957038	4.680957058321518	25.90023179633197	1.3761702444675614	1.0139410703740932	0.07271939541597035	0.49108919386875605	0.6938561422523631	0.7202108248890454	53	2	7	47	15	35	38	42
FANK1	0.8442305227715406	2.160483203695603	3.3247010048860397	1.37570139889841	1.1369663210661316	0.013767431088502017	0.7923504112758766	0.8832562448437542	0.9458014309939372	0	2	9	0	1	0	10	5
SORCS2	2.1974560270882812	2.844924678441093	6.024778601196837	1.374403081299716	1.3291267341872175	0.05398360935664474	0.607133471091953	0.7314225906941759	0.7202108248890454	8	3	3	11	0	10	4	16
RP11-344N10.5	0.7151161949624487	1.7025052289312215	1.6931162140443745	1.374098348392519	1.2819808838831386	0.02004503439438346	0.668072863631896	0.8298416464381125	NA	1	0	1	6	0	2	5	2
SMAGP	3.18589956865629	3.631448009227845	11.6012648083358	1.372538573535867	1.1438754714487376	0.06954346522804099	0.5106476286926034	0.6853288865997167	0.6906105271336396	6	1	13	24	6	14	12	29
NBPF11	3.699746733681493	4.02897597597733	15.650030631603334	1.3725225395755911	1.4116800083442889	0.9002791746916009	0.296294237233385	0.4026166315169025	0.2253617779616298	20	2	20	21	4	20	29	31
NEK11	3.2845013786890065	3.6008094752395974	11.491750489664069	1.3720402848695306	1.3703522407877173	0.13891575141346965	0.3892881068219897	0.5236645826297301	0.3825270178298961	13	3	8	14	5	10	23	24
KRTCAP2	2.696684306135756	3.2105009391677832	8.133782347643296	1.369528854386039	1.2492046916851054	0.08362553398688102	0.5120439153964943	0.6659850699947701	0.5993354050624587	16	0	8	9	4	10	13	17
FAM118A	5.101569037219306	5.72592477646516	54.51081312698514	1.3688425297116678	0.9539556546586367	0.051040476999906804	0.5069762440337251	0.7852286899949866	0.820151261210824	49	3	212	53	4	62	74	111
EHF	5.261606693040912	5.537633534636415	48.9213138448037	1.3670379486688051	1.0463444211294421	0.1025879448552822	0.3892881068219897	0.6059053823964485	0.602788272875638	35	22	22	99	18	44	95	79
CTD-2228K2.7	2.0831291752392667	2.878497261516433	5.734383302382252	1.3665229508241836	1.0032021281129062	0.036029787294921296	0.6224272011007024	0.8319266236633989	0.8701796352742899	16	0	15	4	0	7	8	13
GOLM1	6.040055840920685	6.262559904519058	81.17369856390269	1.366046453552115	1.295553360556728	0.99510389058653	0.17904028986184042	0.24564517048270013	0.09905373147667777	87	28	68	143	15	108	131	154
FCRL3	0.643627901475485	2.0912541902523585	2.748366426921444	1.365196063106522	0.05560755464112214	0.001036444252387004	0.7765161873978326	0.9971465685084713	0.9975093858759697	0	1	18	0	0	1	6	2
HERC2P3	3.39252544969811	3.773420693400431	12.82008118652191	1.3635868874954429	1.3195547911557113	0.12005923572841518	0.41588961560090026	0.5481785164293459	0.4559836087597153	23	3	23	7	2	19	17	28
HLA-DRB6	3.4254409517355033	3.8432701559744573	14.439812718092394	1.361792571362943	0.6956350309377287	0.029667058673990276	0.590771956106545	0.8721675324750536	0.9303473918412379	4	12	29	9	4	13	15	28
TYMS	2.90090629111535	3.432033430835986	10.244039565092805	1.3614052414567404	0.808228829713279	0.032658281188689436	0.658153326293745	0.8531661335577774	0.9042212217982101	13	7	1	23	2	16	9	16
RP11-10N23.2	1.5182085575213409	2.2622525586833375	4.351681973984526	1.3613337879511442	0.37405842485337687	0.00393505666149138	0.7146937843965703	0.9648476794700196	0.9900688364323167	1	2	2	1	7	4	3	6
CCDC167	1.7191563558446836	2.3709142916090493	3.703702299468888	1.3582366009781075	1.2900321729246034	0.042332312610686776	0.5822191439105885	0.7520087240080193	0.795842780227613	10	0	5	2	1	6	5	8
SCPEP1	5.985162747742975	6.254035207353436	82.400422598264	1.3579977233000107	0.8965803848455033	0.0738050618954489	0.33690306488160815	0.6864425384133047	0.7638295350125878	71	63	38	71	35	119	119	97
WNT7B	1.4619155115194915	2.470607279217052	4.030640508816976	1.3576159356077673	0.8889242923453256	0.018875456751028905	0.715887109698057	0.8923352429874357	0.9380357306955887	2	1	1	18	0	4	2	13
COMP	3.2840542783618383	4.030971472087275	15.453416140455204	1.356192464606381	1.1544703976430044	0.054898481374626086	0.6402652296604551	0.753523795474337	0.7605410455877492	55	0	13	8	6	7	31	39
GRAMD1B	3.145423257755372	3.5340317631874467	11.241552824516688	1.3547032990527497	1.1257795388684748	0.07199955633630621	0.464864155540817	0.6971819631120745	0.6709958166016748	12	9	12	8	1	16	18	15
KCTD17	2.7947774410983826	3.253214759678201	8.406595100370591	1.352910582437653	1.1962728761720678	0.06410136659550392	0.5165130776119288	0.6795061598991553	0.6999801822460613	27	2	6	4	2	9	14	18
SATB1	6.003290357679843	6.302012352183085	83.30343051573439	1.3522120318384634	1.4371062030116284	1.0667978347085665	0.28006722022682873	0.25438753895755783	0.1290768454761457	80	18	146	78	19	58	184	189
CXorf21	1.8681438173071303	2.6817587090257926	4.929359715449949	1.3520539625590482	0.711423094358605	0.019593502977209323	0.6755071474625446	0.9074321437211232	0.9458014309939372	7	1	21	1	0	6	7	8
METTL25	1.5984018111572815	2.319673855695724	3.5346559933886437	1.3508008610363758	1.0731752116003588	0.029874161151941633	0.6407445542475231	0.8298416464381125	0.8816517777097955	6	1	10	1	0	4	6	7
RAMP2	4.343366285647867	4.609635204244622	24.82466410283148	1.3499756360080053	1.1794670928927165	0.14586267191264016	0.37550193316406666	0.5242081508967789	0.44138259660219253	14	6	42	27	11	37	44	32
CTSB	10.842724996081062	11.19692888440505	2557.687928319068	1.3486148134364306	0.9265996397017044	0.06647828725691021	0.48088194784035276	0.7555681454007638	0.7743196342254801	1851	1855	873	1634	1368	3887	3237	3649
GBA	4.078722702636292	4.335836789555095	20.213186033957427	1.34682919506101	1.2854941173530081	0.6006958546047699	0.317075666662558	0.4428283750274291	0.3134038959463673	20	7	14	33	6	36	27	32
PCYOX1L	3.20708718343767	3.7389112638816524	12.613148833121775	1.346362795845179	1.093498741867638	0.07775621264296093	0.5456080531631156	0.7269259670455895	0.6664309578313999	16	0	11	22	8	12	19	28
PPIC	4.509145395926221	4.7954836250464545	28.69784096460005	1.3446602329934827	1.0203581708294702	0.09093151026887597	0.43975254407621417	0.6395495981121329	0.648092618008564	40	17	9	43	8	30	37	60
TMEM14C	4.713200872999369	4.935649469125032	32.047547621990105	1.3444469902339258	1.0230652766245885	0.11447772628062364	0.33545991938860226	0.5947327458332963	0.5709439084526917	50	16	16	22	17	39	48	51
CD300LB	2.242927826493257	2.9716526297787462	6.569777511754434	1.344014133012517	0.5501369736086947	0.015781296446606124	0.7048308314400301	0.9267865202228942	0.9626908821140645	1	1	29	5	2	7	6	13
DECR2	1.3761790853229994	2.203370820577674	3.2024434230557555	1.3437929327979306	1.4833853238074568	0.0364215351125645	0.6712265153928281	0.749994891321545	0.7928619248839843	4	1	1	7	0	2	11	4
GALM	4.240082100669578	4.462473719513984	22.486137471015255	1.3437462983057025	1.1607070889906788	0.1910697529869762	0.28006722022682873	0.5082283203080441	0.37753035629260223	21	6	24	19	14	29	33	40
SEZ6L2	2.570737508560573	3.4786354809658597	10.223093197945149	1.3436770096240744	0.8215322834437221	0.02252060032982691	0.7359400389573992	0.8875220928159054	0.9362826779970257	6	5	1	38	1	2	19	24
AC006129.1	0.8969894091632119	1.8000735722434742	2.1277640434699996	1.343380544060496	1.669569439643269	0.02998971240289437	0.7008583148491403	0.7336981522839107	0.802919687354832	1	0	1	4	1	5	5	1
POLR2I	2.6345859699689074	3.109030931487913	7.9033131520014335	1.3424259365472877	1.326073576800043	0.06626889196616757	0.5628103234890577	0.6643215965662874	0.6422512092594199	11	5	3	9	1	16	13	7
HIST1H2BN	3.023027969665658	3.5745375697015604	11.124191734493238	1.3414579260484079	1.7642515550304059	0.1195969792478334	0.5667630265994685	0.4635234484312991	0.32788144853176043	11	2	8	16	2	29	23	6
MALRD1	1.3151379511255954	2.5158023165631693	4.308334829647928	1.3406926211202643	2.194119824119927	0.049718785708547215	0.7545199269721363	0.6046811689026477	0.5547589781592286	8	0	3	1	1	0	15	13
KIF4A	1.0556535927537043	2.1903174977807063	3.293811128945904	1.3404200662939783	1.0575240474413257	0.017711338235581357	0.7501638318792797	0.8819187475042543	0.930644596028639	13	2	0	1	0	10	2	2
XPNPEP2	2.113731875561237	2.8332640903453647	6.019531469926738	1.3400942712783246	1.0032545561375994	0.03264389075062079	0.6785087849601733	0.8382243066518241	0.878650865528008	9	0	1	14	4	13	5	8
COMMD1	3.6791350915490817	4.0335997269679	16.260224534867735	1.3398643878365266	1.3529853531228857	0.11580564941735642	0.4804988043946092	0.5481785164293459	0.4449778637868273	27	6	6	16	6	36	24	15
HIST1H4C	4.012326799056002	4.34796568080975	20.231289807254253	1.3382264497690872	1.2861806786883243	0.18357417707245893	0.3699258212063523	0.4964471706923607	0.36224988410997294	36	2	25	13	10	26	42	29
SNORA71A	2.7689916022251846	3.2823456739089885	9.801253314287008	1.3378445554555636	0.6951627970427738	0.020010496990607137	0.6111697885305802	0.8992381660497667	0.9494202407287929	5	3	4	6	13	15	6	14
SYT7	1.399663905908353	2.510178681210367	3.9951744383054577	1.3374614698429286	0.2672157710335282	0.006190279592224959	0.7139340135140445	0.9780100895326064	0.9852350793780235	3	0	1	26	0	4	5	6
KMO	2.213541279489585	2.7447084563051294	6.396601168580411	1.3366795900286965	0.7261238224740157	0.01861770198128554	0.6365508514668241	0.9028632305693768	0.9482533760846319	4	8	4	2	2	7	5	11
ANPEP	6.267572643085486	6.4789900372040705	95.50714115232337	1.3364920407683714	1.138956404134152	0.33890885674604804	0.2488906817408519	0.43328613609665495	0.3530073602480142	85	45	54	123	40	165	110	152
LSM7	3.0008848391479566	3.4745470133612195	10.060163100005406	1.3362014667622042	1.1939681110085807	0.07120911647007927	0.5257375722590709	0.6643215965662874	0.668608889349547	18	3	4	22	1	14	11	24
LRRC28	2.592296653315453	3.0052559984901888	6.981495478190143	1.3361707857540674	1.3347405059281279	0.07627088277453112	0.5078624527669581	0.6314359379762705	0.5978008018970721	14	2	8	3	2	9	15	10
C16orf89	3.6122163534286287	3.9314934151160474	15.529055630862022	1.334997120082082	1.03970074267443	0.06433051914652323	0.48529083182405236	0.7192261937572314	0.7435954863642706	16	9	6	13	9	16	33	16
DIO2	2.480162287458688	3.190575042303204	7.916094976874877	1.334306654390975	1.1894278294945704	0.042917132430250776	0.6680077354389227	0.7742919157709098	0.8111579177511284	31	2	5	2	1	17	4	17
UBBP4	2.591457842468413	3.047154490151143	7.186502742817821	1.3337724630564145	1.5004583305692278	0.09050198044536731	0.5020044978179907	0.5682198605578823	0.502020154398273	13	2	5	8	1	16	12	8
EPHB6	1.5891579786152246	2.523792173377789	4.126570929346166	1.3322222419507244	0.6684470030183034	0.0161581362768874	0.7050701187312909	0.920802237348095	0.9551391547598486	25	0	2	1	1	3	8	7
B3GAT1	0.9437888485108992	1.8285138359861735	2.100299387034454	1.3319039876931964	1.0557157758919906	0.018964477127937338	0.7098601610292277	0.8600834522807334	0.9263524190094578	4	1	5	0	0	2	3	5
ST14	5.309399309168488	5.623728129489124	51.30196405461995	1.3292029170184625	1.0581320519662314	0.1036983517020668	0.3892881068219897	0.6117240033251491	0.5955100869458827	50	14	25	147	11	64	87	81
CCDC36	0.8260909342890643	1.917364666854359	2.1402486816834196	1.327405134261714	0.9742858988500137	0.0156508462096564	0.7133107629557793	0.8884193542933124	0.9409602791803364	1	0	1	10	0	1	3	7
PCSK1	1.7994751048789461	2.4744559116196583	4.742184853905925	1.3272152332700913	0.6656951368119572	0.016296815941112115	0.7317927893920374	0.9177635339054575	0.957792149929584	11	4	3	0	2	7	5	5
POLN	1.554167739938345	2.19173901237197	3.1572768855060516	1.3263918885614696	1.3446432396143964	0.04088278348271955	0.593807681635536	0.7460319698689265	0.7911452506107507	6	1	5	2	0	5	6	5
TRAPPC5	1.3562765720805696	2.1624435703171665	3.2702106101166306	1.326320017995267	0.7053239179695744	0.014112737038082862	0.7350895781365737	0.9177635339054575	0.9589695229793773	2	2	0	10	1	2	5	6
SNORA35	1.9036598719906825	2.615126820770283	5.300826036307909	1.325921800145244	0.4122656054080412	0.009325334237103963	0.7545199269721363	0.9548306316516724	0.9813646025762569	0	5	10	8	1	6	4	8
SWI5	2.584225220943439	3.2962445069293267	8.43402747476134	1.3247245835121544	0.9665433000295841	0.03947654480027191	0.6402652296604551	0.8281748790707983	0.864222376052392	17	0	3	26	2	6	15	19
LEF1	3.1005221128496623	3.623980817605863	11.475772902874242	1.3246694558137824	1.066039527665796	0.07139821068477988	0.5527691284260396	0.7464157614188588	0.7069805970895484	11	0	24	13	6	18	16	18
SMIM4	1.7914723611692474	2.539897256279931	5.0406796075497775	1.322800494546009	1.2545864687785375	0.030059522908507136	0.7147008562674717	0.8168641447412701	0.8642932750303091	1	4	2	8	1	14	4	3
RP11-617F23.2	1.6918388438645784	2.3888226251035514	3.7885000370430015	1.3225824200639493	1.0993595470833444	0.03237223244800335	0.6252316847271727	0.8238955096356946	0.8701796352742899	4	0	2	12	1	6	7	5
MACROD2	4.893661865812429	5.256563830652715	39.569521328965635	1.3225554853698573	1.1406951081268846	0.09751175186828318	0.5074791627522266	0.60901106159471885	0.5897961217844222	63	12	10	80	12	33	98	52
RP4-794I6.4	0.6789278678130756	1.7345959171610872	1.7214713735996157	1.3204504204903202	1.3587125200079722	0.020341095967900687	0.7043313881306067	0.8238955096356946	NA	1	0	1	6	0	1	2	7
SLPI	5.422434860144871	5.697984299786541	55.20148960645351	1.3197713241388727	1.0138219600239569	0.09226593832069574	0.4541619031291673	0.6314359379762705	0.6518750405380702	22	30	75	58	21	47	121	72
SDR42E1	1.999015400239659	2.6274822185260573	4.711033799239036	1.3195980899604691	1.2043758932861695	0.045825520322408095	0.5907769070657714	0.7687324949404065	0.795876883748934	4	0	10	8	1	5	7	12
GCDH	2.9573796950279596	3.3798256448865582	9.318943078251086	1.3185319383478238	1.202499518169017	0.07397467146226319	0.49300046481573867	0.6487341121061524	0.6533440667659549	29	2	5	8	2	13	15	17
AC005154.7	1.1713050637153855	2.249218798144007	3.243290485314536	1.3167150703161914	1.34443496694138	0.026059316206467686	0.7480646091798288	0.8211578227632736	0.8714765397176476	8	1	6	0	0	1	3	14
AREG	5.628149510912872	5.959511471859665	65.85592576973538	1.316673927478723	1.0004631165196527	0.08204103100373533	0.48188028025865304	0.6528339525550335	0.6914209092862466	73	34	20	143	15	47	115	134
HAS2	2.9907806475367282	3.527280206478282	10.618195586428673	1.3159739233279646	0.8430120687133487	0.03874160711365174	0.6716153979997401	0.831986857745466	0.8796098199223409	28	4	1	22	2	16	11	18
SNORA79	4.111845780304663	4.517979509512464	24.93556164403589	1.3157365577665188	0.26797164925668737	0.005936087090781009	0.5530455249730968	0.9623337538152712	0.9900688364323167	11	25	11	15	20	20	27	31
COL5A1	9.281262534811312	9.626601598483921	852.8897854553147	1.314443894854884	1.0665554596436755	0.09971250571790913	0.5020044978179907	0.645764749662273	0.6098566727306551	2546	277	211	1145	183	637	1327	2013
ZNF77	1.4333604921366314	2.339085476136298	3.5260659859154693	1.314230035438878	1.485485869051517	0.03807533583429319	0.6901310696488275	0.7508985776890257	0.7855594546412499	10	0	2	5	0	6	11	2
NDUFB6	2.2765617032085634	2.9342926530847686	6.3906241496257605	1.3136151867566823	1.2754684109995285	0.05284196276690396	0.6252316847271727	0.7443444962979554	0.7435954863642706	12	2	3	13	0	15	5	11
ZNF382	2.2334738681154187	2.7151219940139297	5.2981769571990736	1.3125620829548201	1.4012545156076208	0.06596091836435608	0.5333457936042533	0.6364038872431729	0.6328711734788744	5	1	9	6	1	6	13	8
CTD-2026D20.3	2.560551891083343	3.1647518421384646	7.533435623778457	1.3123430853653686	1.1961301617246234	0.06499391811585298	0.5672393124135032	0.7187004539200598	0.7046390990782249	15	0	9	15	1	8	15	15
SCARNA6	5.349438149526327	5.565006984187266	49.5646343300188	1.312332256815039	1.228680465686477	0.8374025318963442	0.2342052066012532	0.3377834876251318	0.1945491975633351	50	20	81	41	11	53	87	96
TCEB1	4.323440427067535	4.557212636337583	24.297783047168092	1.3116970420071272	1.103187282193712	0.12503755217078205	0.372671084613127	0.5735803920845072	0.5151903852331104	26	12	12	29	11	41	33	31
CCR2	2.633670974610578	3.8209179902167483	13.521383619178138	1.3114927488384358	-0.5287222897694751	-0.01138121696799385	0.7772266352477794	0.9475575799300008	0.9684466526554376	1	9	86	2	1	5	12	16
FES	5.174959494289262	5.529070446298821	47.45216578348323	1.3095812827118924	1.3234670462227562	0.8442795713695143	0.3197204002841595	0.4026166315169025	0.24321926650910775	105	8	51	69	4	59	82	97
POLR2L	4.458586750228802	4.777713394585188	27.797104502416797	1.3087886950661218	1.0678710100172726	0.10110609696945239	0.4770235054867218	0.6234856912408325	0.5973740986051571	64	10	8	46	6	39	37	50
CTD-3128G10.6	0.47969436107019464	1.8462987789866092	2.0897442341000634	1.3069315443327127	1.2089402588736642	0.015182593077774191	0.7606720266869531	0.879353470104407	0.9279069605922532	0	0	1	9	0	8	1	1
FKBP7	3.3816721956632434	3.7564213511794815	12.868223177079248	1.306460575170105	1.1684895807328963	0.0862995912515279	0.48414373434104385	0.6395495981121329	0.60723596860491	32	6	6	12	2	12	22	27
COL14A1	6.327410318858571	6.705284940592251	112.38364127817789	1.3056149843585756	0.7188665651818311	0.04333817010318996	0.4616327792668987	0.828838299489549	0.8865101186703346	170	15	102	39	122	125	127	196
KCNMA1	5.509093913232886	5.711723428080815	55.474500705925145	1.3055987505562543	1.1408819245402622	0.6477732687967888	0.20989914985697092	0.4125641933994862	0.28877545627946144	70	33	51	49	12	68	90	94
CMBL	3.7957506285771117	4.218416247633039	18.665779873152896	1.305529244678158	0.7157302758202192	0.03605718202183891	0.5981107259991526	0.8518864436887368	0.9072855261834257	61	5	4	10	13	19	28	27
FAM78A	3.1942517655795704	3.8019696898685735	13.04175254245737	1.3048205117299314	0.8466767075069547	0.036152745216657324	0.5964554831186524	0.838860279029979	0.8841156967920453	10	3	52	6	1	21	21	13
OCIAD2	4.278940583911556	4.548654263689655	23.950012957458462	1.3046857949889807	1.0136442927184608	0.09040744042885554	0.4441700148647577	0.6410792026695054	0.648220452159132	22	12	10	46	8	31	41	31
ABRACL	4.704179758632846	5.153353767078019	38.82582442703955	1.3042638087525804	0.21390616962317424	0.00441828618188562	0.607133471091953	0.9726730263218574	0.991307880293085	9	26	33	22	43	47	36	35
ZFHX4	1.1946067042442456	2.2550843502383153	3.177891653345017	1.3033427057755724	0.8314957116653121	0.016170805942402233	0.7486931175450497	0.9074321437211232	0.9465453110228358	16	0	0	3	1	1	6	8
TTC5	3.9651068611480267	4.245396777436178	19.12266261562845	1.302938248973826	1.2283014650600965	0.1329321268103461	0.3892881068219897	0.5445304032024955	0.44138259660219253	20	10	25	12	5	20	44	24
SMPDL3A	4.596416438193124	5.06545975261488	36.217767711314146	1.3027258590571233	0.4422127046996103	0.01487350267584481	0.5981107259991526	0.9266184790836098	0.9742099392294851	38	41	6	32	14	21	62	42
S100P	2.4632070127022945	2.9894668848858963	6.941921454670664	1.3019068780827325	1.085627297003941	0.0542336759019318	0.5777446590108989	0.7800452396452439	0.7722498164101947	8	0	5	12	5	11	10	10
GUSBP2	0.6594129675734154	1.8115392168492757	1.9263065377281383	1.3008387433153745	1.1617106825394334	0.01673504497676672	0.7358569105248914	0.8654026108093471	0.9252729149493614	3	0	7	0	0	1	7	2
CKS1B	1.078225123458932	2.0284299178968714	2.656250777646237	1.300739944543558	1.0546674516877246	0.019883157938716402	0.7328876112518775	0.8686186020703945	0.9211016151101952	4	0	8	0	1	7	2	3
KCTD1	3.1576342684960466	3.54172992986015	10.70992814696547	1.3006961179539438	1.1975305974780392	0.08312258841511908	0.48088194784035276	0.6364038872431729	0.6136412447312927	10	3	8	25	2	10	19	23
CXorf36	4.022746877690016	4.487133571878915	22.336125750516434	1.2996316818515212	1.3269216794998777	0.12184994999697923	0.49969807963154567	0.5616965401564141	0.447135850537679	40	1	29	15	11	44	16	49
FGGY	2.9682944671773837	3.278294433335307	9.262589293560588	1.2982583370290688	1.0952821098775811	0.06687141325173239	0.5069762440337251	0.712638796124217	0.6927945671828362	12	5	6	5	5	13	10	17
MMP15	3.2762224348211815	3.724592190870147	12.250722797742682	1.2969282368248163	1.1355958853506896	0.07504623697359122	0.5078624527669581	0.6643694940047341	0.6705484510669747	19	1	6	30	4	15	15	29
TP53I13	3.7916236164051718	4.422314219299428	20.6118167147438	1.296569805777679	1.1471879162365934	0.07272649312256704	0.5530455249730968	0.6795061598991553	0.6692638268730521	64	1	17	37	1	20	46	35
LRRC27	2.995414063361777	3.4135548561071842	9.584052735944306	1.295900717520103	1.2603399882319526	0.08184643305973933	0.49300046481573867	0.6314359379762705	0.6040370928080613	28	2	7	7	2	16	11	20
ANAPC15	1.6345901383066546	2.3476066998891345	3.6287950145162697	1.295154785922032	1.0489920064290918	0.029738067951986396	0.6639471157297463	0.8319266236633989	0.8828520260483689	7	0	10	1	1	6	6	5
GABRE	3.8063788663418596	4.626400377200184	23.978342587843315	1.294486438365064	1.0091823824862085	0.0526649707472407	0.6544789404761692	0.781289905766815	0.795876883748934	44	1	41	59	0	17	44	54
TLR5	2.830720916980137	3.475588914393729	10.473535932878544	1.2941975272281407	0.8567184398869517	0.030198367625053204	0.7329738525129025	0.8536208802968488	0.9066075719091593	1	5	26	14	2	17	20	5
GNA15	3.6849457857260326	4.002963273853906	15.315379398120147	1.2935909002616675	1.3471859621761666	0.7430883732335977	0.33690306488160815	0.4303746055687941	0.28877545627946144	28	2	18	17	4	22	23	32
ZNF287	1.1750918040045855	2.0653145741877816	3.1430384438139627	1.2933851905373166	0.5500303553414239	0.008544870918051938	0.7411303200576589	0.9462300181188291	0.9748426156258029	8	4	2	0	0	3	3	5
PCBD1	4.2613896144445755	4.627312979002705	24.769794001891547	1.2926877050240007	1.0426428833523604	0.08446054556588849	0.4719430375793939	0.6509850132770054	0.6585974447630157	33	3	10	64	10	35	41	35
PARVG	4.597284801187578	4.841181245335676	29.045731626543382	1.2922951819610426	1.3252507058776304	0.9731980669196618	0.24285540305719888	0.2861533325492005	0.1342717115733242	42	8	43	26	6	39	39	66
ANGPT2	4.429306899720702	4.842786830548807	30.191419711711063	1.2914333507718645	0.8413402518493062	0.04322317964613791	0.4719430375793939	0.8130682789233628	0.8743226442836632	29	4	15	28	34	53	23	43
TMEM45A	3.208759051939977	3.5535010929474886	11.133754167250771	1.291233019504897	1.1938534381690278	0.0868714647559517	0.5069762440337251	0.6371835892200759	0.5950426938888407	20	5	4	14	3	14	23	14
HIGD2A	2.3675224426683363	2.9374233262997396	7.0516116924476835	1.2909651357205785	0.8357623502635879	0.02690219927034149	0.6782003966494586	0.8714016413132201	0.9193828254191145	12	7	7	1	1	9	5	14
APOBEC3F	2.661709804051708	3.15140756216254	7.737359090505962	1.2908704368005979	1.3548876202197064	0.07428301505065185	0.5509775509601383	0.6364038872431729	0.6048479234592117	13	2	4	14	1	7	21	11
CENPO	2.605676801017717	3.181386642307505	8.123976179526837	1.2907692302899396	0.7472093382257549	0.027441250895526872	0.6569917142718594	0.8811158969636701	0.9266571780730013	32	5	2	4	1	10	10	13
IRX5	1.3458946046146247	2.2494744379996567	3.2420436438899207	1.2907136732472053	1.5854452898974758	0.039083596694071056	0.6901310696488275	0.7236480449949583	0.7603880302019148	4	0	3	7	0	4	12	2
SIGLEC14	3.303393224723425	4.668752406381079	29.310356148898144	1.290712667517173	-1.2361078794070808	-0.01221631257864611	0.7976497272612133	0.8536208802968488	NA	15	67	21	0	6	15	16	11
SCAI	3.702082174107973	4.0513974227978995	15.88642908422632	1.2876253984745836	1.3653977641917918	0.6856207479200047	0.372671084613127	0.4458524055927201	0.3080624463630126	24	3	20	23	2	26	30	23
CHSY3	1.8820146093990544	2.5163595551060784	4.368337780025057	1.2873321370290223	1.3981721374619118	0.04671121572067485	0.6407445542475231	0.7018662252400354	0.7508061433038838	12	1	2	3	1	6	3	14
TFCP2L1	5.184192684844361	5.6801891204066886	54.155559363543134	1.2868469422504858	0.48330465837450426	0.021855871716267055	0.607133471091953	0.9172077733503656	0.9589462424309738	27	37	16	189	8	40	78	83
MBL1P	1.113097117171784	1.9687620562223134	2.279203487333634	1.2866158962068364	1.1271775383318663	0.02389405620251486	0.6680077354389227	0.8319266236633989	0.8947045816780854	8	0	1	4	0	3	3	6
TNFSF8	1.443887293662825	2.406410256424576	3.934981410848125	1.286568145026939	1.1716838784350787	0.02424552547517909	0.743020251209665	0.8346851983896024	0.8936399221852664	1	1	13	1	1	1	4	15
AP001258.4	2.281774114618612	2.708387965101277	5.838733787493338	1.286146910265416	1.0162814369725535	0.03854128695978575	0.6190838079232848	0.817096665237716	0.8530674164456127	4	3	2	7	4	6	11	7
MT-TL1	4.860966721407844	5.539964425389845	51.83679346671189	1.2850085398973503	-0.3382277029571223	-0.015700522608477964	0.6823402672505915	0.9597333679197715	0.964665027929127	35	64	6	22	49	41	43	40
CECR1	5.7787161061371695	6.447042702201326	96.84296371703701	1.2846467751354638	-0.22701976798642748	-0.006815161572491603	0.6368522999326439	0.9751943308772618	0.9823189183978748	33	146	58	21	54	76	91	83
SCML4	1.3726602052837307	2.3648813170191674	3.5875059896428927	1.2840346469402897	0.6932272419011491	0.014462327506604722	0.7480646091798288	0.9223257165944743	0.9580412451465514	7	0	14	0	1	2	4	10
CYB561D1	2.545363432893299	3.152232244186892	7.6486766500584515	1.2831144672472774	1.1215024860578724	0.052601131461448264	0.607133471091953	0.7694989416616272	0.7815391338837164	25	0	5	7	3	10	17	9
NDUFB3	3.5817106340523486	3.9487898130483097	15.440467396042248	1.2830259837829767	1.197231346349432	0.07747705098267947	0.5456080531631156	0.645764749662273	0.6328711734788744	16	6	5	21	8	36	15	16
RPS3AP26	0.5792526868095532	1.9518127006946593	3.037711476634216	1.2822923075288948	1.3377368135911423	0.011333872684615075	0.7929510894890058	0.8745845537936439	0.9498050814843544	1	0	0	1	5	4	8	0
GRTP1	1.0961615726576237	1.9119887074615072	2.4003857706685925	1.2813499106052053	1.7093618932448786	0.036658790623271605	0.6901310696488275	0.6795061598991553	0.7514872445322276	2	1	3	2	0	6	1	6
RAB38	1.2867274035150214	2.1615904212696933	3.6056250764197197	1.2812532844528297	0.6615507503149843	0.009827550764136548	0.7316410276676528	0.9292811521840989	0.9720863937311077	1	5	6	1	0	3	2	8
UBA6-AS1	2.185208267194968	2.6676217745518054	5.462666009862501	1.2811092034842606	1.2502221301893368	0.049287383213755885	0.5981107259991526	0.7464157614188588	0.753078321473969	5	4	3	6	1	4	13	8
TTYH3	6.477318125651726	6.707876751685842	111.79688896885747	1.2808935708235882	1.1002029973212524	0.2054103860424831	0.28814645605875916	0.4785347785197626	0.4023674285834582	207	62	62	124	20	118	193	199
UCP2	5.040665237692454	5.596230193732885	53.5483869521151	1.279728429151469	-0.0034334947138901393	-0.004926331159573163	0.6117111387906613	0.9998111039895313	0.990542399310461	17	62	22	26	44	39	72	39
C19orf33	2.495223861651202	3.217610535645692	8.6076085249156975	1.2794929448296277	0.5228551251331798	0.015545769973241105	0.7614610362290277	0.9313861620091659	0.9650457780249025	29	3	0	7	6	8	17	6
ING4	3.3342702390851153	3.7250495199297267	12.483862611493919	1.2789938427281393	1.2327426637436152	0.10451938648808186	0.4787974738044344	0.6052953237352142	0.5370260860440266	27	5	16	8	1	19	23	17
IL18	4.5294675599310885	4.858815088462783	30.743209013649313	1.2788855231795713	0.5255005804616538	0.02643111281649832	0.5725238782799743	0.8929435931402321	0.9492456109215511	18	20	8	57	20	33	36	41
CASP6	2.248580911494882	2.817233935998629	6.131092929283965	1.2780097969152815	1.463796587668079	0.05563784620552259	0.6475848314277611	0.6640619578883694	0.6631323112017662	10	2	2	4	3	4	20	6
RP11-384K6.2	1.189860722969368	2.0446873102337877	2.807865791516247	1.2773944264868893	1.8285180917733728	0.04127420054275689	0.7058945543400839	0.6509850132770054	0.6857832161422684	2	0	4	2	1	8	6	1
GSTM1	1.3442382266773927	2.379291536219164	3.820091624251359	1.2765019380706764	0.9784922515071381	0.01908519096856935	0.7753166693276284	0.881684025861279	0.9336227322091925	0	0	8	8	2	4	1	13
MRC1	8.917628902389117	9.385850246667953	730.9618727691573	1.2763257505019472	0.5519247238500237	0.026794181947150924	0.5964554831186524	0.9015921140516928	0.9479049632940885	359	500	272	315	676	1071	733	866
PADI2	3.325111936230099	3.939783609695721	14.428975125998905	1.2757514573341615	1.0666308564122307	0.05019784189734353	0.6245015273773739	0.7692322371723217	0.8024905827796313	19	1	45	5	4	7	25	38
TMEM70	3.447122393076483	3.760044106810928	13.151611400603803	1.2726885676968849	1.2159245622843753	0.10114533114766001	0.48088194784035276	0.6029906323541456	0.5396509744270797	16	4	7	16	7	9	27	26
FBXL2	2.5066295073259366	3.364517399281422	9.35218136134101	1.2724898354329266	0.6483345177920794	0.018875352067286893	0.722310968649151	0.9159482271866864	0.9505038910748926	7	5	2	37	0	19	5	12
KDELR3	3.5571097226545363	3.9005516307463575	14.494698414979037	1.2723865201778604	1.2118354241874605	0.09566709015030625	0.4976039882286256	0.6111459731705838	0.5609094900745993	31	4	8	10	7	10	23	37
VAMP5	3.12652730042546	3.4769014399358222	11.035598498452188	1.2710247351541974	0.8457183850474721	0.04094795116301945	0.5774853778795799	0.8281748790707983	0.8714765397176476	18	7	4	5	7	16	11	16
HSD17B6	1.8509623288474806	2.413197828632647	4.435234355209617	1.270911699921321	0.9249551448764158	0.02598447605444785	0.6959295677010475	0.85441705772279	0.9111738775444506	1	4	5	5	1	3	8	7
PSMD5-AS1	3.588827196427244	4.202977268314008	17.603001076673376	1.269398135824068	0.7068584885255932	0.0326972197560349	0.6229145586702971	0.8733757347170841	0.9152883845128668	7	3	26	69	1	19	31	23
DSG2	5.846086415890101	6.201243273369948	77.86925800324329	1.2692656813851724	0.8140845956016152	0.05789743900429013	0.5667630265994685	0.7779655971272433	0.8325143955963394	97	17	17	216	38	67	135	125
LTF	4.2733382078917055	4.644637865561451	25.52932813220449	1.2677448961856257	1.1316294649171728	0.08019500605768862	0.5473731217310086	0.6409215314086995	0.6518750405380702	21	11	10	53	8	48	15	52
RP11-156P1.3	3.1048937291363656	3.6025278479327394	11.274348163705893	1.2674897473939484	1.0082896243304513	0.050451752437173474	0.6435696029080964	0.7741807730800327	0.8144260467859094	31	2	16	2	5	12	10	30
CLDN7	3.8568029427828403	4.234822507107919	18.90000750501346	1.2648346600387712	0.8823858553115029	0.05402940843542004	0.580934083673332	0.781289905766815	0.8289434238338457	28	11	4	39	4	24	33	21
XXbac-BPG283O16.9	3.6125973636003743	4.289353716505767	18.64091845089701	1.264502739869304	1.1118345958485167	0.07349845841058489	0.607133471091953	0.7108047066586444	0.6810451450223468	34	0	38	31	2	15	41	35
VSIG4	7.236853691147144	7.721418943392936	230.82132486517625	1.2644852074199633	0.5020151322477681	0.02191283580493015	0.5929544563980016	0.9124800179834791	0.9591419995909994	98	237	73	176	123	386	214	205
MBOAT1	2.0458390849329207	2.9080542797518754	5.977950739127763	1.2639458024726085	1.1916778985369678	0.040102616784114885	0.7008583148491403	0.7997820882915976	0.8261784987681073	7	0	16	9	0	13	3	14
RP11-325F22.2	3.3066715168561065	3.9223061004756574	14.117515797775008	1.263810609974873	1.0459421599647971	0.06432152921287104	0.607133471091953	0.7520087240080193	0.7508061433038838	16	3	23	34	0	12	20	36
PCDHB13	1.7750887279660863	2.3214009180452417	4.035774659612708	1.2637482169863794	1.1448018698472762	0.033213847331211424	0.6680077354389227	0.8099964022955788	0.8602906040809523	2	3	6	2	1	8	4	5
PROB1	1.721074851386363	2.2257087229289847	3.4007525647669885	1.2633915655312904	1.4211791639077076	0.04874233558489334	0.5818607977593235	0.6613806341498488	0.7208141539840598	5	1	3	3	1	6	4	7
MUC21	2.2250357662724545	3.2326332907565565	9.597760599646634	1.2623355713410789	-0.2633889864231401	-0.008029759300367445	0.7503658960498389	0.9782569264691772	0.9804912064043314	3	16	1	23	0	9	7	7
GPATCH1	3.380599071879548	4.155640801341609	16.71422121160549	1.2617075492551766	0.9826623610644294	0.04959577083384789	0.6578102369370664	0.800278340987335	0.8170259850553042	60	1	30	15	0	31	15	31
GSPT2	2.8543030100576297	3.2760723270129173	8.734917510927806	1.2603042582915305	1.1256550561283465	0.06564116412652056	0.5505123418686156	0.7060744855991745	0.7131375130678919	23	4	4	9	1	14	12	14
SLCO2B1	7.502543398851927	7.734813314579881	230.53898906066203	1.259772616979567	0.9709855748243791	0.1153953941565564	0.3088911789990116	0.6029906323541456	0.6019816681656994	356	167	163	143	55	258	350	395
ZNF846	3.392387505870351	3.964984095717021	14.49535793108296	1.2590934478833093	1.2402123671298002	0.08238590153084772	0.553075714884797	0.6399274352026586	0.60561328027746	43	1	17	17	1	11	33	30
ANKRD18A	1.9284309644176378	2.7667814504769352	5.221494307970561	1.2580135745417005	0.9427584545616916	0.02972458570480601	0.6934835082018379	0.85433244055893	0.8899837294141758	12	0	3	17	0	9	10	5
PLA1A	2.7390025848598785	3.3977816694358336	10.807557503354541	1.2579711596283187	0.02957687988657329	-0.00242940098756518	0.7384833703386958	0.9976381557680465	0.9958301638310798	1	15	21	6	2	10	10	10
FANCL	2.9415229065805435	3.432248979605308	10.007483543813276	1.2577133663999873	1.614657890468732	0.1024263393428989	0.5822191439105885	0.5242081508967789	0.4063515438592125	18	2	6	8	3	25	19	6
IFT20	3.9204486100793856	4.2791922244354685	19.365226801049925	1.2572495062321483	1.057113529990126	0.10608798362348686	0.4432426340506327	0.645764749662273	0.5821142520026219	23	1	23	22	14	22	30	35
SLC12A8	2.0243757011605226	2.7400267388504873	5.9140788697333075	1.2564078295560495	0.5933882112071973	0.014929308235335632	0.7058945543400839	0.9255225532497031	0.9626908821140645	8	0	1	8	8	4	7	11
ERBB3	4.788652462090827	5.10277567061317	35.428592589108945	1.255503061047736	1.08857176824264	0.11383156846727742	0.41932540567048826	0.5900684063229085	0.5547589781592286	30	16	31	78	4	46	68	45
ISYNA1	3.226507061349837	3.694978192827564	12.043998977849515	1.2540384957102118	0.9448283033481736	0.05186024082811329	0.5935587603097372	0.781289905766815	0.8227646208852172	5	1	28	23	4	15	23	15
NPM1P29	0.35856084351418094	1.6461686565545093	1.7545658979354881	1.2539067663327852	0.8607106927784529	0.008916719771789186	0.7830677713293692	0.9233392250888879	NA	0	1	7	0	0	5	1	1
HLA-DRB5	5.590398392453993	6.184452222386825	79.22294364683312	1.2538223829014923	0.26175931511033945	0.007266609052364755	0.6122358418037207	0.965199662996209	0.9883516957657007	27	101	147	36	8	46	119	97
ROS1	6.615106441502107	6.869553004798717	125.46500464189383	1.2537316133850196	0.9568824275072044	0.10014857174402525	0.44935032252567436	0.6314359379762705	0.6474685396383083	113	57	46	251	50	105	209	238
GPRIN3	6.238231553557613	6.5939898783817394	104.25984654686488	1.2535801667716164	0.6951757439199596	0.04224872967623356	0.5069762440337251	0.8319266236633989	0.8954167739346698	57	86	219	50	19	101	176	130
RP11-582E3.4	0.5928694832536987	1.6117565396955698	1.6105079453458209	1.2530832771156601	1.2190922296227644	0.016753735560711233	0.7368771148595643	0.8482782089381093	NA	5	1	1	0	0	2	1	5
FBXO41	1.6456275790253	2.3090862504196323	3.753997986934151	1.2523676148264495	1.4232444234076185	0.04301479411858759	0.667225607182005	0.7406437178788297	0.7603880302019148	3	2	5	4	0	10	3	5
RP4-742J24.2	0.9529217812846146	1.8735939376719364	2.376304185167418	1.2503336124282634	0.9317368119654981	0.01483189152929455	0.7524985651278053	0.8922427031127589	0.9471572336142929	1	1	7	0	1	4	1	5
MED30	1.777692915893232	2.53602018219363	4.299742995208836	1.2502155870823504	0.954502802444168	0.02796941201058026	0.7008583148491403	0.8518864436887368	0.8981251369841463	15	1	8	1	0	4	10	6
GIMAP7	5.711320731254504	5.918420336975826	64.00671037804389	1.2484195862938916	1.0735459248531778	0.1947989622007549	0.33545991938860226	0.4785347785197626	0.4210761615339447	65	20	116	35	29	99	72	114
MDFI	3.2787339753273046	3.8524939262674747	13.248012892583759	1.2469504014257717	1.2909565339822828	0.08451996349316875	0.5684169367291092	0.6314359379762705	0.5897961217844222	32	1	13	22	1	9	22	39
ASH1L-AS1	1.0450424805553904	1.9928848776870964	2.3754856271037714	1.246675307775189	1.2792986419734615	0.02527362194537384	0.7082685905786203	0.820375062399848	0.8763887468062379	4	0	1	7	0	1	7	5
GALNT7	4.344110536449944	4.543187364520448	23.786801830515966	1.245859481419306	1.0913227642849974	0.18323443279737434	0.33690306488160815	0.5242081508967789	0.40345542323193667	27	9	15	33	11	26	37	44
ZNF436	4.090386406485617	4.361330105539105	20.474410164954268	1.2443270045737638	1.1486238371245678	0.145979439297593	0.4180541718222979	0.5481785164293459	0.45056871871482823	36	4	10	32	9	28	36	30
OST4	5.513388193519187	5.686810849192343	54.4874511753115	1.2439225639188651	1.0693731691474189	0.504716993965406	0.26399316986228755	0.4387895013759339	0.3314669046022826	67	21	32	67	27	81	71	88
MTFMT	2.9114086874262957	3.2386693908103314	8.495869143596632	1.243823826144897	1.2223364811123942	0.08923968154718169	0.48188028025865304	0.6274422745915544	0.580190110419405	10	2	6	15	3	13	13	14
APIP	3.109313648070259	3.447649951512426	10.68668935150389	1.2428275899091847	0.9457765538960567	0.05121073674504414	0.5818607977593235	0.789393307730371	0.816953120320272	15	7	10	3	5	15	17	11
AC090286.2	0.7953094485983891	1.8709405193104278	2.0494371471083097	1.2419011116023375	0.9952411880194658	0.01608465387154775	0.7480646091798288	0.8853654995697854	0.9364205276454023	6	0	0	6	0	5	1	4
PRIM1	1.9370207134068578	2.634493294735309	4.821939755386399	1.241124253081723	0.9407376716498944	0.029876486591565415	0.6819057664676419	0.8510318607120206	0.8909665829001707	19	2	4	2	0	4	10	8
HIST1H2BJ	3.3597016538162356	3.982291985845991	15.182790988098937	1.2408945638707118	0.7601312342243388	0.037378682856003057	0.6436005548390834	0.8541334165220047	0.8903547175826633	19	0	7	46	9	24	16	22
BAMBI	2.442152589789566	2.9692190336974362	7.745456421532014	1.2407402326571895	0.31802457839156956	0.006473553873061557	0.7048308314400301	0.9639838599603716	0.9881564753378228	2	3	3	8	11	7	8	9
CCDC144B	4.807001320536233	5.554375603247947	47.91041426827349	1.2406243284968623	0.8173094941972201	0.03726347024808411	0.6767665561920125	0.8447349005206174	0.8828520260483689	216	7	87	16	1	34	62	118
SNORA34	3.3467003339768704	3.7330111139293423	13.628068011728693	1.2399306296734323	0.7575500716724928	0.03067966188817974	0.6012408371007805	0.8536208802968488	0.9211031664721072	9	9	6	10	11	12	9	32
GATSL2	1.300893658950014	2.442007827367856	3.784170802523893	1.2390870323112366	0.5066918859147481	0.010033077422245731	0.7696113648695494	0.9513500632034587	0.9720863937311077	24	1	3	0	0	3	2	11
HMMR	2.165581077487103	2.782933912595437	6.170970442435205	1.2390384506163206	0.40872859632867337	0.011269990913234754	0.7545199269721363	0.9524784009564922	0.9748426156258029	7	3	0	13	5	6	6	9
ATP5J2	4.52150278185356	4.769454206177322	28.260295861073534	1.2385093852706024	0.9876138757741009	0.09421914092919305	0.4257730678118822	0.6395495981121329	0.6462295170005132	24	8	16	44	19	48	31	40
TMCO6	2.5602934658384098	3.0372830517491947	7.0788470157863195	1.2383365168197422	1.0578899495556962	0.049816736279606894	0.6117111387906613	0.7696796998190213	0.8033892494857826	20	1	2	9	3	12	9	11
CKAP2L	2.488402461576901	2.9511359155380372	6.8512022574953155	1.237365368502912	1.2778600059784662	0.059125945937541016	0.6240132449377029	0.6906212614499487	0.6927943720047325	13	3	2	7	2	15	10	6
GGACT	1.0298472330702761	2.124524909795731	3.8533107628766596	1.2367897140742727	0.4510453739588674	0.003046434823004247	0.7733262249910374	0.9639838599603716	0.990542399310461	3	7	0	2	0	6	4	1
CARD8-AS1	1.9888414575639868	2.5281106556862505	4.8072693511087925	1.2359188633697846	0.7524230658970325	0.022263261339263794	0.7098069078923027	0.8899697219305157	0.9383406988988171	1	3	3	11	2	4	6	9
TMEM150A	3.2434795558262586	3.600884779994014	11.541771251523786	1.235869226738175	1.1383732265356383	0.0922192503812448	0.48529083182405236	0.64844580259842	0.5932324880959291	14	7	11	15	1	11	22	20
C3AR1	4.570077092693842	4.947202121890981	32.469335487123956	1.235765049938085	0.41032397360176753	0.01865351106367438	0.6782003966494586	0.9239212717276148	0.9688485710675017	6	19	79	25	18	24	39	52
SNORA7B	3.950267203693394	4.372564606272819	22.56380208897167	1.2356786524895247	0.1547696157148256	8.566820211409632e-4	0.6122358418037207	0.981253350865743	0.9976044585398781	8	23	15	11	19	20	18	29
SLAMF7	4.1178263566497	4.555209805081823	24.565614199269298	1.2335341833224767	0.5970244644474277	0.025273540149946302	0.7050701187312909	0.8900928460600807	0.9479049632940885	4	18	36	30	11	10	44	39
RP11-667F14.1	1.0401183007678796	1.9227407002981762	2.280822654777933	1.2317765630422348	1.2325391788389082	0.023895755224954084	0.7131579511078063	0.8246590045662509	0.8857809507136121	8	0	1	1	1	2	2	8
GDPGP1	1.7058148829351023	2.43354197901409	3.912457022266218	1.230449200208132	0.9270227018988738	0.02680281761275297	0.6971237498162461	0.8567453008092232	0.9079299266457174	9	1	1	11	0	4	8	6
RP11-229D13.3	2.2830012158542212	2.839236835505053	5.824376829437672	1.2295389958098675	1.191139556195559	0.05742007577740401	0.6074766807842775	0.7443444962979554	0.7435954863642706	10	2	6	10	0	5	10	14
PROM1	0.9922835941637191	2.2786306254125024	3.6463280752690546	1.2288369053314097	0.27149037844864826	0.0033147708094986884	0.8179556452167219	0.9803576653181434	0.9900688364323167	0	2	17	0	1	2	9	1
IGKV1-27	1.0468736274000159	2.2610108740463892	3.330768657612953	1.2283446049866888	1.3653869928288038	0.022880598249127467	0.7990948953630344	0.8301618139710653	0.8828520260483689	0	0	8	5	1	0	9	9
CIT	3.9827537829189565	4.247333641547868	19.321174731013176	1.22828966812774	0.9163356382066168	0.07224234823567037	0.48414373434104385	0.720009936528569	0.7493768441683873	40	12	8	14	7	24	29	27
AASDHPPT	4.298199238225867	4.4953667546121245	23.152042185824378	1.228014074176323	0.9821704919226724	0.11446178700729713	0.39831978234302023	0.6152972498520297	0.5783941570316805	15	10	26	27	12	30	28	41
MRPS7	4.189728839469392	4.459967155642683	22.135647480835168	1.2277792051389451	1.225317379564738	0.20189171410366924	0.3875547988236075	0.4792535222557894	0.36338506476011806	41	10	16	23	4	40	23	40
ZNF222	1.4156385920403287	2.221432157289337	3.0809820743553344	1.227579576691706	1.0439429208914437	0.02594993232584759	0.6872359928703476	0.8459589900444917	0.8959192527331642	3	0	10	4	0	6	3	6
TM4SF18	2.070075721101884	2.709602746955422	5.872046480465693	1.2274891633676714	0.7738045588015415	0.021821236837527302	0.6782003966494586	0.8964469620981182	0.9383406988988171	6	0	5	3	8	7	10	5
LYRM1	3.661802862226583	4.001478739700154	16.221978596689524	1.2261542917857307	0.6783333876095134	0.035450757188514787	0.5822191439105885	0.8540976668743501	0.9163599095093001	6	4	13	28	15	20	22	19
EBPL	2.8629115980228295	3.40513548272636	10.091088157618197	1.2257707513123526	0.7666836244822833	0.03512389879760401	0.6165343425534006	0.8661504307667551	0.8979807713775332	10	0	8	14	11	10	16	14
FCER1G	6.241189331936779	6.786287428854469	121.30983434276273	1.2253700129146554	0.050277366322777434	-0.0013589830594524538	0.7029375086853332	0.9956481308188948	0.9976044585398781	17	130	94	82	89	143	93	119
C8orf76	1.8738739040534191	2.5225993621902387	4.354662670370449	1.2253151944633884	1.2363742470993253	0.04290043819140739	0.6516964458825156	0.7692322371723217	0.8010711857863715	7	1	3	10	0	10	6	5
RNFT1	2.7920814657994986	3.1931225143762267	8.287549485136378	1.2252433906351015	1.0922809923512256	0.05704361230800351	0.6016689999143866	0.7443444962979554	0.7616889447192721	4	4	9	15	2	10	7	21
PLB1	2.4063410717629456	3.0439167857680394	7.604768892647556	1.224455321856281	0.6458106993528963	0.020795421925875062	0.6971237498162461	0.9101951778689908	0.9479049632940885	12	8	12	2	0	6	9	14
F13A1	7.212907507743679	7.572225754889072	207.0675928105819	1.2242471497212886	0.7111242684847277	0.04316570735949381	0.5483364197185627	0.8308259456610665	0.8902673220643822	136	126	183	68	159	367	191	229
METTL7B	1.3885242193440082	2.5932610229761917	5.007067943501517	1.2239428728750033	1.8453646889757618	0.03566324653341334	0.8190737675313131	0.7236480449949583	0.7451296502069363	0	1	4	7	2	17	0	9
ZNF563	1.9450015236599358	2.621188325563941	4.645264588090806	1.223544980980836	0.994555412613951	0.03363124852836043	0.6680077354389227	0.8319266236633989	0.8763887468062379	10	0	2	13	1	7	5	10
ALOX15B	5.141489739091759	5.4917072127002715	47.8715902570097	1.2205466177152193	0.6340245959907467	0.036067301365305615	0.6059740689943952	0.8518864436887368	0.9230773850253748	56	36	9	86	17	32	70	84
BUB1B	2.3865634087633136	3.1868333274714487	7.856531933148656	1.2195467429699032	1.1254935044925842	0.037365744295353394	0.725994416908952	0.8130682789233628	0.8479253698183841	16	1	1	22	1	22	4	10
ADORA2A-AS1	0.6480717455514687	2.138037909137484	3.0702362912742127	1.2194429433449658	0.5657595975874357	0.0056795232567546546	0.8287256064178681	0.9548306316516724	0.9819992286660378	0	2	14	0	0	4	0	8
CST7	3.2257067151638297	4.065149125385891	16.457151886438123	1.2194119709093023	-0.12540882438370476	-0.004437412432553669	0.7517637798175828	0.9873716764068236	0.990542399310461	2	1	79	8	14	11	13	24
RCSD1	5.091850569431828	5.40209875417083	43.83032323250062	1.2184418160727088	0.9852145999784859	0.09177167629281241	0.4538539252907386	0.6402025942321025	0.6556283773943883	55	16	117	23	6	48	71	76
APBB1IP	5.437778273349341	5.688324542397714	54.785664274434055	1.217434429164954	0.8526763044034628	0.07630447659396666	0.4257730678118822	0.69137151842552	0.7633748947026768	32	38	97	49	11	70	73	82
VILL	2.3989528866896	3.0063013877433336	6.549770964754049	1.2171120549736096	1.0855526643674842	0.05116457897071528	0.6122358418037207	0.774017913730707	0.7964797151290163	18	0	6	12	1	7	13	12
WDR5B	1.3885242193440082	2.4166541212326895	4.217823938518519	1.2166644358336747	0.9027311381245888	0.017155138414745308	0.7839101903541954	0.8990219277290777	0.9410495034145131	4	3	0	12	0	7	9	1
NUBP1	2.916749046554819	3.3027075481191903	9.39561911894143	1.2166127011131387	0.9254074375210242	0.045349581749871984	0.6403519205169325	0.8099964022955788	0.8477939018269223	13	5	12	2	5	7	19	13
PLK4	2.2544669477796777	2.880001250494445	7.036084877286233	1.2165118607184466	0.3676093604487834	0.008604632129664532	0.7651681857641919	0.9598991303815078	0.9819992286660378	8	5	0	9	6	10	6	6
IL27RA	3.211779205964309	3.6450890839112438	12.06729294664828	1.2158271121244546	1.0595047443955754	0.059602275287419036	0.5718521677261326	0.7464157614188588	0.7622875617150512	10	9	17	11	1	9	13	33
ABCD1	3.1201137715992804	3.767252081131629	12.82549431726695	1.2152255715058504	1.2495977125109679	0.07058613413025272	0.673888085606778	0.687006819629135	0.6537011383015574	25	6	16	11	0	5	30	29
RASGRP1	3.252336526062956	3.931661389617455	14.415848676974191	1.214557369141392	0.8237936387809103	0.03226036860128695	0.7131579511078063	0.8530728825298517	0.9022871627775203	4	1	50	17	5	5	28	31
CSTA	2.955259782885634	3.346602452684954	10.396403398985235	1.2143080531239678	0.5350979143909402	0.017818534245258782	0.6456921228672878	0.9178256467988519	0.9626192397655716	8	9	3	7	8	13	9	13
EPHB2	3.572902864197517	3.9339352200585482	14.635612123778548	1.2142949338407203	1.20693143200779	0.10563243693509498	0.5023048940175049	0.5947590771363456	0.5417941804481877	26	2	8	24	6	11	31	29
FRZB	2.1858609867083563	2.713327534144199	5.1927650782004	1.2135458610068375	1.301159329860483	0.05544683920175949	0.607133471091953	0.6822775345311833	0.7254080399493322	12	1	7	3	1	4	8	15
CTD-2619J13.17	1.4212745782313958	2.176982800238024	2.9110697225076443	1.2129441628241913	1.1339402833775478	0.030237898202146788	0.6680077354389227	0.8230073445706885	0.8734146596091624	6	0	7	3	0	3	6	6
FPGT	2.9088906228354667	3.3097341478356324	9.207610068849537	1.212594993586832	0.9882986843761967	0.05142867464644355	0.6016689999143866	0.7789586107610093	0.8095263490765211	23	2	3	7	6	15	13	11
NETO2	3.7502484554476454	4.154260459586941	18.739576832245877	1.212583171699506	0.7384025057270658	0.03085170872408457	0.5527691284260396	0.8536208802968488	0.9242912956848403	17	21	14	9	4	31	22	15
FAM151B	1.0514837681354006	1.992488774580509	2.5183035004906866	1.2121663240112308	1.041262616302414	0.018836443358678904	0.7397690479413578	0.8686186020703945	0.929541639240209	1	0	9	1	1	4	1	7
PLD3	6.929925316633491	7.085896831752907	146.08846091370137	1.2119068491055867	1.0786373803646412	0.7088009016629137	0.20989914985697092	0.34871106084447934	0.22282321043399778	165	75	111	163	50	181	199	279
AC017060.1	1.6408815977504225	2.327416047955247	3.5352016499999603	1.211297209427344	1.344886022354391	0.041727687000010005	0.6680077354389227	0.7464157614188588	0.787999459927357	5	0	3	7	1	2	7	10
FPR3	5.081703609636687	5.843465301546905	63.862461560762824	1.210612325829555	-0.48676111689831586	-0.01082589962913779	0.743020251209665	0.9407883517926798	0.965923772396344	5	108	55	51	21	36	56	54
IGF1	4.209145713569488	4.9619775102886905	32.9624484995018	1.2103412443436954	0.09204966313706558	7.825343045611689e-4	0.7312765067946763	0.9908748545036212	0.9976044585398781	56	38	3	75	1	34	28	38
FCGR2B	2.9561552445880017	3.506217178067297	11.04585340873602	1.2094859404266172	0.9321761558611584	0.035424417444145026	0.6731363367015784	0.8308259456610665	0.8820756212730667	5	10	17	9	1	4	22	21
ISLR	4.163612391604424	4.43636618089533	21.88453431856495	1.2087868723505981	1.1271869405191113	0.12250163764824515	0.441365222040995	0.576512685728965	0.516955256290214	41	12	17	16	5	17	33	52
SMG8	3.5760054128389056	3.8485353999661087	14.200061508457235	1.2083101162195888	1.0518717597096479	0.08988575355663242	0.4671613838587133	0.6520542532577334	0.619361507899956	14	3	10	19	10	23	19	19
HIST1H2BM	2.0717710274070167	2.823572410278971	5.643935806269659	1.2077609284317714	0.6101144823168038	0.018803493762700782	0.715887109698057	0.9178256467988519	0.9546792506995233	10	0	1	22	2	6	9	8
CRIPT	3.3120581693176714	3.6003786732606433	11.796609313201316	1.2075287685268858	0.9451356862824946	0.0623681383094277	0.5387293382710724	0.7520087240080193	0.7687205129811395	8	4	8	18	8	10	20	20
SULF1	5.969041151619216	6.26550497043924	81.39150244911802	1.207493244466525	1.231556511854727	0.17495018768126566	0.4602483252623779	0.4747718716615564	0.39310144012675596	174	26	37	82	28	52	107	245
PDIA3P1	1.782339428395532	2.572521158622433	4.7177231469646435	1.204589817191807	1.2858802096988526	0.03701478029660151	0.72410421410507	0.7933415756899329	0.8227923238314552	10	2	1	8	0	14	3	5
MGC32805	0.7159214963513918	2.0223099693521025	2.580638915803872	1.2042590617129036	1.0775859637761533	0.014036048024822244	0.8014870263441937	0.8884193542933124	0.9424851321839837	0	1	1	10	0	0	4	9
COMMD6	4.6559135891787005	4.904002734195784	31.027345055115177	1.204174796401981	1.029852480558361	0.1210345216803512	0.36834991159903024	0.5947327458332963	0.5539127620160401	30	5	32	34	23	51	34	49
SLC35G1	1.0314256841112448	1.9320536795796532	2.357152617132244	1.2039429796728645	1.2571640773971993	0.02417642320500563	0.7265448493275516	0.8238955096356946	0.8828520260483689	8	1	1	1	0	1	7	4
HLA-DRB1	7.42368577602933	7.797919158765041	242.65636137293498	1.2039259365757242	0.5745997008710999	0.032068719528358006	0.5145773765559934	0.8802280543292681	0.9380357306955887	129	260	316	135	46	217	327	375
CEACAM6	8.422444447814751	8.633553344033508	429.6190001694083	1.2037165197351054	1.0093134383632674	0.1565870210650143	0.37550193316406666	0.5616965401564141	0.5073058354062381	263	158	287	809	199	594	723	548
CTD-3234P18.6	0.9115471567432831	1.9723753821019216	2.6323323371072807	1.2032986212703376	1.881527401791093	0.03168887394342065	0.765002933935809	0.7060744855991745	0.7638295350125878	1	0	2	2	2	0	7	8
RP1-29C18.8	3.2266561957602007	3.8250739463990584	13.149249864348942	1.2009861522041454	0.8529418982886763	0.04736924578874783	0.6427994759730072	0.8277356515713451	0.8595877930784276	11	3	34	27	0	18	21	18
HOMER2	3.9709377402713724	4.289731268361018	19.329999255615338	1.1993820528102628	1.0449142934662503	0.08735901953441118	0.5329611122169873	0.645764749662273	0.6507969657405631	31	6	7	40	6	15	33	41
HBA2	7.0565067326005995	7.452396041377353	187.75427511565331	1.199140718708788	1.4208372116997572	0.16808874448185304	0.5055962568182983	0.45755857279165085	0.34924738871853817	157	74	298	116	42	212	94	674
TSTD3	1.2298600357535157	2.063156035768749	2.7302348394376343	1.1990751633048373	1.5269442641445525	0.03503368730862161	0.7187687154166554	0.7430470379038419	0.795842780227613	5	0	1	4	1	5	1	9
Metazoa_SRP	9.52012145422605	9.793553765417439	965.9931361234256	1.1989177310114147	0.8360226214410922	0.07202803533594371	0.48414373434104385	0.7464157614188588	0.7856143640295993	668	697	376	1198	411	1097	1451	1459
RP11-512F24.1	2.4734103533755714	2.919501926378022	6.395011591617947	1.1987566983975646	1.1860521620192774	0.059160297087015215	0.590771956106545	0.7023808939674642	0.7339596433069535	15	2	9	3	1	10	12	8
JOSD2	2.37319091216025	3.0579768033552703	6.812596185501865	1.198685117486629	1.1547445128532345	0.04936890750546338	0.6680077354389227	0.7692322371723217	0.789896185020235	21	0	10	6	1	4	13	18
THYN1	2.9013513761774075	3.5176220701343017	10.20693593875557	1.198553381782362	1.235861251885181	0.07369480656337252	0.6383234035563564	0.6795061598991553	0.6508977203731102	18	0	18	14	2	19	7	25
AIFM3	1.0751684929933647	1.9225903895898684	2.3480409195339296	1.198463336776475	1.2332304554697067	0.024097558696988552	0.7249958481669238	0.8238955096356946	0.8857809507136121	1	1	6	2	0	1	4	7
GTF2IRD2	1.0951097217533563	1.8411260054427576	2.298861164756657	1.1984229784091518	1.3040512447166002	0.025405213123126224	0.723404013726662	0.7983273685998509	0.8734146596091624	1	1	1	4	1	1	5	5
SDAD1P1	1.4639128330949374	2.300680650503866	3.2694554553755677	1.1976221776432046	1.2334066256846636	0.03268106687268339	0.7008583148491403	0.8012727772705593	0.8588672235837186	10	0	3	5	0	2	5	11
HPGD	4.094141863583994	4.7331330421845665	27.399433201482623	1.1974218620974706	-0.049750162554164104	-0.0030654206817077537	0.743020251209665	0.9956481308188948	0.9943942555003042	11	10	125	3	16	23	30	27
AMZ2P2	0.7452422074004231	1.76871518734616	1.9692699385651418	1.1958601864380993	0.9988581824918115	0.014653242298051474	0.765002933935809	0.887237030527413	0.9431731609789961	0	0	6	2	1	1	6	2
BBS10	3.5683986771935348	3.797835705037036	13.52474268139812	1.1958263683967398	1.172006515828927	0.14011528741436008	0.4257730678118822	0.5616953149520116	0.4412246974326138	13	5	15	16	5	21	22	18
KIAA0825	2.768310221231134	3.1415296023885815	7.8998504811913035	1.1951813906410154	1.246983779886859	0.07673105056508003	0.5647504994362406	0.6429291606096045	0.613915976033492	14	3	4	10	2	10	18	9
AKIP1	2.733665264073623	3.1737674886798644	8.201012402962277	1.195005691473078	1.0121248761927801	0.0479929906619979	0.6475848314277611	0.7878484072242141	0.8203912280621318	11	4	2	17	2	16	8	11
ZNF557	3.2575801077119206	3.8160434571302164	12.88472534661259	1.1931231908559354	1.2581856747923665	0.0831137829243103	0.5879174944493352	0.6364038872431729	0.602788272875638	32	1	15	19	1	8	26	33
LDOC1	3.594600740218079	4.048551206858318	15.586749879288018	1.1930426526185096	1.1661872752678397	0.09994665038033804	0.5069762440337251	0.6298447512802129	0.5781696925070419	41	1	16	25	2	24	27	24
HHLA3	1.6264837452629086	2.4056835495886295	3.8394561149059943	1.19247758322404	0.7089067430524131	0.01804347091557349	0.7268274584381307	0.9101951778689908	0.9479049632940885	1	1	6	14	0	5	7	4
DDTL	1.0901855419658455	2.0827309980755095	2.709173279158961	1.1923424313859254	1.3511054307486177	0.026773245146389103	0.7392571588304286	0.8134365388828299	0.8646702875497927	4	0	8	1	0	5	8	1
HIST4H4	2.9070028592216346	3.318216725620955	10.128027100649312	1.1911555655567916	0.6414755861623599	0.021876985261574628	0.6224743323801831	0.8998858747667123	0.9479049632940885	6	12	7	6	3	14	12	9
RP11-530C5.2	1.6556505167152054	2.3202227150955004	4.183504711783056	1.1905779111147874	0.975283390068433	0.022152473442762	0.7368771148595643	0.8657763621629214	0.9210490366874214	1	4	6	2	1	7	7	2
HIST1H4D	0.9830477937225889	2.236250086822183	3.294150041110334	1.187653838736272	1.7122450396736557	0.028651020240674414	0.8016674323500942	0.7692322371723217	0.8144260467859094	4	1	0	7	0	6	0	13
BHLHE22	2.249085545668258	2.982898600100752	7.126335200444322	1.1863481235237008	0.7869698213876472	0.020907693061512616	0.7503658960498389	0.8926499078270653	0.9409602791803364	21	2	1	2	6	2	16	11
FANCD2	3.2279585817140104	3.499730491989527	11.057438734675243	1.185922930930629	0.9077417700854709	0.05804560810619667	0.5476910669504912	0.7719830158772454	0.7936725208565867	9	7	6	15	5	12	18	15
AC009133.12	4.492704536982052	4.852552955948414	29.824006341729476	1.185751337673101	0.7355333698437402	0.046269339532702375	0.5683297759826813	0.8238955096356946	0.876415119994496	40	20	9	70	4	32	45	42
ACSF2	3.7772855764376545	4.3188467014372796	19.63215627794981	1.1849238854635356	0.9117389138685726	0.06868203998555948	0.6225460915979534	0.774017913730707	0.7638295350125878	33	9	18	43	0	24	34	27
RP4-563E14.1	1.1780587727328549	2.111441617440401	2.681392435527658	1.184764215707614	1.4626463446865101	0.03218575586695063	0.7185800308445333	0.7692322371723217	0.826932653650635	7	0	2	4	0	1	4	11
NUDT22	2.656605589363136	3.356714899435197	8.78893233623156	1.1841366615811517	1.1934332422099425	0.05743982471638761	0.6782003966494586	0.7442728724406207	0.7435954863642706	22	1	14	11	0	5	13	28
AIF1	4.9418839284101415	5.496335051879177	49.69627390747044	1.1827221594831407	0.015011375127837177	-0.003942736669732259	0.7011899473710798	0.9981406334776771	0.991307880293085	12	53	54	15	39	67	35	35
APOA1BP	3.223440010229599	3.6526608901873825	11.552015917511	1.181848447649563	1.0185964179205744	0.06396691028669313	0.5626745884346586	0.7336981522839107	0.7579202197122913	40	1	7	11	4	16	16	21
HIST1H3F	1.1811681063127333	2.020872174981718	2.695490516149281	1.1804798990380523	1.615595213178049	0.035862222000863836	0.7287431513707782	0.7192261937572314	0.7696428709974223	4	0	4	1	1	6	7	1
KIAA1324	1.9675730543651635	2.475859843910015	4.287308792441578	1.1802149891777052	1.177910744640395	0.04262981444362584	0.633203184166484	0.7596357158620186	0.8126230077218791	4	1	10	3	1	7	8	5
FPR1	5.091699529733304	5.468800064059361	47.04850272809634	1.180060658650887	0.47668224811333626	0.023798792074133764	0.6680077354389227	0.909273971137604	0.9580412451465514	11	31	125	33	17	68	41	57
ZNF793	2.4855750844132083	3.0889818964328537	7.066805582100172	1.1793441855785467	1.0096409359002723	0.04796840293946901	0.633203184166484	0.7993552646716174	0.8276666989598072	12	0	8	19	1	12	9	12
KLHL3	3.2877910580803196	3.5905291180512977	11.370439546758211	1.1787095544785657	1.0862505546842232	0.08541893740805791	0.5257375722590709	0.6503765374393105	0.6344309983429539	24	3	5	14	5	15	20	16
ATP6AP2	6.19959390798039	6.366082139274205	88.17492746931119	1.1784657268786247	0.9970401176635434	0.26370845551239247	0.24285540305719888	0.4747718716615564	0.4000727357857212	92	24	84	86	59	120	113	150
ORC5	2.424030971446313	2.9089600999918908	6.626084476528977	1.1779102836437993	0.9181640616762569	0.03681629211306353	0.7047471841668119	0.8319266236633989	0.8734146596091624	13	4	1	9	2	9	5	14
HIST1H3D	2.3380416321639137	3.0209370464083083	6.833407843178178	1.1778611771546126	1.1855465811188495	0.04312195536363981	0.7058945543400839	0.774017913730707	0.8096114777346177	25	1	7	2	1	14	14	4
RP13-452N2.1	0.8330432539166528	1.8215738458080861	2.193854614936347	1.1767188526323233	1.0360941753597084	0.015281167717965081	0.7635871096892785	0.8815212866632871	0.9410495034145131	2	0	5	0	2	2	1	7
ADAMTS6	2.210370565907696	2.840968542070283	5.8931439940505195	1.1762999534043674	1.4982857079074052	0.059155275762313844	0.6680077354389227	0.645764749662273	0.648092618008564	13	1	7	3	1	4	21	6
SP2-AS1	1.1671109937515072	2.1004373011210795	2.6985858072068436	1.176041608099123	0.9717659662487441	0.01984066279453119	0.7358569105248914	0.8790895631687352	0.928668103732229	1	0	8	6	0	2	8	3
FAM57A	2.2269996076633305	2.8299163888276166	6.131868618672445	1.1751250030762028	0.7800756326318121	0.028060484319980598	0.7011899473710798	0.8815212866632871	0.9199506315836886	10	5	2	12	0	7	6	12
GLB1	5.147350146274541	5.393127210082172	44.53902784843344	1.1749578941203782	0.8743493583859122	0.07580928353035456	0.4443252306281401	0.6906212614499487	0.7592583446887711	44	14	24	51	36	70	37	75
BMF	3.5631529805282542	3.8078961745729254	13.604076893927427	1.174024183138888	1.0439008148681044	0.09877265488379992	0.48188028025865304	0.6385643370281466	0.6019816681656994	10	4	18	17	7	14	18	29
SDC3	7.099154336732834	7.357680725153812	178.00862249872824	1.1737540313952943	0.7595372596623288	0.062215541470712135	0.3892881068219897	0.7692322371723217	0.8403510440791913	182	162	167	109	41	194	232	291
RP11-326I11.5	1.4113189392857826	2.4283726598821156	5.2769052536788426	1.1736192390315432	-0.05806401577279286	-0.0046600641969990475	0.8015543060572943	0.9971465685084713	0.9881564753378228	0	10	3	3	1	5	1	7
RP3-449O17.1	2.5812304438402753	3.234658370857683	8.107515708049217	1.1726463272220167	0.7681349272012213	0.03100084441012654	0.6971237498162461	0.8741604255614155	0.9146449212266516	4	0	23	18	2	13	12	9
TOMM5	3.556982976261891	4.05401873806095	15.88414358742433	1.1723719376874908	0.9941207294177594	0.09233615947782296	0.5916766149252484	0.7254892748848335	0.6533440667659549	29	0	19	28	7	21	22	29
PCDHGA10	3.117152839958505	3.746405112991744	12.18413650156865	1.1721364229676534	0.9323332412615193	0.0514303474059466	0.6500933646456063	0.8052936927472141	0.8261784987681073	40	0	24	9	2	17	22	16
LYPLA2	3.8307746694849056	4.190310744797634	18.24951870853262	1.1719507314130193	0.7225347795270479	0.04258021262244671	0.667225607182005	0.8319266236633989	0.8855718451153959	46	7	3	23	10	15	23	36
AP4B1	3.0366228326531832	3.494424970583102	10.09691153988658	1.1718631019057377	1.157068442288363	0.07254699068517549	0.5725238782799743	0.6633527023169811	0.6767764941290715	29	2	14	7	1	16	10	23
KB-1674E1.1	1.3020395062642998	2.1523283119796592	2.847586245989935	1.1715458112864299	1.2304561120161888	0.029329039439528703	0.7064071509145583	0.8160001665913355	0.8663706010117361	6	0	2	7	0	2	9	4
TRPV1	2.470686213248706	3.2672613990219244	8.010613531578535	1.1699719922180358	0.7548001032225187	0.03094117669683241	0.7058945543400839	0.8815212866632871	0.9163599095093001	20	0	9	25	0	8	11	17
PCDH17	6.702617322289607	6.908398574672022	128.76635335966617	1.1699639095840824	1.0336759491931533	0.17591722375835414	0.3875547988236075	0.5187615076931182	0.4559836087597153	78	37	240	131	57	159	253	152
NBPF26	3.399289109271903	4.000653985667871	14.872694419034401	1.1692082788679887	0.9937963489203137	0.05416825649274208	0.6203266889692077	0.7696796998190213	0.7988249110920823	35	1	41	10	1	11	26	34
LL22NC03-80A10.6	1.274766985008108	2.175400005121588	3.2726941381395442	1.1682100052519047	1.2088062088751532	0.023660240248573453	0.7501638318792797	0.8319266236633989	0.8909665829001707	1	0	2	6	3	1	3	12
EFCAB11	1.962827073090286	2.456872286857862	4.389988137537432	1.1681536010932139	0.9791595668368337	0.03363949490911675	0.6941376622762595	0.8281748790707983	0.8743226442836632	10	2	4	1	2	4	7	8
IL12RB2	0.8937216073129329	2.033965392308614	2.8192937934209805	1.167516435630794	1.3292543781283264	0.019478744021470002	0.8034917694212916	0.8370062393940111	0.9069890282494197	0	2	5	3	0	0	7	7
TEX264	3.6681468906531136	4.0677267798329995	16.77609041450761	1.167217199755896	1.0170530925928745	0.06214173210701973	0.5757252577451336	0.7431525567664895	0.7628385898739533	32	12	7	18	2	33	13	25
CDH2	1.3855125796023542	2.1720181760811106	3.0711094550451175	1.1661444646393415	1.5526047277209432	0.04009218989749718	0.7139340135140445	0.70936078735492	0.7592583446887711	3	0	3	5	1	1	10	6
LGMN	6.6470493619139255	6.81849100598199	121.56938353108316	1.1660808734679462	0.9275435903333891	0.1501035709340087	0.31154749926851233	0.5616965401564141	0.5439726262432781	142	72	69	136	49	141	191	184
RP11-68I3.11	2.387013097562422	3.018549197622606	6.9932592094579435	1.1647343329148907	0.5137071514213934	0.016029723167667573	0.7441212045969388	0.9285802866388599	0.9646234440255953	1	2	27	7	2	8	12	6
PAFAH1B3	1.7614719315219407	2.3052322846299766	3.734792760360358	1.1640974114717961	1.077429839697813	0.03381647475246415	0.6951754227355217	0.8134365388828299	0.8643140029186918	8	2	1	4	1	3	6	8
ST6GAL1	5.772084226975939	5.98525540955522	66.85511553225531	1.1638593016758143	1.0936885137064478	0.2271221979288184	0.39639641467125414	0.4702373738762191	0.39310144012675596	43	20	101	101	23	52	122	136
RNU1-139P	2.445323266617914	3.6740215638499354	14.951014723635307	1.163016089274176	-1.1218694565761367	-0.013133692087445832	0.8134700435716778	0.8851498554560493	0.9200922121910274	1	25	3	2	16	5	13	4
PAX8	2.0366893700982636	2.6421763027939473	4.85925904458739	1.1629839082384203	0.9552742000747595	0.03515702978181449	0.6811097940705383	0.8319266236633989	0.8755347808125569	11	0	2	11	2	6	9	7
SMIM20	3.040980355133697	3.4703753603704355	10.408043799458548	1.1629520741805783	0.8924596181157963	0.04466777867806769	0.679270191969873	0.8168523900767679	0.8602906040809523	17	3	2	19	6	6	18	21
SNORD12C	1.953426280066639	2.61372950275234	5.30993927123285	1.1628259239867087	0.534082038877282	0.013655549693206153	0.724866767425012	0.9359200141127513	0.9684466526554376	2	6	4	11	0	4	7	8
ALDH3A2	6.1601245211265265	6.333375877323091	85.4371280712193	1.162741361109368	1.1220705974391723	0.8186704486883459	0.2342052066012532	0.31981902897819464	0.14841570272665378	125	15	75	128	39	112	144	134
PXMP2	1.3610225533554472	2.0246313941827654	2.637673790121622	1.1625194244430177	1.2801001672027061	0.033331825354734744	0.6782003966494586	0.7719830158772454	0.8462489497948009	6	0	2	3	1	5	5	3
LAD1	3.526708625268496	3.9720070094370676	15.147805503996173	1.1620060351505972	0.8495938054108618	0.05059468702664291	0.6160330460366903	0.808828443211233	0.8479253698183841	35	8	5	30	1	14	24	27
CTD-3185P2.1	1.2433246391336124	1.9963167167511608	2.5348151068557185	1.161966900283269	1.4965976574684436	0.03598806111295505	0.7055445964185604	0.7236480449949583	0.7943214322063662	3	0	3	3	1	1	6	7
TRIM52	4.654626680225891	4.955595711519581	31.2271792039425	1.1613848334718706	1.219135005970442	0.6856865098653373	0.3626808503566671	0.4267685146908468	0.295469201282821	65	4	40	45	5	43	54	54
TDP1	2.933136188305603	3.4217146082200975	9.47582716256359	1.1612486447458374	1.1097897211342227	0.0647919626642007	0.5757252577451336	0.7060744855991745	0.7341305893159923	15	1	24	9	1	17	10	18
CLP1	2.980298554753763	3.400575184669435	9.368599151788365	1.1604076698166907	1.2120438348760738	0.08563884581485152	0.5486051768507308	0.6364038872431729	0.6048479234592117	18	2	9	16	1	8	16	23
SNORA23	5.435117884479806	5.707880095313641	56.59084313736578	1.1600991371582898	0.505272515436363	0.028869992492571894	0.5020044978179907	0.8840974277158788	0.9479049632940885	36	36	31	47	49	69	56	75
VAMP8	5.557037960357173	5.841393467257378	62.20923176461262	1.1598717446420659	0.5723988076627036	0.03331833627705645	0.48414373434104385	0.8647989163062777	0.9375150281650281	39	58	46	43	30	85	75	62
RPA3	2.322439055004121	2.751095483576207	5.7470800665710104	1.1597066574980828	1.1072524832831319	0.048429411029372135	0.6540367972382416	0.7692322371723217	0.7911431181029904	8	2	2	8	3	4	12	10
FAM43A	3.1587889509190736	3.8143537446067373	14.168248883288644	1.1591872604783462	0.9439522300074896	0.031548290402658864	0.7003602121834577	0.8369672085732868	0.8920940449623691	23	1	4	9	16	35	11	9
EPHX1	5.910915738670024	6.076862542797646	71.45022443829025	1.1591513474254498	1.0503959939850598	0.6132760945645525	0.28840587974798054	0.412063761277852	0.28877545627946144	124	19	42	96	34	99	105	113
CFI	5.105724017191797	5.321412399768706	42.43834997711388	1.1583012468646374	0.7808678178073287	0.06911905833542316	0.4675861381758003	0.7442728724406207	0.8053212370461814	64	25	18	37	24	37	56	79
YIPF3	5.148637658641222	5.3095455330228445	41.11402074629996	1.1574382823535365	1.1607443918479525	0.8936537848313092	0.23253973883936874	0.25731848434425303	0.09905373147667777	56	13	43	56	12	50	63	79
ZNF2	2.0917122561670087	2.6372964950014044	5.077571520961486	1.1570690255637512	0.9207147829145224	0.03553291170050859	0.6680077354389227	0.8402623085835196	0.875564264009668	5	0	4	10	4	5	8	9
JKAMP	4.197965200308072	4.39608962026699	21.636260718926643	1.1567068821514672	0.9308437342808452	0.09637537970232721	0.43823854571624554	0.64844580259842	0.6468881729913452	23	11	16	21	12	19	29	44
PLLP	2.6181698273153806	3.1814216079305524	7.736412005084332	1.156574646677384	1.1418881907561926	0.06310599162415016	0.6349811058014547	0.7403218374561401	0.7335215449297375	14	0	14	10	2	6	18	14
CYB5A	6.787951229734123	6.9901125671920354	137.59443572845038	1.156341201220521	0.7955797497198078	0.08206677927951227	0.39831978234302023	0.6885454013854915	0.7638295350125878	157	82	70	111	82	160	203	192
RP11-370I10.12	1.1163319461499845	2.0889077041603263	2.846987423643104	1.1563101990998557	0.673495592750691	0.011780413913250933	0.7733262249910374	0.9266184790836098	0.9650457780249025	3	0	0	10	2	1	4	7
GPSM3	5.054525107591605	5.318780911529394	41.832541624446755	1.154124874599012	0.753259985957137	0.05852674909574994	0.5145773765559934	0.7741807730800327	0.8479253698183841	27	22	108	24	12	43	52	75
CBLC	0.31323958359109244	1.6895561499552612	1.8101478707303116	1.1535948248981804	1.0239399472297903	0.009919049919612722	0.8164133698198923	0.9074321437211232	0.9580412451465514	0	0	0	7	1	5	0	3
LAPTM5	8.504189662322933	8.873414143245698	512.7185708641898	1.1524372526112265	0.5200460871472482	0.029018695070583255	0.590771956106545	0.8944217360154032	0.9471572336142929	180	517	463	313	217	574	655	647
CROT	3.478245084092155	3.84451176634508	13.620167032338271	1.1521363242973042	1.2331729421506334	0.12544230960668415	0.5055962568182983	0.5749880154640503	0.4762857218464816	23	1	14	20	5	26	22	16
TMEM9B-AS1	1.0812308077047634	1.9425105889158354	2.216941033604333	1.1517731522784247	0.9707537982474641	0.01981444197411611	0.715887109698057	0.8705515530833816	0.9281929073723131	5	0	1	7	0	2	5	4
KDELC1	2.145522993462947	2.8082436141044695	5.707783101230567	1.1501502240474886	0.9782335662043224	0.03415928920528911	0.7058945543400839	0.831986857745466	0.8755347808125569	3	0	8	16	2	13	6	6
CERKL	1.9492898073685867	2.9887357099815324	7.383354889700074	1.1499100658731047	-0.031004508609316545	-0.0022807033898996232	0.826133865261335	0.9976381557680465	0.9943942555003042	0	8	26	3	1	2	14	5
PRMT6	1.9325013139175469	2.628600056570025	5.014326063705253	1.1487989295563499	0.538999459271638	0.015306743110149228	0.7696113648695494	0.9306888194673119	0.9642769076612654	15	3	0	9	1	6	4	9
CLDN18	4.594586226269901	5.076661515426501	35.264935598712455	1.1478154568791312	0.6516343050387862	0.03140523888626019	0.6672168291928272	0.8726910278792044	0.9300017912984209	51	26	85	8	3	53	50	29
MIAT	5.570134486751947	6.071417490538164	70.84249756363066	1.1477857049002897	0.48356895579630554	0.023408598010355212	0.7048308314400301	0.9153046807936089	0.9551391547598486	16	13	296	66	25	42	112	115
ACE	4.572133194986218	5.149797569986688	35.977429811070245	1.147682484788828	0.5290503425600361	0.025225283660887807	0.676789445624277	0.9101951778689908	0.9471572336142929	59	5	161	8	5	40	52	46
SPNS1	1.2766594751012028	2.0530873728832155	2.670242743342376	1.147650196578624	1.4887536143982438	0.03617058532201341	0.7131579511078063	0.7328253334990188	0.7949311377732344	5	0	3	2	1	1	5	9
DPAGT1	4.00627758162819	4.274968345114262	19.083466211904923	1.1475650457768194	1.1094703292071868	0.1414876473333807	0.45008888636926975	0.5616965401564141	0.4846714905833847	40	3	12	27	8	28	31	28
LPCAT2	4.010086805179772	4.292923638950602	20.5961515990303	1.1468853309703666	0.5023824479883252	0.024917359918158206	0.5964554831186524	0.9012125623717325	0.9551391547598486	9	16	27	13	13	17	23	33
CD34	5.376576412147356	5.939170417191391	66.64890924117692	1.146806880105938	0.47042016960404065	0.016158337143047256	0.6500933646456063	0.9260129553420879	0.9698408308810381	67	19	33	19	90	129	54	38
AC090587.2	1.1581562594904251	2.1888698784412357	3.3676939153954604	1.1440229985537933	0.46700645698346893	0.00709739847604144	0.7923504112758766	0.9572554547896504	0.9819992286660378	2	3	0	12	0	5	1	6
SSC5D	6.039850635137844	6.300532389313477	84.87879696725706	1.1439415818925798	0.8693618731158209	0.07315243784959369	0.48188028025865304	0.6937134742089757	0.7701849399569298	112	56	45	57	41	50	159	150
GLT8D2	2.8472301329739658	3.3832398469476814	9.70676073585299	1.1438969325128856	0.7887893704734944	0.03219043835010854	0.7050701187312909	0.8599847528943291	0.9072855261834257	26	1	2	10	8	6	20	14
SNORD105B	2.04639099624392	2.7063105381682218	6.66385375754851	1.143843671102675	0.012881856549786866	-0.00328997940716022	0.7627182116531614	0.9982903886678278	0.9905903965004156	1	9	3	3	5	5	8	4
CREM	4.534388515407627	4.78410406912411	27.889359357035882	1.1437947522937353	1.1945128595120105	0.26346643067571923	0.3892881068219897	0.44416195886376486	0.3484475453063732	31	7	29	51	7	27	64	41
SNAPIN	3.2067479011430287	3.4917006877170644	10.552208282364498	1.1437276182066731	1.2353195190104465	0.11181198641120145	0.4997988616863558	0.5766192585999014	0.5020454821021665	14	4	10	12	3	20	10	19
LOXL2	3.74386575139273	4.187974311889976	17.4646513225838	1.1435036550837052	0.9861199414683812	0.07064029512436752	0.5757252577451336	0.7223900623636066	0.7424114593577852	42	1	9	40	5	24	20	36
EPS8L2	5.446954996383378	5.865448965258614	60.253267091288016	1.1427453180311324	0.9395187633684969	0.07269585323490659	0.5456080531631156	0.720009936528569	0.7424114593577852	240	5	36	88	10	66	96	108
CYB561D2	1.8351116081096657	2.413555649842739	3.887554622206454	1.141775538225067	1.1949733731084438	0.04348830587569442	0.6508214640676128	0.7687324949404065	0.8075989974459608	6	0	6	6	1	6	8	5
LYRM5	3.329153081122179	3.711798098451306	13.476963626630099	1.1411413506906873	0.626164624446849	0.024711007259176708	0.6572490313661984	0.8922427031127589	0.9458014309939372	11	6	13	4	14	20	17	10
AMZ2	5.0063663826549885	5.202112441051709	38.422947012262625	1.140821104183687	0.9572579762139786	0.13366336543941723	0.4257730678118822	0.5824570680533862	0.5531259059779917	71	12	18	46	21	54	58	51
RP11-242D8.1	1.5587165374252603	2.2162041106705788	3.196133788757043	1.140202951036714	1.0027187181119988	0.0279299806241334	0.7043313881306067	0.8358147234499651	0.8909665829001707	2	1	7	6	0	3	6	6
SCARNA1	3.324943240078149	3.7058271238178278	13.697663064666164	1.1392402699514668	0.3111960456108935	0.008891683264547149	0.6782003966494586	0.9572554547896504	0.9852350793780235	6	13	5	15	10	11	18	14
SLC52A2	1.9028458430752357	2.971265311923782	6.027682536607581	1.139021751563607	0.26429266551143477	0.007844981486783567	0.7651681857641919	0.9764854726589066	0.9819992286660378	37	0	1	14	0	6	5	12
FHOD3	2.3649203493860727	2.8040450203409675	6.165351785863901	1.138544468908052	1.0893173674810712	0.0450371970777829	0.6782003966494586	0.781289905766815	0.8117514902750312	11	2	5	2	4	11	10	5
RTKN2	2.820202680267643	3.2710418498306053	8.819168048899307	1.1376916011298455	1.1053864604569479	0.05753063155012844	0.633203184166484	0.7462598850716955	0.7578908543438285	19	5	10	4	1	7	22	11
KRT8P39	0.41125838665738296	1.6712143509978226	1.6146725537665407	1.1375296828136725	1.1635672624394904	0.01464241840548597	0.7758127900027216	0.8796583637595897	NA	8	0	1	0	0	6	1	1
PRR11	2.4673428860121427	3.0831641573039885	7.975230443315718	1.1369284414023424	0.2511058666272745	0.006489163015266015	0.7903090914141422	0.9739359439229848	0.9881564753378228	13	4	0	14	7	5	8	13
RPL3P6	1.9811898508093089	2.4404379557192537	4.279900167779433	1.1368848688574813	1.2603244219327656	0.048718887854624714	0.6422670139872632	0.720009936528569	0.7579202197122913	7	2	4	3	1	5	10	5
TEC	3.4768025354459833	3.757843529869665	12.95739406825199	1.1367678135739634	1.1137650767422216	0.10102786991126492	0.4976039882286256	0.6243296852770838	0.5781696925070419	16	5	9	24	3	23	17	18
BANK1	2.846920802290432	3.316041554585397	9.008834235379265	1.1355179925571444	1.4596605083908734	0.0911560628680512	0.6137292970303586	0.576512685728965	0.5134412574382002	16	1	9	8	3	21	17	6
FTH1P23	1.5803530724903847	2.3772811893346715	4.238776314978811	1.1352806199964598	0.7946793667988826	0.01678377803851938	0.7839101903541954	0.9069399353144479	0.9482533760846319	6	4	0	6	1	1	7	9
CD37	5.922526847764962	6.162940056901267	76.46256795147136	1.133739646009149	0.7408354752059966	0.06380648989986479	0.5069762440337251	0.768469986517644	0.8355441842544887	40	22	168	54	50	91	86	130
HLA-DMB	5.532220772345593	5.924365084079369	66.47432819154751	1.1336546932549745	0.21136396215825476	0.005924150906429976	0.5981107259991526	0.9703637911577443	0.990542399310461	37	78	71	22	31	52	79	80
RP11-1277A3.1	1.9868258370003762	2.5234509574171544	4.42299479827253	1.1333441987705237	1.097883301422543	0.04434200329789306	0.6580040375973939	0.7910352094090338	0.8222597091487841	7	2	5	7	0	5	6	10
FAM173B	1.324834226206074	2.0531221485026445	2.693928464459791	1.133184018718925	1.1408235556027866	0.027601795730922325	0.714225996954136	0.8244023730925244	0.8810951416622861	5	0	1	6	1	3	7	3
ACYP2	2.415314109444104	2.780345395950864	5.941992738307311	1.1329591137053514	1.0571169242220408	0.05357489248961045	0.5947012684778715	0.7684135075087206	0.7742032227569778	7	4	5	7	1	7	9	10
AQP3	5.506155919816242	5.656311661210958	53.26372415325998	1.1320376012812563	1.029171635663616	0.5727802551280973	0.2862547926872157	0.42274208628874116	0.3080624463630126	74	23	60	40	22	51	89	97
ABCC10	3.9054835538082706	4.68021355421685	24.940903778157434	1.1307173721273105	0.7597068110080551	0.03799096084921693	0.7058945543400839	0.8518864436887368	0.8835485215443921	99	2	21	52	0	23	46	39
TIFA	3.2420470071194374	3.55192436159487	11.14714230667787	1.1293330830615027	0.8442121783689663	0.05087207709251336	0.6016689999143866	0.7983273685998509	0.8462489497948009	6	4	9	26	5	12	19	15
PRKAR1AP	-0.09361215378751075	1.4048413070615466	1.0493531515031502	1.129010036003996	1.2244145026663713	0.00838809469231331	0.8015543060572943	0.8884193542933124	NA	0	0	0	5	0	1	0	5
PC	2.204204532596273	3.0997717764892885	7.183505694090475	1.128760989735824	0.9720930514863356	0.029071538246692393	0.7662395645313461	0.8518864436887368	0.8909665829001707	23	0	1	13	3	2	9	24
EYA2	2.0661350412159494	2.544025248265797	4.648418099681585	1.1273421520957008	1.0857182809706991	0.04032021610730708	0.6716153979997401	0.7884792230061534	0.8410259523833971	3	1	10	4	2	8	4	9
CD14	5.393337111499148	5.6104645136866855	52.37607043316048	1.1263382785266494	0.6742141555421203	0.053353108146783054	0.47243409433011313	0.7993552646716174	0.8734146596091624	32	40	67	38	23	48	66	89
TRMT61B	2.8046586607553143	3.2118608359551186	8.09177631061125	1.1243819995935953	1.144696153749743	0.0702591985456947	0.5740662939893197	0.6722182696358262	0.6914209092862466	22	2	9	7	1	13	14	11
SPTBN2	3.3158865987809696	3.6965224761074666	12.046004033765488	1.1243142283983296	1.21571734970447	0.10971076510109073	0.5329611122169873	0.5947327458332963	0.5346787379257748	20	3	16	18	1	21	22	14
RAE1	3.392655636610051	3.904842573826919	13.859311985514491	1.124259894715395	1.1106401621729225	0.07856545827960025	0.590771956106545	0.6722428453152388	0.6655158141094846	23	1	26	25	1	22	13	32
MYBL2	1.4183237129219175	2.4055057022988944	4.069095268120284	1.1239872367730586	0.7659812732031163	0.014866040075919369	0.7968046920819838	0.9135402122002843	0.9551391547598486	6	3	0	11	0	5	1	11
VASH1	4.925558177813959	5.289457979945194	40.28518858472557	1.1239460741598237	0.9955505131389987	0.0985141412018665	0.5225115026934947	0.6418026509108208	0.6328711734788744	92	17	68	30	2	60	45	74
RNU1-1	1.6150752380669944	2.3707752354550466	4.549606906505668	1.1235339105947115	0.9823558888182238	0.01853265495265053	0.7696113648695494	0.8802280543292681	0.9368199567452123	1	2	2	3	5	10	1	6
TRAPPC1	4.654940477628034	4.9444346844830696	32.790056891823816	1.1224614155310328	0.6126039856953956	0.03465549394450131	0.5728155517843434	0.8536208802968488	0.9303473918412379	41	27	11	29	17	38	24	60
MMAA	2.181159409301321	2.868892937472608	7.064528224540438	1.1224098545111838	-1.9024932881496205e-4	-0.002383803186053009	0.7968046920819838	0.9998111039895313	0.9955630945747783	4	6	0	14	6	7	7	5
PCDHGA8	1.2268543515076842	2.089852198426433	2.7879546901599688	1.1221336043590295	1.1077197841941562	0.02305280307311827	0.7493153209745789	0.8416492888269284	0.9064308246306433	1	1	8	3	0	1	4	9
GSTZ1	1.4215390607636498	2.052174131495704	2.7063915659650215	1.121974034919823	1.126371568198084	0.030504790075619185	0.68769891215885	0.8123331892958128	0.8714765397176476	5	1	2	5	0	4	4	5
FASN	7.753496017114337	7.9596074688608836	267.2101855278253	1.121190968589583	1.051805686548214	0.27239399685258564	0.37550193316406666	0.4906740675679214	0.38864450502823306	626	88	167	425	49	235	435	558
CAPG	5.677290670549642	5.866315534377114	62.119228329745816	1.1208741156111914	0.8029192246656467	0.09045353239466834	0.4719430375793939	0.667036483308107	0.7341305893159923	92	32	23	87	30	76	80	96
CHST10	1.5242708722327398	2.290653833757831	3.4146662484042194	1.1197673706013387	0.8644506722506226	0.021722158187367287	0.7300635519652968	0.8815212866632871	0.9306570897379299	5	0	1	12	1	7	3	5
LINC01291	1.0918419199030776	1.9131892199053766	2.576213390152372	1.1195019590193422	0.9748483358543719	0.017158680567661334	0.7721811309697858	0.8802280543292681	0.9396025890937437	5	2	0	2	1	1	3	7
TRGC2	0.9229576148347177	1.9868772411626292	2.718714873481634	1.1189904431283828	0.26833182511569775	0.002930960629680311	0.8016674323500942	0.9791478053836911	0.9905903965004156	0	0	10	1	3	3	1	5
SNAPC5	3.34524908926104	3.7266238372255183	12.314473602942105	1.1185485659104355	1.124909692251611	0.09204517252683811	0.5449409419355644	0.639044957244073	0.6048479234592117	15	3	19	23	1	21	20	16
INPP5D	5.870666477340479	6.239833475660017	79.42328081805124	1.1179601936727048	1.0071921214068962	0.08376732816617216	0.5458284347516056	0.6528339525550335	0.6765264270578376	111	9	234	47	21	52	138	177
SLX4IP	3.834110420642105	4.218826370283859	18.390535293878518	1.1171871369716464	0.6727005459391227	0.03841013467968877	0.6663934848174728	0.8518864436887368	0.9042750426396111	26	4	4	54	9	25	24	23
AC012358.8	1.7913097123373773	2.47981605511347	4.095844459235769	1.1165345705402978	1.30195607629877	0.042895572238876516	0.7050701187312909	0.7523440891631128	0.7927186831913092	5	1	6	7	0	3	4	15
FTH1P8	2.97188578504265	3.5508601268313282	12.46226670958512	1.1154887851266202	-0.011261986757036392	-0.004350208412565211	0.7480646091798288	0.9998111039895313	0.990542399310461	2	6	9	8	19	15	7	11
PFDN4	2.800213512602446	3.219323233989206	8.805530203013276	1.1143314235465664	0.890012849589525	0.04109763792167274	0.633203184166484	0.8281748790707983	0.8646702875497927	13	1	5	7	9	13	14	8
FASTKD1	3.6747822667950696	3.9603871789900404	15.120203810657745	1.1140700108136772	1.0761028021638714	0.09626074356183152	0.5193674385296723	0.6314359379762705	0.6037491706809862	37	6	13	10	4	13	31	25
TBC1D10C	2.2851671945849628	2.8766352390123466	6.121682418658423	1.1139248902392502	0.9778483852447736	0.034809997605582996	0.7117271326539447	0.8281748790707983	0.874649380333708	7	2	18	2	1	3	14	11
ANAPC10	2.7092571814007864	3.501044359296027	10.013224902335166	1.1130127881242085	0.9849766705067088	0.03920178909533619	0.731410872128871	0.8281748790707983	0.8602906040809523	28	1	26	5	0	17	22	6
PSMD10	3.3224042439746184	3.640094955255461	11.595977424565188	1.1124559270318206	1.2188244862669722	0.11627707505738194	0.5020044978179907	0.5694119562626044	0.5128800168648596	15	2	16	17	3	16	25	14
TAF1A	2.430826917448383	2.9617089757820136	6.70253816569723	1.112114524579854	0.8807608735400602	0.0406054113011257	0.6784229911479654	0.8352646980173923	0.8700109803148557	15	0	9	4	5	6	11	12
CYBA	5.872420186496987	6.059017211870686	71.29331956759951	1.1119657883531286	0.8406648537795813	0.09955804796041577	0.40676495896287823	0.6410792026695054	0.6885370525014186	91	46	96	36	24	71	96	130
SNORD116-1	3.741656715977216	4.074200378176414	17.711259077170737	1.111197708453845	0.6455123872383624	0.028797904661489716	0.6137292970303586	0.8785948080244422	0.9365795877655627	13	13	8	14	13	31	15	16
ATP8A2P2	1.4806449186147839	2.2767449799037522	3.6474355873741153	1.111024721139205	1.1842209829325667	0.027847537771836513	0.7480646091798288	0.828838299489549	0.8755347808125569	2	2	9	2	0	10	4	2
TNFSF10	5.667346714821451	5.947000765959256	65.9435470959028	1.110822941470148	0.6753009864200236	0.04852091090616699	0.5667630265994685	0.8192492215113152	0.8828520260483689	27	48	127	72	14	84	95	73
LIPG	5.190568753598042	5.513374180389786	49.484333739681865	1.1106458602150506	0.3558210053554516	0.015974714218726913	0.6065621259688604	0.9313861620091659	0.9742099392294851	55	48	12	50	26	47	63	55
CTD-3131K8.2	1.308160799296361	2.067711900469001	2.6233282620302147	1.1101276089019048	1.1331249724801733	0.02786563187248833	0.7058945543400839	0.8277356515713451	0.8816517777097955	4	0	6	4	0	6	3	4
SLC9A9	4.0342007224307554	4.330298261261019	19.75924716298178	1.1099892171419843	1.1752255219364562	0.18716831155725236	0.45302650926929683	0.5236645826297301	0.3940379108853542	40	2	23	23	7	36	26	30
IL5RA	0.6198861621117944	1.8345952797737128	1.9504633057756153	1.1067324818384179	0.5164735745259359	0.0074228670046502755	0.7890524841124528	0.955035479027414	0.9742099392294851	2	0	11	0	0	2	5	1
C9orf85	3.0039002201888874	3.5902636522651696	11.603760963656855	1.1066025102156094	0.6195020493012374	0.025701377751095645	0.6959295677010475	0.9028632305693768	0.9410495034145131	25	0	10	7	13	9	13	23
SLC27A1	4.082603975564342	4.562285063371811	22.987775784614797	1.1061522581059582	1.059069609163214	0.08777135599516442	0.5683297759826813	0.6528339525550335	0.6468881729913452	69	1	29	33	3	27	30	53
MERTK	6.586856421905141	6.72851977126133	113.04852790127828	1.1060823548616894	1.078931578285631	0.8158518739816774	0.2267476586141423	0.2861533325492005	0.11348971759542063	160	43	103	176	28	126	174	216
ZNF469	3.5040056739858287	4.154737341632213	16.857680384091186	1.1056622713367925	0.9313660077697198	0.04292498749446627	0.7058945543400839	0.8175734372235715	0.8585416496007993	72	4	6	20	1	9	20	51
SGPL1	6.064285539229453	6.2120712609185755	79.25514335517795	1.1045962633167545	0.9543827976115332	0.24033385905448484	0.3040993882476531	0.4887668568086452	0.4214521976201122	86	33	66	84	43	75	140	127
CENPBD1	1.6891471986708733	2.3908372180124013	3.8042429966791826	1.1036664172051185	1.1229486564735944	0.033285005962430274	0.7180202831391552	0.8170153954816534	0.8643140029186918	12	1	5	2	0	6	9	3
CBWD5	3.4874789087338893	3.764992481893909	12.954475550690212	1.1032659730516365	1.0281123064763793	0.09156280557916298	0.5238536854513951	0.6468260709211555	0.6354709200596758	24	5	7	22	3	15	22	21
LSM3	4.828398924631514	5.189741175848306	39.428901407801405	1.102729592446354	0.5844826501071404	0.026618406056229817	0.607133471091953	0.8824679795986349	0.9479049632940885	22	32	19	35	26	72	36	28
VCAM1	4.351178240201707	4.910069390683363	33.29224607519572	1.1021731289803578	-0.1984786113618694	-0.012457290527136755	0.7067636833274736	0.9778693566588504	0.9742099392294851	19	35	7	19	35	20	20	47
LINC00106	1.1483504486810538	1.9929552052823178	2.3397730577642846	1.101850865147294	0.8521709395804773	0.01809986615239592	0.7279229925495768	0.8900928460600807	0.9409602791803364	9	0	5	1	0	4	3	4
DNAL4	2.16128350319489	2.9914740864186555	6.414532381793851	1.1014163326641768	1.0498889883142832	0.03459638597315561	0.7480646091798288	0.8284639752866968	0.8663706010117361	25	1	3	9	0	2	15	15
CASC5	3.66053263226548	4.165474175892362	18.25031435070434	1.100708685600604	1.0963413324305198	0.05121488977873143	0.7168092897171244	0.7562399741928693	0.795842780227613	29	10	3	21	7	48	17	10
SNORA74A	2.6430754473417575	3.1577890342192774	8.729858455327943	1.1005920214723677	0.5009950518921861	0.01377811528665211	0.7251496279858572	0.9306888194673119	0.9700824968867031	6	3	2	10	11	5	7	19
R3HCC1	3.64272239851335	4.020525109444257	15.321101074020907	1.0993934031608052	1.1058338181604834	0.10043138128819512	0.5165130776119288	0.6298447512802129	0.5968140569055672	33	2	30	15	2	22	19	32
RNVU1-19	1.0159683190216833	2.197779709599885	4.693064408162038	1.0988749092337635	-0.9283377631892089	-0.014532774570507256	0.840795169747573	0.9239212717276148	0.9242912956848403	2	7	0	0	6	2	3	2
RN7SL752P	3.416478301297578	3.869023415420723	15.5586721216075	1.0982566507385776	0.16149286099679663	0.0016728625776877182	0.679270191969873	0.9814550133255945	0.9975093858759697	6	22	8	18	4	14	14	18
RMRP	7.032149121501434	7.331111982718284	175.6420147656027	1.0975427343619883	0.5036946939920255	0.030468615061813087	0.5214899404697384	0.8850386108735319	0.9458014309939372	169	178	80	122	72	177	219	243
SNORA40	2.0036490920463312	2.5238948715481397	5.019683109015889	1.0971324429537637	0.5112989298196698	0.013589718757407596	0.7480646091798288	0.9344334600613747	0.9688485710675017	1	2	3	9	5	6	6	5
CTD-2267D19.3	1.202587514497324	2.1522974995177884	2.944609065830646	1.0962548424411778	0.428359044060502	0.008503940749912304	0.7837984243420215	0.9594144136071928	0.9765094681492948	5	1	0	13	0	5	3	3
ELP5	2.997576591377261	3.530654423926948	10.316413944509966	1.094967294332528	1.0578758216756203	0.05491434291595512	0.6672168291928272	0.7530727711039678	0.7856143640295993	36	2	6	13	1	6	21	23
SLC15A2	3.4734588881521358	3.7427073136053535	13.257786836327252	1.0943335050603635	0.9473720357996135	0.06757435153805293	0.5541200014445196	0.7401975304997546	0.7508061433038838	13	9	17	9	4	13	27	15
TBXA2R	1.3793912865702926	2.08498039895099	2.9352683548402623	1.0938443290539208	1.1394633501803302	0.027503942735151832	0.726616011996382	0.8281748790707983	0.8816517777097955	2	2	5	3	0	2	3	9
CCDC40	3.936161942782241	4.3793784655813575	20.14356236208323	1.0915941362761274	1.0280078896330043	0.08266484916466986	0.5713008234797755	0.6687494629206248	0.6753040923490125	39	1	49	19	4	18	35	42
IQGAP2	6.457032003802979	6.655716794247997	108.47090037409924	1.0915203196544303	0.7503219641288026	0.07649659511666952	0.4719430375793939	0.7223900623636066	0.7949110324980075	69	39	190	72	74	135	133	165
FAM229B	1.301660533395688	1.9974651482601866	2.716996026533292	1.090443919374666	1.1361641224715333	0.026192749435589843	0.7288002796465296	0.828838299489549	0.8833414873089495	2	0	5	2	2	5	5	2
ATP5E	6.2653863722977094	6.468806279174815	95.61398143833613	1.090051201704048	0.7190794121128454	0.0662201125963606	0.44935032252567436	0.756915982802831	0.8344147141967789	98	48	56	80	72	133	97	142
UFC1	4.671003915919044	4.833899212678953	29.540476118788362	1.0899898236495298	0.9179031319764066	0.14112527983724849	0.3875547988236075	0.5890963921795245	0.5458539127270243	27	9	39	30	18	37	43	44
AKAP2	2.41681191630452	3.126303154424934	7.704725103697309	1.0899298141590834	0.47768151877971293	0.01565314562472836	0.755893744579279	0.9407883517926798	0.965923772396344	23	5	17	1	0	11	9	8
ABTB1	4.176254631354714	4.520350734696093	22.50786019688784	1.089507022106902	1.1094886405175246	0.13031489227957496	0.48529083182405236	0.576512685728965	0.5211878768309072	53	2	38	22	5	25	32	51
GTF2IP1	1.6044641258686803	2.2110696024984597	3.4928608930825438	1.088258161273568	0.8429838160133458	0.022920418855445896	0.722310968649151	0.8815212866632871	0.929541639240209	2	3	6	4	0	5	4	5
PLEKHA7	4.5612254228196285	4.807194384904023	28.24625746875649	1.0863476341334322	1.0835135966593006	0.17581864442191095	0.43975254407621417	0.523961411415555	0.4406988861837973	69	9	22	36	5	29	42	61
HAVCR2	5.022537550727414	5.27983383828825	41.618256151615114	1.0862569094135972	0.602434026037517	0.038727378032821155	0.48188028025865304	0.8459589900444917	0.9211031664721072	29	41	39	40	11	52	41	60
ZDHHC12	2.8454096499937553	3.265491729375037	8.357652668192346	1.085940348019509	1.1298645254760218	0.06987467584547884	0.5935587603097372	0.678283238581769	0.6964055768143717	21	1	7	12	2	9	10	22
ZNF79	3.288156345823545	3.713686960295882	12.051800863923484	1.0849737353385174	1.0860293873732632	0.07912192938571332	0.5757252577451336	0.6640619578883694	0.6733104861586412	27	2	24	11	1	22	15	19
AC016747.3	1.656226673371779	2.33924159421207	4.125944817773065	1.0844979790189238	0.501600890228471	0.01150859533731263	0.7832139633452692	0.9437686329685823	0.9720863937311077	9	4	0	5	1	6	4	4
CCNB2	2.1379597842036966	2.633066020037257	5.227507377326999	1.0842973629840107	0.8115423555823915	0.028018310605820506	0.7069150877350642	0.8683668368329317	0.9163599095093001	14	4	3	2	1	7	5	9
ASB16	1.5464160744176358	2.225277682519229	3.1903701318467244	1.0840873791591896	1.1309922620541788	0.032228247931740735	0.7147008562674717	0.8134365388828299	0.8663706010117361	7	1	2	6	0	2	6	8
TPBG	2.7161493590876704	3.410252045265965	9.519543855964987	1.0839768301069803	0.721346224467265	0.024985609312501333	0.7635761790551621	0.8899697219305157	0.9362826779970257	14	2	1	33	3	3	16	22
CUTA	4.613756983276042	4.767440723490495	28.24858365160741	1.083226957721975	0.90130341139774	0.13851467470275716	0.3837315824756936	0.6023338255172431	0.5531259059779917	38	11	23	27	17	34	37	47
TSPAN5	3.202237058574146	3.6442557400365825	11.330910583998959	1.0818271717535664	1.0581275238181471	0.07114747314271505	0.5930230425915302	0.6937134742089757	0.7185404288591853	26	1	9	24	2	10	23	21
XXbac-BPG299F13.17	1.2641558728097937	1.9713467663285043	2.5315705446627694	1.0816946544946744	1.2141057036928848	0.028305095147875752	0.7244114435376992	0.808828443211233	0.8714765397176476	2	1	5	3	0	6	2	4
RHNO1	3.3476854874036985	3.6243832007109447	12.259726415738326	1.0806602320365186	0.7627848729863704	0.04442470084916314	0.607133471091953	0.8286761625964721	0.8721446615948836	8	9	8	18	5	18	11	18
HIST1H2AD	2.8088126565341343	3.219115587143383	8.150977148415238	1.0805130764666615	1.1109394349057533	0.06648256858938457	0.6010054442701135	0.692914560518006	0.7202108248890454	11	2	8	18	1	15	8	15
RGS1	6.922592499570315	7.158470234956218	153.96023022361223	1.0803526639763332	0.7907925706149005	0.07579221846695104	0.4874445613160174	0.7223900623636066	0.7856143640295993	94	97	314	150	29	145	252	236
ZNF271P	4.865524024381897	5.058775188593859	34.17203775706526	1.0802459634850445	1.1100290328335454	0.6982964367846274	0.33690306488160815	0.4033041344821299	0.2471176534756271	51	6	37	49	14	54	40	62
ANKRD44-IT1	1.4195591134039955	2.2480249791955282	3.2525522145742967	1.0797704341147876	0.5306691734835268	0.011587973188067131	0.7498759025609142	0.9412474903682525	0.9698408308810381	3	1	15	1	0	4	3	6
ELP4	2.891327153279721	3.260236828347506	8.882655133009441	1.0793685506639321	0.9330408046993592	0.05000259336650898	0.6613276189549281	0.7944205626042428	0.8262815372640626	17	2	11	3	6	11	17	9
FUCA1	4.881905760798177	5.838639174168429	63.919385943492316	1.0791870985857988	-0.9237478538260164	-0.015165680181560157	0.7392571588304286	0.8815212866632871	0.9326903941417739	13	23	18	28	143	30	33	55
DHFRL1	2.5757770022829987	3.325051211160723	8.834450016632807	1.0777509056776713	1.2000932233258335	0.04791403018881439	0.73642104794471	0.7696796998190213	0.7841354640222415	11	0	6	25	2	21	16	4
SCRG1	2.0046513864307265	2.773144368512128	5.4918392137170455	1.0767590559281923	0.4166015611358391	0.011643473812502796	0.7692779099751552	0.9525087692887306	0.9742099392294851	1	2	19	12	0	8	7	5
BAALC	2.74096866761738	3.074889981051005	7.7027725465138115	1.0761382729506337	0.97280690652167	0.05047452150201727	0.6489419230828176	0.7804277733819425	0.8126230077218791	5	3	13	6	4	14	7	11
HADH	3.6162401632284253	4.0316760170372286	16.51337603416757	1.0758820339587534	0.6498634417045319	0.03329664176058916	0.6117111387906613	0.8735559604277832	0.9242912956848403	36	16	12	11	1	17	19	27
RP11-20B24.6	-0.06348614134953641	1.4605448034548056	1.1716035304822816	1.075417152451433	1.046741617686859	0.007741539258268563	0.8198994038129492	0.9101951778689908	NA	0	0	0	6	0	0	5	1
PSMG2	4.130647888603249	4.312578770591608	20.137857124954753	1.0750202038328258	0.9241863561170096	0.10962783051227264	0.4719430375793939	0.6364038872431729	0.6048479234592117	16	7	25	25	11	26	32	26
ZNF311	1.0751684929933647	1.9244361930354137	2.4103100931773698	1.0747558949120417	1.4121976291178968	0.028680490085416465	0.7508114003528573	0.781289905766815	0.8496343044163404	6	1	2	1	0	4	7	1
PANK1	2.3688977544255208	2.823849288047654	5.770534408102906	1.0747119357232828	1.2133378717085814	0.05964750177141616	0.6245925548648534	0.6837971573184349	0.7261453771948321	13	1	6	7	1	7	14	7
KANK4	1.6884784320957098	2.3733780055785423	3.740691762814894	1.0741473154075956	0.7375798951012419	0.020804809862879938	0.7358569105248914	0.8990219277290777	0.9410495034145131	14	0	1	5	2	4	5	7
SFMBT2	5.133140212963993	5.307743391585579	40.984257125020626	1.0734931981227638	1.077418826857829	0.6423647229706309	0.33690306488160815	0.4026166315169025	0.2846075528090238	48	10	69	47	14	40	66	83
CXXC5	3.8447675380922015	4.248699494065289	18.61559633635512	1.0734516190779033	1.043239358618941	0.08650835303829021	0.590771956106545	0.6640619578883694	0.6533440667659549	34	8	15	34	1	13	39	34
HIST1H2AH	0.7503758016780702	2.0287190359655596	2.700314303203932	1.0722435268978923	1.419922437993989	0.02111715092665259	0.8125682553432861	0.8319266236633989	0.8816517777097955	10	0	0	1	1	11	1	1
GALNT5	4.259951803502405	4.602867224268911	25.754475155862398	1.0702253426421213	0.4768456828662779	0.021523028688573406	0.6637216034910594	0.9107511464892623	0.9609105627413352	50	21	9	11	15	22	44	23
MAGEE1	0.8016009080421572	1.7851843524813964	1.8805260444704346	1.0701541035353273	1.2643022497072536	0.02091745061096544	0.752881281236703	0.831055035801062	0.8947757593953959	1	0	5	3	0	1	7	2
CTD-2547G23.4	2.514426376420898	2.9259436406132813	6.809134310637558	1.0694372952506468	0.8415021434390704	0.03608512242990607	0.6822140441906661	0.8389502107802537	0.882973944236041	4	5	13	6	1	11	8	8
USP44	1.7468812110697916	2.4181122927446825	4.147268691386215	1.0690650537543123	0.6287733725908151	0.01677097192156118	0.7392571588304286	0.9178256467988519	0.9580412451465514	3	3	2	13	0	4	7	5
CNPY4	3.353423015068095	3.677981628860324	11.975535693015836	1.068987107399723	1.0942705270924449	0.08861082626281407	0.5530455249730968	0.6402025942321025	0.6293378670786215	31	4	10	12	2	14	25	16
SRP19	1.9904846295711018	2.6018495681241873	4.56493594482692	1.0685725071795669	1.1389621814817457	0.04394407871020486	0.6971237498162461	0.7777270032513973	0.820151261210824	10	0	6	7	1	3	10	10
RPL23A	8.194043504740446	8.32753471072371	347.3807030172628	1.067598959646209	0.966709447183147	0.5408078738899041	0.26399316986228755	0.4527179241303459	0.32691394735291063	491	124	319	274	195	504	446	545
RP11-848P1.2	0.9437888485108991	1.7836964731279674	2.1394748775197887	1.0671601101201795	0.9173726386192496	0.015253976391369368	0.7809046887335594	0.8884193542933124	0.9458014309939372	2	1	0	5	1	1	5	3
SIGLEC9	3.3221310164957334	3.7000208315536307	13.233301975577477	1.0664911527672305	0.5671437776078058	0.023086171409697157	0.6886836869558242	0.90563289776947	0.9519432351955187	23	13	8	4	5	17	9	21
LIMD2	2.8585706712731436	3.356553546618568	9.170682977616863	1.0660677627534594	0.962913996455553	0.06094674630804393	0.6731400558660096	0.786382958375195	0.7856143640295993	20	4	13	11	0	14	9	18
LSM10	2.72145376737772	3.185058229309356	8.044103266923813	1.0659407917664847	0.9220310729009763	0.05735696975519817	0.6582633261933545	0.8061418755022348	0.8033892494857826	14	0	11	10	5	10	13	12
TCEANC	1.303841146541815	2.1214650056148785	3.077466484100401	1.065555589354369	1.3184554248472589	0.029517912081742207	0.7545199269721363	0.8012727772705593	0.8602906040809523	5	2	4	1	0	1	10	4
SNHG10	1.4687174729799486	2.4527812316134168	3.9313709231480973	1.0645143792676424	0.6286251757136156	0.013451352106388325	0.7809925598073492	0.928361615187122	0.9623373244672737	3	1	1	19	0	1	7	9
PCLO	4.2450870150305136	4.657595142767268	25.220650792397645	1.064280824626467	0.7848914521185704	0.05157585553486802	0.6169166513450004	0.8099964022955788	0.8572624090188833	43	9	11	77	2	37	35	32
SNORA74B	4.487564152284937	4.7824472800856395	29.691731457766473	1.0640996896655615	0.3403598661558469	0.013715824295319914	0.5981107259991526	0.9407883517926798	0.9800369588092149	17	26	23	19	22	20	40	38
C19orf54	2.9563937433826206	3.3034878791919766	9.07435161045103	1.0639902292559216	0.9312468892787361	0.054180044942411396	0.6578102369370664	0.7784595699477446	0.8106644952462624	18	4	3	14	3	8	18	13
RNU4-1	7.281083317991231	7.601489039945671	212.1542852652591	1.0639820452956332	0.40917354004334056	0.022675028507710054	0.6016689999143866	0.9173039821064835	0.9640255725326308	98	173	133	152	157	201	233	316
UBE2C	1.4032344796986569	2.1845971206007517	3.3131922226728525	1.0636733901544961	0.4985158585397221	0.010145173890009261	0.7923504112758766	0.9473877710619458	0.9742099392294851	3	1	0	11	2	5	2	5
AGRN	5.877820220745878	6.2924385852796405	82.14021166332492	1.0634893019740388	0.9199493403170484	0.06752404446904428	0.6224743323801831	0.7443444962979554	0.7638295350125878	225	17	37	202	8	54	167	146
PPP1R3E	3.0952670016387436	3.6517093945780075	11.477437871820612	1.0627071035631477	1.2690918861331133	0.07448665357536657	0.6590030118978557	0.6468260709211555	0.6328711734788744	16	1	17	22	1	31	9	15
LRRC37A15P	1.981323631883776	2.6718354922581438	5.090544360453265	1.0619125416351558	1.2778389187741062	0.04339504658609502	0.7251496279858572	0.7692322371723217	0.7904202966620776	14	0	4	4	2	15	4	5
BET1	3.127116296186191	3.447430991129002	10.125938710097381	1.0617601559228986	1.0274711497360356	0.06937382593754987	0.5879174944493352	0.702872684288277	0.7276901328047863	9	4	21	10	2	18	14	12
MIEN1	3.5293339212096924	3.783872425404417	13.199212521763902	1.0616847129816445	0.9992774694622913	0.09115097056544127	0.5473731217310086	0.6509850132770054	0.6474685396383083	27	4	7	19	5	16	23	19
LINC00899	1.158961560879368	2.164356756353232	2.9069177925088354	1.0608880829233538	0.8583379412719359	0.016524952201473965	0.7956867752890292	0.9002471655271882	0.9458014309939372	9	0	0	7	1	1	3	10
CD53	6.626873765025314	6.9537372996236995	134.97923173754134	1.0607970108847689	0.3518242308819882	0.01819294591983081	0.6782003966494586	0.9298476877451326	0.9727077197117241	32	111	179	117	79	146	133	182
IGBP1	5.444169330302914	5.629971373004749	51.87670543661338	1.0606644276069124	0.9996196523725565	0.359576902258628	0.33690306488160815	0.4887668568086452	0.37726810035511177	73	8	64	59	30	55	70	107
LRMP	2.5279089499402176	3.0830282605527684	7.580884968311556	1.0588159610602317	0.736939424751835	0.031157071485402102	0.7147008562674717	0.8815212866632871	0.9163599095093001	13	6	14	4	0	6	9	16
PDGFC	4.3199543687701425	4.50923620336932	23.39450831736275	1.0583776989336748	0.8491624986214334	0.09264167306948963	0.4624936863372106	0.6795061598991553	0.6890144883802739	33	7	16	25	17	24	37	35
PAXIP1-AS2	2.563819501234874	3.0604282458170537	7.17977427307921	1.0580352988221249	1.2301730134923257	0.060259977769604414	0.6958455093200392	0.6919885476608458	0.7101367844181385	14	1	4	10	3	3	14	19
NGFRAP1	5.86411932012968	6.016921403807755	68.96038767093499	1.0580200862781226	0.9232926015746892	0.1776595412261967	0.3699258212063523	0.543309777791657	0.49975832807110077	68	26	58	88	39	107	68	115
MRPS23	5.047845415035562	5.232108839423589	39.000770178908155	1.0576604185148384	0.9355897367860118	0.14448389123474562	0.4602483252623779	0.5749880154640503	0.5457713824192263	65	13	20	70	15	57	46	64
PRDX4	3.9818465337019453	4.213599935696781	18.27910593601441	1.0571169338486213	0.9914727086659455	0.11426265231904595	0.48414373434104385	0.6192885399266767	0.5865845180722181	45	4	19	13	8	22	28	31
ITGA4	5.79709066240404	6.04440858692947	69.77433998482874	1.0570589163925914	0.7551836158934608	0.06782401076578785	0.5505123418686156	0.7520087240080193	0.8170208219787589	86	26	197	28	20	79	82	125
LINC01089	0.8469221679652458	1.828882776144993	2.111305301767627	1.0570414315545962	1.097102942242775	0.018071150144888453	0.7885073650648196	0.8647989163062777	0.9260441963760361	5	1	0	4	0	1	7	2
HSP90B2P	0.5928694832536986	1.7135314306855598	1.844371463376035	1.0569316256809085	1.48910449351958	0.020035271714564276	0.8015543060572943	0.8168523900767679	0.882973944236041	4	1	2	0	0	0	5	5
SIGLEC10	5.412351708244655	6.168573635311961	79.51132505172977	1.0565342844668635	-0.1584270371115081	-0.004895998455449361	0.7288002796465296	0.9822100525291187	0.9881564753378228	53	133	12	83	13	95	73	36
MANEA-AS1	0.8211158082818175	1.716389843086109	1.8375092527234702	1.0561481895125406	1.1100755403944955	0.017838712554858242	0.7569574320002284	0.8518864436887368	0.9278854261846218	1	1	1	5	0	1	2	6
ZNF630	1.9760277987629251	2.6681679010911306	4.9540474682424165	1.0561430028054175	1.2759365046212547	0.04483509861555509	0.7257451636091976	0.7603813599241024	0.7856143640295993	14	0	5	5	1	12	9	3
RRP7A	4.193998719060164	4.801535146211403	27.676308962949996	1.0558372278751207	0.7856847540021362	0.053194025420343495	0.7050701187312909	0.8238955096356946	0.8491222570007986	100	7	34	37	0	36	35	47
DSC2	4.91993681124684	5.11590229709035	36.63347959777817	1.055362850459332	0.7227690110004903	0.06552267883677508	0.4719430375793939	0.7687324949404065	0.8309078702299642	38	13	43	23	30	32	57	55
MALL	2.8933599487593993	3.4754006217055062	11.809892295068188	1.05479584269041	-0.14949551749380316	-0.008382839943871822	0.7758127900027216	0.9839910390823338	0.9819992286660378	6	14	1	15	9	10	7	13
TXNDC5	4.3462183818823314	4.638714239864727	24.93709920473651	1.054741478469513	1.2322936286052315	0.1831607772629066	0.511577002534851	0.4747718716615564	0.3825270178298961	47	5	24	29	8	14	46	64
ZNF57	1.5346141241811226	2.382039449591719	3.8339859076069693	1.054493434299402	1.2046729822173534	0.03009598199298184	0.7657447873233117	0.8235348258560197	0.8663706010117361	11	0	1	4	2	1	12	6
RP11-876N24.3	1.9377178367880878	2.5701786332733056	4.726365726310549	1.0542603854354953	1.1657968303783708	0.040860076233986194	0.725994416908952	0.7949557834607016	0.8234547274684824	6	3	5	6	0	2	7	14
STX8	4.365228280663877	4.548365047397381	23.96657859759583	1.053912441621511	0.9162039736353491	0.11212559711119245	0.4719430375793939	0.631843514254657	0.6048479234592117	46	10	17	19	12	36	26	38
GVINP1	5.285197620023611	5.795300743364034	57.636846710011476	1.053510186755128	0.74837048662489	0.041199861615411344	0.6637216034910594	0.8358147234499651	NA	64	5	233	30	13	32	99	115
NEK8	0.9238476197509073	1.8411807354605128	2.0122345625052107	1.0535009950336205	1.1623547278859918	0.0214401461100282	0.7480646091798288	0.8376224146847833	0.9007768623606008	7	0	3	1	0	6	2	2
IFITM1	5.369677563455151	5.660469754378268	54.133423373816086	1.0532401503885995	0.4084167073515126	0.02310560533252879	0.6329403224570068	0.9135402122002843	0.9626908821140645	25	41	26	124	23	49	65	76
PAPSS1	5.335853995757108	5.48187634422114	46.94738467992881	1.0531839135040093	0.995160056436177	0.468983253793774	0.3444888283971466	0.45307221611768117	0.3484475453063732	77	19	57	34	18	71	71	59
DOCK10	6.050915275015467	6.292219847175719	82.65162172164473	1.0530639008397882	0.990703999003094	0.14444399625221327	0.45368573750117064	0.5616965401564141	0.5346787379257748	95	26	186	106	10	84	110	180
ITK	3.890215292318346	4.484434903785535	22.000360035089678	1.0518695004389975	0.4128024017331576	0.017491462000862015	0.7058945543400839	0.9404585532425185	NA	12	6	107	14	2	14	31	38
PPT2	1.5769684153759418	2.1943900271721892	3.2116341812558713	1.0518054461204174	1.0520827757330022	0.030520282475710585	0.715887109698057	0.8281748790707983	0.8796098199223409	6	0	5	2	2	4	3	8
TMEM54	3.043850276842378	3.4046976549204304	9.629597302322995	1.0517743576811167	0.9600688711919726	0.06335376318029681	0.6016689999143866	0.7508985776890257	0.7696428709974223	10	4	11	21	1	9	17	17
PDE4C	2.31046066314955	2.8095179265567034	5.684895472722262	1.05123034753352	1.004870434036854	0.041663321494590164	0.6782003966494586	0.7983273685998509	0.8530674164456127	6	1	5	16	1	6	13	7
HNRNPCP1	0.9301720520667536	2.165881248903579	2.920763617191975	1.0510522617040268	1.7970372153617478	0.03140522918305865	0.8015543060572943	0.7378804392882339	0.7789118939365691	8	0	1	3	0	0	13	5
SNORA65	2.6190704082253156	3.061513199172844	8.496511518211193	1.0509597954279695	0.3911404198367737	0.009615914651366	0.725994416908952	0.9522704428871582	0.9819992286660378	5	9	4	4	6	12	7	7
TNNC1	1.4146757560547234	2.3663330494929116	3.696505515049443	1.050916163171028	0.3909907410268241	0.00817366643785998	0.802102130119469	0.9623337538152712	0.9819992286660378	18	2	5	0	0	4	2	8
RP11-170K4.2	1.365409504854285	2.1214256046844717	2.8765806071100952	1.0508054272323706	0.8826903201612838	0.02053262483422982	0.7501638318792797	0.8811158969636701	0.9331592413872084	1	0	6	7	1	2	7	4
RP11-326C3.2	2.4917210850307248	3.2528824186710215	7.922149136149363	1.0500933141421502	0.6986940015400154	0.03005687368146459	0.7316410276676528	0.8900928460600807	0.9230773850253748	29	0	14	13	0	11	12	11
PEX11A	2.295154515896094	2.7637439046899757	6.124026309564939	1.0488907902085882	0.5192508546612047	0.016334231391937376	0.7575279704765837	0.9253977164628726	0.9629958613022755	1	4	8	8	4	4	6	12
COL8A2	1.6069688450232482	2.3770790545275675	3.8192180335177364	1.0487678489032615	1.5070560128110784	0.043311406169677734	0.742578062237238	0.7142881573478252	0.7463901898714774	7	1	5	3	0	4	14	2
CDCA7	1.5436075739597668	2.279814084849848	3.2224396955937697	1.048604810515992	1.0157339388813502	0.029049406102057435	0.722310968649151	0.8358147234499651	0.8865101186703346	8	0	5	6	0	5	3	8
ATP6V1F	4.74382523168492	4.988177355892221	33.86012650807893	1.0479281472795372	0.5152158915695773	0.03129493994847426	0.5239410464377532	0.8815212866632871	0.9448173988597706	36	14	20	25	35	40	33	47
TBXAS1	5.906804078556212	6.066561955947382	71.4989165416615	1.0478269653902756	0.8525376492801892	0.13201627454084697	0.372671084613127	0.5998609172191742	0.5991377423145846	98	45	98	48	19	83	98	116
C9orf172	2.3576864310175685	3.048359956161127	6.739436015459185	1.0473866470534698	0.8736483424864255	0.033972374336700424	0.7257451636091976	0.8508669954212096	0.8865101186703346	27	1	5	10	0	10	5	16
CD27-AS1	3.2140748555399132	3.5499006386595178	10.76108277367355	1.0469755316058735	1.0805087316787356	0.08110229071440692	0.5774853778795799	0.6528339525550335	0.659559786329302	26	2	7	16	3	16	20	13
ZNF69	1.9492621980938192	2.4030772190067773	4.336356227934307	1.0449566386828881	0.813225690128501	0.026482062764715344	0.7187687154166554	0.8686186020703945	0.9166855367222615	9	3	2	2	2	5	5	7
MRPL48	3.5452143983618076	3.7961436668501634	13.401476225292017	1.044891734570126	0.9232353686703074	0.07863239758399079	0.5749192700003989	0.7035178380682472	0.7195105534193672	26	5	6	21	5	19	17	21
IQCH	0.8993575935040004	1.7640677345141205	1.7833159336271809	1.0448391850009477	0.9736545020615788	0.017373911622511704	0.7368771148595643	0.8741218958206656	NA	2	0	6	2	0	2	2	5
AC025171.1	1.8510791841116447	2.668480623621118	4.692877571253842	1.0443223876449967	1.0407999706207232	0.03336828298540026	0.7480646091798288	0.8319266236633989	0.8734146596091624	12	0	6	10	0	2	9	13
BIVM	3.4195387440453233	3.7954097691347686	13.631398846842764	1.0422501539720253	0.6408437050697705	0.032604956680518465	0.6885880359291325	0.8750775914171866	0.9255108643329557	40	10	4	11	3	13	22	17
LST1	3.3465006098986763	3.773445080625598	13.966124749500311	1.0419918815003124	0.3996056758771964	0.01408216968179895	0.7123597752258989	0.9407883517926798	0.9742099392294851	14	15	25	3	3	18	14	14
COX7A1	1.108247486562859	2.2075474160148283	2.9228755497885475	1.0413751638200668	0.3116118384115904	0.006497385318501181	0.8031244277423474	0.9751943308772618	0.9819992286660378	12	0	11	0	0	4	5	2
MTRF1	2.7320053830778823	3.3099286083253063	9.137548123139718	1.041023491522609	0.6298065190474113	0.02620267491708914	0.723404013726662	0.9028632305693768	0.9409602791803364	21	0	4	12	9	8	9	19
CAPN3	1.6256863502653085	2.297183199236119	3.4191517271658296	1.0408380694968593	1.0205930828901912	0.029391651699082845	0.723404013726662	0.8319266236633989	0.8857809507136121	12	0	3	3	1	7	3	6
SULT1C2	3.182441348743364	3.956354350193225	14.491592559143793	1.0402576763782303	0.21454832557252262	0.00807009019064946	0.7890653861555744	0.9764854726589066	0.9858727013787711	33	1	1	64	5	8	22	21
SFRP4	3.9562459590122296	4.260821003843317	19.0068266158358	1.039165329481953	0.8313535223366358	0.06058124285572856	0.5981107259991526	0.7694989416616272	0.8168267542883382	24	9	9	47	4	20	19	42
HEATR6	4.58790575345591	4.7734726536324805	27.842128783109565	1.0389535965014163	0.9648832411092325	0.15091038064891169	0.4443252306281401	0.5616965401564141	0.5215167567107688	34	8	22	54	11	32	34	57
ST6GALNAC2	2.468639184773765	3.1344521136285715	7.698087482105029	1.0376812084177838	1.222875467295002	0.04479703151749357	0.7503658960498389	0.7692322371723217	0.7949110324980075	3	2	9	19	1	10	23	3
RPS6KA5	3.5633755212241174	3.9690001272130577	15.83410119378423	1.0373609950562186	0.40134852932077464	0.015933480945595883	0.7373006959068903	0.9363059606441745	0.9700824968867031	4	8	41	10	10	13	28	13
DYNLL1	6.524989580216707	6.669890289157981	109.08728257678624	1.0371948515800966	0.8845116663850042	0.19242237925809993	0.3147692275193665	0.5481785164293459	0.49901333637781475	147	28	89	124	74	144	138	176
CHMP1B	5.533513938980364	5.680916269223291	53.67753530363804	1.0364795862874545	1.0343259000094964	0.708759114419059	0.2862547926872157	0.34871106084447934	0.1956539172130495	68	19	78	75	12	71	75	94
NDUFB5	4.860069844015536	5.077067040354624	35.42844693039325	1.0361054645000674	0.7345167814438327	0.06440364502700245	0.5069762440337251	0.7692322371723217	0.8313504925849836	41	10	19	50	29	45	33	62
MT-TG	1.1839626191738533	2.3754653108397825	5.48651275230248	1.0360336157319525	-0.7444837542734967	-0.013124290296238262	0.8455239463566737	0.9427113360617667	0.9410495034145131	0	12	1	2	2	5	1	3
PRICKLE4	3.210553106326836	3.5803900980047922	11.182889071164158	1.0358090148212695	1.0818808720756623	0.0694180832262424	0.6589662015707042	0.6906212614499487	0.7101367844181385	18	3	5	21	4	19	7	25
MKI67	6.325041153741131	6.736422285436461	113.95348470975804	1.035483948542805	0.5850480928145229	0.033686012172886116	0.742578062237238	0.8802280543292681	0.9308491043505872	349	47	13	169	47	209	111	96
PAPOLG	5.157349494259922	5.316660353441444	41.34923747129507	1.0349842977944237	0.9900694416554707	0.40274559664389464	0.3699258212063523	0.4684756591011929	0.37052502621597694	40	10	66	60	16	49	68	65
WI2-1896O14.1	1.5921636628610558	2.3590541756139713	4.299800482616215	1.0349368345771075	0.4835488563243648	0.009147001154769104	0.8038043681185754	0.9502643314094132	0.9763292336068702	4	1	8	0	5	7	5	2
AC004893.11	1.895915456904268	2.475681524215881	4.200906183418425	1.0340905867317856	0.8162614874484432	0.02715906408649995	0.720266760924927	0.8721675324750536	0.9188888585834863	3	0	11	6	2	5	7	6
ZNF786	1.4591668518200598	2.3086686014398	3.261961856727523	1.033924828538696	1.024856086839178	0.02610560348994022	0.7480646091798288	0.8482782089381093	0.8979807713775332	12	0	3	5	0	2	4	11
TOP2A	4.665886339139314	5.327259297378383	42.71271127627714	1.0335772818596025	0.10288383067121552	0.0019471347867999454	0.8317150475408228	0.9875318647931389	0.9975093858759697	101	33	1	75	19	69	33	23
ZNF101	3.881291199433294	4.098881712804145	16.653361154873014	1.0334920600343334	1.043083883254347	0.1470052973716347	0.4624936863372106	0.5616965401564141	0.5020454821021665	20	4	23	27	5	19	25	32
RP1-29C18.9	3.292307671968625	3.8308917850760036	14.178179865053167	1.0330153260146282	0.5170110408082548	0.023570680297192573	0.7058945543400839	0.9153046807936089	0.9551391547598486	14	14	25	14	0	14	20	17
SLC2A5	2.147849514104882	2.713245131824588	5.348211983939107	1.0328837319290798	0.7725093013470261	0.028939211114115442	0.7220256239828777	0.8802280543292681	0.9170192666536975	8	3	3	14	0	8	6	8
AP000560.3	1.151042093874759	1.9623420064884336	2.4660081358812924	1.032285361747874	1.1470611727180915	0.02364580145500932	0.763574251251886	0.8319266236633989	0.8953214642760657	1	1	4	5	0	4	1	7
AJUBA	2.984912450894721	3.6894859070942356	11.443404238629382	1.031694125167185	0.654672965119998	0.030543071801558214	0.7217259256921011	0.8900928460600807	0.9242912956848403	53	0	10	19	1	15	16	17
SNORD46	2.7335844396886855	3.09852939018735	8.481407289563618	1.0310076474263985	0.43404800082651773	0.014834319581973718	0.7123597752258989	0.940739648683038	0.9700824968867031	9	6	3	5	8	8	8	12
SLC37A2	3.844484614836259	4.0881734041038165	16.87746698888008	1.0301932608128577	1.0047565775783929	0.09492457814014063	0.553075714884797	0.641602608519193	0.6294167880188863	31	8	17	11	6	20	14	41
VWA1	4.8560809980818895	5.042386660311553	33.86919121854834	1.0293200044174204	0.9569342877585573	0.15449771028004716	0.441365222040995	0.5616965401564141	0.5215167567107688	44	11	25	72	10	50	47	49
RP11-274B21.3	2.53559765459779	3.3268411000406553	8.44788424247216	1.028877714641504	0.7035342687121926	0.029319837421753998	0.7480646091798288	0.8904838590999917	0.9242912956848403	16	0	22	19	0	11	7	19
DAGLB	4.394596992685719	4.664905439593304	25.427833470373447	1.028583583278137	0.9606390991157404	0.11107948661645506	0.5069762440337251	0.6314359379762705	0.60561328027746	53	3	49	17	10	33	40	39
APLF	3.8022277948338474	4.083048048597133	17.260512012152564	1.0280729061917795	0.6843937604939462	0.04373394258848096	0.558242722703845	0.8349566359480869	0.8857809507136121	19	3	18	13	18	23	20	22
HIBCH	4.648233337052328	4.8383169836153455	29.06113448912836	1.0270364456031933	1.0370387542014463	0.24632857721677642	0.4204350196205396	0.4859626219859234	0.3940379108853542	60	7	24	37	11	30	39	64
FAM107A	6.2093748407304705	6.461903885890492	93.71078660333605	1.026934975476523	1.0652996479829733	0.14197746580483134	0.4974608696168125	0.5467392945024572	0.5128800168648596	78	33	191	109	19	65	229	132
ELANE	1.931122609611343	2.5805573987033115	5.125348119685896	1.026747723793986	0.5682535557608089	0.013548007581394472	0.7690633978092595	0.928361615187122	0.9665315671765078	3	5	1	12	1	4	3	12
GRN	7.794617685932352	7.990481840265768	276.28200650883093	1.0257141999036066	0.7069982164889399	0.07126288563094163	0.4789914817750496	0.7553351600259324	0.8237717809786889	257	200	150	298	128	341	338	408
IFI27L2	2.7769700687276164	3.2937499987703744	8.783791365167035	1.0250974246829168	1.4740462739326214	0.08286268076827405	0.6939975402350398	0.5920549275019231	0.5417941804481877	14	1	11	9	2	24	14	5
HTRA3	4.329901020403629	4.534778146635968	23.24744674250786	1.0249595320108205	1.0360756741056762	0.16919940606066802	0.4606512090849426	0.5390372388327335	0.45624586194116423	50	6	17	31	8	38	29	36
COX5B	5.255762514092583	5.474313159249126	46.93680128387988	1.024117911065481	0.7933685611888293	0.08111646955905792	0.44935032252567436	0.7108047066586444	0.7622875617150512	71	8	37	47	40	67	62	58
CCDC23	2.5799209987425185	2.982092673368955	6.890456729503652	1.0238986379332384	1.2707397498858228	0.06841971723818807	0.6680077354389227	0.6509850132770054	0.6524669176688752	12	2	8	5	2	12	15	5
KIF22	3.380906159305087	3.7547207557320483	13.06267121652535	1.0238848869238397	0.7490935381205798	0.041738497949282645	0.6698215911771878	0.8329305302661557	0.882973944236041	36	9	5	13	2	15	12	26
NAGPA	1.7770980733233452	2.5134360079849345	4.054624836980466	1.0234180766966139	0.8610164402886552	0.027346665995123722	0.7316410276676528	0.8690433042300828	0.9163599095093001	12	0	9	5	0	6	4	9
RPS26	6.004183337321821	6.252966233499449	81.78022954462729	1.0227493698675914	0.5743607245502532	0.04341088133220154	0.5961575481474908	0.8412920353152732	0.9139983672517683	205	59	26	72	27	85	109	113
CD69	2.5363806557320148	3.3198504233962085	8.957257997438775	1.0225742451251254	0.13274155043979707	0.0036592910286810175	0.7641708342555219	0.9857508213158932	0.991307880293085	5	5	44	4	0	8	12	9
IL2RG	4.186498378401847	4.622526048628623	25.360378371752557	1.0219449651553232	0.27984682149434964	0.010830656587715171	0.722310968649151	0.9574400562636504	0.9819992286660378	12	17	89	9	7	17	26	44
AC093627.10	1.1672891922641406	2.109069759605472	3.755630874801313	1.021576124912285	0.15507769164732213	-6.05075956346328e-4	0.795252838399073	0.9875318647931389	0.9976044585398781	1	7	1	4	0	2	6	2
AC009120.6	1.8209531716736704	2.4883144363473204	4.446755957946563	1.0214863025352876	0.6891716936482443	0.01805922969413614	0.7658789157839903	0.909273971137604	0.9504451022556415	16	3	2	1	1	2	7	9
MMRN2	4.945599733933207	5.203376329099638	37.71681161847072	1.0209985913323176	0.9033827970711743	0.0985805341142189	0.4860015083260994	0.6410792026695054	0.6636961127285931	37	6	103	44	10	47	54	63
PRPS2	4.61138126924771	4.822276857726201	29.711744433087535	1.0200863893967373	0.7357287758751971	0.06450559349145037	0.4719430375793939	0.7696796998190213	0.8289434238338457	39	25	24	28	7	34	44	37
SLC10A7	3.245461866378654	3.5661723489276294	10.864132882309727	1.0200199237376772	1.019434335032768	0.07719244923987854	0.5756255619015069	0.67485804833561025	0.6977757042499427	31	2	12	9	3	16	17	16
HIST1H2BB	1.2099188069935238	2.058171730896733	3.0707596509531987	1.0196467227914454	0.5752503731525069	0.009475655367051158	0.8137303320545796	0.9412474903682525	0.9738324271009889	9	2	1	0	2	4	1	6
PIGCP1	2.224152391687899	2.6998219971699355	5.3216753756956034	1.0194692152447038	0.8535351544226937	0.032171430999752025	0.7195045447140991	0.8459589900444917	0.8947045816780854	17	2	4	2	2	4	8	11
ATPIF1	6.319359158303123	6.452599119544004	93.5078640253647	1.0191066928843318	0.9081720885877849	0.30759065276211	0.33690306488160815	0.4905890856825325	0.40291552046388995	142	28	66	120	53	135	121	137
MPHOSPH6	4.496317185189019	4.745065497440474	28.239374165067126	1.0190295842521615	0.5737507304165788	0.03720115470218464	0.6169166513450004	0.8599847528943291	0.9263524190094578	38	15	9	34	21	25	47	31
C11orf98	2.1428986470135336	2.6254618103153553	5.014857504568031	1.0187551979789058	0.8012699585769351	0.02951983174407185	0.7358569105248914	0.8613371912306124	0.9134179008666905	13	2	1	7	2	4	8	9
C1orf162	5.950325403202287	6.551384554329051	103.51252039284732	1.0186648833388805	-0.20386361904733893	-0.01134546778380972	0.7501638318792797	0.9764854726589066	0.9789740599100945	19	107	95	40	99	123	70	72
MRPL2	2.8118750488828708	3.135706183116233	7.756925415950653	1.0179199972549708	1.0078216830633742	0.06759207435544679	0.5981107259991526	0.7295775624006412	0.7413557545851259	10	1	10	11	4	9	10	16
PCDHGB5	2.576253867456795	3.135677669606783	7.534081212884938	1.017658253442728	0.5584871314147166	0.021252648134013428	0.7508114003528573	0.9135402122002843	0.9543476744829872	31	2	12	1	2	7	9	14
CREB3L1	5.706553356968037	6.01766462149481	69.28277060902062	1.0176208702674718	0.449947626981808	0.027145546519028882	0.6757976440683093	0.90494417155695706	0.9551391547598486	102	54	15	147	18	66	79	105
FAM103A1	2.073310550080085	2.652623830901277	5.091673603723623	1.0169439958987163	0.7186469692847389	0.02258801172366388	0.7627182116531614	0.8927277182435642	0.9409602791803364	1	1	10	12	2	10	5	5
CTC-559E9.5	2.203286512428975	2.7067977535622094	5.295920371642242	1.0165820709745628	0.9319835110605975	0.040654190258161506	0.7048308314400301	0.8281748790707983	0.864222376052392	6	0	9	8	3	9	6	8
RP11-420K14.6	1.9205114974130288	2.543437953861142	4.3567669256186	1.0164528880097814	0.9577188550762035	0.03276351528386482	0.7178532960732776	0.8319266236633989	0.882973944236041	7	0	12	4	1	5	10	5
SUGP1	3.9920786730316475	4.35360893797157	19.79998038667367	1.0164058346954636	1.1041498487171242	0.11045748260131968	0.5594304596800753	0.6029906323541456	0.5677578003424574	52	2	25	24	4	27	19	49
ENPP5	1.769344763698229	2.642287115586143	4.6390063207336185	1.0164040698026005	0.7663650933850662	0.021428066956999014	0.7610555852261306	0.9012125623717325	0.9368199567452123	9	0	3	18	0	8	9	3
LAMB3	5.607192258993648	6.022942194246248	67.77503073061567	1.0153441749119367	0.7232237364348618	0.04773148488075333	0.6467955201050642	0.8281748790707983	0.8719639286765082	122	17	32	238	6	54	92	139
COL24A1	1.9307643808176937	2.802932249408544	5.39678358867488	1.0152835362436679	0.8574277541214511	0.02446407558604733	0.7691352383397715	0.8815212866632871	0.9212455377841585	26	0	6	2	1	2	15	8
CHN2	2.794300753214386	3.3031617628540726	8.55452123990179	1.0151442182010988	0.8787342948281843	0.0414421070591873	0.7043313881306067	0.8238955096356946	0.8700109803148557	32	1	12	4	2	6	15	18
SRGAP3	3.259584097230606	3.6634389071724742	11.567200662159483	1.0149795480539245	1.0704826226182922	0.08122913689889424	0.5981107259991526	0.6626925701282932	0.6709958166016748	22	1	22	15	2	14	25	15
TNRC6C-AS1	1.9577846483387473	2.557068531197836	5.136491677320736	1.0146150386557298	0.6177233067192204	0.017174356421927207	0.7453996573129126	0.9214113376938938	0.9580412451465514	3	6	6	6	0	8	5	5
KB-1208A12.3	2.382888263668032	2.735653703085956	6.068386435629894	1.0144913877448478	0.655661582441781	0.025312214968901684	0.7139340135140445	0.8941586005418707	0.9362826779970257	3	5	7	5	3	6	8	8
HAUS8	1.5905852118200872	2.2874926284567376	3.9417989716388893	1.0121690386355326	0.8679551571788399	0.020298345700073762	0.755893744579279	0.887967015904572	0.9362826779970257	5	0	3	2	5	6	7	2
ZSCAN21	2.3572644138886525	2.9780522720032416	6.8310252575246855	1.010979583865192	0.7710484567558508	0.02861839370876623	0.7453647750224213	0.8815212866632871	0.9200922121910274	18	5	9	3	0	4	8	17
MRM1	0.8136781818132348	1.8238537843700802	2.011706298575883	1.0104529860358722	0.7226538085530796	0.011273531441098621	0.7968162822076635	0.9233392250888879	0.9626908821140645	9	1	2	0	0	1	2	6
YPEL4	3.064073959018885	3.33070520312527	9.171670812151133	1.0103715862559228	0.9916235511038738	0.07477977980902362	0.5757252577451336	0.6906212614499487	0.7092389324161791	10	3	16	10	3	10	12	19
PSAP	10.177482917219946	10.38287652812066	1453.859305657155	1.0100038564846854	0.7548904665516739	0.07869762778176262	0.5069762440337251	0.7530727711039678	0.7871779347255946	1220	837	864	1260	945	1820	1962	2048
MSRA	2.895873395440471	3.189988688866075	8.411729747097223	1.0091009730110772	1.056665124040217	0.06795489343511178	0.6252316847271727	0.7108047066586444	0.7092389324161791	14	4	8	6	3	13	15	8
RNA5S9	5.926935436878308	6.253062393537642	83.41617499720512	1.007818197656986	0.2535336505803873	0.009857319109749366	0.5981107259991526	0.9562608505314724	0.9862201563789315	49	94	47	69	40	91	84	92
BDH2	3.7220027739816737	3.991292651272595	15.267762508914466	1.0076495294466268	1.0871792563581246	0.12116040302025786	0.5165130776119288	0.5882564725060995	0.5439726262432781	27	3	14	27	4	27	22	20
BLNK	2.1638917266777926	2.6061940083691573	4.869643882481308	1.0076357416114585	0.9082350192530455	0.036422219190290726	0.7055445964185604	0.8281748790707983	0.8755347808125569	9	2	2	10	1	7	6	8
CLK4	5.487390989524403	5.617276472419428	51.47701732630237	1.0075633388939467	0.9786389639897107	0.6228435480743967	0.30682626988123213	0.4026166315169025	0.25455424320491105	71	14	74	52	23	54	80	93
GIMAP4	6.513398097244699	6.718401141460313	112.6912629664395	1.006466462444076	0.760324203083448	0.07948738237127602	0.5187120171854771	0.7139595234925453	0.78413454555383455	87	43	295	72	42	159	116	179
HIST1H2BC	5.4787597826768	5.664429924768675	53.03085950895404	1.006110365901632	1.034837909002157	0.2902943988708312	0.419725187987462	0.4702373738762191	0.3836936427011777	66	15	49	106	15	89	84	58
RNF113A	2.8104726049611934	3.4425054056888875	9.412543535920042	1.004661207217053	0.7552736417811476	0.03730436163503973	0.7187687154166554	0.8588100424253604	0.8921143254405773	33	1	19	10	0	13	11	17
RASD1	3.798760729819575	4.431394226074019	22.907573047390468	1.0042159582373311	-0.16610511365913644	-0.009020531967694638	0.7681061420769395	0.982083854797053	0.9819992286660378	9	6	4	50	34	11	16	36
TRIM16	2.3133643685433194	2.9313755494681986	6.210387289352025	1.0038711230986226	0.6976505307825026	0.02682802021951952	0.731410872128871	0.8900928460600807	0.9324153322777613	13	0	3	20	2	7	11	8
GHDC	3.067977788705373	3.5078690878907355	10.086597580298395	1.0032431266975477	0.9985167615571315	0.06765026588823315	0.6240132449377029	0.7326542577868039	0.7540618992801933	25	1	15	16	1	15	12	20
NAPEPLD	3.706288565531812	4.05104359901275	17.08828688465088	1.0031462465867227	0.4639272737971486	0.020874653046956654	0.6663934848174728	0.9174806120266761	0.96126550880686	35	18	11	7	4	14	20	26
RLIMP1	3.227942778458029	3.586491756666605	11.916584879736282	1.0029639221206488	0.6448061486938862	0.0293543472665366	0.7106144100282015	0.8815212866632871	0.9329038761339068	5	10	11	18	4	6	22	17
TFB2M	2.3085616487443383	2.7899388796076567	6.3649782534175845	1.0025844645357862	0.6034315351818137	0.018346372320419854	0.7501638318792797	0.915133807706985	0.9556843186249758	2	6	4	11	2	11	5	6
GPR84	1.432150172961964	2.1272148945480054	3.583544104343791	1.0018533569477857	0.34110050978595347	0.005263283486525839	0.8016128037271774	0.9668958274330886	0.9881564753378228	5	4	3	0	2	2	5	4
GMFG	4.1997478315278345	4.4599095955561845	23.159039473948337	1.0017543106810203	0.44171543240438815	0.023343755108953854	0.633203184166484	0.9101951778689908	0.9603870559001683	14	20	36	13	11	19	24	38
FANCF	2.201998549368845	2.7236421177298893	5.31215232846034	1.0017129578537485	0.8301387641272873	0.03488372463262687	0.7123597752258989	0.8518864436887368	0.8865101186703346	9	0	4	12	3	6	7	10
HIST1H2AE	2.6417390639524743	2.9859892251025637	7.134063144577803	1.0016039874235023	0.8909704011519539	0.047174184677240855	0.6546067825140339	0.8160001665913355	0.8443914853734021	8	1	8	7	6	11	9	9
RP11-700A24.1	0.4402322765747202	1.6664743467556837	1.5393596468456288	1.0015421832354354	1.283198597187139	0.01508454978455701	0.8132104640192412	0.8517929508694578	NA	5	0	3	0	0	0	3	6
HNMT	5.279286945362565	5.4356028827913585	45.81739383337719	1.0010599390661479	0.759181478337288	0.09360444014133029	0.45975151704219114	0.6795061598991553	0.7351561196304723	79	18	34	34	31	61	55	65
ARRDC3-AS1	1.856617796175016	2.5536736228013597	4.302794132042118	1.0010557916221188	0.83115616863741	0.025926706260048758	0.7452458496592427	0.8745017601709335	0.9227537056383015	11	0	2	12	1	3	6	11
RNF128	2.2532761097414786	2.6952156032669192	5.6063927712965835	0.9993140728001053	0.6648657232305405	0.024178538584005996	0.7480646091798288	0.8970678616581409	0.9396025890937437	7	3	1	11	3	6	9	6
ZNF771	0.9964863916541011	1.9590201533273905	2.316317046678543	0.999012989065283	1.256815360399938	0.02406102483781506	0.7745421137746809	0.8281748790707983	0.8820756212730667	6	0	1	5	0	3	8	1
TMTC4	3.1556895126369278	3.4686106209113	10.404245399496704	0.9989011417463182	1.1760224979302132	0.08474967251999589	0.6122358418037207	0.6364038872431729	0.6048479234592117	11	3	10	15	4	24	12	10
TCTA	3.8078244233468643	4.106255389515538	17.710445945866454	0.9981490351309398	0.5882617251049646	0.03351099454918061	0.5907769070657714	0.8782089329273148	0.930644596028639	25	18	10	19	3	18	20	27
BBS7	3.7382238142685513	3.967663188056288	15.082368795481216	0.9960636585198187	1.0271000331905533	0.11928652865787186	0.5096018113904097	0.6015640602839404	0.5595610844594625	27	4	23	13	5	16	19	34
UMPS	3.953035419561599	4.210423440863732	18.19015886328552	0.9944191516443511	0.9163929374512835	0.08592420940977533	0.5774853778795799	0.6742449690039197	0.6940769515779313	39	6	9	33	5	18	34	27
NDUFA8	3.3290412325118837	3.6929632050270524	11.86075728175801	0.993839190754668	1.0433119148827805	0.08064474242283046	0.5981107259991526	0.6613806341498488	0.6801048063158067	30	2	11	19	2	10	23	23
PDHB	5.399405392075351	5.558050860174953	50.13801013652976	0.9938120436501003	0.7007058049990825	0.07770781177263363	0.47411021507434703	0.7403218374561401	0.7988249110920823	83	24	39	32	33	61	56	78
CKLF	1.4291444887161326	2.1395790233118026	3.0573446418213934	0.9936160556244606	0.7676279384795179	0.016959314476881	0.7721811309697858	0.8992381660497667	0.9479049632940885	1	1	10	2	1	3	2	8
NPC2	6.930979251337161	7.224667364690924	163.39941502506366	0.9935963872777237	0.3520846903849823	0.019700344863019234	0.6065621259688604	0.9267865202228942	0.9700824968867031	112	133	87	110	126	163	193	201
MS4A3	1.2736537908553713	2.1826948304379044	3.5231784181727077	0.9929428928395173	0.8088418214921171	0.013978439989159689	0.8257316918189161	0.9109995481535239	0.9556843186249758	2	1	0	8	3	9	1	3
TK1	2.3949655374391097	2.8505943913106955	7.04254005134481	0.992576387955255	0.4231528743330552	0.011128441944878524	0.7503658960498389	0.9475575799300008	0.9748426156258029	8	6	2	3	6	9	8	5
RNU1-67P	1.5034396385565583	2.962763447515356	8.125247810525492	0.9925535465728449	-1.3199725371304416	-0.009387100297532315	0.8723031874040235	0.8772000035264732	0.9362826779970257	0	17	1	22	0	3	5	3
CHEK2	2.385891495593711	2.921573607784349	6.205137069904211	0.9923504074645482	1.0140837875020419	0.04914461936021921	0.7064071509145583	0.794278794993368	0.8222597091487841	11	0	10	10	2	10	5	14
DIS3L	4.430922831194697	4.738020181780607	26.767619600251177	0.9917217991230566	0.9327755128450799	0.10476823347898034	0.5527691284260396	0.64844580259842	0.6361041372052203	66	10	24	43	2	29	39	51
ABCB1	1.5755484326053733	2.273275591745567	3.4523551340396077	0.9916584976436635	0.6661721101142807	0.016843427565181805	0.7569574320002284	0.9135402122002843	0.9551391547598486	5	0	11	1	2	5	3	6
CHCHD1	2.3925643802262426	2.8682938618162983	5.987284496530476	0.9916198437799927	0.8927171719550164	0.03802997765461214	0.7008583148491403	0.8281748790707983	0.8755347808125569	5	1	8	17	1	10	9	7
SNORD116-8	3.6328320853447766	3.883318048623894	15.223400492819604	0.9910086317561257	0.6234866756531006	0.03507586080006848	0.6340171400586266	0.8657763621629214	0.9200922121910274	14	10	13	9	11	20	21	13
TMX1	5.7131433883113925	5.841490623538731	60.40080287248011	0.990937677244405	1.0156600570529395	0.7114828441193863	0.2981738101008245	0.34871106084447934	0.18215395048627078	101	22	70	65	19	100	71	92
CYP27A1	4.878915785744134	5.245935842074227	40.20364498209857	0.9908709832017938	0.623953684044756	0.03315173105261439	0.6596043552832087	0.8657763621629214	0.930644596028639	79	9	27	16	41	70	24	54
MANBA	6.1329467160485525	6.273689082079331	83.0154545966252	0.9908236951257803	0.7638901027500877	0.1096023870261225	0.3909684150004778	0.6429291606096045	0.6852534055305116	95	33	68	82	58	83	127	124
MAGOH	3.6396203524871478	3.9400180869901003	15.274390682927274	0.9900108548339135	0.9008730485187814	0.06002166661015309	0.6680077354389227	0.7684135075087206	0.796433792859922	23	6	6	20	9	26	9	28
RNU5F-1	2.638859443921259	3.243899691878533	10.092528306913511	0.9887982346896755	-0.2691639213609131	-0.011147081945639587	0.7923504112758766	0.9751943308772618	0.9732619247751377	10	10	1	4	12	6	8	10
C14orf142	2.0669081908679754	2.4965057838193783	4.3065361847705255	0.9881654149164272	1.0615425304165873	0.0438653545525289	0.6757976440683093	0.7692322371723217	0.8294384488028843	8	1	7	4	1	5	8	7
PECR	2.0715089098025694	2.5819695961116187	4.984767081122578	0.98796617639721	1.327943541946016	0.04871107227054048	0.7356357601387523	0.7207835857497731	0.7435954863642706	6	2	5	3	2	12	2	9
FAM195A	2.6117864234104236	3.3154162170737935	8.434901395953352	0.9875113486021837	0.6752219276183824	0.027665109964056904	0.7480646091798288	0.8926499078270653	0.9313538797312034	30	1	5	22	0	12	7	17
PDCL3	4.775093014327149	4.984859296218688	32.68595674509025	0.987431985530675	1.0484566338639354	0.1609131251098196	0.48414373434104385	0.5308740079427402	0.46647773358983335	33	14	47	41	8	67	31	43
NPIPB11	1.8129723614205921	2.5444217620101552	4.176739719727299	0.987280489234912	0.7518157582096525	0.02396661123879815	0.742578062237238	0.8921639836612467	0.9362826779970257	7	0	12	8	0	4	6	9
PDGFD	1.7427113864514876	2.4550243409079116	3.937947173853935	0.9872663436956765	0.6662318436307411	0.018600512215133314	0.7480646091798288	0.9101951778689908	0.9492694992948385	4	0	3	16	1	4	4	9
WDYHV1	1.6302704855521084	2.5115426271812495	4.613559228477694	0.9862054206101217	-0.0795482705099526	-0.0024360603772584284	0.840795169747573	0.9952219034760484	0.994180659546559	0	0	10	12	5	5	4	4
LHPP	2.401851252596693	2.8072483913994892	6.14646542011532	0.9857752007758486	0.8996372148080356	0.039121806190333584	0.7043313881306067	0.8284639752866968	0.8663706010117361	6	5	7	6	1	4	8	14
C17orf59	1.9713627292653308	2.562361642976866	4.386753881908274	0.9854941137093773	0.9657512054911175	0.036015218783245324	0.7187687154166554	0.8281748790707983	0.8737625816251007	12	1	6	6	0	4	6	11
PASK	3.2177631035449337	3.801379875693833	12.868332164721838	0.9849662924798807	0.7477753534735734	0.040561667192272194	0.725994416908952	0.8518864436887368	0.8857809507136121	35	0	30	8	5	10	16	30
DPCR1	4.478590066520943	4.656385971280091	25.74155902332156	0.9848388736229715	1.0057037960929696	0.17124609115359274	0.4719430375793939	0.5445304032024955	0.458148375186875	48	10	28	21	9	42	40	28
KCNAB2	5.648504300481969	5.784574006743594	58.20946652082093	0.9842524070533437	0.903642167191178	0.2582440055345296	0.3699258212063523	0.508181847164893	0.430181315962229	71	28	95	54	16	78	68	101
RP11-357H14.16	1.2310241761259881	2.147398510551729	2.7737822347043104	0.9840382252990378	0.836375033004796	0.0181349624660969	0.7731621143769728	0.8974102866647782	0.9409602791803364	10	0	1	7	0	2	8	3
SIAE	4.967990549320147	5.18384319892354	38.20993069295548	0.9837714673158506	0.5944824719632872	0.048557297770436	0.6169166513450004	0.831055035801062	0.8903547175826633	54	21	12	73	18	38	54	52
CTD-2015H6.3	0.9390428672360215	1.8741826521248046	2.278595197150161	0.9836245435689902	0.8254510665062864	0.013329625787151213	0.8038043681185754	0.9074321437211232	0.9559092401140329	5	0	4	0	2	1	2	7
CLEC11A	2.2946746658412778	3.0120660364902454	6.731369215890375	0.9835472853951517	1.288515439439616	0.044741160424621285	0.7573791842682326	0.7508985776890257	0.7856143640295993	21	1	3	5	2	2	7	27
AVIL	2.616836229527103	3.2805393223664723	8.20061230687298	0.983432966684599	0.8630203229116107	0.03904011276024885	0.7351346227117076	0.8364305904463037	0.8755347808125569	25	0	8	18	1	5	17	16
STAB1	8.279646921774107	8.481531488715962	385.09080877147295	0.9832400219978694	0.7515718100780148	0.08573502464402581	0.5069762440337251	0.7251203405668113	0.7628385898739533	1378	151	362	215	91	473	469	624
PTTG1	1.4653328158655057	2.1931989879017126	3.475672642351904	0.9830230296927074	0.5920979347263683	0.012549668157139333	0.8045184765559907	0.9298476877451326	0.9665315671765078	7	3	0	5	1	3	2	8
CISD2	3.7847995129531555	3.9968217618272512	15.648325642969745	0.9816020000932799	0.9856396573580067	0.1097445833273055	0.5371438836242586	0.6314359379762705	0.5948098110462935	27	6	11	23	5	26	21	20
LXN	4.492112792625399	4.639199145198751	25.53125382140601	0.9807657769437397	0.8783303980201884	0.14309762514620855	0.45975151704219114	0.6029906323541456	0.5539127620160401	46	12	20	27	10	31	32	44
SLIRP	3.9702765398141717	4.14017788209028	17.950940707138987	0.978884240997529	0.7424663699446772	0.07106204188360539	0.5423392159002747	0.7694989416616272	0.7928580630113323	24	9	12	19	11	21	22	27
AP4S1	3.2026090624127237	3.5272828044025135	11.663905928564434	0.9781343563013682	0.5782050537635613	0.025300085061571984	0.68769891215885	0.8990219277290777	0.9458014309939372	9	12	7	12	4	16	8	17
SRI	4.626993892167891	4.832068288370291	29.607701047671995	0.9781198468588437	0.8561772832568879	0.09405212885560568	0.4874445613160174	0.6633527023169811	0.689684565256205	35	20	40	27	6	47	39	33
RP11-319G9.3	0.8573041354311906	1.9773146644874966	2.4503191962020376	0.9780569152983409	1.2994373904626386	0.020761869326178118	0.8322422193160065	0.8332962292933747	0.8954167739346698	5	0	0	5	1	0	7	6
SAMSN1	6.043949396536823	6.256885993074283	81.97002234769809	0.9778505118032484	0.5532721308804899	0.04549281200983639	0.6245925548648534	0.8363416564796187	0.9123636706459807	31	34	163	89	51	86	95	126
LPAR6	4.5107944822223285	4.677002336866746	25.930798714616596	0.9770374319677905	0.9944116223499556	0.2437665558235712	0.4257730678118822	0.5036134164308136	0.40345542323193667	36	9	42	28	7	40	34	39
LYPLAL1	3.8741841369639793	4.068898692521578	17.014704583777363	0.9769213837698562	0.7288440913093118	0.06106687628346936	0.5757252577451336	0.7944205626042428	0.8314802163113099	21	10	10	21	9	17	18	32
RP11-98I9.4	0.9026763415740152	1.908826596480799	2.109435260813432	0.976746077415967	1.0046397943192658	0.017379572389794352	0.783721232770439	0.879353470104407	0.9358189857781779	3	0	1	8	0	2	1	8
CHST9	1.8398919152567568	2.665386158648899	5.028055469507446	0.9766781161375374	0.679568560686622	0.01673199923699192	0.7923504112758766	0.9159482271866864	0.9551391547598486	2	1	22	2	1	6	12	2
MRPL34	2.636834202109976	3.2035169402309625	8.504230036414816	0.9766495067178973	0.4507573431098163	0.016727313211082628	0.7420393659519984	0.9407883517926798	0.965923772396344	6	0	7	20	9	11	8	11
PPFIBP2	3.9447285008902004	4.191674321150794	17.957378698397612	0.9764326609875614	0.9093805189447801	0.08340721880691683	0.5683297759826813	0.67485804833561025	0.7129330987249612	19	6	41	16	5	19	19	41
HIST1H2BG	3.527987691481601	3.8926612955430846	14.083835979464535	0.9759693148746403	0.8889373307513158	0.05886527663788327	0.6436005548390834	0.7692322371723217	0.808250620774822	12	2	16	40	4	21	25	14
RFX5	4.878450195014387	5.0031769589536745	33.09065988614828	0.9759255896660757	0.9506885913610607	0.5137978779113471	0.3496716515426541	0.45616970064433443	0.32788144853176043	44	12	44	39	12	42	45	56
RPS28	5.4571669905231746	5.619687151700812	51.87279097048904	0.9756415718821211	0.8128996696966837	0.11381291085080307	0.4770235054867218	0.6364038872431729	0.6533440667659549	107	28	30	59	17	47	76	93
CNPY3	5.412396628441368	5.634405085065019	51.41598072381778	0.9751427561765895	1.0124853788363062	0.2459747926493122	0.43823854571624554	0.5070064153700136	0.4063515438592125	81	7	73	101	12	79	72	78
SNORD116-15	2.7038598149998916	3.0174315729761894	7.838366064366911	0.9750465779716252	0.5336179118564693	0.021800498145590347	0.7058945543400839	0.9135402122002843	0.9519432351955187	7	5	5	5	7	7	10	10
GPX4	7.166168405892586	7.2743918463121835	166.3171220494157	0.9749781750102495	0.9164879980989974	0.5842451711664592	0.28922621087264483	0.415402454880764	0.2575792965497185	284	56	128	205	78	235	232	236
UQCRH	5.670922175991994	5.84801020082554	61.83067542875109	0.9737325644349171	0.5909051965810967	0.0531424491302878	0.5275354985642263	0.817096665237716	0.885268351217837	47	35	40	85	41	78	66	85
METTL21A	2.799730156656972	3.067002398742823	7.705502977237212	0.973668101884951	0.8540422018805778	0.050540301142939205	0.6521566367170109	0.8077101816841016	0.8315789082014058	10	3	9	5	5	9	12	10
SLC1A3	6.107850656354769	6.290575082607039	84.65441903476149	0.973641818659749	0.5807042357112729	0.05090490966784808	0.505984996678738	0.8238955096356946	0.8903547175826633	73	54	60	78	57	80	126	109
TBX1	1.8096119496517236	2.4764866006704307	4.006002406468941	0.9723633360674911	0.7869506841471388	0.024246170258879235	0.7480646091798288	0.8815212866632871	0.9316928936162134	14	0	8	2	1	5	4	9
NQO1	5.580557288826571	6.075058098015504	72.27980403004717	0.9715014132186035	0.34984223710161116	0.014406205635894877	0.724866767425012	0.9451409273164205	0.9742099392294851	116	8	15	112	86	117	51	72
TBC1D19	2.948324780648655	3.3224440849301424	9.67431777265838	0.9707094891026565	0.6323020948175553	0.028469042006832892	0.7129891144354773	0.8884193542933124	0.9355349297843151	16	9	3	12	2	14	11	10
MIR181A1HG	3.714213904175531	3.963578378437376	15.779486379275996	0.9685805864703994	0.7152180520588309	0.04926984669571612	0.5981107259991526	0.8246590045662509	0.8700109803148557	17	13	21	11	4	13	27	21
RP11-161H23.10	1.0977400236985924	1.9200734149782612	2.278738281970768	0.9682328033716187	1.0225755608603735	0.020662735125319364	0.7692779099751552	0.8536208802968488	0.9201865500447733	8	0	1	2	1	1	6	4
RN7SL471P	2.498417100020337	2.9460196772429965	6.821318582853601	0.9676563635738971	0.6909115626169728	0.028218761352303542	0.7329738525129025	0.8824679795986349	0.9299079864806528	12	1	2	11	6	7	6	14
ASB16-AS1	3.0439448788222307	3.3954087109899813	10.06429770538791	0.9674222071149396	0.5650078903136428	0.026922139326933024	0.7187687154166554	0.8990219277290777	0.9424851321839837	4	8	16	16	2	12	9	16
COMMD4	2.63743946115069	3.268231099135687	8.51718334674171	0.9666737466065781	0.654640696973844	0.02425079418580713	0.7809046887335594	0.9000286839897433	0.9409602791803364	24	3	1	22	1	16	11	6
GEMIN6	2.847079447850633	3.1854036254086444	8.055042363425935	0.9665035318434293	1.0949725143901046	0.06997103312644132	0.6482821502000524	0.6822775345311833	0.6968509178022539	15	2	7	10	3	9	7	22
DUSP11	4.221009805646117	4.459514944835243	21.739753509376467	0.9664262229951959	1.0217650682355015	0.15186606811669714	0.48414373434104385	0.5616965401564141	0.5128800168648596	32	5	30	40	4	27	40	31
RP11-631M6.3	2.2446281640982284	2.682726590680759	5.32515805184097	0.9651880765243048	0.7836614138474279	0.030480986592181555	0.7265448493275516	0.8599847528943291	0.9122100524589468	3	3	6	12	1	4	9	9
SNRPC	5.236857363012897	5.38222730577595	43.78335487915786	0.9643906182502859	0.8925606248768432	0.16588070554608456	0.45008888636926975	0.5616965401564141	0.5222152466797552	57	17	32	67	20	68	63	49
PHKA1	2.436307189108363	2.972673909011541	6.586890864445773	0.96431114545137675	0.7446035252494719	0.03336225787252017	0.7279229925495768	0.8721675324750536	0.9111738775444506	12	3	5	17	0	6	9	13
RP11-736K20.4	2.357786192707423	3.073447921178743	6.892707455320041	0.9631774528947379	0.4422031916247625	0.01527936432852952	0.7508114003528573	0.9431001616598594	0.9684466526554376	5	0	30	11	1	6	10	11
RP11-66N24.4	2.307998162688214	2.8306103870947186	5.771955085515207	0.9629666386082575	0.811930921470751	0.03590465768161011	0.722310968649151	0.8518864436887368	0.8890226038841458	7	2	13	10	0	6	10	9
KIF14	2.1640501949481927	2.748072945747076	5.515682071713101	0.9628358328355549	0.6721464219422983	0.024439710441163276	0.7501402989741366	0.9011353226375526	0.9407743850734588	13	0	2	11	4	8	5	9
CXCR4	6.369616532072719	6.839677542871475	122.55981039156613	0.9624132481092356	0.2506322311728819	0.011277171540876896	0.7441212045969388	0.9623337538152712	0.9819992286660378	32	35	545	74	50	93	102	229
PPWD1	5.167478646421136	5.37252840484047	42.67214442656287	0.9615137640335746	0.9796644748501182	0.3248854504464045	0.43776739578226564	0.5150919106040959	0.3933244693526042	68	5	68	65	15	52	66	72
LOXL3	2.688913339682964	3.2724838558984617	8.443314040084598	0.9613349931787214	0.8206086780215853	0.03325161773684361	0.755893744579279	0.8518864436887368	0.8976179003032361	25	3	2	17	1	4	11	23
TMEM135	3.953054301229528	4.215014460001085	18.45749266203882	0.9607634285494782	0.9035262743138223	0.09412374192670579	0.553075714884797	0.6837971573184349	0.6692638268730521	25	2	20	27	12	30	24	23
ZNF490	2.3111133826629375	2.9119159944572073	6.268712354725661	0.9606161791903071	0.9440138421086935	0.033544571028806716	0.7545199269721363	0.8319266236633989	0.8828520260483689	4	2	5	19	1	2	12	15
MS4A6A	6.0655048146426775	6.394364063161306	91.85938663467982	0.9601550121155012	0.28524255186360203	0.01240837570178135	0.6542215209803924	0.9500021007166122	0.9819992286660378	60	96	103	37	45	119	90	86
MAMSTR	0.4356447635702428	1.7184644510481892	1.6499640128653499	0.958366374246933	0.6227886048600765	0.008595570006662794	0.8239512523361595	0.9471664620476775	NA	11	0	1	0	0	5	1	1
LINC00910	1.5285905249872858	2.138827086592084	3.0415020278424403	0.9576452518350564	0.8055013180046006	0.021672399942040708	0.7480646091798288	0.881684025861279	0.9362826779970257	2	0	6	5	2	3	4	6
BCYRN1	4.186044677728355	4.414523751645243	21.454846508785494	0.9574550820109793	0.7865697552433099	0.07403275716875815	0.5667630265994685	0.7471665509835604	0.7844238341797884	20	4	20	45	13	21	36	31
SNORA71B	3.0143523657056743	3.3242553196547697	10.08461691883592	0.9573860717914737	0.3667350550088012	0.014049346780062597	0.7212486772395411	0.9451409273164205	0.9742099392294851	5	8	7	10	8	8	10	15
NME1	3.7899392793745244	4.124812120660166	16.967723696204814	0.9572853840930562	0.7263517592884311	0.048379562514327686	0.6974057969377236	0.8246590045662509	0.8714765397176476	44	6	5	36	4	24	17	28
GPX7	2.4148291223136384	2.8634078523496127	6.21019041639814	0.9570847705603851	0.9687557090481393	0.04029592941199102	0.7329738525129025	0.8128751605400406	0.8602906040809523	3	2	11	10	2	5	16	6
TRANK1	6.298073750467709	6.498532150599977	95.7162499988564	0.9570691161581573	1.016723122808148	0.27388453323884615	0.4606512090849426	0.48218743782037576	0.3940379108853542	128	14	131	165	36	69	166	204
TTC30A	1.432150172961964	2.050374478484947	2.8731488098889	0.9566498325237798	0.9368019336052729	0.023993644904540003	0.7480646091798288	0.8567453008092232	0.9163599095093001	4	2	5	2	0	5	4	3
DICER1-AS1	1.7210748513863632	2.3187348637599827	3.460167120102137	0.9564402498056661	0.8952535694211127	0.028435104469829633	0.7279229925495768	0.8508669954212096	0.9069890282494197	10	0	3	6	1	4	5	7
CCDC126	2.844305093511781	3.2073766873682406	8.77253108173471	0.9564228204885362	0.9101419891499912	0.043395429841359245	0.7118211998306778	0.817096665237716	0.8558296416510985	13	3	5	6	7	10	19	6
TRIL	0.8387236252617987	2.2337925013720006	3.1745061147708817	0.9561249532054616	0.28722076917463685	0.003980731455591475	0.8740844316338735	0.9791478053836911	0.9887614540848269	21	1	0	0	1	0	5	7
RPL4P6	1.9042030557751781	2.5265288993107093	4.3162572130591945	0.9558354935551521	1.0204150634418965	0.03531770087535909	0.7394064282645293	0.8246590045662509	0.8701796352742899	7	1	5	10	0	9	3	8
MFSD5	2.520165121709874	3.091348711482716	7.249043161207146	0.9555749979614148	1.1003448843352939	0.05396172652422342	0.7265448493275516	0.7692322371723217	0.7816190630591958	15	0	11	10	2	17	10	6
SNRPB2	4.976030273152284	5.160858731168112	37.90019029695471	0.9554021148479519	0.6886594393814354	0.062011844100222244	0.5578667348980988	0.775178805853846	0.8501641888451862	27	23	33	50	20	60	33	50
EFHC1	2.772542427620546	3.4713366148924405	9.8340193669532745	0.9547599367814439	0.5772128208275058	0.022173657688362297	0.7569574320002284	0.9135402122002843	0.9479049632940885	7	0	39	12	3	5	20	15
NREP	3.9512866050645608	4.307482976044468	19.556940726652982	0.9545164238332408	0.7441772957989446	0.04842554204832667	0.6939975402350398	0.8224385529844168	0.870790744845748	38	9	7	48	3	24	16	41
ATP5G2	5.623616553445626	5.774445286682412	58.45657235027355	0.9544285284498815	0.6720340463540032	0.07669893014321269	0.4974608696168125	0.7464157614188588	0.8126230077218791	102	32	52	33	33	71	76	77
FBF1	2.155101735893462	2.7367083008404496	5.160345199422969	0.9543380799690603	0.9074848256997474	0.03720433194429475	0.7265448493275516	0.8319266236633989	0.878650865528008	11	1	7	11	0	4	10	10
DTNB	3.6788042898469007	3.930840675741576	15.35821546696343	0.9542568166614448	0.6689059441252222	0.04373516185121178	0.6224272011007024	0.8369672085732868	0.8865101186703346	12	4	20	14	14	21	13	24
SNORA73B	8.200349166939247	8.408812663932746	370.1449618734189	0.9540844462090274	0.5955321882152682	0.05232675360462808	0.5530455249730968	0.8261341850421208	0.8865101186703346	277	259	232	345	228	415	472	514
NDUFA12	4.845088033276097	5.020875599665731	33.97726617851244	0.9533696351624495	0.8380826496676176	0.09986085808703045	0.4844963115357989	0.6509850132770054	0.676094455917962	38	10	33	37	24	57	42	36
UQCR11	4.819987710174713	5.020956237121558	33.384881816975685	0.9531355347433065	0.7996153144295916	0.09110167043414646	0.5684169367291092	0.6795061598991553	0.7295787296761961	75	9	15	57	15	46	41	50
RAB17	2.0249715880593295	2.640497683358798	4.793424719581696	0.9530464740112403	0.6791611639754708	0.021738032436972424	0.7627182116531614	0.8992381660497667	0.9449665634573253	19	1	1	8	1	7	4	9
RPL26L1	3.0528219691978506	3.7321208768119	12.049346051385182	0.9527745068897678	0.7727760376848721	0.03273746943932608	0.7501638318792797	0.8650135650378057	0.9028988934416868	42	1	4	31	1	27	11	12
CHMP4BP1	1.9484874172568023	2.6252073433718186	4.646107872303282	0.952703132939301	1.0472924235940257	0.03628919800628669	0.7501638318792797	0.8214647790948558	0.8643140029186918	14	1	5	6	0	2	10	11
SRP54-AS1	1.3865610527889443	2.2550125083591954	3.1179097853105424	0.9526217907329432	1.1742517770357677	0.028979535871801243	0.7721811309697858	0.8246590045662509	0.8737625816251007	6	0	4	7	0	1	5	11
ACOX2	2.3873576571664743	2.910763852441663	6.2263003096763185	0.9524295257428255	0.9225537062939344	0.04360218933153294	0.7251496279858572	0.8247037803206339	0.8602906040809523	13	0	6	11	3	9	5	14
ELOF1	2.7616010734011924	3.282417145614705	8.595084126317879	0.9511155182052935	0.6731522719108729	0.034235319694798566	0.7288002796465296	0.8815212866632871	0.9163599095093001	18	4	6	22	0	10	11	14
AURKA	1.775088727966086	2.323346252346428	3.8577803776738326	0.9507091740489517	0.9860579462936555	0.02966170096226541	0.755893744579279	0.8319266236633989	0.8857809507136121	7	2	1	6	1	8	5	3
NDUFB2	4.427161697284517	4.641520444483779	25.625748593107314	0.9501834947539278	0.7500654381684806	0.07363514753261782	0.5527691284260396	0.7553351600259324	0.7943214322063662	44	17	15	40	5	32	32	38
ZNF852	3.0838744523953343	3.475016854346309	9.956065705653302	0.9500495130740132	1.016588821025857	0.07063832265039985	0.6489419230828176	0.7108047066586444	0.7382059693338734	16	2	16	18	1	16	9	21
ACPP	1.6408815977504225	2.273800085096179	3.5217908959912507	0.9496934366054937	0.9044749476301434	0.025935387744805017	0.7524985651278053	0.8600834522807334	0.9139983672517683	10	2	4	2	0	5	7	3
SEC14L2	2.6354297960829025	3.4240384858172837	10.09563666246418	0.9494515167922736	0.21213934147915203	0.004929839412806024	0.8134700435716778	0.9791478053836911	0.9900688364323167	3	7	2	42	2	4	22	7
CYP4F3	1.6367117731321188	2.407340566714852	3.6215335259470227	0.9490137610799103	0.8177126278408983	0.023440532341398156	0.755893744579279	0.8824679795986349	0.930644596028639	13	0	4	7	0	5	3	9
SAMM50	3.9404210019745136	4.228242135992612	18.17343243381238	0.9487208823655371	1.0135755233116686	0.10400840524619982	0.5756255619015069	0.6314359379762705	0.6085711740869932	45	3	15	28	5	27	17	39
C2	4.727259301313208	4.974226959270666	33.63858021966964	0.9485771153325502	0.4525713952315677	0.025442597350611336	0.5901409872011426	0.9015921140516928	0.9580412451465514	29	33	22	33	14	28	30	61
ERO1LB	3.7601156156724787	4.068217998544094	16.689876040045142	0.9482175715801457	0.6624125061458007	0.04139016891486148	0.6840502493225143	0.8441151994825679	0.897526345031344	9	11	33	23	3	11	26	29
LRRN4	1.9767059871388788	3.2657275532383534	9.416898610750426	0.9481682360703338	-0.7657885382322831	-0.014021263047472527	0.8714974345683975	0.9239212717276148	0.9479049632940885	4	13	40	0	0	8	7	3
CD248	6.050325065109894	6.446678842153553	92.80511893074453	0.9476882110032533	0.28862467411546555	0.015437316765292761	0.7507624873486596	0.9510763370625476	0.9748426156258029	394	50	13	112	25	77	114	129
TBC1D13	3.3570221847027546	3.968408944327883	14.648407450949163	0.9475658500418315	0.6021653036230491	0.03121515434053678	0.7480646091798288	0.8927277182435642	0.9307512463942814	59	5	9	25	0	12	20	28
SYTL5	0.9283257407758536	2.0735884806599483	2.848345479990437	0.9471381456049915	0.7145103886847348	0.010217812365094153	0.8619920987922308	0.928361615187122	0.967814608986391	0	1	1	11	1	0	6	6
OSMR-AS1	1.0452043265434678	1.9126476450743588	2.1407217006157246	0.9460532902876695	0.558549423311243	0.010795168809573891	0.7791124464164144	0.9407883517926798	0.9698408308810381	1	0	6	7	0	3	3	3
PALM3	2.154374078389982	3.011555096542958	7.773257345195557	0.9453275403869991	-0.2584156993586719	-0.007911762330878697	0.8455239463566737	0.9777181721740351	0.9819992286660378	25	11	5	0	1	8	5	6
VANGL1	3.3517629549805203	3.7583985435288274	12.79451922087119	0.9452246291252161	0.7676257442950328	0.04082996837223323	0.723404013726662	0.8319266236633989	0.8828520260483689	47	4	4	13	4	23	10	19
RCCD1	3.294630170771092	3.6651329378892736	11.663489975064214	0.9449129966656568	0.8212863369684598	0.05098268866004545	0.6680077354389227	0.8012727772705593	0.853268968499155	43	3	7	14	2	14	19	17
RNY3	4.73042853792065	5.420072217842	48.06255600732086	0.9447578615734915	-0.6257568904526567	-0.024453602627074127	0.7675342985493355	0.9135402122002843	0.9242912956848403	11	69	30	16	41	40	30	28
HEY1	2.7903802318507194	3.381673200649004	9.52864605868468	0.9438500659967035	0.9305990451625125	0.04314617701422483	0.7480646091798288	0.8281748790707983	0.8599302918931173	17	0	18	6	6	22	6	12
ADAM12	4.390315972968747	4.934094633494012	31.364936355139225	0.9423806990188351	0.9931328900251688	0.04919343831977138	0.7772649675739992	0.7741807730800327	0.8289336494692239	82	12	6	34	12	6	57	82
GPX8	3.9900095287245634	4.341533383115062	19.657821893418006	0.941564181648802	0.7943509543009308	0.05936063713631295	0.64548234601223	0.7813969356524384	0.8294384488028843	52	3	10	49	4	23	29	32
RP1-283E3.8	2.0126321966838043	2.6232325319334455	4.736550564521146	0.9405463927477894	1.1105554046799582	0.04148744121626041	0.7363968760717047	0.794278794993368	0.8344147141967789	10	0	7	7	1	12	5	5
HIST2H2BF	4.570929776442405	4.845428820140638	29.08252753116839	0.9403394339532922	0.8543167910637939	0.08336855104351622	0.5774853778795799	0.691128619867324	0.7359215089211663	52	10	19	72	4	45	39	38
CTBP1-AS	1.5958224554317815	2.2693026561446676	3.3806418735535804	0.9401396396640788	0.9070706540930283	0.02484729222273289	0.7545199269721363	0.8617346003137281	0.9163787625129309	4	1	10	3	0	4	8	3
HVCN1	2.7636066942231072	3.15693918771472	8.734276519108708	0.9398043168754131	0.47090419520751153	0.01620435075447932	0.7551522902187309	0.9289584999957892	0.9665315671765078	3	6	10	7	7	4	15	11
HELB	4.821340998468728	5.011776980465286	32.99788546376051	0.9396368667962326	0.937599185026509	0.14647076117984778	0.48529083182405236	0.5648859712113588	0.5439726262432781	34	9	64	47	9	30	62	53
RP11-425L10.1	2.107024358916287	2.6368764381215337	5.63004602132411	0.9394970348040618	0.3114821524108319	0.00728284304326761	0.7830677713293692	0.9646368823028654	0.9858727013787711	4	2	1	9	7	5	4	9
RP11-430H12.2	0.28268724263278666	1.6577725348768948	1.5996441020246768	0.9392962437770046	1.1452304375454014	0.012087278659586897	0.8458078825264662	0.8884193542933124	NA	1	0	0	7	0	2	6	0
HIST1H1D	4.2053790144795276	4.480291160237173	22.44606179491589	0.9386631000602056	0.6921152360282342	0.05455061587909867	0.6354592995421132	0.8134365388828299	0.8646702875497927	14	3	40	41	14	26	23	41
HIST1H2BK	4.545894109055332	4.816192545944098	28.591056815011843	0.9383527778951714	0.8940581335763297	0.09740288134674867	0.5667630265994685	0.6531851887028033	0.6689560666788474	44	12	26	62	3	39	49	33
LINC00921	1.7496084748455027	2.744406008790691	5.0704607055935345	0.9382253054133153	0.8561665591331802	0.021851154925964768	0.8016128037271774	0.8899697219305157	0.930644596028639	5	0	20	6	0	1	13	10
RPL18AP3	2.1680945241681746	2.597002438808492	5.259869358092004	0.9379610421408828	0.7779874693135601	0.027857790827369257	0.7316410276676528	0.8745017601709335	0.9163599095093001	6	5	3	6	1	8	4	8
ENPP2	5.573515603611333	5.845400409232926	61.56136635161567	0.9379239978733	0.7283080894530531	0.05262600182320864	0.6298969379796036	0.7973194334207109	0.8670249489594357	109	29	29	41	43	123	52	56
SLC27A3	4.464347231723382	4.6306743674539765	24.893375964945452	0.9378833057677434	0.9821462472874982	0.2811093285669093	0.4379794095535006	0.4964471706923607	0.4000727357857212	48	6	33	29	8	33	36	41
BMS1P4	0.622995495691673	1.6879729556555254	1.5559156962082288	0.9377433503423889	0.575880032109836	0.008507764743359647	0.8100118191515717	0.9451409273164205	NA	6	0	0	5	0	2	1	4
VEPH1	4.547102383463406	4.87353516903208	30.910983290382664	0.9377101412745853	0.285251108810178	0.012939916564220671	0.723404013726662	0.9513500632034587	0.9819992286660378	91	20	10	13	20	36	28	37
NR1H3	4.639452791662787	4.778615751515696	28.369187288174796	0.9374083351496098	0.8426916244029728	0.13107040423251573	0.4770235054867218	0.6243296852770838	0.5919696516852124	33	13	25	42	12	39	42	34
RP11-4B16.1	2.0459646677235885	2.864054274100423	6.247234098640623	0.9360513408988027	-0.2604412346779703	-0.007201622922639036	0.8621472079949245	0.9764854726589066	0.9824080596577094	0	2	28	6	4	3	6	8
BAK1	3.016898393433813	3.5502342834042686	10.584163278435456	0.9359022350820815	0.7668758267218742	0.04426770101198821	0.7316410276676528	0.8434943508556777	0.875564264009668	24	4	10	24	0	8	15	23
ARMC7	3.0008208019045792	3.3805140472315167	9.357186927926751	0.9358460855623831	0.9752330231054057	0.061292661347498445	0.6698215911771878	0.7486662583039008	0.7815391338837164	26	3	12	8	1	17	13	11
SLC16A1-AS1	2.678915002463916	3.2604865343506026	8.216653653653237	0.9356641822463824	0.6545807022023886	0.030082685981709018	0.7373006959068903	0.889025135761485	0.9300017912984209	16	2	7	27	0	11	9	14
NCAPD3	3.9958211683501026	4.586137600430371	23.841297158597378	0.9356458537651224	0.5653578945162063	0.032917620616471945	0.7441212045969388	0.8923550242588314	0.9316928936162134	96	11	23	25	0	31	28	33
ZNF775	2.0720571175441354	2.9474194723297247	6.206190835901306	0.9352923729684078	1.151521163931346	0.036083395116677984	0.7990948953630344	0.8134365388828299	0.8530674164456127	18	1	12	3	0	1	15	16
RAB27B	5.41536108539969	5.750231901518145	57.75736558693555	0.9347944420057239	0.27141412843386903	0.012687901987039979	0.7058945543400839	0.9528691861341138	0.9819992286660378	43	19	17	121	59	69	64	54
RARG	3.4020393024835185	3.75734696292805	12.501129705921183	0.9345571228789922	0.9057706611162576	0.07030424043702505	0.6327771040339618	0.7443444962979554	0.7638295350125878	36	1	12	18	4	15	16	25
MIF	3.1168849797085736	3.5831447880030165	10.95146703775353	0.9341302086617305	0.5481409743663375	0.025048379558005804	0.7329738525129025	0.9073172711555888	0.9471572336142929	52	4	9	4	2	11	13	19
RWDD2B	3.3364247004833087	3.6834158043215344	12.057314615963325	0.9335619882147169	0.7770779328286873	0.04746177076552538	0.7064071509145583	0.8215125156871325	0.8663706010117361	28	3	4	24	5	13	11	27
HMGCL	3.948154366787591	4.17707545846739	18.58360803492404	0.9333895170819891	0.44460653150792034	0.027419113644055644	0.6941376622762595	0.9074321437211232	0.9523203241190208	8	9	20	30	14	17	23	25
FRK	4.370865636968284	4.577435029023991	24.871041790530214	0.932955950584899	0.642299322835308	0.0503759655869667	0.6087426366651204	0.8246590045662509	0.8806220638645218	33	16	12	31	13	17	41	37
KAL1	3.874613646368895	4.225311100842412	18.45168266031048	0.9329261885086965	0.8528910668856424	0.05584651622686289	0.7058945543400839	0.7789586107610093	0.826932653650635	55	6	6	24	6	19	42	16
PARP16	2.958873515631469	3.4764594477450292	11.036772622945502	0.9326891805886922	0.3908381245070262	0.012153686683397346	0.743020251209665	0.9480800535528888	0.9753197411065034	22	1	7	4	15	16	11	9
ST3GAL4-AS1	1.9175058131671974	2.4552300195065873	4.1451942478962325	0.9324342603499518	0.8732280292511903	0.028111811700977832	0.7480646091798288	0.8515573252128436	0.9111738775444506	3	1	4	12	1	7	3	8
RP4-717I23.3	4.527939377535331	4.794346038739041	27.801034189718305	0.9323883882333363	1.0397730735911537	0.14748554615032594	0.521347367439434	0.5616965401564141	0.5128800168648596	47	5	38	51	5	25	60	43
PSMD10P1	1.6634531284556502	2.3272026108187367	3.5534319117907063	0.9323158331973881	0.9615209283039673	0.0280246905816505	0.7508114003528573	0.8459589900444917	0.897526345031344	12	1	4	3	0	8	3	5
MET	5.667731357648558	6.063606556780746	70.45085227288719	0.931967859646152	0.31793834087645056	0.017631359550295076	0.7106144100282015	0.9451409273164205	0.9720863937311077	50	27	27	313	16	75	88	80
FCN3	6.021481726203795	6.333181488562556	85.45143995495647	0.9319343673569127	0.6565408990370654	0.04741724852697646	0.6610738745621484	0.8298416464381125	0.8845244843759777	51	22	298	71	26	54	149	141
AIM1	6.438148724760846	6.598892484179197	103.6031249415038	0.931679370539592	0.7896645825840082	0.11177373704579716	0.49969807963154567	0.6395495981121329	0.6718432448131724	75	52	130	196	28	144	102	177
URM1	4.042071978554972	4.227356177932197	18.81579703569048	0.9316227017036568	0.7641652069528727	0.07617995695237322	0.5822191439105885	0.7471665509835604	0.7794324736207715	39	8	23	10	9	21	23	32
RNF212	0.8786848280982191	2.0984177834613718	2.649410452466087	0.9314881182196285	1.365002381440622	0.022621139340432025	0.8322422193160065	0.8284639752866968	0.8796098199223409	11	0	1	2	0	0	10	5
VDR	5.415386069498699	5.620372704804747	52.064116630396136	0.9313408531741939	0.7394963972586771	0.0789585122631873	0.5020044978179907	0.7317481079724472	0.7856143640295993	58	37	55	80	8	47	85	77
EFNA1	4.434403011578877	4.674598014139626	25.53291031334341	0.9310227648209689	0.9076838660855862	0.1093684616151106	0.5476910669504912	0.6364038872431729	0.6328711734788744	53	4	19	51	9	28	32	53
SNORA49	5.73737727130455	6.054815155257853	72.70359883322752	0.9309253416538563	0.16751355527314912	0.004980815333437566	0.6676082592710121	0.9751943308772618	0.9915975102442639	41	57	51	45	68	61	95	69
CD84	5.755829219908484	6.027940909467488	71.12965590574846	0.9308618638225039	0.27456655798025364	0.012705173759406793	0.6169166513450004	0.9478450664412994	0.9819992286660378	71	69	52	33	43	78	69	83
SLC35E2B	5.251878523386019	5.454203193713439	45.21215665895633	0.9304124234739886	0.9748329429034872	0.22292588470641184	0.4602483252623779	0.5239385511635973	0.4386631609937959	81	7	51	87	13	44	80	79
SIRPB2	3.4695914823866816	3.957490903435844	15.498944538747836	0.9304078899211652	0.41656089032751553	0.016393559396749226	0.7493153209745789	0.9341529951903447	0.9698408308810381	6	14	29	26	1	8	19	29
RALGPS2	3.729590391777954	4.070737855022732	16.16931873915722	0.9303542146708367	0.7101656352725363	0.04729655716237022	0.6731363367015784	0.8281748790707983	0.8765570752392928	11	2	45	25	6	14	25	28
PPIE	4.281447210217326	4.504164558072249	22.925839144176948	0.9302680197025418	0.781513587584109	0.07323384421128243	0.6137292970303586	0.7464157614188588	0.7860690192170234	42	7	10	43	11	34	22	37
TIMM8B	4.152902945149369	4.341140876000239	20.459035660731963	0.9302524717186755	0.9228698360587472	0.11868693928283601	0.5165130776119288	0.6314359379762705	0.5919696516852124	31	11	20	25	5	35	23	27
ATP13A2	4.342265187504096	4.7729158612619536	27.025481214145817	0.9295359456246082	0.8650648831045569	0.06267465456412627	0.6680077354389227	0.7692322371723217	0.7964797151290163	102	5	23	38	2	21	40	61
PRORSD1P	1.337337828497483	2.115521179574744	2.7181049815531138	0.9293164389680445	0.7415107193205122	0.01758652252228997	0.7627182116531614	0.9069977690407071	0.9479049632940885	3	0	5	9	0	5	3	4
P3H1	4.676352709462766	5.035111394330108	33.031657345231245	0.9290576898209004	0.9834587793620416	0.09245308462259623	0.6122358418037207	0.6468260709211555	0.6533440667659549	101	7	44	36	3	23	62	68
LDLRAD4	4.1316500982397715	4.35648294672296	20.629175992246633	0.9283806622350164	0.716556198585838	0.05935582688936945	0.607133471091953	0.7913902089465057	0.8486460759577052	24	10	49	12	6	21	33	28
RAD52	3.6006147739052445	3.8661608867902575	13.858648703509894	0.9274784238097489	0.9168468388955536	0.0871605379927134	0.5842953046716065	0.6837971573184349	0.6932825441086226	33	2	12	19	6	17	17	27
POP5	2.585142914716483	3.0790889023947	7.040524132615696	0.927214664780495	0.9951303077838689	0.048315974368543284	0.7133107629557793	0.7800303046530453	0.828953125158375	16	1	6	15	1	5	9	20
DCAF4	2.2623368582644146	2.7312690345342023	5.262322289835954	0.9267819902942883	0.872759560982453	0.03604327798835028	0.7185800308445333	0.8308259456610665	0.882973944236041	16	1	3	9	1	8	8	7
MDGA1	1.9531238028402227	2.720276887848643	4.995496265488238	0.925563414388025	0.7937873072534145	0.024533537125606266	0.7830677713293692	0.8832562448437542	0.9300017912984209	18	0	2	11	1	2	10	11
SEC22A	2.8098594283192604	3.1834416655739393	8.173503035900506	0.9255523104972295	1.0081919848512355	0.05605480420604434	0.7064071509145583	0.7619315381025691	0.7856143640295993	16	4	10	5	2	4	16	17
GINS4	1.37321211659473	2.253951893082318	3.671278399366189	0.9249210717622286	0.8313254787023464	0.016265891128512573	0.8198994038129492	0.9069399353144479	0.9479049632940885	2	3	1	10	0	8	5	1
ZNF229	1.5543968846707141	2.200949149230571	3.130507193596823	0.924906576969569	0.9461231313782432	0.026361118089379198	0.7505990645765456	0.8510318607120206	0.9069890282494197	7	0	2	7	1	6	5	3
WBP1	2.0508361443967877	2.6358702076271427	4.856583674327797	0.9245387893004863	0.9738240071605156	0.0362630172241507	0.7480646091798288	0.8293968891611625	0.8715220080734615	7	0	11	5	2	9	3	10
FAM46C	5.759272427007899	6.067185960394077	70.3523687340734	0.9241140561015749	0.9761320885608393	0.1034738513608202	0.607133471091953	0.6314359379762705	0.6196777655017031	99	24	94	144	6	41	131	149
FCGR3A	7.00084374596603	7.663943299100082	223.72394700273776	0.9236671434977354	-0.2696899102561443	-0.007076917536861631	0.7490348699910246	0.9669704927576369	0.9819992286660378	55	372	250	127	37	211	180	182
OMG	3.928051161267229	4.336837094634665	22.054763821010724	0.9235075094997381	-0.02824443167668293	-0.006052694384228771	0.7397690479413578	0.9975610800428344	0.9900688364323167	9	21	19	10	21	21	24	14
NCKAP1L	6.743019837513498	6.943867988983157	133.67292765335833	0.9232258069925011	0.5204399416602685	0.04234461113854493	0.558479605998749	0.8510318607120206	0.9242912956848403	93	112	164	97	57	157	146	184
TDO2	2.63083199883986	3.2929117310644083	9.159040820063026	0.9232052346221953	0.15319212611731708	0.004230773357588937	0.8482259053009397	0.982509224364865	0.9905903965004156	25	3	0	18	7	13	9	6
MRPS28	2.0750058563852174	2.6376496077298484	4.803418785737031	0.9231956642932923	0.9966598225430459	0.03994785219348992	0.7373538219530682	0.819117423058159	0.8602906040809523	9	0	7	7	2	3	7	13
MB21D2	1.7253945041409091	2.205514199094495	3.30145808111657	0.9230500616235209	1.082758945602847	0.0350752148021915	0.7251496279858572	0.7933415756899329	0.86143217535884	6	1	4	3	1	6	3	6
C12orf45	3.312964591684048	3.5641483731126358	11.213571968694874	0.9224337483541214	0.9360565365642393	0.07449083146995739	0.6255528669368682	0.7187004539200598	0.7289963597199824	14	3	10	17	6	17	9	22
CRNKL1	5.654856348005088	5.780789397087559	57.52617645804029	0.9222643372100338	0.9629914232721102	0.6451022721835467	0.33545991938860226	0.3650102753029079	0.21956679096213386	110	15	68	81	17	75	89	87
EPHX2	2.1485796239285144	2.7074158794613727	5.361598614026726	0.9214419097218042	0.37487293872489297	0.011408008297325125	0.7923504112758766	0.9529049848853123	0.9751830776231146	1	1	8	17	3	5	8	6
RP11-750H9.5	2.19492662073778	2.97597314538769	8.05731343242353	0.921361080593115	0.16211017248023937	-6.004968932854512e-4	0.8346521391853161	0.984256125947396	0.9976044585398781	3	10	6	1	6	1	8	15
VRK1	2.2778721502502397	2.6839869180530496	5.719595783790552	0.9204956919166453	0.6456412744936145	0.022857611745232112	0.7480646091798288	0.9012125623717325	0.9414204689464021	4	5	9	3	2	4	10	7
ZNF354C	3.095797994018059	3.5050389425402377	10.386222150957963	0.9202511930113608	1.0881667438847897	0.07011058244774059	0.6960435131674921	0.6901341876974095	0.7068136370172173	14	3	20	13	1	15	24	8
C19orf53	5.822897446501011	5.954901038258552	65.27390220916472	0.9196306871774209	0.9434066651988505	0.5332387499922201	0.3799270795380533	0.4267685146908468	0.32120701167328425	116	22	61	105	18	101	72	108
HIST1H1C	6.2363745208623875	6.412134351433309	90.53967601562428	0.9195878291197884	0.8669802931700306	0.15248948602675017	0.4606512090849426	0.5890963921795245	0.5561863131629328	152	13	90	126	55	142	126	105
FKBP2	4.752267683784129	4.970101413840922	32.33667673598718	0.9187581999415343	0.7788516768647141	0.08383053997714715	0.5476910669504912	0.7187004539200598	0.7576070734725762	75	5	34	24	22	46	42	42
ABHD3	4.790167451814557	4.971807342170467	32.1356524819378	0.9187532189896545	0.9028563626383824	0.17560018428428614	0.4707181506120755	0.576512685728965	0.5134412574382002	49	5	43	42	17	34	40	66
CLN3	3.6160970368999905	3.970403813994112	14.853937223497645	0.9184155864509053	0.958485375089858	0.0682031788125961	0.6680077354389227	0.71951521818992	0.7585089695032631	46	3	18	10	4	12	16	41
CSTF1	3.4453686548000393	3.7162919810872657	12.887299820624067	0.9178473308503771	0.8200117849938403	0.05636217396005396	0.6637216034910594	0.7933415756899329	0.8286146347503821	11	9	16	16	3	19	9	24
RP4-724E16.2	2.7982519772323737	3.18326589924695	8.848320572530255	0.9176312662984215	0.36977376917493626	0.012879584016919455	0.7493153209745789	0.9480800535528888	0.9742099392294851	4	9	5	16	3	7	13	9
TNFAIP8L2	1.2594098915349161	2.298557426508909	4.310630995324034	0.9174847522377758	0.9161171481795158	0.012461966870743971	0.8334195703034795	0.9074321437211232	0.9589462424309738	1	6	2	4	0	12	1	2
RP11-235E17.6	0.6552431429551115	1.8504406123210062	1.9183446400725357	0.9166243740567336	0.624105935429931	0.008865380503335739	0.8322341982015405	0.9426804558820178	0.9698408308810381	4	0	0	9	0	1	1	7
HMGN3	4.95088783149166	5.164983400169986	38.45694958440212	0.9165433371360203	0.4975082974731817	0.03325749795660231	0.5928677006647152	0.8795275578863062	0.9410495034145131	41	32	21	38	20	54	40	39
MYO5A	6.395675430930576	6.52204718178508	98.15951755952428	0.9155864067299845	0.8732240364762011	0.27228697594317613	0.3892881068219897	0.5187615076931182	0.4373232751005964	184	49	85	111	28	156	126	122
ROMO1	3.028141977313188	3.3741161692252892	9.81195753605939	0.9150959043383047	0.5896461325538422	0.02973844873778313	0.7480646091798288	0.8904838590999917	0.9362826779970257	21	4	2	15	6	14	11	11
IL32	5.447490209926288	5.626536448769564	51.4340329038361	0.9141875410149854	0.8302413797511701	0.12245393243653527	0.505984996678738	0.6246526089440839	0.6306826068236192	44	11	94	104	16	62	69	86
EIF3L	5.997590762404905	6.106037904272419	72.92681920571289	0.9140701428789054	0.8915145807952619	0.5144249725856997	0.3523463852096078	0.43197204374804643	0.32120701167328425	130	24	102	64	29	75	101	138
ARF5	4.074491667309004	4.463791528957683	21.852336821449768	0.9139731588829082	0.8566876780390917	0.06905526776477892	0.6767665561920125	0.758661990795039	0.78413454555383455	59	10	22	28	1	15	36	45
FYB	7.555440108726202	7.770399127500105	237.1342324997966	0.9129232714313753	0.5666301702735842	0.04766497078852653	0.5981107259991526	0.8319266236633989	0.9042750426396111	152	174	430	144	90	312	284	280
S100A14	4.1783894182727375	4.969541699860133	31.99948756250772	0.9127324538127747	-0.45258060264166544	-0.01489596886789995	0.8540332001383351	0.9416814427546111	0.965923772396344	36	15	1	179	9	22	24	34
ANKRD36	5.813261173179275	6.154106472625055	74.13189858316682	0.912611297229684	0.8363914735273689	0.07552958163606267	0.6122358418037207	0.7343558448163044	0.7622875617150512	250	7	81	132	10	70	110	143
EPHB3	2.296769457831116	2.957457748373236	6.190290317956254	0.9123400974453858	0.7159344914485667	0.027416308541796823	0.752473433268638	0.8853654995697854	0.9300017912984209	26	0	5	10	1	5	13	9
CEACAM1	4.099321276920939	4.384251553451792	20.7348183855754	0.9114534984910373	0.639271172554386	0.04560469072681505	0.6544789404761692	0.8322425257115029	0.8865101186703346	16	4	18	65	9	26	28	27
TMEM206	2.8724578349093224	3.241248296909752	8.20867979202454	0.9113072283065234	0.9117073441914317	0.05651183372434831	0.6680077354389227	0.7696796998190213	0.8154623645621116	15	1	18	9	2	10	10	17
PRKCQ-AS1	1.1597347105313938	1.9981690039090825	2.776361420905999	0.9111906722677832	0.6856772834309521	0.01163869131830363	0.8439915599386432	0.9236705457651657	0.965923772396344	0	1	4	5	2	2	1	8
ANKRD20A5P	1.2082235006883912	1.9711558973113705	2.2770328371907826	0.9111779617199101	0.8600372419395442	0.01951043620732511	0.7566926737601557	0.8815212866632871	0.9364205276454023	5	0	3	6	0	2	4	5
MROH6	2.41826113064789	2.9891978613701187	6.4409566784173	0.9109669080588104	0.7685984033757232	0.03494391587349751	0.7371653872059896	0.8599847528943291	0.9028988934416868	18	1	8	14	0	8	11	9
RECQL5	4.0148499061782355	4.282260028074884	19.02686196480481	0.910722041330478	0.9796292113984962	0.1043942252785102	0.5824596650767019	0.6364038872431729	0.6168678043418367	32	3	18	36	7	21	18	48
SLC5A6	3.219780165382869	3.8843179103620495	13.536162381034657	0.9097517979034158	0.7245254679399142	0.03649346192835307	0.7508114003528573	0.8657763621629214	0.8977740172675146	34	0	12	41	2	24	10	23
CTB-113P19.1	1.764477615767772	2.5900252417927367	4.461508383354599	0.9092547324263366	0.27428617756682366	0.0072073238578068645	0.7947359959540997	0.9745112076416268	0.9850811970061272	8	0	22	1	1	6	5	5
RNASE1	7.239178487331147	7.446667522528096	188.95595072331434	0.9092513000965899	0.5683514630599502	0.04939014651245246	0.607133471091953	0.8319266236633989	0.8976179003032361	113	119	115	353	93	260	216	221
CENPC	5.694957295766138	5.821390096389623	59.76819313631992	0.9090044969143292	0.7795456791727876	0.13927465808998737	0.4624936863372106	0.6111459731705838	0.60561328027746	68	22	47	113	28	69	70	106
YIPF5	5.1915707070610795	5.3271835142046555	41.98241963696033	0.9088286662959921	0.7734154861798191	0.12593845083024258	0.48138158724429303	0.6364038872431729	0.63512917801394	64	13	28	70	23	51	55	64
CTSD	9.0026966225182	9.24230496240985	658.683751670898	0.9085879683708497	0.7193247360678908	0.0635949030016708	0.6022880892415592	0.7813969356524384	0.8462489497948009	628	439	320	681	353	1184	606	745
CSRNP3	1.5019614591319597	2.055610170965582	2.8049904136022503	0.9083991737611212	0.848579150480673	0.022556946390244297	0.7547194463908576	0.8647989163062777	0.9300017912984209	7	1	1	4	1	3	4	5
ABO	6.028570638329443	6.261295447538946	82.62912886677226	0.9082744118065182	0.7326189116342806	0.061426340375192186	0.5757252577451336	0.7692322371723217	0.8470478561748643	77	64	59	99	27	147	101	64
TOR1A	3.787354657812116	4.318695197321505	19.306981507520362	0.908192172496292	0.6769337441727395	0.047854382378616556	0.7317927893920374	0.8510318607120206	0.8806220638645218	48	0	18	45	8	21	22	37
TBC1D16	6.356334730228173	6.549045208615579	98.81803163628253	0.9080749964039416	0.8573409497630363	0.1364321679948623	0.49300046481573867	0.60901106159471885	0.5919696516852124	272	22	85	183	18	121	127	175
ATAT1	3.329958725707365	3.7229009895950633	12.826149071019318	0.9079371591538016	0.5342239426686957	0.027367969073926926	0.7131579511078063	0.9031269988172769	0.9458014309939372	15	10	7	32	1	16	14	17
SLC46A3	3.5293483569699995	3.815575707240244	14.392820034680431	0.9078084548583207	0.7179182944657334	0.03816893275800331	0.7008583148491403	0.841980344793696	0.8959748484272864	10	11	12	14	7	27	14	11
CTD-2537I9.12	2.699659785108279	3.139592366470192	8.494848246850852	0.9078030694043427	0.1841252863103828	0.0049471021898911316	0.7923504112758766	0.9791478053836911	0.990542399310461	8	6	18	1	6	8	8	10
EPHA3	2.1790423031495223	2.7401808466046713	5.670833245260166	0.9077538691394907	0.609383063567094	0.02162783938318708	0.7547194463908576	0.9124800179834791	0.9479049632940885	13	0	5	4	6	4	7	11
DCTPP1	2.0138995303641987	2.722301166153225	5.391266387191674	0.9065627194861775	1.4146691427376181	0.04553374172530617	0.779803514230505	0.7236480449949583	0.7529625579780512	10	1	9	2	1	18	2	6
NAIP	3.9631424156809136	4.382125868463323	21.17887126516621	0.9065448511210659	0.2990892157206806	0.012331426035350364	0.7651681857641919	0.9535608908066889	0.9819992286660378	20	11	70	4	9	24	13	35
RP5-821D11.7	1.5633516189317962	2.250802731515515	3.3693201446613004	0.9064423969145325	0.5110790625841366	0.012605084157400333	0.7923504112758766	0.9407883517926798	0.9698408308810381	1	0	8	8	2	4	3	6
SFXN2	2.8303226751348527	3.1834876254146254	7.973251708359172	0.9047760922923175	0.9543501854986322	0.060160411809752505	0.6784229911479654	0.7585406901838712	0.7856143640295993	12	3	10	14	1	6	15	15
C11orf49	3.880757112573338	4.228163760202459	18.110002126157983	0.9045041729797946	0.907963003607715	0.09033948643218492	0.6264256421709997	0.6938561422523631	0.6927945671828362	38	5	27	31	1	28	24	27
SMAD1	3.7182432278305093	3.9675195682303563	15.262958176754491	0.9044240777657216	1.0596030182260312	0.10441272040340309	0.607133471091953	0.6231031883243568	0.5869030303379612	19	5	22	17	5	31	11	25
CCT3	6.806675956642104	6.932929255631096	130.26617343815485	0.9042439035501048	0.8801615035319624	0.3729742202394352	0.3935891166346592	0.4887668568086452	0.3933244693526042	282	41	102	220	36	191	157	201
RP4-773N10.4	2.044143778627788	2.5642264772591092	4.534458743307153	0.9041615681603212	1.0508277560205377	0.038572741113387585	0.7373006959068903	0.7956335495865863	0.8588672235837186	5	1	10	5	1	3	5	14
KLHDC3	3.6698384536938873	3.9695999986301365	15.07172199896079	0.9038714263626022	0.8724912291796385	0.08778645975821575	0.6117111387906613	0.7248710672853579	0.7101367844181385	29	1	20	20	8	22	20	22
KB-431C1.5	1.8780317108198876	2.6062249933143176	5.2496902074066405	0.9037638793000771	0.18707587343429635	0.0033922014106907246	0.8015543060572943	0.982083854797053	0.991307880293085	5	0	13	1	7	6	6	4
ZNF671	2.823908349898289	3.350796717244454	8.90804297744084	0.9035299087332129	0.7662948367196248	0.04151844395631182	0.7358569105248914	0.8482782089381093	0.882973944236041	12	0	16	21	3	9	9	21
CELSR1	5.962837126756467	6.1490021393652325	74.73631274244093	0.9029973100897467	0.8989096181301076	0.1627040665426488	0.48414373434104385	0.5682198605578823	0.5355407256126944	139	25	70	152	12	82	140	98
VNN2	3.349079914051794	4.537678799769305	23.382735131534105	0.9016088625711997	-0.7684138940444862	-0.00969467434774524	0.8817470753983606	0.9122722061162923	0.9626908821140645	1	2	146	9	19	12	6	33
SUSD2	6.019324915936936	6.170026225842635	76.27726007283593	0.9015929298859284	0.8564000544355604	0.17994700231117403	0.4541619031291673	0.5616965401564141	0.5248858771432358	173	35	98	67	15	99	122	96
HDAC1	5.690923346799634	5.8127045207532255	59.425066841457195	0.9012939371273557	0.8356468272154793	0.2575449457718158	0.3875547988236075	0.5445304032024955	0.447135850537679	97	32	70	67	14	77	81	87
LRP3	1.7724584260208502	2.7303737792779805	4.978898736216414	0.9011640134330626	0.7196137473361358	0.019346989758813733	0.7989576461851856	0.9109995481535239	0.9430628677424832	27	0	4	5	0	13	3	5
EEF1A1P5	3.9948870147675146	4.307891381608401	21.28335280004076	0.9010077161960585	0.19418602731266066	0.004825297921565735	0.7058945543400839	0.973131723369771	0.991307880293085	16	17	15	11	20	25	14	25
SNORA45B	3.1744015319461045	3.5480476039641258	12.17375545129453	0.9009943175879503	0.06532957649422252	-8.596541613195728e-4	0.7545199269721363	0.9934271436513021	0.9976044585398781	5	8	6	14	14	9	10	16
SNORD116-24	3.1185646672319653	3.589539362364293	12.929989542984126	0.9008314809123114	0.020826935727682676	-0.0034916832950540057	0.7774147286702527	0.9976803508193244	0.9917941995630681	4	14	8	8	11	16	11	7
ZNF235	3.455257887320213	3.704290798441354	12.378539781809701	0.9006955040108213	0.8242562981924665	0.06401269721460666	0.6349811058014547	0.7684135075087206	0.8045611491453644	11	3	27	15	5	19	15	17
SYT8	1.1581562594904251	1.867089940970459	2.218749118137913	0.9006688086936172	1.0252282917634252	0.02215360632154587	0.7658120610702244	0.8459589900444917	0.9163599095093001	6	1	2	2	0	5	2	3
PLCXD3	2.358718123399568	2.955404364696858	6.85891381225948	0.9006249341285998	0.6127511869686164	0.021637010896365542	0.7696113648695494	0.9122722061162923	0.9479049632940885	15	0	9	3	7	10	4	12
CICP14	3.8099727796789007	4.283765077593788	18.579531763956236	0.900530217288554	0.8936492649606731	0.06530992396830754	0.6959295677010475	0.7649005399648835	0.7856143640295993	40	2	37	33	1	14	33	38
OAT	5.4902270793063845	5.609370716129251	51.62484731394642	0.9005147961418908	0.7634196931640365	0.14079838074152162	0.4374795607623641	0.6261538929614449	0.6048479234592117	80	17	54	47	33	51	76	82
PARP8	5.80216179682245	6.042882641280831	69.20179574501705	0.8999420370300842	0.8613623857303794	0.09831240995211393	0.5683297759826813	0.6468260709211555	0.6813348944424867	73	21	170	97	10	53	101	149
SLC35C1	4.136453446717722	4.560570565054599	23.414822440433905	0.8998361115134649	0.7464528470067757	0.0514349219921792	0.7008583148491403	0.8192492215113152	0.8635477869503991	39	9	19	66	1	18	45	35
RRN3P1	3.613799329251696	3.938172591375662	14.560969573158845	0.899469467189545	0.8481976592611764	0.07395296054056998	0.633203184166484	0.7510364778335268	0.7686750829530754	25	1	31	16	6	15	24	24
ATP5G1	3.2199619682049505	3.576617051425551	11.340375858111262	0.8979661866289376	0.7496506559118851	0.04002557469295625	0.7244114435376992	0.8363416564796187	0.8857809507136121	34	3	7	6	7	19	8	18
NEK10	1.8356634320283192	2.9652248660192098	6.729820517129907	0.8975327061153064	-0.29492784108303655	-0.005923555693677816	0.8564225772563108	0.9764854726589066	0.9852350793780235	1	5	38	2	0	2	11	5
ANGEL1	4.940783928920857	5.155828209132039	37.34831842161887	0.89736990995027055	0.7882423849461567	0.07363179523026142	0.607133471091953	0.727158155788073	0.7856143640295993	27	12	43	54	24	22	78	53
UQCC2	4.025474774330172	4.264613673697173	18.935894648672807	0.8970985498642655	0.9326658770849734	0.09789669376777047	0.5901409872011426	0.6459474024803588	0.6533440667659549	33	4	14	37	7	34	19	28
KIF2C	0.9358080382578209	2.051444410208365	3.079883255824612	0.8967261272227998	1.2959021216746494	0.018805364351900434	0.872657968616461	0.8510318607120206	0.9124879665377441	1	1	0	6	2	8	5	0
GLA	3.802265275994235	4.055782899423911	17.196933514223275	0.8965067665751566	0.5020398622223929	0.027908275759360064	0.6658397589162626	0.8990219277290777	0.9471572336142929	15	6	18	12	18	24	18	17
GNB5	3.860602475673809	4.06042801214127	16.86281454535522	0.8960818791799541	0.7214615282884913	0.05970947993747445	0.6122358418037207	0.7983273685998509	0.8401593816810237	21	7	17	14	12	11	25	31
PIK3R2	4.837216904999711	5.0378772827437075	33.884619050260284	0.8958349687688044	0.7860990023158742	0.0897649600296365	0.5636162331056912	0.6877660403063448	0.7400190223398939	91	17	23	38	7	40	55	43
ZNF750	2.1243034147762465	2.7501417724051	5.3536536861719	0.8957484610425162	0.5965213292417666	0.01978196945370602	0.7627182116531614	0.9153046807936089	0.9546087427173167	5	0	20	5	2	9	6	6
ZNF668	1.1022238873690224	1.8963276032377718	2.08208288184096	0.8950260791146674	0.8499205827614659	0.017777143764575697	0.7675342985493355	0.8854361759291607	0.9409602791803364	6	0	5	2	0	3	2	5
ARMCX6	2.5527111803423335	3.0693243511914545	7.358491014567049	0.8944022449475313	0.7549087709185117	0.03573376492669956	0.7480646091798288	0.8684666150062794	0.897526345031344	14	0	7	10	6	6	7	18
SULT1C4	2.4669011614814345	3.162923352015196	7.825633529586062	0.8943784280720879	1.0180549766711322	0.03833080429247351	0.7903090914141422	0.827043424015142	0.8611428201941542	6	0	21	9	3	16	15	3
ELMOD2	4.228996680616501	4.3884231095795645	21.254078155774923	0.8940936611774012	0.7962617680265393	0.09501019309722666	0.5505123418686156	0.6837971573184349	0.6990947639689872	23	11	30	23	8	18	27	43
THADA	5.9626069024447865	6.15791404870725	75.00503170163857	0.8938551471974546	0.8154049989105732	0.1138852457367442	0.5387293382710724	0.6399274352026586	0.6533440667659549	195	13	49	145	25	77	117	123
CEP76	2.796830159564888	3.1194287358720594	7.527882703580909	0.8938384339005413	0.9411310047441375	0.0586465236781713	0.6702471211128596	0.7568416928335591	0.795842780227613	18	2	7	10	2	7	11	16
CETN3	2.7800122608828888	3.256895741045591	8.41128580264225	0.8937568088167716	1.1943354419399732	0.0643644837290758	0.7274933139802877	0.6837971573184349	0.7028402723576612	11	1	15	11	2	19	4	17
BLVRA	5.670094335124085	5.838993629370366	61.37177783059154	0.8931074410754205	0.6476566197656712	0.06383200248067906	0.5456080531631156	0.7745042244827655	0.8590841018194828	84	42	53	43	30	88	50	94
REPS2	4.2166512929054845	4.424799229436003	22.54580749380553	0.8928058162330943	0.48127400009289956	0.03127950231073005	0.6533235259719182	0.8900928460600807	0.9449665634573253	19	16	13	30	14	23	33	22
FAM76B	4.429722511874253	4.6207674735501385	24.796804159303342	0.892525843400501	0.8233979112839457	0.09863164765124546	0.5473731217310086	0.6528339525550335	0.6921411703871243	31	9	56	24	6	25	35	45
EVI2B	6.42282651384866	6.900457107115097	130.40475810545246	0.8919706902409774	-0.12306125149345773	-0.008448659546131141	0.7923504112758766	0.9827157803303774	0.986611169082293	19	96	309	66	103	103	143	117
FAXDC2	5.07738782482088	5.369948259856356	43.09864219921318	0.8898041290192692	0.6531411353761527	0.05492137317821532	0.6117111387906613	0.8175734372235715	0.8712918005404438	57	3	93	38	31	44	65	60
STAG3L1	1.0660355602196492	2.1745594114928664	2.935417198132624	0.8897989361850503	1.5031609454751256	0.028626224654781915	0.8392590045987807	0.7911026921946406	0.8453500769869732	2	0	6	5	0	0	10	7
GLMP	3.9457079447712555	4.2723896858949955	20.31141714822926	0.8886424137869025	0.18987047952406733	0.006220741222222636	0.7329738525129025	0.9735319208264275	0.9902685058063424	34	9	5	18	23	17	23	23
CAMSAP3	2.8277402310795403	3.3725240412169386	8.979178223032136	0.8881527500321117	0.7356622593621491	0.033752594831805656	0.7373006959068903	0.8599847528943291	0.9087632973512066	18	1	6	30	1	6	18	15
AGAP10	1.655970830973683	2.4560827749329674	3.786883670669626	0.8880041448109525	0.79257326059566	0.022541903666046158	0.783721232770439	0.8900928460600807	0.9362826779970257	11	0	4	10	0	2	6	10
CBLN3	0.60911658164308	1.6442304921921693	1.4700935217700195	0.8869398775086789	0.39082801033036574	0.00604389401195118	0.8198994038129492	0.965199662996209	NA	6	0	5	0	0	2	2	2
ZMYM1	3.34632934884136	3.7150592999267213	12.474581774132698	0.8867296771701332	1.0039979968311161	0.06162098573349552	0.7177963952247653	0.7377244423419532	0.7638295350125878	9	4	15	27	3	16	30	8
ZNF92	2.783210669343994	3.093353533667049	7.813246648525687	0.8864063765259461	0.7347596607400559	0.037501335767645576	0.7242078808680387	0.8510318607120206	0.8890226038841458	6	3	6	14	5	9	6	16
FMO5	3.624243334780518	3.999180253064676	15.490438554053643	0.885987399984054	1.1625335396728889	0.08955099177003394	0.6799601246311576	0.6314359379762705	0.6019964336790119	27	6	16	20	2	12	46	14
PARN	5.608517272448079	5.747569240687608	56.67124008107109	0.8859272605848535	0.9217843586117404	0.25690288794341953	0.4538539252907386	0.4964471706923607	0.4226236702394704	81	18	57	75	26	51	121	70
MYO5C	5.805006333819611	6.092168369383901	71.10508328474441	0.8858689356662154	0.7991267101615277	0.08088255780565305	0.590771956106545	0.7236480449949583	0.7585089695032631	159	8	70	192	12	82	108	110
TMEM39B	2.121262111948409	2.5720295867728735	4.5888333329702435	0.8857088969505016	0.8889790773647246	0.03498924024583627	0.726744189768282	0.8281748790707983	0.8833414873089495	12	1	8	3	1	7	7	6
CYSLTR2	0.54754822333061	1.7502336402155976	2.282065857572399	0.8854600465173307	0.8069967906809717	0.007351052932367253	0.8835485866097623	0.9267865202228942	0.9734234823512967	0	2	5	0	1	3	5	0
POSTN	6.656828265697295	7.748964904561867	236.43330121309845	0.8847567585890563	-0.7556736696867491	-0.010979302544656828	0.8247850383174684	0.9109995481535239	0.9580412451465514	328	32	21	71	522	137	74	291
WBP1L	6.0219497818447625	6.134249142718337	74.16030341588032	0.8843380295312759	0.9135132882266465	0.5842732522940403	0.3471641463908957	0.4026166315169025	0.25564059875664724	122	20	118	86	25	74	121	127
PCDHB5	1.5970264994000976	2.227313331544589	3.3401305900157294	0.8842451437183924	0.8962418146952783	0.025119332246037306	0.7696113648695494	0.8643807469756417	0.9166855367222615	3	2	6	5	0	2	4	9
PPFIA3	1.0965879011779551	1.8853068271584195	2.1157798702730695	0.8841253609886427	0.9866970142655798	0.02075669907129899	0.7720665905371152	0.8599847528943291	0.9230773850253748	4	0	3	5	0	5	3	2
RP11-43D4.3	3.042475620313912	3.487573235967631	10.632667558323025	0.8838669736730155	0.4375383454426581	0.017263671542107516	0.7651681857641919	0.9298751097392383	0.9662320711710441	4	2	31	9	8	7	20	11
YAE1D1	2.107024358916287	2.6342987037577132	5.133096193468285	0.8834549019177812	0.6303289692517713	0.02310211847981556	0.7547194463908576	0.909273971137604	0.9448173988597706	7	0	9	4	5	4	7	9
BTN3A3	5.236670275181934	5.449043456232539	45.12299378644516	0.8833742362486566	0.8298604978053349	0.102792202734941	0.553075714884797	0.6459474024803588	0.6801048063158067	97	10	104	31	11	46	74	72
SASH3	4.513264010368239	4.650446790800719	25.668927278206816	0.8831546159741311	0.8346055723628572	0.1350182575558159	0.5020044978179907	0.61882695434348	0.5897961217844222	28	11	32	39	9	33	40	32
GTF2B	4.109220789384818	4.281117577110209	19.669633013849726	0.8831470009360332	0.7527858972269124	0.07596879284037529	0.590771956106545	0.7471665509835604	0.782983999286742	20	8	16	35	10	30	22	25
RP11-166P13.4	1.910952236118982	2.4935390587764656	5.383051365180301	0.8829225853257883	0.13230690115422256	2.1902573515627898e-4	0.8056469106366317	0.9873716764068236	0.9984351041987106	3	5	2	2	6	2	7	6
RP11-264L1.1	1.160945029706061	2.1139901459125254	2.629863659530236	0.88276886266102494	0.6278517622010147	0.012668579956125607	0.802695402294281	0.928361615187122	0.9626908821140645	6	0	1	11	0	2	2	8
ZNF410	3.0625892552821696	3.2986589901614867	9.314313559001144	0.8826098906395622	0.8698875085476985	0.05914250667571603	0.6702471211128596	0.7745042244827655	0.795876883748934	11	5	10	9	4	16	11	10
TMEM147-AS1	2.154144112522452	2.7752752109401193	5.583942181650166	0.881840716176602	0.6742389422843895	0.023468325623788117	0.7756290503528344	0.9028632305693768	0.9409602791803364	9	3	3	16	0	3	11	9
COL7A1	5.058697594379859	5.643615216506165	51.1230684711525	0.8815344914166354	0.4687402995078068	0.023770318129252253	0.755893744579279	0.9214113376938938	0.9522026586895607	173	6	16	179	4	70	41	82
MRPL40	3.914382587457806	4.138126976220975	17.471521396047574	0.8813255284119825	0.8534874646364644	0.07902499688383852	0.6252316847271727	0.7151906167125147	0.7435954863642706	39	5	11	20	9	20	34	18
FAM3A	3.5961641544142036	4.082615872168912	16.05959272962385	0.8813078344520974	0.5223667247978381	0.02686204600618904	0.7545199269721363	0.9074321437211232	0.9458014309939372	61	4	4	38	2	22	16	24
RP11-632K20.7	4.464446636889753	4.7044412794569075	26.82205536654186	0.8812864744365502	0.5961011624981003	0.04756588246326821	0.6117111387906613	0.8332962292933747	0.8909665829001707	23	4	52	27	22	30	29	43
NHS	2.477247453028436	2.9011640599693402	6.223535104802616	0.8812737153923984	0.7875754626560887	0.035508848575946314	0.7316410276676528	0.8418014787645777	0.8947045816780854	17	2	12	3	1	9	9	8
ZNF688	2.2853097767188224	2.8459407549227174	5.8710427667988725	0.8812466830322679	0.8581121709784189	0.035848889680315126	0.7547194463908576	0.8459589900444917	0.885268351217837	13	2	5	13	0	10	10	5
AC016831.7	3.4378764535666866	3.8454615462690236	13.366589575951096	0.8812142851340624	0.7430745207128685	0.047166953690270484	0.696095004283664	0.8281748790707983	0.8734146596091624	17	3	40	18	1	12	21	24
SH3RF2	2.965347340579016	3.49322439913258	10.05470536544052	0.8810179693468065	0.6731996389098863	0.03666128735002361	0.7441212045969388	0.8745845537936439	0.9113565551979447	37	0	9	14	4	14	14	13
GPR160	3.320734446117741	3.6486832706700785	12.313928908223374	0.8808467951811406	0.4409733883023841	0.02098355074686142	0.7548540154496994	0.9229127943406946	0.9609105627413352	4	8	14	27	5	10	21	12
KIF16B	5.517504057775803	5.674100934397345	53.51501039856977	0.8803921859532178	0.8598492470650777	0.15790353982201755	0.4876124354274518	0.576512685728965	0.5531259059779917	118	12	75	40	25	86	67	68
CAP2	2.348514782726291	2.951445091126472	6.175517310411287	0.8793553205528036	0.860321384091293	0.03733671343095091	0.7501638318792797	0.8382243066518241	0.8828520260483689	16	0	11	10	1	5	7	17
ZAP70	2.416019960351838	3.5251154117934274	9.922650121751868	0.8787971095747195	0.051871315196227605	0.002966201079738445	0.8235888480507356	0.9966458810783244	0.9932915569353464	17	0	60	5	0	6	19	8
DAPK1	5.7842195372284175	5.8845560141465585	62.509169214299426	0.8787750611439471	0.8403195631740484	0.3901233395498055	0.3875547988236075	0.4864498385115559	0.38300208401279545	107	27	66	67	24	79	68	114
G2E3	4.401269173926039	4.598627082067154	24.57578423024286	0.8782668610606845	0.7447273498659577	0.0727515761121287	0.607133471091953	0.7464157614188588	0.7988249110920823	19	9	57	29	8	31	39	28
HS6ST1	4.535257155932987	4.883210049940969	29.550229296404417	0.8775640433275474	0.7248916872306452	0.05582669465652592	0.6680077354389227	0.8061418755022348	0.8569423901480903	118	8	20	40	3	36	35	52
AIP	3.6963357268538064	4.2136898235155735	17.510970553909587	0.8766273673686965	0.8086677034214885	0.04929522192950731	0.722310968649151	0.8175734372235715	0.8596526978858672	59	2	16	36	1	15	20	44
CADM4	1.238775841646697	2.0084152163367874	2.8298691260601916	0.8760571527332316	0.7719970878117878	0.014861430668602637	0.8125682553432861	0.909273971137604	0.9551391547598486	1	0	5	3	3	5	1	5
HP1BP3	8.103801912409653	8.177960261490611	312.1851360598449	0.875936474508718	0.8842306038055444	0.7131512495728595	0.23514445672270837	0.34871106084447934	0.05453628770702244	500	99	400	409	114	340	488	502
ANAPC13	3.9847964782821137	4.195779263991797	18.864870461922663	0.8753473534726302	0.4709965256188852	0.03143450471188098	0.6680077354389227	0.8944217360154032	0.9447898399756571	18	8	10	30	16	20	23	23
RGS14	2.7256806065017503	3.3365346688381203	8.614666353262633	0.8750453721300109	0.7781803497331264	0.03864156369997217	0.7508114003528573	0.8518864436887368	0.8865101186703346	24	0	17	14	1	13	7	18
RP6-159A1.4	2.795525727981599	3.2986042951351027	8.698512497448037	0.8747488395535198	0.4938707036239051	0.020009675061161025	0.7547194463908576	0.9226132451016565	0.9589462424309738	5	3	9	34	1	12	7	14
ATP5L	5.957254265316612	6.129496636181355	75.67788835183572	0.8747141804357041	0.478136193396974	0.04021004031989515	0.5673689057057141	0.8599847528943291	0.9345281993464363	99	55	57	49	46	88	87	93
ZNF137P	1.5545553529411142	2.2174421148155723	3.159530306783515	0.8741943686864538	0.628659746011232	0.01635253631241971	0.7721811309697858	0.9171968822487867	0.9580412451465514	5	1	11	2	0	4	4	5
PMF1	1.8023282763501998	2.5926000424696105	4.337217120173625	0.8739288061008915	0.8520881671458862	0.026513133473425148	0.7894281564210013	0.8750775914171866	0.9168090801150407	12	0	7	9	0	2	7	12
SMYD3	3.350229849788748	3.7082448575914735	12.198283006043004	0.8738027532158277	0.743733978400806	0.0444519666787286	0.706510261904477	0.828838299489549	0.8790445330456299	45	2	12	7	5	19	12	19
VPS45	4.823259521365072	5.091494589280599	34.87403917791666	0.8736471362940128	0.8855195643482321	0.10825341226059144	0.590771956106545	0.6468260709211555	0.6462295170005132	78	14	52	41	3	31	68	52
NDUFB11	3.849475334644387	4.112373040888025	16.907954251661835	0.8733656180088075	0.7977420659644291	0.0672806371031679	0.6456921228672878	0.7684135075087206	0.7989972180373225	47	3	12	18	9	14	30	27
CCDC127	3.696663707271111	3.9554122985875377	15.276007702044248	0.8733362208398588	0.660838750685778	0.04742405915548495	0.6976433183066764	0.8319266236633989	0.8816517777097955	32	4	6	24	10	16	25	18
CALML4	1.24691243553184	2.1433266397035835	2.7794442121211937	0.8730496861542474	0.9949264145521269	0.021748071150056197	0.7990586898179184	0.8657763621629214	0.9193828254191145	4	0	3	9	0	4	1	9
TMEM256	3.002503649810895	3.4084364989224403	11.030575866757633	0.8730482816553382	0.1222319625445013	0.0011431502675392751	0.7731621143769728	0.9850178512593886	0.9976044585398781	5	12	14	4	7	13	10	8
MED19	2.8721329601536647	3.5095257330651974	9.98518800945335	0.8729486996265587	0.7440345182289088	0.03711960879964306	0.7569574320002284	0.8616512244323057	0.8947045816780854	34	1	15	17	0	19	11	12
TTC8	3.032438555648262	3.2797145006272	8.937863492069779	0.872922539099179	0.844878157494007	0.06213784964026358	0.6533235259719182	0.7741807730800327	0.7964797151290163	15	5	9	11	2	10	14	13
ZNF32	3.0936238296316283	3.3527578276171424	9.54942443357163	0.872649324511984	0.7170270874430454	0.047712712876504734	0.6785087849601733	0.8319266236633989	0.8703971627642964	9	2	11	15	7	9	13	16
SEMA4D	5.787608265801483	5.994209050786279	67.01965260373467	0.8725328919966886	0.7540961911995643	0.08265245148312504	0.5683297759826813	0.7060744855991745	0.7696428709974223	72	19	193	61	17	57	93	130
B3GNT9	2.9183607579481192	3.4832803673350297	9.901283899966188	0.8722772676053998	0.6009078605294749	0.030052824733218082	0.7513347705771665	0.8964469620981182	0.9358645233464123	42	3	11	11	0	11	15	14
GGT1	2.904249755654825	3.2680598275639894	8.41409950132001	0.8717702315073986	0.9399283912534916	0.06132349004872761	0.6822932144648931	0.7532286202031385	0.7907931792417726	18	2	12	13	1	8	17	13
ALOX5AP	5.123184482232577	5.436195532025395	46.37802111129965	0.871742661949131	0.4082273091412853	0.02068417219316464	0.7392571588304286	0.9178256467988519	0.965923772396344	15	25	48	65	37	66	23	70
CICP16	0.5566811561043254	1.6297779055936328	1.4618653242601056	0.8715463469616239	0.7220429015588002	0.009659839606277152	0.8134700435716778	0.9239212717276148	NA	1	0	7	1	0	1	1	5
RABAC1	3.9136254828584436	4.1427799497804125	17.227695681745608	0.8706206287886032	0.8081847711150698	0.07615057324701945	0.6117111387906613	0.7331453681157101	0.7696428709974223	50	4	19	13	7	18	23	32
GTF2A2	3.982142447647539	4.217017651622143	18.808298503893255	0.8704480236804935	0.543059393141439	0.03788088378654142	0.6680077354389227	0.8721675324750536	0.9261999796513488	16	5	13	39	15	19	19	32
LRRC25	3.115745663499609	3.8168709732082755	15.248267073747073	0.8703784901354018	-0.22949112174236025	-0.010402299689442215	0.8318992005600334	0.9780100895326064	0.9748426156258029	3	22	23	4	7	4	23	11
OCEL1	2.1820989336150896	2.747262741015046	5.205724707348368	0.8702786006137088	0.7902206580600714	0.03227232391515064	0.7493153209745789	0.8599847528943291	0.9087632973512066	13	1	11	7	0	5	10	8
RPS19	7.924695216528336	8.039318319954319	283.12175332469184	0.8701774612817198	0.7858013320502883	0.2016553164380592	0.4488240925047327	0.580528489499202	0.5338487033293168	681	98	183	448	91	325	414	424
ZNF324B	1.2641558728097937	1.9845048136587875	2.424647512083532	0.8698699380426238	0.7930511089690191	0.017967680623996198	0.783721232770439	0.8921639836612467	0.9458014309939372	7	0	1	5	1	2	3	6
FAAH	2.270434523781657	2.799375308407697	5.705597654006426	0.8695899745173025	0.6839000122544516	0.028168404559149204	0.755893744579279	0.8899697219305157	0.930644596028639	17	3	4	9	0	7	9	7
CCDC132	4.5262774527316845	4.7132018477590325	27.43704259165776	0.8683990996469461	0.6047093901633771	0.05067304829836006	0.6033816348195089	0.8281748790707983	0.8833414873089495	41	11	17	27	22	24	47	31
PIK3R6	0.9810963253088312	2.008657332856594	2.6062339603190128	0.8683971522145741	0.4394224503009702	0.006823120992107612	0.8501674802572906	0.9605554524465152	0.9819992286660378	12	2	0	2	0	2	1	7
LIMK1	4.844774728740988	5.005031713031109	33.12663062621727	0.8683529576598553	0.7962394273539121	0.12326069294060969	0.5077562317507412	0.6399274352026586	0.6339573207441118	68	17	27	47	7	38	49	49
APOO	2.0514247117603235	2.5559299112523632	4.928138708155805	0.8680799510896348	0.41381014543491823	0.012218418497438906	0.7923504112758766	0.9475575799300008	0.9742099392294851	15	2	1	3	4	5	5	7
CBR1	4.313960512510591	4.485065183344711	22.64197952860356	0.867563005982221	0.7563102197030104	0.08999161961197798	0.5736767514776709	0.712638796124217	0.7435954863642706	44	6	15	33	13	26	27	39
RP13-104F24.2	2.6003411812196178	3.3772882096649925	8.749375805003414	0.8672268214345975	0.48000004491208376	0.020763780981940195	0.7903090914141422	0.9298476877451326	0.9580412451465514	33	0	15	19	0	9	14	12
FAIM	3.468842410868513	3.826330787251674	13.978921684650247	0.8671219675687153	0.5142809261424827	0.026301689458152835	0.7167825458325527	0.9069399353144479	0.9479049632940885	35	2	8	10	14	10	17	25
SDCCAG8	6.113292777846122	6.221481002231951	78.77560400636081	0.8667320311356677	0.9049780458807996	0.60506223489395	0.34342502933450286	0.39966950956320707	0.22298331645563574	146	20	108	104	26	91	100	151
SRR	2.2634500524171512	2.6102790401546514	5.274964193389302	0.8664530982253931	0.7308708968830219	0.02995640742580439	0.7392571588304286	0.8740886713444168	0.9163599095093001	7	4	3	6	2	7	5	8
FARS2	2.381526195570808	3.043551519237646	6.6714911134662795	0.86628382627805	0.6947446516401196	0.02734522713093829	0.7703000833667263	0.8900313635459345	0.9316928936162134	23	0	5	16	1	9	5	15
LENG1	3.501356361957197	3.751602464179077	13.102959104689068	0.8658275689681332	0.9720005797792431	0.07847527713869135	0.6680077354389227	0.686664821589377	0.6934357435314321	22	5	13	11	6	26	9	20
SMC6	6.2776729875297566	6.3982447104445095	89.24864746768114	0.8649829617582536	0.8952570680769919	0.5141281317787338	0.3875547988236075	0.4387895013759339	0.3243173578320152	182	21	96	144	28	105	151	125
SIDT1	2.20010429917274	2.805091017821588	5.508299662835041	0.8646851795907853	0.680250748474341	0.025601942691269898	0.7637692429412435	0.8941586005418707	0.9365795877655627	6	1	13	14	0	9	5	9
SLC45A3	1.649306354157126	2.3377343684985328	3.5298007065611174	0.8645424909259384	0.8252623276115761	0.02348940648330466	0.7830677713293692	0.8802280543292681	0.9300017912984209	11	1	2	7	0	2	8	6
C11orf63	2.694688166708614	3.1392481458278474	7.672853317839856	0.8644740850231004	1.127380897909769	0.05971285748630291	0.7317927893920374	0.7196416111646873	0.7463901898714774	17	2	11	7	1	13	17	5
SCARNA21	4.67375801493717	4.867599048843058	30.62730717532797	0.8641004790884009	0.5766919802265499	0.045387425697588975	0.6516964458825156	0.8332962292933747	0.906087266667703	20	18	47	29	17	28	25	63
BCAP31	6.220313416443497	6.334287402800605	85.50892084108945	0.8634212048472466	0.8633515258496807	0.4434809736057739	0.3892881068219897	0.47238896399620095	0.36110744832814023	182	20	94	99	38	120	96	144
P4HA2	5.585160108312186	5.872267207859735	60.87084203937099	0.8622834013582948	0.7386362048179397	0.06922463316218301	0.6354289334392369	0.7692322371723217	0.8126230077218791	143	6	41	160	19	61	75	119
ZNF708	4.6720738619632725	4.968396761482706	32.09847234994816	0.8622253128679658	0.7335166998815323	0.06979973550961914	0.6424228736462099	0.7724316024750767	0.81369274302385175	39	17	56	55	2	32	55	43
ING3	3.648459062097592	4.016231125583397	15.630360126206122	0.8621806437837911	0.7209809828613779	0.04939837323983169	0.7058945543400839	0.8281748790707983	0.8714765397176476	31	1	34	10	9	13	29	22
TLR7	1.326150559642595	1.9422897563664407	2.719441809462145	0.8620914011936408	0.7517268908588796	0.015624699262179603	0.7976497272612133	0.9028632305693768	0.9522026586895607	1	2	5	2	1	5	2	3
TCHH	1.3352834924163106	2.014129597561914	2.6533987352258825	0.8620758621969288	0.7298973069064073	0.017005299779147016	0.7898648426662277	0.9067846616251957	0.9482533760846319	7	0	1	4	2	2	5	4
BCAM	6.099522902113394	6.196269533562534	78.16758184867646	0.8618478995573682	0.8123364749814186	0.3044609834367301	0.3912819417953012	0.5200065169201344	0.4258646484813043	118	33	74	95	35	92	131	95
PTK6	1.9730967510880255	2.486939142677312	4.222571686992475	0.8614060915377164	0.7874263003161528	0.029498700400327704	0.7480646091798288	0.8667677120890445	0.9163599095093001	6	0	6	9	2	5	7	6
TIGD2	2.237919016268287	2.628449920823296	4.921845557209376	0.8613193294180771	0.9136643667463241	0.04045699295760941	0.724866767425012	0.8134365388828299	0.8646702875497927	6	1	6	9	2	4	7	11
C4orf27	2.3179624417679854	2.7139272828447947	5.743996899493288	0.8611093437637559	0.6522477340938042	0.02484547284654157	0.762807246533399	0.8944217360154032	0.9383406988988171	11	3	5	2	4	4	6	12
NSMCE2	3.4990069858877115	3.735076142421888	12.730801175423009	0.8605642383739263	0.7808399025622629	0.06432048384694572	0.6540367972382416	0.7741807730800327	0.81369274302385175	28	6	20	8	3	16	17	19
SLC25A40	2.941824493570822	3.354713565218393	10.265982478527926	0.8605428377953226	0.1258911925108561	0.002095427383714969	0.7791124464164144	0.9839910390823338	0.997377609243983	6	5	3	17	12	6	10	15
LGALS3BP	6.958890815150022	7.143063986286072	151.5600002813665	0.8605378963044613	0.6722270704577221	0.07748954327542247	0.5756255619015069	0.753523795474337	0.8123418687204449	342	84	92	269	24	190	203	199
ATRAID	4.119059476492782	4.327363313230498	20.03634403920623	0.8602568647252661	0.8569175202926032	0.10852226456170107	0.5705846392969196	0.6566284274756052	0.6484924708144172	32	10	24	30	3	29	29	25
NRBF2	4.225636299170981	4.438861116184798	22.056280382165383	0.8599913486538416	0.7470214519685305	0.06847072849502846	0.6122358418037207	0.7692322371723217	0.8100190026181259	25	5	19	35	16	31	17	40
BTD	2.1777706407263855	2.691226802873776	5.511373118744119	0.8598117228726511	0.875650550278706	0.030091502535726917	0.7779364205601101	0.8518864436887368	0.8988929742226411	3	4	6	9	1	2	13	8
CTSF	2.4614667156732484	2.8851748801264447	6.5383556839680175	0.8596572389134132	0.3946824234427925	0.013983364336052876	0.784882969915696	0.9447616490975199	0.9727746916280945	2	2	16	7	5	5	7	11
GPR183	4.110146015963314	4.437963569187394	22.606130698624096	0.859480057499352	0.2109409972328416	0.007854362371981944	0.7329738525129025	0.9680342529021627	0.9887614540848269	13	7	49	11	24	15	26	32
TTI1	4.626052409909305	4.961488809160014	31.252215012680203	0.8592242727443892	0.9170736783410645	0.090177211173241	0.6276614265202841	0.6643215965662874	0.6838240895097955	86	4	34	59	4	46	55	35
SNRPG	4.253586138963841	4.515182702318152	22.95820363270348	0.8589371840418197	0.8159438275259698	0.08898360701334937	0.607133471091953	0.7222890196350871	0.7295787296761961	33	2	35	31	14	35	22	38
EIF6	4.025554599297986	4.308005022731994	19.516678579986277	0.8586572060355839	0.6783801535062939	0.05334721187469817	0.6892637917602966	0.8211578227632736	0.8693998788115721	54	3	9	34	10	19	27	33
SLC39A10	4.82972464963791	4.980256256917072	32.7993652586542	0.858074476629198	0.7216002261547491	0.08912708958599773	0.5505123418686156	0.7060744855991745	0.7585089695032631	39	10	57	26	20	46	33	50
CPQ	5.091580621751478	5.255528168488934	39.84327885344209	0.8580664741312528	0.7724127290842887	0.1087232083516963	0.5158828146708256	0.6531851887028033	0.6790388383865079	80	8	44	35	26	57	54	48
NDUFA1	4.406576856213528	4.665758795230506	27.141902233875413	0.8580052366768448	0.33766810314329926	0.015935398457506175	0.6959295677010475	0.9368344201414177	0.9742099392294851	26	18	13	25	24	38	21	28
SENP7	5.16362974077221	5.328086719303783	41.669196853021056	0.857994696190607	0.8240734943720069	0.12177450989544675	0.5275982161950128	0.6243296852770838	0.6328711734788744	56	11	90	37	16	34	68	75
SCARNA5	7.246058755496701	7.355265489054203	176.81967369774446	0.8579663956751266	0.7245811470571851	0.13540016931223067	0.46276522105025636	0.6314359379762705	0.6468881729913452	151	83	256	187	88	174	273	261
COA5	4.14023260397909	4.388430464030729	20.851037783924312	0.8579207414128303	0.8094482618855046	0.09084804727054244	0.5981107259991526	0.7211539142626305	0.7242521939292024	31	2	25	36	12	31	24	31
BLM	2.583218198590402	3.0073401038563747	7.319393760150946	0.8576836414863468	0.6036106325598626	0.024128194936009435	0.7690633978092595	0.9048964239933533	0.9458014309939372	15	6	2	9	2	4	9	15
MRPL15	4.04849814732525	4.226005284148884	18.70852820962754	0.8574247726750174	0.8106905263749126	0.090681607164112	0.5907769070657714	0.6938561422523631	0.7136359017785027	33	6	14	25	10	25	17	35
MRPL43	4.240550858937503	4.408655893075671	21.176104918460524	0.8571482644527394	0.9244117783713711	0.15176648884371735	0.5198796576748831	0.576512685728965	0.5358142161105772	38	6	24	30	7	25	39	27
CENPN	1.2666605919643619	2.234723690784406	3.5003502221775773	0.8561787103917659	0.42213674256892825	0.0065765714316193356	0.8663719932896056	0.9609826692171735	0.9824080596577094	14	2	1	0	2	1	2	10
CARD16	4.231007193575166	4.521272244606203	23.851592723944368	0.8559637664569281	0.3099888550278067	0.015309626196663992	0.7332384034176378	0.9446623480173382	0.9751830776231146	13	10	61	12	18	30	25	23
ORMDL2	3.0348575789329173	3.3227185277245477	9.55865700692511	0.8551978695690989	0.7255219137550933	0.03913878981296288	0.7261520565095666	0.8459589900444917	0.8865101186703346	7	5	10	11	6	8	7	23
PCDHGA11	2.435256352729032	3.071176022821653	7.0416257325188845	0.8550091159517768	0.9135630487261862	0.03759000158082826	0.7741075521613399	0.8322425257115029	0.8734146596091624	20	0	5	14	2	16	4	11
CYYR1	3.8476844010034	4.064588123517308	16.704983019659828	0.8548523525857497	0.6600624144832066	0.05188960878915249	0.6680077354389227	0.825872391589101	0.8719639286765082	23	5	31	9	11	23	16	25
RUNX2	4.606324127074522	4.747973842877286	27.57544792822623	0.8539977234599885	0.7454819416692258	0.10058086909292913	0.5425976466915314	0.67485804833561025	0.7129330987249612	31	13	52	27	9	33	32	46
CTSC	7.718873277826978	7.89021570341802	257.9283123929073	0.8535367001561938	0.5883700124349284	0.059116633503133106	0.5527691284260396	0.808828443211233	0.8755347808125569	273	198	184	239	118	346	314	298
CYP4B1	5.7562927119025495	5.889919821088578	63.05328775645973	0.8526398118894027	0.7276842719183162	0.11220146339741269	0.48088194784035276	0.6503765374393105	0.6914209092862466	67	39	85	82	16	62	103	86
SLC22A3	3.7262173124171873	4.1665033101463935	18.921125195689076	0.8523770874006654	0.28249558038261235	0.007968831855133859	0.7837984243420215	0.961366519646774	0.9881564753378228	15	16	4	28	13	7	36	18
ABCB7	4.076021294444659	4.237151953595779	18.640122609514954	0.8508837987286099	0.8679202141730775	0.12522484724649305	0.5409757014317691	0.6298447512802129	0.6019964336790119	26	6	30	24	6	25	22	32
SELPLG	5.292390939996222	5.457721751509145	45.929773958809776	0.8508519225569086	0.7150021668133212	0.08562683401952055	0.590771956106545	0.7060744855991745	0.7722498164101947	32	14	99	68	18	62	65	54
SLC38A9	4.016443496262851	4.263110749235958	19.348357400286407	0.8504818163684891	0.7329254324952946	0.057871207725798145	0.6680077354389227	0.7958473135423952	0.8486460759577052	15	12	27	32	4	15	39	23
SCRN2	2.7200061255764054	3.167706203252678	8.174233487910298	0.8501107132860951	0.4552578315679603	0.0175253287080326	0.7837984243420215	0.929056048610845	0.9650457780249025	29	5	6	2	3	5	11	14
SCCPDH	4.064768214894892	4.229092923180604	18.861333948402255	0.8501014823782983	0.7260608830485471	0.08190441359871474	0.5732677570179997	0.7520087240080193	0.7650861500322871	31	5	17	22	13	21	23	31
NLRC3	3.2223040385276485	3.788436292060512	12.6283258145319	0.8493694281462553	0.7421678961230339	0.03473919105201143	0.7501638318792797	0.8536208802968488	0.9042750426396111	17	1	46	11	2	6	18	32
TTC32	1.9957805712614585	2.5543789641498176	4.386174901361199	0.8493528441468744	0.7685665635402118	0.02837339323311133	0.7547194463908576	0.8741604255614155	0.9230773850253748	7	1	8	10	0	5	8	6
ZNF772	3.0515056357613295	3.345776416009899	9.16360161958395	0.84842812347033	0.9031840998050685	0.06261786823321241	0.6799601246311576	0.7520087240080193	0.7893384361917077	11	2	13	17	3	8	19	13
CASP8	5.180403145321435	5.373588535318199	42.86037892188943	0.8476825429734358	0.8271837267348878	0.12600743542471493	0.5329611122169873	0.6314359379762705	0.6206153796198944	64	15	92	54	6	57	61	61
TMEM147	3.321493290086402	3.6619023321564836	11.838316695831812	0.8474745483092623	0.8944049075074316	0.05782019602062395	0.715887109698057	0.7692322371723217	0.8106644952462624	33	4	15	7	3	7	26	19
RP11-268J15.5	1.7998927932651196	2.6411444071642882	4.6524301601645535	0.8470437275690589	0.15165504118249423	0.004442994120691641	0.81901055160336	0.9848014341673977	0.9900688364323167	9	1	1	24	0	5	6	5
TENM4	2.3199256083230493	2.9744603627415995	6.508162859857529	0.8469644391805002	0.37011706671026484	0.012791752868728518	0.7968046920819838	0.9533184380079557	0.9742099392294851	28	3	12	2	0	7	7	10
HBA1	5.25224526086158	5.570783116134665	50.44226154847594	0.8467922644460644	0.7413632333938184	0.04690111928007221	0.715887109698057	0.8134365388828299	0.8796098199223409	32	32	90	34	20	43	25	141
AQP4	6.4259430828768025	6.816418210728845	123.69297842426514	0.846629849908757	0.034502487779624745	-0.001979732891034231	0.723404013726662	0.9964161912380836	0.9975093858759697	154	152	43	65	60	108	147	109
EXOSC3	3.3303681250092256	3.7474558792701056	12.497234400337613	0.8459726002535407	0.723316384249109	0.04169355880645828	0.723404013726662	0.838860279029979	0.8857809507136121	18	4	10	39	1	21	11	19
PUS10	3.5835536143163287	3.86570524226486	14.60371345303046	0.8456360450453984	0.40256531001826434	0.021317295281506714	0.7394064282645293	0.9239212717276148	0.9626908821140645	14	7	5	33	10	14	21	15
GPRIN2	1.4653328158655057	2.167106446320148	3.2646985193477094	0.845526391108395	0.661260259479912	0.015353503677610812	0.8016128037271774	0.9177635339054575	0.9589462424309738	7	3	1	5	0	2	3	8
LINC00261	1.1581562594904251	1.8902874770860991	2.373299799784301	0.845470867567116	0.8957459262938678	0.018309382276845396	0.7968046920819838	0.8815212866632871	0.9380357306955887	5	0	3	1	2	2	6	2
EEF1E1	2.1521284919588415	2.5506796849451634	4.8687256322131125	0.8453925668442126	0.7619653631270719	0.028906457265083826	0.7569574320002284	0.8686186020703945	0.9163599095093001	10	2	2	5	3	5	9	5
AC015849.19	1.8601534582752262	2.6061713717845376	4.519196416352857	0.8450414202169058	0.4236751647681944	0.011795690978093043	0.8044756287953997	0.9502643314094132	0.9742099392294851	2	0	16	11	1	3	5	10
SGCA	2.7622663704623682	3.331083252695041	8.882424151838004	0.8447523358187395	0.34076572196584454	0.01291424903010948	0.8125682553432861	0.9536757889405353	0.9742099392294851	39	2	16	1	3	11	7	14
UQCR10	4.471685035882045	4.6460565777338445	25.642420088064046	0.8446425921057145	0.7077866084842322	0.07515773909698609	0.6240132449377029	0.7542365797713345	0.7989087900479828	51	12	13	40	10	32	39	29
TMEM9B	4.273040152381002	4.628945512869247	24.97067345638805	0.8438928164211528	0.7040588072933108	0.058602298434737084	0.6971237498162461	0.8164185789100182	0.8556862457795897	38	14	31	50	1	21	44	36
RSRC1	5.581250989141518	5.686046740591194	54.060119617425805	0.8438399915313927	0.8491987855537694	0.4124909323880973	0.40676495896287823	0.4747718716615564	0.3735694389953762	102	21	70	57	17	77	63	85
DEF6	4.357697203661871	4.635704138046438	24.8009459823919	0.843554086162369	0.9165285337220999	0.09891710868768827	0.6250949054621197	0.64844580259842	0.6570574473556339	48	8	47	27	3	17	46	48
ZNF443	2.1525001452921813	2.6597561702726966	4.978080146244664	0.8430065900479585	0.684010629190199	0.024116025275848607	0.7651681857641919	0.8900928460600807	0.9407743850734588	3	1	8	15	1	8	7	5
ZNF561	4.818388774128338	4.945235206079634	31.85528369184282	0.8425588321911125	0.7811069827681341	0.13110941748958363	0.5106476286926034	0.6314359379762705	0.613915976033492	45	14	29	48	13	28	41	63
ALDH4A1	1.9298062761748218	2.4329001292906116	4.659003630760707	0.8425055360959258	0.8346165129111178	0.02352245621052158	0.7903090914141422	0.879353470104407	0.9272193519806173	6	4	2	3	2	10	3	4
STRIP2	3.0808811670030645	3.59530378038357	10.99270723453228	0.8418471569587471	0.5410789371685563	0.024415901715263	0.7551522902187309	0.9101951778689908	0.9479049632940885	17	3	5	43	1	15	17	10
GMDS-AS1	3.874022896545737	4.212110863396671	17.925633487892114	0.8418053720455174	0.6329183779944015	0.0432931408430444	0.6959295677010475	0.8459589900444917	0.8959748484272864	17	2	21	59	6	18	27	27
PAK1	4.992821134104612	5.11889011557629	36.01016411602287	0.8417915380671016	0.8062986620884541	0.15029585677515028	0.4997988616863558	0.5937759151005768	0.580190110419405	39	13	63	46	13	44	58	45
ZNF577	4.009917116878746	4.311922115645479	19.30031111920256	0.8417003738723503	0.8514119332283948	0.08131672946491748	0.6402652296604551	0.7152851143378313	0.7473550136518687	34	5	43	25	2	17	30	38
MPRIP-AS1	1.4566401992088711	2.2842884069268736	3.352420756192769	0.8416687350613992	0.8686382669719956	0.020840641801253553	0.8146230821049302	0.8832562448437542	0.9324153322777613	13	0	1	5	1	3	10	2
PLOD1	6.3518183089220575	6.654065257070983	106.32673739770938	0.8413444617910061	0.6029508997754471	0.0472831168709473	0.7008583148491403	0.839415604020698	0.8865101186703346	282	23	46	319	19	152	101	158
COX6B1	5.373040206496664	5.483796073101284	47.23390539806177	0.8410649588891739	0.7164231970821121	0.12408600706421022	0.48414373434104385	0.645764749662273	0.6586235480161211	84	19	44	43	27	64	53	68
ACP2	4.277253086568994	4.549358312936405	23.99721997111689	0.8402544278352205	0.5365045310639158	0.037253242682196874	0.6992388798134868	0.8741604255614155	0.9297998313808516	52	18	10	39	4	30	26	32
TTI2	2.823081112220577	3.227676821925752	9.664514764735383	0.8400520373839823	-0.017367761832723934	-0.003620903863493207	0.7903090914141422	0.9982379507627117	0.9917941995630681	5	10	3	11	8	8	8	10
SCARNA12	2.224026896289577	2.6850818302834782	6.089042712819943	0.8392629621508598	0.2068016468076606	0.004162606457555175	0.7923504112758766	0.9782569264691772	0.9905903965004156	4	3	6	2	8	6	4	8
RPS27	7.7577847833783355	7.90076536901467	259.5128440849816	0.8391080990609548	0.594124031929087	0.06948218850519451	0.5423392159002747	0.781289905766815	0.8595877930784276	236	132	290	198	182	286	345	351
RP1-122P22.2	2.457943724173487	2.905420180668618	6.8092206862368	0.8386719042844848	0.6964038538489391	0.025870916330155615	0.763574251251886	0.8884193542933124	0.9345281993464363	9	1	9	3	7	13	5	7
RNF207	2.247211612570457	3.0354419527810217	6.556021480482684	0.8386314953599051	0.6750242763270594	0.025019251386532555	0.7976497272612133	0.9042012042349941	0.9364205276454023	21	0	10	15	0	12	4	12
NDUFA11	2.526195353785333	2.898505757022809	6.1866985023837495	0.83841769578183	0.8540990516179388	0.043630596453482585	0.7168092897171244	0.8160001665913355	0.8663706010117361	17	2	6	8	1	8	7	12
RP11-424M22.3	0.6034805954520127	1.8791405367138527	2.872164959121429	0.8380618596953875	0.5444631996524626	0.0027325061425600163	0.8854019428317996	0.9579490549630763	0.990542399310461	0	5	1	3	0	0	7	2
PARPBP	1.3714718195656836	2.126670365584602	3.333623848993914	0.8373877981815478	0.7002074290839482	0.01387264212589474	0.852793749065439	0.9178256467988519	0.959391032431662	5	2	0	5	2	7	1	4
FCN1	5.013404147654163	5.518484210378674	48.299169037081164	0.8372479036861109	0.14603638076933487	0.005094589486571912	0.7929510894890058	0.9814550133255945	0.9905903965004156	45	10	179	8	36	69	27	55
COG8	3.1101438122280114	3.760196401057483	12.136279597344902	0.8370884393547408	0.5542325867590652	0.02890029719975869	0.7696113648695494	0.9074321437211232	0.9407743850734588	46	1	17	25	0	15	16	18
HAPLN3	1.9562734960420705	2.35715974056399	4.03328784743537	0.8365770063238032	0.7726285793884802	0.027297780043246747	0.755893744579279	0.8666550459098977	0.9182808523246245	6	2	2	6	2	5	4	7
GTF3C3	5.212695201896025	5.356814269361201	42.81928978068754	0.8362371133411857	0.7698452794110776	0.11475711708543068	0.558479605998749	0.641602608519193	0.6636961127285931	77	15	27	72	19	50	74	48
TEP1	6.366824125551734	6.552533658803279	99.18971100018878	0.8358895202623657	0.794257779520766	0.12134176046113136	0.5473731217310086	0.6398280288579312	0.648092618008564	219	27	106	216	14	102	153	161
CEP128	4.351838562995694	4.5989779033175715	24.139015057669553	0.8358280233636923	0.8515443607474313	0.09929538203293722	0.6014491389146935	0.6613806341498488	0.6834534375630854	61	8	38	25	3	24	42	38
NBPF8P	4.362617678987449	4.720106253022504	26.023706175073357	0.8355386388181512	0.8660028090245202	0.08203098857753446	0.6561926619180788	0.7142881573478252	0.7400190223398939	71	2	45	38	4	41	31	41
TBCA	6.528690879513132	6.675885077873469	110.18277051844306	0.8354162698137907	0.5836929994348324	0.06552012284156888	0.5217596907669012	0.7933415756899329	0.8643140029186918	163	38	95	87	92	140	126	145
SURF1	2.800189267256872	3.1820122763125758	8.494678949428916	0.834984601434767	0.5881587091972382	0.027008747908406305	0.7421239709771928	0.8990219277290777	0.9409602791803364	13	8	12	5	1	7	8	17
DUT	3.862988568042304	4.064479162558193	16.51408215494298	0.8349071555106472	0.7364755428530412	0.07020444024270647	0.6334514926630076	0.7704135156284528	0.8047403586017535	35	4	11	22	10	22	18	26
ZBTB7C	2.864631181535229	3.2575152558807314	8.644295149731368	0.8348637060716856	0.9971573053439242	0.05661679163593838	0.7358569105248914	0.7684135075087206	0.7871583319157939	19	4	7	11	1	15	16	6
METTL12	3.20855505210016	3.4779244294622305	10.994623602842468	0.8343142603055524	0.5963727128274485	0.03241584152127889	0.7288002796465296	0.8815212866632871	0.9281929073723131	15	5	5	12	9	15	15	9
NSMCE1	4.73789264807733	4.969674838075626	31.719276306932596	0.8342732560148981	0.7696009740052248	0.08251417657945691	0.6122358418037207	0.7166883675714725	0.7638295350125878	93	9	21	57	6	37	40	56
CDCA7L	3.7728567682453016	4.2607675737570005	19.402778983912736	0.8340991637743038	0.41133215219704816	0.01784502495438329	0.7648008794646947	0.9306888194673119	0.9684466526554376	44	17	6	36	1	29	14	24
ZDHHC24	3.1300546389114934	3.4402085566763443	10.204544874988349	0.8332229157844432	0.6561351874035357	0.037298175083767364	0.7279229925495768	0.8599847528943291	0.909715295918067	7	6	12	23	2	12	17	10
RNMTL1	2.4160175080316857	3.054925244782972	6.7683168576845265	0.8331207579032613	0.4827091849668464	0.018794556434954375	0.7758127900027216	0.928361615187122	0.9609105627413352	7	0	14	24	1	6	10	11
CD200	2.031803797258809	2.668773661915947	5.530988755839331	0.8329281473436794	0.5017854857969131	0.01238482049783286	0.8422253951209824	0.9407883517926798	0.9700824968867031	1	3	15	3	3	6	11	2
MISP	2.684903466503778	3.368776074226252	8.826388281485299	0.8323774964108828	0.5904329390922214	0.025192977214112205	0.7868216003799896	0.9098320950249884	0.9410495034145131	34	1	7	21	0	9	18	9
LSP1	5.320666927341047	5.620501613038384	51.73883811637885	0.8322928564142206	0.4633494956616938	0.03036767971680636	0.7047471841668119	0.8962574810880408	0.9471572336142929	39	8	158	36	35	37	80	74
ETHE1	2.5971259803963975	2.938573178262241	6.593763528140252	0.8321188771734721	0.8071074395517752	0.04222291644833033	0.723404013726662	0.8281748790707983	0.8734146596091624	7	3	13	9	1	10	9	8
NMI	4.8009188559167715	4.929020536132768	32.04040312436376	0.832042130893148	0.6020739165450313	0.0671422646137493	0.5705846392969196	0.7933073991331202	0.8530674164456127	29	18	35	38	18	42	37	39
KCNN3	2.861171300993783	3.194120402213608	8.257298250342574	0.8318125921263443	0.9005423535378909	0.050856842296611436	0.7316410276676528	0.7933415756899329	0.8315789082014058	7	2	14	11	4	14	5	16
ATOX1	3.883814879492423	4.12614014533498	18.368797980746194	0.8316962068535216	0.3413601827546339	0.016860857233766593	0.7048308314400301	0.9404585532425185	0.9732619247751377	18	18	10	19	9	20	22	17
CDC123	5.11569318222347	5.292948267313289	41.54837829961299	0.8315758356581396	0.6207561280256643	0.05945835275385999	0.5683297759826813	0.8012727772705593	0.8663706010117361	63	33	32	46	11	61	42	51
UNC5A	0.4506815427849567	1.6240805784828902	1.4471302138956659	0.8312537510397496	1.447568465927797	0.018018507526183614	0.8402867540056258	0.8211578227632736	NA	5	0	1	1	0	0	2	7
TIA1	5.739627375952169	5.851595389355526	60.9773700724108	0.8310208332368205	0.7945312325050405	0.20951524068225483	0.4518118441402082	0.5616965401564141	0.5137963938281688	81	16	94	69	32	57	101	94
SUCLG2-AS1	1.264155872809794	1.9948894041452152	2.4783548998487652	0.8305074511902957	1.0143588293954597	0.0234623154817748	0.7923504112758766	0.8459589900444917	0.9123636706459807	7	0	3	2	1	1	6	5
LLNLR-246C6.1	1.0589213946039833	2.0606272719065584	2.6956929466828257	0.8304979639756984	1.385121432580651	0.025455456054251247	0.8402867540056258	0.808828443211233	0.8714765397176476	1	1	4	5	0	1	1	13
RP11-196G11.5	2.5644606447467857	3.080464427468545	8.466457082390072	0.829472600525125	0.1607137900609865	0.0018813181456583956	0.7923504112758766	0.9822100525291187	0.997377609243983	5	12	3	11	2	8	4	13
RP11-53B2.3	3.2898729256394392	3.659525629225491	12.610317050578175	0.8286404518002797	0.3306446808029995	0.012779318220513166	0.7731621143769728	0.9502882173135608	0.9772941683248387	9	5	29	4	11	13	19	9
RPL26P19	1.5155169123276357	2.5068888868393033	5.196191944734502	0.8282632187362516	-0.05882324715639214	-0.0031987119553356404	0.8937870967473469	0.9971398606232248	0.9905903965004156	0	3	12	1	6	9	1	3
ZFP64	3.120226553246838	3.487944861133266	10.177072369082667	0.827971524607384	0.7648917445895462	0.047163607693201645	0.7167825458325527	0.8256412134970061	0.8711363030245701	33	4	9	12	1	9	18	16
CD40LG	0.7177203828895945	1.9958285496223316	2.4890542428774065	0.8278221882792448	0.045111580118284436	9.25154140981187e-4	0.879979428361444	0.9976381557680465	0.9975093858759697	0	1	15	1	0	1	6	1
CENPF	5.345028311686662	5.591770413971679	51.45655172977044	0.8270325353897368	0.5729691780765634	0.04075253695177393	0.7050377697087546	0.8503079905139408	0.9181324934224898	88	36	18	65	22	91	44	49
YBX1P10	3.575343263675961	3.8816516651841058	14.848844891671426	0.8270004027685778	0.526532918289573	0.02746330538945388	0.7316410276676528	0.8990219277290777	0.9458014309939372	18	4	24	6	14	24	12	16
PSPH	3.0778491590874992	3.4707532761795106	10.121375831701583	0.826931905108359	0.6349605816579972	0.03249833161209935	0.7569574320002284	0.8785948080244422	0.9263524190094578	23	3	3	26	3	15	8	17
PEMT	1.2340298603718194	2.1184599882870705	2.6879028517573818	0.8269311475698286	0.9069653101391465	0.01987381046875088	0.8134700435716778	0.8815212866632871	0.9324153322777613	10	0	5	2	0	5	1	7
VDAC3	5.0742992708610455	5.241016565873192	38.97778514726964	0.8265528101543621	0.8327037591702909	0.12892955575473367	0.5473731217310086	0.6145866621882148	0.6107233331848755	109	10	35	45	13	51	64	47
ZNRD1-AS1	4.073843119492178	4.27275545407333	19.130180142738954	0.8258373899367373	0.7569287702654436	0.07662822240058313	0.6278327485099944	0.7460319698689265	0.7856143640295993	32	6	13	41	7	17	31	31
MYL6B	1.9915777737710763	2.6817836418113075	5.486379500308786	0.8256348342082496	0.22732621014344243	0.005322478539769814	0.8230986442734207	0.9780100895326064	0.9900688364323167	12	0	1	9	7	3	7	8
ZDHHC4	3.6410512424235497	3.9413168611909235	15.67053613760826	0.8253789676290828	0.45358628511652505	0.02223390738164267	0.7480646091798288	0.9159482271866864	0.9603174124508584	26	11	5	16	10	12	11	33
IFNAR2	4.339671815119594	4.5330977127012675	23.346670779422826	0.8252240640334995	0.7395953455859647	0.0789448506847007	0.6020606550670885	0.7425351313842575	0.7856143640295993	27	11	50	25	5	23	27	46
RANBP6	4.384067390890246	4.535673823454347	23.465348553697808	0.8249273867062866	0.8349660528748294	0.12297754984353428	0.5541200014445196	0.6347068098609763	0.6136412447312927	37	10	32	25	8	21	27	52
MRPS33	3.648176477401796	4.004406175951377	16.017659663690424	0.824491624305881	0.4466611490426261	0.023245058020934996	0.7366578912760168	0.9177635339054575	0.9589462424309738	30	2	6	26	16	19	13	25
CP	4.665507683428948	4.961102824671179	32.487085448920254	0.8242233667785468	0.5673762268539595	0.03793707945406069	0.6971237498162461	0.8599847528943291	0.9242912956848403	23	25	45	59	4	23	60	39
POMZP3	1.7275161389663733	2.3573509456608988	3.6086601772625366	0.824106775912626	0.7399707835110798	0.02217302473269786	0.7819906628720896	0.8904647467410567	0.9409602791803364	4	1	6	10	0	3	4	9
PRKCB	5.95152346002293	6.0809042537121565	72.62492701618399	0.8239512491338692	0.5947784986740672	0.07131860939055344	0.5527691284260396	0.7696796998190213	0.8496343044163404	99	43	92	45	38	97	78	95
SNUPN	3.7083426664018244	3.9644890657951057	14.908108254431227	0.8237870541682518	0.8052886004523484	0.07570896427030807	0.6436005548390834	0.7471665509835604	0.7759464823171435	33	2	13	28	6	19	19	25
RP11-420A23.1	2.0480536493875032	2.737488296857788	5.278595609333695	0.8235425079704946	0.5460993165155682	0.016938015062764294	0.7998320229738183	0.9266184790836098	0.9603870559001683	24	0	4	3	3	3	11	7
HTATIP2	4.959684456611359	5.093722055048669	35.60954555889424	0.823451942166306	0.7580867547278077	0.11060413100529502	0.5483364197185627	0.6509850132770054	0.6765264270578376	47	17	29	58	14	57	38	45
CHST7	1.4547217036671916	2.255323262908356	3.39175649478199	0.82344943966384	0.662939263391323	0.014754771382179671	0.8322581977950205	0.9200539238115342	0.9589695229793773	1	0	10	5	2	1	8	5
HPSE	2.8054090741069273	3.211712752640278	9.007620363934556	0.823266421019454	0.23235434769093452	0.006929947438078759	0.8125682553432861	0.9726730263218574	0.9883516957657007	2	6	14	10	7	4	10	15
AP2S1	4.706610461004675	4.990735393812907	33.8179335663095	0.8231837088034911	0.335158078552316	0.016702905336408856	0.743020251209665	0.9351595660130694	0.9742099392294851	51	22	9	41	25	37	20	57
PMM2	5.165697220656329	5.316947221599795	41.05392453577676	0.8229070413912636	0.8493234629934091	0.18620826162418894	0.48414373434104385	0.5616965401564141	0.5241769896371321	68	11	49	82	10	47	53	76
CASP10	5.505859426830431	5.667512304254519	53.38256319235708	0.8227480534854119	0.6901731631140878	0.08387601242659433	0.5784151057363869	0.7223900623636066	0.7856143640295993	48	22	55	130	16	48	89	76
SERINC2	4.165790334132661	4.466638804851557	21.92465408931671	0.8226360409468887	0.5848086462982269	0.041849713395456616	0.7155418678746512	0.8528910624577919	0.9111738775444506	47	8	9	62	4	26	28	31
MT-ND3	8.87050058633176	9.329207876728677	705.2468448357932	0.8223934970077255	0.08471072879222039	0.0015950336015170075	0.7691352383397715	0.9891666578714389	0.9976044585398781	548	655	395	179	621	858	558	721
CELSR3	1.4467408934141135	2.2120758462190526	2.957243760564864	0.8218304524230043	0.776376756564696	0.02001054746132537	0.7923504112758766	0.8944217360154032	0.9409602791803364	6	0	5	8	0	2	4	8
AP1B1	6.592496464778043	6.696694843655283	110.75285448841586	0.8212775573728812	0.7824151764626704	0.2334338007562699	0.44425230466587984	0.5543044658436644	0.4978344185288539	253	48	102	128	33	105	173	180
ATP8B4	3.703125333632584	4.027553468765592	15.677137646708935	0.8211305684247607	0.798439149296992	0.06955591079824083	0.6901310696488275	0.772180239331491	0.7973368175557612	23	6	27	29	1	25	18	22
ZNF540	1.423951630258517	2.3755074134962437	3.6648723246310864	0.820797045528947	0.11221609715873485	0.0028656494260095597	0.8439589182721517	0.9915660938410747	0.9917941995630681	1	1	3	21	0	5	5	2
NDUFAF5	3.331145914524952	3.655813449229585	11.944490574770327	0.8205482617948807	0.7584921528338872	0.04781732867794869	0.723404013726662	0.8246590045662509	0.8676004635638039	28	2	7	15	8	11	10	29
CRELD1	4.779939053261092	4.950187165701213	31.67320607241736	0.8205019426055137	0.8442979531322025	0.1338308969811626	0.5473731217310086	0.6172152844564857	0.5973740986051571	45	6	54	38	15	31	61	41
PRIMPOL	3.5322116284669836	3.793227531684268	13.07558802277167	0.8204633484284793	0.8509033009075463	0.07723450770462469	0.6542215209803924	0.7328253334990188	0.7579202197122913	30	5	18	15	2	12	18	27
MRPL1	3.250726487991455	3.4974924627347757	10.80853375094811	0.820053435112509	0.6395785254683772	0.04405619210312474	0.6959295677010475	0.8518864436887368	0.8865101186703346	11	2	13	15	9	12	15	14
ALG12	2.8952123199513964	3.4373439068496783	9.528311023616274	0.8196227001923987	0.7457315346984509	0.040624794191379134	0.7635871096892785	0.8518864436887368	0.8865101186703346	15	0	19	20	3	6	13	23
DCUN1D5	3.151448677014783	3.7272633261887167	12.106017672233605	0.8190257494304704	0.9749638506358744	0.049923962558302726	0.7545199269721363	0.7914333323507194	0.8222597091487841	24	1	12	32	1	31	10	12
RP11-66B24.4	1.9343904114616217	2.677284456136747	5.275933206558302	0.8182977964338904	0.6883704365014036	0.018038998979218412	0.8198994038129492	0.911027541563569	0.9522026586895607	4	0	3	13	5	2	4	16
SDC1	6.138494742292949	6.384875157976344	89.64812933280285	0.8176820745186494	0.38097666910962613	0.02648267580987788	0.7058945543400839	0.9113215229269791	0.9598851365321995	99	64	33	228	26	76	118	122
MPZL3	4.058743167406909	4.3136559086514605	20.418251839517566	0.817641437148664	0.3840788146933157	0.02278822938884972	0.724866767425012	0.922102887032101	0.9626908821140645	10	17	30	35	5	17	23	31
PRKACB	5.345643394486879	5.462491032639824	46.713548481919695	0.8170672408314205	0.6027738807374522	0.07761041054676744	0.5530455249730968	0.763658695911885	0.827979992286128	44	24	77	42	24	46	64	67
E2F1	1.106931153126338	2.0221150896938447	2.5155530293298978	0.8167882087402638	0.2764784413828359	0.005551825160829287	0.8506909968257685	0.9764854726589066	0.9866063165492619	11	1	0	6	0	4	2	3
LMO3	6.260780634945242	6.713550986502498	115.17894588622111	0.8166378548182651	-0.15316051033150818	-0.01070592006041181	0.7721811309697858	0.9800662068914024	0.9819992286660378	90	145	21	161	54	83	116	117
FCHO1	1.607540237470716	2.530562650724793	4.046743683155621	0.8157910131813042	0.45421040720113	0.011334656430220866	0.8248002369158141	0.9510763370625476	0.9727077197117241	11	0	17	2	0	3	3	11
IL21R	2.453448541409924	3.030671237499384	6.777040334086145	0.8157628254261711	0.6193273827627646	0.022844724359697456	0.7733262249910374	0.90494417155695706	0.9458014309939372	10	1	26	4	1	4	14	10
COX6C	6.232313521209913	6.426541434058054	92.66510920739154	0.8154237739660635	0.5043266038894904	0.0426785061420363	0.5981107259991526	0.8518864436887368	0.9250810608427719	147	29	70	67	88	130	95	106
SUGT1P2	1.1534102782155475	1.9110657725592919	2.294592042998679	0.8153566681980654	0.8320386574839692	0.01708660772167366	0.8016128037271774	0.8918006150952578	0.9449665634573253	2	0	2	7	1	2	6	2
SNORD8	3.8587483977084687	4.272478456061922	21.158026565743423	0.8147540377085959	-0.11876616252096309	-0.009845223351333029	0.7627182116531614	0.984883311867026	0.9819992286660378	12	26	16	9	15	21	11	23
TCAIM	4.968336221863071	5.079032608537651	35.28335255051835	0.8145391221085614	0.7283356744586156	0.1271660125091354	0.5020044978179907	0.645764749662273	0.6468881729913452	47	12	39	43	21	47	48	43
MED9	3.3830878076124367	3.7283974057727565	12.337879398601002	0.8144426347980285	0.6725721993093449	0.04107439002834015	0.7265448493275516	0.8459589900444917	0.8954167739346698	25	3	6	35	3	12	22	16
TXN2	4.7373604172703825	4.9433088566817815	31.42230735167658	0.8133402197370369	0.759907902970657	0.08480984741181676	0.6225460915979534	0.7139595234925453	0.7616889447192721	82	6	20	47	15	49	33	45
FIGNL1	3.601679809994134	3.9647468654270193	15.07547855427399	0.8131797141147082	0.7988603386630974	0.049821812977601514	0.7265448493275516	0.8130682789233628	0.8602906040809523	49	2	11	12	8	30	12	19
RMND1	2.5090073042600256	2.974265372407701	6.989361655153464	0.8127868660814058	0.7808556698152391	0.03060655642687296	0.7805685686021522	0.8647989163062777	0.9124879665377441	5	1	5	16	5	13	10	4
GSDMB	4.825534773712383	5.126959668482381	35.473301789848485	0.8126997173156087	0.6120637115619896	0.048407359366909306	0.688585317707452	0.8319266236633989	0.8857809507136121	65	5	21	118	10	38	47	56
PRR34-AS1	1.9019390560981047	2.514931950641869	4.50908746835559	0.8126935581919423	0.9437303259778124	0.028536916954618304	0.8123987724364808	0.8482782089381093	0.8961517665519496	11	1	1	7	2	11	2	6
EFCC1	1.6242081708407097	2.1255987701513064	3.022829587935424	0.8119223571801399	0.882140912275288	0.02579870975735546	0.7658120610702244	0.8481003149794006	0.9163599095093001	7	1	4	2	1	3	6	4
CCSER1	1.7468812110697913	2.5555627268292898	4.327909184526377	0.8118006977771824	1.0431968777195098	0.02876882209275699	0.8129338037220618	0.8363416564796187	0.8865101186703346	5	0	4	13	1	3	2	17
CD163	10.49501196843897	10.782852378047144	1924.018251326612	0.811579259264494	0.45061311033506796	0.029792176606834496	0.7106144100282015	0.9074321437211232	0.9499601217257413	1553	1537	940	1386	1303	2768	1823	2187
LACTB2	3.8574345728879718	4.184271515804828	18.950738205031836	0.8112555403005555	0.29245421161638024	0.012235390753155545	0.7731621143769728	0.9529049848853123	0.9819992286660378	35	12	4	19	15	21	26	13
SPINK5	1.3200882449311964	2.2359930428857444	3.110383032622418	0.8112042363494082	0.4225716227241618	0.009307079019911348	0.8326465241194223	0.9572554547896504	0.9742099392294851	19	0	2	1	1	3	7	2
SLC44A4	3.7490541144368583	4.016655661153156	15.756574783075058	0.8110877830727905	0.6003767655989941	0.041928542064317904	0.7048308314400301	0.851872845837604	0.9079299266457174	13	7	44	18	3	16	23	22
CTD-2006K23.1	1.5155169123276357	2.1636966979933074	3.142630655472077	0.8107019100721996	0.8982931668614821	0.02364050998097223	0.7926477447201797	0.8667677120890445	0.9230773850253748	4	2	6	3	0	3	2	9
PABPC1L	4.379228903159631	4.840412365617227	28.290094901970924	0.8105910688490365	0.7346291708501157	0.05032733030120172	0.7249958481669238	0.8238955096356946	0.8643140029186918	89	3	27	68	2	22	45	55
CTPS2	3.899556352825995	4.17630897587559	17.91721843604611	0.8103925361610331	0.7114560387001808	0.05261807628027589	0.7048308314400301	0.8168523900767679	0.8646702875497927	29	3	34	11	12	19	14	40
SMCO4	3.114574786592965	3.611114874661185	11.34887480703338	0.8096945616025661	0.6886540726501197	0.04174135644443381	0.7673950716592035	0.8647989163062777	0.8903547175826633	18	6	18	21	0	16	8	22
TMEM59	7.000489896090408	7.103117705974241	148.5478875354221	0.8096677960478778	0.6330526576539879	0.10182255118864734	0.48414373434104385	0.6906212614499487	0.7622875617150512	148	77	163	155	86	178	178	213
ASCC1	4.734696863815632	4.916213115684007	30.578648302129505	0.8089216023463094	0.8814687261771738	0.1561229928051708	0.5456080531631156	0.5803261746450953	0.5531259059779917	64	9	46	40	6	34	35	65
FGFR3	2.373199308122825	3.098046476852374	6.96101524108104	0.8084209714869396	0.3455571539207858	0.012607016596134892	0.8044756287953997	0.9572554547896504	0.9742099392294851	31	1	3	19	0	9	8	9
DBI	6.558391102345579	6.710624970771383	113.28444371860239	0.8079573031413833	0.540541404371225	0.055281871056449244	0.5753045280998875	0.8238955096356946	0.8865101186703346	138	58	85	98	85	148	144	118
CCR7	0.6260521261572404	1.74569004965477	1.6966446249187528	0.8078834760885856	0.06377295763658837	0.0015992681818594713	0.8633273813850187	0.9967817050970286	NA	0	0	8	5	0	1	3	2
RP11-1334A24.5	1.7226559481372599	2.6497229582913158	4.611935525650402	0.8076633463614994	0.395791212017457	0.010228594975907834	0.8330295032281985	0.9584124049641335	0.9742099392294851	3	0	20	10	0	7	2	9
DBN1	6.281112060131534	6.45403960642928	92.41341034009007	0.8075972660760842	0.8068731417488064	0.13445663526374974	0.538026197109884	0.6243296852770838	0.6112732185874348	276	21	115	123	18	89	126	179
ODCP	1.4242056259062954	2.2960595750514314	3.774274577671556	0.8071775756372335	1.6039608323935275	0.03756553223924871	0.8318992005600334	0.7441596331148055	0.7622875617150512	5	2	3	3	0	14	3	1
COL5A2	8.310615832768514	8.553181861814355	405.4772167296262	0.8071720097233641	0.5451049589156421	0.045768713947243425	0.723404013726662	0.8518864436887368	0.9111738775444506	1253	138	109	585	194	288	503	782
TKT	7.7950366584006066	7.878182072768571	253.64463558353054	0.8071709654508598	0.7722917451753389	0.3583379487315244	0.3896840249117521	0.5308740079427402	0.40291552046388995	369	94	223	400	115	353	279	395
CD4	6.295148383546267	6.411367012139261	91.06336841178583	0.8066047254389095	0.7006678423664591	0.12188028887198624	0.48414373434104385	0.645764749662273	0.6790388383865079	180	54	96	82	26	95	145	119
ZNF385A	4.8086919556988414	5.072000239120343	35.99192126165066	0.8065708261545373	0.31308124989038405	0.016219224355929283	0.650291635390744	0.9407883517926798	0.9748426156258029	37	40	47	26	7	33	41	45
HAUS1	2.901834832965665	3.299533923455655	9.288894252791236	0.8063944934305904	0.4933639144037547	0.021002773679284586	0.7721811309697858	0.9178256467988519	0.9580412451465514	21	2	10	3	9	5	14	15
NR5A2	2.668561492766708	3.2610852540124293	8.762026475025765	0.8053058213643214	0.8091344080151408	0.03369413239860374	0.7923504112758766	0.8613799609324784	0.897526345031344	12	0	16	7	7	19	4	12
TSPAN15	4.148545854802803	4.401081823694399	20.685315481082487	0.8052067310426546	0.8004680440918553	0.08466737812456855	0.6170957974082145	0.7145275213081337	0.753078321473969	34	5	27	49	3	25	28	35
RNU2-3P	2.326046901355111	3.3353075924787494	11.662452752813154	0.8051134236088779	-0.9625112490103777	-0.02127737150918194	0.8669842800068939	0.9032489951914737	0.8865101186703346	2	24	2	4	6	10	4	4
DYRK4	3.4990281795509293	3.7946828545626383	12.897620609634352	0.8050778944346607	0.8874410264628128	0.07711302098837211	0.6680077354389227	0.716363911327747	0.7516485750198445	28	3	19	20	2	13	15	30
ERMP1	4.863171478946467	5.061119938106454	34.4451333779852	0.8047207195343445	0.8365060062290648	0.09822455020024733	0.6252316847271727	0.6520542532577334	0.6887982038296075	35	8	43	59	18	48	23	74
GS1-124K5.3	0.10450815880263374	1.4606684290105478	1.1728785200791962	0.8045810936912436	1.0462247037306214	0.009338261584578417	0.8710975782631271	0.90494417155695706	NA	0	0	1	5	0	0	5	1
ERH	5.147081574172208	5.371119247046634	44.636436253982765	0.804541221323964	0.28863592995232806	0.01577262568322611	0.6960435131674921	0.941331832301172	0.9777478054473048	34	36	24	59	29	56	43	44
POLR2G	3.8801190964717978	4.099934736589413	17.522622526680276	0.8043806132387715	0.5310122385362686	0.03576266433844429	0.7055445964185604	0.8802280543292681	0.930644596028639	29	8	16	10	14	11	28	25
C17orf89	3.3565049054041736	3.689822739851512	12.284833767998736	0.8041374774416493	0.633933823938445	0.04175056873705069	0.721214311042147	0.8567453008092232	0.8998229054776412	34	8	10	14	1	14	14	20
TAX1BP3	3.5679877311877743	3.7780865436388753	13.502401390830514	0.8038940346038385	0.5907926015144811	0.04376976125131298	0.7058945543400839	0.8518864436887368	0.8979807713775332	29	8	7	15	6	12	17	22
FGD3	4.724687548451194	4.874908759042923	29.956923992555	0.8037537479626471	0.7728996451714693	0.11528541456547954	0.5530455249730968	0.641602608519193	0.6655158141094846	49	11	61	27	8	38	36	49
MIS18BP1	5.695625836421633	5.8059257143097165	59.135009656019626	0.8035639211045338	0.7555879425843103	0.17291876650224375	0.4707181506120755	0.5962846963791634	0.5609094900745993	81	15	71	79	35	81	83	71
AMICA1	4.412183049890557	5.072294593825161	34.15702068987864	0.803365104900405	-0.045314571521558565	-0.0016138449586395247	0.802102130119469	0.9960190957487849	0.9975093858759697	24	5	200	9	11	18	31	58
METTL13	3.5347018277616917	3.990212102269897	14.921186947582981	0.8033148054498231	0.8424596486909589	0.052570008785796464	0.7364137741963802	0.8002908723981701	0.8453500769869732	32	1	13	40	3	29	11	24
HSPB11	3.6023073421805933	3.866836153598992	13.920653786622063	0.8032705093130101	0.732791875189095	0.06055929122629823	0.6812508278199079	0.7973194334207109	0.8453500769869732	27	6	11	30	2	17	17	23
POLR3F	2.474183503027597	2.870801915619543	6.235238097079658	0.8031641962159445	0.764333253416991	0.032699753503882996	0.7642237970259587	0.8518864436887368	0.9073035845606748	4	2	15	8	2	8	12	5
GTF2IRD1	4.017459065534363	4.486345361962933	21.676308450836686	0.8031537363726722	0.733704994512613	0.05372670283611995	0.7251496279858572	0.8224385529844168	0.8602906040809523	55	2	43	42	1	30	30	31
NUSAP1	3.671250587237333	4.030497650624424	16.986393848556972	0.8028129961946724	0.3549046786856378	0.013788834146356179	0.7733262249910374	0.9446623480173382	0.9751830776231146	27	9	4	16	16	28	12	14
SNRNP35	3.3754507022507756	3.683310920116318	12.359922119777341	0.8025309260210962	0.6476967735530353	0.04635097506086597	0.7064071509145583	0.8510318607120206	0.8845244843759777	25	9	16	12	1	12	18	18
GLCCI1	4.157449700836362	4.372859789535304	20.76923915592609	0.802512673591526	0.86596827934862	0.08840083827242833	0.6680077354389227	0.678283238581769	0.7046390990782249	39	8	28	16	8	11	36	43
FANCG	1.2156670826527964	2.13303945645561	2.698154042720313	0.8024831371176384	0.8312368493654042	0.01776392611679216	0.8248115955268288	0.8984991921261655	0.9410495034145131	12	0	4	2	0	4	1	8
GPR75-ASB3	3.421900341666392	3.740933854524534	12.48178609875541	0.8022881713962662	0.8527578075654334	0.06986556363171048	0.6971237498162461	0.7569843459219402	0.7844238341797884	30	1	16	17	5	17	22	14
TARBP2	2.740953205228062	3.1964519033441086	7.979928770100433	0.8016878431520027	0.5853624258981711	0.026235778642485538	0.7696113648695494	0.8990219277290777	0.9414204689464021	30	3	3	13	1	11	11	9
RP11-574K11.32	1.6773320425042433	2.301615856952245	3.4046387933387434	0.8014194192348353	0.7422091295242804	0.02162027366669006	0.7837984243420215	0.8900928460600807	0.9409602791803364	5	0	10	4	1	4	3	8
BOK	3.582718827850277	4.007621045113134	15.086764755140674	0.8007641303520522	0.78810091942	0.048394559618317026	0.7392571588304286	0.8175734372235715	0.864222376052392	54	3	10	25	2	9	23	35
HMG20A	5.090190862092272	5.225002024948508	38.942488045980475	0.800389569079797	0.7986635641494598	0.13736878334533845	0.5476910669504912	0.6172152844564857	0.6019816681656994	57	13	38	57	19	27	66	70
ZNF594	3.752901515026648	4.154412556149321	16.902943823836896	0.8000438666427084	0.9545275867945001	0.07036127508198649	0.7168092897171244	0.7200062963026683	0.752690334824273	48	2	25	20	3	10	23	47
WDFY4	5.025528025700997	5.252453240587269	39.14179485759139	0.7991801319425762	0.7055324759857461	0.07044545706350712	0.6680077354389227	0.7650127260942651	0.8217763826957415	107	8	80	21	13	51	39	69
ZC2HC1A	4.758791569607514	4.893909276492697	30.746832914118585	0.799152434956401	0.7221639175527034	0.1063907770261085	0.5473731217310086	0.6790397928418044	0.7038334915501546	40	17	50	33	8	42	36	43
AC006042.8	1.7253945041409091	2.330695483744904	3.5048416470719537	0.7989591463795535	0.6771580821198503	0.020435820514698184	0.7836741644909507	0.9028632305693768	0.9471572336142929	4	0	6	10	1	3	6	6
ZNHIT1	4.6554455239123795	4.813772692741504	28.54255653321422	0.7988096202943336	0.8139913827449693	0.12770261122168786	0.5636162331056912	0.6314283751145139	0.6188501698186502	65	7	25	43	11	40	31	48
MCPH1	4.515194709775757	4.700099808082187	26.138855723056437	0.7987242190952369	0.8067427525349499	0.1209264340155308	0.5684169367291092	0.6442586190965263	0.6462295170005132	58	4	41	28	11	30	37	43
ADI1	5.501634857341845	5.651731151059414	53.19974712663931	0.798223123456476	0.607705880502331	0.06985567332806157	0.5822191439105885	0.7784595699477446	0.8484050171748001	63	15	38	99	37	65	75	60
RP11-641D5.1	2.7551301249382307	3.2079798115464877	8.792460549877983	0.7979180106423716	0.13857022638020516	0.003793734611184539	0.8244454835463483	0.982509224364865	0.9926873515461185	25	4	8	1	8	7	10	10
TSPAN1	3.3315073275251015	3.649625517363553	12.009976371490769	0.7979100734963654	0.5952508046470076	0.03429397278328489	0.7480646091798288	0.878723678688043	0.9264144392104658	7	7	20	25	2	14	20	11
RP11-444D3.1	2.255992695706335	2.7428633928169552	5.458726622396363	0.7975654133780372	0.6632411429552153	0.028647598621830934	0.7692779099751552	0.8909049961917878	0.9319901686511647	8	3	11	8	0	5	9	8
DUSP23	3.4316780659636468	3.788808122182108	12.855469683034034	0.7974669835393636	0.6785266274277574	0.041550586180620304	0.7373538219530682	0.8418014787645777	0.8920940449623691	44	3	6	23	3	16	12	25
SNORD17	7.5371993186600035	7.618001975079926	211.7472860706416	0.7972069499390573	0.7313783456555506	0.2636341312837944	0.39604237447703833	0.5616965401564141	0.4882066410575848	249	65	324	243	116	248	277	325
RP11-158K1.3	2.1655810774871025	2.5634408234518795	4.662095329393958	0.7971694089803173	0.8411195006998528	0.034487971211451765	0.7501638318792797	0.8319266236633989	0.8865101186703346	5	1	6	9	2	6	4	10
BANP	3.970130678947062	4.419969298006229	20.616993115428258	0.7968781783820582	0.7225749694477944	0.049034839317322436	0.7288002796465296	0.8281748790707983	0.8707846538474495	81	1	29	23	4	25	20	43
DYNC1I2	6.696123401332854	6.895799944067413	126.84603449131791	0.7968121939191137	0.6960421150976572	0.0868560865617161	0.6122358418037207	0.7403218374561401	0.7793402936703084	297	11	171	166	70	181	143	177
ZNF576	2.353742997392321	2.7926455615588086	5.716851742276543	0.7965358017732372	0.9948876766241299	0.043533336193193	0.7569574320002284	0.7933415756899329	0.8463972450289439	15	1	6	5	2	9	12	4
LMAN2	6.3844190402292345	6.468956066982072	94.3168998998453	0.7964753640581612	0.7785467476250257	0.38663074087995575	0.40676495896287823	0.4994550325772073	0.38559890343603975	187	38	92	125	32	123	109	153
RASAL3	4.2404396765694825	4.663633935125505	24.90803920730929	0.7964499509548538	0.6767502266717783	0.04424033828660883	0.7251496279858572	0.8356001229178536	0.885268351217837	61	3	77	18	3	19	36	50
HSP90AA2P	2.30662285093103	2.9179568629864887	6.129843564447145	0.7961555864237166	0.4158106176577349	0.014972173148279417	0.7923504112758766	0.9447616490975199	0.9698408308810381	5	0	9	24	2	7	9	7
TMEM234	2.772341422297105	3.393120675936773	9.006575359617958	0.7959363478477038	0.5251620795939301	0.024665868449538525	0.783721232770439	0.9152909415756635	0.9479049632940885	31	1	23	10	0	11	12	13
TTC13	3.810674862783506	4.173725639812231	17.16811186007924	0.795702836414105	0.749451216821041	0.0589710314401169	0.6960435131674921	0.7983273685998509	0.8466537002602138	30	2	44	28	2	20	24	29
PSMA5	4.897871025531839	4.999405883089854	33.32437808288339	0.794986472001857	0.7045989466432182	0.124812622982162	0.5120439153964943	0.6517382357549729	0.6540791168496666	49	16	32	43	15	44	38	48
FAM21C	5.969565377093952	6.093892421524671	72.29322989326629	0.7949442444965874	0.7430251887213614	0.1642737606147866	0.4789914817750496	0.6172152844564857	0.5855092076842102	133	13	90	87	43	96	90	104
ZNF225	3.1040594190542796	3.4104118608623413	9.61733333152361	0.7948511200556467	0.7939103886761354	0.05805549891173198	0.7055445964185604	0.7968055790329438	0.835654596459854	18	4	16	13	1	10	12	19
TTLL12	4.179991799934989	4.587788135807999	24.13267769926636	0.794510030621758	0.25052445233607956	0.013150143759437469	0.8125682553432861	0.9603180428480673	0.9819693451813759	78	9	3	60	8	27	29	25
ANKRD54	3.2597867656569224	3.4951371518872207	10.446815244411084	0.7944674016299429	0.7775857229107208	0.06251641324972301	0.6782003966494586	0.781289905766815	0.8222597091487841	13	2	15	18	5	14	12	17
HSP90B1	10.309752420956812	10.40028705885467	1463.5932358921125	0.7942983234154549	0.7365299443719567	0.22795575808469848	0.45261139434124525	0.639044957244073	0.5215167567107688	2599	426	1093	2446	734	1981	1790	2076
PTAFR	4.545372698659302	4.767654769807385	28.95901748243677	0.7940791497071282	0.41087523305399265	0.024971926611558826	0.6621204777983032	0.9101951778689908	0.9603870559001683	27	29	25	31	9	39	26	32
PPP1R8	4.377254754958234	4.5611501102691205	23.689640158574708	0.7929831337839768	0.7571389838189956	0.08749523041661511	0.6234237777942534	0.7060744855991745	0.7536150474309942	50	7	16	46	8	25	40	32
SELL	5.013275642148948	5.331859324511324	42.16508532018677	0.7928936916329732	0.3159226209590436	0.017522686131823822	0.7733262249910374	0.9407883517926798	0.9736405803775867	12	11	106	68	28	30	37	82
CD247	2.8188980981022054	3.4731423842176685	9.920456914659656	0.7928541411907342	0.16934352606282776	0.005727920474359221	0.804474701687294	0.9816392215112903	0.9900688364323167	6	2	53	5	2	5	16	13
DENND1C	4.293390156635691	4.459019590240391	22.23087791218863	0.7924074880479475	0.7689577582503843	0.08854437808024881	0.6224272011007024	0.6957658067975545	0.7435954863642706	22	7	39	29	10	26	40	23
[truncated: 13,115 more rows]
