# Supplementary material for: Genome-wide bioinformatic analyses predict key host and viral factors in SARS-CoV-2 pathogenesis
Source: Commun Biol. 2021 May 17;4:590. doi: 10.1038/s42003-021-02095-0 (PMC8128904; doi:10.1038/s42003-021-02095-0)
Supplement: Supplementary file 5 — Supplementary Data 3 [file 42003_2021_2095_MOESM5_ESM.zip › GSE150316_ValidationDataset/WithoutThreeOutliers/case2/des_Case/unfiltered/controlVscase2_genes.over.DESeq2_unfiltered.tsv]

gene_id	LimmaV_AveExpr	edgeR_logCPM	DESeq2_baseMean	LimmaV_FC	edgeR_FC	DESeq2_FC	LimmaV_padj	edgeR_padj	DESeq2_padj	NegControl1	NegControl2	NegControl3	NegControl4	NegControl5	case2-lung1	case2-lung2	case2-lung3
AFAP1-AS1	1.64372307108037	2.443673911179792	3.697065969932814	0.14112293850840896	-0.026814409764630016	2.056825442097888e-6	0.9780413087027092	0.9976381557680465	0.9994982095303494	13	0	13	6	0	4	6	2
RN7SL38P	1.2990951652669376	2.148476364544802	3.2271108163860105	0.01470610864566859	0.01814723729718431	7.755836439605786e-6	0.9998347940238835	0.998439882809948	0.9994982095303494	2	2	1	13	1	7	1	1
THAP9	0.9587196134637593	1.7888190500999726	1.7463505800514256	0.09278821788421633	-0.04249156969908611	9.471781046733712e-6	0.985307776008429	0.9971114111019838	NA	6	0	3	6	0	1	3	2
ZFP82	1.9690062430658486	2.4509604466770925	4.51235738466217	-0.06883703587535221	0.02252838641101088	1.1561423498353853e-5	0.9891423783096134	0.9976381557680465	0.9994982095303494	12	2	3	4	4	2	9	2
ZC3H13	8.399614946442867	8.410839220657936	368.95170261854145	0.0431686706502183	0.025534226642756015	1.9813292383610587e-5	0.9773333437232373	0.9934163142359341	0.9994982095303494	743	171	538	542	209	348	365	405
NUP35	2.2439351521774906	2.6063957788631633	4.7355586297297005	-0.017113762936913343	0.03326026713913652	4.301385935777607e-5	0.998075491014771	0.9971465685084713	0.9999616720880805	12	2	10	8	1	5	3	7
CC2D1A	4.704839870250174	4.889637823506502	29.74458911990703	-0.034645987476499274	0.02121143295666628	5.625878230458114e-5	0.9910758532894405	0.9971465685084713	0.9994982095303494	100	6	70	44	8	24	40	29
CYP19A1	1.8089175293173585	2.7456421379135256	5.35355235595223	0.34679672401334705	-0.01671849755297352	5.671534795782245e-5	0.9587829952812112	0.9982488881552635	0.9998422962724357	15	2	0	21	1	10	1	5
RP11-492I21.1	1.1965251997859252	2.2147798281552613	3.4506532816839344	0.7576012847619376	0.03758509089767184	6.080383063797713e-5	0.8936739866945987	0.9976381557680465	0.9994982095303494	0	3	13	4	0	6	1	3
NCF1	2.5449919233093206	2.8890498268553455	6.514862790508713	-0.13958148528727052	0.020761693042222546	1.1862097878059975e-4	0.9722907579719862	0.9976381557680465	0.9994360211405424	11	5	11	9	2	5	2	13
ZNF789	2.8636805447162152	3.2994093857837994	8.659670993528918	-0.09973942787549336	0.017915512665754724	1.2900081087995416e-4	0.9801970682221879	0.9978440438312397	0.9994360211405424	12	3	17	29	1	15	6	5
MTO1	4.312549352878344	4.497101450630032	22.25833678881651	0.0011327941742136794	0.030113904438919103	1.450569443688721e-4	0.9998347940238835	0.9956481308188948	0.9994982095303494	66	7	57	29	5	18	19	34
MRPL22	3.4680312007486984	3.6660316205354913	12.126472617228412	0.07090115618859084	0.020380223728115248	1.4917029805109854e-4	0.9815019850780279	0.9974990372401964	0.9996266212271979	29	3	12	23	9	12	8	17
CTD-2192J16.15	0.9691688796739959	1.9715253832993362	2.966157854932175	0.29385862123340006	0.17515791330424302	1.5325325286394726e-4	0.9655829329454325	0.9850523277239019	0.9984351041987106	6	4	0	2	1	0	2	7
C12orf29	3.2804855072377612	3.5428341120390554	10.659885545991516	-0.13119281393167467	0.02657005332075328	1.5769163718338283e-4	0.9679236099908076	0.9971465685084713	0.99943468218574	23	3	17	27	4	4	17	13
HMGN1	6.686260972445891	6.74274438030763	115.44696176960126	0.1268722741314711	0.02553637385471149	1.6489494932012938e-4	0.9444675923436823	0.9950610017225319	0.9994982095303494	176	67	115	226	63	88	140	122
ZFP14	3.5990159870522076	3.902148476233743	14.386402146630966	0.17336412279887137	0.025122309283410745	1.6898999560102386e-4	0.9576004314268926	0.9971465685084713	0.9993360539551887	21	1	33	27	11	9	17	19
TAF9	5.344231792056342	5.417386783668945	45.20017708806168	0.1501157391148348	0.0203672641725105	1.8134383902805075e-4	0.9395661908307811	0.9963881047400199	0.9994360211405424	67	17	55	81	35	42	39	55
HSPE1	5.616113232393885	5.824950912088727	60.047594978038745	0.2640270795095223	0.029259291028595744	1.99099150804954e-4	0.9130144646250604	0.9956481308188948	0.9994360211405424	159	8	49	93	57	62	49	71
FAT1	8.015717225902177	8.051296611734184	285.96553806399567	0.04386003903165275	0.02556667839387148	2.0390587085759485e-4	0.9794258107257817	0.9943598252747419	0.9994982095303494	906	100	412	434	122	213	319	351
RP11-166P13.4	1.910952236118982	2.4935390587764656	5.383051365180301	0.8829225853257883	0.13230690115422256	2.1902573515627898e-4	0.8056469106366317	0.9873716764068236	0.9984351041987106	3	5	2	2	6	2	7	6
ADAL	2.704662362649522	3.0429248350047464	7.538259913574407	0.3460135883437864	0.022906904839353783	2.274075488624358e-4	0.9334173230361213	0.9976381557680465	0.998545942299827	17	4	2	15	5	7	9	6
RPL17P50	0.7258857754311631	1.8783665188441532	1.957679310167728	0.1037060347985926	-0.03593944534551027	2.4962638730113265e-4	0.9875506664477232	0.9976381557680465	0.9976044585398781	1	0	4	11	0	0	2	5
POLR3E	4.921626085236654	5.23913040959021	38.07091185298484	0.010236762623126842	-1.9368045778594216e-4	2.532718977947269e-4	0.9998347940238835	0.9999697114705983	0.9988332268476666	138	3	84	82	8	27	35	60
U2AF1L4	2.5009935211348693	2.894105258182062	6.10387224494307	-0.0063255441871940266	0.028559881217165208	2.587491935769597e-4	0.9998347940238835	0.9971465685084713	0.9984351041987106	22	2	13	5	2	3	5	12
SEMA3F-AS1	1.7934127901675472	2.4064546020340187	3.8551255558751216	0.12960424937775747	0.020376945144048916	2.607350454349039e-4	0.9785931199476093	0.9979754031947355	0.9981662486198777	4	0	10	11	2	4	6	2
IQCK	1.2072271617998187	2.1431319690121122	2.978434386909588	-0.32173159344806906	0.00484283625202592	2.6259320037991534e-4	0.9558640057570282	0.9998111039895313	0.9979617236033069	9	0	9	1	2	6	0	3
WDR63	1.270597160389804	1.9957360022855761	2.4317369399752744	0.14666487773671175	0.014105737093221549	2.6337150504041496e-4	0.9756107188843495	0.9992201550288982	0.9979617236033069	6	1	9	2	0	1	4	3
ZNF135	2.5365163348184643	3.0099384306919506	6.588540972353744	0.18187171444659964	0.016857869238102844	2.797690356477349e-4	0.9643900628621568	0.9979754031947355	0.9981662486198777	36	1	7	7	2	8	5	8
RUVBL2	4.52356551146054	4.778692131203417	27.275468362854095	0.07848744121869947	0.011188475108881117	2.8121172328996456e-4	0.9793073018897606	0.9979754031947355	0.9986563457461916	120	8	30	55	4	24	27	35
LINC00216	3.347624380045158	3.5970377574112913	11.375975136673395	0.2688365024068078	0.03147953477251086	2.8644724511025523e-4	0.9342164951891596	0.9964372708327689	0.9984351041987106	10	4	38	15	5	10	12	13
TRIM52-AS1	0.9271154216011863	1.7819262659495931	2.085572062252305	0.1888353476562068	0.03147341278742645	2.908241195990066e-4	0.9756107188843495	0.9976381557680465	0.9976044585398781	6	1	5	0	1	4	1	1
SLC2A3P4	0.6531215081296473	1.842893658261269	2.0520685940869643	0.10266463858675513	0.03515210454907938	2.9840446462166715e-4	0.989721705359734	0.9976381557680465	0.9976044585398781	0	1	6	7	0	1	0	6
CISH	5.313605125869419	5.583664634545896	50.47866956660266	0.4824826591720978	0.03117492408000611	3.091853112049229e-4	0.8731375845895746	0.9960348944701078	0.9986563457461916	90	20	13	157	29	33	53	71
MMS22L	3.7414849093863216	3.9465495781043054	14.79608914898049	0.005480962713905754	0.03279692763042838	3.100945363966191e-4	0.9998347940238835	0.9956481308188948	0.9984667446529493	36	6	15	41	4	19	13	13
HCG11	2.9146960789825487	3.1351760266060618	8.289429524352355	0.09368884201699763	0.0096297498780230709	3.1081975146857535e-4	0.9789887216469142	0.99858059194294	0.9982351344576482	14	5	11	8	6	9	4	11
AC010761.8	1.1177981077227481	1.9612313241493176	2.468738538617545	-0.2765027875721228	0.04103440823045278	3.109963276819582e-4	0.9614831585233199	0.9971465685084713	0.9976044585398781	4	1	1	9	1	2	0	6
GRAMD3	3.818714824439462	4.11961445177996	17.267949995135968	0.22429645400672263	0.029349632927175004	3.1110616090947825e-4	0.9402717616173322	0.9967817050970286	0.9984667446529493	33	14	34	26	1	14	16	23
ACOT11	2.889376337614577	3.1864397214186715	8.18661109795195	0.28021012965560166	0.026735549147356884	3.1154690277176414e-4	0.936101337251736	0.9971465685084713	0.9982351344576482	9	4	7	28	3	7	9	9
KIF20A	2.3271340900592627	2.956770150828237	6.988968887479277	-0.05725092176574648	0.04343045064931738	3.1371592790341795e-4	0.994481863460146	0.9968912610644984	0.9981662486198777	27	5	2	5	3	13	1	6
VAV1	4.173196322622535	4.503582600816538	22.86370764514151	0.45895771989707373	0.027772558301648577	3.189152898449659e-4	0.898678498456305	0.9971465685084713	0.9984351041987106	70	12	58	5	7	15	27	29
PAK6	2.0865258502055446	2.82489431636493	6.329828774167659	0.07248077757325162	0.05079407604619059	3.3024158098599667e-4	0.9910758532894405	0.9964161912380836	0.9979617236033069	10	7	3	15	0	7	10	1
CCL24	-0.0151082509608804	1.722638201376018	2.5591359194755157	0.5997566865186924	0.8245277729652385	3.4329729857506035e-4	0.9365663495432168	0.9444091181393129	0.9976044585398781	0	5	1	0	0	0	8	0
ZFR	7.14947983672613	7.194388140690047	157.60531333651693	0.024204398846183604	0.029105006827952907	3.439885306807183e-4	0.9910758532894405	0.9934163142359341	0.9990004520059033	314	53	298	209	99	153	110	221
ATAD5	2.795763600240472	3.132930387584862	7.61001102775955	-0.10825886796068303	0.03400569021927117	3.485230290435645e-4	0.9779047802303927	0.9967817050970286	0.9981662486198777	25	2	7	17	3	11	8	4
RP11-526D8.11	1.3565386896850171	2.1955989347220446	2.959959947552578	-0.39397334070650897	0.00550897206723072	3.5135864274998227e-4	0.9391952952978686	0.9998111039895313	0.9976044585398781	8	0	10	4	1	0	6	4
MAP6	1.8449000141360818	2.497946873167703	4.208641560992533	-0.22515707404718396	0.018228945714484867	3.6184559689117794e-4	0.9636827198544873	0.9982379507627117	0.9979617236033069	13	2	10	6	0	4	8	1
SEMA3E	1.539360105456	2.186340602013865	3.1033087200750114	0.06708561755127566	0.027925474462539908	3.855508387114388e-4	0.9899643339244123	0.9976381557680465	0.9976044585398781	11	2	6	3	0	1	5	4
RP4-742C19.13	1.2669446430254299	2.0948041731331815	2.639417159188976	0.1543954602335877	0.00799889948986748	3.857952372782564e-4	0.9766374593043552	0.9998111039895313	0.9976044585398781	11	0	8	1	1	2	1	6
GPKOW	3.1565385647155306	3.851947649474461	12.921382957307909	0.2352782414353516	-0.017772463486821453	3.8785681780040715e-4	0.9590253413913361	0.9977323224791967	0.9979617236033069	55	1	29	29	0	13	9	20
RPS28P7	3.0846820034585196	3.317915198074115	9.749040756159971	0.2034374802186436	0.01734380992323981	3.9063525086225254e-4	0.9521219607465171	0.9976381557680465	0.9981662486198777	12	8	10	12	6	4	9	16
LAMTOR1	5.852094845748972	5.933799045331372	65.02154034159555	0.10866352838603337	0.026711792286455316	4.0979378647742316e-4	0.9615670951264879	0.995339153718258	0.9984351041987106	170	31	50	110	36	66	74	54
HSD17B11	5.134897710705511	5.371946881797412	44.54689662192412	0.6016477263189124	0.06730450060685433	4.262211970539303e-4	0.8038043681185754	0.9891666578714389	0.9981662486198777	19	32	82	40	31	53	36	42
RP11-27I1.4	0.7289951090110417	1.7458644112673951	1.990768329193441	-0.8933009430371878	0.0565355783107342	4.2850550569920157e-4	0.8428528422069403	0.9968194048801455	0.9976044585398781	4	1	1	5	1	0	6	0
HNRNPA1P68	2.023505426486566	2.543899878003788	4.375604710815163	0.2054294628416999	0.026997680758818293	4.3139914902113225e-4	0.9614916891429364	0.9976381557680465	0.9976044585398781	4	1	8	17	1	3	7	4
AC007743.1	0.8969894091632118	1.7386294879896413	1.9633344207971772	-0.4260203944759235	0.05468244358515639	4.4254952124418083e-4	0.9342164951891596	0.9966160885626553	0.9976044585398781	5	1	4	1	1	0	5	1
HDAC6	5.739976718117239	5.825718180994091	59.56770452503931	0.03553591487534284	0.030998488763069543	4.498548205381268e-4	0.9876417465837222	0.9934271436513021	0.9984351041987106	163	12	107	91	34	59	62	61
GPR18	1.755544959969023	2.601893277660397	4.364693965355774	0.23415174627176966	-0.015082484929035694	4.6353964143229477e-4	0.9642096837938731	0.9982379507627117	0.9976044585398781	6	0	15	15	0	5	7	2
DPRXP4	0.7651834361604147	1.77367923376823	1.9353460288115794	-0.33401050932010407	0.017140052770462162	4.6668472417489267e-4	0.9535700580809198	0.9990202900311632	0.9976044585398781	1	1	6	5	0	1	5	0
ACTR6	3.1744263404942292	3.4175353071647634	10.055049021912113	0.27572105989017337	0.02957100739806335	4.715179658187627e-4	0.9356923045890203	0.9971114111019838	0.9979617236033069	8	4	12	29	6	11	9	10
DCXR	4.083109060538635	4.2628121240102885	19.84278264224634	0.14850147352572304	0.03614193380114126	4.724264785201085e-4	0.9615670951264879	0.9956481308188948	0.9981662486198777	36	14	14	28	12	25	9	24
SMIM5	1.4185333765178185	2.098887519713227	2.7025663015584716	0.03142814954065263	0.027401957081670057	4.7684749494643087e-4	0.9956838245890972	0.9976381557680465	0.9976044585398781	4	0	7	8	1	3	1	5
SUMO1	5.938840436254676	6.144226899562166	76.89254566426715	0.5718813222004792	0.0662390868389993	4.7905183732735787e-4	0.7660211609547785	0.9887269332358188	0.9981662486198777	71	49	47	84	74	76	64	91
DUSP19	1.8552819816020267	2.368141572945007	3.9442675946257193	0.2431772822260962	0.03245120466224392	4.8583507532866426e-4	0.9523103529478233	0.9971465685084713	0.9976044585398781	6	0	6	8	4	3	5	4
XRN2	6.77647884943341	6.810712714300643	120.83489917942394	0.07569292138027274	0.02645651988333278	4.914405219474261e-4	0.966836511021626	0.9934271436513021	0.9984351041987106	239	57	217	131	70	118	127	118
FAM102B	5.2268831199955414	5.314697621979481	42.280606086970984	0.1582712503497006	0.028089784929957434	4.996906088756517e-4	0.9397904998825091	0.9955190223846692	0.9981662486198777	53	30	52	73	20	45	45	34
SLC25A38	3.3562538613810045	3.680137199888376	12.53828486499541	0.16883080480269247	0.036191933744108694	4.998823047223042e-4	0.9626801015274505	0.9961718927217575	0.9979617236033069	12	2	21	21	13	5	21	12
ERCC3	4.932356492342382	5.024886487321042	33.269989569787995	-0.006092470671856755	0.035480656989666126	5.278811173356974e-4	0.9998347940238835	0.9929397786509998	0.9981662486198777	98	12	61	51	11	24	34	47
RP11-1415C14.3	0.8801048108687876	1.9697066278948547	2.171817544116421	-0.38171332533872504	-0.0053297979676527295	5.384969894505948e-4	0.9431804489367942	0.9998111039895313	0.9976044585398781	3	0	8	7	0	0	1	7
CSAD	3.347570342543476	3.9327692930272735	13.921925109085633	0.14921831330299	0.0037863853817158505	5.389400447535058e-4	0.973123520705682	0.9998111039895313	0.9976044585398781	47	0	26	40	3	10	11	25
AC074117.10	2.3605458776951735	2.785450664520628	5.712277626989512	0.22748614702961742	0.031167194719567314	5.405676940844525e-4	0.9547904003202469	0.9971465685084713	0.9976044585398781	12	1	3	17	4	3	7	8
RP13-128O4.3	0.5308747964208972	1.6238170981988944	1.3664963024846561	-0.19163316882151	-0.025582589908875422	5.695120844289014e-4	0.9731457018675275	0.9976381557680465	NA	6	0	1	5	0	1	0	4
MED6	4.181644526462045	4.29193056790228	19.80333907562711	0.07765331900225149	0.017695814388873663	5.886991964345856e-4	0.9764509121493236	0.9971465685084713	0.9979617236033069	28	9	30	37	12	13	16	32
GPR35	0.622995495691673	1.733362547842973	1.8270107227407846	0.24917464938273665	0.05689637601907943	6.055030039104872e-4	0.9711072061597669	0.9971465685084713	0.9976044585398781	0	1	5	6	0	2	0	4
RP5-966M1.6	0.8485501755260867	1.9188902657099576	2.0502053261953277	-0.5155797587133225	-0.04325904087183687	6.061147591589247e-4	0.9172636276224087	0.9971465685084713	0.9976044585398781	9	0	6	3	0	0	6	1
GLIS2	4.387786038302195	4.563428149696047	23.364370141308207	0.021516464634416275	0.03274384750658234	6.078240659766653e-4	0.9947474496966591	0.9953402864454294	0.9979617236033069	90	5	39	34	8	19	26	29
B3GAT3	3.420418638257413	3.8957240523876555	13.739658687790778	-0.2364622328455268	0.01614319799392094	6.096900026290231e-4	0.9512471134388872	0.997866651271896	0.9976044585398781	40	1	18	42	5	8	5	33
AC114730.11	0.1830120616292641	1.6087537756574521	1.3082368127608694	-0.25750964216185956	-0.030784190685487083	6.103720561847157e-4	0.9698173588136703	0.9976381557680465	NA	8	0	4	0	0	0	0	5
SUV420H2	1.8992279297679313	2.5954508171641715	4.415391609107708	0.28567907771088275	0.023398100760011354	6.137719122442153e-4	0.947182450643712	0.9977323224791967	0.9976044585398781	5	0	19	9	1	2	5	8
FRAS1	5.300926645128484	5.5997005132572655	49.88607180766859	0.23409946393917389	0.0018470254178359533	6.255588515381339e-4	0.9395661908307811	0.9998111039895313	0.9976044585398781	255	12	29	102	10	45	58	51
MYH3	1.6930935481933242	2.530462739721827	3.998050094565163	0.30298584507061604	-0.01730016781239745	6.259865648454542e-4	0.9472771968139981	0.9979754031947355	0.9976044585398781	21	0	4	11	0	6	4	3
SHE	5.871557260838467	5.960544696272567	65.26100197808005	-0.005595831435331814	0.030488355268763614	6.421898508630192e-4	0.9998347940238835	0.9934582186468321	0.9984351041987106	191	19	142	103	20	45	68	93
JAM2	4.449259154505272	4.749269331133807	27.11791330818406	-0.01752168882242594	0.018799967934027967	6.576825489221444e-4	0.9974580930275585	0.9976381557680465	0.9976044585398781	53	4	96	24	13	25	43	14
CTSK	4.3602055674569975	5.397166464326373	45.96994782357847	1.8372702808764036	0.17991633561301698	6.605415691592443e-4	0.45392476635061635	0.9822100525291187	NA	35	1	7	22	89	59	32	48
ACTR10	4.876980044903285	5.058731146370427	35.03745737044517	0.26139256919896103	0.04217592048805088	6.704044885400285e-4	0.9133503288488516	0.9934582186468321	0.9976044585398781	61	9	26	60	35	36	22	48
KDELR1	6.739266675542911	6.8573698003617904	126.10297589951219	0.33596394881411046	0.04788129007372233	6.72468735922548e-4	0.8473536911426894	0.9908748545036212	0.9979617236033069	139	93	119	142	89	119	128	132
OBSL1	4.631699527476701	4.854742174819396	29.00338929973341	-0.13676194736601544	0.022156377379067338	6.812123024523448e-4	0.9615670951264879	0.9971465685084713	0.9976044585398781	112	8	47	45	8	13	24	58
SAMD3	1.6886040148863777	2.4935591236389016	4.222022844957161	0.46804144764859185	0.024717093373346447	6.865727329534984e-4	0.9242631686556461	0.997866651271896	0.9976044585398781	8	2	19	1	0	5	6	2
ZNF718	3.0571917497519587	3.3668586217784537	9.158057789702564	-0.15909556156692262	0.038006881646376604	6.903017671771708e-4	0.9616051511057127	0.9956481308188948	0.9976044585398781	24	3	21	16	2	5	17	7
PSMB8-AS1	2.74890265445286	3.1177218591746403	8.182152626868318	0.40375181797367254	0.05039365906708789	6.920441345140567e-4	0.9167051890284755	0.9956481308188948	0.9976044585398781	4	7	20	8	3	5	13	6
FAM228B	3.0175221841750157	3.595428097660251	11.105455311556158	0.013921798674630123	0.024248708844781773	7.017530630173719e-4	0.9998347940238835	0.9976381557680465	0.9976044585398781	19	6	29	24	0	4	22	9
ILVBL	3.4182689711031995	3.9963813502542807	15.133182507455189	0.26907266210410924	0.01545360141530327	7.331258457113546e-4	0.9492167883609601	0.9979754031947355	0.9976044585398781	69	8	22	17	0	8	23	17
C15orf52	4.7409217390149365	5.05886149616969	33.50090724566974	0.057366453676921086	0.010585311168937947	7.357458728409409e-4	0.9874949676575001	0.9981322540316554	0.9976044585398781	114	9	70	74	2	29	40	36
TMEM175	3.087733087383366	3.655881505262979	11.049343066833382	0.1406207235676845	-6.571409645158124e-4	7.361241389026639e-4	0.9734875592391871	0.9998111039895313	0.9976044585398781	60	1	21	14	1	6	11	20
PLEKHS1	3.401066645571509	4.9001487576381155	33.325979110905436	3.220912917972848	0.3210911769289811	7.364681351384931e-4	0.3699258212063523	0.9751943308772618	0.9976044585398781	2	57	17	0	8	21	54	29
CUL4A	6.623974628740996	6.669943013076506	108.65088551422312	3.8680619107482204e-4	0.031479363200311195	7.376838507489871e-4	0.9998347940238835	0.9921182821046759	0.9979617236033069	243	32	172	210	58	99	80	158
FAM179A	1.775414834528931	2.593818341705397	4.553915057248863	-0.45204232039704395	0.027036792045613104	7.422041828378577e-4	0.931943193383063	0.9976381557680465	0.9976044585398781	7	1	20	4	1	0	10	5
ZC3H15	6.55146471856217	6.609663273369435	104.0696005241017	0.011756434011676994	0.03241006629136734	7.544014942179767e-4	0.9959999011876064	0.992360442240195	0.9979617236033069	237	25	172	206	57	114	107	93
NRXN2	1.0311635665067973	1.9011031232209132	2.1381736538186478	0.012697183420711397	0.008831764150744416	7.545338664105033e-4	0.9998347940238835	0.9998111039895313	0.9976044585398781	12	0	2	2	1	1	5	1
POLD2	4.033521043005836	4.242012285920111	18.36575751708013	0.04421772143232529	0.03268766275216364	7.549046040898612e-4	0.9889080661226506	0.9956481308188948	0.9976044585398781	76	5	19	31	6	21	17	19
UTP18	4.469728185331678	4.587002128076953	24.70123761676595	-0.0158541201997193	0.027708760903927904	7.593429507296042e-4	0.9960563591079354	0.9956481308188948	0.9976044585398781	50	10	44	27	16	23	35	15
ADAM8	4.438150528106142	4.833812610825757	28.800510345146165	0.3773956789603488	0.023988533780597825	7.60856357864962e-4	0.9024385258067881	0.9971465685084713	0.9976044585398781	28	13	120	38	2	21	28	42
PORCN	1.313468153268718	2.2748204218188217	3.1211517967911293	0.2823725607238204	0.0048402286109204265	7.672834471883603e-4	0.958705985318766	0.9998111039895313	0.9976044585398781	21	0	1	4	1	1	2	8
KIN	4.138092084636919	4.321014541186452	19.872932733394766	0.08503295424632001	0.034854009438500984	7.813149614423728e-4	0.9756107188843495	0.995339153718258	0.9976044585398781	51	12	25	42	3	19	21	21
IGF1	4.209145713569488	4.9619775102886905	32.9624484995018	1.2103412443436954	0.09204966313706558	7.825343045611689e-4	0.7312765067946763	0.9908748545036212	0.9976044585398781	56	38	3	75	1	34	28	38
ZNF398	4.676838663495774	4.876688282286461	29.5537654316098	-0.02894582433484695	0.031724383298756355	7.880907237184057e-4	0.9936000145185817	0.9956481308188948	0.9976044585398781	83	10	70	54	4	35	29	27
TRIM69	5.163477064505826	5.2508570438483755	40.0340848507499	0.17228399073580183	0.0306092238971877	7.905595289103535e-4	0.9383031908439616	0.9947626505086482	0.9976044585398781	44	25	86	63	15	35	42	44
FHL3	3.6590174529050588	3.8276614947553704	13.641593569681376	-0.016497560982518887	0.03446620625499058	7.937532642762594e-4	0.9964997239582705	0.9956481308188948	0.9976044585398781	23	5	33	21	6	9	21	12
LMBR1L	5.022554245884369	5.199346182692888	37.61157697262458	0.0018883675193110232	0.02751742989283185	7.977278883930353e-4	0.9998347940238835	0.9956481308188948	0.9976044585398781	55	9	109	81	12	19	47	54
P2RY10	0.40119045824356436	1.6876305937677456	1.7111601897277662	0.42630622501352167	0.11577484789687727	7.979804247756247e-4	0.9456767174344048	0.9934163142359341	NA	0	1	9	1	0	0	1	5
LINC00654	2.0975714315946226	2.6054327026777004	5.0691778406092025	0.3026097233700909	0.04620387782796726	8.248239671504596e-4	0.9396884768703159	0.9961889546687671	0.9976044585398781	10	5	10	5	0	6	4	5
RPL36	7.16404677100182	7.217606222792666	160.37946938919586	0.051079529686018095	0.03216202082173309	8.323118392428387e-4	0.9791409988631741	0.9925671071993102	0.9979617236033069	333	91	165	313	68	158	110	224
MNDA	5.543759821869593	5.809891351345438	59.735943064427985	0.18629960643755314	0.0496315945387556	8.421944531556498e-4	0.9550257734900612	0.9934163142359341	0.9976044585398781	39	29	189	52	31	97	34	43
SVIL	7.469454751028751	7.538367826717633	199.51252481575904	0.06600125389852488	0.030385528559991305	8.471084700694336e-4	0.9740206103969161	0.9934271436513021	0.9979617236033069	540	44	465	270	92	210	182	215
SNORA7B	3.950267203693394	4.372564606272819	22.56380208897167	1.2356786524895247	0.1547696157148256	8.566820211409632e-4	0.6122358418037207	0.981253350865743	0.9976044585398781	8	23	15	11	19	20	18	29
NOXA1	0.3795539231784399	1.617016999043965	1.4069030969676015	0.3916919118759614	0.011021064161004283	8.597083943566751e-4	0.947182450643712	0.9998111039895313	NA	0	0	6	5	0	0	3	2
MRPL36	3.0946089185280448	3.295638991821039	8.97180676085582	0.010997470723886649	0.03845316170351791	8.618258095457864e-4	0.9997936811393028	0.9956481308188948	0.9976044585398781	26	4	10	14	4	10	10	7
AZU1	1.5262864927963502	2.3475127395894377	4.149072561452234	0.7046280047192937	0.12541321479678916	8.668126161712425e-4	0.8962084407088385	0.9892274483145957	0.9976044585398781	3	2	0	11	4	1	3	9
FANCM	3.3318393139472278	3.5754564472488743	11.016370868072046	-0.06456619352342806	0.043024213599147106	8.681984227478419e-4	0.985307776008429	0.995315108059074	0.9976044585398781	38	3	13	18	5	15	6	13
AIG1	3.9949698091470456	4.176641449081672	18.609697205875413	0.09873269517822401	0.0428664796263573	8.692432395301213e-4	0.9756107188843495	0.9947626505086482	0.9976044585398781	21	11	31	20	13	26	8	20
RP11-264I13.2	0.7320517394766091	1.7645947497475962	1.9075158829949064	-0.30365503914420533	0.044482366184332746	8.800111993488191e-4	0.9585898140567911	0.9975610800428344	0.9976044585398781	3	1	8	1	0	1	5	0
ZNF569	1.961019477316948	2.574529943476727	4.351578315225561	0.12021321447078442	0.035448214344803046	8.832208382988058e-4	0.9789887216469142	0.9971465685084713	0.9976044585398781	16	1	6	12	0	6	5	3
HARBI1	1.2099188069935238	2.207480988111438	4.186378081231417	0.08315313149348634	0.25216336779016596	8.853065490352464e-4	0.9915794050319251	0.9811977206084834	0.9976044585398781	4	6	1	1	2	9	0	2
ARID4A	6.380498967369391	6.429234230163658	91.78275548877326	0.03291917071771373	0.034504851187098486	8.878583353015682e-4	0.9874949676575001	0.9912089859300759	0.9976044585398781	163	42	206	158	30	83	75	126
TCTN1	4.054406561847528	4.205084603420265	17.935350848685037	-0.011321784525183978	0.047562934295024964	9.057201041865359e-4	0.9981285204438968	0.9915660938410747	0.9976044585398781	53	6	27	37	5	18	20	18
SLC45A4	4.7259742491316326	5.0510406752877905	33.374750720047466	0.06185323405269091	0.016687041346081406	9.078729171081238e-4	0.9858755754173519	0.9976381557680465	0.9976044585398781	72	3	125	46	10	28	22	57
IPCEF1	2.3574892472296063	2.801293778912631	6.140018290777145	0.27008738853372943	0.056279910676599355	9.164515419670061e-4	0.9469840772251717	0.995339153718258	0.9976044585398781	4	6	10	12	1	3	4	12
HCG18	5.484196741048018	5.600414277383942	50.409998111652456	0.0024264689186800016	0.03254843052264089	9.176780987218764e-4	0.9998347940238835	0.9940015219987232	0.9976044585398781	96	15	136	97	14	32	62	65
ANKS1B	1.0556535927537045	2.0498415598205266	2.7743349828908737	-0.6352219477284411	0.04201143644822443	9.229966058041338e-4	0.9022504251797638	0.9976381557680465	0.9976044585398781	4	0	10	2	2	7	1	0
CD40LG	0.7177203828895945	1.9958285496223316	2.4890542428774065	0.8278221882792448	0.045111580118284436	9.25154140981187e-4	0.879979428361444	0.9976381557680465	0.9975093858759697	0	1	15	1	0	1	6	1
GOLGA6L4	0.7699353729311149	1.886465690136948	1.9630387931939484	0.6728525554422999	-0.005346481725605656	9.26434477957498e-4	0.8926841809161579	0.9998111039895313	0.9976044585398781	8	0	9	0	0	1	2	4
TRAF3	4.528057675264416	4.748142035864196	26.624615418104206	-0.006986667252382635	0.031785470679762465	9.27154278213033e-4	0.9998347940238835	0.9956481308188948	0.9976044585398781	71	4	61	64	6	26	29	29
NCBP2-AS2	1.9732090405562308	2.447632549631982	4.444945127450354	0.19892370354255284	0.05432976836885955	9.308755867719144e-4	0.9655829329454325	0.9956481308188948	0.9976044585398781	8	4	2	10	1	6	2	5
MUTYH	2.1219478043338755	2.561779154959102	4.556915850221974	-0.16635653770901884	0.053695631705099535	9.467643524065501e-4	0.9673554351412984	0.9956481308188948	0.9976044585398781	15	1	8	6	2	8	2	4
DOLPP1	1.938337046843379	2.591174784031088	4.511696360647885	0.12928399040398744	0.021873245069833562	9.481151289540093e-4	0.9793073018897606	0.9979067957794843	0.9976044585398781	25	1	2	7	1	7	5	2
VPS28	4.400879059705758	4.548807107509554	23.410864786854873	0.05509822619131956	0.03312572294094821	9.513010952871603e-4	0.9842491266867337	0.9953182042241004	0.9976044585398781	76	6	24	44	12	16	24	34
BNIP1	2.1341487985689223	2.764389560035541	5.7685999317633705	0.1945702283208883	0.04963149634534284	9.643532873382404e-4	0.9697944955078717	0.9961718927217575	0.9976044585398781	12	0	3	14	6	7	8	2
RP5-1159O4.1	1.6345901383066546	2.259573094682971	3.583898702653505	0.02683212243301053	0.05880797730021027	9.749795999013419e-4	0.9968151955447512	0.9956481308188948	0.9976044585398781	6	0	6	5	4	1	7	3
SMEK2	6.7369602065439045	6.780793859603557	118.48956333557878	0.07634457430781862	0.02819465053782753	9.76262015239091e-4	0.9673554351412984	0.9934271436513021	0.9976044585398781	184	58	173	175	76	77	119	171
STX18	4.738931872025061	4.8968674778297405	30.795848779789566	-0.07682105909200532	0.03430484380567105	9.801404976723716e-4	0.9786531887845735	0.9952219034760484	0.9976044585398781	62	18	35	61	12	10	33	55
ZXDA	1.5029993720983608	2.38792980897632	3.5547087142112366	0.28833691483131796	0.010395037289597873	9.832485474320263e-4	0.9563195525242772	0.9998111039895313	0.9976044585398781	20	0	8	1	1	1	7	4
PRRC1	6.046819873996716	6.118252974786071	74.73720760445747	0.1388309868951422	0.035368256805816	9.917146444953578e-4	0.9434386039904904	0.9925671071993102	0.9976044585398781	96	45	110	96	47	86	73	61
WDFY3	7.650196079799048	7.691030996474565	222.15373407956326	0.04637930700922279	0.033057068264345714	0.001002421283865993	0.9789887216469142	0.9915660938410747	0.9976044585398781	535	61	511	353	91	215	228	235
PRCP	6.236421895479828	6.302888129436001	85.16165483314727	0.19536708920496673	0.033288264446681426	0.0010024698838306892	0.9130144646250604	0.9932189826647789	0.9979617236033069	117	55	131	89	52	85	83	86
PSMC1	4.6584009500428145	4.839478525437643	29.621880164385967	0.042686645654023934	0.039224875701794476	0.0010152448733158396	0.9885925165994837	0.9946427013358715	0.9976044585398781	66	6	44	35	26	38	15	36
EMC3-AS1	1.9125306871599506	2.5801979338701617	4.410154152552789	0.00848896937968648	0.03736082254520185	0.0010166849230428647	0.9998347940238835	0.9971465685084713	0.9976044585398781	16	0	4	12	2	1	6	8
BNIP3	5.637176797003157	5.788438984189176	57.58746789585929	0.05874880725980252	0.028103615893210532	0.0010191795046529094	0.9812902865015661	0.9956481308188948	0.9976044585398781	119	10	80	183	23	64	49	64
SLC35B1	3.752829601763865	3.920296582960452	14.884065092830927	0.1287983184112548	0.027225541445993935	0.0010264749107764617	0.9655829329454325	0.9964372708327689	0.9976044585398781	41	5	14	20	11	10	13	23
CASC4	7.277133136065924	7.302318769144218	170.38156642111767	0.07229577021850177	0.02923158685896554	0.0010318264668015527	0.9655829329454325	0.992360442240195	0.9976044585398781	278	79	336	222	94	140	171	211
FCRL3	0.643627901475485	2.0912541902523585	2.748366426921444	1.365196063106522	0.05560755464112214	0.001036444252387004	0.7765161873978326	0.9971465685084713	0.9975093858759697	0	1	18	0	0	1	6	2
DUS2	2.5830368033636995	3.0883483892720602	7.162128350790483	-0.3002247588084155	0.03946456318858889	0.001040095921846737	0.9415176067371352	0.9966458810783244	0.9976044585398781	26	3	9	14	1	1	9	14
RORC	1.1978415332224464	1.942460626715634	2.4424063725153213	0.3841062018512049	0.0841515160427748	0.001060813620030246	0.9391952952978686	0.9934271436513021	0.9976044585398781	1	1	2	10	1	1	2	5
CIPC	4.186828032536691	4.384893545589149	21.07638011082437	-0.14622380788939066	0.0360909145088294	0.0010608557593350502	0.9610204796582178	0.9955190223846692	0.9976044585398781	41	13	44	30	5	18	35	10
RTN1	1.6147145641865475	2.428756460151969	3.746162541226713	0.016880032259873265	0.010190587580835376	0.001061367226675478	0.9998347940238835	0.9998111039895313	0.9976044585398781	18	0	2	10	1	4	7	1
ARMC5	2.120995571370101	2.8933853097768556	6.115528339306129	0.17222939029151882	0.039720553014622545	0.0010615545890827057	0.9756107188843495	0.9971465685084713	0.9976044585398781	30	4	3	8	0	1	10	9
ZNF738	2.6043404176284337	2.983893834702656	7.365231556631153	0.25912167455139107	0.052465009781154835	0.0010746335860536728	0.9444675923436823	0.9956370694987945	0.9976044585398781	7	8	9	13	1	8	9	4
FABP4	2.3332312736181358	3.283899063864185	9.21437656559161	0.0032067335603265267	0.12687025631143076	0.0010869746335227838	0.9998347940238835	0.989036459551485	0.9976044585398781	7	1	26	2	11	0	12	18
DEAF1	3.431535124330486	3.7414836980107182	12.333893058066165	-0.07062585572447806	0.03519019231467155	0.001093043051626284	0.9845495421091872	0.9956481308188948	0.9976044585398781	45	2	15	25	5	5	19	16
DOCK3	1.3281661802062057	2.137642416210436	2.6635606731236168	0.25033255966895473	0.014500474357802589	0.0010977511669232008	0.9573280662531924	0.9998111039895313	0.9976044585398781	11	0	3	9	0	3	4	2
AC067945.3	1.509337742352073	2.1980871859750306	3.5170814967989688	-0.4767074979700556	0.07858181222757753	0.0011015097070312492	0.925276184395759	0.9947626505086482	0.9976044585398781	4	3	3	8	1	4	6	0
CA5B	3.379821274275476	3.791734031079341	12.969287766315007	-0.08506698527890208	0.03924383079673786	0.0011085461588430632	0.9836002532106329	0.9956481308188948	0.9976044585398781	21	1	41	20	7	16	4	21
ZNF564	1.2749254532785081	2.1216697529323625	2.840101970250808	0.31342605799986595	0.04081972559936035	0.0011132109928964754	0.9531880190895792	0.9974079087936698	0.9976044585398781	1	1	7	11	0	3	5	1
LCAT	2.3122352724804855	3.1295251632171213	6.960159904653437	0.31478674230322584	0.010758752482965784	0.0011207029938974887	0.9459405830693531	0.9998111039895313	0.9976044585398781	25	0	22	14	0	4	6	14
PAN3	5.899606020191473	5.947668721483993	65.5037803856651	0.08293389984185408	0.032118045793743166	0.0011330589027777219	0.9662556848954404	0.9923534632034348	0.9976044585398781	94	30	151	100	29	56	71	73
ZNF746	5.353378763687926	5.458526574988644	46.73254051183248	0.122633280592922	0.040146725498993036	0.0011365612687496741	0.9599666507266559	0.9925297263637471	0.9976044585398781	62	27	83	51	29	39	27	78
RP1-78B3.1	3.6797313366612845	3.8426956506229653	13.747603679723813	0.02157731986266681	0.043373385909627395	0.0011380224744484114	0.9949440772324171	0.9934271436513021	0.9976044585398781	45	5	16	21	6	15	15	12
PRR14	4.605377743177766	4.775326321158874	27.41598833104786	0.02249092744803253	0.035971024577980376	0.0011391543465886394	0.9947474496966591	0.9947426164724854	0.9976044585398781	91	6	65	33	9	20	33	34
TMEM256	3.002503649810895	3.4084364989224403	11.030575866757633	0.8730482816553382	0.1222319625445013	0.0011431502675392751	0.7731621143769728	0.9850178512593886	0.9976044585398781	5	12	14	4	7	13	10	8
NPIPB4	3.4740817614032045	4.032215411924089	15.310670269060715	0.3207834441175974	0.022954806336042837	0.0011455693585266007	0.9356923045890203	0.9976381557680465	0.9976044585398781	29	0	60	24	5	15	14	20
USE1	2.5462534378094888	3.253457310401728	7.843377409691741	0.36669120725955456	0.007709033226827247	0.001158342572664805	0.9330379466693071	0.9998111039895313	0.9976044585398781	47	1	12	10	0	8	6	12
TRIQK	4.2382076961627435	4.343610989320824	20.92135165796026	0.16199727831902733	0.021981485601956945	0.0011652115857764143	0.9455440610273395	0.9969167288656342	0.9976044585398781	30	10	24	33	16	21	23	17
CYP51A1	1.1071990133762692	2.1416359963522438	2.9393766989017083	0.58734265129291	0.033831348226346813	0.0011768500213664107	0.9161978032499403	0.9976381557680465	0.9975093858759697	17	0	3	0	2	5	3	1
ZNF354A	3.3530288760619653	3.9036931083909203	14.334344444389115	0.2181687561342194	0.03377431495332082	0.0011786930190966468	0.9608801334390588	0.9971465685084713	0.9976044585398781	34	0	39	13	11	11	24	9
PDHX	4.719634835730422	4.827664042684157	28.973979084473807	0.10006799032634295	0.03502777369603862	0.0011815940529883546	0.9672673944848508	0.9934271436513021	0.9976044585398781	45	10	38	82	13	23	31	36
CLUHP3	2.145648488861269	2.698015174944268	4.921384897112669	-0.22872743151134928	0.04697309339812299	0.001190645037226335	0.9567025389564336	0.9957810579201493	0.9976044585398781	17	1	7	12	1	1	5	11
RASSF9	2.8641486284335476	3.1612706494880207	8.051603829291041	0.1666388525077435	0.03687943401212118	0.0011977291210443525	0.9614916891429364	0.9960348944701078	0.9976044585398781	12	1	13	16	7	5	9	11
SAFB2	6.7679036671969905	6.857594302308452	123.44379895457894	0.07039910771094202	0.03198145553981519	0.0012076440963825156	0.974147462852439	0.9934271436513021	0.9976044585398781	398	46	234	209	25	112	126	143
TMEM159	3.2814894885028005	3.6715188730250943	12.616535321766909	0.4126197086133029	0.062193011026835325	0.001216039750832734	0.8937870967473469	0.9934163142359341	0.9976044585398781	13	1	14	21	16	7	19	12
CHD1L	5.552178516162123	5.611025580916521	51.21710501705515	0.01635253966953436	0.034859469532303365	0.001216569169803687	0.9947474496966591	0.9915660938410747	0.9976044585398781	135	24	87	78	17	40	46	74
SMAP2	7.298742709743736	7.4024878358266255	183.25331167395404	0.2116965215560981	0.04433570584812339	0.0012187139272352024	0.9176781172723025	0.9908748545036212	0.9976044585398781	159	114	432	217	85	131	177	262
DUSP22	5.2432486151545845	5.356192523073221	42.65704436010101	0.07791689411269835	0.03570837222149414	0.0012195147585563045	0.9755203334537869	0.9934271436513021	0.9976044585398781	52	16	117	73	17	26	56	51
RASGRP2	3.853144843881463	4.278902215516809	18.439672847508472	0.03518333703904546	0.017715012315091185	0.001221910490964326	0.9946353317695286	0.9976381557680465	0.9976044585398781	51	2	69	23	3	12	13	36
SRP72P2	1.3562765720805696	2.2199577185365653	4.0578710068864385	0.3968882466999554	0.23464098746131198	0.0012271690678188746	0.9458099983978031	0.9810125217736251	0.9975093858759697	1	2	2	3	6	0	7	5
PFAS	3.89143951039217	4.251394292148713	18.115460790219732	0.11603038306274079	0.01962891503939405	0.0012289282396901627	0.9740206103969161	0.9976381557680465	0.9976044585398781	81	2	16	43	5	13	17	29
RPS13	6.859803282372777	6.974338106403833	136.63676628987088	0.28566772305214094	0.05184427959043232	0.0012412424273301776	0.877595371107878	0.989036459551485	0.9976044585398781	175	87	142	132	108	151	111	148
RPL41	6.587717775282563	6.71080391921165	113.68036560923107	0.3174729300489565	0.05320545507253175	0.001250004917893963	0.8643808993234798	0.989036459551485	0.9976044585398781	148	71	90	135	92	124	93	124
UQCC1	4.915653512948793	5.034575205341961	33.41016385663185	0.03923192140348656	0.040878415518393156	0.0012625913126294334	0.9876417465837222	0.9915660938410747	0.9976044585398781	58	11	67	88	9	29	33	43
HERC2P2	4.548903421660933	5.279875198155442	38.9790891779074	0.29785211220832525	-0.012228644538406826	0.0012719793240966802	0.9466746816341456	0.9982488881552635	0.9976044585398781	208	0	77	53	8	21	43	62
EFTUD1	4.8263683484598205	4.952437501766576	32.07413358647061	0.12948561307403078	0.03227848324960803	0.0012738674960048949	0.9550257734900612	0.995048478686596	0.9976044585398781	77	7	35	52	26	29	37	31
TPR	8.296277528187632	8.30984025915693	342.8571778400521	0.030236225853342073	0.032878396401775534	0.0012853542688586782	0.9851357789596603	0.9908748545036212	0.9976044585398781	775	117	639	557	166	341	322	381
NUFIP1	3.075931549444073	3.3050415596043097	9.41770738117829	0.018534351940792056	0.04062594977556226	0.001291777215140002	0.9971642835855048	0.9956481308188948	0.9976044585398781	21	7	12	9	4	14	6	7
KIF21B	4.602128331451487	4.901906144694196	29.80731397136899	0.024060595376623133	0.021921909224153185	0.0012930146855643454	0.9949440772324171	0.9971465685084713	0.9976044585398781	68	5	106	48	5	17	30	50
SLC37A3	4.555560403125	4.656550778348895	25.5762027378861	0.08147441254309663	0.03976186950954144	0.0013036406894716922	0.9730154560354022	0.992448650412097	0.9976044585398781	37	10	65	43	10	22	28	29
RP11-146D12.2	0.5033790859281587	1.7364769195917489	1.5984116365715055	0.29690407024164256	0.029749421315567518	0.0013052140203092591	0.9616051511057127	0.998016789509602	NA	8	0	6	0	0	0	2	4
TRIP6	4.55545840262448	4.698972545522733	26.792266528039814	0.26385713982395875	0.03622068950128362	0.001325013074174928	0.9189706960408267	0.994872358161683	0.9976044585398781	67	12	14	50	17	24	28	29
TSPAN4	4.345506489502997	4.571264999109664	23.892861401373917	0.1775319834658812	0.03655728075277638	0.0013316412875647985	0.9497056222862423	0.9954960945829185	0.9976044585398781	95	14	31	23	4	17	26	32
DYM	5.587021248044298	5.651414317774138	52.73546601303658	0.059252457991486825	0.03810607334378801	0.0013518818857706056	0.9764795356393171	0.9908748545036212	0.9976044585398781	115	22	129	64	19	46	53	64
EIF1B-AS1	1.539360105456	2.2213924840883386	3.286182583144881	0.027378112682904687	0.06296946663051788	0.0013546885320878332	0.9970779751730138	0.9956481308188948	0.9975093858759697	6	2	3	11	0	5	4	1
AASS	4.666977470860411	4.859510593834004	29.41792365046542	0.06485464416074346	0.03683646925647442	0.0013585186029612417	0.9815019850780279	0.9947626505086482	0.9976044585398781	97	4	57	33	17	33	23	35
TAB1	3.8040473129791166	4.235426523230858	17.88911532991922	-0.17763529085868396	0.02576669697577728	0.001359990094248688	0.9616051511057127	0.9971465685084713	0.9976044585398781	59	1	35	40	6	10	9	41
EIF4G1	8.924535165668894	8.962853393051208	538.9849406805528	0.071726356136945807	0.030090479394526703	0.0013604633080279093	0.9669975321265751	0.9934163142359341	0.9976044585398781	1701	180	787	1009	184	453	545	664
RAD54B	1.3364938115909781	2.1015153977198464	2.6804069615122423	0.00889256095352153	0.04547777849692166	0.0013688425342566262	0.9998347940238835	0.9971465685084713	0.9975093858759697	11	0	2	7	1	1	6	2
RBM12B-AS1	0.9635328934829287	1.9225777054445492	2.082763513894322	0.24944129065788861	0.012406279302714873	0.0013691528550336051	0.9615670951264879	0.9998111039895313	0.997377609243983	10	0	7	1	0	4	1	2
ZNF826P	1.9835910080221757	2.558947234911021	5.003707818359265	0.3009330677845187	0.07841026244548978	0.0013752506034388301	0.9436958058036748	0.9934271436513021	0.9976044585398781	10	6	6	5	0	5	2	8
ATP1B3-AS1	2.228764150037951	2.9591089710170877	7.229304657426653	-0.10143247128477799	0.13356850089717745	0.0014064365241354196	0.9883412599536142	0.9871591018768178	0.9975093858759697	3	6	4	17	4	0	9	14
ZFHX2	2.6793310732354225	3.033276508161387	7.346867463064358	5.204336621005139e-4	0.0472549847156311	0.0014109935781220675	0.9998347940238835	0.9956481308188948	0.9976044585398781	12	1	11	12	7	5	13	4
SPATA2	2.7984335396742	3.3265694811987685	8.664254950918298	0.14185491061872607	0.04365207655707257	0.0014112722529066781	0.9745526111558795	0.9956481308188948	0.9976044585398781	22	0	13	26	4	5	7	17
NEK3	3.5196928750918173	3.715859738635688	12.475871851833537	-0.017577489019722902	0.05046621230239003	0.0014210095243673406	0.9964997239582705	0.9932189826647789	0.9976044585398781	30	4	29	13	6	17	8	13
C11orf1	1.4333604921366312	2.2089255972332418	2.8943869492920107	0.24956414738118238	0.04117376740049438	0.0014216073592882795	0.9553438540827066	0.9971465685084713	0.9975093858759697	7	0	6	11	0	2	5	3
DDX55	4.637319142953082	4.866357559365408	29.108924306808728	-0.026280558694031814	0.029313160634353717	0.0014280071249387506	0.9947474496966591	0.9956481308188948	0.9976044585398781	99	7	42	74	5	32	20	40
ZNF334	2.790138321954689	3.553763066733566	10.391057303639093	0.18479604901733643	0.005977756244176527	0.0014372362003819694	0.9727154399836754	0.9998111039895313	0.9976044585398781	26	2	3	50	1	5	23	5
NOP2	4.9997287017425665	5.221799904414604	37.94351407540377	0.029761186618047757	0.0248176464831094	0.001447085773676444	0.9937553210761346	0.9966458810783244	0.9976044585398781	152	5	49	75	14	23	48	50
CTD-2373H9.5	1.5149737285431404	2.082200103414892	2.804334676704551	-0.15658926452864164	0.06986421573987046	0.0014581133259444661	0.9721176581086187	0.9947626505086482	0.9975093858759697	8	1	3	6	1	1	6	2
METTL10	3.0064402182363366	3.2439767722385993	8.640448475674415	0.16839888117289895	0.04253565913989848	0.0014610481557504732	0.9614916891429364	0.9956370694987945	0.9976044585398781	8	4	19	17	4	5	9	13
SRXN1	1.5049058001293218	2.1631607028919118	2.8482821874471353	2.3635608571212255e-4	0.06448283906742938	0.001466396748143266	0.9999107557496516	0.9955190223846692	0.9975093858759697	9	0	5	7	1	1	3	6
CNRIP1	3.785397181108689	3.9590598368488354	15.492606636913878	0.18002256583904738	0.03480272223656513	0.001473998735336153	0.9456010294340774	0.9956481308188948	0.9976044585398781	25	4	28	17	14	14	11	22
MAF	6.856629053228918	6.92643555878146	131.61862741160257	0.2005596812766706	0.0399808980515635	0.001474402517759331	0.9110693836852174	0.9908748545036212	0.9976044585398781	250	95	115	179	66	117	129	154
OSER1-AS1	0.8254354610363636	1.8128052480563672	1.9389177522486112	-0.2730713457619401	0.10160498958017596	0.001476069158394811	0.9614831585233199	0.9934163142359341	0.9970185019795518	6	1	1	6	0	0	1	6
KAT6B	6.500635825321361	6.58650060543764	101.91848937007973	0.034292691982754885	0.03447085881061378	0.0014772103251553155	0.9877614653203707	0.9925671071993102	0.9976044585398781	321	22	200	157	42	71	114	135
TSC22D3	7.987629741342622	8.058674418675782	288.39247787048924	0.12949461785163624	0.036957713299171066	0.0014829380793734465	0.9434386039904904	0.9915660938410747	0.9976044585398781	383	72	584	484	210	223	293	377
HNRNPA3P6	1.586101348149657	2.1786361174128004	3.2591177505775404	-0.4193375728866149	0.07583836333633778	0.001484322822625082	0.9172636276224087	0.9938396208682952	0.9975093858759697	7	2	4	6	1	1	8	1
HSD17B10	3.1620964821103845	3.4615368223567184	10.162743494400422	0.26986007043581994	0.046890348292468194	0.0015069525157484116	0.9391952952978686	0.995339153718258	0.9976044585398781	44	4	7	9	5	8	9	15
RBM14-RBM4	1.4308338395254427	1.9623774730290158	2.488669380529121	0.002777041650317221	0.07830743894191483	0.0015074554196000231	0.9998347940238835	0.993225602892373	0.9975093858759697	5	1	3	6	1	1	4	3
C11orf30	5.395864115055725	5.489062548567891	46.87378048831377	0.09327709169877842	0.039581968191745476	0.0015125750657141775	0.966836511021626	0.9915660938410747	0.9976044585398781	79	14	133	60	22	39	45	62
UBE4B	6.038768144239892	6.111752932679967	73.30120790262889	0.07341596197351802	0.03386648035462688	0.001518730808135584	0.9717054680795714	0.9925297263637471	0.9976044585398781	209	18	101	106	47	65	84	75
AC024560.3	4.465417823371179	4.775373200008991	27.447242614114224	-0.3665497203664661	0.038495657422484515	0.0015259297836191165	0.8972856935045579	0.9956481308188948	0.9976044585398781	101	7	44	37	11	10	12	70
PDE1A	2.637171600900759	2.9524579149110246	6.76538660329828	0.08764262266649042	0.04652302955964417	0.0015270037742300777	0.9807682337569394	0.9956481308188948	0.9976044585398781	13	1	10	11	6	6	4	11
U2AF2	6.237205330013327	6.338123780982299	85.51265806591854	0.046387340162123446	0.03466727503562759	0.001529457543435243	0.9836564915138112	0.9932189826647789	0.9976044585398781	257	15	137	155	44	72	73	123
RP5-991G20.1	1.9699151246878617	2.621052442808235	4.683294214363529	-0.06424334135266567	0.05114812945172176	0.001532899300059194	0.9910758532894405	0.9960348944701078	0.9975093858759697	15	2	5	13	0	3	10	2
HDAC7	6.646847529502658	6.864336321076908	123.18227482211586	0.1495085522954117	0.023407076461439344	0.0015463178677729125	0.956853772265059	0.9968194048801455	0.9976044585398781	379	18	306	281	19	113	118	152
RAD51B	2.745729331914584	3.029197433564732	7.862481754034126	0.3918272961992272	0.051469426182281036	0.0015563688918951255	0.9049390272026993	0.995339153718258	0.9976044585398781	8	8	6	10	4	4	8	11
RYR1	0.907600521361526	2.1825474439299466	2.7650750509747692	0.032520778075827386	-0.02293158320770798	0.0015568596773815023	0.9976398156564105	0.997866651271896	0.9962183897486692	22	0	3	1	0	4	5	0
GGTLC1	0.9891101084339876	1.9173171471359207	2.65071823269278	0.6926416959414614	0.18207102620946516	0.001570112733365468	0.8899866958108833	0.9839910390823338	0.9965637962070666	5	0	4	0	4	1	5	2
TMEM115	4.027272692965321	4.249502786070213	18.997449074993895	0.2506771584320955	0.041824310522356155	0.0015704218212101966	0.9395661908307811	0.995048478686596	0.9976044585398781	61	8	8	35	10	15	26	17
MUC1	7.918229543308745	8.245744048805847	331.9877911721525	0.6578797531091919	0.0724125231796844	0.0015766284682913964	0.7923504112758766	0.9896056511231291	0.9976044585398781	472	357	83	349	151	267	415	336
NUAK2	2.662838049309081	3.1019775342492135	7.1491949286385115	0.039578485313150155	0.05226370950339977	0.0015920426740954154	0.9946032808541465	0.995339153718258	0.9976044585398781	31	1	7	15	2	10	4	9
MT-ND3	8.87050058633176	9.329207876728677	705.2468448357932	0.8223934970077255	0.08471072879222039	0.0015950336015170075	0.7691352383397715	0.9891666578714389	0.9976044585398781	548	655	395	179	621	858	558	721
RPUSD1	1.2964035200732322	2.3122718046761377	3.3222942777759372	-0.055986842997090155	0.02990377001067058	0.0015956413874997633	0.9946353317695286	0.9977323224791967	0.9972191002487463	22	1	3	2	0	1	9	1
CCR7	0.6260521261572404	1.74569004965477	1.6966446249187528	0.8078834760885856	0.06377295763658837	0.0015992681818594713	0.8633273813850187	0.9967817050970286	NA	0	0	8	5	0	1	3	2
ZNF785	3.0762235905752067	3.5093281359745925	10.169970889485338	-0.06590616706869862	0.04660690406441944	0.0016162661004221859	0.9878585022678195	0.9956481308188948	0.9976044585398781	33	4	11	27	1	3	12	19
MELK	1.3626010043964158	2.118667349641168	3.223594557478621	0.6282083426328235	0.12875775953241714	0.0016197158682445265	0.9021331519982732	0.989036459551485	0.997377609243983	5	3	0	8	1	1	4	5
TM6SF1	2.425119920253475	2.7744121092967546	5.817337181982626	-0.02668973804320015	0.05338225710371628	0.0016204786574156066	0.9956838245890972	0.9953336600983059	0.9976044585398781	12	2	12	5	4	2	10	6
CRAMP1L	4.10797363305279	4.367638758461261	19.92083230804983	0.024347663567240045	0.0426173056522786	0.001633180632323625	0.9947474496966591	0.9942008475585401	0.9976044585398781	58	4	53	37	3	17	23	24
PCDHB7	0.837362906671199	2.0445843513787185	2.607866363547468	-0.004146351893801858	0.05419589116178008	0.0016390653103737413	0.9998347940238835	0.9971465685084713	0.9960781365447943	6	0	12	0	1	6	2	0
NDC80	2.156677289445757	2.5649166993435326	4.550208851195734	0.0012347847835268717	0.06637918416900802	0.0016491966973496944	0.9998347940238835	0.9934163142359341	0.9975093858759697	10	2	6	12	1	3	3	9
ZNF714	3.8207904570111086	4.0970524818939325	16.45313662293258	-0.022839970253804236	0.04196202264995863	0.0016535064541052477	0.9953154670654956	0.995048478686596	0.9976044585398781	40	7	24	45	2	10	27	15
SCARNA22	2.995444927109946	3.705384123688675	14.237517458570217	1.7815337942882858	0.2556363597068909	0.0016577578058660503	0.5667630265994685	0.9764854726589066	0.9975093858759697	2	15	4	5	14	11	19	12
RP11-83A24.2	3.005646329129394	3.380836401704287	9.296067277217972	-0.14386714087529104	0.05507072056175617	0.001661375236254131	0.9706715888708973	0.9943149313723668	0.9976044585398781	12	2	21	24	4	5	4	22
RP11-318C2.1	0.8260909342890643	1.9386686042929329	2.0931069466543852	-0.2787684281304661	0.07137246508294805	0.0016622855929194636	0.9614831585233199	0.9956481308188948	0.9961058185126923	3	0	4	10	0	0	1	7
PAQR7	2.6075858609701217	3.44067358776788	9.377371460610501	-0.45412709571888404	0.038914321813583945	0.0016704409555456008	0.9318455753631109	0.9971465685084713	0.9975093858759697	34	3	12	26	0	1	5	27
ZNF341	2.304747286648238	2.8953355998874906	5.82346607901059	0.12585140251326402	0.05549635281469172	0.0016723755918725577	0.9779933164741683	0.9956481308188948	0.9975093858759697	17	0	14	15	1	7	8	4
RN7SL752P	3.416478301297578	3.869023415420723	15.5586721216075	1.0982566507385776	0.16149286099679663	0.0016728625776877182	0.679270191969873	0.9814550133255945	0.9975093858759697	6	22	8	18	4	14	14	18
LMF2	3.904176014893405	4.506003562388467	22.108027151534415	0.390779989652432	0.0147640463573088	0.0016780836649291867	0.9199077478648364	0.9979754031947355	0.9976044585398781	109	0	18	42	10	20	24	26
RCHY1	3.9099294970274014	4.047373898743332	16.813973651100948	0.2827743759300366	0.0324630633735185	0.0016815194397115213	0.9120432455425669	0.9956481308188948	0.9976044585398781	20	11	15	33	10	15	14	21
RP1-261D10.1	1.2958603362887369	2.0490003584845677	2.762821397969343	0.43871525554109553	0.10398256750411748	0.0016890863075490338	0.9284685240752284	0.9915660938410747	0.9972118303288954	1	2	6	8	0	1	4	4
RP11-185E12.2	0.7094802087713815	1.8512848742635288	1.922989646319383	0.09769824412486589	0.07600044879264058	0.0017006872286210884	0.9883304906391888	0.9956481308188948	0.9959083699983945	1	0	10	4	0	2	0	5
CCNT2	5.987612866118371	6.019676399241051	68.68741052330718	0.027214206755011124	0.0348692284956705	0.0017034269855319719	0.9884508159398173	0.9899992592584242	0.9976044585398781	136	25	115	134	33	55	75	82
MRPL27	3.5515249014928907	3.7175662782412107	13.296585009539081	0.2601352784998574	0.03967883244918955	0.00170817631688585	0.930061397647959	0.9955190223846692	0.9976044585398781	13	10	17	18	8	16	11	11
LINC00624	2.627775368374292	3.02884013037715	7.353500452938584	0.4117454539661287	0.06789545135683424	0.001710789605209727	0.9130144646250604	0.9934163142359341	0.9975093858759697	4	6	13	18	1	9	6	7
NKG7	3.870941547060722	4.183135489836483	19.165016675662535	0.7206085507866314	0.10622350501320792	0.0017150346173667099	0.7733262249910374	0.9840861014779045	0.9976044585398781	11	21	34	11	7	19	22	15
DHPS	4.798883273998408	5.008323731949044	32.75129472203507	-0.07940918976277886	0.0400710317773704	0.0017152352575415552	0.9785931199476093	0.9938297737696401	0.9976044585398781	82	4	63	63	18	36	16	51
ACTR2	8.00415396457523	8.126231422266066	304.69452324475265	0.2687224632641066	0.05585577375287956	0.0017279299800390584	0.8930591369434611	0.9882068466470206	0.9976044585398781	283	227	412	302	196	328	306	282
XYLB	2.765249369229893	3.0353920635242435	7.132229349880888	0.04598785341520116	0.0597667940045103	0.0017279464810469021	0.9910758532894405	0.9932189826647789	0.9976044585398781	21	2	7	13	4	9	5	8
INAFM1	1.8216203070638421	2.5206204876482947	4.249355591824364	-0.6533529152200857	0.06916682085786047	0.0017333428086859794	0.8803265612846106	0.9951341703724809	0.9975093858759697	11	1	6	12	1	6	0	8
CASP3	4.83354253822004	5.043718522915524	35.12556183667887	0.4736488859891395	0.07596308104509633	0.0017359288081290189	0.8405132733659753	0.9868584398619461	0.9976044585398781	37	30	18	69	17	40	23	42
KB-318B8.7	0.6789278678130756	1.7459771998283549	1.6393643804556963	-0.046465311625304276	0.04900683921313645	0.0017383801214516082	0.9947474496966591	0.9971465685084713	NA	7	0	1	6	0	0	4	2
LIMK2	6.331399931281927	6.4470290384897595	92.53425927925447	0.05606968541839815	0.03945613520757145	0.0017641512216683215	0.9801970682221879	0.9921403348278844	0.9976044585398781	149	25	292	145	32	113	74	94
SRRT	6.164283215234798	6.4022780177573715	88.66119282649348	0.1305985594919662	0.023276025565840748	0.001768712094011634	0.9647474930463096	0.9971398606232248	0.9976044585398781	362	9	185	151	22	75	83	121
ZNF75A	3.4594311096403514	3.7009685563717962	12.601674005687302	-0.044599847682547544	0.04450907335418204	0.0017897021897508906	0.9911417108698478	0.995048478686596	0.9976044585398781	31	8	11	21	5	4	21	14
TBC1D24	4.281532800616073	4.401540422025813	21.43607896995622	0.11871254363720783	0.033131387137169795	0.0017984056544928034	0.9655829329454325	0.9953336600983059	0.9976044585398781	55	11	18	36	11	13	26	27
PLCB4	3.742620964609211	4.362354292693075	19.7163692831589	0.09900872209898244	0.010801698545455403	0.0018024493413964441	0.9836002532106329	0.998621097665356	0.9976044585398781	84	0	49	24	6	22	28	11
ZNF273	2.627407549827614	3.040688458793992	7.171652102059431	0.2695991546885135	0.06813809577444338	0.0018112070567188414	0.941663704794914	0.9932929097000665	0.9975093858759697	8	4	26	7	1	8	9	5
ZSCAN26	3.490713008894554	3.6788199381186355	12.124324038843444	0.022339151770986054	0.049797668157866855	0.001832072140019355	0.9953154670654956	0.9932189826647789	0.9976044585398781	17	4	24	26	6	12	7	19
ZNF121	6.1287634724441835	6.253187550073262	80.989343759957	0.13153886269144924	0.03763819187506072	0.0018466837994827773	0.9535700580809198	0.993225602892373	0.9976044585398781	138	41	83	247	21	58	108	84
RAB43	1.7302077841600785	2.244746515126588	3.4620768224901854	0.044990348448043366	0.08707111322394405	0.0018523496257755773	0.994535000508437	0.9915660938410747	0.997377609243983	4	2	10	4	1	1	6	4
SDHB	5.0749323679435046	5.174771162968248	37.95472448754267	0.1207227892176428	0.036378174422921315	0.0018542621186219226	0.9550257734900612	0.9934163142359341	0.9976044585398781	65	11	50	59	32	38	44	31
GDE1	5.350677203822537	5.448044806363528	46.299096494622624	0.15192259451385634	0.038625869992005	0.0018559233438406597	0.9396884768703159	0.9925297263637471	0.9976044585398781	72	36	65	75	14	31	59	51
HLA-DQA1	5.587322696420367	6.389048826072204	91.50221216172575	1.7374000955065183	0.18764483689331027	0.0018629325146355018	0.574076688996502	0.98040189048351	0.9965637962070666	11	118	204	25	11	61	122	110
FBXW5	4.697464560869203	5.0863930494354275	34.079223334740746	0.17987740352372025	0.016411475908136082	0.0018731388516205608	0.9585077559026149	0.9976381557680465	0.9976044585398781	185	9	33	56	3	20	40	50
IRF2	5.975632379195085	6.06940022044542	72.16424045432052	0.23174136356813455	0.046332419991644176	0.0018804437691551873	0.9110693836852174	0.9899992592584242	0.9976044585398781	72	40	143	78	47	79	69	67
RP11-196G11.5	2.5644606447467857	3.080464427468545	8.466457082390072	0.829472600525125	0.1607137900609865	0.0018813181456583956	0.7923504112758766	0.9822100525291187	0.997377609243983	5	12	3	11	2	8	4	13
TMEM14E	1.740909746173972	2.397657336129086	3.928450522128029	-0.42053622495925025	0.08723675426066915	0.0018833822234035798	0.932244767552663	0.9926961624850588	0.997377609243983	4	1	9	9	2	0	7	6
LRRC40	3.5595460713679383	3.7105129797069982	12.624031524669764	0.03435564089952957	0.0427742490430588	0.001891709137949529	0.9920244786118857	0.9942008475585401	0.9976044585398781	34	7	16	17	5	12	16	10
HDAC11	2.103436562518059	2.8976653063169775	5.846893742095635	0.26822216793064674	0.04961278631870321	0.0019033909466347012	0.960303948991793	0.9964161912380836	0.997377609243983	24	0	2	19	2	5	2	13
DAB2IP	5.759921949774281	6.055351414632007	69.01325724151764	0.11566746290441828	0.020821499354115695	0.001907849505789716	0.970906210372815	0.9971465685084713	0.9976044585398781	235	8	185	137	9	55	67	97
PEX14	3.673633920762828	3.89064462073543	13.926912539472646	-0.00126126803675775	0.06200948052130793	0.0019121117515173934	0.9998347940238835	0.9899056015111691	0.9976044585398781	39	4	22	34	3	16	14	14
SMUG1	2.281664832464938	2.8470547221055926	6.61386040232251	0.6713545401556027	0.1156386829031815	0.0019125394108063431	0.8641049938853437	0.9881201223443913	0.997377609243983	14	8	1	9	1	3	9	8
CTC-550B14.7	0.7562796481190688	1.846896768046833	1.9077995838141317	-0.009503184704721715	0.08869188532425665	0.001912919092728205	0.9998347940238835	0.9953336600983059	0.9950038671237568	2	0	10	3	0	2	0	5
TMEM64	4.251334406168384	4.387300282380859	21.603837529826475	0.18877288097564385	0.03732061280431227	0.0019263421072029184	0.9391952952978686	0.994872358161683	0.9976044585398781	35	18	26	30	8	12	22	32
MPC2	3.793759815066321	4.030646670368593	17.19936522098287	0.4944657370727834	0.0865310455825442	0.0019358307387018572	0.8438220692494157	0.987258708235639	0.9975093858759697	20	11	14	12	17	20	18	11
TOP2A	4.665886339139314	5.327259297378383	42.71271127627714	1.0335772818596025	0.10288383067121552	0.0019471347867999454	0.8317150475408228	0.9875318647931389	0.9975093858759697	101	33	1	75	19	69	33	23
ERAP1	6.481912465657084	6.531424529658601	99.505162952919	0.07142529722772324	0.033739864542488306	0.0019502467923644521	0.9698173588136703	0.9915660938410747	0.9976044585398781	167	61	125	168	47	72	135	95
CERS4	3.011858471977035	3.5246806399712076	10.018032920036413	-0.05088091806620901	0.03643320638544352	0.0019528639355834577	0.9915601902675979	0.9967817050970286	0.9975093858759697	38	1	22	21	1	5	19	9
PARPG1	3.164290048006508	3.430851570256166	9.916376313050703	-0.017092429829660118	0.053128582636121656	0.001957106478548072	0.9976398156564105	0.9934271436513021	0.9976044585398781	32	3	11	13	6	6	6	20
ZNF204P	2.9311098011394376	3.340098635507985	8.939649862883098	0.16425054398407046	0.057068104674852314	0.0019658752582993036	0.9673554351412984	0.9942901791657082	0.9975093858759697	9	3	22	28	1	10	12	6
ELF2	5.951057427312439	6.051685629418161	70.2493852514507	0.029172055871566772	0.038489860492562526	0.001968460478884267	0.9912493235458287	0.9921182821046759	0.9976044585398781	106	22	189	100	35	36	91	94
BMP8B	1.274925453278508	2.087660337096487	2.8571125029216216	0.3861101903896458	0.1075488074576617	0.001971605501596069	0.9395705262039491	0.9915660938410747	0.9961058185126923	1	0	4	11	2	5	1	3
CDH5	7.6620676099708875	7.790874055752509	238.27243869414457	0.18865803899674857	0.04084571696091774	0.001976637168625922	0.9286534526617484	0.9925297263637471	0.9976044585398781	367	63	868	295	78	233	253	242
ZNF608	5.462539866241777	5.658111659133849	52.473266992458235	0.10644294171828443	0.03509958282499653	0.0019802720460767404	0.9697791589687594	0.995048478686596	0.9976044585398781	175	6	122	57	26	50	61	51
QDPR	3.788784666227067	4.056120630783377	16.569614660012466	-0.1360709407322097	0.05776852490315693	0.00201635760654007	0.9698173588136703	0.9925671071993102	0.9975093858759697	44	10	11	31	6	29	11	8
SPAG1	3.6128136228965566	3.759888167859274	13.226475506921293	0.0970168758618255	0.0338575891478117	0.002019924910007986	0.9743553914316267	0.9956481308188948	0.9976044585398781	30	7	12	23	7	9	18	13
ITPK1-AS1	1.5227313495596717	2.2717800302472893	3.42796084670104	-0.3596541282508508	0.09067384039298246	0.0020204353661135124	0.9395913364193762	0.9932189826647789	0.9962183897486692	6	2	8	7	0	1	9	1
DEGS1	5.533970118590769	5.610033618349932	52.246369940284694	0.22877017777432104	0.03817417174537299	0.002021085813181584	0.9022504251797638	0.9921182821046759	0.9976044585398781	98	32	50	61	35	47	57	52
MMP19	6.569609426956123	6.734855119532522	113.78117136812867	0.19538035006700546	0.04349968078066682	0.0020274535145858516	0.9391952952978686	0.9925671071993102	0.9976044585398781	389	67	77	211	25	73	109	178
SLC35A2	2.6057739260396477	2.875218220515697	6.4132934544739495	0.06874909758242702	0.047716126968539496	0.0020452538822289174	0.98619370870995815	0.995339153718258	0.9975093858759697	9	3	8	13	4	3	6	11
RYR3	1.0703552129741953	1.9233095133261549	2.216848730168235	-0.31083447463955505	0.11608453601352754	0.00204566192281567	0.9497663771837604	0.9908748545036212	0.9959083699983945	6	1	6	3	0	0	2	6
ABCG1	5.686098625178485	5.836226147739288	59.95975860913024	0.1027170952308777	0.04268110323074428	0.002048251316752021	0.9673554351412984	0.9919310984937464	0.9976044585398781	98	28	161	116	9	65	55	64
TPT1	10.216502163875287	10.29382724242335	1369.6071192404213	0.16944432521935698	0.051457483880577436	0.002052883930682956	0.9292618210581545	0.989036459551485	0.9976044585398781	1567	922	1791	1549	885	1295	1278	1625
MICU2	5.10415527855681	5.195255255783318	38.89016602864316	0.2251176903384029	0.03918506404256701	0.002053071589333802	0.9110693836852174	0.9925671071993102	0.9976044585398781	75	30	38	48	18	33	45	38
UPF3AP3	2.1944440676360983	2.8341384127883815	5.588501105811594	0.18379053216839342	0.0643098878931202	0.0020543489351997784	0.9698173588136703	0.995048478686596	0.997377609243983	24	2	13	5	0	2	8	9
FAM134C	5.717096703166331	5.7870049085491555	58.55741840671191	0.11681162938384801	0.03785952450884526	0.0020606484489968536	0.9532501222469076	0.9915660938410747	0.9976044585398781	75	35	104	117	20	43	68	69
AC109333.10	1.1512039398628366	1.9834214322372015	2.212633575218764	0.20083622565800602	0.06681133901578101	0.0020712633941339	0.9670098514629516	0.9956481308188948	0.9959083699983945	10	0	3	6	0	1	4	3
BCL7A	3.142731195872415	3.3500376361615696	9.488552494795206	0.0924334168550303	0.04941397258994342	0.0020755185902061658	0.9779047802303927	0.9938297737696401	0.9975093858759697	14	6	13	21	3	10	6	13
PATZ1	3.487577353302108	3.7287175918868334	12.43731886474334	0.08766487703158098	0.056968239553895225	0.0020774005214825664	0.9780413087027092	0.9915660938410747	0.9976044585398781	21	6	32	23	2	8	13	19
ZNF335	4.448323057773283	4.776025927623489	27.089408487873047	0.03855167568248509	0.030378407147069644	0.0020788823881712384	0.9922427327467419	0.9961718927217575	0.9976044585398781	108	7	49	53	2	30	20	36
RP11-217B7.2	0.8770481804032202	1.9700647255065362	2.1479991375104035	0.05424544521206564	0.06259496362518197	0.0020815699516011288	0.9947474496966591	0.9966458810783244	0.994180659546559	12	0	1	6	0	0	4	4
HTATSF1	6.11996147402949	6.17522889358297	77.05116707151119	0.11713318293592713	0.03433313709609887	0.002094887884071328	0.9497663771837604	0.9915660938410747	0.9976044585398781	202	32	74	117	47	61	79	97
SLC25A40	2.941824493570822	3.354713565218393	10.265982478527926	0.8605428377953226	0.1258911925108561	0.002095427383714969	0.7791124464164144	0.9839910390823338	0.997377609243983	6	5	3	17	12	6	10	15
DNAJC30	1.4106165552231376	2.648412923460971	5.071857236979816	0.3405715965893051	0.1602728492280371	0.0020957175450971813	0.9655829329454325	0.9874227383549511	0.9955262211088176	7	4	0	20	0	5	0	12
RP11-449P15.2	3.3634163675873516	3.629762726047698	11.886877626348197	-0.3256616884777762	0.058008320240303446	0.0021033116844738483	0.9210829709466156	0.9932189826647789	0.9975093858759697	19	6	19	23	5	14	18	3
PGM5P2	1.4424934249103467	2.1791451021744717	3.1441398073967552	0.14219512062140438	0.10408609837325895	0.0021083440538896413	0.97958151368102	0.9915660938410747	0.9960612532412075	1	1	6	11	1	2	7	1
LYRM4	2.341242148840225	2.675115374547002	5.146821027631717	0.029641726635611532	0.078865676472736	0.00212710812243475	0.9947522704664236	0.9908748545036212	0.9975093858759697	13	1	7	10	3	7	4	5
AIFM1	4.469448220340968	4.584353388152564	24.498171357417153	0.13116937820160093	0.03719468523278683	0.002152441906168221	0.9576004314268926	0.9934271436513021	0.9976044585398781	58	8	22	45	17	18	30	27
PLAGL2	4.168307377303721	4.33787902253046	20.375992918525885	0.23140940811258454	0.0499385146677247	0.0021528211750516868	0.932244767552663	0.991769562036821	0.9976044585398781	20	13	48	37	5	16	21	26
RNF121	3.4881124113061244	3.7916335704583592	12.678484199589711	0.0030203763038317037	0.05774341216515573	0.0021537649082771864	0.9998347940238835	0.9921182821046759	0.9975093858759697	43	3	21	29	2	10	10	22
EMG1	3.3640520251672723	3.6090456416989385	11.931026852486955	0.16208671980969516	0.05448443489925775	0.0021601048115591696	0.9589432968362477	0.9934163142359341	0.9975093858759697	25	11	15	15	2	15	10	10
TXK	1.2463812695991796	2.42207149767508	3.7038228864408396	0.5515063343305697	0.05647429430336572	0.0021694118829013965	0.9148952285761265	0.9971465685084713	0.9946121869183796	2	0	24	3	0	8	1	3
NFRKB	4.608719874572234	4.761507847214375	27.181851162080598	-0.04501978600028789	0.04620367994591296	0.00217352643804442	0.9874949676575001	0.9915660938410747	0.9976044585398781	74	7	42	64	9	15	30	43
CCDC152	1.6014584416228488	2.230194900781017	3.693533846003055	0.7395661899835219	0.12427725298805976	0.002190923428875159	0.8722386241260988	0.9882439471438978	0.9961058185126923	8	3	0	6	2	3	4	4
LGALS9	5.1136025753046255	5.314841855833917	43.102455664669144	0.5570343235171601	0.0958790611733119	0.002193069833515717	0.7690633978092595	0.9822100525291187	0.9975093858759697	45	43	43	31	23	49	40	38
RAD51AP1	1.900570268653037	2.5574032326931326	5.069018710131123	0.6873256017772272	0.12821604751887247	0.002198810844724202	0.8941735742992449	0.9875318647931389	0.9962183897486692	12	3	0	7	4	7	2	6
GBP2	7.279186531933309	7.406064861798934	183.99633034633683	0.29112706546101047	0.058374709394995415	0.0022019305163776537	0.8866094184834954	0.9873716764068236	0.9976044585398781	205	132	431	133	79	185	160	217
CTD-2373N4.3	3.147061725515945	3.7826425645945894	12.376294235010244	0.11663429979261931	0.03356208977091289	0.002205506530113628	0.9799297901905298	0.9971465685084713	0.9975093858759697	38	2	24	38	0	17	6	17
REXO4	4.4492882221448244	4.691015844754591	25.651822085595565	-0.047345342389172894	0.041981578156160965	0.0022092127845864365	0.9883982978182523	0.9942008475585401	0.9976044585398781	87	8	33	63	4	34	16	30
KIAA0100	7.113754720937365	7.187277552743109	155.67623089312093	0.056940953860332294	0.0377711814834594	0.0022146634514401574	0.9780413087027092	0.9912831563085428	0.9976044585398781	482	52	243	328	39	161	156	159
RBFA	2.740155567971707	3.3137823431643714	8.769358755945944	0.3261253173493614	0.05885726533981146	0.0022164093838519744	0.9392183329368354	0.9950610017225319	0.997377609243983	39	5	7	14	0	6	14	8
TIMM9	3.208539248844178	3.4839465272358425	10.677061157765014	0.2566367469099429	0.05904971642914859	0.0022276724118897497	0.9395238580445442	0.9932189826647789	0.9975093858759697	11	3	10	27	9	5	15	13
SLC25A17	3.1270727016001096	3.3190988099529433	9.65763431211327	0.22712687836228554	0.0422665567843833	0.0022282777020076034	0.940334468485251	0.9956370694987945	0.9975093858759697	15	5	14	8	8	11	7	10
RP11-29G8.3	3.9187306938381394	4.394741009969972	20.562631246089563	0.26525369244890856	0.032675158294023225	0.0022283896278128394	0.9497056222862423	0.9971465685084713	0.9975093858759697	63	7	6	75	3	23	29	11
CCDC90B	5.428944374455508	5.492629006157268	47.81375330232074	0.13373818597430254	0.031357871793812254	0.002237484078096958	0.945287105780681	0.9934271436513021	0.9976044585398781	94	27	49	69	29	51	37	55
RCN1	6.799634948888744	6.874043326091787	126.78311070115669	0.20570056767060246	0.04570327931622789	0.0022455587774972267	0.90536844321902	0.989036459551485	0.9976044585398781	178	55	136	187	106	113	113	162
AC137932.4	2.1921968500199664	2.8740881183465623	5.655849622261565	0.0314690586936011	0.06765668582903465	0.002246534926867566	0.9957193353850204	0.9947626505086482	0.9970185019795518	12	0	16	16	1	3	3	14
FBXL19	3.8202450492794666	4.102962635470564	16.240583243455117	0.027477293131677953	0.05214676310285835	0.0022511907588338037	0.9947474496966591	0.9929397786509998	0.9975093858759697	57	3	41	23	3	15	21	16
ANXA3	5.387044618349069	5.546726303520932	48.472928030366475	-0.02243843193803356	0.0392065947886017	0.00226676820129191	0.9947474496966591	0.9934163142359341	0.9976044585398781	172	8	70	81	23	58	54	35
LRRC6	3.0189951960576313	3.305913630771133	8.92982419153033	0.20248689372409512	0.06589732894289198	0.0022693757289557847	0.9535700580809198	0.9915660938410747	0.9975093858759697	23	3	24	5	4	7	12	9
RP11-785H5.1	3.6959962775197495	3.8926052876254205	14.717277257004357	-0.11648899302036038	0.05216998326360296	0.002278675876114199	0.9720341563248318	0.9932189826647789	0.9975093858759697	30	5	21	19	11	18	19	6
VCPKMT	1.4315456459289992	2.2278188703176087	3.2402094382945785	-0.4727051614950563	0.11484763987111549	0.002279068406855929	0.9246838622033838	0.9908748545036212	0.9959083699983945	8	2	6	6	0	3	0	8
CD226	3.6928888824054678	4.072956221573547	16.51910208886672	0.40450628788759985	0.07373913829516125	0.0022853375259481975	0.908321693652952	0.9908748545036212	0.997377609243983	22	9	62	7	4	7	22	24
SLC22A23	3.9748348631465524	4.249575210205753	18.503117545139485	0.09155519951223053	0.05453442207003814	0.002290241428671005	0.9786531887845735	0.9925297263637471	0.9975093858759697	19	6	43	56	4	20	10	29
CH17-431G21.1	1.6896668178137568	2.5159941234168275	3.987741433418527	0.5358469391620331	0.0696467169689682	0.0022999640855113097	0.8968177450777315	0.9954692197394888	0.9961058185126923	4	0	14	14	0	3	4	7
MAMDC4	3.036700368479121	3.8472762527994395	13.015771512302727	0.42897747794994373	0.022852480882463996	0.0023016327801500436	0.9292618210581545	0.9976381557680465	0.9970185019795518	47	0	5	53	3	5	23	15
ECH1	5.042587595113549	5.133722690797258	36.56484683691113	0.11115260037663004	0.04340753870922149	0.0023204903174940477	0.9617729843065317	0.9909688787521539	0.9976044585398781	109	18	54	33	17	40	30	41
IL20RA	0.3327544838307527	1.63409094074492	1.5015828016202024	0.177857559777656	0.11550771342081463	0.0023232599389175256	0.9793073018897606	0.9942090027896434	NA	0	0	6	5	0	4	1	0
MKRN1	6.215955138123272	6.258298384150998	81.79799299984705	0.09080359638008305	0.03634307602624567	0.0023306729352225476	0.9608701402242592	0.9908748545036212	0.9976044585398781	115	46	146	148	33	72	73	106
HTT	7.207012918840339	7.271560775194886	165.31525617306997	0.02538713763519931	0.03799540123368342	0.002334703722673445	0.9910758532894405	0.9908748545036212	0.9976044585398781	495	55	262	332	49	106	190	224
ATXN7L2	1.6918388438645784	2.4323030210577734	3.837193701324895	0.45428735610469456	0.08291574023716645	0.002336283516094649	0.9161978032499403	0.9934271436513021	0.9959083699983945	22	0	2	4	2	2	6	5
ATG101	3.4256625289832265	3.6409243711435315	11.723306032925725	0.09304045226277534	0.05640079089028715	0.002340909710236394	0.9756107188843495	0.9915660938410747	0.9975093858759697	32	7	16	21	2	9	12	16
TBC1D25	2.5430799520797573	2.859560915804335	6.103271952862252	0.08283888823148657	0.07508440132534931	0.0023424864243639988	0.9815019850780279	0.9911676256436462	0.997377609243983	16	1	12	7	4	6	8	5
L3MBTL2	4.063578360720954	4.303375016353123	19.247930105894227	0.07813776813749049	0.04717915427081451	0.0023457850452973166	0.9796595594178659	0.9934163142359341	0.9975093858759697	71	3	18	40	9	14	27	20
ULK1	5.082490987809252	5.334967802540766	41.172056196437694	0.03886377531397283	0.03593868005485531	0.0023660302833120807	0.9910758532894405	0.995339153718258	0.9975093858759697	75	9	123	100	6	23	49	61
APPL2	4.767514480843566	4.869149275641823	29.771981777571035	0.026870036184736178	0.04854623868868571	0.0023744487198755194	0.9920244786118857	0.989036459551485	0.9976044585398781	59	13	66	54	8	21	33	40
GPR153	2.5796835152951516	3.1961473193865326	7.543647339201251	0.040749802873147924	0.05449155335385347	0.002384254012169355	0.9947474496966591	0.9956481308188948	0.9970025343754217	43	1	9	10	1	6	3	17
DGCR12	0.8469221679652458	1.876154229279035	2.233707179014396	-0.052704989603441756	0.20608735689408533	0.0023851929693153493	0.9949195840438976	0.9822100525291187	0.9926873515461185	7	1	5	0	1	0	1	7
CTA-243E7.2	0.9175561603071394	1.864190362399606	2.098161565383158	-0.5397970926558651	0.1168398495790452	0.0023853849816153376	0.9130144646250604	0.9915660938410747	0.9926873515461185	6	0	2	6	1	1	6	0
KB-1460A1.5	1.8610215297347954	2.5225121206978223	4.158950832168258	0.3467329162866807	0.08418483423456943	0.002386306913447437	0.9365175561590083	0.9932189826647789	0.9961058185126923	4	0	14	12	1	3	7	4
PLS1	3.664644472732293	3.878286315323353	14.694570487656692	0.11518902110375848	0.05705167558046242	0.0023964467872617545	0.9698173588136703	0.9921182821046759	0.9975093858759697	27	13	18	22	3	20	11	12
RP11-630A13.4	2.8179123412314464	4.0570048649313835	15.612905053769026	1.6410476464245167	0.17153303798353092	0.0024014433234347257	0.7296541603541734	0.9827944233360043	0.9905903965004156	30	5	0	80	0	7	19	29
SPOCD1	3.20311335871112	3.8154351147181953	12.81113001754589	0.30809729863301705	0.048538619940183304	0.002416421837672515	0.9402025992675348	0.9956481308188948	0.997377609243983	19	3	42	35	0	8	11	24
LSM14A	6.949216889751934	6.974771602974198	135.34226663221614	0.037491077616960744	0.035941079518593454	0.002419333925552061	0.9819111881203505	0.9891666578714389	0.9976044585398781	242	63	263	191	66	126	160	123
SCN5A	0.5308747964208972	1.6324106754657048	1.749523055302638	0.26007058848506276	0.2994294237352818	0.002421125920635203	0.9692460669794901	0.9776499081534823	NA	1	1	0	6	1	1	0	5
PAAF1	3.5434361317707013	3.7465434054624662	13.183545622974544	0.1774423362322246	0.052501384151288785	0.0024261835885750556	0.9521219607465171	0.9932189826647789	0.9975093858759697	16	3	19	24	12	15	14	10
DMTN	4.7031783918201056	4.994049557939018	32.48628211721092	-0.21003851656619393	0.054400178497220446	0.0024391179540037273	0.9471206008133873	0.992360442240195	0.9975093858759697	97	15	76	32	7	8	29	71
MEX3D	2.2261485311150415	2.9111178580028763	5.950867918588161	0.5730993657163356	0.06273027309128601	0.002443073144738269	0.8937870967473469	0.995339153718258	0.9961058185126923	28	1	1	17	1	4	8	8
STAC3	2.0719942166435636	2.440222775428381	4.271113364989377	0.0720848751031118	0.08503052836161526	0.002443413273174208	0.986961329545931	0.9908748545036212	0.9965637962070666	10	3	7	5	1	4	6	3
MAP3K9	3.9449296588129537	4.339652470689825	19.645636532498816	0.2000200837541422	0.04038836846673392	0.0024449223831532717	0.9532033009862935	0.9956481308188948	0.997377609243983	27	6	24	85	2	15	31	16
BAHCC1	4.801048468467807	5.23584106683677	37.79065258635247	0.09414955416807824	0.020313268847369607	0.002457691508605535	0.9793313788010569	0.9976381557680465	0.9975093858759697	149	2	87	80	5	27	35	61
IL17RE	1.288645899056701	1.9631306515366855	2.3504885237769453	0.09178881060485025	0.1166950066057729	0.002472190658528173	0.985307776008429	0.9891666578714389	0.9946121869183796	7	1	3	6	0	3	1	4
RP11-373D23.2	1.2867274035150214	2.335638921660416	3.331601028743384	0.7071782174978506	0.09361805746627692	0.0024831650077096774	0.8797891799523803	0.993763375224689	0.9935887067672236	1	0	17	8	0	1	5	6
RP11-394B2.5	1.7002436177101816	2.253932921194903	3.4945834194487526	0.32456924142771015	0.10394370732745281	0.0024913768374189207	0.9384067099901562	0.9899992592584242	0.9959083699983945	10	3	3	6	0	3	4	4
RP11-706O15.1	1.69517079786471	2.520722601843976	4.1987801127103195	-0.4645320332714744	0.10536239940212756	0.0025004642163577997	0.9286534526617484	0.9912089859300759	0.9955630945747783	7	0	12	9	2	0	4	11
SEC14L1P1	0.22675487051138396	1.5199158053640234	1.1911853538806678	-0.2836461018301522	0.23446439224999285	0.002508162322929672	0.9615670951264879	0.9822100525291187	NA	1	0	2	6	0	0	0	5
RP11-1277A3.2	2.0211694375332967	2.998442171122647	6.178285991863803	0.0496353903645662	0.03892977997791615	0.0025218793684702763	0.9947474496966591	0.9971465685084713	0.9955630945747783	35	0	10	11	0	9	1	11
RP11-19G24.3	1.1306344349795963	2.1060833621222868	2.604929790812541	0.6547392634381761	0.08115446056580891	0.0025231364892498356	0.8746963206071702	0.995339153718258	0.9927650152360581	5	0	1	15	0	3	4	2
ADPRM	1.8859511778244966	2.490302758997726	4.742768859798915	0.48797699892924307	0.14999832307611316	0.002524896910592601	0.9130144646250604	0.9839373913873611	0.9955630945747783	6	1	1	9	6	2	3	10
CCDC30	3.3382093414176324	3.623516783170534	11.61141334520952	0.2873230833188095	0.06819358894262875	0.002534902273955789	0.9334173230361213	0.9909688787521539	0.997377609243983	24	3	34	6	7	8	11	18
DHRS4	1.9684630592813532	2.64114938259751	4.920577284700723	-0.8302724092095479	0.08907083873156647	0.0025349234980248173	0.8405048121438979	0.9925297263637471	0.9959083699983945	13	1	6	12	2	8	7	0
ASMTL	3.3682166938332267	3.661255151611029	11.579539659684801	0.08390312080188513	0.0619556980670719	0.0025447329951568515	0.9797067999153042	0.9915660938410747	0.9975093858759697	30	4	13	35	2	7	13	18
CXCL10	2.5159997645360894	3.883045547726633	16.06512499861054	1.3768606484050852	0.5212779950906736	0.0025486726686049627	0.7480646091798288	0.9535608908066889	0.9905903965004156	2	27	12	5	0	39	6	4
HDHD3	1.9765409945563623	2.4298021772674208	4.042443896445264	-0.055061808758503944	0.09468373262312492	0.002578110451687036	0.9910758532894405	0.9899056015111691	0.9961058185126923	11	1	4	9	2	2	8	3
TBC1D30	2.371368161278199	2.713341062661651	5.427384266110176	0.21627504561178962	0.0785677047486362	0.0025838402511636407	0.9537287016198902	0.9912089859300759	0.9965637962070666	13	2	3	13	3	4	7	6
SALL2	2.744843385701335	3.308638845865085	8.682420096906009	0.10204950161967127	0.06010477816249631	0.002584548011701337	0.9836002532106329	0.9952965183795852	0.9961058185126923	50	2	5	7	3	10	14	3
RP5-1139B12.2	0.6988690965730673	1.7266291112642447	1.6312177123695737	-0.3381930485720282	0.12122432432666007	0.0025916448351939662	0.9458099983978031	0.9915660938410747	NA	4	0	4	5	0	0	5	1
ATP6V0E2	1.7750887279660863	2.4456379818083493	4.021422410156829	0.42957349734032746	0.09882714861011954	0.0025986770990371498	0.9179259061509653	0.9915660938410747	0.9955630945747783	8	2	2	16	0	4	6	3
XRCC5	7.566062558648461	7.581487178085478	206.97966630571378	0.05325629820560405	0.033555143360081724	0.0026163387553275958	0.9730154560354022	0.9899992592584242	0.9976044585398781	366	109	314	361	94	174	230	228
COA1	5.0606299476181515	5.213559247603806	37.90835002441562	-0.03395027911201348	0.04776221938742879	0.0026275500883827575	0.9907464517046637	0.9908748545036212	0.9976044585398781	79	10	95	80	10	22	37	64
BAIAP2-AS1	4.330876228110443	4.441705141974628	21.939675039535924	0.07618857921114246	0.04659208906927365	0.002663823631919506	0.9762000666027036	0.9912831563085428	0.9975093858759697	62	12	33	25	8	20	17	31
KIFC2	2.8666341202424332	3.7025388583627894	11.361401007376742	0.4945145883712731	0.02750215782888688	0.0026665456208806487	0.9110693836852174	0.9976381557680465	0.9962183897486692	48	0	25	28	0	10	12	16
SMG9	4.1337492644256555	4.390196501912887	20.23998076722006	0.01804302855176067	0.055307225000813615	0.0026735659593119616	0.9959999011876064	0.9912089859300759	0.9975093858759697	61	3	41	49	4	21	20	24
TTLL5	5.358672567462378	5.517791650480672	47.22760305656103	0.028983310493841254	0.044597385088449126	0.0026844730695169943	0.9922427327467419	0.9915660938410747	0.9975093858759697	158	15	98	79	8	36	45	70
SLC18B1	2.8914921458622374	3.100469512195069	7.959786414630484	0.13903512630263198	0.042672547796629004	0.002689841021138669	0.9673554351412984	0.9956481308188948	0.9972191002487463	12	4	11	10	6	4	10	10
TADA2B	4.484972405417982	4.695654900136666	25.63250219930648	9.84253304082104e-4	0.052133142744219124	0.0027018095787767686	0.9998347940238835	0.9909688787521539	0.9975093858759697	78	4	62	45	7	22	22	39
ATP6V1E2	0.9271154216011862	1.8340973242657324	2.0257766970090842	-0.49118638051820496	0.15105549757271594	0.0027268383121073878	0.9167069092264855	0.9872064341968825	0.991307880293085	4	0	4	5	1	0	6	1
CLDN23	2.04252906438941	2.3999057147258545	4.352199440124358	0.1942778766376297	0.08440339012695879	0.0027278223904573327	0.9615670951264879	0.9912089859300759	0.9959044980443545	5	2	5	6	4	2	6	5
RP11-424M22.3	0.6034805954520127	1.8791405367138527	2.872164959121429	0.8380618596953875	0.5444631996524626	0.0027325061425600163	0.8854019428317996	0.9579490549630763	0.990542399310461	0	5	1	3	0	0	7	2
PWAR6	2.5316259510183734	3.059785381201868	6.971052755154043	-0.2066614451853668	0.08762023807561439	0.002754828338717444	0.9618226515727586	0.9908748545036212	0.9960612532412075	19	1	6	21	3	4	2	18
THAP8	1.5272272807408203	2.3596386709326747	3.7001805044383143	0.28538488434502496	0.14184734308487718	0.0027593489154978507	0.9587089696669624	0.9868584398619461	0.9930865998980168	20	1	1	2	2	1	2	10
FAM3B	1.8348320857222633	2.3144994920483404	4.014976496872966	0.49714658986728466	0.12738928531588126	0.0027754345636908915	0.8972856935045579	0.9856477644771253	0.9943942555003042	2	4	4	9	1	4	3	5
CAMKK1	2.9295240305631975	3.2821165126750746	8.486375901050218	0.12285038194941138	0.07434517935207882	0.002783963009128724	0.9740206103969161	0.9908748545036212	0.9970185019795518	38	3	8	12	2	7	6	15
HCFC1R1	3.3672360881091956	3.7329895264542734	12.234087840705781	0.18988192986067642	0.05876482213931436	0.00278489635004479	0.9585898140567911	0.9934123573319894	0.9972191002487463	56	4	24	8	2	11	17	11
AC004951.6	1.8322499762574507	2.686503172193216	4.7780284868701495	-0.4695381043123492	0.08982438130417626	0.0027852364397141253	0.9301438612028644	0.9932189826647789	0.9943942555003042	15	1	12	10	0	0	8	9
NOX4	1.0452043265434678	2.061599920404468	2.448138674372868	-0.19148139892765617	0.11664804226718418	0.0027874536570503435	0.9743553914316267	0.9915660938410747	0.991307880293085	7	0	10	3	0	3	0	6
C7orf43	3.039485638685181	3.474500772825399	9.676916809802249	-0.0037802432265025146	0.06672667694152148	0.002793233360245958	0.9998347940238835	0.9921403348278844	0.9970185019795518	35	1	24	15	2	4	12	17
ZNF468	3.3233386340448865	3.6355993040998618	11.234372463908608	0.0700767758407377	0.0732178837004498	0.002801056475574464	0.9836002532106329	0.989036459551485	0.997377609243983	31	1	21	27	4	8	14	15
RNF144A	4.142480966517789	4.358593841784892	20.483195573076955	-0.0027165821192110247	0.060920713568995276	0.0028078343632330738	0.9998347940238835	0.9899992592584242	0.9975093858759697	34	3	46	34	14	30	13	19
LINC01004	0.7396062212093559	1.9893999136720424	2.4272238985983794	0.6539388761938785	0.21451821843454674	0.002816049912857897	0.9148952285761265	0.9827944233360043	0.9905903965004156	0	1	2	13	0	0	3	6
CLASP1	6.674637849964759	6.702344311190762	111.27065924292842	0.019486422346006876	0.04035788831372637	0.0028177248049016	0.992175546942013	0.9872064341968825	0.9976044585398781	246	46	215	179	44	90	100	157
NGRN	5.003048776461503	5.158712369990715	36.789446296232406	0.04444007048631488	0.05184050468308596	0.0028343177377930366	0.9874949676575001	0.9899056015111691	0.9975093858759697	80	19	54	91	6	42	26	46
SNRNP200	7.861403065876548	7.907153825831972	258.30802489737243	0.07302566838095786	0.039807128238963964	0.0028359867718652436	0.9674784770362737	0.9891666578714389	0.9976044585398781	729	60	461	424	127	233	263	300
TRAPPC11	6.029589766620291	6.061719424851799	71.18868903046057	0.04702966974200559	0.034122636441714885	0.0028459878324718457	0.9789887216469142	0.9908748545036212	0.9976044585398781	124	31	118	114	40	64	85	66
CEBPA	2.3422679942959075	2.7606875407015328	6.040373655136586	0.028614986573607844	0.10691138113454945	0.0028514109259239018	0.9959999011876064	0.9874227383549511	0.9955630945747783	5	5	9	8	3	1	6	12
TSR2	5.105267700245563	5.199977799759989	38.27941344112118	0.01259782861023444	0.051160453261958	0.002861251214907786	0.9968282647521503	0.9882068466470206	0.9975093858759697	69	21	83	58	11	48	35	32
C8orf82	2.2679981059672776	2.90274791254044	6.108401132149041	0.21241545901399592	0.08846401056614797	0.0028623183119225763	0.9655829329454325	0.9915660938410747	0.9955630945747783	23	3	15	4	0	3	12	5
FLAD1	2.913764788536312	3.502224270402919	9.866086008349694	0.25767872175817913	0.05846158416031425	0.0028652347090817386	0.9499038445264983	0.994872358161683	0.9962183897486692	44	2	22	14	0	12	11	9
ZNF540	1.423951630258517	2.3755074134962437	3.6648723246310864	0.820797045528947	0.11221609715873485	0.0028656494260095597	0.8439589182721517	0.9915660938410747	0.9917941995630681	1	1	3	21	0	5	5	2
SNORA22	3.806452590591005	4.330289281846425	21.95274232958751	1.5198871641780647	0.2345126575807778	0.0028745091553933244	0.5214899404697384	0.9731442068170719	0.9959083699983945	9	16	7	9	27	19	20	28
ISCA1	4.418358745915096	4.52849411692329	23.477723022784396	-0.03855254758021384	0.05334486207101499	0.0028762946162267464	0.9889080661226506	0.9891666578714389	0.9975093858759697	40	11	49	35	10	29	26	15
RP11-157K17.5	1.4063438132785357	2.07099585630703	2.9639559384738203	-0.5114447074583857	0.1529376303306946	0.0028936945936962073	0.9110693836852174	0.984256125947396	0.9926873515461185	5	1	5	4	2	6	0	3
TATDN1	3.94654251041282	4.240016504242513	19.551648030146247	0.5376924826809987	0.10017981701821932	0.0029100978295300323	0.8422253951209824	0.9840861014779045	0.9970185019795518	36	6	7	26	22	22	12	25
NINJ1	5.304938638765994	5.380966175384811	43.90921035820972	0.16686140519166237	0.04455464083458438	0.0029137833786201097	0.9391952952978686	0.9899056015111691	0.9975093858759697	49	20	95	65	25	32	50	53
HNRNPA3P2	0.7548014686944701	1.9506547896442594	2.7799177391432455	0.7582921235631476	0.3721368979938741	0.002919644028592391	0.9007493525762899	0.9727702753191114	0.990542399310461	0	0	7	1	4	4	0	5
XKRX	2.5295659147335208	3.3216554204683235	8.652551249929953	0.5021362795847143	0.08090351780775405	0.0029273523155676417	0.9157481892908538	0.9934163142359341	0.9943942555003042	3	2	10	46	1	2	17	10
KLHDC4	4.675379597441316	4.80864589543908	28.258151297704995	0.042353176206593096	0.056137100962343985	0.002928440418475762	0.9874949676575001	0.9875318647931389	0.9975093858759697	84	7	65	34	11	24	26	40
TRGC2	0.9229576148347177	1.9868772411626292	2.718714873481634	1.1189904431283828	0.26833182511569775	0.002930960629680311	0.8016674323500942	0.9791478053836911	0.9905903965004156	0	0	10	1	3	3	1	5
RGS17P1	0.028634557921239437	1.481472618216324	1.1327647773115421	0.09972467053037784	0.36562108546900374	0.002931996067605443	0.9893709857231182	0.9764854726589066	NA	0	0	2	6	0	0	0	5
VKORC1	2.344186489837587	2.6543334341412264	5.370817782385973	0.11049412812279483	0.0827192681488664	0.002933786455667979	0.9776436022948717	0.9908748545036212	0.9959083699983945	9	4	5	10	2	7	3	6
SNX24	3.6080040506817923	3.933194112459846	14.495804728489123	0.19022717779161882	0.06286560255258375	0.002942556490122413	0.9550257734900612	0.9915660938410747	0.9970185019795518	25	3	11	55	6	7	21	19
CDK8	4.044553456248453	4.220721076152862	18.194697143987273	-0.01737274877011913	0.06721739718292752	0.0029477314293378703	0.9959999011876064	0.9872064341968825	0.9975093858759697	32	6	45	37	5	23	12	22
ACTG1P10	0.9502301360909093	1.8048961018395362	1.9276018774307155	0.21232742770262825	0.1711046606475572	0.0029486909460896024	0.9673554351412984	0.9835514008475247	0.9905903965004156	9	1	3	1	0	1	1	5
PPOX	1.9999746412253367	2.449041993140939	3.9952296435036727	0.055950013789778603	0.11219640802357689	0.0029533904455182254	0.9899643339244123	0.9860601492511956	0.9955262211088176	14	1	5	8	1	6	3	4
SEP15	6.042003835195575	6.138957212430814	75.9804626920175	0.26948506392329247	0.05877845674413968	0.002955251619349451	0.883325073162942	0.9857508213158932	0.9975093858759697	101	40	70	106	62	83	72	72
TRUB1	3.830992643218302	3.976358820302623	15.912832684685196	0.21883766021006396	0.0473023660016935	0.00296202775467762	0.9383031908439616	0.9934163142359341	0.997377609243983	29	8	12	25	12	14	20	13
ZAP70	2.416019960351838	3.5251154117934274	9.922650121751868	0.8787971095747195	0.051871315196227605	0.002966201079738445	0.8235888480507356	0.9966458810783244	0.9932915569353464	17	0	60	5	0	6	19	8
ICA1	4.735069688193985	4.819785089103139	29.54801052753548	0.21612572671947664	0.03955577872276887	0.0029730310299135795	0.9157481892908538	0.9925671071993102	0.9975093858759697	41	13	48	35	23	26	27	36
MTX2	2.632784329691392	3.326323050746101	8.423739688540179	0.32120356120191856	0.0592809158151107	0.0029830343076520257	0.9397904998825091	0.995339153718258	0.9958301638310798	28	1	9	32	0	11	5	12
ZNF682	1.9803355496642387	2.5968413944268365	4.77942878902982	0.3940427437421831	0.1116961744805512	0.0029892086833009524	0.9262665588961976	0.989036459551485	0.994180659546559	6	3	4	18	0	6	6	3
AC011816.1	0.8119828755081021	1.8027091252948242	1.782627886202301	-0.09215284719352722	0.16409284016095244	0.002993111864107303	0.9876417465837222	0.9857508213158932	NA	3	0	6	5	0	0	2	5
MTERF3	2.9133272915374806	3.267343084200639	8.780242877524467	0.2601828647765245	0.07676758807000356	0.002999168851927198	0.9396884768703159	0.9908748545036212	0.9962183897486692	22	1	6	17	8	5	9	14
EPG5	6.518036096510024	6.557071946651471	100.2528817953183	0.007293407593687631	0.04605034205565481	0.0030002624107206576	0.9985963957483845	0.9850523277239019	0.9976044585398781	221	36	162	212	40	109	79	120
SLC10A3	3.4938867538379763	3.8747666504290414	13.431777849689016	0.0961563602330359	0.059872605998273695	0.003002327726673318	0.9785931199476093	0.9924554025296871	0.9970185019795518	50	1	20	34	3	11	18	15
TAS2R13	0.054440917604667696	1.540318098766129	1.2930944377792757	0.0010862268897131005	0.3009659629183996	0.0030047817800065643	0.9998347940238835	0.9808683833420474	NA	0	0	7	2	0	0	5	0
ALKBH1	2.618573866739246	3.1760999761020186	7.931040991783286	0.28934252739543215	0.10167418025372948	0.003007513100591516	0.9521219607465171	0.989036459551485	0.9955262211088176	3	3	29	14	2	2	15	9
ADAMTS17	1.2146647882684014	2.0481129486239555	2.534411454063792	-0.34370552165793666	0.13421569984856965	0.003010020182260721	0.9434386039904904	0.9882068466470206	0.991307880293085	9	0	4	5	1	0	6	3
UNC45A	5.18212500315587	5.462871161771075	45.059813341519195	0.11762243465222405	0.037144185306437504	0.003014366434562709	0.9698173588136703	0.995339153718258	0.997377609243983	155	11	64	127	4	40	47	56
FBXO48	1.70440142447665	2.422179610332773	3.9499308262606125	0.3376967020187214	0.13366455283699918	0.0030402708391416796	0.947182450643712	0.9871047316306611	0.9926873515461185	1	1	13	10	1	6	1	6
GGACT	1.0298472330702761	2.124524909795731	3.8533107628766596	1.2367897140742727	0.4510453739588674	0.003046434823004247	0.7733262249910374	0.9639838599603716	0.990542399310461	3	7	0	2	0	6	4	1
GRHL2	3.669190723635139	3.862896047712437	14.081180593579589	0.10870863750618923	0.06583538893998905	0.003062719842503541	0.9730154560354022	0.9891666578714389	0.9972913432091962	16	6	21	38	6	15	8	21
ZC3H12D	1.7628991647268035	2.4130972436713196	4.648308805106764	0.6950012616264652	0.19729636786580537	0.0030664572488267967	0.8440622231897299	0.9816392215112903	0.9926062062133799	5	7	5	3	0	2	6	6
TAF1C	5.065851821382583	5.250715670157322	39.020369509731204	0.037028400227966	0.05063906867916713	0.003075603240159556	0.990726282748151	0.9908748545036212	0.9975093858759697	132	16	80	53	6	25	37	64
IQUB	1.686202857673511	2.332929060305197	3.622293946356735	0.35848969399986946	0.13432326861936691	0.0030860909910132277	0.9365175561590083	0.9857508213158932	0.9926873515461185	4	1	16	2	1	2	7	3
GKN2	0.946419150456135	1.9370237630757623	2.7011274955223934	0.4626483310911802	0.3152889210596201	0.003093011506673961	0.9398511783216759	0.9751943308772618	0.9905903965004156	8	2	1	0	2	0	3	6
RRNAD1	2.9418252964146143	3.3796745911589796	9.250797073874855	-0.25898879515137696	0.081523443295745	0.003103494228893696	0.9462136041268239	0.9904909148033451	0.9961058185126923	25	4	14	22	1	12	2	16
RPS5	6.561936738605819	6.6036754340917625	104.11638891359407	0.06175339899026686	0.041350371547297635	0.003118222896729147	0.9737363603260805	0.9882123146737214	0.9976044585398781	276	45	120	153	56	112	83	122
OAZ2	6.323962669223616	6.365880031176677	88.62667154934195	0.13486716315895603	0.03930573595880765	0.0031187129534574745	0.9383308319094174	0.9891666578714389	0.9976044585398781	144	56	151	106	42	77	87	106
ACTG1P3	0.4808075552229311	1.8407267350816157	1.849763922949332	0.18098557652708722	0.15883569093286873	0.0031260361374828246	0.9787176314043246	0.9897781365502123	0.9900688364323167	12	0	0	4	0	0	6	1
FASTKD2	4.279639309301151	4.447823804962294	21.826050100557154	0.13603064578504012	0.05575435130721132	0.00312830355803266	0.9589432968362477	0.9899992592584242	0.9975093858759697	49	4	22	54	14	19	25	24
LYNX1	2.8593134149577577	3.3199104418332923	9.49434455024631	0.3361233774889243	0.11584148791758574	0.003130418650775566	0.9330379466693071	0.9850523277239019	0.9955630945747783	27	10	9	6	1	3	13	14
TMEM125	2.508453547187112	3.0848459604670446	7.070235346885227	0.2974349177753542	0.08804890571682294	0.0031353124674763817	0.9431804489367942	0.9908748545036212	0.9955630945747783	23	3	6	21	0	4	7	13
UHRF1	2.5371431327666802	3.3141368348779703	8.379028818978489	0.588865326983343	0.0554527732009911	0.0031377044555468427	0.8884054435564707	0.9956481308188948	0.9939064708268109	57	1	2	12	1	13	7	7
AC063976.7	0.7301332439349296	1.9666130502345562	2.204523965571717	-0.9966192313096971	0.1440956528443463	0.003137844041254857	0.8239512523361595	0.9908748545036212	0.9900688364323167	8	0	5	5	0	0	8	0
AKR1C3	4.569229012647822	5.06068826307714	35.17309822573115	0.4628831262519183	0.11096066623561589	0.0031582980605032672	0.8730150911977612	0.9836410430561309	0.9961058185126923	56	1	37	44	45	53	24	28
TNK2	5.258690146206385	5.550720017816545	48.31599474705883	0.08282143633913382	0.0481341007639717	0.003163943204065867	0.9798018370447338	0.9932189826647789	0.997377609243983	151	18	112	85	3	47	32	75
HINT2	1.4611629912472017	2.2444616142271085	3.6517517940134168	0.616433988448173	0.2061643154371647	0.0031642153029220934	0.9074195808415159	0.9816392215112903	0.991307880293085	9	1	0	5	4	1	3	8
LYRM2	4.598464886147528	4.784925536737463	29.201447552138404	0.4616141553090263	0.08466079046920554	0.0031876997814116836	0.8445905814444471	0.9839910390823338	0.9971884533598339	43	22	13	47	18	26	37	24
CACNG4	0.52424658280175	1.8731695803660302	1.944159258130251	0.3119566434110444	0.14053938528656554	0.0031884045581528258	0.963124981487459	0.9915660938410747	0.9900688364323167	14	0	3	0	0	2	5	0
ZNF613	2.8102930028419744	3.077843777852053	7.514097359053724	0.10204249162157586	0.07658463854923933	0.003188664857492523	0.9780413087027092	0.9899992592584242	0.9961058185126923	9	4	11	18	3	5	5	14
EXOG	3.5953839729079355	3.807714768550463	13.365076561974723	0.17081090737923155	0.06748268703397867	0.0031922877407001625	0.9532501222469076	0.9891666578714389	0.9971058465881292	29	7	12	37	3	12	14	16
KIAA1586	3.6073369152916204	3.787014212403544	13.717182120303912	0.18548710534872534	0.06294591848236848	0.0031989780468236503	0.9521403390868625	0.9908748545036212	0.9969797305310106	13	7	27	18	9	10	21	10
RN7SKP80	1.9798735173727877	2.471955929528575	4.829137426908758	0.6074077076227644	0.1556369074078874	0.0032075274195373336	0.8816207188935605	0.982509224364865	0.9926873515461185	4	4	10	1	3	5	6	3
AP001469.9	1.044864282042757	1.9957316258463174	2.3883418297371906	-0.4816871412550442	0.18690140841769556	0.0032092641817722083	0.9243037883005947	0.9827944233360043	0.9905903965004156	5	0	8	3	1	1	0	8
EXOC1	5.834450972501202	5.9253315702125215	64.42651172346446	0.1017988735437539	0.04744965718805126	0.003233066704018284	0.9610934905780847	0.989036459551485	0.9975093858759697	125	14	90	117	49	69	66	60
AK2	5.508606468548651	5.609446540407902	50.94767731114155	0.08940580261367098	0.0497808049009302	0.00323340723314533	0.9679022234214629	0.9882439471438978	0.9975093858759697	112	21	58	143	14	48	54	56
CD81	7.856059977178396	7.883282228844186	255.32107625345435	0.07731008223023021	0.040611965120398434	0.0032512450626238296	0.9615670951264879	0.9875318647931389	0.9976044585398781	601	146	308	418	99	244	259	275
ZNF441	3.8284257283089698	4.124469468435318	16.649598979215614	0.12948234560645935	0.06199108973657008	0.003256195063066746	0.9674784770362737	0.9912089859300759	0.9965637962070666	24	4	29	61	3	15	23	15
RP11-159G9.5	2.7999796036609705	3.3002826757306223	8.756890926275062	0.25277627360379734	0.09078464683272941	0.0032650550579342553	0.9495006025247426	0.9891666578714389	0.9959083699983945	17	0	25	11	6	11	5	12
SMU1	5.914719004673111	5.952910898172951	65.52817386091097	0.04064874456362859	0.04448569246694305	0.0032715206013253203	0.9815019850780279	0.9857508213158932	0.9976044585398781	116	23	114	131	33	66	59	76
WFS1	4.86433493233441	5.014734452848021	32.91832479112487	0.0194221694785809	0.053406049934323095	0.003278276373724654	0.9949440772324171	0.9891666578714389	0.9975093858759697	116	13	57	43	8	19	37	50
RP11-415F23.3	0.8394845414966631	2.0414739547699026	2.69797108989916	0.17002562535220112	0.2856601617429332	0.003278508626197668	0.9813491358709568	0.9782569264691772	0.9900688364323167	2	1	12	0	1	1	0	9
ENTHD2	2.1189274370657176	2.7501100914851166	5.083801771063982	0.14091684424837878	0.10390744482381446	0.003282950606640625	0.9756107188843495	0.9891666578714389	0.994180659546559	14	1	15	10	0	2	6	10
NUP54	4.62441067204244	4.702776287126137	26.601798476607843	0.010266029154180213	0.048191491439346104	0.0033008678901096824	0.998075491014771	0.989036459551485	0.9975093858759697	54	11	40	49	13	28	18	36
ILDR2	0.6034805954520127	1.6992537715325733	1.5918121670964436	-0.13333847481597894	0.19628184394309542	0.003304493863622842	0.9815019850780279	0.9836954201012534	NA	2	0	7	3	0	0	5	1
PROM1	0.9922835941637191	2.2786306254125024	3.6463280752690546	1.2288369053314097	0.27149037844864826	0.0033147708094986884	0.8179556452167219	0.9803576653181434	0.9900688364323167	0	2	17	0	1	2	9	1
ABHD17C	4.14143739233176	4.295876801139369	19.848574933011292	0.050788214042454004	0.05569811722788695	0.003317273302515519	0.9874949676575001	0.9908748545036212	0.9972191002487463	26	11	28	42	9	8	29	25
RP11-1114A5.4	2.4256960769100484	2.8070915692427696	6.005722611903368	0.04403786170313152	0.1037566674717527	0.0033174673764981132	0.9932269634469283	0.9873716764068236	0.9948456040219293	13	1	12	5	5	9	6	3
PFN2	4.4942124409097115	4.589371710483903	24.764796081892325	0.17555376951587348	0.04466832264065365	0.003330108069482536	0.9396068321615777	0.9915660938410747	0.9975093858759697	65	13	22	33	14	23	24	28
MAPKAPK5	5.441829648222722	5.581333317750461	49.49681103114992	0.005249760116339902	0.0520561231425774	0.0033387570400432395	0.9998347940238835	0.9889119918921625	0.9975093858759697	115	9	113	114	15	50	58	46
KLHL4	1.382082931763998	2.2329857969553735	3.39225493250893	0.6592575548803943	0.17523425151133232	0.0033412575576678458	0.898678498456305	0.983188150183079	0.9905903965004156	16	2	3	0	1	2	7	2
RBM28	5.916827287913745	5.972963228876258	66.02617411079184	0.016701278140031486	0.05362117977562865	0.0033438389998959183	0.9947474496966591	0.9831459116702334	0.9975093858759697	165	20	134	117	24	64	60	82
MTOR	6.277550489117925	6.378832516697893	87.91320479185481	0.04037209239899532	0.04651924367143355	0.003356364582812026	0.9871523024077415	0.9891666578714389	0.9975093858759697	303	31	125	164	22	60	86	134
EDA2R	3.0396035602077953	3.4156029035266657	9.927282960921975	-0.0714997603581184	0.08819280535009164	0.0033585390028267495	0.9877710586329338	0.989036459551485	0.9955630945747783	23	3	5	25	6	11	16	3
ZNF318	5.815015702922592	5.902179139435346	63.04064189038897	0.10907601038359027	0.05158157101051525	0.0033622552166012168	0.9601645370398104	0.9872064341968825	0.9975093858759697	143	24	171	61	23	52	72	72
ABCA3	7.7717807632595415	7.869755418904753	253.6240096652523	0.17114751421800964	0.056212481080654166	0.003373414094227696	0.9347857890188003	0.9865786664502585	0.9975093858759697	602	186	199	376	91	162	324	304
SH2D3A	3.098415343653461	3.442260239325955	9.800601566818024	0.16951587294902146	0.080677353962507	0.0033813649659730663	0.9615670951264879	0.989036459551485	0.9961058185126923	30	5	9	24	1	6	12	14
HEPH	4.298496958881792	4.565199173651692	24.3989227082011	0.38840668240386994	0.08198589929344707	0.0033820011648537096	0.8683258143452375	0.9857508213158932	0.9965637962070666	59	3	21	27	27	24	20	31
KB-431C1.5	1.8780317108198876	2.6062249933143176	5.2496902074066405	0.9037638793000771	0.18707587343429635	0.0033922014106907246	0.8015543060572943	0.982083854797053	0.991307880293085	5	0	13	1	7	6	6	4
ZNF132	2.4372179603688022	3.033870094931387	6.698357647330933	0.13692694725076854	0.10145206654697632	0.0034055291261735053	0.9764641537273169	0.989036459551485	0.994180659546559	12	2	18	18	0	6	3	14
IQGAP3	2.077630202834631	2.7760785042128466	5.1771746935568626	0.1705606422006679	0.1005558225291716	0.0034086505179721357	0.9721926133690724	0.9908748545036212	0.9927063141502764	19	0	5	17	1	6	2	10
HBD	1.6643170193537498	2.311395540104902	3.599687787541606	0.20842485550521467	0.15000992390691306	0.0034178240737444154	0.9676182498765006	0.9836414966814663	0.991307880293085	15	1	1	5	2	4	1	7
EFHD2	6.134000693508056	6.249691906708801	81.48806098485663	0.24261751530745493	0.06219950492404754	0.0034244348349091605	0.9009576299783181	0.9850178512593886	0.997377609243983	119	58	199	80	21	72	83	96
C5orf63	1.5099239659649617	2.310667604172075	3.3559723326879527	0.20826718426047752	0.14236141662178184	0.003435249276471649	0.9674784770362737	0.9857508213158932	0.9905903965004156	8	1	2	14	0	3	1	8
SPC24	2.180776324972217	2.755213912144411	6.105305236341169	0.6333076535322882	0.164541521609085	0.003446655773307147	0.8743594995121101	0.9822100525291187	0.9917941995630681	16	7	1	6	1	9	4	5
RP11-147L13.11	4.177752948760516	4.344163767021083	20.25764979907197	-0.08596987380027053	0.06792071167873186	0.0034611228120365553	0.9756107188843495	0.9871591018768178	0.9972191002487463	37	10	38	42	5	30	17	14
SERTAD3	3.400729375002868	3.6996434907196862	12.286201159389602	0.22858225930586748	0.08685256928797253	0.0034628725869002386	0.9456767174344048	0.9872064341968825	0.9959083699983945	22	4	42	7	5	17	9	12
CCDC43	4.677164455845581	4.76511227649951	28.13268162579903	0.13980205740412843	0.04375306638045276	0.0034639191690992153	0.9501529041639702	0.9912831563085428	0.997377609243983	50	15	28	56	15	21	24	42
RP11-216N14.7	0.5369371111322959	1.6572714268144506	1.482201871428734	0.015381365403123995	0.24768106297941178	0.003467584552140889	0.9998347940238835	0.9811977206084834	NA	1	0	5	5	0	1	0	5
RP11-337C18.9	1.5179794127889716	2.2330989795138954	3.8185368190494597	0.3197427039485777	0.21123247052915894	0.0034689085795218183	0.9469840772251717	0.9812698992899214	0.9905903965004156	5	5	2	6	0	6	4	1
FOXP2	2.6449679374348523	2.9752750951880444	6.84730503690961	0.11672049939619063	0.09741282249326372	0.0034763147716943372	0.9756107188843495	0.9872064341968825	0.9955262211088176	9	1	11	16	5	10	5	6
CSK	5.27695524116783	5.326415964345337	41.80058909564258	0.026150113917555562	0.04577377277857968	0.0034793365515127257	0.9907654421982776	0.9872064341968825	0.9975093858759697	95	17	77	64	18	31	49	50
NDUFS4	5.034055650787005	5.205088607804687	39.23936813152882	0.3485452852040745	0.039281499047066536	0.003480013790826217	0.8550880548546386	0.9946427013358715	0.9996305436998789	60	11	43	40	44	27	48	43
ACTR1B	4.3169249286567775	4.6981907475694165	25.661668472258476	0.058293443621014664	0.05009562491483278	0.0034805521088575367	0.9882497453988679	0.9934271436513021	0.9962183897486692	75	8	55	60	1	18	40	24
ZNF674-AS1	1.3796534041747401	2.1351002463668856	3.2810035782598366	0.21888578614936902	0.24652460867985168	0.003486019421242684	0.9698173588136703	0.9778693566588504	0.9905903965004156	1	3	8	3	1	1	1	9
GNL3	5.927089533273481	5.9841756519131435	66.8375038361623	0.03261424173524562	0.04444392986830786	0.003488988615456705	0.9877308001245122	0.9874401869689016	0.9975093858759697	167	25	81	141	29	44	76	90
NT5C3B	4.017024769061444	4.205712732086694	17.907176841573794	0.002590679296964166	0.07306772134366646	0.0034955680074424604	0.9998347940238835	0.9855294079112882	0.9972118303288954	48	5	47	23	5	22	18	16
ZNF93	2.3673442441557033	2.8704030160002274	6.225304246493658	0.27578523965583673	0.10285812903799686	0.0034965434918535813	0.9447226514064223	0.988710394042813	0.994180659546559	12	5	8	14	0	3	9	8
SCYL2	5.984744714687532	6.06574695150451	71.5143810619183	0.015444461314152584	0.04986160485402887	0.0035269840004146878	0.9953154670654956	0.9874227383549511	0.9975093858759697	120	44	113	112	29	32	92	101
TMEM37	2.2048442649892306	3.1470534919636304	8.98965670026933	1.7439187381992676	0.34289626208898316	0.00355044687995736	0.6976433183066764	0.9698818809397904	0.9905903965004156	15	11	1	0	5	6	5	18
MSANTD3	4.652278889569845	4.766915398053004	28.359307593940855	0.16456893512976156	0.05620374056078702	0.003552451457964415	0.9459405830693531	0.989036459551485	0.9972191002487463	66	14	22	40	19	33	29	22
SLMO2	4.9157565494588225	5.0879323002508885	36.444173476893404	0.466239857483109	0.09631237262713163	0.003569664962646368	0.8212769166602741	0.982083854797053	0.9962183897486692	46	28	21	48	25	44	29	35
RP11-832A4.7	0.5033790859281587	1.8482706706226804	1.88913631895383	-0.4324874322078527	0.2871413411918607	0.0035805988796307406	0.9431804489367942	0.9791478053836911	0.9887614540848269	1	0	6	7	0	0	0	8
PRKG1-AS1	0.4550011955395028	1.6773067409192275	1.5137081127967673	0.3795163613330407	0.24127127494957268	0.003581099145586171	0.947182450643712	0.982083854797053	NA	6	0	6	0	0	0	4	2
DKFZP434I0714	0.893721607312933	1.9726938683857238	2.462289566508731	0.08315374926296404	0.2043188684736028	0.0036003452457647614	0.9910758532894405	0.9827944233360043	0.9900688364323167	1	1	2	12	0	5	3	0
LINC00998	3.76546981695085	4.072455197857466	17.47340054563686	0.7666746650450091	0.13014260731957633	0.0036323870310452457	0.7830677713293692	0.982083854797053	0.9954144487353841	8	12	9	37	13	21	14	17
LRRC46	1.2404711479518296	2.338269058497095	3.7915614464016225	0.39836473561301083	0.248360964356135	0.003635466475142542	0.9531880190895792	0.9803576653181434	0.9900688364323167	3	2	16	0	1	0	9	4
ZNF792	3.052643770685217	3.578211044890224	11.133115968079926	0.452789053618925	0.09566700136534212	0.003639857513050454	0.9042029050681073	0.9882439471438978	0.9950653827088978	31	8	27	8	0	8	11	17
TMEM75	2.312315895356729	2.7832049360213653	5.966336329034273	0.4276558423465291	0.13435668998216604	0.003642409910892412	0.9172636276224087	0.9839910390823338	0.9917941995630681	3	3	4	20	3	8	7	3
THBS1	11.827253082035124	11.887330649582307	4128.469022457966	0.09200604788709375	0.04417707013314933	0.003649204838059557	0.9615670951264879	0.9915660938410747	0.9976044585398781	5561	2876	7564	5955	1433	2888	4103	5915
WDR55	4.039726873593449	4.425924350750142	20.5803463693806	0.012840546847751199	0.052818481359757384	0.003653913499911187	0.9994546065203546	0.9934163142359341	0.9960612532412075	75	2	41	48	3	11	23	35
MON1A	1.7421352297949138	2.360417477357504	3.692253649536276	-0.028777336895232684	0.14251952240357732	0.0036567503667557896	0.9962048611970425	0.9840861014779045	0.9907988042258777	12	1	2	10	1	7	1	4
CD69	2.5363806557320148	3.3198504233962085	8.957257997438775	1.0225742451251254	0.13274155043979707	0.0036592910286810175	0.7641708342555219	0.9857508213158932	0.991307880293085	5	5	44	4	0	8	12	9
ZBED8	1.4274041916870865	2.261234574417214	3.1896194605309995	0.3532751208487775	0.1404102244867033	0.0036593574400154653	0.941663704794914	0.9872064341968825	0.9905903965004156	16	1	1	7	0	2	7	2
FTX	6.193760893407667	6.222562558573607	79.46782843339889	0.05286899580019163	0.04339133451202998	0.0036678169626983867	0.9756107188843495	0.9856477644771253	0.9975093858759697	139	32	159	131	38	65	81	100
NIPSNAP1	4.170732041564097	4.438826394247648	22.28603704159255	0.40371921231021424	0.08884748910955761	0.003670779674753241	0.8725872564831526	0.9848014341673977	0.9960612532412075	51	21	14	38	3	19	20	30
HPN	2.481902584487734	3.0326567632972847	6.910849435510886	0.15989891000475917	0.10883091488307223	0.0036739090514834607	0.9734721894651018	0.9874227383549511	0.9926873515461185	17	3	3	24	1	2	13	8
F2RL3	6.119079178462869	6.296798761852646	84.09787387513535	0.39765623927215965	0.07390698189864177	0.003678187700390294	0.8661490639950288	0.984256125947396	0.9969421387588883	45	24	205	139	62	73	81	108
KMT2D	8.550468267568803	8.631105629872515	427.3642118498131	0.1358745512224352	0.04625620897093925	0.003680439322592556	0.9436958058036748	0.9891666578714389	0.9975093858759697	1340	141	885	742	88	401	442	474
RP11-474P2.7	0.7452422074004231	1.8293229552145471	1.8546535755950406	-0.3077336112520751	0.183265117231443	0.0036809244600265498	0.9542116663723346	0.9847871018641428	0.9900688364323167	7	0	2	6	0	0	6	1
CTA-243E7.1	4.616624660273345	4.754781752741595	27.23379988810169	0.039636626433959626	0.06537206753433102	0.0036820831556541155	0.9877710586329338	0.984883311867026	0.997377609243983	57	5	67	45	13	30	26	29
PYCRL	1.5693137116857083	2.387221906109684	3.533507630614641	0.28177430552549465	0.13559715050106116	0.0036884495808835694	0.9535700580809198	0.9872064341968825	0.9905903965004156	20	0	2	6	1	1	4	8
SH3RF3-AS1	0.9433625199905676	1.896529756359821	2.1757841183353164	-0.11115827822503492	0.22808511087935268	0.0037267579622667873	0.9858755754173519	0.9811977206084834	0.9900688364323167	6	1	7	1	0	2	0	6
UTP11L	4.698539533554273	4.778426133204597	28.436569194264656	0.11352600981735267	0.04305438206588795	0.0037321220890851542	0.9603416201798531	0.9912089859300759	0.997377609243983	62	12	31	43	19	23	36	27
DNM1L	5.844086280232431	5.902456148654765	63.137461682378444	-0.026565244570645248	0.0503836520834518	0.003748749483309435	0.9910758532894405	0.9850523277239019	0.9975093858759697	143	23	90	130	28	68	76	47
EDRF1	4.553803041926177	4.692070355034423	25.911188178454598	-0.033474310134866445	0.06080163864843822	0.00375814246974493	0.9910758532894405	0.9864382334412433	0.9972191002487463	77	7	42	47	10	14	30	40
RUFY2	5.09539491748661	5.174379353762777	37.28317140703719	0.0018953268448644945	0.05979906016817631	0.0037624372300694912	0.9998347940238835	0.9834336017718858	0.9975093858759697	79	16	71	72	11	43	31	41
H2AFJ	4.856750004941596	4.921996739808536	31.651043000616955	0.10896743153138912	0.04041690549785279	0.0037646058298773342	0.960303948991793	0.9915660938410747	0.997377609243983	50	17	49	46	18	31	23	42
CCL28	1.494523832663377	2.141144662660954	2.87021463415906	0.3688507768227892	0.1603497303052827	0.0037701750583968158	0.930061397647959	0.982509224364865	0.9905903965004156	3	1	7	9	0	2	4	4
AGBL2	0.9739148609488735	1.8136730699223533	2.198319254124608	-0.16941678061081214	0.2526088610484008	0.003777985765345909	0.9779933164741683	0.9782569264691772	0.9900688364323167	1	1	6	3	1	2	5	0
ACER2	2.397265370777207	2.790812771200352	5.6234807794948765	-0.17711758757626925	0.11331461470789236	0.0037800198787025664	0.9640676221027934	0.9847871018641428	0.9933217243640388	16	2	9	9	2	4	2	13
GMDS	2.784902713930052	3.2627618984993867	8.639466785000712	-0.2474991976394978	0.1088121487425487	0.0037847445544510845	0.9532501222469076	0.9857508213158932	0.9939122035786132	19	1	16	11	7	1	10	18
RP11-641D5.1	2.7551301249382307	3.2079798115464877	8.792460549877983	0.7979180106423716	0.13857022638020516	0.003793734611184539	0.8244454835463483	0.982509224364865	0.9926873515461185	25	4	8	1	8	7	10	10
FOXO3B	0.721557482542459	1.881919692488245	1.9309059117423306	-0.1090592965478138	0.2249754953646531	0.00380157234929311	0.987442522103453	0.982083854797053	0.9900688364323167	9	0	6	1	0	0	1	7
RP11-981G7.1	0.9682788747578062	1.9292195774034289	2.1374371477212972	0.622979108342024	0.19243730043490045	0.003817969624509865	0.8866094184834954	0.982509224364865	0.9900688364323167	1	0	10	5	0	1	4	3
DUOX2	1.6732831846105958	2.4156312284312995	3.764587098988328	0.4964583595363407	0.1477173164574075	0.003820538174653795	0.9110693836852174	0.9847871018641428	0.9905903965004156	2	0	10	14	1	5	2	6
RALBP1	6.722557168787292	6.756270616562183	115.64523922464508	0.056192842284135486	0.045835889266403335	0.0038296816480107845	0.974249240826109	0.9850178512593886	0.9975093858759697	217	35	238	189	63	110	109	137
ZUFSP	2.5511578873547665	3.12745084866546	7.3433796258244515	0.23682700182773975	0.10597178880607555	0.0038347779205116315	0.9550257734900612	0.9875318647931389	0.9926873515461185	16	0	8	27	3	11	4	9
EIF3E	7.385253561620026	7.453595959021165	190.30432088245504	0.21643121994895645	0.05785853593067864	0.003835098249141189	0.8969358397984261	0.9839910390823338	0.997377609243983	260	112	191	263	135	161	197	227
RCBTB2	3.5995872829072444	3.999606856704775	16.72478999566553	0.4418972587819246	0.1744851861078774	0.003844919192408338	0.9110693836852174	0.9780845160369073	0.9933217243640388	23	14	18	5	12	21	4	26
FCF1P2	0.119438923755494	1.576302991469698	1.3159163430873735	0.07956859065717335	0.45655250290228916	0.0038621033638187663	0.9922702779047612	0.9665341885367161	NA	0	0	3	6	0	0	0	6
TSEN2	2.7959114645617777	3.171735116631173	7.621329395378481	0.13853894284542986	0.10427532128662156	0.003862479396911543	0.9698173588136703	0.9847871018641428	0.9943582299093416	28	2	9	18	1	9	8	8
CTC-506B8.1	1.7179655178064843	2.4686011791388114	4.131693997164175	-0.26617622328323826	0.15051816664251172	0.0038669344948014106	0.9579849908870911	0.9848108575274995	0.9905903965004156	5	0	10	11	2	10	1	2
SH3GL1P1	1.5858836156992884	2.3439000611554106	3.4154851777608024	0.5470230490740691	0.13940814302100804	0.003883807818749475	0.8911798786483671	0.9857508213158932	0.9905903965004156	21	0	2	4	1	4	3	5
ZCCHC24	6.14054580202294	6.194867403336869	77.71526390438824	0.0476856519372196	0.04943161338578245	0.003909219485592812	0.9803355224340274	0.9850523277239019	0.9975093858759697	231	30	134	92	33	67	97	75
SLC2A9	2.7855261782679337	3.2315835263651516	7.896270989048937	0.08125964083339048	0.09887233652818105	0.0039170058292711234	0.9836002532106329	0.9868584398619461	0.994180659546559	30	1	13	18	1	9	11	6
FITM2	3.368590321486968	3.6168710858956477	11.513619168209852	-0.08429111147004115	0.07942130109247424	0.00393223314642074	0.97958151368102	0.9873716764068236	0.9955679968307795	27	6	23	16	3	4	19	14
RP11-10N23.2	1.5182085575213409	2.2622525586833375	4.351681973984526	1.3613337879511442	0.37405842485337687	0.00393505666149138	0.7146937843965703	0.9648476794700196	0.9900688364323167	1	2	2	1	7	4	3	6
ANKRD10	6.086531726728641	6.1454465585540685	74.71600257720017	0.03309951157378566	0.05519025565882053	0.003936631826653735	0.9874949676575001	0.9828025435914152	0.9975093858759697	152	22	174	137	28	73	66	94
JAK1	8.312402542328561	8.322486005063107	346.7122915015916	0.05023237646173444	0.03922550298662656	0.003939148002413399	0.9730683877580619	0.987258708235639	0.9975093858759697	666	143	569	528	197	329	350	378
MDN1	7.335323036145107	7.519843172306594	195.88126500959555	0.1984393061411403	0.052239540110525104	0.003942195927402463	0.9396068321615777	0.9908748545036212	0.9965637962070666	617	19	371	458	65	150	208	261
AATK	2.986607969158656	3.3510717108789283	9.050610638878153	-0.1906695714375578	0.09689300364281775	0.003945081778414906	0.9587761367874987	0.9857508213158932	0.994180659546559	27	3	10	20	3	3	6	22
ACRC	1.436282899677373	2.2956919059399152	3.2103487753966578	0.3373128186627836	0.13637060562971665	0.003945286625829642	0.941663704794914	0.9876760713393384	0.990542399310461	9	0	3	14	0	6	3	2
GPR68	2.0374751903507384	2.704524706651179	5.479274082320432	0.28265523944940285	0.16437801680235942	0.003959686744598125	0.953790164722856	0.9822100525291187	0.9905903965004156	4	5	9	13	0	1	9	8
RP11-203B9.4	1.49545882830348	2.180135135162988	3.149886524822698	0.053610951594443824	0.17582497538355057	0.003970125824153291	0.99349925296792585	0.9822100525291187	0.990542399310461	3	0	7	8	2	6	3	1
APTR	1.95666110904484	2.5819319923576876	4.729099311644922	0.10788162716198073	0.1613909481885717	0.003980105673537674	0.985307776008429	0.9822100525291187	0.9905903965004156	13	2	1	12	2	4	1	11
TRIL	0.8387236252617987	2.2337925013720006	3.1745061147708817	0.9561249532054616	0.28722076917463685	0.003980731455591475	0.8740844316338735	0.9791478053836911	0.9887614540848269	21	1	0	0	1	0	5	7
GPX2	1.4338454792670967	2.199199080347081	3.175082004584901	-0.2085080555194494	0.1919112521819803	0.003987809578731891	0.9706080634108234	0.982083854797053	0.990542399310461	2	1	7	9	1	0	7	4
AC139100.4	-0.2616064539396809	1.3891524389123984	0.982993519968959	0.5762492729914843	0.7269748889911841	0.003988677784309747	0.9280704135288296	0.9475575799300008	NA	0	0	0	6	0	0	0	5
NME5	0.9331777363125849	1.7962128697534612	1.765333300820241	0.11961189108556497	0.2066281457381782	0.0040040178873322185	0.9800995313313102	0.9819633406359386	NA	5	0	4	5	0	1	1	5
SETD8	5.210681089366436	5.299441199627711	40.667369244053795	0.03408054015947846	0.05751897016165447	0.004005816326959448	0.9882810909461829	0.984256125947396	0.9975093858759697	110	17	66	80	10	34	44	50
CTD-3157E16.1	0.2267548705113839	1.5292605667934587	1.255064375187285	-0.35486396622737737	0.3395528501799421	0.0040209003203885525	0.9507106087862889	0.9764854726589066	NA	2	0	1	6	0	0	5	0
C19orf43	6.140088746122114	6.196329326578611	78.38898367554653	0.11992101636118443	0.047549652749168135	0.004022863392253341	0.9474476670874429	0.987190968751781	0.997377609243983	171	34	129	77	50	54	81	109
TCERG1	6.750209297913041	6.830681776861391	121.03409078308823	0.04446051804257516	0.05128586461174296	0.004041630253833586	0.9833133170094349	0.9857508213158932	0.997377609243983	339	25	235	240	45	130	122	120
GSTCD	2.5990485873985696	3.226507918756202	8.112994869975347	-0.2889679328115937	0.10558126559414843	0.004045615831593419	0.9498873603680047	0.9887269332358188	0.9914349130731999	24	0	17	14	4	16	7	2
GTF2H5	2.178313824510881	2.856737666662334	6.1720382018223425	0.12630656047320254	0.15271462820260792	0.004068377922681089	0.9835970594666676	0.9832173494746805	0.9905903965004156	10	2	1	22	3	9	9	1
MAB21L2	1.6749872184422323	2.2356935557387954	3.277661066291018	-0.23709412528282856	0.16111998765526495	0.004076082485629425	0.9540190219349358	0.982083854797053	0.9905903965004156	8	1	6	6	1	1	8	2
NDUFAF4	2.437333728838332	2.9212757427975493	6.318765291399274	0.1321162569204962	0.11838186166041732	0.004081292868414347	0.9756107188843495	0.9850178512593886	0.9926873515461185	14	0	13	12	4	9	7	4
RBBP8	5.735580278084429	5.784298799136611	58.42060911206228	0.04509833267088491	0.044125706489465184	0.004092320334958231	0.9815019850780279	0.9875318647931389	0.997377609243983	125	25	71	101	33	51	76	50
TAPBPL	3.009717284199138	3.307722965407722	8.593632109634683	0.038401592060167446	0.10181882939932452	0.004105587212893021	0.992175546942013	0.9828025435914152	0.9947933664685278	24	2	16	19	2	6	8	15
NDUFAB1	4.301167061506976	4.507007170542415	23.732423391792523	0.5046090533340417	0.09550512140321152	0.00411313499023588	0.8220528111447213	0.9827699293973596	0.9955262211088176	52	9	12	24	24	21	25	26
ZNF426	4.667450654096534	4.75963865398721	27.55832694516612	0.06790050665936045	0.060143234747264435	0.004126502343703637	0.9764795356393171	0.9850178512593886	0.9970185019795518	65	11	31	63	11	27	24	35
ARL6IP1	6.05429549418915	6.212460383262439	80.18402493864892	0.4776892803681458	0.08791391574079653	0.004126757818034563	0.8049670436798779	0.982083854797053	0.9962183897486692	52	47	75	136	64	71	90	84
RALY	6.450569874999616	6.503723106795859	96.40261051249378	0.0353968935831777	0.0540526376646653	0.004131711516078066	0.9858755754173519	0.9828025435914152	0.9975093858759697	265	35	200	140	31	103	88	106
SNORA47	2.6778302660799165	3.0161274465661694	8.06533236840317	0.7006423539081804	0.16100171647798248	0.004131817839113892	0.8132104640192412	0.981480193081641	0.991307880293085	5	7	7	5	7	9	8	6
RP11-66N24.3	1.9036730779207993	2.4136453949686443	4.10328981308367	-0.2076014763145132	0.16007827704676664	0.0041411147326961455	0.9618226515727586	0.982083854797053	0.9905903965004156	6	2	5	9	2	1	2	11
PHF20L1	6.866113442216675	6.90272900518873	128.45515362221244	0.07424208237436564	0.04628251651439445	0.004157769598351672	0.9662556848954404	0.9850523277239019	0.9975093858759697	239	40	253	183	80	123	137	132
GUCY1B3	5.297585112508349	5.411912075307934	44.51871070796063	0.13626464006995692	0.062032780536199664	0.004158214192103629	0.9531880190895792	0.9850178512593886	0.9965637962070666	129	25	86	39	12	48	39	50
MCM8	3.1456640010097767	3.4623181961040403	9.7501932063144	0.05191199074140554	0.10032068357148112	0.004161433856360106	0.9885925165994837	0.9835779031279954	0.9943942555003042	29	2	14	26	2	12	7	13
CNIH1	5.467051450769678	5.552967160068222	49.80862121507094	0.1392502402397805	0.057825379481095236	0.004162139370438513	0.9474476670874429	0.9855294079112882	0.9970025343754217	58	21	68	97	34	53	58	38
SCARNA12	2.224026896289577	2.6850818302834782	6.089042712819943	0.8392629621508598	0.2068016468076606	0.004162606457555175	0.7923504112758766	0.9782569264691772	0.9905903965004156	4	3	6	2	8	6	4	8
GIMAP2	3.951700416885002	4.106855130348239	17.64044078328994	0.3417548524333345	0.07170869803448973	0.004164895499412049	0.8937870967473469	0.9873716764068236	0.9955630945747783	15	10	26	25	13	10	20	24
LHX4	0.7879841115980117	1.877645189982396	1.9615211873279035	-0.2311715067224053	0.25066830726985473	0.0041658812366421475	0.9679236099908076	0.9802779061621221	0.9887614540848269	3	0	4	8	0	1	0	7
C4orf47	0.2874332239076642	1.6209714360117244	1.61149280415058	-0.17096883841335833	0.45019854965539097	0.004170321806752109	0.9812902865015661	0.9664878955165255	NA	0	0	5	3	1	0	6	0
TRIM24	5.06882569153447	5.136876839014945	37.16698755215872	0.19534822039893543	0.04456467474167736	0.0041771551930400675	0.9174710012296573	0.9899992592584242	0.9970185019795518	50	24	52	55	20	27	41	45
LRRN2	1.775088727966086	2.567521174546468	4.1228976996324915	0.4691062420709371	0.12708299140827584	0.004178796073073708	0.9110693836852174	0.9874227383549511	0.9905903965004156	22	0	6	8	0	3	5	7
TIMM10	2.101793390510944	2.672540743783299	4.864817052104509	0.16016306486125498	0.13378794727986282	0.004219686759400319	0.9720341563248318	0.9839910390823338	0.991307880293085	16	2	7	11	0	2	6	9
FUS	7.716972244974467	7.748379302484007	231.65750789139952	0.06648368833232078	0.04673706025581948	0.004225145925109484	0.9680281363037296	0.9850178512593886	0.9975093858759697	483	108	387	491	68	213	231	270
CBWD3	0.8211158082818175	1.9634487504917724	2.9473531689836214	0.5274833028787156	0.4526161827947618	0.004226614869909885	0.9365175561590083	0.963881406438975	0.9881564753378228	2	4	0	6	0	5	4	0
ZNF233	0.9196777951326036	1.9325308601340279	2.323007075696385	-0.08563547099223862	0.24867306017429613	0.004227892836195609	0.990726282748151	0.9802779061621221	0.988977157437386	1	0	9	4	1	2	6	0
NUP43	4.452072802866209	4.57942900748948	24.08088903049481	0.03864573168659324	0.06913429684565665	0.00422943186562473	0.9889080661226506	0.9840861014779045	0.9962183897486692	64	7	51	26	12	28	17	30
TDO2	2.63083199883986	3.2929117310644083	9.159040820063026	0.9232052346221953	0.15319212611731708	0.004230773357588937	0.8482259053009397	0.982509224364865	0.9905903965004156	25	3	0	18	7	13	9	6
TUBB1	2.64103136900941	3.312143105729656	8.375635228922814	0.45458161383647955	0.10143602438825917	0.004247952350714893	0.9110693836852174	0.989036459551485	0.991307880293085	34	0	27	5	2	5	10	14
ZFPL1	1.3159184203128926	2.0510197431968242	2.634224964957858	0.06583685208129857	0.19456398020822696	0.004251416692954012	0.9910758532894405	0.9819633406359386	0.9900688364323167	4	1	9	4	0	2	6	1
FAM20A	5.700433889430822	5.921962107943546	63.92779416176643	0.21137295062704006	0.06844173810825784	0.00425523959864116	0.9391952952978686	0.9868584398619461	0.9959922234978674	203	41	78	107	6	41	77	85
TNR	0.7562796481190688	2.1085027004842827	2.8442888106437794	1.6838259370806912	0.3082074464057166	0.00425712523986907	0.7123597752258989	0.9782569264691772	0.9881564753378228	0	1	17	0	0	5	2	3
SLC36A1	5.095192977563212	5.188882685436357	38.83162860135765	0.2956423501864704	0.061217564755272506	0.0042571332406238825	0.8682529875552042	0.9857414975429932	0.9962183897486692	61	31	38	50	19	33	41	43
PRRT2	4.835968539193873	5.154349575187748	37.4784960931366	0.5561935063896769	0.10909105473723711	0.0042690902282263524	0.8132104640192412	0.9822100525291187	0.994180659546559	40	33	22	108	5	39	42	34
PLEKHA2	6.7160630242990855	6.751476583845203	115.9489182251022	0.10603770398956397	0.04603534604798315	0.004278617435253235	0.9497056222862423	0.9855294079112882	0.997377609243983	157	60	222	173	59	95	134	126
ZNF684	1.5546590022751616	2.226250192148556	3.089590378018712	0.10515753528605168	0.16769090597993935	0.004292322942226303	0.9815019850780279	0.9822100525291187	0.990542399310461	10	1	4	8	0	1	6	4
EEF1B2P7	0.6126135282257282	1.8367164999297199	2.1547688831284217	-0.7282280930866128	0.31567810271854096	0.004292785340577614	0.8960600717110498	0.9778693566588504	0.987778083535131	1	1	7	4	0	7	0	0
SNORD12B	2.498563993545612	3.1963344944536862	9.62206463549615	1.6661181912907548	0.3408390904590225	0.0043040525015961995	0.6122358418037207	0.9646291190824786	0.990542399310461	2	13	1	8	5	10	10	9
PPL	6.617483104731825	6.720465709494957	112.32830730785417	0.14722628963033624	0.05417471153303506	0.004304588201590492	0.9429571885306451	0.9872064341968825	0.9969421387588883	440	48	114	166	32	100	129	119
KANSL2	4.065471092158439	4.198667525413844	18.350274423220984	0.05364644570806666	0.05895993529715214	0.004315182835834785	0.985307776008429	0.989036459551485	0.9961058185126923	47	10	22	26	8	9	21	28
MEAF6	5.518805728293947	5.567812672877805	50.28838327428681	0.11787885590362666	0.04012588466386368	0.004324295833729378	0.9474978206635405	0.9899992592584242	0.9972191002487463	99	25	71	63	31	37	48	70
RP11-159D12.8	3.153093610385927	3.441145991887435	9.870258533678161	0.1938691669130919	0.0951051359784206	0.004327099341011347	0.9501529041639702	0.984256125947396	0.994180659546559	15	1	24	19	6	8	10	14
EID2	2.5348691759591486	2.958776603831002	7.33376054643436	0.37575037478492607	0.15736462215106345	0.00432803237590055	0.9172636276224087	0.9820803436337098	0.9905903965004156	12	9	7	6	1	9	3	10
PPID	5.297416279210383	5.4155702846889096	44.514569882553545	0.12163238753513657	0.05671194084275812	0.004328815560973633	0.9550257734900612	0.9868584398619461	0.9965637962070666	102	8	55	91	31	35	51	53
CACNA1C-AS4	1.6609846724984918	2.2310128772589493	3.4395915742499614	0.3501803951047158	0.1731980432364374	0.004334981066672324	0.9334533808328725	0.982083854797053	0.990542399310461	10	3	5	3	0	3	5	3
FANCB	0.9299099344623061	1.8102589573656558	2.168932906676188	-0.17025670814390176	0.28897406735458314	0.004337755060470133	0.9762570621042971	0.9764854726589066	0.9887614540848269	2	0	5	3	2	5	0	2
CTC-444N24.8	0.9739148609488736	1.8997428402414331	2.501877787099728	-0.12192288902303981	0.3108751799958099	0.0043445182438905305	0.9848837628075421	0.9751943308772618	0.9887614540848269	5	0	4	1	3	2	6	0
CFAP54	2.199338942317919	2.9237503876448683	6.006157972720863	0.03830605691759499	0.12130128462658825	0.00434945843146224	0.9949440772324171	0.9873716764068236	0.9905903965004156	15	0	23	8	1	6	12	2
DANCR	3.1743731751400377	3.529501661240253	10.67784254456328	0.2511543396258096	0.0985918510028391	0.004358202332339415	0.9407684143099935	0.9850523277239019	0.9930865998980168	24	1	8	28	8	7	9	19
SLC16A14	1.6073883083437746	2.4282773966738227	3.856981581310113	0.4067853255208914	0.1852392777010523	0.004360561416393525	0.9365663495432168	0.982083854797053	0.9900688364323167	9	0	1	15	2	1	4	9
MUC4	7.933042691039919	8.576961306866203	419.1559884558398	1.453440703435226	0.28055867281710745	0.004379658758066556	0.6245015273773739	0.9639838599603716	0.9900688364323167	60	551	450	161	126	406	518	468
RP11-360N9.2	0.8542984511853592	1.8837030786363786	2.349803544835486	-0.8827607691301786	0.32415015531191155	0.004380662947322735	0.8463256489462123	0.9751943308772618	0.9881564753378228	2	1	6	3	1	0	8	0
FRMD8	4.418536884775212	4.705696775936349	25.651231860445563	0.04606743658951215	0.06464195456506877	0.004384415599226668	0.9889080661226506	0.9891666578714389	0.9955262211088176	92	5	55	50	3	23	22	39
FOXM1	3.005549474705201	3.543684469029605	10.893542448843595	-0.23062447914856207	0.11800870199785227	0.004407776637663656	0.9615670951264879	0.9850493749690757	0.9912840009168677	39	7	7	19	1	17	14	2
HOXA5	2.805646359509729	3.11685915121338	7.8362353975072265	0.04343449416576121	0.10662326791348106	0.004410321824753435	0.9922702779047612	0.9848014341673977	0.9917941995630681	19	2	6	14	6	7	13	4
RP11-47I22.2	0.511359896181237	1.741404501980984	1.6708866914517086	0.5051311924116276	0.3358082664849922	0.0044110381599195446	0.9252182185474855	0.9751943308772618	NA	1	0	10	1	0	0	2	5
ABRACL	4.704179758632846	5.153353767078019	38.82582442703955	1.3042638087525804	0.21390616962317424	0.00441828618188562	0.607133471091953	0.9726730263218574	0.991307880293085	9	26	33	22	43	47	36	35
AC020951.1	1.397589853373432	2.104920942855768	2.7198656348524266	0.2437463096407053	0.1968232811189246	0.004419645659157255	0.9576004314268926	0.9808683833420474	0.9900688364323167	3	0	6	9	1	1	3	6
DCAF11	5.327654882748078	5.452342055944534	45.67265280558168	0.10877533050291907	0.06026454668451769	0.004425846589087784	0.9624564058338058	0.9857414975429932	0.9962183897486692	108	9	51	96	31	34	40	71
FZD3	2.8676125885737935	3.1301356689192854	7.845843772254135	-0.029246783954506018	0.10344366220223972	0.00443871695497871	0.9947474496966591	0.9839910390823338	0.9926873515461185	13	2	14	14	5	9	11	4
SLC7A8	6.505095590017243	6.78027287308961	119.87940675332302	0.631037740102772	0.12760371564172457	0.004442522594627979	0.7635871096892785	0.9791478053836911	0.994180659546559	89	127	64	169	51	152	93	120
RP11-268J15.5	1.7998927932651196	2.6411444071642882	4.6524301601645535	0.8470437275690589	0.15165504118249423	0.004442994120691641	0.81901055160336	0.9848014341673977	0.9900688364323167	9	1	1	24	0	5	6	5
HERC2P9	3.4380785823977025	4.002268836466652	14.820781719186385	0.29157177101819337	0.0755422183912782	0.004469035505095869	0.9396884768703159	0.9912089859300759	0.9926873515461185	61	0	37	19	4	12	20	17
CCZ1B	3.1505466542467584	3.4740970001404317	10.169736344020208	0.1920878743061664	0.10485818887395056	0.00447044883062514	0.9535700580809198	0.9835514008475247	0.9930865998980168	16	1	31	13	6	13	10	9
TMC4	3.44545156467917	3.6707148389265396	12.312962567749768	-0.07734325045569385	0.08773236764278623	0.004479749830388781	0.9815019850780279	0.9854652702462496	0.9939993755538546	17	7	22	21	5	6	24	8
RP4-769N13.6	1.5210360432545391	2.125985871819399	2.782160399108908	0.2512691201825966	0.18403109586208977	0.00448791364743642	0.9495006025247426	0.9808683833420474	0.9903828249807678	6	0	8	5	1	2	3	5
DOK5	1.377913107145694	2.1757835744049956	3.6314044476712106	0.6844032387693317	0.33921647716034736	0.004490384666803777	0.8951462740152952	0.9705363365359219	0.9900688364323167	5	2	4	0	4	1	2	9
XPO7	6.044209211583307	6.117668584742337	74.20191955509787	0.10113690616978523	0.05568559155666391	0.004498300930537974	0.9613161219454333	0.9849642235670281	0.9965637962070666	135	47	78	148	28	65	99	61
FBXW8	4.1144436907198845	4.3092778095800455	19.59738600502635	0.09866553966342137	0.07513891106068786	0.004500446924911235	0.9726687595455271	0.9850178512593886	0.9958301638310798	57	11	36	26	3	14	19	30
SNORD3A	9.034363752337782	9.295049969047001	687.1314991900658	0.5583267856198407	0.10698313594362177	0.004502970314828517	0.8014870263441937	0.982083854797053	0.9947416575559027	505	623	315	832	456	588	694	881
RPS7P1	1.5635298174444296	2.295152015984908	3.4397588843830107	0.2755241589665412	0.19520766094094466	0.004544043271684223	0.9540030924509811	0.9816392215112903	0.9900688364323167	6	0	2	13	2	4	1	7
DNAJA1	7.530173128744866	7.605465087332313	210.20585171545403	0.14419354876605037	0.06111047942556511	0.004545380954498681	0.9391952952978686	0.9828025435914152	0.9961058185126923	363	49	356	310	167	187	177	292
SEPT8	6.253012083894384	6.335065121535775	85.23964631311264	0.05544842852571699	0.056596705729853605	0.004560597929883048	0.9786531887845735	0.9839910390823338	0.9970185019795518	278	25	171	122	26	74	79	116
SMPD1	4.1285554607222	4.3580787631041815	20.216172799235967	0.21787133034072795	0.07855782128176333	0.004572758521971351	0.9395661908307811	0.9856477644771253	0.9943942555003042	90	9	20	21	5	15	23	27
TGIF2	3.3492175151912758	3.8155599263409936	13.415333616903208	-0.20397679086837164	0.12084503868375601	0.004574664562012183	0.9615670951264879	0.9827944233360043	0.991307880293085	36	9	25	17	1	10	3	32
SNAPC4	3.4332987643706847	4.170173051044634	16.68231995893523	0.3358572981017899	0.06458507209963954	0.004578875905901907	0.9393034835648173	0.9934271436513021	0.991307880293085	71	1	39	34	0	21	12	22
USMG5	4.5221118441206025	4.780629096165397	29.37937427485463	0.48892484372164785	0.1413065918052578	0.004596398967358235	0.8445905814444471	0.9782569264691772	0.9928057668653939	30	17	15	38	28	44	23	19
XXbac-B562F10.11	1.1295026838315656	2.1075933405080796	2.723267096397406	0.6824983909837578	0.23330569333194395	0.0046052823225395485	0.8937870967473469	0.9805641328734027	0.9887614540848269	11	1	0	8	0	3	1	6
MOB4	4.252912268728322	4.413446487989357	21.951610655926643	0.3126647425375346	0.08039814608156137	0.004611341755490403	0.9034088071097088	0.9840861014779045	0.9946979563319488	28	12	15	49	14	15	31	21
CHST14	2.457263055745092	2.936378853330622	6.555556272597248	0.1706306948414531	0.1379550470914261	0.004612569596765343	0.9698173588136703	0.982509224364865	0.9905903965004156	16	4	3	18	1	4	13	4
C15orf40	3.1281218947776277	3.5327417180630105	10.28585943834887	0.22059085918382357	0.1020799877126785	0.004614953092914196	0.9474476670874429	0.9850178512593886	0.9917941995630681	21	2	10	41	2	7	9	19
ZFP37	1.412208944201972	2.0268864625027057	2.6475716156832663	0.34095611273844245	0.20785917963784534	0.004641840547378298	0.9356923045890203	0.9791478053836911	0.9900688364323167	7	0	6	2	2	3	2	4
KRI1	5.319758933651567	5.586709197075492	49.47595666916242	0.1259618838726024	0.06017664575538461	0.004642357646687741	0.9673554351412984	0.9891666578714389	0.9955262211088176	170	3	96	92	20	42	46	71
AC004019.10	0.6455670263969007	1.8100374372390595	1.850777332616683	-0.15436537289132202	0.27700727125628505	0.004659550209254397	0.9796695592539113	0.9791478053836911	0.9862201563789315	5	0	8	1	0	1	6	0
PAN2	5.120148674648751	5.400409214442524	42.90795976081873	0.10187341123733266	0.05557691599250692	0.0046657764233702555	0.9730154560354022	0.9912831563085428	0.9946121869183796	185	5	78	78	8	34	46	59
SLC24A3	2.3011962012277567	2.8296469224679957	6.0263957670080925	0.18340438650073665	0.15729355986840196	0.004670672248090587	0.9698173588136703	0.982083854797053	0.9905903965004156	18	4	2	13	1	10	2	7
VPS35	6.726784694428037	6.815918207824378	122.1390790531499	0.2880942487565276	0.07274533285440189	0.004678979427158359	0.8641049938853437	0.982083854797053	0.9961058185126923	137	69	152	139	96	121	119	132
GSTO2	1.654219973724448	2.587334241277874	5.031888458064943	1.43353981414047	0.2696771305301528	0.004688067409073728	0.7520730432630871	0.9772173936719701	0.9900688364323167	0	3	1	20	2	7	6	3
GPBP1	6.398394059866761	6.450490461820945	93.49926879084278	0.08418786746797048	0.04924734600789112	0.00468917943348833	0.9640676221027934	0.9850523277239019	0.9971058465881292	155	28	161	159	63	65	109	117
TSPAN2	2.403134613161136	2.809058206005697	5.787685151568014	-0.0535159616751799	0.13544115132773385	0.0046919176278172915	0.9910758532894405	0.9822100525291187	0.9905903965004156	7	2	12	14	2	2	12	5
VPS33A	3.4533672575920176	3.744039243626553	12.734114244379795	0.14124803991538434	0.09185399106953807	0.004692470692129001	0.966836511021626	0.9847871018641428	0.9939993755538546	24	8	23	27	1	11	18	11
RP11-392O17.2	1.1946067042442456	2.0130677722715187	2.3287353815832508	0.3272151990654643	0.21323496592672894	0.004708372749141491	0.9396884768703159	0.9804916219981783	0.9900688364323167	4	0	8	6	0	1	3	5
LYRM9	1.2292838790969418	1.8784394179204043	2.4150188423392547	0.3211192630641614	0.26777908792493804	0.004714868147147307	0.9434504506227922	0.9745379572261104	0.9900688364323167	7	1	1	2	2	2	1	5
NDUFA2	3.4348791458413364	3.7004431681177943	12.170456610511527	0.1520272235347946	0.09110074076139928	0.004721170753962889	0.9611083916564603	0.9839910390823338	0.994180659546559	31	1	22	20	8	11	13	15
MCM3AP-AS1	2.9870590990711436	3.252445016946337	9.113992617503596	0.09215931964053425	0.11028297327372101	0.004739971025833013	0.9807480147435084	0.9835779031279954	0.991307880293085	9	7	13	14	4	8	15	4
DNAJC22	1.4839127204650626	2.1110982844484254	2.878791757428253	0.2566199063294528	0.20599052273194912	0.004742419217175524	0.9550678912326158	0.9791478053836911	0.9900688364323167	9	1	1	7	1	1	5	4
ASB7	3.8825367672804347	4.094584971467951	16.309135735278556	0.028688524349384768	0.08980818222234432	0.004745733421093952	0.994481863460146	0.9822828181863718	0.9954144487353841	45	5	28	38	3	17	13	23
KCNC3	2.721579350168388	3.1021032401708593	7.709869209963354	0.24486851253608546	0.1245151136298003	0.004772696661052641	0.9465096802938495	0.9827944233360043	0.9905903965004156	8	6	11	19	1	3	10	12
KRT8P33	1.6571616690118822	2.320121974108497	3.4244809580836684	0.06085914470228323	0.1824638820437195	0.00477524213803646	0.9910758532894405	0.9816392215112903	0.9900688364323167	8	1	6	10	0	5	1	6
PPP1R3F	1.2786875063717749	2.2025787434387234	2.8121904650993397	0.3858544061631732	0.19492727737184481	0.004785255524104089	0.9365663495432168	0.982083854797053	0.9900688364323167	15	0	2	7	0	1	3	7
SLC8B1	5.376224742798029	5.562007120458355	49.435327450056526	0.0478025989349712	0.07141529135259625	0.0047940353452933055	0.9874949676575001	0.9847871018641428	0.9955262211088176	113	30	73	103	7	22	65	72
MAN1A2	7.164451121383195	7.215349879483881	160.72830486448171	0.1633528327773089	0.057108123113515374	0.004797267874737025	0.9242922310703571	0.9828025435914152	0.9965637962070666	264	77	280	154	109	155	151	186
DGCR14	2.7039595766897455	3.0901742432409955	7.0939694701912765	0.16918519757660255	0.12568087520045945	0.004807450926439856	0.9618226515727586	0.9822100525291187	0.991307880293085	30	2	10	11	1	7	6	11
GRB7	1.0916127751707083	1.9093430504823858	2.0550748287713922	0.2249730284464983	0.22957353829486465	0.004815646925782929	0.9615670951264879	0.9791478053836911	0.9887614540848269	5	0	6	5	0	2	1	5
NF2	5.408365502911835	5.633240298689222	51.10214492140483	0.15282615525044266	0.05910261855770442	0.004819352389884065	0.9542116663723346	0.9891666578714389	0.9947933664685278	220	12	52	114	9	47	51	65
EEF1A1P5	3.9948870147675146	4.307891381608401	21.28335280004076	0.9010077161960585	0.19418602731266066	0.004825297921565735	0.7058945543400839	0.973131723369771	0.991307880293085	16	17	15	11	20	25	14	25
LINC00665	1.7169150937243742	2.5100287328226307	4.205730430815127	-0.36705023969719347	0.18246496006712629	0.004835258998620202	0.9434386039904904	0.982083854797053	0.9900688364323167	14	2	7	7	0	0	8	7
MAPK9	5.275651466628031	5.340037134990997	42.96885137437755	0.15215760027983158	0.050676457614258826	0.004835795979143335	0.9391952952978686	0.9873716764068236	0.9961058185126923	79	25	55	51	26	37	54	38
GPAT2	0.622995495691673	1.7492652820102552	1.64654871165052	-0.05861819584589578	0.31983881706914824	0.004837831361135524	0.994535000508437	0.9751943308772618	NA	7	0	5	1	0	1	0	6
ERLIN1	5.135678259663502	5.202138875328897	38.51599954504969	0.06089596575238534	0.05266915179494834	0.0048394123622370906	0.9780413087027092	0.9858783678185855	0.9962183897486692	91	19	47	56	20	41	26	51
SLC7A6OS	1.6139516852027627	2.6841818565359667	4.614180401121434	-0.3705264893941364	0.18249299329227847	0.0048414457998197	0.9488691561341049	0.982509224364865	0.9900688364323167	14	0	13	11	0	0	4	14
PHLDA2	2.2598592902600685	2.9672648526282615	6.3501164385867215	0.06500342424163327	0.16385507054834322	0.0048661315242344355	0.9915794050319251	0.9822100525291187	0.9900688364323167	18	1	2	23	2	3	2	18
BATF2	2.2860215831223787	2.7013839557767545	5.5647893312165175	0.27268873409484035	0.15189822587402602	0.00486741007780343	0.947182450643712	0.982083854797053	0.990542399310461	16	4	2	8	2	6	8	3
TNIK	6.125729163971565	6.1787054141391184	77.03464683991933	0.08071693563048722	0.05374751756820094	0.0048749994321808645	0.9673554351412984	0.9839910390823338	0.9965637962070666	232	33	95	99	37	76	87	72
TEAD2	4.308596859823703	4.490033686918005	22.439589097058967	-0.0338261191236888	0.07684056891831882	0.004883541641667752	0.9920244786118857	0.9839910390823338	0.9948594842314068	55	10	52	28	6	9	30	34
ZBTB40	5.505063309805783	5.658251269113283	52.333751227156014	0.07239528422539232	0.0626645907556865	0.0048842453248736754	0.9764641537273169	0.9850523277239019	0.9959083699983945	163	7	114	84	21	45	58	63
RP11-349F21.2	-0.2616064539396809	1.404429187607913	1.063337593377742	0.5213182366661827	0.8139536504556871	0.0048942807595813926	0.9383031908439616	0.9412474903682525	NA	0	0	0	6	0	0	5	0
GPR89B	1.839001910340567	2.5899048096427677	5.1419775003336134	-0.04978140091132831	0.25795429652257845	0.004902191291665297	0.9947474496966591	0.9764854726589066	0.9900688364323167	2	5	10	7	1	0	10	7
KCNE4	3.428134965978237	3.7769943413526845	13.481755860994744	0.5162820102484278	0.12829862551595902	0.004903647097351225	0.8879622381125388	0.982083854797053	0.991307880293085	24	8	3	33	7	6	19	18
TTC22	1.099218203123191	1.9298202275049654	2.148418164472931	0.5448900809616454	0.23305420168090912	0.004928074914035779	0.8924048452382792	0.9791478053836911	0.9881564753378228	2	0	6	8	0	3	2	3
SEC14L2	2.6354297960829025	3.4240384858172837	10.09563666246418	0.9494515167922736	0.21213934147915203	0.004929839412806024	0.8134700435716778	0.9791478053836911	0.9900688364323167	3	7	2	42	2	4	22	7
MINPP1	3.7059608509607105	3.8538176163973006	14.330697469948527	0.21125039825143077	0.06578591750440248	0.0049317009325420755	0.9365175561590083	0.989036459551485	0.994180659546559	31	5	16	17	12	10	16	18
DHRS3	5.170259742467477	5.390440300424693	44.14658471466822	0.3249500639124828	0.09266017209964862	0.004941223602517234	0.8937870967473469	0.9822100525291187	0.9939993755538546	51	33	42	124	8	27	62	50
CTD-2537I9.12	2.699659785108279	3.139592366470192	8.494848246850852	0.9078030694043427	0.1841252863103828	0.0049471021898911316	0.7923504112758766	0.9791478053836911	0.990542399310461	8	6	18	1	6	8	8	10
NRGN	4.786656730440272	4.9024087845734785	31.485039346638025	0.30009529420347786	0.07092567935297536	0.004948997687296314	0.881790628040044	0.9840861014779045	0.9955630945747783	52	14	44	27	27	21	33	43
TARDBP	6.891257731809213	6.9123946667753104	128.96187855875533	0.036891702997718184	0.04997001389096085	0.004951251142556646	0.9815019850780279	0.982453034786954	0.997377609243983	267	47	249	226	56	121	119	159
ZNF681	2.722139459763186	3.013112415969336	7.1660609621520255	0.3015299369295104	0.11845418014297698	0.00496360500864828	0.9342164951891596	0.982509224364865	0.9905903965004156	5	3	15	14	4	4	8	11
METTL5	3.951225070015625	4.081142059141744	17.077312418631674	0.18396893275877954	0.06797293696921738	0.004963704966989077	0.9417345086510089	0.9873587227881563	0.994180659546559	35	7	15	26	13	19	17	15
RP11-295M3.4	1.4697779640183737	2.5538079460627947	5.243640902112229	1.5255467459877714	0.4166311486262687	0.004964774340050971	0.73642104794471	0.9638869520736956	0.9881564753378228	0	7	12	2	0	3	11	3
MYO15A	0.8135613265490708	1.8357186473128955	1.9541858744542748	0.33101272961344463	0.2687164143390076	0.004972630016566738	0.9482921567015825	0.9785057231886282	0.9865034746665438	1	0	5	8	0	5	1	1
SNORA49	5.73737727130455	6.054815155257853	72.70359883322752	0.9309253416538563	0.16751355527314912	0.004980815333437566	0.6676082592710121	0.9751943308772618	0.9915975102442639	41	57	51	45	68	61	95	69
PCED1B	2.272319223482012	2.864506590097667	6.243920985078241	0.5250485621062014	0.16750556241071674	0.004982225592330085	0.8937870967473469	0.982083854797053	0.990542399310461	12	5	18	3	0	5	10	5
IPP	2.452043989192981	2.910098525941145	6.897892061280461	0.4946728986306864	0.17194757268656857	0.004985578105597622	0.9110693836852174	0.9808683833420474	0.990542399310461	14	5	1	11	4	5	12	4
CYP2D6	0.54754822333061	1.609877061076148	1.3752156718330044	0.003861018096729678	0.37195530429771434	0.005018940373067673	0.9998347940238835	0.9690517022852704	NA	2	0	3	5	0	0	1	5
PCYT2	3.337408997897714	3.616539283865423	11.141671758854136	0.024844402367500136	0.10768939244187865	0.005019984098323564	0.9949440772324171	0.9822100525291187	0.9926873515461185	33	3	17	27	2	12	15	9
RHPN2	1.9134899281456281	2.6595954304278107	4.583257084304964	0.40422268556616	0.1513388918854983	0.005022634647715681	0.9246248306871511	0.9832463262879562	0.9900688364323167	16	0	8	14	0	6	6	4
PCBD2	2.934250849272946	3.372119164516515	10.082359616662776	0.3432510170591421	0.18150366697132492	0.00504329334182621	0.9396068321615777	0.9782569264691772	0.990542399310461	4	7	21	10	6	2	19	11
RP11-589N15.2	0.515679548935783	1.6969848071595208	1.726110846549156	0.34212624749127973	0.4609317271946569	0.005045388127237674	0.9585077559026149	0.9622326168628174	NA	0	0	3	6	1	1	0	6
ITGAL	4.707281996168121	5.180737286112338	37.35110912271169	0.4460713586225423	0.11074360551898023	0.005053645385703576	0.9079659428890483	0.9839910390823338	0.9905903965004156	64	7	154	9	17	22	72	25
RP13-516M14.1	1.6340201279384137	2.346566376113202	3.487462346842105	0.10950346357975951	0.2004683659227253	0.005060411203113179	0.9815019850780279	0.9802779061621221	0.9900688364323167	5	1	9	10	0	1	3	9
SRSF2	5.204320341639771	5.340316387802159	42.361612854788866	0.04550425711794929	0.07592678060497698	0.005063431845609977	0.9874949676575001	0.982453034786954	0.9955262211088176	82	26	94	53	10	48	23	61
RNF19B	4.476638595229812	4.584349217708794	24.42289273184344	0.09573743170335486	0.059796004431740706	0.005073415868044874	0.9676182498765006	0.9868506971965411	0.9955630945747783	48	7	33	44	17	16	24	37
JMJD7-PLA2G4B	2.088039109422898	2.7995644518206246	5.3246184970071955	-0.0400704066771269	0.1507587678885619	0.005074298194317517	0.994812241972963	0.9827944233360043	0.9900688364323167	18	1	13	10	0	1	11	7
CYP2B7P	6.603525883946073	6.819337627499312	123.24499081625162	0.6215711182664581	0.12283925868806995	0.005077878105369794	0.7486931175450497	0.9782569264691772	0.9933217243640388	92	89	100	104	108	97	148	139
IDUA	2.816363236864132	3.2468184275772383	8.059394396762418	0.024604527735268188	0.12249554483391831	0.0050785022505416	0.9959999011876064	0.982453034786954	0.9905903965004156	25	1	22	11	2	3	11	14
IGLV7-46	-0.15729619142962234	1.5849001791638981	1.346746672326792	0.6564745400402878	0.8121571107294698	0.005082034645673696	0.9172636276224087	0.9407883517926798	NA	0	0	0	8	0	0	0	7
TSC22D1	7.48730605867305	7.533111496765949	200.2864254226534	0.12912887323952138	0.0540567309254777	0.00508437642892236	0.9385660744691583	0.9835514008475247	0.9965637962070666	354	68	299	267	154	183	219	211
THAP7	2.042571283082642	2.738809043154572	5.3575432186023	-0.26347289774395216	0.17348227210762235	0.005092136072627955	0.956927351547832	0.982083854797053	0.9900688364323167	12	3	9	12	0	1	14	3
FCN1	5.013404147654163	5.518484210378674	48.299169037081164	0.8372479036861109	0.14603638076933487	0.005094589486571912	0.7929510894890058	0.9814550133255945	0.9905903965004156	45	10	179	8	36	69	27	55
KRT10	3.0836451050170552	3.313383315379683	9.026261782568302	0.13899891409772783	0.10076385780321524	0.005098457967185582	0.9655829329454325	0.9827944233360043	0.9917941995630681	14	5	17	19	2	6	11	12
RPL36AL	6.885207929903184	6.978174529262305	136.35231963307282	0.22808014268991034	0.07339850447557618	0.005098614838450693	0.896790178896563	0.982083854797053	0.9959083699983945	204	51	183	145	123	151	112	153
ARID1A	7.955523074662791	7.976482324081189	272.23205003774433	0.06365510583049597	0.04730536408938362	0.005098647065939831	0.9682564155822942	0.9839910390823338	0.997377609243983	639	113	511	320	135	254	299	279
TNRC18	7.820076650641101	7.952068325473122	265.857344786395	0.18920347203590032	0.06215802817454768	0.00510249283734059	0.9365175561590083	0.9857414975429932	0.9955630945747783	903	98	480	490	37	221	259	358
LBX2-AS1	1.4241693627088858	2.173960022189039	3.793055666465788	0.38434805940814015	0.36096770175545806	0.0051031820920329415	0.9396884768703159	0.9660372113714923	0.9881564753378228	6	5	1	2	1	8	1	2
MSRB2	3.422819260146653	3.6423809969928085	12.010508966065299	0.18390959038111632	0.09180840066139985	0.005103639495633418	0.9531880190895792	0.984256125947396	0.9917941995630681	35	4	11	13	9	6	16	16
MZT2A	1.8264723026005734	2.241730921247975	3.473985810314936	0.06969515758071695	0.18074201238198162	0.005106285275851951	0.9874949676575001	0.9791478053836911	0.9900688364323167	8	2	5	5	1	4	5	2
ZNF337	1.8840940255312864	2.6470187136200884	4.563052502006287	0.5322246520226522	0.16140846201478684	0.0051088852117353225	0.8935070925580293	0.982509224364865	0.9900688364323167	7	0	13	16	0	6	5	5
DDX18	6.112081362404377	6.184265265716427	77.00778910863554	0.07046310184844395	0.06033220853600626	0.0051316312159320095	0.9727675098885911	0.9827157803303774	0.9961058185126923	129	35	139	184	21	69	64	109
EEF2	10.074709992852783	10.100181291820698	1190.6421460293311	0.08553873010927919	0.049465427643938464	0.005134052752174326	0.9553438540827066	0.9857508213158932	0.9965637962070666	3436	423	1549	1658	647	1025	1190	1474
VPS9D1	2.4088048032113782	3.085035764440177	7.047646096231907	-0.002395047124448382	0.15186009846053633	0.005135139274540524	0.9998347940238835	0.9822100525291187	0.990542399310461	29	3	13	8	0	5	2	18
VIM	9.562660002024925	9.62005146847523	856.0201271763258	0.11056981541931435	0.06236406044109797	0.005143420395094438	0.9503993642743326	0.9828025435914152	0.9965637962070666	1719	417	938	976	609	997	763	834
PELI3	1.832710450896799	2.4695944918599455	3.872693533768902	0.3498180689140855	0.1676548397249768	0.005150229793876602	0.932244767552663	0.982083854797053	0.9900688364323167	19	0	6	5	1	3	4	7
SIPA1L2	6.641837551039723	6.6708478148428405	108.68477603345387	0.024763875031600772	0.05469084569041936	0.005153657122561547	0.9889080661226506	0.982083854797053	0.9971058465881292	268	39	182	193	45	116	98	120
AC007256.5	1.2757262259937856	2.164583103834045	2.758394052075916	0.2100702724227721	0.2002566081439445	0.005156104533492943	0.9674784770362737	0.982083854797053	0.9881564753378228	14	0	3	6	0	3	6	1
FAM117B	3.7232636126808503	3.9306960973512024	15.129350291464252	0.13554656912067442	0.10185038543231849	0.005178410699769904	0.9673554351412984	0.9822100525291187	0.9917941995630681	19	9	35	15	7	13	7	28
TMSB4X	9.278685495971406	9.368537795237156	721.0303618451728	0.21706953488442662	0.0773707450826125	0.005192809472038844	0.9049390272026993	0.982083854797053	0.9959083699983945	896	520	794	792	450	761	699	748
TYRO3P	0.5954997851989345	1.8712092469594817	1.9705694502810684	0.41593470769433327	0.35359450865867253	0.005193755502402676	0.9447226514064223	0.9746912016092495	0.9824080596577094	7	0	8	0	0	0	6	2
SFXN1	4.636080697123407	4.777733513585622	28.363530134302323	0.25271290648278294	0.07891036631677825	0.00520003644887452	0.9156444999666535	0.9827944233360043	0.994180659546559	50	19	21	68	9	30	25	32
ACSL1	8.348166027518374	8.439942018131887	376.77496883414597	0.2166531293198295	0.07184390199954883	0.00520411597972016	0.9157481892908538	0.9822100525291187	0.9959083699983945	282	185	896	602	186	335	340	502
SNX16	3.1140141267895514	3.3293562102258494	9.169626985825175	0.1074212426146513	0.10196730055913189	0.005211977963168585	0.9730154560354022	0.982509224364865	0.9917941995630681	21	2	17	12	6	10	7	12
SOS1	6.838806187129407	6.868866828660241	125.71004493459776	0.08718748988233356	0.0484892332508246	0.005215601612691072	0.9581511982873716	0.9839910390823338	0.9965637962070666	230	50	233	159	77	104	145	137
ELF1	7.301434294142976	7.371763552124411	179.0245171603769	0.16069883055935866	0.06685982347367819	0.00522745076354605	0.9356923045890203	0.9822100525291187	0.9960612532412075	175	77	360	274	114	202	150	194
RP3-522J7.7	1.2292838790969418	1.8757593032312636	2.3020054986681617	0.29539915004553086	0.2851818272164378	0.005234874973735768	0.9462136041268239	0.9722014358616601	0.9881564753378228	2	1	7	2	1	2	1	5
HGSNAT	6.363098165612736	6.430849889982339	93.15543209299194	0.22741587391311666	0.06570353684642788	0.005245693612438637	0.8949651577647306	0.9822100525291187	0.9959083699983945	113	57	136	111	60	78	111	95
RSBN1	5.335018611050037	5.411930986603335	44.445998806794975	0.10245576899641094	0.06436635960569023	0.005250200470419757	0.9612777809823939	0.982453034786954	0.9959083699983945	72	15	115	61	21	35	52	52
MAP1LC3A	2.020448796020999	2.4568548936275154	4.169044204805289	0.2964774710363242	0.17564373927878496	0.005253511764940257	0.9391952952978686	0.9791478053836911	0.9900688364323167	4	1	6	13	2	4	3	7
RP11-158L12.4	1.0514837681354006	1.9981348803238643	2.318038734303299	0.6772891096108727	0.2666664114279878	0.005255166588824403	0.8725872564831526	0.9772173936719701	0.987778083535131	1	0	9	7	0	1	4	4
CXXC1	4.824527871312552	5.270778393808811	39.00774255967862	0.23881448338428352	0.06743928239581598	0.005257985099270515	0.9447226514064223	0.9908748545036212	0.991307880293085	185	1	57	67	12	43	35	47
RP11-33E12.2	1.1373250258142436	1.9553315067834254	2.4728616278125526	-0.09416305799901056	0.2956569459314486	0.005258042116251464	0.9874949676575001	0.9731442068170719	0.9881564753378228	7	2	3	3	0	0	3	6
GPR84	1.432150172961964	2.1272148945480054	3.583544104343791	1.0018533569477857	0.34110050978595347	0.005263283486525839	0.8016128037271774	0.9668958274330886	0.9881564753378228	5	4	3	0	2	2	5	4
WDR41	4.800079530676567	4.876072540682319	30.353509941963793	0.047911459125925315	0.05976600996981499	0.005275308267645937	0.9833627092918229	0.984256125947396	0.9958301638310798	52	16	57	48	12	24	42	27
HOXB4	2.6852139338002607	3.1848491930676497	7.736293294629135	0.4726786389507756	0.14137108046431515	0.005287841789458446	0.8902835265358409	0.982083854797053	0.990542399310461	16	1	33	4	2	7	10	9
FBXO44	3.011580696122319	3.6436560793119788	11.112267921689229	0.0581487937286032	0.11162147139721186	0.00529205573741584	0.9917319086329985	0.9855294079112882	0.9905903965004156	40	3	21	24	0	3	14	22
CDC42EP5	1.6180868778086481	2.16500487166937	3.32168732371515	0.3447288817064124	0.23378632296182017	0.0052947084467911	0.9393034835648173	0.9764854726589066	0.9900688364323167	9	2	4	1	2	2	2	7
RP11-337C18.8	0.8271781229932162	1.7532032753336104	1.8265361664818525	-0.03427815910489185	0.33850048210387107	0.005300532607950793	0.9959999011876064	0.9712651740718448	0.9860647953086276	5	0	1	5	1	2	0	5
WARS	8.173944166932536	8.266284751362432	335.3357147177991	0.23384311697288268	0.07697468728125476	0.0053038665219568674	0.8919937883115514	0.982083854797053	0.9955630945747783	514	285	372	392	134	294	400	338
EPN1	5.851883498800366	6.064359906518577	70.65719854752854	0.2510965547453239	0.07980884805299358	0.005306138187650268	0.9218920601470171	0.9832572699664597	0.9939064708268109	241	43	66	128	8	53	68	105
DPP7	4.947296975438232	5.211634673256478	37.64877979139869	0.18347707411723824	0.07173042116110888	0.0053073375542027346	0.9469840772251717	0.9872064341968825	0.9926873515461185	173	4	60	41	15	31	37	54
ZNF511	1.8579911441172638	2.582605366644831	4.548353263478395	0.2580504581525157	0.187545765200761	0.005307933070122706	0.9589432968362477	0.9819633406359386	0.9900688364323167	18	2	2	11	0	9	2	4
SNX5	6.713346663671923	6.759065276915028	116.56021402069368	0.11718354233525617	0.05563413056358148	0.005311575840405115	0.9459405830693531	0.9828025435914152	0.9961058185126923	184	61	128	228	64	128	99	127
BLZF1	4.503083355400052	4.653440170862454	25.21763465561886	0.04670180852676482	0.07518181011411085	0.0053137351196735115	0.9874949676575001	0.9828025435914152	0.9943942555003042	68	6	29	61	11	16	34	31
WRAP53	1.7815913587945658	2.48052131571996	4.1417092030348455	0.6324477950255025	0.19476297539856383	0.0053164756734803776	0.8743594995121101	0.9808683833420474	0.9900688364323167	13	2	1	13	0	5	5	4
MYL6B	1.9915777737710763	2.6817836418113075	5.486379500308786	0.8256348342082496	0.22732621014344243	0.005322478539769814	0.8230986442734207	0.9780100895326064	0.9900688364323167	12	0	1	9	7	3	7	8
EMC1	5.975069231474064	6.049297754588522	69.69873737443135	0.06553571978358012	0.060839080300474725	0.00532606181648713	0.9747825895051179	0.982509224364865	0.9961058185126923	199	25	87	158	21	62	77	79
TLR8	3.5731444140780044	4.369560548227628	21.61600178465778	1.7974436266781517	0.2692015610434199	0.0053308417193688165	0.5928677006647152	0.9726730263218574	0.9900688364323167	2	23	65	5	3	24	23	22
RABEP1	6.985688327688569	7.001989711657917	137.92217971113297	0.06476158627330587	0.043259678790386856	0.0053314422943425855	0.9673554351412984	0.9848949200871661	0.9970185019795518	270	60	235	193	76	128	136	158
FRAT2	3.8960800425364424	4.102184947874875	17.20651279354869	0.32917933022005663	0.10642656157008956	0.005333011048502767	0.907234937002992	0.982083854797053	0.9914349130731999	19	7	47	13	11	17	11	26
GMNN	2.9332290019361182	3.1645735286684245	7.955744346769521	0.059202198177201994	0.11819696849185661	0.00534583639747909	0.987442522103453	0.982083854797053	0.991307880293085	15	3	11	19	3	9	10	6
PLCB2	5.159814565984928	5.389986858226319	42.95310490511479	0.16731003302589714	0.07113287072222234	0.005356622285531119	0.9513751847529618	0.9857508213158932	0.9930865998980168	171	12	104	39	7	35	49	54
ABHD16A	1.4653328158655057	2.3691730562080333	3.5724149140101833	-0.4192317474506262	0.2239377780695426	0.005361623948616648	0.9368877819529964	0.9802779061621221	0.9881564753378228	8	0	12	5	1	0	10	3
PLEKHO1	5.461115467278207	5.586240407242674	49.91527990072212	0.023527574384380197	0.0716576228013969	0.0053617756373586616	0.994535000508437	0.982453034786954	0.9955262211088176	106	12	141	73	18	57	34	66
SCG2	1.6452012505049687	2.6302677474848224	5.920904862431964	1.4388816621769436	0.4556771471448594	0.005369621444821262	0.7415427324046591	0.9603180428480673	0.987778083535131	2	1	0	6	10	10	6	2
PAXIP1-AS1	1.0418076515771897	1.940099537377677	2.3643803779160573	0.16983182787993095	0.2912020314605786	0.00537126076952819	0.9762000666027036	0.9760078967925783	0.9865034746665438	1	0	5	8	1	6	1	1
RNF168	6.162222956024347	6.210601130108933	78.87352742158262	0.09288086909978224	0.05700681638171177	0.005372484298855901	0.9610204796582178	0.982509224364865	0.9961058185126923	114	34	184	121	35	63	95	86
ADCK1	1.9343904114616217	2.3912480832433767	3.892016353125662	0.3356791928290313	0.1852049734569639	0.005372946743043996	0.930061397647959	0.9785853838341247	0.9900688364323167	16	1	4	3	2	4	4	5
SART1	6.1239508028447025	6.204527994623719	77.64938987719903	0.02071894177589443	0.06368225905271056	0.005378496231636368	0.994481863460146	0.9822100525291187	0.9959083699983945	223	20	130	159	27	73	61	112
GNAO1	1.1177981077227481	2.0965055282881635	2.5564295094589466	-0.08424898220666222	0.25285571866203943	0.00537907595104053	0.9889080661226506	0.9782569264691772	0.987778083535131	7	0	9	4	0	0	6	4
PAX8-AS1	2.849359245322269	3.60273283056087	10.8627921693179	0.14353461909578316	0.13382804473914398	0.005381745945486638	0.9789887216469142	0.9848014341673977	0.9900688364323167	41	2	38	3	1	22	3	10
SELK	4.036785934458479	4.205564937889878	18.72998496823462	0.18629813240074042	0.08335976679111812	0.005383627998705524	0.9416769295050555	0.9839910390823338	0.9926873515461185	27	5	23	31	17	14	28	15
POLR2E	5.112386242255066	5.244519475983663	39.20317771328685	0.06681504317150022	0.06890855114327904	0.005386202305043644	0.9784145299223443	0.9828025435914152	0.9955262211088176	107	21	63	68	7	25	47	53
ISOC2	2.884737704837019	3.344756612757037	9.088764597663493	0.457501467655612	0.13651156508091705	0.005388102379340419	0.9022504251797638	0.9822100525291187	0.990542399310461	34	5	3	20	1	9	7	14
CLTA	6.233435754181486	6.281096830522896	83.2703038688811	0.12088258784035436	0.05292970731267407	0.005406238690669881	0.9447226514064223	0.9839910390823338	0.9961058185126923	185	36	90	119	55	85	87	80
KIF3A	4.890554612378896	4.9687218169517235	31.952739762001972	0.027751124522430764	0.07259931623129513	0.005406571423696232	0.9910758532894405	0.9816392215112903	0.9959208411199686	76	10	57	63	12	28	35	38
RRP9	2.919204136643932	3.280106761943467	8.484522651524879	0.05340989931709659	0.12941013418972838	0.005407560586599265	0.9899643339244123	0.982083854797053	0.9905903965004156	33	3	15	8	2	6	5	18
MAFB	6.726608356342066	6.966776126517766	136.6918803840744	0.6489989687647876	0.13494131068216522	0.005423788983359262	0.724866767425012	0.9766729148246375	0.9917941995630681	134	154	105	110	54	130	143	152
WDR35	4.088740620206715	4.267856761492644	19.229639359132204	0.15316086802374215	0.08172103310402092	0.005429625962362199	0.9531880190895792	0.9832572699664597	0.9939064708268109	50	13	32	25	3	17	22	21
LRRN1	1.3820829317639978	2.0762892664229464	3.089195926876566	0.6829332059796205	0.29200044233160266	0.0054304916739812085	0.8550880548546386	0.9726730263218574	0.9881564753378228	2	0	2	7	4	2	5	3
CRLF3	5.07452897980615	5.151064001822729	37.16752143904838	0.12001862575892057	0.059512314844939934	0.0054471894139779655	0.9537287016198902	0.984256125947396	0.9955630945747783	56	14	68	53	25	30	29	57
RP4-734G22.3	2.046026010972058	2.4735890258622453	4.115144258201368	0.25328224134033006	0.17960208347868792	0.005448267316718938	0.941663704794914	0.9782569264691772	0.9900688364323167	7	1	13	6	1	4	5	5
CAMK1	0.9103892915771622	2.248996885485987	3.00921799005343	0.48207867417898687	0.32111445400976085	0.005449545388144736	0.941663704794914	0.9764854726589066	0.982573282682392	13	0	11	0	0	4	0	8
LINC00243	-0.007553769228133755	1.5711371947789037	1.477399564612741	0.4812334641278921	0.8689172495055333	0.005451026948993455	0.9434386039904904	0.928361615187122	NA	0	0	6	0	1	0	0	7
N6AMT2	0.6093786992475275	1.741026111909774	1.996367710706627	0.14654629600225913	0.4562104004329159	0.005455160813741333	0.9836002532106329	0.9623337538152712	0.9824022474718603	8	1	1	0	1	1	6	0
GPAA1	3.4227469712238943	4.000098476090788	14.64031872573957	0.2653479648777106	0.09784481439735035	0.005462263601346315	0.944378800910583	0.9874227383549511	0.990542399310461	86	2	21	16	1	9	12	30
FAM96B	4.064889489611774	4.228555265811916	18.810215186428632	0.26039269289407097	0.08558522221388658	0.005481567128172503	0.9246248306871511	0.9828025435914152	0.9926873515461185	42	7	11	41	12	20	17	21
HRNR	1.9869737450505878	2.6231996237322948	4.505088809974725	0.3078971789200487	0.17049343963306887	0.005501011201392647	0.9396884768703159	0.9819633406359386	0.9900688364323167	20	0	5	10	1	3	8	5
ADCY1	1.0406555290565525	1.8634147082437789	2.069371137966188	-0.12114908123458501	0.2974154972394606	0.005501876844170645	0.9815019850780279	0.9726730263218574	0.986611169082293	5	0	3	5	1	0	3	5
KIAA0195	5.5612635117490825	5.6759830266064695	53.09896764213083	0.04764107179644084	0.06890755583405393	0.0055088607357166915	0.9836002532106329	0.982297977876374	0.9955262211088176	181	16	103	80	13	56	49	62
NGFR	2.44993026075886	2.8943911687653694	6.442751927301676	0.43181669362194425	0.17596493339953137	0.005508937181788658	0.9130144646250604	0.9793338659247639	0.9900688364323167	6	3	3	22	3	7	3	11
CREBL2	6.061166902926643	6.251293652160644	82.76968090499547	0.4610244738768709	0.1240153277827143	0.005519894388315725	0.8109483803837472	0.9768310584564315	0.9926873515461185	95	74	90	58	47	43	108	111
CCDC18	3.775028930629823	4.019416713379865	16.131521794058273	0.15815434249545787	0.10566239693255712	0.005521853905031446	0.9603416201798531	0.9822100525291187	0.991307880293085	40	3	17	19	15	20	8	22
IQCB1	4.76051637638754	4.835327337483986	29.61813502706597	0.06641484121213992	0.06302532113632785	0.005531555536672922	0.9764795356393171	0.9839910390823338	0.9954144487353841	46	16	49	48	14	37	23	29
MTHFS	2.576262594983299	2.855872902211751	6.717789108214312	0.4358888420722403	0.13623426604151131	0.005535458575833589	0.8912193424326381	0.982083854797053	0.9904613765367408	6	3	8	7	7	7	5	8
LOXHD1	0.9691688796739959	1.9228577564918916	2.46043193898035	-0.1727330319442435	0.3458924498162037	0.005537439719511819	0.9780413087027092	0.9722610759409123	0.9852350793780235	4	0	7	1	2	6	2	0
HSDL2	5.307078133081958	5.382544453944018	44.08941337894599	0.14472154918555913	0.06008623069290429	0.005538735191970676	0.9431804489367942	0.9840861014779045	0.9955262211088176	97	25	48	56	25	30	38	70
RABIF	1.4046544624692254	2.019615187008739	2.851373049985798	0.40294812254993545	0.28060587464028747	0.005546799031437799	0.930061397647959	0.9726730263218574	0.9881564753378228	3	1	8	1	2	5	2	2
E2F1	1.106931153126338	2.0221150896938447	2.5155530293298978	0.8167882087402638	0.2764784413828359	0.005551825160829287	0.8506909968257685	0.9764854726589066	0.9866063165492619	11	1	0	6	0	4	2	3
MSH2	4.014734420670833	4.264329871433592	19.54835398268806	0.33971474396446466	0.11886605372140745	0.005569807531912693	0.9134339657057552	0.9816392215112903	0.9905903965004156	66	11	10	16	11	28	15	16
STAMBP	5.063026876668956	5.134563081532211	36.64836090458175	0.059396552552572916	0.062415894322836896	0.005605793057229654	0.9787176314043246	0.9828025435914152	0.9955262211088176	83	17	40	64	19	45	28	38
EXOSC7	3.2482115406030223	3.4821588492828197	10.404708669534191	0.007096347763879754	0.10038162821949345	0.0056118554862094	0.9998347940238835	0.9827944233360043	0.991307880293085	22	6	14	20	3	4	12	18
LIPE	0.5792526868095531	1.771064589250219	1.8913332283621784	-0.44072466836394103	0.5014299406835706	0.005611882381337216	0.9396884768703159	0.9572554547896504	0.9819992286660378	1	1	5	4	0	0	0	8
C11orf95	3.434814949075041	3.7796921910303687	13.350020310164597	0.3360097039765185	0.13713520227318507	0.005622299916893419	0.9229891174980934	0.9811977206084834	0.9905903965004156	43	3	7	14	12	6	12	26
RP11-379B18.5	2.01053911859533	2.6647238419111154	4.66786407752196	0.3781072287529206	0.17510832736260404	0.0056231665198272695	0.9262665588961976	0.9814550133255945	0.9900688364323167	18	0	4	14	1	3	5	9
RP11-327J17.9	0.3327544838307526	1.6110254533706871	1.4052858367587842	0.34682317749358554	0.4701196043048018	0.0056350819659281804	0.9535542948321384	0.9623337538152712	NA	4	0	0	6	0	0	5	1
KLHDC1	1.6935791408936245	2.2109483381959256	3.6313431019688815	0.328555346018239	0.24163679487866743	0.005640267044754157	0.9393034835648173	0.9760078967925783	0.9887614540848269	8	1	3	2	4	6	2	3
GOSR2	3.846604441525984	4.093347513611477	16.204775858864217	0.07793080099463719	0.09821978288302995	0.00564258709686395	0.9789887216469142	0.982083854797053	0.9917941995630681	31	3	36	44	4	11	18	25
THAP11	2.5322931785092324	3.13428180166632	7.427507617630864	0.22457272135844913	0.14686847024563315	0.005644827357094452	0.9610934905780847	0.9822100525291187	0.9900688364323167	20	3	7	24	0	4	15	6
HNRNPA3P9	0.7909897958438431	1.6955535457986277	1.6024091068852038	0.1698671358441781	0.3073581026646926	0.005645478756330665	0.9730154560354022	0.9745379572261104	NA	5	0	2	5	0	4	1	1
DCTN6	3.706533288124381	3.8958220804526213	15.165827554330537	0.4919175835498269	0.10989490094435102	0.005646171209895346	0.8326465241194223	0.982083854797053	0.9905903965004156	13	7	26	13	14	12	17	17
EFNB3	0.6893098352790205	1.7693961655143315	1.7429123808444482	-0.18676085877830229	0.34791814121898085	0.00564892471949018	0.9740206103969161	0.9726730263218574	NA	5	0	6	2	0	0	6	1
TTN	8.278032736057607	8.525160911216872	395.4664100974	0.31333301309958667	0.07863973343243043	0.005650996190044261	0.9048291665540165	0.9856477644771253	0.991807096999637	1161	68	479	1384	61	237	520	511
GTPBP8	2.0547186276286924	2.5762690002163193	5.099160424849508	0.5647642279377539	0.19268666386035552	0.005651940635246107	0.8682529875552042	0.9794650947998564	0.9900688364323167	7	6	5	8	0	4	5	7
CTNNBIP1	3.2149095254203477	3.5047883255048755	10.610547346690097	0.1508520063317732	0.12279324533899827	0.00565401186449819	0.9674784770362737	0.982083854797053	0.9905903965004156	22	6	7	28	3	12	5	17
FKBP10	6.03882140535061	6.20729558632099	78.18080489649911	0.2534821122229475	0.07984463409460649	0.005656178461357788	0.9176781172723025	0.9826100894780845	0.9930865998980168	319	31	45	111	32	60	65	126
ZNF214	2.282304092472991	2.719393180678122	5.487328298603089	0.048020538879702264	0.1768541902263627	0.005658572434051022	0.9924597328746785	0.9793338659247639	0.9900688364323167	17	1	8	4	4	10	4	3
CSF2RB	4.450667858420196	4.641900752872101	25.554553494990262	0.3114995978975244	0.1035790368982851	0.005677488181952678	0.9100165230656985	0.9815060564213595	0.991307880293085	40	13	73	15	11	19	20	43
ADORA2A-AS1	0.6480717455514687	2.138037909137484	3.0702362912742127	1.2194429433449658	0.5657595975874357	0.0056795232567546546	0.8287256064178681	0.9548306316516724	0.9819992286660378	0	2	14	0	0	4	0	8
SARAF	7.300156954789044	7.387878290632632	181.79232827630887	0.2577213747137014	0.07887621398889512	0.005685733802929102	0.8902835265358409	0.9813734920828376	0.994811166909388	158	116	279	250	110	138	187	244
MEMO1	2.8709998140069914	3.2021227729680364	8.761975658657631	0.23420896350058	0.15664477505876112	0.005689981877385936	0.9521219607465171	0.9802779061621221	0.9903828249807678	10	6	18	5	5	4	17	6
PDSS1P1	1.3353806174382417	2.214527329250521	3.1039366914955315	0.2199752959306119	0.259553544160626	0.005690269580016169	0.9684974845125636	0.9767155124932471	0.987240190566653	9	1	11	1	0	2	8	1
ZFPM1	2.618552056642466	3.291337564080649	8.178448939835423	0.22290881671482937	0.13429205382774473	0.005692546286943509	0.9615670951264879	0.9828025435914152	0.9900688364323167	25	1	25	15	0	3	13	13
RPS4Y1	4.461241670930382	6.448163763396004	93.50767346337754	4.524070576203809	0.9246295552410488	0.0056931558039060685	0.3094432182025328	0.9008007953869545	0.9742099392294851	277	8	0	0	97	111	132	155
STIM2	5.008730129429845	5.0651737195913125	35.02271397932202	0.12639654206043924	0.048784205474864034	0.0056942754233359335	0.9470250553737288	0.9874227383549511	0.9955262211088176	60	16	56	48	22	27	33	48
KIAA1468	5.137105238930024	5.356419097647887	41.79573877564166	0.05525202559164136	0.07175878738018324	0.005695339392481825	0.985307776008429	0.9850523277239019	0.9926873515461185	160	11	76	74	6	27	45	65
TRAPPC9	5.597039888756309	5.7626835637233045	56.28939707332945	0.09483740338907781	0.06787549712775144	0.0056988446704185755	0.9698173588136703	0.984256125947396	0.9939993755538546	214	10	120	75	16	49	65	65
FAM86C1	1.8251559691640524	2.4662964609057534	3.9221505933475953	0.4391133894487171	0.19491113078627237	0.005707329910740234	0.9089924205529705	0.9794650947998564	0.9900688364323167	8	0	4	16	1	3	6	5
C6orf47	3.6355245241836136	3.8911980985112815	13.927886918698677	-0.04998429097636342	0.10799138857531693	0.005707588517045286	0.9883412599536142	0.9819949653406532	0.991307880293085	30	4	32	30	3	15	7	24
PIGBOS1	2.797586732124249	3.120384008042461	7.812868830004953	0.1310828124867401	0.12847346051751396	0.005709873435606518	0.9720341563248318	0.982083854797053	0.9905903965004156	15	6	11	14	1	8	4	13
AP000347.2	3.7005741733778685	3.982466101234655	15.11393945323054	0.015660140742867333	0.10170799560523931	0.005712054607976863	0.9980150331172661	0.9822100525291187	0.991307880293085	28	7	29	37	2	6	22	22
AKTIP	4.512954021145874	4.606261203112777	24.91377958975304	0.01634937312383178	0.07116428211786492	0.005712849043628417	0.9955655877374917	0.9827944233360043	0.994180659546559	48	9	43	36	15	30	27	18
CD247	2.8188980981022054	3.4731423842176685	9.920456914659656	0.7928541411907342	0.16934352606282776	0.005727920474359221	0.804474701687294	0.9816392215112903	0.9900688364323167	6	2	53	5	2	5	16	13
VPRBP	5.033283208890076	5.182898054668488	37.2508096222235	0.08565220905631131	0.07431224997609151	0.005727982002777518	0.9726637366790812	0.982453034786954	0.994180659546559	110	5	67	60	20	33	42	43
SLC14A1	0.9803561485288838	1.9858835825738217	2.2729018426470304	-0.018868540485511325	0.3008319322440875	0.005737347652802416	0.9998347940238835	0.9751943308772618	0.9852350793780235	4	0	9	4	0	0	6	3
ATP6V0D1	5.567310693422174	5.72032210635887	55.76633496784035	0.20194642968508927	0.08220944096862712	0.005738320373944307	0.9297487052873983	0.982083854797053	0.9939993755538546	90	40	113	90	8	61	49	62
RP11-2B6.2	1.5212651879869084	2.252758173993052	3.319153356215129	0.2885557699064492	0.26046646304108073	0.005743301263030054	0.9518651479598704	0.9751943308772618	0.9881564753378228	3	0	12	4	2	3	1	8
EFS	3.2517956124659055	3.7030303315592366	12.147142439709695	-0.24876086089368907	0.12306306334218041	0.0057565089295914945	0.9518651479598704	0.982509224364865	0.990542399310461	42	1	13	22	7	15	20	3
RAB15	4.36455087417831	4.6183266207325	24.441085446958844	0.10519361855039383	0.08694902917793464	0.005761314301755257	0.9727776249462647	0.9827944233360043	0.9926873515461185	64	11	54	44	2	17	25	38
SLC25A14	0.42487518310152844	1.6492986602333797	1.4949896114299897	0.38111605193973425	0.42485592940829703	0.005762198682042392	0.947182450643712	0.9664878955165255	NA	6	0	0	5	0	4	0	2
TSPYL4	4.329742588578137	4.447438643665294	21.787810154565133	0.061494783574104046	0.07909244417371739	0.005786422029318561	0.97958151368102	0.982083854797053	0.994180659546559	52	10	30	47	6	17	27	25
SETD1B	6.058171319635771	6.224714318906941	78.35513461575347	0.024459651741828913	0.06942603440106541	0.005791460472143515	0.9946353317695286	0.9840861014779045	0.993707251700962	263	17	171	137	17	60	58	137
IFT140	4.286515529790799	4.564304057466287	23.10606601934389	0.027872996043308163	0.08361441786811759	0.005806873398702402	0.9947474496966591	0.9840861014779045	0.991307880293085	85	4	52	37	4	15	34	27
TP53TG1	1.5043626163448263	2.174173488062425	3.064047846080893	-0.34252670044075395	0.24170297035650345	0.005810359601804256	0.9404721909670108	0.9764854726589066	0.9881564753378228	8	1	4	6	1	0	6	5
ARL16	3.6864621098091535	3.8921319649149737	14.291494958946354	-0.09559211928438506	0.10568535588529211	0.005828645405698987	0.9756107188843495	0.9819949653406532	0.991307880293085	39	6	26	18	5	20	6	19
COA7	3.681498550552213	3.8734699984799175	14.554663779111898	-0.02224239006884435	0.10032179002194606	0.005833559461494717	0.9955655877374917	0.9822100525291187	0.9905903965004156	32	8	14	21	8	12	25	7
FCRL5	2.1214911728640535	3.499451209478362	9.81341125779896	1.6215071506639527	0.5348099606587493	0.00584085790577633	0.7501638318792797	0.9459701571797834	0.9805113318062448	0	1	26	38	0	2	10	30
CCHCR1	3.544517374117443	3.7788703754561674	13.006937077836247	0.2422657850700562	0.11023864150648172	0.005853344865354559	0.9391952952978686	0.982083854797053	0.9905903965004156	46	4	24	8	6	12	12	18
IDH2	4.834582982005383	5.217809085988274	38.81454094868058	0.45087303414840385	0.12117610051259271	0.005858531284349466	0.8743594995121101	0.9819633406359386	0.9905903965004156	130	31	25	60	2	41	47	33
GHITM	6.042568409747762	6.0950093354675685	73.0399794671898	0.13264709835208352	0.05697804090942771	0.005860066526453986	0.9415176067371352	0.9828025435914152	0.9955630945747783	140	32	74	126	48	78	71	72
TBKBP1	3.9097771868589475	4.214290398232304	17.645907670025927	0.09218180727368289	0.09448335935001513	0.005862896615197409	0.9766130720198013	0.9828025435914152	0.9912306762380273	73	3	36	25	3	15	24	19
TSPAN17	4.426335414217667	4.601023378031249	24.492634569348596	0.03512899031327259	0.08486149041501337	0.005865565651203624	0.9910758532894405	0.9822100525291187	0.9926873515461185	53	14	34	53	5	13	22	45
HNRNPCP2	3.8553745015525607	4.076379128663485	17.043438768258763	0.4430787466328567	0.11750494297122414	0.00587994187266039	0.8645408183334109	0.9814550133255945	0.9905903965004156	12	5	19	39	15	18	19	15
FAM86C2P	0.9984048871957807	1.9322436122001463	2.126270984884238	0.4531200299328891	0.27524563455424833	0.005880930458827954	0.9229891174980934	0.9764854726589066	0.9852350793780235	10	0	1	6	0	3	4	1
NOMO2	3.9843917433084277	4.135989864790147	17.11280362901494	0.02132787663273205	0.09428158030416219	0.005895294704257022	0.9947474496966591	0.9816392215112903	0.9926873515461185	49	4	28	28	8	17	22	15
GCNT7	0.5007487839829228	1.5606662790029224	1.4649382932240664	0.22101040903285832	0.531745799176781	0.005895654989175244	0.9698173588136703	0.9517717534510223	NA	1	1	1	5	0	0	1	5
HUNK	1.37321211659473	2.0253461583137278	2.570271134141589	0.3648381858399722	0.25886730588497825	0.005897363647166292	0.9316869440648302	0.9750863435314763	0.9881564753378228	3	1	5	8	0	3	4	2
ZNF711	1.0768051406883636	1.9590538446577128	2.353912214445456	0.7329448043463915	0.33593953999413817	0.005911731550482176	0.8550880548546386	0.969555288863637	0.9852350793780235	1	0	11	2	1	1	3	5
CFP	2.8049352485317494	3.1978845929725876	8.67449331403402	0.09766876370357111	0.17764630612796561	0.0059145807170991405	0.9815019850780279	0.9785057231886282	0.9900688364323167	22	3	5	8	8	16	3	7
HLA-DMB	5.532220772345593	5.924365084079369	66.47432819154751	1.1336546932549745	0.21136396215825476	0.005924150906429976	0.5981107259991526	0.9703637911577443	0.990542399310461	37	78	71	22	31	52	79	80
XKR8	2.2921603934759722	2.774296910388415	5.565942689605573	0.24965367067657798	0.17748910175550173	0.005929405800864077	0.9521219607465171	0.9791478053836911	0.9900688364323167	11	1	3	18	3	2	9	8
PIF1	0.7000794157477348	1.8909484302519297	2.0049242560631515	0.6461928641333144	0.3451412609146654	0.005930032051014435	0.9014035249791078	0.9736658785833465	0.9819992286660378	11	0	0	5	0	1	6	1
SNORA79	4.111845780304663	4.517979509512464	24.93556164403589	1.3157365577665188	0.26797164925668737	0.005936087090781009	0.5530455249730968	0.9623337538152712	0.9900688364323167	11	25	11	15	20	20	27	31
SCAND1	2.6418517827308294	3.078840283123266	7.502103253411817	0.20284661315943284	0.1652364031623255	0.005941575896258208	0.964585368293182	0.9802779061621221	0.9900688364323167	23	5	3	13	2	2	11	12
MRPL35	4.378003544077146	4.502394848733701	22.98868399873893	0.19565025601402652	0.07934212172066607	0.005942736895076168	0.9391952952978686	0.9824707737826418	0.9926873515461185	74	11	20	29	11	18	26	28
DBR1	3.141194643696988	3.339898703656597	9.461817741267287	0.05162231992152723	0.10064072960576992	0.005949487206629494	0.9883412599536142	0.9827944233360043	0.9905903965004156	19	5	12	14	5	8	5	17
KIF3C	3.2204529016928256	3.5136628983923868	10.735899572742802	0.2922369205887686	0.13058976537080308	0.0059551371083600545	0.9356923045890203	0.9814550133255945	0.9905903965004156	22	4	28	5	6	5	14	16
CHL1	3.97402062976557	4.270016806787308	18.903617615315664	0.34331561455111526	0.10804219265567779	0.005968019277921105	0.9034088071097088	0.982083854797053	0.9905903965004156	18	2	63	32	10	17	21	23
SF3A2	5.076049754338684	5.200377961630563	37.61146465534205	0.03268196090635351	0.077787591679331	0.005968415445952367	0.9899643339244123	0.982083854797053	0.994180659546559	109	12	55	87	9	41	33	45
ZNF91	6.434079067633732	6.494855052094461	96.00925559186838	0.006445261318570086	0.06066709974299475	0.005968768631717489	0.9998347940238835	0.9822100525291187	0.9955630945747783	192	40	171	207	30	64	138	98
SIPA1	5.19013619047472	5.449976455050163	44.657623763221245	0.0905908808260503	0.07771736455208063	0.005972688390349468	0.9756107188843495	0.9849642235670281	0.991307880293085	146	9	127	64	6	33	40	74
ARL6IP4	1.2279675456604207	1.9825014756924189	2.3550647070090607	0.2308552951526747	0.28407990628767366	0.005976134780940457	0.9613161219454333	0.9726730263218574	0.9865034746665438	10	0	4	2	1	2	1	6
FAHD1	3.185145611435317	3.7716216224218937	12.49691637025854	0.621420199322575	0.13208507102150044	0.006002966042165318	0.8625734803499617	0.9827944233360043	0.9900688364323167	33	1	3	52	4	9	19	14
TMED4	5.651402086524962	5.717424979977907	55.24784957646702	0.04200201244539854	0.06752447439327605	0.006004622248717531	0.9836564915138112	0.9819891485752789	0.9955262211088176	108	25	92	123	16	60	57	53
ZSCAN2	1.47763327887313	2.116787633142326	2.7786780217071434	0.30790925285777637	0.2435687878391224	0.0060060018353356405	0.9396884768703159	0.9751943308772618	0.9881564753378228	10	1	6	3	0	2	5	3
RP11-535M15.1	-0.09361215378751071	1.3615033312114766	0.9083181970396176	0.23787659009632153	0.8413753127154673	0.006009693047415382	0.9699355656216785	0.9271155617106602	NA	5	0	1	0	0	0	0	5
RP4-569M23.5	1.5502270600524102	2.347179443381711	3.5691782571659796	-0.10038762345201248	0.2417481519699448	0.006023401864827648	0.9854473851978847	0.9778693566588504	0.987778083535131	5	0	6	13	1	9	1	2
LARS	6.908024569030542	6.967386933212059	133.95567083846862	0.047190315722341905	0.061213259267210766	0.0060248955416630605	0.9804282836280734	0.9822100525291187	0.9955630945747783	317	35	181	262	78	152	97	164
FAM46A	5.622172556037159	5.703859400436257	54.39849869785593	0.051250386726557705	0.0695882163847224	0.006032643342562994	0.9799297901905298	0.9819949653406532	0.9954011872951135	106	17	93	140	18	47	49	77
SNHG22	6.472753029697858	6.5708399071267145	101.47201031963314	0.07673254378397926	0.07375658751503712	0.0060416447373643	0.9733412737245714	0.982083854797053	0.994180659546559	133	32	269	155	51	56	103	168
CBLN3	0.60911658164308	1.6442304921921693	1.4700935217700195	0.8869398775086789	0.39082801033036574	0.00604389401195118	0.8198994038129492	0.965199662996209	NA	6	0	5	0	0	2	2	2
MOXD1	5.33186032004086	5.524774323932991	48.45628063997282	0.39971507187456795	0.09893653622974403	0.00604717137285364	0.856763651649975	0.9816392215112903	0.991307880293085	174	13	40	34	38	42	47	64
ANKRD9	3.8309627400187845	4.089280805966744	16.42928737011834	-0.01410674680738798	0.11000870844585953	0.006055740147340337	0.998336695863059	0.9819949653406532	0.9905903965004156	24	4	26	48	7	12	8	35
OFD1	5.461580954208883	5.590711803389225	49.827798990806194	0.030002083333573935	0.07254555994233157	0.006066082439166045	0.9910758532894405	0.9822100525291187	0.994180659546559	132	13	101	112	11	39	63	57
NAA60	2.640604365653267	3.0153605209119965	6.682174177172454	0.13834668974347158	0.15221595712061617	0.006069376159151322	0.9698173588136703	0.9791478053836911	0.990542399310461	23	2	14	9	1	4	9	10
RBBP9	3.829145333426801	4.128133423180768	18.23365659700473	0.6856314784398299	0.17084956642233556	0.0060750052885572255	0.7635871096892785	0.9764854726589066	0.990542399310461	29	21	23	8	4	17	18	21
RP11-274A11.4	2.5885164231626026	3.0914341719358966	7.668323815735073	-0.3267472751009285	0.1892147863431267	0.006075374901442388	0.9391952952978686	0.9782569264691772	0.9900688364323167	10	5	18	9	2	1	19	5
MAPKAPK3	4.504508424966147	4.9574469565212995	30.875204897768974	0.2686274341804699	0.0908518580241913	0.006091239485922645	0.9391952952978686	0.9859337915052124	0.990542399310461	91	6	27	120	2	20	30	54
RSBN1L	5.561032990347624	5.615986351814817	51.706529687037026	0.06473495469583437	0.05973154428625452	0.0061089862837883785	0.9747354049118714	0.982453034786954	0.9954144487353841	101	25	106	66	22	35	67	59
ZBED4	4.502254678723126	4.768015618668632	27.082785249233087	-0.08109631907722493	0.0865569669528895	0.006112099432411935	0.979402377625203	0.9832173494746805	0.991307880293085	90	4	40	61	9	10	34	47
TMTC2	4.540492786684014	4.650525374854504	25.744417255218707	0.17971669897559758	0.07340290854322759	0.006128982900782988	0.9365175561590083	0.9827944233360043	0.9928057668653939	44	7	53	30	19	21	28	31
C16orf91	1.3765967737091729	2.211899950384831	3.2289957357732226	0.5299695180466765	0.2866014305376083	0.0061683423397614805	0.9242922310703571	0.9751943308772618	0.9860647953086276	10	1	0	9	1	4	6	1
RIPK4	1.5712201397166692	2.187434592245115	2.987902228946637	0.30497093513984946	0.24037172360045717	0.006170494565779977	0.9395913364193762	0.9751943308772618	0.9881564753378228	6	1	5	9	0	2	3	6
THSD1	3.5551080525891647	3.870239288112244	13.724492930816325	0.11956634823047113	0.1125042636148523	0.0061758998404320385	0.9720600713142783	0.982083854797053	0.9905903965004156	31	6	30	29	1	9	13	24
SMOC2	3.221095116901611	3.6723633040048353	11.748314599862862	0.35183406329571815	0.1468957471425925	0.006183219783881645	0.9190219502175779	0.9808683833420474	0.9900688364323167	22	5	45	8	1	9	8	23
EDEM3	6.835604197911459	6.849571507305788	123.79448367860964	0.05244094856353253	0.045997808771930535	0.006186632727325662	0.9734875592391871	0.9828025435914152	0.9961058185126923	250	54	190	209	62	116	126	137
TMCO4	3.662915963496572	3.845341489601463	14.072785367108212	0.13338069739537797	0.09385089391985384	0.006188740180039449	0.9640676221027934	0.982509224364865	0.9905903965004156	33	10	21	16	4	8	13	24
SYT7	1.399663905908353	2.510178681210367	3.9951744383054577	1.3374614698429286	0.2672157710335282	0.006190279592224959	0.7139340135140445	0.9780100895326064	0.9852350793780235	3	0	1	26	0	4	5	6
CPTP	2.4598131098838585	3.241539064039394	7.725864864313604	0.5478415673574373	0.14203767491363375	0.0062005166131509845	0.8926354438063467	0.9828025435914152	0.9900688364323167	32	0	13	21	0	9	8	10
SARNP	2.7228737501482883	3.011684058416895	7.165701783170691	0.14003246812407263	0.1397948537199244	0.006217318087538124	0.9706715888708973	0.9811977206084834	0.9900688364323167	7	3	13	14	4	3	12	8
GLMP	3.9457079447712555	4.2723896858949955	20.31141714822926	0.8886424137869025	0.18987047952406733	0.006220741222222636	0.7329738525129025	0.9735319208264275	0.9902685058063424	34	9	5	18	23	17	23	23
MICU3	2.1899212755977677	2.843834480374012	5.48079903703759	0.3535365546836986	0.1748808692043819	0.006221961795684491	0.9330379466693071	0.9808683833420474	0.9900688364323167	27	0	7	10	1	3	7	10
KLHDC8B	2.2847370126112687	2.7856116582455672	5.713460081999366	0.30055212651673696	0.1706532208280941	0.00623095745441844	0.9395661908307811	0.9807050762360541	0.9900688364323167	15	0	9	7	5	3	9	7
AL136419.6	1.6072528960843162	2.277675968331631	3.2336866276304796	0.16605346167835786	0.23602054141805523	0.006231873499751899	0.9720341563248318	0.9764854726589066	0.9881564753378228	11	0	8	4	1	1	6	5
DUS4L	1.5921636628610558	2.2529944568137408	3.74354961031621	0.3712296465784995	0.2946767118177849	0.006233586934125224	0.935183580532787	0.9726388440293208	0.986611169082293	4	0	4	5	5	2	8	2
C12orf57	2.628713379942911	3.331501817538857	8.517835168802907	0.07688955177708268	0.14299344006314865	0.006239673721518342	0.9883412599536142	0.9827944233360043	0.9900688364323167	35	1	17	17	0	17	5	6
AKR1B1	5.097373718881611	5.261329521623278	40.660419851202796	0.2974949305715943	0.10744507563829321	0.006248518006575016	0.8919103005045582	0.9791478053836911	0.991307880293085	74	12	55	32	40	53	30	40
C19orf24	1.9974369491986903	2.8325941257641136	5.425297407257347	0.6085833142519828	0.2004602515454329	0.00625535924695052	0.8870181478592534	0.9804916219981783	0.9881564753378228	32	1	2	10	0	5	3	12
PCID2	4.8309206947943935	4.952127263753424	31.37882100682639	0.011453648030999145	0.08651017106176806	0.006256024097770065	0.9975090205889501	0.9802779061621221	0.9933217243640388	74	7	68	62	11	36	30	33
GCOM1	2.0007556972687053	2.7759987811474653	5.524784249517118	-0.6445552433533065	0.21685428424410544	0.006261415176364319	0.898678498456305	0.9791478053836911	0.9881564753378228	24	2	8	4	1	8	10	0
RALGAPA1P	1.724086491128017	2.3025377760413015	3.5237758427578854	-0.259496403188238	0.23682122677730855	0.006282526005343133	0.9518651479598704	0.9751943308772618	0.9881564753378228	7	1	7	7	1	2	9	1
NAPRT	2.4971477159689095	3.5055806396984353	9.597415561647972	0.3032736436861749	0.16372486304465733	0.006282840251105791	0.9563195525242772	0.982297977876374	0.9881564753378228	44	0	27	12	0	2	10	24
CYP1B1-AS1	0.7304732884356404	1.8002463951200702	2.111495537686655	0.5148257459049326	0.5109209363170796	0.0062881296925745905	0.9318455753631109	0.9542752120020654	0.9819992286660378	3	0	6	0	2	0	5	3
DLEU2	3.4624999366757243	3.7690350523929483	12.883803148725248	0.36605210718562553	0.12890727500265803	0.0063058325893789536	0.908877236515708	0.9808683833420474	0.990542399310461	9	2	31	33	7	13	10	19
AC073046.25	2.000704751048969	2.5372752531746987	4.295437416071601	0.4221113371441388	0.2100366571592734	0.0063090015305996925	0.908877236515708	0.9764854726589066	0.9883516957657007	22	1	5	3	1	5	4	6
NENF	3.7818344446087506	4.005049192904657	16.160726581465553	0.3011625399158224	0.11291413257500789	0.006313888203412295	0.907234937002992	0.9819633406359386	0.9905903965004156	31	15	24	16	3	11	14	26
AGPAT4	3.272906014719932	3.609968957959533	10.968400478095758	0.0763393217818485	0.12918522450697717	0.0063190700149259324	0.9815019850780279	0.9804916219981783	0.9905903965004156	34	1	21	24	3	14	12	10
POC5	3.0540769971157458	3.2846654986716457	8.934968627063999	0.16293709802003215	0.12477453953636691	0.006321997768131892	0.9611695493883439	0.9814550133255945	0.990542399310461	15	4	8	23	4	8	13	7
NME3	1.7327791077846517	2.5176426915876897	3.971503595427743	0.3268453251649889	0.21697713215066797	0.006322406482102683	0.941663704794914	0.9782569264691772	0.9881564753378228	12	0	12	8	0	4	2	9
POMGNT1	4.411190081720211	4.684948777065268	25.39406205262057	0.1078574984594915	0.08784862601460453	0.00632310953113381	0.9720341563248318	0.9827944233360043	0.991307880293085	95	2	45	45	9	21	30	32
AKAP10	5.775717475554294	5.847567679118574	60.85743238267866	0.03071785787063968	0.06697313855142237	0.006333527617109056	0.989721705359734	0.982083854797053	0.994180659546559	95	27	130	103	25	32	73	89
FCGR1A	1.8942503514405322	2.776236034457444	6.075084037756087	0.5657838512759118	0.3286513343690363	0.006343966246259656	0.9176826756622983	0.9705704810899968	0.9862201563789315	1	6	14	9	0	11	7	1
STMN3	3.585668809422228	3.7721607604273024	13.06561822972875	0.15892377603672014	0.10292659687956905	0.006346529222936833	0.9550257734900612	0.982083854797053	0.9905903965004156	42	7	13	19	4	9	15	18
PSTPIP1	3.9945466556703195	4.449526043808058	21.354139155104587	0.518597797146777	0.12355266438975762	0.006348069657715537	0.8874683772681735	0.9822100525291187	0.9900688364323167	81	6	64	5	4	13	24	35
GEMIN4	3.094739560241427	3.472020503838426	9.69210560260953	0.16351647018873997	0.13546763323804134	0.006388323227225564	0.9615670951264879	0.9804916219981783	0.990542399310461	38	1	18	17	2	10	9	14
PSMA6	4.832390689279403	5.015773620633902	34.29049719032988	0.10185585635924325	0.12531431491177608	0.006389059601747108	0.9730154560354022	0.9778542486779073	0.9905903965004156	45	19	36	44	26	53	13	37
RP5-1014D13.2	3.92164923183229	4.069808126660267	16.79348502575803	0.2473217800974708	0.09751189541411177	0.006390463134097331	0.9292618210581545	0.982083854797053	0.9905903965004156	15	9	34	29	8	18	12	22
DDX31	3.3236287633063775	3.7289358916811497	12.153065797236282	0.32540141258768823	0.12653681558890575	0.006428209388539374	0.9252029564593539	0.982083854797053	0.990206179694574	48	1	7	30	5	14	12	14
ZFP30	3.809333364091353	3.990779708160507	15.598199870428301	0.1837579811818677	0.10200312705409648	0.006435496049685399	0.9459834469469967	0.9820803436337098	0.9905903965004156	18	9	27	37	4	12	22	15
RP3-395M20.8	2.3797060504117966	2.9735170887166826	6.324734017754123	0.14130278759871961	0.1758050238133041	0.006435634990098438	0.9756107188843495	0.9802779061621221	0.9887614540848269	27	1	4	16	1	3	14	5
CTD-2600H12.2	2.361077043627834	2.725747978804202	5.656466880444129	0.10718725739476748	0.17746014360987147	0.006438586308733525	0.979402377625203	0.9782569264691772	0.9900688364323167	13	4	4	9	2	7	2	9
PPP2R3B	2.9207431804103936	3.2298263047949836	8.338483390875947	0.16103282833307023	0.14171343147067264	0.006438653631696914	0.9647474930463096	0.9802779061621221	0.9900688364323167	30	2	9	9	5	5	7	16
DIEXF	4.739553537709111	4.881316077989217	30.146499574249503	0.07421680969573485	0.08770379013498705	0.0064542983763549115	0.9785931199476093	0.9819891485752789	0.991307880293085	63	12	28	77	13	21	21	56
RP11-705C15.2	3.062473826840163	3.4333376796120856	10.501907437884904	0.6678681881740252	0.18830755480953665	0.006460474452740814	0.8102046936942913	0.9764854726589066	0.9900688364323167	8	10	27	6	2	8	14	11
CSTF2	3.1263006518593097	3.455707001429265	10.103324271593417	0.13515672590917696	0.1385972004274473	0.006463921051684972	0.9720341563248318	0.9807341735871417	0.9900688364323167	27	2	7	21	7	4	10	20
UMAD1	4.344714010319742	4.506779243371853	23.521490418402728	0.18858339605198443	0.10360265019435784	0.006464286573615623	0.9436958058036748	0.9811977206084834	0.9905903965004156	28	11	37	29	18	9	27	39
NUDC	6.777139050582104	6.8768158719660635	125.30359327888583	0.13013830134559826	0.0690629932296202	0.006467312328903999	0.9495006025247426	0.9822100525291187	0.9939064708268109	342	22	152	276	70	125	109	158
BAMBI	2.442152589789566	2.9692190336974362	7.745456421532014	1.2407402326571895	0.31802457839156956	0.006473553873061557	0.7048308314400301	0.9639838599603716	0.9881564753378228	2	3	3	8	11	7	8	9
PPAPDC1B	4.306480129455843	4.420500706293345	21.52728750900847	-0.01318120744342412	0.0827672654281745	0.006479558754807764	0.9971642835855048	0.982083854797053	0.9917941995630681	41	9	34	43	9	16	34	17
SLC25A6	7.52458398428923	7.5668375034154955	204.7044585889932	0.12081910971250509	0.05992012644602699	0.006489153773380173	0.9416769295050555	0.9822100525291187	0.9950032374614144	571	96	223	253	110	157	227	254
PRR11	2.4673428860121427	3.0831641573039885	7.975230443315718	1.1369284414023424	0.2511058666272745	0.006489163015266015	0.7903090914141422	0.9739359439229848	0.9881564753378228	13	4	0	14	7	5	8	13
FAM149A	2.2154953936132706	2.8078471244863894	5.720422976038266	0.4438835695032003	0.20245874048185064	0.006492197439615443	0.9119863034031777	0.9780100895326064	0.9887614540848269	11	3	20	4	0	6	9	4
LOXL4	1.8575245831521472	2.5573706352287244	4.642208949976551	-0.5213380883604043	0.2711550009047492	0.006492732579606039	0.9125588540739752	0.9726730263218574	0.9881564753378228	6	2	12	5	2	0	3	14
ELMOD3	3.849530843451062	4.230224019485144	17.813738001918832	0.11590743382414359	0.10588483537138023	0.006496144965937904	0.9740206103969161	0.9822100525291187	0.9905903965004156	52	4	39	43	1	16	14	30
COX7A1	1.108247486562859	2.2075474160148283	2.9228755497885475	1.0413751638200668	0.3116118384115904	0.006497385318501181	0.8031244277423474	0.9751943308772618	0.9819992286660378	12	0	11	0	0	4	5	2
SZT2	6.124922852936475	6.386892822221714	87.68575322175332	0.1690340636525955	0.08085923254773772	0.006498986009870501	0.9535700580809198	0.9840861014779045	0.9905903965004156	321	17	195	169	9	59	97	130
ALG11	3.9056945908645275	4.018681598455501	16.333497005677163	0.19013103653157873	0.08173588518771607	0.006501118814218624	0.9395661908307811	0.9828025435914152	0.9905903965004156	22	8	21	27	11	19	14	16
TMEM132A	3.376194677742576	3.6639604909972943	11.662503273937629	-0.07595786701667735	0.12652811318526772	0.006502265444474925	0.9815019850780279	0.9803576653181434	0.9905903965004156	34	2	22	19	5	12	5	22
PDSS2	3.393504639743783	3.831201344745661	13.3375970445472	-0.03856266656551321	0.13870022447503944	0.0065305098760168635	0.9947474496966591	0.9816392215112903	0.9900688364323167	55	5	8	25	3	3	26	16
STRBP	4.105015558726019	4.245417507850139	19.00025312366196	0.178773613865716	0.08854449894585587	0.006544898098968437	0.9402025992675348	0.982083854797053	0.991307880293085	30	12	43	25	5	14	20	26
RNU6ATAC	2.435861130345798	3.158794798517602	9.205315059974867	1.731108232236032	0.4004896347960343	0.00655345434660904	0.6540367972382416	0.9572554547896504	0.986611169082293	6	9	0	6	8	8	11	10
CHERP	5.0724781590457075	5.268928189903626	39.22158107438405	-0.011881286822801389	0.0837599483715676	0.006571178076164703	0.998075491014771	0.9822100525291187	0.991307880293085	115	8	87	81	8	38	26	64
MGAT3	1.6340201279384137	2.214038464909119	3.239158594109465	0.4232897201667141	0.2647853903565208	0.00657136486809161	0.9172636276224087	0.9726730263218574	0.986611169082293	9	1	9	1	1	5	3	3
HRC	1.7687972685223181	2.390931506285093	4.092654687043553	0.10171563456503327	0.2543656620311645	0.006572026996843279	0.9844750694881282	0.9751943308772618	0.9877876093569338	6	0	8	5	4	6	6	1
ZNF107	4.383220838878187	4.510812915009374	22.910743343567198	0.135909159052043	0.08915664886390638	0.006574120351377242	0.9540190219349358	0.9813734920828376	0.991307880293085	33	11	54	43	6	19	23	31
ZNF254	5.039892560280267	5.1518697671118225	36.73955517356995	0.12295817808118595	0.08203914318150458	0.00657599952804431	0.958705985318766	0.9816392215112903	0.9920924737454228	44	15	86	79	12	27	49	40
CENPN	1.2666605919643619	2.234723690784406	3.5003502221775773	0.8561787103917659	0.42213674256892825	0.0065765714316193356	0.8663719932896056	0.9609826692171735	0.9824080596577094	14	2	1	0	2	1	2	10
SNAP29	5.592158489988627	5.716522145762436	56.48056548661371	0.28729730002015796	0.1009631109050949	0.006583058224065249	0.8805587083898488	0.9785853838341247	0.991307880293085	99	49	54	64	22	62	64	44
ASAH1	8.095901190546705	8.427311160366534	376.4028950838598	0.6876255921972233	0.15730566391161588	0.006587054070053908	0.7690633978092595	0.9764854726589066	0.990542399310461	194	238	268	271	396	489	282	403
C1D	2.7147302910633404	3.1004026017776165	7.921287485934782	0.39093373264781306	0.18685747177181142	0.006590153863722599	0.9137035306191231	0.9772061673428986	0.9900688364323167	7	7	6	19	2	3	8	15
SDC2	5.944420970619308	6.065798041612716	72.4471237513614	0.37119833892863124	0.10432994399911442	0.006596911984102789	0.8301733054292204	0.9778693566588504	0.991307880293085	90	55	71	77	46	46	91	89
ZMAT5	2.3499058977394567	2.752504954484894	5.397125168615156	0.2628257824408926	0.1849293019666524	0.0065975799416031706	0.9408644316912446	0.9766729148246375	0.9900688364323167	15	2	4	15	1	7	5	6
PTPRU	4.538054261844802	4.783215940386405	27.302105752724646	0.08306429403893806	0.0889374172978615	0.006598016451639195	0.9770805696919939	0.982453034786954	0.9905903965004156	91	5	36	75	5	30	28	30
MRPL39	3.4736134146049418	3.671356322235401	12.139848059625844	0.05535835799258632	0.11259553978948084	0.006599236899182762	0.9874778279337881	0.9814550133255945	0.9905903965004156	25	3	15	24	8	16	7	15
CHPF2	5.224961118039564	5.396042592952842	43.66780152656556	0.08359836730948225	0.08629942895337318	0.0066007394899678	0.9762570621042971	0.982083854797053	0.991307880293085	137	21	39	93	10	21	56	65
PSPC1	5.239469606082512	5.521207058255474	47.00551015370671	0.13854039812926258	0.08001275275525516	0.0066012330056302295	0.9640676221027934	0.9840861014779045	0.9905903965004156	165	3	88	102	14	43	48	61
TCF20	6.453870497721992	6.542834265086107	98.71861533607134	0.042646031367029276	0.06810148122830682	0.006619955569177448	0.9845304943506874	0.982083854797053	0.9939122035786132	264	27	209	196	26	70	127	116
CDADC1	3.380926786115931	3.6770269688011683	12.322205896342846	0.21365107296453348	0.13698909994213312	0.006621129835218722	0.9474476670874429	0.9802779061621221	0.9900688364323167	26	2	9	24	11	15	6	18
LGALS3	6.666070167602536	6.788992771988746	119.41446574889811	0.2138187720229125	0.09534896269510805	0.006636827456007506	0.9157481892908538	0.9791478053836911	0.991307880293085	212	42	113	145	110	157	106	97
RTEL1	1.2867274035150214	2.2521515806845	3.0655037052208107	0.11969519801533565	0.27512882214019313	0.006647494855178715	0.9825923372909041	0.9764854726589066	0.9824080596577094	16	0	6	3	0	8	1	2
RP11-701H24.5	1.5697539781439058	2.1498360812378827	3.718950352177779	0.6287028416155205	0.36757902565781664	0.006649919002930692	0.8665653373176455	0.9619041410246482	0.9846353216276024	3	5	2	3	1	6	2	3
SNX22	3.363345811971576	3.6013297277607617	12.102418824274356	0.3259834916717016	0.13675763556893564	0.006650260218154161	0.9091866015336373	0.9802779061621221	0.9900688364323167	17	12	18	11	3	15	12	9
LILRB1	3.9483490700796446	4.471957112190786	22.796608601646206	0.30482793296051425	0.1999922713297177	0.0066616917275196105	0.9393034835648173	0.9749592937236112	0.9900688364323167	38	22	47	17	1	5	37	34
MTX1	3.386136603528777	3.7421237459835917	12.7979601166254	0.5153704723564916	0.14794381584380564	0.006671296088498356	0.8591330325102873	0.9793338659247639	0.9900688364323167	19	8	6	44	2	13	14	14
RP11-87H9.4	2.7793580335806904	3.135369157568903	7.715500790921131	0.32638787295655014	0.16035362010682658	0.006690450665830498	0.9228774126148874	0.9785853838341247	0.9900688364323167	8	4	12	24	1	8	10	7
NRG3	0.6034805954520128	1.6946875580740735	1.5630709585760851	0.3082616409154211	0.480867725047787	0.006692698294015539	0.9535700580809198	0.9562608505314724	NA	3	0	7	1	0	0	2	5
LINC01422	0.9377265337995003	1.8641389162426705	1.9851159111848848	0.6813271411280302	0.3675736077909366	0.006697130958688459	0.8647533956501697	0.9646291190824786	0.9819992286660378	1	0	6	7	0	1	4	3
PWWP2A	4.490744644763134	4.657373726561973	25.423745636821273	0.07230228509011062	0.09355809107888205	0.006700112671022177	0.9789887216469142	0.9816392215112903	0.9911997960256431	59	6	64	27	13	13	31	39
RP11-53B2.2	3.795621832737423	3.959547819308589	15.098177957776949	0.08724553105143329	0.09906255388936223	0.006709556070729334	0.9756107188843495	0.9819633406359386	0.9905903965004156	22	7	30	31	5	8	18	23
PSEN1	6.7543961133369965	6.801832379676658	120.436859790783	0.1618343271788518	0.06510368000671314	0.006712037838944539	0.9247334372179271	0.9819891485752789	0.994180659546559	148	69	172	193	69	122	125	119
ZNF674	2.6037583054760374	2.938294982957043	6.754974051183787	0.21040037558173616	0.16740741956412947	0.006717034940076137	0.9531880190895792	0.9782569264691772	0.9900688364323167	8	5	13	12	1	10	5	6
HAL	1.6467797015459373	2.5042919777499564	3.9707965591811583	0.717978221657096	0.25468110138655725	0.006719919616530604	0.8440622231897299	0.9764854726589066	0.9860802660642118	4	0	19	7	0	4	3	8
RP11-574K11.24	1.25998604819149	2.0586596953025462	2.619093296395932	0.5958880863283599	0.3288837316601789	0.006724742760113691	0.8911798786483671	0.9668958274330886	0.982573282682392	1	0	6	9	1	1	4	5
TMEM203	2.251225210284987	2.8653302374033984	5.753203393823972	0.32115903409167673	0.2039569528827296	0.0067263928114372346	0.9396884768703159	0.9777181721740351	0.9881564753378228	14	1	3	23	1	2	7	12
RAP2C-AS1	1.8463781935606807	2.3658364499194464	4.323139043324144	0.3544208923511876	0.28339513119999754	0.006726630210565964	0.9395661908307811	0.9710344330617244	0.9862201563789315	7	3	1	6	3	8	2	3
RP11-226M10.3	1.425858713518196	2.3186250077344916	3.4164175819224107	0.730074834248959	0.3080596250906521	0.006737486712416207	0.8645408183334109	0.9726730263218574	0.9837187057565651	1	0	5	16	1	1	6	6
CLEC4D	1.406572958010905	2.155034427304515	3.0811300704300004	0.5164525551487206	0.3330601468721382	0.00673903633543929	0.9119863034031777	0.965199662996209	0.9837187057565651	1	1	12	3	1	1	7	3
TMED3	4.754714881271995	4.8799543180357166	30.162234215152438	0.1803125328227441	0.08594268492436398	0.006753444237560885	0.9391952952978686	0.9816392215112903	0.991307880293085	62	15	27	81	9	28	30	37
NDUFA13	3.9708892105618174	4.108421623971215	17.142503965305966	0.021435078470368785	0.09876426625145426	0.006764076165827724	0.9949440772324171	0.9814550133255945	0.9905903965004156	45	8	19	26	8	24	15	13
CAPN9	0.6849901825244744	1.719200851813801	2.1815625115911086	0.33026155137712954	0.6097632628786379	0.0067655723514998545	0.9605494101348331	0.9459721844814785	0.9772941683248387	5	2	1	0	1	5	2	0
HIST1H2AC	6.139267361884865	6.277736512721977	82.39228018034483	0.2492964328930136	0.0846630125077737	0.006771606893494634	0.9055131329672115	0.9819633406359386	0.991307880293085	97	18	99	250	51	63	94	104
FIBP	3.1410170094678365	3.7251345098399713	11.853314255006222	-0.2875479035664221	0.1443492772335996	0.0067721665793232045	0.9462136041268239	0.982083854797053	0.9900688364323167	43	1	18	30	2	15	2	24
PMS2	2.9824025259583458	3.3346546857921897	8.765013394403331	0.10802093676273494	0.14606822369059932	0.006776309983684311	0.9756107188843495	0.9791478053836911	0.9900688364323167	31	1	17	13	3	5	13	12
ADAM22	1.8223284834308542	2.3961920044441687	4.5057743547239415	0.7745722676175404	0.31835699833773123	0.006781496770157305	0.8280402415602737	0.965199662996209	0.9860647953086276	4	1	7	1	6	4	7	3
MAD2L1BP	2.017378177958682	2.436814747899923	4.279362380039165	0.23178546545168105	0.22043861352138902	0.00678201075345897	0.9531880190895792	0.9751943308772618	0.9881564753378228	5	3	10	5	1	5	2	7
DTWD2	1.6480960349824585	2.266875915483068	3.397523513181818	0.11525529330992444	0.2603240127759788	0.006790863967265718	0.9803880484411883	0.9728866006002993	0.986611169082293	8	2	7	5	0	4	1	7
VPS13D	7.812954467516615	7.891502645841641	254.81223618526352	0.1195919315796282	0.06594128373931635	0.00679290612108001	0.9497056222862423	0.9822100525291187	0.9939064708268109	741	58	566	462	74	220	252	330
INPPL1	6.180792183033061	6.476283040895494	93.6235237114427	0.2743056871886172	0.0911470345580577	0.006795779629853787	0.9286534526617484	0.9827944233360043	0.9905903965004156	389	27	176	153	6	72	106	125
RHOBTB1	4.511912439600434	4.7345066664895095	26.557835579692455	-0.07998968495907563	0.09486982780464809	0.006796094767206192	0.9786531887845735	0.982083854797053	0.9905903965004156	89	5	46	44	10	10	33	46
TPP1	8.144346807960964	8.382411200099543	364.630738847719	0.5634333056778644	0.13711337652108702	0.0067965846542522275	0.7923504112758766	0.9764854726589066	0.9905903965004156	222	317	232	462	238	412	334	391
INO80C	1.5257879800252392	2.27063427363588	3.5239129254485877	0.06457720925121585	0.3010241728955709	0.006797936281761489	0.9915794050319251	0.9722610759409123	0.9852350793780235	8	0	2	8	3	2	9	1
AC010240.2	1.8920134925358953	2.4014866222648035	4.4761763250815	0.3774216978987045	0.2827009447267524	0.006804095138397853	0.9300285045506015	0.9705574256427653	0.9862201563789315	3	5	6	5	1	2	9	3
B3GNTL1	2.8588227891358957	3.183428223530403	8.037207674736008	0.1082005780082548	0.14390479704855594	0.00682066642096195	0.9762200917984393	0.9801344197544525	0.9900688364323167	20	5	13	13	1	4	8	15
MRPL57	2.8681929576535294	3.328405258486571	9.251545164834502	0.447271085113201	0.18055541045948936	0.0068215597020619715	0.9057092079078277	0.9780100895326064	0.9900688364323167	27	7	3	19	1	6	16	8
GUCD1	5.544314220980488	5.63586570652431	52.237319848448024	0.10734727498017245	0.07389090294920679	0.006822678096455455	0.9597358670902498	0.9819891485752789	0.9926873515461185	148	30	72	81	12	49	60	53
PIK3R6	0.9810963253088312	2.008657332856594	2.6062339603190128	0.8683971522145741	0.4394224503009702	0.006823120992107612	0.8501674802572906	0.9605554524465152	0.9819992286660378	12	2	0	2	0	2	1	7
C14orf37	2.2865647669068743	2.7463868782298864	5.612800923643779	0.35679920055577513	0.2139066225441691	0.006824027466053499	0.9334173230361213	0.9751943308772618	0.9881564753378228	10	3	16	2	2	2	8	9
MTUS1	7.3542579602192255	7.414523603529237	184.58222768537894	0.1824965402817696	0.07215145316369753	0.006829188280642541	0.9167051890284755	0.9811977206084834	0.9935141567755144	227	89	199	371	120	188	189	188
C12orf49	5.751103425660533	5.83853983451612	60.57200302816791	0.12886385319193386	0.07466522390632306	0.006834969572109953	0.9531880190895792	0.9819891485752789	0.9926062062133799	130	23	50	136	34	56	79	51
C12orf65	4.169272007285982	4.374496754297592	20.23814497798365	0.06845761500984346	0.10253900656104357	0.006838030501313314	0.9804282836280734	0.9810125217736251	0.9905903965004156	59	5	24	55	5	21	25	19
CHM	4.816170179385201	4.892724689853318	30.52528947479452	0.07109196020424262	0.07628774661951837	0.00683915349564846	0.974249240826109	0.9814550133255945	0.9926873515461185	53	15	59	56	10	32	26	37
PAXBP1-AS1	2.4997743127202794	2.7653833459361365	5.868052066499413	0.12152578904260011	0.16238834584611217	0.0068396889802346894	0.9734875592391871	0.9782569264691772	0.9900688364323167	9	3	11	7	3	8	6	4
GPN2	4.023778232637895	4.373584528665936	20.235511321826284	-0.054029997839390824	0.12421717176309115	0.006843937388241712	0.9889080661226506	0.9811977206084834	0.9900688364323167	50	8	21	61	3	7	16	47
IL7	1.0423508353616853	1.8947883306231699	2.251275544389047	0.4392471618260568	0.37435585679136413	0.006852641506172775	0.9252182185474855	0.963881406438975	0.9819992286660378	3	1	1	9	0	5	1	2
CRADD	3.0745237445009654	3.498258935558834	10.019161035215415	0.1121512087661732	0.14475565235477605	0.006856696409891983	0.9773333437232373	0.9808683833420474	0.9900688364323167	50	2	13	11	2	11	16	6
SERPIND1	1.1934158662060466	2.2405551275340447	3.2132551519974992	-0.5049991689433109	0.36299662079594436	0.00686051651067117	0.9263545050060292	0.9682417307805063	0.9819992286660378	3	1	10	7	0	0	11	1
PTS	2.446918301306677	3.022941755136116	7.0035334009008405	0.45030209058626003	0.19442025564691676	0.006874568045560491	0.9110693836852174	0.9782569264691772	0.9887614540848269	17	0	4	17	6	3	9	12
PTCHD4	1.5966658255196506	2.399933547868129	3.5985430536553062	0.32906468846154213	0.26728293898632827	0.006875577864477093	0.9436958058036748	0.9750863435314763	0.9857517218777695	18	0	2	7	1	1	4	9
BANF1	4.103356875416645	4.2629245813803704	19.674934597087688	0.22654803620747713	0.10945271638377548	0.006876517175756949	0.936101337251736	0.9808683833420474	0.9905903965004156	45	10	14	24	14	27	14	18
ACADS	2.616929043157618	2.861082661666724	6.6643290354983264	0.3347315101528122	0.14369541539897043	0.006877824535967513	0.9167051890284755	0.9811977206084834	0.9900688364323167	11	5	8	5	4	6	8	6
IKZF4	3.0266441011867946	3.4972788768886134	10.421706656358655	0.4422476265273451	0.1460736199968762	0.006880744749400839	0.898678498456305	0.9811977206084834	0.9900688364323167	17	7	15	28	0	10	10	14
ZBTB48	3.4490190832602017	4.095095429354884	15.809357144507418	0.3516638763509116	0.12171298423504148	0.006893110587271901	0.932244767552663	0.9828025435914152	0.9900688364323167	35	0	43	47	2	11	15	29
NEDD4L	6.937809766312293	6.993300439167628	136.37631966362588	0.06120292157783704	0.06407747256137643	0.006902721938572453	0.9747354049118714	0.982083854797053	0.994180659546559	278	53	182	347	48	103	182	140
CYB5RL	0.8469221679652459	1.7743117483704012	1.7678084705044184	0.49816056612336673	0.37919356716299024	0.006911865028880963	0.9110693836852174	0.9639838599603716	NA	5	0	1	7	0	2	4	1
CTB-102L5.7	0.6849901825244744	1.6991087687683584	1.5744360522905922	0.16496423449819778	0.4660972378966235	0.006913346968901617	0.9760803305668068	0.955541070193274	NA	2	0	4	5	0	0	2	5
HPSE	2.8054090741069273	3.211712752640278	9.007620363934556	0.823266421019454	0.23235434769093452	0.006929947438078759	0.8125682553432861	0.9726730263218574	0.9883516957657007	2	6	14	10	7	4	10	15
RP11-2J18.1	0.16044053092403648	1.645911843233565	1.5392139621580387	0.06273224176443744	0.762206609118876	0.006938384987873369	0.9947474496966591	0.940739648683038	NA	0	0	5	4	0	0	7	0
FAM216A	2.412158583491706	2.845061434788254	6.251049871447646	-0.056161233875679666	0.19929132834027205	0.006946101396074128	0.9910758532894405	0.9764854726589066	0.9881592070562114	14	5	8	8	1	3	14	3
GDI2	8.201173265009704	8.239358056872558	328.25652031166766	0.1366794924570729	0.06569657063388999	0.006947022284395452	0.9334173230361213	0.9816392215112903	0.994180659546559	569	178	454	367	209	320	345	340
RP11-6N17.4	0.16044053092403637	1.5667428112672748	1.482249786975558	0.18025201229253865	0.8869820033880389	0.006949057512736282	0.9793073018897606	0.9228651678029604	NA	1	1	0	5	0	0	0	7
TMEM71	2.0995762153379958	3.1417412764613513	7.498979070996059	1.6545557137279823	0.28241339843508534	0.006969214024195208	0.7139340135140445	0.9751943308772618	0.9852350793780235	0	0	35	11	3	7	7	13
NCAPG2	3.421554434209733	3.681169878903885	12.082403915636721	-0.01139532445098724	0.13333464076606813	0.006978246711172917	0.9998347940238835	0.9791478053836911	0.9900688364323167	39	4	18	12	6	11	5	24
FOXP1	7.191490689021816	7.233748868627104	161.7277288771567	0.06921733842312877	0.06375941978568408	0.00698128600131779	0.9698173588136703	0.9816392215112903	0.994180659546559	245	62	366	299	66	111	184	215
WDR18	2.7466338942682063	3.455109103130033	9.45697705963879	0.674324219923959	0.1628541292425983	0.006995603978521135	0.851277045191512	0.9819633406359386	0.9881564753378228	45	2	4	26	0	9	10	14
AC145676.2	2.016714564035549	2.488707989611899	4.439801708637837	0.5651955765849244	0.2418284704540419	0.007000706661735729	0.872657968616461	0.9726730263218574	0.9877876093569338	3	2	3	15	2	3	5	7
ZKSCAN3	2.9479356881068366	3.2619437445126183	8.322236420765051	0.2164624628849163	0.15382117775010062	0.007003731201793421	0.9438053455141712	0.9778693566588504	0.9900688364323167	20	2	9	26	2	8	9	11
RP11-803D5.4	0.38113237421940854	1.5912277398385672	1.345800576334694	0.24094015170060998	0.5385321668979014	0.007023162656533069	0.9670366143235661	0.9535608908066889	NA	8	0	1	1	0	0	5	1
ANKRD16	1.6222896752990301	2.1619229385319003	3.223504863567974	0.23501827532342065	0.2862645661850416	0.0070282681261249445	0.9578094701558335	0.9669704927576369	0.9858727013787711	5	2	8	2	1	1	6	4
TESPA1	2.152704457822905	2.665356589230682	5.653396274824899	0.45255300075789273	0.2793596726247773	0.007034198385676786	0.9172636276224087	0.9705574256427653	0.9866063165492619	2	2	8	7	6	2	12	4
RRAGA	5.163430872714616	5.222108404360675	38.9562678527905	0.0956457386546075	0.06508306842457857	0.007038899413621156	0.9615670951264879	0.982083854797053	0.9928057668653939	65	21	64	75	14	31	45	45
RP11-286N22.8	1.4653328158655057	2.0848979538366756	2.8859303790553357	0.44718096569175153	0.29987458095834596	0.00704399264345285	0.9110693836852174	0.9680342529021627	0.9852350793780235	3	2	4	8	0	2	5	3
PNO1	3.3099447172308327	3.6170256571638224	11.545474697872924	0.36383808445019183	0.14492012540330534	0.0070525386899147665	0.9043461943281088	0.9790719034369437	0.9900688364323167	19	7	8	36	2	8	12	18
MAL2	5.5761707284129916	5.704649799742112	55.80433077304613	0.39079995811533264	0.10479400361393142	0.007057192988408948	0.8422253951209824	0.9780100895326064	0.9905903965004156	77	37	33	108	32	41	67	66
GFM1	5.7225638059216255	5.7666927986649945	57.40751178585363	0.07999215048741175	0.06349248388909244	0.007059906972518208	0.9662556848954404	0.9819633406359386	0.994180659546559	119	26	73	124	23	52	61	65
RPL6P27	1.776667179007055	2.347165246117752	4.163116278258194	0.19633523403817943	0.30561234030966805	0.007065826196845067	0.9692670757539541	0.9668118639921409	0.9852350793780235	5	4	8	2	1	4	8	1
GLDC	0.25730721146968977	1.5489574853776806	1.3226497774217796	0.5465087915542223	0.684687628655811	0.00706950883033397	0.9246248306871511	0.9418088213295942	NA	0	0	3	5	0	0	5	1
LCMT1	3.4641787185812625	3.6935323104138775	12.513557995707716	-0.1917080906891729	0.12840604827624974	0.007070216354223191	0.9535542948321384	0.9802779061621221	0.9900688364323167	23	5	18	21	7	15	19	4
POTEE	0.7909897958438431	1.7205180760421452	1.7975511562577582	0.05125935520159022	0.45960849647987373	0.007073021062550653	0.9947474496966591	0.9548306316516724	0.9814333138590584	5	1	1	4	0	0	5	2
ATP6V0E1	6.093763605880172	6.223037482114209	80.87364508920189	0.40523344616383944	0.11226568703738242	0.007078436810811803	0.8144699468968111	0.9764854726589066	0.9905903965004156	99	50	63	97	65	72	102	74
KIAA1919	4.3285161415059346	4.483740422129313	22.514736790680352	0.1702426448451274	0.09843516641849553	0.0070838174658396785	0.9447226514064223	0.9808683833420474	0.9905903965004156	28	12	45	52	5	19	29	23
INTS1	5.873921017409251	6.044105925988832	69.00237948787473	0.16715384174026335	0.0822022442613387	0.0070898786220435295	0.9434386039904904	0.9822100525291187	0.9905903965004156	291	22	77	125	13	56	72	94
AC090587.2	1.1581562594904251	2.1888698784412357	3.3676939153954604	1.1440229985537933	0.46700645698346893	0.00709739847604144	0.7923504112758766	0.9572554547896504	0.9819992286660378	2	3	0	12	0	5	1	6
CCDC124	4.82956087664518	4.9155434719412145	31.12308520432754	0.12214511137246671	0.07877792984183003	0.007100666272361821	0.9563195525242772	0.9816392215112903	0.991307880293085	79	15	29	60	13	33	31	32
SPCS1	5.045876757759205	5.172058504861089	38.49367342161709	0.403287847616129	0.11011027732850523	0.00711291491135824	0.8239219444488634	0.9780100895326064	0.9905903965004156	52	21	31	47	33	42	38	36
CUL7	4.4627701704920675	4.702795046008723	25.865971040666235	0.10539113256709443	0.09749647961317816	0.007113386448768589	0.9726891478794928	0.982083854797053	0.9905903965004156	106	5	24	53	8	19	39	26
ARRB2	6.407917690502463	6.504326389539803	96.81000502189929	0.1886173842771498	0.08296437666444324	0.007115647768579094	0.9251054077944441	0.9802779061621221	0.9913517746861905	162	32	290	91	45	78	95	134
C2orf47	2.5958155333547217	2.88908099792424	6.343202235760454	0.07479286395843111	0.1728212062691295	0.007120728644054233	0.9842563945466344	0.9764854726589066	0.9900688364323167	11	3	8	15	2	9	7	4
SSBP1	5.473998593563714	5.554789737718088	49.99825987132669	0.26672677779842136	0.07802855270129434	0.007142248795502314	0.8858247568833613	0.9816392215112903	0.991307880293085	82	24	41	87	36	44	49	61
ZNF526	3.7135168385417	3.976936583944836	14.861291359404078	0.01310295964885589	0.1215960201192696	0.007142259989721764	0.9985300828895384	0.9794650947998564	0.990542399310461	39	2	24	38	5	16	21	11
MYPOP	2.5840202159998302	2.9195325216261203	6.778529150231503	0.3358530464817793	0.17444627609687766	0.0071450990309563835	0.9172636276224087	0.9780100895326064	0.9887614540848269	8	1	8	12	7	9	5	7
C1orf86	3.90669812005983	4.307483998999141	18.832068462738796	0.11739639305885315	0.11470833481413345	0.007155689285750442	0.9740206103969161	0.982083854797053	0.9900688364323167	59	2	23	62	3	18	12	34
SAP130	4.874167400152616	4.954386992654937	31.877508509838343	0.030608988344098923	0.08070147710236213	0.007157304197004173	0.9899643339244123	0.9802779061621221	0.9917941995630681	65	14	67	49	11	29	42	28
FAM104B	1.9732090405562306	2.624705604012225	5.651679131082221	0.403120151950956	0.35956285479440414	0.007157999049129161	0.9391952952978686	0.9623337538152712	0.9841283170309575	8	2	1	5	7	10	6	1
NTAN1	4.406563702957021	4.520271762188263	23.989012231683926	0.3407410525772198	0.09360646384099039	0.007158953315331609	0.8669842800068939	0.9816392215112903	0.9905903965004156	31	17	37	22	14	18	29	26
COPS2	6.055446514287889	6.150269408886374	76.19953166989119	0.22138598521338662	0.0868249950618967	0.0071589920690146285	0.9110693836852174	0.9795188145919627	0.991307880293085	89	31	84	143	59	68	101	64
AATF	6.413834992091207	6.450497506521049	92.98681633474484	0.0393163153794278	0.06575778940646075	0.007166521955701598	0.9815019850780279	0.9802779061621221	0.9943942555003042	239	32	173	141	39	96	80	113
PRRG2	0.7651834361604148	1.779565404355666	1.9971125376292795	-0.2800639739913171	0.4637818986637538	0.007187055112121412	0.9615670951264879	0.9584124049641335	0.9772941683248387	5	1	1	5	0	6	1	0
SIGIRR	2.858451298994011	3.2508652573404655	8.340293740187395	0.433392891663233	0.17296165239473302	0.007197243296484466	0.9007493525762899	0.9772173936719701	0.9900688364323167	28	2	22	3	3	8	9	11
MYO7B	1.4347338400788792	2.3416390538871674	3.6032474432750123	0.6761392119452978	0.3269725746465295	0.007200402305266825	0.8962084407088385	0.9710344330617244	0.9819992286660378	18	1	0	5	1	2	9	2
ZNF747	2.7854437063212063	3.2429571492894627	7.970343992809767	0.21179923723552324	0.1644229195400329	0.007202970101088523	0.9532501222469076	0.9782569264691772	0.9900688364323167	33	1	10	18	1	11	8	8
EEF1B2	7.571549691734471	7.656411370171743	218.94106409653375	0.23734470978682298	0.0878656497367436	0.007204801694490845	0.8937870967473469	0.9789356515276094	0.9914349130731999	429	119	218	201	162	216	177	289
CTB-113P19.1	1.764477615767772	2.5900252417927367	4.461508383354599	0.9092547324263366	0.27428617756682366	0.0072073238578068645	0.7947359959540997	0.9745112076416268	0.9850811970061272	8	0	22	1	1	6	5	5
NBPF10	2.859059419309979	3.2423133673869518	8.143826419780957	0.040542522479547045	0.16603838095977802	0.00721993155745081	0.9929005606602024	0.9772173936719701	0.9900688364323167	19	2	21	16	1	9	13	5
SUV39H2	2.1908442533860355	2.6751635358901242	5.156559072523686	0.3917990063216815	0.2039577992832646	0.00722044272287643	0.9143265729293918	0.9764854726589066	0.9881564753378228	8	0	7	13	4	6	6	5
SCARNA10	8.019110138323022	8.117501930257305	301.5519182456889	0.2512043373187018	0.09165586149660489	0.0072230406401001665	0.8936739866945987	0.9789356515276094	0.991307880293085	285	122	600	334	235	245	279	430
GALK2	4.38609936507203	4.534349622827684	23.21174986711453	-0.0014284181754078836	0.09980728444561295	0.007224461510378436	0.9998347940238835	0.9794650947998564	0.9905903965004156	56	5	32	50	12	32	20	20
TNFRSF1B	6.584741742264782	6.795307502567714	119.11697445138161	0.3727884036658839	0.11705755519378988	0.007227887072699566	0.8724616920449616	0.9782569264691772	0.990542399310461	99	58	430	109	35	70	147	169
AXIN1	4.744968915591529	5.021528003982008	32.495914222741476	0.08832603933572879	0.09145976191420184	0.007229711335398124	0.9763411349915463	0.9822100525291187	0.9905903965004156	104	3	69	74	7	33	31	42
SMCR5	1.743921705626155	2.365595288484445	3.614267520400683	0.45772614986481963	0.25904385533293567	0.007233113381290553	0.9043461943281088	0.9726730263218574	0.9862201563789315	4	1	9	11	0	3	6	4
SP2	4.8031400290475075	4.965186542798849	31.94362521633689	-0.031921002243063594	0.10105804895248958	0.007246861479280499	0.9920244786118857	0.9794650947998564	0.9905903965004156	72	12	86	37	9	46	31	21
RP11-83B20.2	0.05876057035921382	1.5204612490548965	1.2437532482812848	0.04884523845701097	0.8189979565598803	0.007248004974590503	0.9953154670654956	0.9298476877451326	NA	6	0	0	2	0	0	6	0
RPS6KC1	5.343187407417598	5.457352781822231	45.42363319558095	0.076330681899355865	0.0831469708488385	0.007248512057872716	0.9735530433000638	0.9807050762360541	0.991307880293085	154	13	93	55	14	41	54	49
THBS4	0.7273057582017315	1.7768819785272298	1.8695822861938947	0.017401992837011444	0.5120195123897539	0.0072490655151122374	0.9998347940238835	0.9522704428871582	0.9772941683248387	8	1	1	2	0	0	1	7
PLA2G15	2.8021077627985513	3.066445579965201	7.471722431545549	0.11281183816107491	0.15332815983526105	0.0072566071587367095	0.975254127181762	0.9782569264691772	0.9900688364323167	12	3	17	8	4	4	13	7
TPGS1	1.8373587383334518	2.443722744794044	3.863998491289298	0.25515199801961563	0.24607495189645534	0.007260061664273083	0.9513751847529618	0.973131723369771	0.986611169082293	9	1	7	11	0	5	2	7
HLA-DRB5	5.590398392453993	6.184452222386825	79.22294364683312	1.2538223829014923	0.26175931511033945	0.007266609052364755	0.6122358418037207	0.965199662996209	0.9883516957657007	27	101	147	36	8	46	119	97
ZFP3	3.1735641701816615	3.385882193363583	9.674286091153935	0.03106613592864475	0.14105407882435111	0.007271923945731279	0.9946353317695286	0.9780100895326064	0.9900688364323167	14	4	19	18	4	15	7	8
KIAA1524	1.7780944122119176	2.378263776667134	4.562543754913911	0.7440557257053674	0.37179818992605884	0.007272977798119011	0.840795169747573	0.9609826692171735	0.9824080596577094	5	6	1	5	1	7	2	5
RP11-425L10.1	2.107024358916287	2.6368764381215337	5.63004602132411	0.9394970348040618	0.3114821524108319	0.00728284304326761	0.7830677713293692	0.9646368823028654	0.9858727013787711	4	2	1	9	7	5	4	9
ERV3-1	5.085527782497227	5.249044470380352	38.85418537869578	0.08772981730724357	0.08811729035822546	0.007283599034551533	0.9721176581086187	0.9814550133255945	0.9905903965004156	92	6	59	111	14	40	39	45
SEPHS1	3.78498908554344	4.18552007160906	17.221624935090205	0.007555725610631752	0.11556096069999894	0.007291650899980126	0.9998347940238835	0.982083854797053	0.9900688364323167	61	1	34	36	4	19	26	11
SP4	2.837671600497455	3.6186129887033927	10.84972494729899	0.1786142795997837	0.18298760457842694	0.007309772020608906	0.9730154560354022	0.9800662068914024	0.9881564753378228	21	0	46	14	2	2	20	17
HIGD1A	4.171920344893817	4.30305904773942	20.29294923106713	0.2527201600118943	0.10175910016901285	0.0073129146468777235	0.9185310962283336	0.9811977206084834	0.990542399310461	22	12	22	39	12	21	25	15
RP11-696N14.1	1.60277477505937	2.0874241719135505	2.9763534586645313	0.30274421349107367	0.2846523789851683	0.007330826327837376	0.9393034835648173	0.965199662996209	0.9852350793780235	8	1	2	4	2	2	5	3
F10	1.4811864712142881	2.4003005137364837	3.901986371659252	-0.19324430434983464	0.33357599114479247	0.007335684512713576	0.9734875592391871	0.9710344330617244	0.9819992286660378	7	0	2	14	2	11	1	1
TMUB2	3.7495926842519003	4.030229132289987	15.391586209422156	0.12406702948138454	0.12300473487826363	0.007347892752224373	0.9674784770362737	0.9791478053836911	0.990542399310461	31	2	30	46	4	13	21	17
COG5	5.597937104047145	5.665780897563927	52.96513872824497	0.030399094824689797	0.07874494320287181	0.0073509052637301606	0.9885925165994837	0.9782569264691772	0.9926873515461185	125	16	112	93	19	51	45	72
CYSLTR2	0.54754822333061	1.7502336402155976	2.282065857572399	0.8854600465173307	0.8069967906809717	0.007351052932367253	0.8835485866097623	0.9267865202228942	0.9734234823512967	0	2	5	0	1	3	5	0
AHSP	0.23319615809139418	1.6236358484051339	1.3733262026100412	0.6691403724090041	0.6969476622784868	0.007356620446284432	0.9004549409701403	0.9407883517926798	NA	9	0	0	1	0	0	1	6
LSM14B	4.4466743472463275	4.552574966282471	23.609515816421755	0.039983863167656716	0.09440947626589449	0.0073596094282753835	0.9876417465837222	0.9791478053836911	0.9911974040086489	67	10	39	33	8	28	19	27
EHD3	3.1998355780850565	3.8299644564825224	12.818917245783158	0.45364910356547883	0.13814084034139557	0.007367766529089415	0.9043461943281088	0.982083854797053	0.9892218434183971	55	2	14	35	0	12	15	17
RRP7B	3.058030718827388	3.4180553064283075	9.346897133202805	0.19858041164679602	0.15657880975668217	0.007371660049903557	0.9507106087862889	0.9772173936719701	0.9900688364323167	20	2	25	21	1	9	9	14
FNDC4	1.2585198866187266	1.9461981727208746	2.4287555721574416	0.47334511654927536	0.3652452223258879	0.007374622944658372	0.9117971329940846	0.9603180428480673	0.9819992286660378	10	1	1	2	1	1	3	5
SEC61A1	7.39138840152892	7.435367159759	186.429834988498	0.11252711330145074	0.0641197863755296	0.007378147236353165	0.9459405830693531	0.9819633406359386	0.9935478616318083	499	99	196	326	67	148	192	244
RP1-79C4.4	3.588917123066871	3.8205438368399727	13.32811426689777	0.1203445998175149	0.12344952863500067	0.007380503914471701	0.9679236099908076	0.9791478053836911	0.990542399310461	25	2	21	34	7	12	10	22
RALGAPA2	7.735363572709744	7.801166086574566	240.2063536217637	0.09513908901047417	0.072370338674679	0.007384965003137613	0.9610204796582178	0.981253350865743	0.9926873515461185	400	57	590	416	122	278	230	227
ACN9	2.0514247117603235	2.5070393083804583	4.379776550074184	0.39069242792301456	0.2411019269361233	0.007391130189686324	0.9130144646250604	0.9722610759409123	0.986611169082293	5	1	15	4	2	3	7	5
ACRBP	1.3885242193440082	2.1650659467428195	3.1170532383013665	-0.11293420923844127	0.3458310262867742	0.007391811765524048	0.9833185022441042	0.9642000194739514	0.9819992286660378	7	2	7	3	0	1	9	1
CCRL2	3.743361109105071	4.073254041439331	17.35742739813049	0.3385147464946676	0.2004258998833643	0.007408617397577554	0.930061397647959	0.9726730263218574	0.9900688364323167	10	8	34	14	15	25	21	6
KLF8	4.102309739867018	4.317094592803626	19.488602131172897	0.10902385758367104	0.10819450239752465	0.007411379724925612	0.9695557841797435	0.9798993679815781	0.9905903965004156	54	2	38	33	10	18	23	22
APTX	4.422898539283444	4.617065716797364	25.065448381062122	-0.1423647733203927	0.1195130439446787	0.00741472573642946	0.9615670951264879	0.9782569264691772	0.990542399310461	44	10	28	56	13	44	10	22
NPAT	5.012569469252075	5.153304846354524	36.76890015502615	0.16738781738434366	0.0936459343022384	0.007415437813103294	0.9402025992675348	0.9800662068914024	0.9905903965004156	57	19	99	57	7	29	43	45
PCOLCE	5.279662711989343	5.545624487290179	48.18811339583056	0.28307680275644287	0.10585943857006942	0.00741679550463967	0.9176781172723025	0.9819891485752789	0.9903351126423815	247	12	33	59	16	29	50	81
IL5RA	0.6198861621117944	1.8345952797737128	1.9504633057756153	1.1067324818384179	0.5164735745259359	0.0074228670046502755	0.7890524841124528	0.955035479027414	0.9742099392294851	2	0	11	0	0	2	5	1
ASPN	3.6676213729351064	3.8781157378698032	14.217415664282331	0.27817873028476803	0.12663527460342774	0.007431632256904143	0.9254577371355976	0.9788923978549792	0.9900688364323167	36	6	34	8	6	10	17	19
NCOA3	7.377394722918344	7.437205185494289	187.04945731011773	0.1552478977808229	0.06223204739223703	0.007451335633266134	0.9342164951891596	0.9822100525291187	0.9960545756515746	345	75	448	161	104	153	205	223
ACD	2.5020314341012706	3.0993187938637017	6.930237772280018	0.36557360571031594	0.1853474962364427	0.007453216606945083	0.9246248306871511	0.9780100895326064	0.9881592070562114	22	0	20	12	1	5	8	12
CLEC16A	5.783414142737019	5.930757110257378	63.54338669050395	0.053545962854288004	0.08040755692449045	0.007457273073658251	0.9819111881203505	0.982083854797053	0.9905903965004156	199	13	104	150	16	43	83	79
GRHL1	2.307998162688214	2.707341925869999	5.435746828321006	0.34787645004609535	0.21027638370093163	0.0074595607556002695	0.9256478795816965	0.9751943308772618	0.9881564753378228	4	1	12	10	4	3	9	6
CARKD	3.7683498267065256	4.037529645462746	15.681318848076309	0.20192142974095365	0.12781612805898632	0.007463397674409113	0.9434386039904904	0.9785853838341247	0.9900688364323167	34	6	49	19	2	13	16	23
PGAM5	3.7578254986865223	3.9831836723654974	15.024685999223664	-7.02069576580052e-4	0.12570405436326476	0.007464467263326293	0.9998347940238835	0.9780845160369073	0.990542399310461	41	3	21	37	5	19	18	11
UPK3B	0.9377265337995004	1.917696859560136	2.192207910038035	0.787054677895525	0.4404136290468816	0.007478056488835377	0.8607314027792906	0.9572966169003168	0.9805113318062448	10	0	4	0	1	1	2	6
CITED4	0.31755923634563854	1.6213859412731069	1.4886126081544138	-0.472403593874175	0.6152072197392996	0.0074839134225822435	0.9360076256213664	0.9500021007166122	NA	6	0	3	1	0	6	0	0
RP11-543P15.1	1.8884136782858325	2.5312200898538326	5.5020028421213265	1.4128031178145923	0.4530379908531586	0.007486805108735522	0.7048308314400301	0.9525087692887306	0.9819992286660378	1	6	5	1	4	6	6	5
RP3-416H24.1	3.4181126588187447	3.992335002227928	15.2203686466965	0.6425789135746465	0.18499903377846424	0.007495649856680255	0.8743594995121101	0.9780100895326064	0.9881564753378228	30	5	2	61	4	8	30	13
MPV17L2	1.6487890469031963	2.3473207651021206	3.6536453270158598	-0.421143747202033	0.2952020225889751	0.007499160617741477	0.9330379466693071	0.9705574256427653	0.9837187057565651	9	1	4	9	1	6	0	7
RBP7	1.0136001346808947	2.1956755766625564	3.1174195706902306	-0.3393731783239522	0.43927732499053546	0.00750852097034678	0.9563195525242772	0.9623337538152712	0.9772941683248387	5	0	13	1	1	10	0	1
DYNC2LI1	3.5752821377097415	3.7503614941734664	13.27867070116057	0.3549096377736248	0.12060963012925317	0.007510955257573181	0.896790178896563	0.9802779061621221	0.9900688364323167	10	6	22	24	9	11	17	13
LAMTOR5-AS1	1.7275161389663733	2.353390247480271	3.5113800299827975	0.451967904647108	0.26499223657739457	0.0075234495890668515	0.9043461943281088	0.9722610759409123	0.9857517218777695	13	1	3	9	0	3	4	6
UROD	4.254899424814906	4.401967690846721	21.230350573978793	0.06626811969158204	0.10040903852609413	0.0075280244382604795	0.9806896446929348	0.98040189048351	0.9905903965004156	65	7	26	26	12	14	34	19
CCDC61	1.5713324291848745	2.2824607894010214	3.3808695439903707	-0.42872959179500614	0.3102632670350205	0.007529507766418853	0.9263191688923905	0.9664878955165255	0.9826121715514917	8	1	5	7	1	0	3	10
GRHPR	4.606727643062826	4.743636831063925	26.906977374888502	0.04180168645074667	0.09298418030919184	0.0075310911518206595	0.9876417465837222	0.9800662068914024	0.9905903965004156	71	7	36	64	10	17	31	40
SLC4A1	4.335583215462691	4.885498496502348	31.135475052345413	0.6854560176254179	0.2639976113649777	0.007561424669801791	0.8230986442734207	0.9639838599603716	0.9881564753378228	36	34	10	67	3	19	14	74
RNASEH2C	3.797805049847397	4.033151898783443	15.633508084959583	0.052847882786455094	0.12459314633507862	0.007567931737584638	0.9874949676575001	0.9785853838341247	0.9900688364323167	58	3	18	28	6	19	19	12
C5orf28	2.3842548478987124	2.813410090513881	6.143146027103137	0.4553237616353007	0.22853735252709226	0.007578541907126169	0.9008698071002033	0.973131723369771	0.987778083535131	4	1	7	14	6	7	3	10
LEPR	5.170659309119292	5.50449190759899	47.698109028903225	0.34592338332057754	0.15090360172558495	0.0075792222701498106	0.910502323680578	0.9764854726589066	0.9900688364323167	34	6	146	56	37	77	32	38
RBP1	2.186686446619567	2.632014235466313	5.194028744999068	-0.23877496543384708	0.2415910729003082	0.007583200819767692	0.9553438540827066	0.9726730263218574	0.9866063165492619	8	2	10	6	3	10	5	1
HS6ST2	0.7818181475525656	1.8965355548762308	2.0400754458564956	0.718921412445815	0.48476362922426597	0.0075856321045817375	0.8698468982539418	0.9548306316516724	0.976199543064222	1	0	2	11	0	1	1	7
PROCA1	1.376000886810366	2.2085571561037876	3.041733645118134	0.4848067110071396	0.35202195060327063	0.0075866484989967	0.9159845690577347	0.963881406438975	0.9819992286660378	8	1	11	1	0	1	3	8
TOX	2.373643735700398	2.8253935665022327	6.809733487863484	0.5257819965281468	0.30470799382117164	0.00758909957201046	0.8920260427775276	0.9639838599603716	0.9858727013787711	4	7	5	6	4	3	14	4
NMT2	3.7297182309269226	4.008467579660833	15.160646809149995	0.10211706390156546	0.1251673050948743	0.007595138310308782	0.9747354049118714	0.9791478053836911	0.9900688364323167	57	2	19	31	5	13	22	15
FAM13B	5.453844319603174	5.553691606507485	49.09485385449066	0.127550238671598	0.08220327159060563	0.007596497991338842	0.9497663771837604	0.9802779061621221	0.991307880293085	100	10	117	64	29	42	53	60
NDRG3	4.718497277912972	4.922858958637425	31.357134431543727	0.33494660147549404	0.11678787442762874	0.007608518641175977	0.8870181478592534	0.9782569264691772	0.990542399310461	85	5	51	22	27	31	29	39
DDX3Y	4.482802000500561	6.401880118136339	90.21012681644075	4.561333693068763	1.1359729253700745	0.007610745152036422	0.30496971287738406	0.8599847528943291	0.965923772396344	270	11	0	0	77	125	111	176
SRGAP2B	2.8639878541423442	3.3342609764572746	8.661602407869282	0.15593352447744244	0.17381368420156554	0.007612580919926102	0.9674784770362737	0.9776499081534823	0.9887614540848269	23	1	28	13	1	14	7	8
RCC1	4.477645732620743	4.974701827766348	31.843230757287035	0.7651442967286126	0.1528378268930116	0.0076156181267990316	0.784882969915696	0.9798993679815781	0.9887614540848269	39	3	10	149	15	32	39	33
FCGBP	2.925007016730889	3.1700780115883322	7.9723776054727375	0.2307236508200181	0.1564721301210085	0.007619653751166887	0.9395238580445442	0.9764854726589066	0.9900688364323167	11	2	21	12	4	8	8	10
PKI55	1.7735102769251174	2.2003855625895663	3.5118148869460986	0.19451119350723126	0.279042784490392	0.007622047907290245	0.9631750671442839	0.9664878955165255	0.9850811970061272	5	2	6	3	2	6	2	3
IRX3	3.3352587252139188	3.728437330897669	12.254626017326423	0.035166419059046515	0.14797270062404955	0.007634429625833074	0.9947474496966591	0.9791478053836911	0.9900688364323167	49	5	18	17	1	11	22	7
DNA2	1.7136372249177803	2.699852482686563	4.692804290291266	0.7112311472194025	0.2727078424235184	0.007651600035420116	0.8669842800068939	0.9751943308772618	0.9819992286660378	28	0	2	10	0	6	2	10
RPSAP58	2.1826261577301556	2.62627898433572	5.025823224569909	0.43344606528044893	0.22783505612922278	0.007659602672187903	0.907234937002992	0.973131723369771	0.986611169082293	15	1	2	8	4	3	6	8
PSMD6-AS2	2.5957687676964554	2.946940752281923	7.027808916301658	0.1625880799134985	0.2024124337810445	0.007672163514964362	0.9674784770362737	0.9751943308772618	0.9881564753378228	7	6	9	12	2	4	14	4
FBXL18	2.2100331671169133	2.9687839978272996	6.103303086647228	0.5927921400393008	0.20782787308896322	0.007672373055550032	0.8741742067001415	0.9780100895326064	0.986611169082293	21	0	20	9	0	7	7	8
PPCS	4.784778015138813	4.966082939642862	32.67484181884478	0.21766407957928804	0.11494259467165939	0.007672403454577242	0.9307797912140295	0.9782569264691772	0.990542399310461	72	27	32	52	6	34	42	24
TMPRSS13	1.233603531851488	1.9303504034105183	2.428801580468784	0.32858635336758507	0.38410070755144304	0.007717582879819956	0.9396884768703159	0.9579186071752213	0.9819992286660378	6	2	2	4	0	1	2	6
MFSD6	6.055915612211763	6.104245327402774	73.53300057602782	0.11455149967598639	0.07024830572034613	0.007718142391310874	0.9487017299547666	0.9807341735871417	0.9917941995630681	113	41	143	94	34	79	78	66
DDT	2.1857514509794638	2.7003803990654314	5.412847075855703	0.5524768472049931	0.2541932516261969	0.007724623513081629	0.880205003165367	0.9722610759409123	0.9860647953086276	22	4	3	3	1	4	9	5
C10orf32	2.8816187165980454	3.2672860554967547	9.12846522722089	0.35909317609715397	0.19991291118092008	0.007734514262650987	0.9167051890284755	0.9751943308772618	0.9881564753378228	24	9	7	9	1	13	9	6
RP11-20B24.6	-0.06348614134953641	1.4605448034548056	1.1716035304822816	1.075417152451433	1.046741617686859	0.007741539258268563	0.8198994038129492	0.9101951778689908	NA	0	0	0	6	0	0	5	1
CPM	7.727500890510166	8.016546572156466	282.7680274017297	0.6759350120791409	0.16109418228384054	0.007743375550218148	0.7731621143769728	0.9749592937236112	0.9900688364323167	168	216	114	437	211	241	388	267
ZBED2	0.6928067818616687	1.8496879507960342	1.9022084815751865	0.6554019940715605	0.46186730593527203	0.0077506523410137956	0.8874504858315132	0.9598991303815078	0.9742099392294851	13	0	1	1	0	1	6	1
LBHD1	1.5802032443541423	2.2243504648075563	3.798326111919946	0.42219167758801707	0.4245045849756759	0.007751175643752493	0.932244767552663	0.9537812385810855	0.9819992286660378	2	2	2	5	4	2	1	10
PCNXL3	5.234147916848382	5.465934006635844	45.26768876476913	0.05441015122246605	0.09335222308863915	0.007754220536445333	0.9858755754173519	0.982083854797053	0.990542399310461	176	11	68	92	7	25	64	60
SMARCA4	7.423976260160897	7.611854353927389	208.74332585426882	0.2659638046395481	0.0906226103691139	0.007760776420592174	0.9110693836852174	0.982083854797053	0.9905903965004156	882	42	357	375	33	188	224	252
LETMD1	4.979934263376222	5.053700707620066	34.555376955101536	0.1344765978255852	0.07854599152492318	0.007797554071709455	0.9472771968139981	0.9811889550162344	0.9905903965004156	63	17	36	76	16	35	38	33
SPRN	1.5949048645746333	2.1590263590847023	3.064984767026277	0.33412635531297585	0.2937509069662466	0.007802525142113421	0.9342164951891596	0.9658042369314798	0.983554507957458	6	2	5	6	0	2	3	6
IDO1	2.503426830084653	3.438768877563062	10.663910900075672	1.9991688654485777	0.4220539622623521	0.007804277907553221	0.6185675778944785	0.9548306316516724	0.9824080596577094	2	10	31	0	3	9	9	19
RPL23AP23	1.8171751589109741	2.4658884569204322	4.45328622743936	0.32668099035875164	0.31430075107259425	0.007815845457763898	0.9434386039904904	0.9662867739710872	0.9824080596577094	4	0	6	8	5	6	1	8
CCDC88C	5.876113290886611	6.134078721012196	73.35909088697215	0.11948768535725898	0.09724955970260427	0.007842173844926817	0.9693245314462294	0.982083854797053	0.9903828249807678	210	6	194	134	22	41	98	102
SLC52A2	1.9028458430752357	2.971265311923782	6.027682536607581	1.139021751563607	0.26429266551143477	0.007844981486783567	0.7651681857641919	0.9764854726589066	0.9819992286660378	37	0	1	14	0	6	5	12
LINC01480	0.3947491706635541	1.5300438002472447	1.246179891700352	0.2611752567238175	0.6755872835386084	0.007851065742167181	0.9615670951264879	0.9351595660130694	NA	2	0	5	1	0	1	0	5
GPR183	4.110146015963314	4.437963569187394	22.606130698624096	0.859480057499352	0.2109409972328416	0.007854362371981944	0.7329738525129025	0.9680342529021627	0.9887614540848269	13	7	49	11	24	15	26	32
ABAT	2.7050482007179384	3.057987581945873	7.147666952609835	0.15311644660347468	0.18464542613613538	0.007861070077148414	0.9679022234214629	0.9760078967925783	0.9881564753378228	24	2	5	14	3	4	13	7
ITGA9-AS1	1.9298062761748218	2.440348600504807	4.082784532547223	0.29739895345805145	0.24462452035124896	0.007863416957966503	0.9393034835648173	0.9726730263218574	0.9862201563789315	10	0	6	7	3	3	7	4
TLDC1	3.915082916814564	4.183220338040087	17.4351420115607	0.2029045385415565	0.12642166758922557	0.00787612426078106	0.941663704794914	0.978786437845312	0.9900688364323167	36	5	20	61	3	16	16	26
RP11-17M16.2	0.9633037487505594	1.8987455474729487	2.3414528502922627	0.36499667907661026	0.4964353909833517	0.007878083608083997	0.9518651479598704	0.9522704428871582	0.976759612348087	6	1	0	5	1	0	5	4
ZMYND8	6.163996355434898	6.297229483084735	82.68674214823054	0.11020844118760839	0.08336416973134535	0.007879555510531589	0.9614831585233199	0.9811977206084834	0.9905903965004156	185	17	146	243	21	83	89	89
CUBN	1.3932702006188857	2.182038243095656	2.828888612485574	0.518239090565579	0.3228442133857325	0.007888598025353395	0.8948068786763905	0.9664878955165255	0.9819992286660378	10	0	9	3	0	4	2	5
RP11-440L14.1	2.5501043828683376	3.296111736458286	8.746676661835833	0.17744139393715758	0.2544409252294149	0.007900890667354029	0.9747825895051179	0.9726730263218574	0.9860166133634335	8	5	29	13	0	1	17	13
STK26	3.9642114529549306	4.120095014714748	17.21075632343661	0.1908352465430082	0.1068589896740279	0.007904560679486727	0.9396884768703159	0.9802779061621221	0.990542399310461	27	5	19	42	11	11	22	22
CTD-2555A7.3	0.899933750160574	1.9764378162162632	2.2081980359724143	-0.23466145348147827	0.4744206152744196	0.007905647405310145	0.9673554351412984	0.9548306316516724	0.9761077508900532	5	0	6	5	0	0	1	9
NRDE2	4.397343129036362	4.560514185565393	23.367157217918077	0.051912309497630385	0.1072107730902527	0.007906987892117278	0.9847687634900145	0.9780100895326064	0.9905903965004156	80	5	34	43	8	24	28	23
GSTM2	2.8693077364807134	3.467473642533544	9.701350337588469	0.2654994587454557	0.17718859638471784	0.007909611893918695	0.9507106087862889	0.9782569264691772	0.9881564753378228	35	3	25	11	0	4	17	13
ADRA2A	1.22473271668222	2.296060869345058	3.1954351458994	0.5176534077128728	0.35337505605577346	0.007914302977916652	0.9172636276224087	0.9701815326047545	0.9800369588092149	19	0	1	6	0	8	1	3
PIAS4	3.922554065371592	4.20624097025559	17.649556636063174	0.09343917780419927	0.12299198387132901	0.007919430479535593	0.9763411349915463	0.9791478053836911	0.9900688364323167	47	2	25	50	6	11	18	31
GNG11	4.809293614471194	5.049571508698708	34.83160163623509	0.2502118099622792	0.15095482369916838	0.007920381940545822	0.9342880023004556	0.9751943308772618	0.9900688364323167	93	11	35	21	31	55	29	21
ZNF33B	4.901029292550418	5.014727681100417	33.96028393212782	0.06518638377721434	0.10180399877949671	0.00792090282713094	0.97958151368102	0.9782569264691772	0.9905903965004156	67	16	45	37	23	48	32	21
RP11-147L13.15	1.8830068368271344	2.3852343959704214	4.0771391515250865	0.2445550883983827	0.2790353165626512	0.007926771039591274	0.9550257734900612	0.9668958274330886	0.9850811970061272	4	3	4	10	1	1	6	7
BMS1	6.211150468698028	6.321531612333565	84.20227832903397	0.05016930251262439	0.0819072351447919	0.00793486716767344	0.9815019850780279	0.9803576653181434	0.9905903965004156	260	19	170	157	23	99	77	87
PSMG3-AS1	1.6046932706010495	2.181810758051424	3.29554271341825	0.09780028746930666	0.32689424104036285	0.007952461538572419	0.9847033535916545	0.9626415550537674	0.9819992286660378	10	2	4	2	1	3	7	1
PPM1L	4.342763614161301	4.616559817813452	25.142049596074056	0.29608761950604445	0.1518027400609525	0.007967794808646074	0.9186435880796937	0.9764854726589066	0.9900688364323167	20	4	60	37	21	38	15	25
SLC22A3	3.7262173124171873	4.1665033101463935	18.921125195689076	0.8523770874006654	0.28249558038261235	0.007968831855133859	0.7837984243420215	0.961366519646774	0.9881564753378228	15	16	4	28	13	7	36	18
HIPK2	8.939800638560424	8.953439515647572	537.4510796870078	0.0701887156067527	0.0570358307945624	0.007984698344918398	0.9615670951264879	0.982083854797053	0.994180659546559	917	246	1089	905	216	456	581	628
ATP5S	4.127286749677923	4.332257434088895	21.014667399014357	0.17857789438748414	0.1564294709608101	0.00798684544476768	0.9531880190895792	0.9751943308772618	0.9900688364323167	23	17	22	30	10	32	20	10
RENBP	4.008808813613886	4.3468184358150435	20.329064275926232	0.34579512705571064	0.13690361280507807	0.008000736208752222	0.9055131329672115	0.9782569264691772	0.9900688364323167	65	15	25	26	1	15	24	27
GIT2	6.264912050996161	6.311236974330984	85.28813947077683	0.17042208243281942	0.06999401666659423	0.008002825906498739	0.9172636276224087	0.9807050762360541	0.991307880293085	148	48	138	89	49	80	75	108
EMB	5.622343040332708	5.8273515974522585	60.88582421991723	0.5864225010756905	0.15044339336234647	0.008004565903642066	0.7923504112758766	0.9726730263218574	0.9900688364323167	32	42	150	52	29	66	52	73
DTL	1.617241216797736	2.4388089527885155	4.290494264065901	0.1776509344895699	0.383133569892869	0.008006442709652742	0.9762570621042971	0.9623337538152712	0.9819992286660378	18	2	1	2	2	11	1	2
TCTN3	3.920458788541302	4.045815997212411	16.772289762598305	0.27032381264564814	0.09802146817178052	0.008013492931336219	0.907234937002992	0.9819891485752789	0.9900688364323167	25	13	18	26	7	17	14	20
BAP1	5.60551883057159	5.774286922495841	56.74989721970396	0.05758274925238013	0.08561972044993424	0.00802692798367177	0.9815019850780279	0.9819633406359386	0.9905903965004156	177	8	108	119	18	38	74	72
ARHGAP9	4.462479987875172	4.984456669986843	31.940536157865633	0.684733005848206	0.1703865062095157	0.008027201187536904	0.8263032418736848	0.9780100895326064	0.9881564753378228	57	4	148	8	10	32	21	55
LPIN1	5.752819161318861	5.891904446932652	62.315091565471505	0.13106161572003555	0.08656112743932412	0.008034564903970337	0.9535700580809198	0.9807341735871417	0.9905903965004156	126	8	109	142	36	49	77	72
CWF19L1	3.687739698852193	3.9572741253250663	15.3265271603736	0.19839943561654647	0.14139330408166972	0.008048182002606317	0.9459834469469967	0.9780100895326064	0.9900688364323167	24	2	28	20	14	8	26	15
SKA2	5.266396027811814	5.342176318914834	42.77076386353757	0.16777070853072895	0.07565372989420961	0.008063877912376421	0.931943193383063	0.9816392215112903	0.9913010638676316	91	30	50	65	14	43	41	47
SULT1C2	3.182441348743364	3.956354350193225	14.491592559143793	1.0402576763782303	0.21454832557252262	0.00807009019064946	0.7890653861555744	0.9764854726589066	0.9858727013787711	33	1	1	64	5	8	22	21
SHKBP1	5.426519822992704	5.478879882271432	46.522677563022754	0.041033874740551625	0.07461063074884813	0.008070431429760012	0.9833523524254595	0.9791478053836911	0.9917941995630681	99	18	87	83	18	36	45	67
DCAF6	6.167019655057669	6.194908155935885	78.16163237092177	0.08667459199465821	0.057269308402155196	0.008070902023732089	0.958705985318766	0.982083854797053	0.9926873515461185	176	41	105	119	35	71	84	85
POC1B	4.3345405913000405	4.5108493555577835	23.130773190985813	0.19255366250133482	0.12388757201758725	0.008071676515539672	0.9434504506227922	0.9772173936719701	0.9900688364323167	26	8	67	26	12	23	33	16
LINC00086	1.3866057238023286	2.409703613651984	4.537578888522266	1.5653437818127731	0.5804588648415363	0.008073295773123223	0.7058945543400839	0.9453047882886668	0.9772941683248387	2	0	0	8	7	2	9	5
TRMT12	3.066496794672659	3.432963955494487	9.995753532784413	0.015162258399155457	0.1794604124280342	0.008074488592296826	0.9994523903127123	0.9764854726589066	0.9881564753378228	11	2	20	19	7	2	14	18
AC015971.2	1.3987506160282268	2.2433593710335202	3.5094737990618423	-0.06802039609721308	0.4149360804258118	0.008083970656316676	0.9925587243519379	0.95953899360372	0.9818146729566929	4	1	1	11	2	8	0	4
INTS6-AS1	0.9390428672360215	1.8948377740007971	2.4087203339448706	0.1488544812744849	0.542562810292446	0.008098468598757201	0.9799297901905298	0.9475575799300008	0.9748426156258029	1	2	4	5	0	0	7	2
SUSD5	2.2582849199664485	2.904222231850451	6.101330210495855	0.700391903792757	0.26483987508031254	0.008114379267781724	0.8392590045987807	0.9722610759409123	0.9837187057565651	3	1	29	7	1	10	5	6
P4HA3	2.0800459556774777	2.779484199111517	6.038121811515134	0.76210326781003	0.3406764150420375	0.008129624435824484	0.8362328265513759	0.9632860827267492	0.9824080596577094	8	0	2	11	8	2	7	12
TPM1	7.767817461572468	7.8501561127075385	248.36750661580368	0.06330497414123405	0.07894401826394186	0.008147917471675937	0.9763411349915463	0.9807050762360541	0.9910202046558502	721	99	535	309	68	137	287	376
RASSF5	5.2716387584325615	5.378532909009374	43.6721973518312	0.23617170055240483	0.09766460444036645	0.008148612985631278	0.9110693836852174	0.9780100895326064	0.9905903965004156	50	25	112	59	14	34	48	56
HELQ	3.502551713000318	3.7430119649859694	12.467530977004673	0.1486679275171566	0.14330443730614598	0.008166800729605269	0.9608801334390588	0.9764854726589066	0.9900688364323167	23	4	37	18	3	8	14	20
TNNC1	1.4146757560547234	2.3663330494929116	3.696505515049443	1.050916163171028	0.3909907410268241	0.00817366643785998	0.802102130119469	0.9623337538152712	0.9819992286660378	18	2	5	0	0	4	2	8
MAN2A2	6.129416133131553	6.251115122119657	80.05201550300657	0.046003427059648314	0.08520088463047412	0.00817565031528577	0.9848837628075421	0.9802779061621221	0.9905903965004156	245	17	174	135	24	57	72	132
RTKN	3.1480337523766293	3.6574095300027682	11.327823446607063	0.0631665232298226	0.1829476465349504	0.008189231826752318	0.9889080661226506	0.9764854726589066	0.9881564753378228	24	2	11	44	2	3	12	26
TYK2	5.9042027403989055	6.187079844073455	75.89730443700077	0.20700807706189261	0.1029531394482899	0.00819702115299387	0.9407684143099935	0.9819891485752789	0.9900688364323167	285	9	193	122	11	64	73	112
NLRX1	2.205689926000143	2.831714129029887	5.482008166997121	0.4953909126505101	0.22986763420013126	0.008201241970613777	0.8935070925580293	0.9750863435314763	0.9860647953086276	22	1	5	15	0	5	6	9
TTYH2	2.20297033189143	2.9506560115742597	6.01253457497264	0.5479994501992884	0.22443989134740336	0.008212627195822995	0.8884054435564707	0.9764854726589066	0.9860647953086276	15	0	18	15	0	7	5	10
RP11-513N24.1	1.9343290682131526	2.465239286688771	4.344684280990934	0.20532339333285396	0.2835681820645935	0.008215083698854372	0.9655829329454325	0.9664878955165255	0.982573282682392	10	3	2	9	1	1	8	6
CNTLN	5.3592788362103505	5.4665630591002605	47.134592994250724	0.3502602566989672	0.10617777364831184	0.008219317344516405	0.8500269862601282	0.9764854726589066	0.990542399310461	84	25	68	32	35	41	41	65
WDSUB1	2.512847925379929	2.854559703023566	6.611440073569521	0.3436046992005756	0.22731476670102044	0.008228886124550845	0.9252182185474855	0.9726730263218574	0.9862201563789315	5	6	11	8	2	10	6	4
NBPF1	3.8067684242426374	4.111502664932425	16.60273762193288	0.006418388408813231	0.13434077194271002	0.008233010111299665	0.9998347940238835	0.9785057231886282	0.9900688364323167	55	2	19	34	8	8	31	16
MLF1	2.6593484084732206	3.125511921249431	7.293700367467308	0.2506213878358458	0.20702758723912382	0.008238894746334583	0.9434386039904904	0.9737671937597314	0.9881564753378228	13	1	26	12	1	11	5	9
AP3S1	5.311781297462812	5.468343504086966	47.563161698219304	0.46359782899534946	0.14443699663994453	0.008239532300361523	0.7978441828026466	0.9726304666862455	0.9900688364323167	50	27	51	45	42	43	32	75
RP11-474D14.2	1.6005234459827455	2.1822854854396008	2.964964946360941	0.3886078841420732	0.30701851907531946	0.008243773346618938	0.9152799363056956	0.9637911786279653	0.9824080596577094	9	0	7	4	1	3	4	4
TSC2	5.7046340882648	5.974645894335559	65.28683986854827	0.22321799274277354	0.10215114984904	0.008264252309106268	0.9365663495432168	0.9819891485752789	0.9900688364323167	300	15	112	96	7	52	77	84
WDR37	4.057150866055453	4.2820982789647735	19.00840131044272	0.10026639996161606	0.12863590355652318	0.008280269052182727	0.9730154560354022	0.9767155124932471	0.9900688364323167	33	7	54	34	3	25	15	21
AC008985.1	2.4041347334102348	2.7577756902652415	5.8208658353243905	0.482102015326478	0.22531728658845376	0.008280847358223398	0.8926354438063467	0.9726730263218574	0.9862201563789315	3	3	8	14	3	6	4	9
TTC9	2.762540948156877	3.285242026180826	8.999990306037443	0.5594154218919677	0.20739135119286395	0.008284651644520833	0.8722386241260988	0.9764498799913791	0.9880017115331229	26	8	6	14	0	9	12	8
SFTPB	11.046402738325613	11.241427166966929	2645.5826058320617	0.40060911702235735	0.13514860511511087	0.008287986184370558	0.8538314681997046	0.9764854726589066	0.9900688364323167	3383	2389	1250	3497	1303	1968	3409	3083
OSTF1	5.687483047339519	5.8224221545430215	61.05046669166223	0.48424232001010514	0.1331341439480357	0.008288509844079237	0.783721232770439	0.9726730263218574	0.990206179694574	53	40	81	58	46	50	56	86
SDHAP1	4.1250384365939174	4.400787698424486	20.683224832171337	0.14477303326961405	0.12798139978243384	0.008293489739259233	0.9640676221027934	0.9782569264691772	0.9900688364323167	86	3	22	29	10	11	22	37
TRPT1	2.563458350362391	2.9102618621944596	6.2941739001720185	0.1140870784649779	0.19992145109980802	0.008302955059721449	0.9756107188843495	0.9728866006002993	0.9881564753378228	19	3	10	9	1	5	11	5
RP11-472I20.1	1.2324903376987515	2.0652625160112565	2.6303587357676665	3.5620976146153826e-4	0.39124052379827867	0.00830457840468122	0.9999107557496516	0.9605816575755239	0.9800369588092149	9	0	2	6	1	1	8	1
LTN1	5.659955493303863	5.712782815860145	55.27285907037097	0.09663200446135811	0.07066722283914975	0.008306331112430345	0.9581511982873716	0.98040189048351	0.991307880293085	98	16	92	103	34	52	53	67
PARK2	1.0345932143451537	1.8872711170689453	2.2416679550275505	-0.2277958460468446	0.4397019026685645	0.008310191954667477	0.9673554351412984	0.9564249368895862	0.9763292336068702	6	1	4	3	0	5	3	0
ANKRD52	5.875287336964156	5.981309058866569	66.05541130953526	0.0796697736702237	0.08501252409837018	0.008310977584961184	0.970906210372815	0.9791478053836911	0.9905903965004156	192	16	97	161	19	61	65	85
RP1-232P20.1	1.0886070909248768	1.9332737288873998	2.1008600699409916	0.3715284867252896	0.4079657778485551	0.008316458758817181	0.9338331104307106	0.9572554547896504	0.9785578665582727	8	0	5	3	0	1	2	6
RNF215	2.661586689157574	3.097611242219946	7.236822993538563	0.44157995836510155	0.21134179692584942	0.008324785425238096	0.8937870967473469	0.9726730263218574	0.9871613256004651	6	2	15	25	1	8	6	11
LRRC47	4.476955394392407	4.726044088813233	26.11519610814239	0.0602361016575174	0.11094800680042434	0.008325741363857095	0.983847446203686	0.9794668014931542	0.9900688364323167	92	4	40	60	6	19	24	45
NLRC4	3.0770609172557677	3.318194628140064	9.56562623369066	0.15972058211726592	0.16217334781324472	0.008329615785073347	0.9625094951629696	0.9766729148246375	0.9881564753378228	13	8	13	13	3	10	14	5
CRBN	5.3374675304266015	5.485214044895942	46.95996658402832	0.2641501716153429	0.11067628753622673	0.008334486665958403	0.9056126704125134	0.9767155124932471	0.990542399310461	48	11	131	64	30	51	38	59
LY9	1.6711390900001848	2.9942127121212683	6.328081658940109	1.7539049350379496	0.3918903439650348	0.008354091456598283	0.6402652296604551	0.9639838599603716	NA	1	0	41	3	0	3	11	11
RAD51D	3.678576511093782	3.838761597426823	13.63167095458822	0.05616084953830346	0.11991622238427604	0.00836025763874463	0.9844750694881282	0.9778693566588504	0.9900688364323167	28	5	27	24	5	8	15	22
THEM6	1.8309744652591682	2.4599424355494577	4.143506365693915	0.5107803381047323	0.31607692074825944	0.008366047975186934	0.9049390272026993	0.963881406438975	0.9819992286660378	18	2	1	5	1	4	2	9
MIS18A	2.1397747178036743	2.568834817812917	5.176193534026204	0.05932543321578458	0.28076763913693686	0.008380790338278645	0.9910758532894405	0.9663802054037557	0.982573282682392	6	3	6	5	4	9	1	6
PRKAR1AP	-0.09361215378751075	1.4048413070615466	1.0493531515031502	1.129010036003996	1.2244145026663713	0.00838809469231331	0.8015543060572943	0.8884193542933124	NA	0	0	0	5	0	1	0	5
CCDC148	0.6849901825244744	1.7057415903811544	2.007928841266127	0.2989346062514289	0.664379901841673	0.008400297936847259	0.9636079903415693	0.9402186463528707	0.9720863937311077	2	1	5	0	1	5	2	0
RP11-313J2.1	1.9474026808728024	2.433806711364429	4.586175142863735	0.6742823178266119	0.3199060746632989	0.008404120229180542	0.8346521391853161	0.9623337538152712	0.9819992286660378	5	1	2	6	6	3	4	8
GOLGA8B	4.132646114989878	4.389248927795139	20.352303935819254	0.14218708445921374	0.12582321031094584	0.008420836556589067	0.9610934905780847	0.9780100895326064	0.9900688364323167	35	4	39	66	4	23	17	27
C6orf48	4.176181230738616	4.393771864073216	21.0702822851637	0.23144993416323384	0.11333672609946274	0.008445370020669354	0.9284096532027795	0.9791478053836911	0.9900688364323167	42	2	38	32	17	19	23	25
SPATA33	1.9383216162897534	2.793162803620783	5.119583302392252	0.4773985933875293	0.2677097550337888	0.008458645990501864	0.9134339657057552	0.973131723369771	0.9822844334515402	26	0	7	10	0	4	3	13
TTC33	3.217847191013464	3.4674370990561654	10.19470753031509	0.23592963448343093	0.15937069215597408	0.008464170008793397	0.9393034835648173	0.9761136357554558	0.9888103593883735	18	3	29	9	5	6	12	16
C4orf33	2.1599450912960356	2.5405944926400803	5.187775619744982	0.46616842494038	0.2749469361914355	0.00849928815194238	0.8969246574572087	0.9664878955165255	0.9824080596577094	6	4	3	5	4	3	9	4
MATN2	3.7159820906850407	3.8794271834576	14.194019871302798	0.1755895360578292	0.12541748737045594	0.008500503106821194	0.9470250553737288	0.9773113128212235	0.9900688364323167	46	6	20	14	6	12	13	21
CTD-2267D19.3	1.202587514497324	2.1522974995177884	2.944609065830646	1.0962548424411778	0.428359044060502	0.008503940749912304	0.7837984243420215	0.9594144136071928	0.9765094681492948	5	1	0	13	0	5	3	3
MED11	2.795027215210488	3.153962860394609	8.676177253725921	0.3906613540798938	0.24739236689814315	0.008507703133868165	0.9157481892908538	0.9682417307805063	0.9860647953086276	8	8	7	9	5	2	12	14
CTF1	1.1177981077227481	1.9910930370289712	2.611633397546173	0.2553513386134115	0.49708930523810135	0.008507738550625442	0.9655829329454325	0.9496027157530368	0.975855567281996	2	1	9	1	1	0	6	4
BMS1P4	0.622995495691673	1.6879729556555254	1.5559156962082288	0.9377433503423889	0.575880032109836	0.008507764743359647	0.8100118191515717	0.9451409273164205	NA	6	0	0	5	0	2	1	4
PRPF8	8.351502901640801	8.393208418072803	362.26489774920293	0.08497934487919648	0.06837088606230181	0.008509201104509503	0.9610204796582178	0.9808683833420474	0.991307880293085	1006	102	624	719	128	385	336	399
RPL10AP6	0.9437888485108992	1.8238449958376155	2.417677888410889	0.20435331000656487	0.5999021509679963	0.008509293967890625	0.9745532711859924	0.9412474903682525	0.9742099392294851	1	1	5	1	2	5	3	0
TMEM150C	2.7734974684532125	3.050238620494452	7.546063423175397	0.39049209426404824	0.17872286753086394	0.008510580373533949	0.8962084407088385	0.9764854726589066	0.9881564753378228	10	6	6	17	2	6	9	9
LRRC14	3.33907113767085	3.6766760238145513	11.685766730408947	0.2783299034703189	0.16384858357809745	0.008516545493790275	0.9322276695056282	0.9764854726589066	0.988305714176778	55	4	14	12	2	9	12	19
DCHS1	5.1843550945312415	5.473012543986986	45.514070955086886	-0.021882982186105297	0.11101197985919828	0.00852265562993469	0.9955538460271043	0.9810830448476292	0.9900688364323167	165	5	110	63	12	71	40	31
PFN1P2	1.8744601276663078	2.536415037438959	4.344406920192374	0.7087971780281571	0.30312376593455453	0.008537114290287912	0.8438220692494157	0.965199662996209	0.9821931431352293	2	0	10	14	2	3	5	8
ZNF287	1.1750918040045855	2.0653145741877816	3.1430384438139627	1.2933851905373166	0.5500303553414239	0.008544870918051938	0.7411303200576589	0.9462300181188291	0.9748426156258029	8	4	2	0	0	3	3	5
ZNF259P1	1.3184318669939645	2.1273316054084073	2.8356574811321913	0.6186853747143761	0.40256106589952806	0.008546143130041248	0.8871866105005555	0.9572554547896504	0.9800369588092149	1	0	8	8	1	1	6	4
ZNF521	3.967272498124327	4.3388711105378786	20.245482502670352	0.27820258662661945	0.17368552833318102	0.008549935834129468	0.9363883349655295	0.9751943308772618	0.9881564753378228	67	2	19	19	18	7	29	32
BEGAIN	0.47325307349018436	1.6901151192477868	1.696131706870958	-0.26767069651422926	0.777555789293835	0.008552082148051494	0.9662556848954404	0.9239212717276148	NA	2	0	1	5	1	0	0	8
TSPYL1	6.006770456952798	6.11364760939461	73.73037385255901	0.19717821513615985	0.09422567627009559	0.008552809755864367	0.9179706849632743	0.9780100895326064	0.9905903965004156	109	49	153	121	15	56	77	101
PUS3	2.637216271914143	2.97298758965747	6.625449817188181	0.1925761001631301	0.2042274288488908	0.00855992596224998	0.9547926415965386	0.9724038539514301	0.9881564753378228	22	3	11	8	1	9	6	7
CDIP1	3.5863659328034583	3.7567256762811314	13.151885745480435	0.2919857431025749	0.12848330522627305	0.00856276641801774	0.9130144646250604	0.9780845160369073	0.9900688364323167	14	7	16	32	6	9	15	18
SMIM12	4.525691904797529	4.612944246732562	25.36026154851881	0.20231583124386485	0.08202319790600644	0.008563092076264345	0.9247334372179271	0.982083854797053	0.990542399310461	45	13	34	30	17	16	28	35
NAPB	4.439886591199472	4.598277580802201	24.379073306873803	0.22700366858519924	0.11727130334727857	0.008570800126226545	0.9306757265197975	0.9764854726589066	0.9900688364323167	24	9	62	53	8	18	29	32
TUSC3	3.9591729113147727	4.3542664402810916	20.173396248176104	0.4255407906635125	0.16864585217833772	0.008584631784211764	0.8917722512573486	0.9764854726589066	0.9881564753378228	37	9	77	11	2	28	18	19
DDX50	4.481728554972008	4.630753181163851	24.85971275577299	0.044922585740517766	0.10525483384294732	0.008592783219854244	0.9874949676575001	0.9780100895326064	0.990542399310461	50	5	45	52	13	16	22	44
IGHV3-73	0.04409456872072902	2.237305403276978	3.284331508167456	3.3674984759604296	6.417635716011943	0.008595559395650425	0.372671084613127	0.24564517048270013	0.7289963597199824	0	0	0	0	0	0	9	20
MAMSTR	0.4356447635702428	1.7184644510481892	1.6499640128653499	0.958366374246933	0.6227886048600765	0.008595570006662794	0.8239512523361595	0.9471664620476775	NA	11	0	1	0	0	5	1	1
PLK4	2.2544669477796777	2.880001250494445	7.036084877286233	1.2165118607184466	0.3676093604487834	0.008604632129664532	0.7651681857641919	0.9598991303815078	0.9819992286660378	8	5	0	9	6	10	6	6
SPIN3	1.4398017797166416	2.4293989148920345	3.6233340783618253	-0.07869164296318548	0.3603996424167971	0.008613592161981584	0.9910758532894405	0.9639838599603716	0.9814333138590584	11	0	7	10	0	0	6	9
RP11-395L14.11	1.019236120871962	1.8336155076374587	2.2229849411214033	0.6069281345153367	0.4981095225723825	0.008615284952399578	0.9008698071002033	0.9480800535528888	0.9742099392294851	6	1	0	4	1	2	5	1
CTBS	4.565921975919298	4.798227307400701	29.679394584160953	0.7811617868604764	0.19686480394792336	0.008616524430625674	0.7351346227117076	0.9642862615219499	0.9887614540848269	13	27	34	39	15	29	26	38
HUWE1	9.05253536361511	9.069826116005617	581.4145136844197	0.061774589568227546	0.059170515692474154	0.00861867684895264	0.9674784770362737	0.982083854797053	0.9928057668653939	1556	224	904	1001	226	586	510	701
ATP1B3	6.538818171926613	6.660667195541422	109.91273888843361	0.40830620437969717	0.12450807378306758	0.008626437388777384	0.8015543060572943	0.9726730263218574	0.9903828249807678	117	83	126	103	71	97	134	110
SLC25A3	6.548198005103152	6.608939552025665	104.99458570106492	0.17230953213122638	0.0814890456710436	0.008626971967472079	0.9237277714076582	0.9782569264691772	0.9905903965004156	190	48	101	168	73	102	81	144
PCDHGA5	1.3751306121364093	2.134660890313727	2.804977877282187	0.3393403861951254	0.3781496694175605	0.00863265994417763	0.9396884768703159	0.95953899360372	0.9818146729566929	13	1	3	3	0	3	1	7
CNOT4	5.575128569184472	5.624225798858856	52.01680933322208	0.07978787407482076	0.06907100239392103	0.008644501503177832	0.966836511021626	0.9808683833420474	0.9910856413701672	113	18	78	78	32	42	66	53
MPP7	4.698217122183282	4.777958977957246	28.490904801686693	0.1736143130084243	0.08726026805544954	0.008644606024740119	0.9365663495432168	0.9802779061621221	0.990542399310461	44	16	56	32	14	27	34	26
STAP2	2.1092310169795265	2.726631224394072	5.124369134635511	0.32193298737202186	0.2619484052776902	0.008654719185766024	0.9396068321615777	0.9712651740718448	0.9836241175251087	13	2	5	16	0	2	6	11
PREPL	5.562404860632947	5.667302235161343	53.289102247737546	0.1663465819970524	0.09162853113495949	0.008658168691829504	0.9395705262039491	0.9782569264691772	0.990542399310461	115	17	45	142	26	40	68	61
SNORA71D	2.2790824694249068	2.9405896208077835	7.614704943397321	1.588205088330451	0.47114733585063984	0.008670482925223415	0.6224272011007024	0.9475575799300008	0.9819992286660378	2	3	1	7	11	6	9	10
CEP41	3.140604831421142	3.6206356549302208	11.74821597105794	0.5365493619689614	0.18131842964802722	0.008675218714469633	0.8682529875552042	0.9764854726589066	0.9881564753378228	22	10	12	26	0	12	11	15
RP11-134G8.5	1.58494922562902	2.205373377201737	3.5497948961242884	0.6906332425844989	0.3733925615754788	0.00868685032223566	0.8422253951209824	0.9595667982403682	0.9819992286660378	3	4	3	7	0	2	5	5
PRKD2	5.578723901375281	5.704847183774743	54.267021173682984	0.07509191878876136	0.09679076436028682	0.008702291161616733	0.9743553914316267	0.9778693566588504	0.990542399310461	114	14	155	91	14	61	56	54
SRSF12	1.6973901265283988	2.1752569628357086	3.1366165908424235	0.349650633616011	0.32038163255680563	0.008703772135573029	0.9242922310703571	0.9598991303815078	0.9819992286660378	4	1	9	4	1	3	5	3
AC144831.1	1.019236120871962	1.8255028272443792	2.0757172847524523	0.5435755014564008	0.486615911587117	0.008707593883337	0.8993221167772019	0.9480800535528888	0.9742099392294851	1	1	4	6	0	1	5	2
JAG2	2.627831016039127	3.274929724686004	8.089523632783065	0.28395827443943933	0.2086020774772972	0.008720097043355636	0.9462136041268239	0.9764854726589066	0.9860802660642118	26	1	22	15	0	10	4	15
PLEKHB1	2.6779005302446652	3.214021919106308	8.97330577804504	0.6973017952254562	0.3351583807087451	0.00872016646462358	0.8607314027792906	0.95953899360372	0.9824080596577094	4	7	20	3	5	2	17	11
DNM2	7.723907578906463	7.783342234369888	236.47415897970535	0.10013755426304362	0.0757400181912833	0.008727353473322883	0.9550257734900612	0.9793338659247639	0.9905903965004156	637	69	493	450	65	199	230	320
AC009120.5	2.947645776152168	3.3347990409518844	8.755683454599378	0.1813981682714942	0.18782502165393009	0.008728921850297586	0.9603416201798531	0.9740570340891639	0.9881564753378228	30	1	21	9	3	5	9	17
ZC3HAV1	6.9048189689381765	6.949666141996292	132.2292862428327	0.07924367561339515	0.07101260062803891	0.008757243746691155	0.9655829329454325	0.9791478053836911	0.991307880293085	312	47	160	308	54	105	162	147
ZFP90	4.6445366004002615	4.870917295305539	29.249443123413023	0.08755717767032987	0.11186187278767147	0.00876054167052283	0.9755203334537869	0.9782569264691772	0.9900688364323167	77	3	70	60	9	30	33	32
TMEM177	0.8575332801635599	1.978117640942347	2.4172740386249805	0.4520988569374087	0.5709305150363201	0.00877972946826376	0.9396884768703159	0.9473204396920305	0.9727746916280945	7	1	0	7	0	0	7	3
MYO1E	6.732078942274763	6.76749093443616	116.71488594652516	0.05864989195870728	0.06753759925928118	0.008784562317725016	0.9734875592391871	0.9794650947998564	0.991307880293085	207	58	203	218	43	91	102	176
SFI1	4.918217350594466	5.15069156290743	35.86844830827402	0.08507627109765489	0.10603210552362441	0.0087877886790636	0.9756107188843495	0.9794650947998564	0.9900688364323167	108	7	83	75	5	28	45	45
SEMA4B	5.520432380390767	5.746391779781243	56.045280613693286	0.26930474187675163	0.12353464117304495	0.008793142958206055	0.9159986824905874	0.9778640454824684	0.9900688364323167	68	21	59	214	13	31	63	92
SEMA4F	2.415593631831506	2.981657731700775	7.008865693624533	0.586753548571238	0.26251614916976657	0.008813296953102094	0.8721436549816766	0.9710344330617244	0.9837187057565651	6	6	8	19	0	6	12	5
SNHG15	3.735584783831542	3.958962376078139	14.803484747345346	0.09408289596557477	0.14035795820016975	0.00881712266028187	0.9747825895051179	0.9751943308772618	0.9900688364323167	36	6	29	30	2	18	14	16
ERC1	7.620534437426532	7.6430744592087425	215.10639481945879	0.0640867868015533	0.0623824583080083	0.008820429578034009	0.9674784770362737	0.98040189048351	0.9928057668653939	565	70	381	324	99	206	223	236
MAEA	5.001142056122642	5.107501102156936	35.25409961621057	0.027020907800204746	0.09947528532732516	0.008822094716735313	0.9915890797778301	0.9764854726589066	0.9905903965004156	95	12	67	65	9	33	45	34
UBE2Q2P2	2.8439059621209015	3.3495455104751435	8.66349760018277	0.17854701143336427	0.19403795026645662	0.008837845505700092	0.9649855326496306	0.9751943308772618	0.9866097180319179	38	1	13	16	1	4	15	12
ERCC6L	1.3701554861291625	1.9777567412104544	2.7393361108990213	0.28531144805902614	0.41687344875786186	0.008838568542781698	0.9513751847529618	0.9525087692887306	0.978037921340635	6	1	1	4	2	5	3	1
STIM1	5.512154193160525	5.647086046904701	51.99531187666017	0.09853636810184328	0.09332499837279129	0.008840483927031092	0.966836511021626	0.9785853838341247	0.990542399310461	170	8	83	93	23	42	55	71
RFXAP	2.177453291888365	2.679014093056835	5.175408501102256	0.2943050949201127	0.27383030185048646	0.008842043907235336	0.9416769295050555	0.9660372113714923	0.9824080596577094	20	3	6	3	1	2	10	6
IKZF2	4.1167332738204765	4.397394504113042	21.393953336000394	0.5375528602986479	0.1794795492427098	0.008843563805587745	0.8583516084425352	0.9724096385836286	0.9881564753378228	9	11	60	30	9	11	33	26
UBXN8	3.017430234202285	3.221899959971071	8.840197807042465	0.2990115096872653	0.15144639069226135	0.008846137290258436	0.9186435880796937	0.9778693566588504	0.9881564753378228	10	6	13	11	5	6	7	15
RP11-235E17.6	0.6552431429551115	1.8504406123210062	1.9183446400725357	0.9166243740567336	0.624105935429931	0.008865380503335739	0.8322341982015405	0.9426804558820178	0.9698408308810381	4	0	0	9	0	1	1	7
PLXNC1	6.510021425765427	6.643818321462959	108.261702968112	0.41808172637238256	0.12692944373740714	0.008885445452601426	0.8317150475408228	0.972678447725521	0.9900688364323167	67	65	168	145	74	112	119	104
ZDHHC14	4.848190442823552	4.9853700976307875	33.223481852675015	0.12235487977117053	0.12313415986683417	0.00888582601420926	0.9636827198544873	0.9751943308772618	0.9900688364323167	47	22	68	34	13	45	35	20
CEBPZOS	4.771930711492348	4.863892276346927	30.098859726646882	0.18730493541300666	0.09594534627074477	0.008887610608363065	0.9343949332636935	0.9782569264691772	0.990542399310461	35	14	46	66	15	27	24	44
SCARNA1	3.324943240078149	3.7058271238178278	13.697663064666164	1.1392402699514668	0.3111960456108935	0.008891683264547149	0.6782003966494586	0.9572554547896504	0.9852350793780235	6	13	5	15	10	11	18	14
HINFP	3.750887824025204	3.978842621576567	14.88591677737653	0.11747893544085479	0.14233034366225508	0.008896624874597718	0.9673554351412984	0.9751943308772618	0.9900688364323167	37	3	21	42	4	16	17	16
APH1A	5.034685161156648	5.15210297006603	37.89940975028783	0.3240238158696197	0.1200978789523195	0.008905204491018833	0.8625596978720189	0.9751943308772618	0.9900688364323167	51	31	43	44	18	30	53	33
MBTPS2	4.024522712175847	4.177487817978699	18.351053306619693	0.26356008808247616	0.11616975698615205	0.008906740745227255	0.9110693836852174	0.9785853838341247	0.9900688364323167	28	15	23	30	5	13	17	28
RP11-426J5.3	1.4185333765178183	2.268212556425348	3.230308652483383	-0.09633856769350875	0.38772278580449343	0.008912956608002265	0.9874949676575001	0.9603180428480673	0.9800369588092149	7	1	4	10	0	0	5	8
CHD9	7.810020481153941	7.828697090267238	245.46017643252816	0.07587037758672001	0.061501233846786275	0.008915506780849977	0.9610934905780847	0.9807341735871417	0.9926062062133799	551	92	466	312	128	222	268	268
NPM1P29	0.35856084351418094	1.6461686565545093	1.7545658979354881	1.2539067663327852	0.8607106927784529	0.008916719771789186	0.7830677713293692	0.9233392250888879	NA	0	1	7	0	0	5	1	1
RNF157	2.163289456003129	2.7835822220858324	5.491229454015745	0.2322338100854745	0.2742343568364511	0.008918448291767822	0.9605494101348331	0.9692075962820255	0.9824080596577094	7	2	15	13	0	10	2	7
PNPLA6	5.716270811447764	5.959332831722767	64.50812501541685	0.14532140770340524	0.1060162087830029	0.008920080132940331	0.9582584031112694	0.9803576653181434	0.9900688364323167	264	10	128	107	11	46	65	103
DDX49	3.9118435403916	4.288147726249144	18.95553838795406	0.42004354667418	0.16181558998462503	0.008920299291843502	0.9034088071097088	0.9764854726589066	0.9881564753378228	61	5	6	59	5	23	13	27
VPS25	3.756600529322347	3.930425810285095	15.270105751293192	0.30872493563173664	0.12643841084073118	0.008937746658956797	0.896790178896563	0.9782569264691772	0.9900688364323167	24	13	16	26	4	12	14	22
LSM1	3.6489458421426306	3.77818101380493	13.379828632472933	0.08528144543045468	0.11984454572700644	0.008952197947826167	0.9756107188843495	0.9780100895326064	0.9900688364323167	26	7	18	22	6	17	13	11
METTL4	3.723971355381907	3.857470919072662	14.504136771739	0.2542697527199101	0.11962182473846711	0.008952239166201074	0.9204463187437406	0.9787937461489482	0.9900688364323167	18	8	26	16	9	15	17	12
WRB	3.1551208218149744	3.478421155808537	10.14101607517917	-0.14084070224668999	0.18248386026105942	0.008965410389161021	0.9698173588136703	0.9735319208264275	0.9881564753378228	28	3	23	12	3	10	19	4
NSDHL	2.3280992865407626	2.750127915798113	5.342773939606977	0.11924146225858319	0.2374405618616372	0.008969160463619048	0.9762000666027036	0.9689848074841843	0.9853060234731513	13	1	6	14	2	2	9	8
ANKHD1-EIF4EBP3	1.7216610749992518	2.4277768487250824	3.8525609599089554	0.49494879582470863	0.3358450391717506	0.009001317463350943	0.9040083435256325	0.9624770244330093	0.9819992286660378	3	0	14	8	1	7	2	5
RBM43	3.418401400576309	3.7502098198710248	13.29098083519218	0.3794082876993257	0.20114367175556044	0.009010703986579516	0.9029239114252103	0.9722610759409123	0.9877876093569338	12	12	16	28	2	6	23	14
B4GAT1	3.4426204720926443	3.6543996564079873	11.992468119623986	0.2059132961801602	0.14327141414159061	0.009014352198066981	0.9396884768703159	0.9764854726589066	0.9900688364323167	24	2	24	14	9	14	11	13
GANAB	7.503465626274296	7.546103057172223	202.36872016293145	0.1673246616314747	0.0754828134470375	0.00901854243575188	0.9167051890284755	0.9785853838341247	0.9905903965004156	378	119	191	323	110	186	209	231
HSP90AA1	11.37528698869077	11.510536533659735	3158.612517695189	0.2896083667416103	0.10091454967591679	0.009023534639481478	0.8928084828246241	0.981253350865743	0.990364744349885	7388	472	3126	8852	1758	3592	2754	3514
CCDC51	2.55084384830264	2.9976512305782483	6.468863538153229	0.18663672636648504	0.22493631560555985	0.009027164215242597	0.9608801334390588	0.9707818131103587	0.9860802660642118	25	1	10	12	1	8	4	11
MYCBP2	8.161937213121325	8.2151542150682	319.99181869446505	0.12273672186535552	0.07299422537530495	0.009030061480651526	0.940908288872726	0.9803576653181434	0.9905903965004156	1116	99	472	499	112	273	342	390
RP11-421L21.3	1.2505390763656483	2.131970113031129	2.6824847071591784	0.5374245458994038	0.41020003402816896	0.009030613876704388	0.8986302975846839	0.9572554547896504	0.976199543064222	8	0	10	2	0	1	6	4
REST	6.65224262601848	6.673938697542577	109.32639040045356	0.062489495837010856	0.06455750267698386	0.00903707605715785	0.9698173588136703	0.9791478053836911	0.9914349130731999	193	49	196	196	47	112	107	117
POLD4	3.2330648213243594	3.4976939462559535	10.30071577272754	-0.08054753387361051	0.1767696256613845	0.009065645884019057	0.9799297901905298	0.9726730263218574	0.9881564753378228	26	3	19	19	3	18	7	8
PTPLAD1	5.876558393153413	5.967473831453402	66.39472858805055	0.19581182015352971	0.09425149886890448	0.009068152017562075	0.9214892171105048	0.9772173936719701	0.990542399310461	118	37	60	169	22	67	73	66
SDHC	5.601767128298339	5.714891915209875	56.18110765049748	0.38891367937645416	0.1161221965052418	0.009083649500139436	0.8321638019097373	0.9751943308772618	0.9900688364323167	76	35	36	108	34	48	63	64
NFKBIL1	2.844207399673556	3.187991001189033	8.008731398616169	0.34125098385537067	0.2059611894922429	0.009084183355108218	0.9172636276224087	0.9722610759409123	0.9862201563789315	34	2	7	7	4	6	12	9
SYNE2	9.031049539412429	9.175630688397337	624.7247244629948	0.2772818869031031	0.10353621309717302	0.009085843732193472	0.8928084828246241	0.9791478053836911	0.9900688364323167	1368	107	2102	807	196	497	804	680
XYLT1	4.702736754396687	4.858507998719021	29.198334721227795	0.04816506676310358	0.11151047396661913	0.009093290329276619	0.985757572335761	0.9764854726589066	0.9900688364323167	81	8	71	41	8	19	30	48
AGGF1	5.463365812600214	5.570200156024608	50.08158594897177	0.18146752248061884	0.09585416003480632	0.009097776792701403	0.9286534526617484	0.9778693566588504	0.990542399310461	104	34	94	66	10	43	57	57
FAM101A	0.6229954956916729	1.7238694384852067	1.770224860701431	0.516878114447845	0.7057941301938846	0.009105860776728253	0.9266900778844329	0.928361615187122	NA	4	0	0	5	1	0	2	6
TSPAN11	2.584377186310844	3.1098304016842255	7.857431375635235	0.10232410186875145	0.2766745103370552	0.009105974934571406	0.983561685051424	0.965199662996209	0.9824080596577094	15	1	13	5	8	1	14	12
AKR7A2	3.243413514710947	3.594776673610052	11.151021685037229	0.21591211711821653	0.17612931514994143	0.009106534041055063	0.9475930795201851	0.9751943308772618	0.9881564753378228	41	1	11	16	7	8	19	10
IQSEC1	6.78843374701578	6.876142730977212	125.36565999604173	0.14533627105595967	0.08891939224627483	0.00911053683997359	0.9396884768703159	0.9778693566588504	0.9905903965004156	299	50	333	162	28	110	131	156
STK16	2.739261139748486	3.051191518532485	7.330468119187603	0.23981912880530273	0.2060714052519923	0.009111883744538144	0.944378800910583	0.9724217652044193	0.9862201563789315	7	4	12	18	2	5	13	6
FMO4	2.0841837798828466	2.4882405438199444	4.9182394063295	0.48139833650284614	0.31455826635185935	0.009122266129283949	0.8980809326577897	0.9623220484803644	0.9819992286660378	3	4	4	7	3	8	3	4
ANKRD13B	1.9796503281362412	2.830523841715536	5.3052726869043765	0.4422660284792268	0.28450250926568355	0.0091290007305247	0.9229891174980934	0.9712651740718448	0.9819992286660378	25	0	10	9	0	2	6	13
MMP17	1.3824032460224756	2.0539711973067147	2.595939601721153	0.4881304208041815	0.38701963717134225	0.009130335949060108	0.8962084407088385	0.9548306316516724	0.9795012146780225	11	1	3	3	0	3	2	5
TAF5	2.2925577234089554	2.785499903626585	5.413271340693049	0.2966865503221216	0.26070783413111065	0.009135597822787027	0.9391952952978686	0.965199662996209	0.9832527148195889	6	1	15	14	1	3	5	12
MRPL13	3.127923434952156	3.527212662122704	11.201397853481804	-0.15749280572906274	0.23367702617762223	0.009137314277121698	0.9720341563248318	0.9695429492492148	0.9858727013787711	14	3	11	20	10	11	22	2
SNX14	5.690924420969451	5.749352722594837	57.328782023717764	0.12485340700853766	0.08239944598354271	0.00914098624622436	0.9459834469469967	0.9782569264691772	0.9905903965004156	95	35	72	90	28	70	51	52
RP11-396K3.1	2.836973232199287	3.2224569806040577	8.625397914174535	0.5706389773545893	0.22827494738512608	0.00914271462020395	0.8439915599386432	0.9707818131103587	0.9860166133634335	11	7	24	5	1	8	11	9
WI2-1896O14.1	1.5921636628610558	2.3590541756139713	4.299800482616215	1.0349368345771075	0.4835488563243648	0.009147001154769104	0.8038043681185754	0.9502643314094132	0.9763292336068702	4	1	8	0	5	7	5	2
RP11-354E23.4	0.25730721146968977	1.5506141598073326	1.3675010299083978	0.4057833274707215	0.840534848286736	0.009149474360231525	0.944378800910583	0.9239212717276148	NA	3	0	0	5	0	5	1	0
ZNF816	2.619453623384365	3.042807237824682	7.392497569218825	0.46292478301760626	0.250159752965122	0.00915385883196018	0.9043461943281088	0.9677868813186931	0.9842016410358898	15	5	2	18	2	11	4	9
OR7E2P	0.19662885807340957	1.5013143036136525	1.252913326034758	0.5520981057664042	0.92570658437641	0.009167989853019295	0.9190219502175779	0.9135402122002843	NA	2	0	5	0	0	1	5	0
PER2	3.4567741103135967	3.90705505672623	14.116922463274921	0.041619944286806376	0.2014799068407559	0.009175521129007309	0.9946032808541465	0.9726730263218574	0.9862201563789315	34	5	47	10	2	15	4	30
WDR62	1.4368574387192794	2.192143088268832	3.2082703637298255	-0.40634696964171935	0.40365822597130274	0.009183376769469537	0.9391952952978686	0.9572554547896504	0.976759612348087	11	1	4	3	1	7	4	0
NCF4	3.820360611070288	4.405965168422654	21.113498669097048	0.6428378534227012	0.1982063762280007	0.00919127790076953	0.8438220692494157	0.9744397362660512	0.986611169082293	50	0	55	12	17	24	16	30
ZNF696	1.4483972713513453	2.1407587086364104	2.83496176487228	0.5018796910880553	0.3786185186528875	0.009200375603130643	0.896248655348494	0.9572554547896504	0.9800369588092149	12	1	2	5	0	3	2	6
ARHGAP11B	2.492022484008115	3.1772606286515375	7.541541552580147	0.5082607932123006	0.24567376941066374	0.009202031497951985	0.9014035249791078	0.9726730263218574	0.9824080596577094	32	2	4	20	0	10	4	13
MIATNB	1.965169143412984	2.6775755847308664	5.023495517709381	-0.3274915616644791	0.3240281035623919	0.009202623397684172	0.9485008957747393	0.9637911786279653	0.9819992286660378	10	2	4	15	1	0	7	12
C18orf21	1.624573156112572	2.2927783231656567	3.5661953183697013	0.6913221605550136	0.36676547457043157	0.009217109656114468	0.8501674802572906	0.95953899360372	0.9818146729566929	8	0	1	9	3	3	3	7
ZNF189	4.650179706790602	4.7622660382932995	27.858420741233964	0.19327610144287974	0.10805631605122298	0.00922136850088148	0.9327003873884128	0.9764854726589066	0.9900688364323167	39	15	70	36	9	22	35	31
CLSPN	3.1450961407726292	3.722032145940221	12.658004948646742	0.24091848744808905	0.267181745018318	0.00926048429196298	0.9615670951264879	0.9669704927576369	0.9824080596577094	56	5	3	10	6	28	6	6
TIRAP	2.3506204578823255	2.9906848028092257	6.492620047440724	0.4640081801615674	0.2708643922439212	0.009271062240417198	0.9061646311887827	0.9680342529021627	0.9824080596577094	8	2	25	10	0	5	4	15
DIS3L2	4.662954188067969	4.808062705014664	28.12700807709351	0.012312607227524058	0.11252791214058239	0.009272666046809229	0.9975090205889501	0.9764854726589066	0.9900688364323167	82	7	55	48	9	24	21	48
SLC30A6	4.350987312716278	4.460964114777345	22.469553452730317	0.14432404844690996	0.10346296420716161	0.009276142503289809	0.9496129714583008	0.9782569264691772	0.9900688364323167	53	15	29	30	7	24	25	20
NBPF12	3.5904921506417624	4.124088849382043	16.50628205234149	0.33202248556419567	0.16065063182195446	0.009279718191050446	0.9342652789492911	0.9780100895326064	0.9881564753378228	58	6	25	36	0	13	14	30
SEC24D	6.765521074813093	6.788028956490913	118.33410937048995	0.06496198687611757	0.06502460628500792	0.009283648460950781	0.9677610956576094	0.9791478053836911	0.991307880293085	278	48	219	162	53	97	132	140
MTIF3	4.834883291606195	5.021699510407632	34.60443715815835	0.4609126074325141	0.16902957530620558	0.009302357187595253	0.8257316918189161	0.9682417307805063	0.9887614540848269	64	18	25	26	31	47	30	28
SPINK5	1.3200882449311964	2.2359930428857444	3.110383032622418	0.8112042363494082	0.4225716227241618	0.009307079019911348	0.8326465241194223	0.9572554547896504	0.9742099392294851	19	0	2	1	1	3	7	2
SNORA35	1.9036598719906825	2.615126820770283	5.300826036307909	1.325921800145244	0.4122656054080412	0.009325334237103963	0.7545199269721363	0.9548306316516724	0.9813646025762569	0	5	10	8	1	6	4	8
CFLAR	9.078354970370684	9.127607558204973	605.385836504388	0.1294049161988391	0.0759468228847874	0.009331813469091574	0.9392183329368354	0.9802779061621221	0.9905903965004156	908	205	1460	1288	203	477	685	742
ZNF821	0.8573041354311907	1.793096283229505	1.8201175328979748	0.7214241285569502	0.55531644555144	0.009338188609244968	0.8509916732638836	0.9429347429297326	0.9720863937311077	1	0	5	6	0	2	1	5
GS1-124K5.3	0.10450815880263374	1.4606684290105478	1.1728785200791962	0.8045810936912436	1.0462247037306214	0.009338261584578417	0.8710975782631271	0.90494417155695706	NA	0	0	1	5	0	0	5	1
CTB-55O6.8	0.45068154278495676	1.634812558878579	1.4867863119016154	0.5935394956082075	0.7530105337845076	0.009367399378052678	0.9043461943281088	0.9253977164628726	NA	1	0	1	7	0	0	5	2
LENG8-AS1	2.0875743233921344	2.7990695908305043	5.333080975235783	0.0032687797796725174	0.288351983736434	0.009373292530013956	0.9998347940238835	0.9665341885367161	0.9819992286660378	15	0	13	11	1	7	1	12
RP11-81A1.6	4.250456101268249	4.423178346710217	21.597449286389114	0.27819951004620613	0.13340767479072518	0.009377668459486413	0.9130144646250604	0.9751943308772618	0.9900688364323167	20	5	46	44	14	23	17	29
MEST	5.170093908225811	5.265164856020886	40.21249970054502	0.1416346277736333	0.09530905687918502	0.009380201828423484	0.9447226514064223	0.9778693566588504	0.9903828249807678	85	25	45	81	11	36	51	38
TGM1	0.4855535364978087	1.6163440182712459	1.4077664469863584	0.2235379118947052	0.7461719252252248	0.009396298119809889	0.968625799715416	0.9239212717276148	NA	3	0	1	5	0	1	0	6
TASP1	3.362830310994737	3.8983619408257386	13.752929160837388	0.2905367799888848	0.17194400701791807	0.009415761783855552	0.9407456659764817	0.9764854726589066	0.9881564753378228	38	4	31	31	0	12	10	26
NUP37	2.965288782931552	3.1919846463934505	8.286822454758305	0.22267628932269198	0.17090005758283627	0.009416269771822448	0.941663704794914	0.9751943308772618	0.9881564753378228	17	3	7	17	5	8	6	13
FBXL15	1.3620490930854166	2.135469677301317	2.8198087608061044	0.7268450445674046	0.4100140606035054	0.00941954622765615	0.8412245999162552	0.9548306316516724	0.9761077508900532	14	1	1	4	0	2	5	4
PCMT1	5.038055809731457	5.107255600117135	36.28873102285077	0.18231605232051262	0.08463352288072962	0.009424679306487719	0.9256478795816965	0.9794650947998564	0.9904613765367408	58	17	54	45	25	30	47	34
C14orf169	1.7529215402107712	2.868680100950772	5.487501029518986	-0.19440218399658155	0.3687898974062852	0.00942531869008166	0.9763411349915463	0.9632860827267492	0.9763292336068702	23	0	9	12	0	0	6	17
ATRX	8.374061219896273	8.410292283289875	368.2053972380181	0.1143014285917254	0.07349650663074668	0.009441655568854295	0.9416769295050555	0.9791478053836911	0.9905903965004156	741	129	858	408	190	314	425	407
ADAP2	4.905606552242993	5.0421203336244105	34.5603275953822	0.1703660753766905	0.1227368995896688	0.009446387830105615	0.941663704794914	0.9751943308772618	0.9900688364323167	80	26	48	34	10	44	36	25
MRPS30	5.063179896941806	5.1883874728950055	37.82099642448829	0.22001318476095325	0.10940966039178439	0.009462336215388086	0.9190219502175779	0.9764854726589066	0.9900688364323167	47	11	47	107	21	27	48	46
GBP5	5.3402742251246975	6.055551209400859	72.463410263143345	1.9759729300407929	0.5666642455251497	0.009471811594153147	0.40143638562846	0.9177635339054575	0.975423107346163	11	93	101	27	8	75	83	107
HIST1H2BB	1.2099188069935238	2.058171730896733	3.0707596509531987	1.0196467227914454	0.5752503731525069	0.009475655367051158	0.8137303320545796	0.9412474903682525	0.9738324271009889	9	2	1	0	2	4	1	6
TBC1D22A	5.0289368974748	5.139725392044011	36.09783227651008	0.07069413936229518	0.1035168313595126	0.009482879409433292	0.9756107188843495	0.9760078967925783	0.990542399310461	106	14	65	61	8	35	34	47
ZNFX1	7.336036985046749	7.37917450141032	178.6023840532729	0.09348247014819722	0.0756611220356117	0.00948818517014413	0.9550257734900612	0.9780100895326064	0.9905903965004156	344	68	324	421	53	164	177	219
SPRY3	1.5424694390358789	2.1425015411187416	3.371585412476046	0.36324113374746964	0.42504386538303895	0.009493336081685186	0.9391952952978686	0.9522704428871582	0.9763292336068702	6	3	1	5	1	4	6	1
TBC1D12	4.130305809830286	4.274846779335004	20.140982335478803	0.42215169557818066	0.14348800132880965	0.009516558367485826	0.8455239463566737	0.9751943308772618	0.9887614540848269	18	14	23	28	13	24	16	21
C1orf54	2.994786519246278	3.3066965518276943	9.65020878757224	0.24838336083123322	0.23739785611436595	0.009517664110838387	0.9459405830693531	0.9668118639921409	0.9851376159011996	15	5	5	13	8	17	7	5
PPP3CB	5.442215800124907	5.588242760880205	51.17312660545117	0.1302658289478169	0.12915494009679876	0.009527827228056236	0.9585898140567911	0.9735319208264275	0.9900688364323167	74	15	73	67	45	64	63	28
DENR	6.184066101879691	6.234651905897694	80.77823605573015	0.1712475135349127	0.08052720501161252	0.009538941934100738	0.9185310962283336	0.9780100895326064	0.9905903965004156	137	40	87	127	53	88	71	88
TIMM17A	4.496772779782622	4.671035601291159	26.24328234968485	0.35327379983638274	0.1359110839021695	0.009541149911107957	0.879979428361444	0.9751943308772618	0.9900688364323167	54	7	16	50	22	27	21	35
C9orf3	5.548559424978683	5.7386015424491665	55.29413663404322	0.17146691903898198	0.10709008374773836	0.009549417670996239	0.9434386039904904	0.9782569264691772	0.9900688364323167	230	8	66	101	19	56	57	65
FGFR2	3.972950532679248	4.194083236416718	18.567380564020368	0.369326869178179	0.1639699666313294	0.009550516869252885	0.8969250488896789	0.9726730263218574	0.9881564753378228	47	13	9	26	8	9	26	25
VEGFC	3.7490980888228584	4.063207403173035	16.124480520135172	0.3188711258761702	0.1704477038090723	0.009554509553907601	0.9152908952587366	0.9731442068170719	0.9881564753378228	17	7	53	27	2	10	24	20
RND1	2.8926829839004364	3.1987701244970754	8.111944744079631	0.1960911485875448	0.19030628414991796	0.009556269773896614	0.9521219607465171	0.9726730263218574	0.986611169082293	17	1	10	19	5	6	13	8
ARF4	6.981039121494441	7.043973636172906	142.77261357351324	0.2344032510506453	0.09242417598201302	0.009559039136550098	0.8858247568833613	0.9764854726589066	0.990542399310461	192	95	144	244	74	121	142	184
SH3BP5	4.785793239976671	5.16667624907612	36.9084885880403	0.36166112011053925	0.15017819585864692	0.009559143777566245	0.9049390272026993	0.9764854726589066	0.9881564753378228	78	1	99	42	25	44	32	43
FOXN3-AS2	1.172035173539018	1.9529852489004655	2.664118431186063	0.2556114207040135	0.5549769956090206	0.009565326216445812	0.9655829329454325	0.9407883517926798	0.9742099392294851	1	2	3	5	1	0	4	6
ZNF83	6.247609423248054	6.333870985826006	85.13799198134566	0.08435991972266586	0.09020301011477756	0.00956675124342212	0.9673554351412984	0.9764854726589066	0.990542399310461	172	22	197	188	25	73	82	118
THOC3	1.5591428659455917	2.2397472366115636	3.641030341505836	-0.30937445691341314	0.42419520734816674	0.009577523617296748	0.9537287016198902	0.9537812385810855	0.9763292336068702	5	1	6	3	3	5	7	0
CHCHD6	1.6725860612293657	2.5909558567529527	4.489898457528265	0.7556897385978065	0.4102496679431777	0.00958191408501045	0.8596378047210399	0.9572554547896504	0.976199543064222	25	2	4	1	0	2	3	13
WDR83OS	3.127598997304146	3.4310860037179993	9.633710070693384	0.15130868231991632	0.1851686829391173	0.009598544332721833	0.9625094951629696	0.9722610759409123	0.9881564753378228	23	1	15	24	4	13	9	10
USP38	4.979633501932903	5.143419536303491	36.83117097474101	0.09336661121632633	0.1261304973823545	0.00960543806179947	0.9730154560354022	0.9751943308772618	0.9900688364323167	48	23	62	78	9	18	63	37
DDX27	6.438206187760031	6.480107101855097	94.92801561224849	0.07632845074279711	0.07592527379038293	0.009609725926287754	0.9662556848954404	0.9776499081534823	0.9905903965004156	253	39	129	186	32	82	97	120
SNORA65	2.6190704082253156	3.061513199172844	8.496511518211193	1.0509597954279695	0.3911404198367737	0.009615914651366	0.725994416908952	0.9522704428871582	0.9819992286660378	5	9	4	4	6	12	7	7
DDX26B	3.5045381261174007	3.684793819378866	12.239766811308408	0.1975142733756428	0.15509012871004849	0.009616105481515043	0.941663704794914	0.973131723369771	0.9881592070562114	18	4	32	15	6	15	11	13
CPAMD8	4.635602406927253	4.842677555371013	28.782928198787687	0.17180274513467678	0.1266245419772469	0.009619248587342545	0.9444675923436823	0.9764854726589066	0.9900688364323167	46	5	93	53	8	29	30	35
ARSK	2.1713293531463753	2.71756500738253	5.06046694770809	0.01095963228565931	0.28297889594721887	0.009621050296469641	0.9998347940238835	0.963881406438975	0.9819992286660378	16	1	12	6	1	1	8	10
RP11-4O1.2	1.8768855437950729	2.3587341004397055	3.9242227803426357	0.25703040281421413	0.3380731406036071	0.00962208116989105	0.9512471134388872	0.9572554547896504	0.9819992286660378	3	2	9	7	1	7	4	2
NOB1	4.6438130506567035	4.745675100234177	27.308178930448868	0.04149837032162107	0.10823882991887328	0.009632979691051955	0.9874949676575001	0.9751943308772618	0.9900688364323167	73	13	42	43	8	34	26	25
EP300	8.185910884592522	8.203506281380335	318.2124129410797	0.0636120848196927	0.06449673830213119	0.009642059736482467	0.9673554351412984	0.9794650947998564	0.991307880293085	685	103	630	546	143	307	339	336
CICP16	0.5566811561043254	1.6297779055936328	1.4618653242601056	0.8715463469616239	0.7220429015588002	0.009659839606277152	0.8134700435716778	0.9239212717276148	NA	1	0	7	1	0	1	1	5
ADAMTS14	1.2535447606114798	2.146577656432685	2.7164183775393123	0.5134744830464013	0.43070169621183185	0.009664895199012561	0.9066098167901355	0.9548306316516724	0.9742099392294851	13	0	2	6	0	5	1	5
SESN3	6.893148567096555	6.938957069958017	132.1523378054674	0.15465602622009064	0.07767049854883186	0.009668773693083738	0.9266900778844329	0.9780845160369073	0.9905903965004156	319	58	142	166	85	111	156	143
CTD-2270P14.1	4.58126505133263	4.761457261150253	27.375463114146193	0.11964107167814708	0.12012410669067973	0.009670102042339784	0.9640676221027934	0.9764854726589066	0.9900688364323167	66	13	64	40	4	18	32	40
FAM13C	3.004265880296561	3.3360343796137735	9.033493272790604	0.15403417969133867	0.2055334805135292	0.009676743120903086	0.9672878642000342	0.9710344330617244	0.9860647953086276	37	3	8	11	3	8	16	6
ZNF836	3.109615157438878	3.46568351328014	10.026939248567677	0.18216479294636492	0.19600514801136498	0.009679217086008223	0.95897557230562	0.9724217652044193	0.9866097180319179	19	1	27	12	6	5	9	21
SFXN4	2.1005830713362763	2.643593144762776	5.1292286485761425	0.08128984598196866	0.3279613137807606	0.009691082222276205	0.9877710586329338	0.9609826692171735	0.9819992286660378	4	2	5	16	2	7	9	1
ZNF74	2.170843760446075	2.7955405715871944	5.27578857031519	0.4256423474466495	0.2748870118001523	0.009706099582247057	0.9110693836852174	0.9664114628790029	0.9819992286660378	21	0	6	13	1	4	5	11
SNAPC3	5.801846509561743	5.929873147544853	64.57763705159697	0.23806151761002062	0.10930563760329012	0.009722913433073478	0.90536844321902	0.9764854726589066	0.9900688364323167	84	12	93	147	49	70	61	71
TFPT	2.7122557954167084	3.262335970988168	8.11705212488756	0.3343909446355061	0.21757467295137442	0.009725052873130281	0.932244767552663	0.9726730263218574	0.9852350793780235	26	0	11	23	2	11	10	7
IRF2BP2	6.5294211586694075	6.582658908473927	102.70180628241349	0.16110311821680523	0.08032778982198469	0.009729981117002818	0.9256478795816965	0.9780100895326064	0.9905903965004156	173	38	108	222	65	84	116	121
ZNF138	3.390868332959924	3.774852278424926	12.59733813630872	0.22130774037736545	0.1831866743006715	0.00975311271107793	0.9465602313637378	0.9728866006002993	0.986611169082293	20	4	24	40	1	10	9	25
NCOR2	8.819937048903553	8.952311675810769	533.3520204433776	0.27434185311404347	0.10354108381015566	0.009758921236862287	0.8920260427775276	0.9782569264691772	0.9900688364323167	2108	124	952	894	104	508	559	623
RIOK2	3.883095712404469	4.046785370113267	16.48187266248891	0.24861729957672926	0.13729014178606122	0.009784587862473772	0.9252182185474855	0.976426830594323	0.9887614540848269	41	11	25	13	6	13	13	27
SCG5	1.6289541521155873	2.65355619442122	5.882752795402147	1.7831744951527673	0.6747731511922521	0.009793585324305406	0.633203184166484	0.9313861620091659	0.9727746916280945	4	0	0	5	10	10	6	4
ZNF81	4.490491676599416	4.617883738297662	25.120544284968688	0.1472172412401828	0.11181521404214524	0.009796888026574994	0.9475930795201851	0.9764854726589066	0.9900688364323167	48	17	34	46	6	27	18	34
PUSL1	1.2432599181674657	2.262401926106236	3.0704284443033507	-0.06095123209343125	0.4670910557384824	0.00980534915465695	0.994535000508437	0.9533703879652031	0.9742099392294851	11	0	8	4	0	4	0	9
CHAF1A	3.7367725557841514	3.967907201161294	15.013319658156508	0.22675411644265425	0.1563859694268428	0.00980617927702154	0.9378621331722615	0.973131723369771	0.9881564753378228	59	7	19	16	3	15	18	16
XPNPEP1	4.908475497644261	5.166526256790339	36.369014203565264	0.051821158670267	0.12272689632023916	0.009807884616080963	0.9874949676575001	0.9778693566588504	0.9887614540848269	93	7	103	69	5	39	50	28
C5orf38	2.232593930155544	2.7779009148985496	6.5026142586480775	0.6724076594916748	0.4185441963086167	0.009809995029279366	0.8506909968257685	0.9512507349439466	0.9800369588092149	8	8	2	5	2	3	14	4
TNFRSF10C	3.3272772175946956	3.819587419881448	12.908581129021957	0.4572892712717887	0.19989353247826921	0.009813881102228146	0.8879622381125388	0.9730337380808953	0.9852350793780235	12	2	39	40	1	14	10	21
AC025335.1	1.8396876027260334	2.4973682731126954	4.128967212206822	0.5426737611434155	0.3392802373349799	0.009818764785711769	0.885583536909398	0.9609826692171735	0.9818146729566929	4	1	8	15	0	7	3	5
FAM89B	1.5950633328450334	2.273161299242267	3.312033565827944	0.12476341797071908	0.37131920041278543	0.009823507099799995	0.9794258107257817	0.9572554547896504	0.9773918067520365	11	1	6	5	0	5	6	1
SCP2	6.19487889842445	6.336678670384918	87.68206700235737	0.5047898491150982	0.14949735651898166	0.009825178865909598	0.7627182116531614	0.9664878955165255	0.9900688364323167	128	73	85	61	51	81	92	102
RAB38	1.2867274035150214	2.1615904212696933	3.6056250764197197	1.2812532844528297	0.6615507503149843	0.009827550764136548	0.7316410276676528	0.9292811521840989	0.9720863937311077	1	5	6	1	0	3	2	8
TMBIM4	3.8766643287507665	4.026739132812084	16.266204239667097	0.2655148572451456	0.126073578152883	0.009840124763672528	0.9130144646250604	0.9770829022667832	0.9887614540848269	20	5	25	27	13	11	16	25
ZSCAN16-AS1	1.33204866343811	2.12071999101746	3.1611966691559883	0.7082619170964622	0.498742944603521	0.009845536974750598	0.8871866105005555	0.9475575799300008	0.9742099392294851	5	2	0	8	1	4	6	1
IFT57	6.1460324399592725	6.240437024023837	81.2622521287054	0.25366798455556344	0.109101112704508	0.00985273707701867	0.8800132274751518	0.9747331182721287	0.9900688364323167	153	66	93	109	24	73	99	80
SNX1	7.154810305056158	7.1756358599027426	156.01740360864216	0.10197533643632119	0.06568247765902595	0.009855180651077688	0.9447909242762319	0.9791478053836911	0.9905903965004156	257	80	260	222	82	155	151	173
RNA5S9	5.926935436878308	6.253062393537642	83.41617499720512	1.007818197656986	0.2535336505803873	0.009857319109749366	0.5981107259991526	0.9562608505314724	0.9862201563789315	49	94	47	69	40	91	84	92
ZDHHC23	2.6232402328436195	2.8919031573537897	6.620724873736302	0.3880090684411199	0.21235403003104797	0.009861951889195376	0.898678498456305	0.9712651740718448	0.9850811970061272	6	5	10	12	2	7	7	7
RP11-616M17.1	0.36288049626872704	1.6004970164151082	1.5763230016142182	0.5088166516395722	0.9070024435330029	0.009863751967141591	0.932244767552663	0.9129723656335627	NA	6	1	0	1	0	0	6	1
ZNF710	3.9736278904252553	4.364282366500427	19.73995436668377	0.11960708440292672	0.1581508428159508	0.009875341794488107	0.9734875592391871	0.9764854726589066	0.9868647218843384	83	4	42	25	2	9	26	34
NCAM2	5.065260566848089	5.286048686338885	40.67146526468696	0.4258911936121347	0.15015267537793617	0.009877313420223972	0.8641049938853437	0.9727481106582851	0.9881564753378228	165	22	41	21	14	28	56	48
RP11-1319K7.1	0.9541767714726664	1.971583349625415	2.4471574331308488	0.13571955728041074	0.6041741962139812	0.009901460015390056	0.9815019850780279	0.9407883517926798	0.9698408308810381	2	1	9	2	0	0	8	2
RNASEH2B	4.3564547851005075	4.475429771007504	22.9267374990705	0.23858269925759762	0.12077928980261661	0.009917193298889187	0.9190219502175779	0.9764854726589066	0.9900688364323167	24	11	38	35	15	17	34	20
MTERF1	3.6899681962815754	3.873950404871027	14.473375772053663	0.09153235867412911	0.1405562048380396	0.00991902844392197	0.9764641537273169	0.9764854726589066	0.9881564753378228	26	6	20	19	10	5	20	22
CBLC	0.31323958359109244	1.6895561499552612	1.8101478707303116	1.1535948248981804	1.0239399472297903	0.009919049919612722	0.8164133698198923	0.9074321437211232	0.9580412451465514	0	0	0	7	1	5	0	3
MAPRE3	3.896183271498794	4.104562259403513	17.292258907262983	0.045878940535257366	0.16620770589248562	0.009931124287286064	0.9889080661226506	0.9726730263218574	0.9881564753378228	29	12	33	19	5	29	9	15
LL0XNC01-36H8.1	1.6005234459827458	2.3115079149581415	3.6571512990493766	0.6202187004983375	0.4436083508148589	0.009941785437854832	0.8865490745330975	0.9500021007166122	0.9748426156258029	3	1	1	13	2	1	4	9
STYX	5.191427645105507	5.263438724370722	40.69148555121009	0.25270985092669873	0.09242777164070934	0.009943195542619269	0.8874065275067085	0.9780100895326064	0.9900688364323167	73	20	49	45	30	40	36	49
MTPAP	4.695860558982344	4.776987380262451	28.534089030336876	0.20793088286693784	0.09070297350522973	0.009961128731366566	0.9172636276224087	0.9791478053836911	0.9900688364323167	46	13	34	44	20	19	34	36
KIAA0556	4.6007898973933194	4.887559512698992	29.608900589638058	0.16906069493729958	0.1297959726121041	0.00997000243614479	0.9535700580809198	0.9764854726589066	0.9887614540848269	85	9	73	54	2	28	30	40
RPUSD3	3.8406264107943127	4.041975182087861	16.07151993821279	0.057917707453581456	0.14436997592945566	0.009974138288017112	0.9854473851978847	0.9751943308772618	0.9881592070562114	39	9	20	30	4	8	14	32
EPPK1	5.146896038268282	5.526062387052246	47.07809537130045	0.3336673256575209	0.14242426105313563	0.009984700098329526	0.9130144646250604	0.9778693566588504	0.9880385042623173	188	11	42	132	3	40	48	70
FNTA	5.53109711719713	5.596484356348374	50.591548606271324	0.06639290067869176	0.08739187485698478	0.00998512046111264	0.9734875592391871	0.9764854726589066	0.990542399310461	96	14	96	99	25	36	56	70
UBL5	4.619320918141573	4.797448093212304	29.567356499502086	0.6245997395999247	0.1791461121355105	0.009989791911990193	0.7420393659519984	0.965199662996209	0.9881564753378228	31	14	21	35	30	29	28	35
SLC24A1	4.298494592613539	4.418343012896772	21.480180489723175	0.09048619408504789	0.1232442372055505	0.009991480102390829	0.9723370009865728	0.9750863435314763	0.9900688364323167	63	9	34	23	9	27	21	19
ZNF286A	3.1788873362083736	3.3770341070141847	9.47324647911381	0.12637432303958468	0.17108331621739015	0.009995664599047896	0.966836511021626	0.9722610759409123	0.9881564753378228	18	4	20	15	3	11	7	13
NOP14	6.1022474138378335	6.21827175933093	78.28977108545011	0.041069985034258176	0.1002189729999844	0.010003020304611887	0.9874949676575001	0.9764854726589066	0.9900688364323167	262	17	130	138	27	95	54	99
OSGEPL1	2.3173012483033117	2.8039978941396853	5.561488689183206	-0.0298257070450057	0.2762184374698599	0.010007150195595348	0.9953154670654956	0.9632860827267492	0.9819992286660378	14	1	9	14	1	9	8	2
EPC2	5.643330994654533	5.690417204269789	54.77598724952174	0.13007755125366394	0.0758698182432743	0.010014959146607293	0.9408851193830914	0.9791478053836911	0.990542399310461	92	31	96	74	25	39	57	76
TK2	5.354337491203209	5.435838064427132	45.46001640877482	0.19729230648999208	0.09656126418678379	0.010016833448280528	0.9189706960408267	0.9764854726589066	0.9900688364323167	134	17	45	56	28	42	50	50
PIH1D1	3.9122450913322355	4.1481964661838	17.081550348709776	0.0734111671451043	0.15599796911109004	0.010019044396448918	0.9801970682221879	0.9726730263218574	0.9881564753378228	37	3	49	24	6	23	11	22
METTL7A	7.274356938423245	7.4331255771171465	188.1733707946929	0.44689351032174285	0.1508972924012765	0.010019452109700951	0.7923504112758766	0.9669704927576369	0.9900688364323167	308	176	154	153	80	212	177	200
LA16c-306A4.1	0.7198621762373263	1.7725839447913236	1.7547027808063318	0.297788159392967	0.6457900078971455	0.010021357882080932	0.9563815648539055	0.934339443648434	NA	6	0	1	5	0	3	0	5
KCNMB3	1.4730457658686527	2.249984030041015	3.1674462514293857	0.20195167775540784	0.43428622640341796	0.01002730182150616	0.9674784770362737	0.9520077523341035	0.9746880350798983	5	0	11	4	1	2	1	10
GATSL2	1.300893658950014	2.442007827367856	3.784170802523893	1.2390870323112366	0.5066918859147481	0.010033077422245731	0.7696113648695494	0.9513500632034587	0.9720863937311077	24	1	3	0	0	3	2	11
MMP8	3.6926183016708882	4.627013212926545	25.29073487303985	1.5334570257796676	0.37681956601283595	0.010036149640905725	0.7170733192336289	0.9572554547896504	0.9814333138590584	9	16	1	104	5	49	10	26
RP11-162G10.1	0.7151161949624488	1.7500922019109677	1.7152480166365902	0.21167233056686366	0.6703115193344059	0.010036895314616675	0.9698173588136703	0.9289783548486094	NA	2	0	5	4	0	2	0	6
CAAP1	3.5129081582977997	3.73870389302908	12.474553821512584	0.11920345957997741	0.16310450410146182	0.010041666938398244	0.9674784770362737	0.9722610759409123	0.9881564753378228	28	5	28	22	2	12	17	12
HDAC8	4.382195114008261	4.527859837827804	23.165045700851877	0.12486766770652902	0.12160795398261218	0.010043841501849523	0.9605926765645058	0.9751943308772618	0.9900688364323167	46	12	32	55	5	22	18	35
BEX4	4.286370180545777	4.412259443466045	21.63638473318068	0.1477170457203806	0.1237150809673927	0.010062905413365101	0.9531880190895792	0.9751943308772618	0.9900688364323167	35	8	44	24	14	25	13	30
RP11-44M6.7	2.229779325447588	2.9928718385841764	6.258055021883103	0.5631992446568251	0.27083360662933775	0.010064105028319895	0.8865490745330975	0.9710344330617244	0.9819992286660378	20	0	19	11	0	6	11	6
UBAC1	4.23089289361177	4.377231237175365	20.581006795543423	0.08253261136827242	0.13140509805015024	0.010070686506652734	0.9756107188843495	0.9728866006002993	0.9900688364323167	34	6	51	36	8	22	14	31
FBXO32	5.377536598081294	5.619308114200771	52.558945092978874	0.6478741817805327	0.1893100214720207	0.010093356341383386	0.7519598751598867	0.9639838599603716	0.9881564753378228	29	12	73	78	57	58	54	54
RP4-756G23.5	1.0056193244278167	1.9981261362510896	2.3315866386181936	0.10282174419360847	0.5459509381911404	0.010095653421064419	0.9874949676575001	0.9451409273164205	0.9700824968867031	4	0	4	8	0	4	0	6
CRNDE	1.6345901383066546	2.437279187834663	4.47786131819952	0.7297981772587389	0.5097135922553252	0.010101659873965607	0.8620985104138975	0.9460689362117655	0.9742099392294851	7	0	6	1	6	1	10	5
RP11-214K3.21	1.0799144742682423	1.9145969258649065	2.268748124985877	-0.04137005196787743	0.5254454924242193	0.010110644056433828	0.9949440772324171	0.9436276832996352	0.9722515298092531	6	1	3	4	0	4	0	5
HUS1	4.487448291440102	4.628772085870456	25.60751263239829	0.23615935552743006	0.13258234156020954	0.010118983804730444	0.9186435880796937	0.9749592937236112	0.9887614540848269	33	8	48	29	21	24	36	19
GOLGA6L9	1.9477902938755718	2.607925334246624	4.552067374880271	0.07701999173291546	0.3259590893419359	0.010128485525857309	0.9877710586329338	0.9623337538152712	0.9818146729566929	13	0	8	11	1	10	4	2
M6PR	6.386909597820446	6.513460490584856	98.95522661731604	0.29413032804072675	0.1396395359651521	0.010130283217708876	0.8792126572291296	0.9682417307805063	0.9900688364323167	111	76	102	127	54	135	86	80
CARHSP1	5.374827041679299	5.486377150747035	46.2759619354856	0.06658461858133012	0.10422438592019898	0.010139266313038452	0.9756107188843495	0.9751943308772618	0.9900688364323167	107	12	103	98	12	38	52	60
UBE2C	1.4032344796986569	2.1845971206007517	3.3131922226728525	1.0636733901544961	0.4985158585397221	0.010145173890009261	0.7923504112758766	0.9473877710619458	0.9742099392294851	3	1	0	11	2	5	2	5
CCDC150P1	2.2495866557652335	3.038946264258619	6.4577654129311854	0.5098044653594405	0.2764387061966619	0.010147656940728804	0.9024385258067881	0.9698818809397904	0.9819992286660378	21	0	15	16	0	4	6	15
RPL13AP5	5.094777122947059	5.171811794700134	37.9195128202462	0.2119786625827864	0.09557423454442301	0.010169496340871536	0.9130144646250604	0.9773113128212235	0.9900688364323167	85	24	37	51	18	36	31	51
IGHA2	3.5124597789602943	5.017587651056852	32.389752507989556	3.0423847026932713	1.047013488756336	0.01018216534304074	0.464864155540817	0.8515573252128436	0.955650567784296	0	0	101	75	3	23	68	63
P3H4	2.7996373559458725	3.458495526939687	9.397575876524977	0.5024285487905258	0.22144691764767574	0.010184166582753753	0.8930591369434611	0.973131723369771	0.9824080596577094	42	1	12	22	0	7	14	13
KPNA5	4.180464937295797	4.2841443753712225	19.587419583174817	0.14407303497092305	0.11392267821256996	0.010190485666796213	0.9497663771837604	0.9764854726589066	0.9900688364323167	43	11	36	22	7	21	20	20
CFAP53	1.9781607977828162	2.8774882425885426	5.897101682283603	0.6695334971763962	0.3780642460970617	0.010200975076057956	0.8754942059398988	0.9609826692171735	0.9748426156258029	4	1	30	5	0	11	8	2
CCR5	3.554748450495407	4.313730623845095	20.8302042004814	1.9047900473288697	0.4334316367625705	0.010206715843746104	0.5449409419355644	0.9472685119197639	0.9818146729566929	4	22	54	2	4	21	26	24
ATG13	5.398967610727306	5.465656281996673	46.98003638889527	0.20707009809909266	0.09321792666151629	0.010206854510448072	0.9110693836852174	0.9766729148246375	0.9900688364323167	66	30	56	77	24	47	54	42
SYTL5	0.9283257407758536	2.0735884806599483	2.848345479990437	0.9471381456049915	0.7145103886847348	0.010217812365094153	0.8619920987922308	0.928361615187122	0.967814608986391	0	1	1	11	1	0	6	6
RANBP1	5.707708823961776	5.814237072957388	59.18782028871446	0.13203832587335573	0.10288027115783886	0.010223789969649053	0.9497663771837604	0.9764854726589066	0.9900688364323167	184	31	70	100	13	63	66	56
RP11-1334A24.5	1.7226559481372599	2.6497229582913158	4.611935525650402	0.8076633463614994	0.395791212017457	0.010228594975907834	0.8330295032281985	0.9584124049641335	0.9742099392294851	3	0	20	10	0	7	2	9
AZIN2	1.5760334197358385	2.3497770991680675	3.748630756140993	-0.4062876229822744	0.45912976397585836	0.010230518579080321	0.9365663495432168	0.9487891654970784	0.9742099392294851	5	1	4	9	2	0	2	13
IMPACT	4.435893043275213	4.619312314561623	26.138287962185707	0.6780565905425612	0.19230759557915794	0.01023490611371495	0.7307048554317166	0.963881406438975	0.9881564753378228	29	17	17	26	23	21	27	34
PKM	8.98120873983193	9.029855569792053	565.8092084789788	0.11508030282890559	0.07004231063757922	0.010240994939737121	0.9462696188568555	0.9816392215112903	0.9917941995630681	1593	254	513	1069	236	602	469	680
THY1	3.999701989796816	4.567802141121401	23.554420346902234	0.6936994555847444	0.24589207184816594	0.010246169448053278	0.8501674802572906	0.9665341885367161	0.9824022474718603	112	3	4	30	14	16	14	54
PAFAH2	3.7322305319147144	3.960808429373707	14.747522740554171	0.16896162320025848	0.15817427181501165	0.01024931724178875	0.9518651479598704	0.9726730263218574	0.9881564753378228	31	4	18	45	4	10	17	23
LPIN3	3.445432205556494	3.7920253146759135	12.62322142356529	0.08586324410638768	0.18097101909834107	0.010263489730331709	0.97958151368102	0.9722610759409123	0.986611169082293	41	2	26	25	2	13	8	23
TMEM184C	5.010325765116388	5.237251549365617	39.13246052899419	0.3523662375978897	0.14141402016584276	0.010276786387464206	0.8744222212874424	0.9739359439229848	0.9881592070562114	51	4	50	104	30	33	41	53
PRKD3	6.040297132866465	6.096765522617418	72.93147999227034	0.16809953699311092	0.09140647947061527	0.010288541352527446	0.9284096532027795	0.9751943308772618	0.9903775760209051	85	36	157	120	32	74	74	78
HDX	2.4832650967264502	2.8675714623084794	6.2524184242083125	0.4509934960059112	0.25718488769543457	0.010290838949650655	0.8935070925580293	0.9639838599603716	0.9819992286660378	17	1	3	11	5	7	5	9
AHSA2	5.725440646637801	5.896924247707562	62.03130878194532	0.11784639066339106	0.1119878692351809	0.010298107517871774	0.9615670951264879	0.9764854726589066	0.9900688364323167	153	11	181	103	15	44	78	81
TRIM66	4.232350432814679	4.643855606362488	24.668506665699127	0.37161099517663343	0.17375184508510377	0.010306398840312985	0.9110693836852174	0.9751943308772618	0.9860166133634335	116	9	15	46	2	14	32	39
RABL2B	3.7093283186442783	4.281725161222148	19.17296850444729	0.3842115169824297	0.2129443822537015	0.010307554150564294	0.9252182185474855	0.971995553058408	0.9852350793780235	32	12	50	29	0	7	30	29
METTL1	2.1365155560875535	2.7427345231756544	5.251607604053574	0.37763330420852814	0.30471461172891556	0.010310728443111464	0.9263191688923905	0.9629131142511105	0.9819992286660378	12	2	5	17	0	3	11	5
USP9Y	3.5826395733219334	5.39284933524809	43.909319079846306	4.301226609175521	1.4773726648044074	0.010319485138949331	0.2421013521094792	0.7933415756899329	0.9471572336142929	119	2	0	0	35	55	70	97
NME1-NME2	4.420148395191548	4.66472959785112	25.585867263207536	0.3246029505393624	0.16428431607395422	0.010326620900174386	0.9092597931400535	0.9722610759409123	0.9881564753378228	110	12	18	25	8	19	20	47
BMP4	2.069454218596114	2.661375290080559	4.873582833324872	0.26958035163719407	0.3315454671542609	0.010331812604519212	0.9482921567015825	0.9603180428480673	0.9801608280608484	23	1	3	7	1	10	4	3
C1orf109	2.5344382816428586	2.9622146671134635	6.491451069772583	0.03941514869198738	0.25364791969135475	0.010333606856824978	0.9946032808541465	0.9639838599603716	0.9823379448881439	22	1	8	10	3	2	13	8
BCR	5.856068060034355	6.190929339089408	76.08224793973517	0.278856756294789	0.13832742396152056	0.010343276261541608	0.9280704135288296	0.9766729148246375	0.9881564753378228	289	13	160	153	5	83	71	95
NALCN	1.583409702955952	2.4128033959673796	3.7065352503727462	-0.1748411891171861	0.40201549412986365	0.010363245452827505	0.9756107188843495	0.955541070193274	0.9748426156258029	10	0	9	6	1	0	7	8
SCGB1A1	5.048086620335836	6.267875030949671	82.66571940294568	2.9399385319433056	0.8002852185867534	0.010365795038235669	0.415466635996918	0.9012125623717325	0.965923772396344	8	61	272	2	8	113	147	67
STAG3L3	2.079244917073009	2.6280252779641895	4.994426746727823	0.6597516531000372	0.34726192626155816	0.010370511481577631	0.8583516084425352	0.9572554547896504	0.9815453867241724	10	3	14	1	1	3	5	10
CDON	1.7887055244102317	2.3156038754585	3.704209767314817	0.578579467749	0.37322393007910376	0.01038494975902658	0.8743594995121101	0.9529393328374647	0.9772941683248387	12	2	6	1	1	5	3	5
RN7SL608P	1.1873922670122097	1.952912746832234	2.626923484303051	0.7771443887100775	0.5779906223893263	0.010385205778166519	0.8390509122509612	0.9351595660130694	0.9705011271227661	1	0	5	3	3	1	3	6
FTCDNL1	0.8211158082818175	1.8145887858158911	2.1540871980609895	0.5965293006980028	0.7395306883806491	0.010394355747622224	0.907234937002992	0.9233392250888879	0.965923772396344	1	0	1	6	2	0	4	5
CDK5	1.1689258399591393	2.120944610119441	3.253552037747696	1.6038689236788668	0.6493112712304738	0.0104145959808909	0.7117271326539447	0.9337444464579413	0.9698408308810381	11	2	0	0	2	3	5	4
RP3-329A5.8	1.270597160389804	1.995530242104802	2.6331378142748836	0.6280747203521181	0.5231346930839619	0.010432826604592086	0.877595371107878	0.9407883517926798	0.9724058122903991	2	1	1	9	1	1	6	3
RP11-331F4.5	2.150963805668576	2.852986892569408	5.592689742357457	0.624211192386924	0.31415473848712727	0.010447011181574475	0.8639299630114813	0.9623816444356258	0.9818146729566929	23	0	16	3	1	7	4	10
NEK2	0.8072368942332244	1.8352225056785978	2.4727697087295293	1.4787475592127264	0.8369068647227856	0.01044868577494765	0.7392571588304286	0.9172077733503656	0.9640255725326308	0	2	0	6	1	5	2	2
YDJC	1.5663243303055494	2.363839301020027	3.716677471997534	0.287051987948399	0.46234663476332527	0.010459085257188456	0.9537287016198902	0.9487228249962909	0.9742099392294851	3	2	5	12	0	1	2	12
CCDC85A	1.1759556949026848	2.2640711107955207	3.146847055837165	1.4306986794876824	0.5357148245601534	0.010467718090719445	0.7147008562674717	0.9475575799300008	0.9698408308810381	7	0	15	0	0	4	5	4
OPHN1	4.728597838376096	4.837274107001536	29.11374736297055	0.07875199912134138	0.114995677071827	0.010480662632846255	0.9734875592391871	0.9735319208264275	0.9900688364323167	88	13	47	40	8	30	35	27
ZC3H4	5.687728447294689	5.869107622065054	61.154792175634974	0.30733405120951124	0.12727072959637434	0.010480740189735473	0.8928084828246241	0.9751943308772618	0.9887614540848269	280	23	47	76	17	54	61	84
LINC01011	0.6034805954520127	1.7002116309881865	1.5791074627306618	0.1507855062432715	0.7696839172866675	0.010490259160361675	0.9786531887845735	0.9179950913627647	NA	3	0	5	2	0	0	1	7
CUL1	5.420155434861888	5.49406703238767	46.87447887398765	0.06558344272490368	0.09999705106508008	0.010491256747579825	0.9747354049118714	0.973131723369771	0.9900688364323167	87	16	95	102	15	46	54	48
ANKRD24	1.324834226206074	2.3227884955110736	3.4741578192281026	1.4118027661822474	0.5149306108909875	0.010502870362463711	0.7180202831391552	0.9480800535528888	0.9713820527038094	4	1	0	17	0	3	5	6
CLTCL1	2.814143802180925	3.3703892145932057	9.13252621633311	0.43134301856708845	0.23841665620300623	0.010512052918035225	0.9110693836852174	0.9709532943301887	0.9824080596577094	31	4	7	23	0	14	7	10
EPS8L1	3.5997613942598985	3.9292187555823195	14.283688285896657	0.33295062636581535	0.18314928239029107	0.01051835161158484	0.9060149984083723	0.9722610759409123	0.9862201563789315	21	4	19	54	2	11	17	21
PIAS3	5.034533764449561	5.275958087700426	39.31414622190706	0.1260203934626967	0.12750323914782125	0.010521831726536457	0.9640676221027934	0.9764854726589066	0.9881564753378228	93	7	76	117	6	36	34	61
NCALD	3.346428516332964	3.7412158750669553	12.579815220954222	0.5650703050168439	0.22755948865325237	0.010522332620714435	0.8463256489462123	0.9660595741766176	0.9824080596577094	21	2	47	5	6	14	16	12
RPP38	2.243239319302821	2.8915031315348156	5.787724819748701	0.4573361460263244	0.29111774368786225	0.010525127839493905	0.9056126704125134	0.9639838599603716	0.9819992286660378	19	1	6	18	0	3	8	11
E4F1	3.6983562237974605	4.086656535283168	15.851562085125293	0.20958790130613753	0.16864425677504413	0.010548093003958047	0.9462696188568555	0.9743699692481432	0.986611169082293	57	1	36	28	3	13	18	24
EHHADH	2.8557916174597002	3.3354577508304577	9.117759300682517	0.703813274698652	0.26014852438974356	0.010553462807686093	0.8293989512022867	0.9639838599603716	0.9819992286660378	21	1	2	27	6	9	12	10
NAP1L3	0.8573041354311907	1.959198218389683	2.404893426803701	0.5249089918626428	0.6862221261295623	0.0105699570423188	0.9323311077177923	0.9298751097392383	0.9656315279707202	6	1	0	7	0	5	0	5
C7orf26	3.0584485713179705	3.4098440487196746	9.62922137257688	0.07745374757680575	0.22579146570405423	0.010590084245906151	0.9844750694881282	0.965199662996209	0.982573282682392	32	5	9	15	2	6	5	23
TESC	1.1946067042442456	2.0480216307002608	2.5880954811741126	-0.025968140201175143	0.5286533591397393	0.010611620055751492	0.9979667694540205	0.9428253054504951	0.9720863937311077	4	1	6	5	0	0	3	8
EFCAB6	1.28830585455599	2.1419293780219317	2.8622014903029918	0.005153886017420177	0.5025982587963335	0.010614563466002548	0.9998347940238835	0.9459056598962648	0.9727746916280945	4	1	8	5	0	0	4	8
ZNF788	2.8463688909794334	3.171109630742651	7.775682951102706	0.27267832351353094	0.21906388736236787	0.010620282033447474	0.932244767552663	0.965199662996209	0.9852350793780235	13	3	14	21	1	6	9	12
PDE4B	5.750309330859686	5.967377392319773	66.95368758223836	0.6061545443535337	0.18089639001606064	0.010638616908234194	0.7903090914141422	0.9639838599603716	0.9881564753378228	35	38	187	54	34	46	78	95
SH3BP1	3.8161559292426	4.052161759340252	16.31172065178146	0.15914560417665607	0.17743274671039747	0.010654864701991397	0.960303948991793	0.9705574256427653	0.986611169082293	34	10	37	14	4	11	10	34
PPAP2C	0.9433625199905676	1.7885886167797025	2.0055353770484103	0.37310900247523243	0.6241977585625673	0.010665944749910618	0.9391952952978686	0.9283651830720355	0.9684466526554376	2	1	6	2	0	1	6	1
LAMTOR5	3.8233164496764385	4.040391814087492	16.578874392905444	0.23024371607161032	0.18165791006111662	0.010668215283554801	0.9393254559326145	0.9705440433837313	0.9862201563789315	16	5	28	24	14	13	29	10
UNG	2.978149355533975	3.352979012309982	9.39627543596055	0.12732758998462204	0.24790631806585448	0.010673173959650142	0.9762570621042971	0.9639838599603716	0.9824022474718603	31	5	5	14	3	15	3	13
C9orf41	4.685062459195169	4.945905124025514	32.509019638306995	0.4460747495472735	0.21110049791629354	0.010675190936236693	0.872657968616461	0.9623337538152712	0.9860647953086276	29	23	17	78	15	48	34	18
ZFP2	1.0345932143451537	1.9771878463227863	2.8231455885733747	0.5621927787633398	0.7436240736163958	0.010686833168856985	0.9130144646250604	0.9226132451016565	0.9665315671765078	3	0	1	3	4	0	5	6
RABL2A	3.2719923759579803	3.4970951078235424	11.112442641709745	0.34050759202935293	0.20890479889124944	0.010687508317961327	0.9130144646250604	0.9668958274330886	0.9846114932420345	9	6	18	13	8	17	7	10
GRASP	5.0856293199195	5.29636467173489	40.33922657557345	0.023445625925930115	0.13547315042136063	0.01070715080185162	0.9947474496966591	0.9749592937236112	0.9881564753378228	68	10	123	72	10	20	71	42
CEP120	5.524836649423346	5.574563318171038	50.563782866548024	0.1600007289241145	0.0798037716724911	0.010710358272008613	0.9301438612028644	0.9782569264691772	0.9900688364323167	80	25	76	71	31	35	58	65
CTC-459F4.3	1.553080551234193	2.2315276917116007	3.1395341763473485	0.5587775990812268	0.4118968593165894	0.010712512562341627	0.8803265612846106	0.9522704428871582	0.9742099392294851	13	1	2	6	0	3	6	3
SGCE	4.146899594290574	4.28671485294522	19.33811045019428	0.1298397527715074	0.13016664449157817	0.010714417568279705	0.9570296765358054	0.973131723369771	0.9900688364323167	44	10	39	29	4	19	21	22
LL0XNC01-237H1.2	1.5049058001293216	2.1252211887358743	2.8094712925074865	0.4060209827358884	0.41559916848392175	0.01071483870558244	0.9143265729293918	0.9487228249962909	0.9742099392294851	9	1	4	5	0	3	2	6
HDAC4	5.228716827160582	5.465410405645778	45.212228296661635	0.1108176683645303	0.12765521673229643	0.010719790204648277	0.968625799715416	0.9764854726589066	0.9881564753378228	151	9	109	77	6	55	44	47
APEX1	5.866484814101689	5.960411743831689	66.68093068599536	0.11714359773371215	0.11892520927629877	0.010720115829472904	0.9576004314268926	0.972663987956322	0.9900688364323167	129	37	72	81	41	97	53	51
LIPA	6.824497837519862	7.497485851741411	197.82206443223782	1.9516666854548899	0.5532552728364738	0.010728157932581561	0.43823854571624554	0.9177635339054575	0.9742099392294851	77	140	30	68	203	233	246	243
OXTR	0.6836738490879531	1.7431007385122292	1.6967033396391549	0.4135238268187251	0.7158879908678468	0.010730381629069986	0.936756857379606	0.9239212717276148	NA	4	0	1	6	0	0	5	3
CA2	3.7833656321307565	4.0314437936648115	16.500702330415738	0.4480276892353924	0.20589104744036352	0.010739404849380668	0.8725872564831526	0.9646291190824786	0.9858727013787711	11	13	21	35	5	19	9	25
XYLT2	4.264217642862788	4.568921292083725	23.44562270177127	0.029380305267403626	0.16563174541945494	0.010744240958161289	0.9947474496966591	0.9726730263218574	0.986611169082293	46	8	35	73	3	27	10	42
ASCC2	5.379754771272383	5.449359151277194	45.59388424547566	0.09545383924233024	0.0950822916439502	0.010756387630397905	0.9614831585233199	0.9751943308772618	0.9900688364323167	113	23	70	81	12	42	48	54
FAAH2	1.2021611859769925	1.931340419419114	2.320907300731472	0.2806505825882302	0.5135922210822251	0.010764858162479688	0.9497056222862423	0.9412474903682525	0.9700824968867031	3	0	4	6	1	2	6	1
RP11-16E23.4	2.7185412766981147	3.0817111852502355	7.469288716320322	0.1550322612614783	0.24216823077051483	0.010771729305752023	0.9673554351412984	0.9643130776820478	0.9824022474718603	15	1	13	9	6	5	4	17
BECN1	5.8100743818708915	5.84277610173281	61.12484135137702	0.1345278521027011	0.06955587391462982	0.010781497770994894	0.9365175561590083	0.9793338659247639	0.990542399310461	110	34	87	89	31	55	64	69
CTD-2555O16.4	1.0703552129741953	1.946365518362379	2.246927585828171	0.3754018604824685	0.5444195013962531	0.010785828401785331	0.9365175561590083	0.9427113360617667	0.9698408308810381	3	0	6	6	0	6	1	2
FAM214A	5.694391928318134	5.77487053017917	57.878835110867286	0.17528578107419593	0.10538501649924527	0.010788646484681792	0.932244767552663	0.9734427615291523	0.9900688364323167	71	24	145	82	27	39	70	76
OSMR-AS1	1.0452043265434678	1.9126476450743588	2.1407217006157246	0.9460532902876695	0.558549423311243	0.010795168809573891	0.7791124464164144	0.9407883517926798	0.9698408308810381	1	0	6	7	0	3	3	3
IMPA2	4.383147245182458	4.577693852818851	25.374057801139223	0.6621210189869157	0.2070854056711607	0.010804755849937696	0.7480646091798288	0.9619041410246482	0.9862201563789315	26	17	30	15	21	21	34	24
BPNT1	3.3363496539237105	3.734825029248114	13.374874967952042	0.7314072874866362	0.29734763076710774	0.01080965144673232	0.7937201538569454	0.9572554547896504	0.9819992286660378	24	3	4	15	16	15	7	22
SPPL2A	6.3054719635044165	6.398668127263661	91.15152617582397	0.32498719246609215	0.12258391173094632	0.010820042687891007	0.8318992005600334	0.9710344330617244	0.9900688364323167	138	75	91	114	39	95	84	104
RNF34	4.72508837721173	4.870115320572225	30.07326034867106	0.21277942741710043	0.12702235877644727	0.010821936855558512	0.9252182185474855	0.973131723369771	0.988977157437386	68	19	64	31	6	25	28	44
IL2RG	4.186498378401847	4.622526048628623	25.360378371752557	1.0219449651553232	0.27984682149434964	0.010830656587715171	0.722310968649151	0.9574400562636504	0.9819992286660378	12	17	89	9	7	17	26	44
LMF1	2.4470454069768977	3.2389707568967356	7.817705466724128	0.05212267342167895	0.2968347867594459	0.010837532737013713	0.9946353317695286	0.9639838599603716	0.9803522848742671	29	1	18	13	0	1	15	14
CTD-2368P22.1	3.426936257711773	3.8305458673221073	12.978763928615871	0.2087786944975303	0.18825229022590118	0.010844916747854632	0.9482921567015825	0.9722610759409123	0.9858727013787711	33	2	29	34	1	10	20	15
ARHGAP33	2.2779225855186396	2.934050483845331	6.093392170314911	0.170725661467669	0.29873031611758105	0.010853622956923764	0.971950279433723	0.9633929833610553	0.9818146729566929	15	1	15	14	0	5	14	3
SUV39H1	1.134471534632461	1.896334234403419	2.1919068998255797	0.6914873893961593	0.5404177677220757	0.010861062185411066	0.8451761374004196	0.9393583350597724	0.9700824968867031	9	1	3	1	0	2	2	5
TAOK2	5.955223955321696	6.130702658553482	73.45562362425882	0.11188469899488464	0.11872710588661824	0.010861092504108947	0.9662556848954404	0.9760078967925783	0.9887614540848269	233	20	184	104	12	71	101	62
KDM5D	4.026052220369522	5.9280820840228445	63.48011319652592	4.4507514517534235	1.4738228289641286	0.010863654555858662	0.2706545995804994	0.7956335495865863	0.9410495034145131	267	6	0	0	23	69	102	162
LMLN	3.608241428185281	3.916052604553453	14.927724104986718	0.3988944005547601	0.1847399275921402	0.010871743757281734	0.8816207188935605	0.9722610759409123	0.9860647953086276	24	13	19	28	1	12	20	16
ARNTL2	4.718723796503801	4.802665891532821	28.784011401598057	0.15086664633165828	0.10370292167531538	0.010886884207495156	0.9415176067371352	0.9764854726589066	0.9900688364323167	52	17	56	37	10	26	24	41
PPP4R1	6.560010998098247	6.607764949675098	104.15587607114142	0.08662298912269517	0.08251619412213931	0.010891099007858352	0.9614831585233199	0.9764854726589066	0.990542399310461	225	29	186	155	63	85	92	154
ZBTB11	5.639012322912591	5.6799701758359955	53.93090283050069	0.07946163262214286	0.08510475377316666	0.010910670373743915	0.9655829329454325	0.9751943308772618	0.990542399310461	93	20	102	100	25	54	55	59
SPIDR	6.445397246589572	6.50143105824754	97.10974909272544	0.16587843736728228	0.09015252164115722	0.010916984511621534	0.9204463187437406	0.9751943308772618	0.9900688364323167	214	62	168	108	31	88	95	121
MRPS18C	3.383786443738817	3.667261318384101	12.969022956437795	0.5942312351174247	0.2650730105190262	0.01092224414868196	0.8188593123762442	0.9598991303815078	0.9823189183978748	9	13	18	11	5	19	8	13
AL592183.1	1.4878534003509973	2.1050380171734635	2.8792813919400606	0.3553865896960376	0.4336906072117691	0.010935158261747398	0.932244767552663	0.9475575799300008	0.9742099392294851	5	0	6	4	2	1	5	5
FAM83D	2.2502568307540245	2.842902054674712	6.138316392527619	0.7505654110281718	0.33106579029449174	0.010935221600955052	0.8234962810635896	0.9609826692171735	0.9800369588092149	15	0	2	12	6	8	5	8
PRRC2C	9.92318645864824	9.930409208984313	1059.9545664870163	0.0726386187510453	0.06410912659293538	0.010946628883831059	0.958705985318766	0.9812698992899214	0.9905903965004156	1904	463	2003	1555	529	975	1080	1225
HELLPAR	2.8590398663575463	3.2384305221125445	9.40906994988916	0.729751245957849	0.33537338798883365	0.010950668904531767	0.8080312123229116	0.9545553635232666	0.9819992286660378	8	9	3	13	5	15	7	7
BMPR1A	4.63914831493391	4.765913688768678	28.027692408315257	0.05973431081108454	0.1315392337387441	0.010964654012520858	0.9819111881203505	0.9726730263218574	0.9886196515332362	40	14	39	57	13	33	13	43
RP11-506K6.4	1.9614070903197174	2.6165126578622724	4.772472164541862	0.37154992275307475	0.3697098931071292	0.010976220182938624	0.9358064431820238	0.9563974738723213	0.976125196699482	4	2	13	11	0	5	10	2
SACM1L	5.716002270484564	5.806502446561337	59.13219677778894	0.17192667368379275	0.10422248515951005	0.010984014697790048	0.9307541261017812	0.9751302556517787	0.9900688364323167	100	14	131	76	40	44	72	72
ZNF480	3.9036021319162124	4.080906480913882	16.631435684703685	0.036692740879618733	0.15802414274449494	0.010986797469259565	0.9915601902675979	0.9712651740718448	0.9881564753378228	37	8	18	37	5	24	17	11
UBLCP1	4.9405369152601315	5.062739700451331	35.03669369389023	0.3812005744911471	0.1353593743116892	0.010989048599246142	0.8482259053009397	0.9721271286713079	0.9881564753378228	33	17	34	85	21	32	40	38
ZNF765	4.359795168836105	4.525624825711156	22.86325970324268	-0.021538518812639146	0.13462244294310213	0.01099711026365319	0.9947474496966591	0.9726730263218574	0.9883516957657007	59	6	43	42	8	11	36	29
PRR13	4.833246317705289	4.967342975112043	32.85417770465358	0.3136203963559514	0.14754279220611907	0.010998514090943046	0.8926841809161579	0.9695429492492148	0.9881564753378228	27	15	46	60	23	44	25	32
RP11-329N15.3	1.3570818734695125	2.1216985338539547	2.9503557496047708	0.5519394004723471	0.5429284861825153	0.011003929422183227	0.9034088071097088	0.9400622309630206	0.9700824968867031	1	1	3	10	1	1	2	9
TMEM68	3.6895147443798777	3.862271202818326	14.515243721283658	0.3024901968273466	0.16442465622242336	0.011005832058501908	0.9101822939053319	0.9726730263218574	0.9862201563789315	15	5	24	20	12	14	20	11
N4BP2L2	8.208703145070247	8.274129324427694	335.40525451700887	0.20878151418485133	0.1037461107411954	0.011009164819305075	0.9055096099030253	0.973131723369771	0.9900688364323167	312	139	782	536	178	290	341	431
RP11-473M20.9	1.0963647119414084	2.1278657607993963	2.6516268153044753	0.24500973752494498	0.57408797771930975	0.011010131198581895	0.966836511021626	0.9412474903682525	0.9684466526554376	9	0	8	2	0	0	5	7
SPESP1	0.8622792614384375	1.9813241843309122	2.8874943871120844	1.7813066992087443	0.8947668934865343	0.011013195607672409	0.6637216034910594	0.9120447539488485	0.9609105627413352	7	0	0	0	4	5	3	3
MRPS11	3.7370656643501277	3.954069884446204	14.9527314534571	0.17807483309183822	0.15515538930892867	0.011014850796723208	0.9469840772251717	0.9726730263218574	0.9881564753378228	41	2	23	21	10	11	21	17
PSMB8	5.221189713579407	5.331429015852723	42.363058611400575	0.06490826538456412	0.12252623007599786	0.011028419263656093	0.9784145299223443	0.9726730263218574	0.9900248271179368	92	28	59	58	13	62	32	35
PIK3CD	4.976328546630562	5.097966049313334	35.515395119951364	0.24088654969001372	0.12858944310346912	0.011031936205320185	0.9130144646250604	0.9722610759409123	0.9887614540848269	71	18	91	28	12	33	31	50
MMP25-AS1	3.949697483761979	4.301554225651138	20.077196322762102	0.1861011061810033	0.24512628037812784	0.011035904935448723	0.9615670951264879	0.961366519646774	0.9824080596577094	14	15	41	31	5	5	42	20
FCGR3B	4.6172544763671555	5.365125437378492	42.212583082428715	0.6474179780998544	0.29395269023153253	0.01103805405321985	0.8645408183334109	0.962676105302736	0.9818146729566929	22	12	214	37	2	48	12	91
DENND6B	1.1581562594904251	1.8687657499081043	2.2967703648252815	0.4751432291614834	0.5653733743199536	0.011054821746395762	0.9066098167901355	0.9307163949336704	0.9698408308810381	5	2	2	3	0	1	2	6
WDR6	5.614207348091491	5.765405934457153	56.639155679446084	-0.0010454659558706968	0.117049527022432	0.011055542693006066	0.9998347940238835	0.9751943308772618	0.9887614540848269	190	16	79	110	16	26	85	76
SAMD11	1.7136372249177805	2.4415498850184867	4.1842160776247965	0.6902284659764136	0.47194208514893576	0.011063166774771503	0.8724616920449616	0.9459721844814785	0.9736405803775867	17	1	1	2	3	1	6	9
RPS3	8.696131741498487	8.741493183698537	464.9092284360609	0.15203433111055842	0.09193939399113202	0.011066874419425462	0.9252182185474855	0.9751943308772618	0.9900688364323167	937	229	542	524	312	485	394	569
ZSCAN31	2.6539424019381674	3.1367045897142014	7.798558569841556	0.5714899988616254	0.3031650350017702	0.011076247517752994	0.8781155389431801	0.9603180428480673	0.9819992286660378	3	4	19	19	1	12	9	5
TATDN3	2.7712670129279076	3.198122179210149	8.240362037713725	0.45228403787179366	0.27896535568903014	0.011077842098850694	0.9004549409701403	0.961366519646774	0.9819992286660378	5	5	16	21	1	11	4	13
RP11-403I13.8	1.6000384588522802	2.369545439654019	3.4834358161919865	0.7491759823726065	0.4119401160408746	0.01109025905187916	0.8226886816324429	0.9529049848853123	0.9742099392294851	4	0	10	11	0	3	5	6
SPRTN	3.223907418636961	3.514889476929602	10.337024028121636	-0.014367879173016143	0.20688763258949325	0.011099270438258995	0.998336695863059	0.9643130776820478	0.9852350793780235	26	2	22	19	3	15	13	6
TTC27	2.9640133489020473	3.555968421600718	10.395515465617796	0.4441758146851742	0.2401404749651928	0.011108880207808898	0.907234937002992	0.9692075962820255	0.9819992286660378	46	0	9	20	4	6	11	21
CNP	5.094494468762995	5.279490681091541	39.63844787102719	0.10209212891905803	0.12489541799956408	0.0111133560371715	0.9690906910153203	0.9750863435314763	0.9886196515332362	120	12	62	94	6	29	41	62
INTS10	5.624001649188465	5.702297500202579	54.805827357577364	0.09955404828668431	0.09978686331065655	0.011128350000786673	0.9614916891429364	0.9751943308772618	0.9900688364323167	92	29	91	115	16	36	55	86
TK1	2.3949655374391097	2.8505943913106955	7.04254005134481	0.992576387955255	0.4231528743330552	0.011128441944878524	0.7503658960498389	0.9475575799300008	0.9748426156258029	8	6	2	3	6	9	8	5
PARP9	6.313528590724233	6.434855426294506	92.37859704291866	0.22243621934636157	0.12056886057511282	0.011149046651460371	0.9130144646250604	0.9726730263218574	0.9900688364323167	137	60	170	183	16	74	85	139
GIPC3	2.899038160995291	3.374071588578404	9.110021843855439	0.45589736849080054	0.27221661404094605	0.011149348398504698	0.8962084407088385	0.9619041410246482	0.9819992286660378	22	2	33	4	2	8	6	19
IQCA1	2.4509592528089814	2.8063870888534668	5.963496366617112	0.4671090170716023	0.27848088741114174	0.011176564947115284	0.877595371107878	0.9609826692171735	0.9819992286660378	8	4	16	5	1	6	7	7
SAC3D1	0.9964863916541011	1.9331787908536338	2.195415746187329	0.6283515033041066	0.5838954108925222	0.011183045511778242	0.8816207188935605	0.9407883517926798	0.965923772396344	6	0	1	8	0	5	3	1
PCDH20	1.377657264747598	2.337941852693255	3.696373377241774	-0.16997104224366963	0.5532686898128036	0.011189423238798514	0.9786531887845735	0.9436276832996352	0.9698408308810381	3	0	12	4	2	3	11	0
CCDC106	1.7823394283955318	2.47277566020037	4.077937329752209	0.31921344699453486	0.40131338709986103	0.011193923391454258	0.9434386039904904	0.9525087692887306	0.9742099392294851	14	2	8	3	0	1	5	10
FIP1L1	6.326179842790521	6.353532455527991	87.26599827997457	0.08971902610652725	0.07384497160639283	0.011205381093511189	0.955797691127349	0.9764854726589066	0.990542399310461	142	37	153	157	43	72	85	117
NT5DC1	4.06591008041208	4.162521020586428	18.144989195365152	0.23146490080380186	0.1118086617290899	0.011211713179599032	0.9157481892908538	0.9777181721740351	0.9881564753378228	33	8	22	24	13	18	17	21
TSPAN8	0.7663937553350822	2.091173206732937	2.7075634035086362	-0.8779401419389753	0.763470580654166	0.011215830934763164	0.8629735155322411	0.9272961631042198	0.9589462424309738	6	0	6	5	0	11	0	0
ERI2	3.4295082661608878	3.7281018176035126	13.361827029164429	0.741168910235657	0.24987718950294266	0.011223488321937538	0.7926477447201797	0.9619041410246482	0.9819992286660378	20	8	3	22	10	15	15	12
SEMA7A	2.844155605064663	3.28437417610468	8.364478915738598	0.050083665686354174	0.2450296515406436	0.01122850180249797	0.9910758532894405	0.963881406438975	0.9819992286660378	20	1	14	23	2	3	17	10
EIF4G2	9.362312090057193	9.383610720177755	726.1933384542333	0.10262634388460071	0.07738125657822228	0.011242546284984988	0.9434386039904904	0.9779731730779628	0.990542399310461	1226	398	937	1138	387	713	783	742
CH25H	2.6573311517993394	3.08566509208926	7.3573323636986565	0.33932621656255735	0.27960792289568	0.01124572179944863	0.929534166261762	0.9609826692171735	0.9819992286660378	21	4	17	4	1	7	4	15
TGFB2	3.5521256675072794	4.120226631691206	16.470081066643946	0.6483061546405935	0.24265755795799826	0.011247319271556694	0.8455239463566737	0.9668118639921409	0.9819992286660378	85	1	5	26	7	9	22	28
MRPS34	4.489958566971963	4.655533635665155	25.431733772723984	0.2548461380248469	0.1428170014701831	0.011248658786977844	0.9172636276224087	0.9722610759409123	0.9881564753378228	90	7	18	42	13	26	27	29
NAP1L4P1	2.0638542061123357	2.9236898575698937	5.8528639462512375	0.528113503245502	0.347663447613919	0.011266327203669933	0.9043461943281088	0.9612922910431866	0.9748426156258029	20	0	19	7	0	2	12	9
HMMR	2.165581077487103	2.782933912595437	6.170970442435205	1.2390384506163206	0.40872859632867337	0.011269990913234754	0.7545199269721363	0.9524784009564922	0.9748426156258029	7	3	0	13	5	6	6	9
MRM1	0.8136781818132348	1.8238537843700802	2.011706298575883	1.0104529860358722	0.7226538085530796	0.011273531441098621	0.7968162822076635	0.9233392250888879	0.9626908821140645	9	1	2	0	0	1	2	6
CXCR4	6.369616532072719	6.839677542871475	122.55981039156613	0.9624132481092356	0.2506322311728819	0.011277171540876896	0.7441212045969388	0.9623337538152712	0.9819992286660378	32	35	545	74	50	93	102	229
MEGF6	4.446921559928724	4.672023918590512	25.57288868340156	0.2272621650938468	0.1587045773360727	0.011278453768662811	0.9356024288625927	0.9712651740718448	0.986611169082293	105	12	27	30	5	20	21	45
AC137932.6	1.4984645125493115	2.109266312167034	2.754570151779201	0.44227938527294947	0.43691337816482306	0.011284484861568122	0.9022504251797638	0.9453047882886668	0.9742099392294851	5	0	5	7	1	2	3	6
FAM98B	4.522404666032642	4.700551038171256	26.46204498014401	0.0237884570154247	0.1487440192297791	0.011284908171209208	0.9947474496966591	0.9714283490538347	0.9881564753378228	35	12	46	61	9	10	46	31
TRAF3IP3	4.107245636452269	4.528216477971734	23.17450701502734	0.7260017731853562	0.2580194600681864	0.011286202533105564	0.7923504112758766	0.9609826692171735	0.9819992286660378	18	10	96	10	6	18	16	47
GNAI3	6.716892209832687	6.769096358038899	117.41411839416791	0.18245689029005852	0.09242414443632947	0.011291924855046015	0.9110693836852174	0.9751943308772618	0.9900688364323167	156	43	183	184	86	117	124	122
IGDCC4	1.828390798142253	2.737828207056921	6.285304392300883	1.8486513450444648	0.695955269174312	0.011292104758484639	0.607133471091953	0.9239212717276148	0.9698408308810381	7	1	0	2	10	5	5	13
SOX4	6.6359374614640245	6.787399906056472	119.01317903550581	0.3429034960358678	0.14629604951137082	0.011292115491900182	0.8455239463566737	0.9668958274330886	0.9881564753378228	227	28	111	145	118	76	132	180
ARHGAP5-AS1	0.54754822333061	1.615003319350757	1.4260260618806104	0.37707259011458893	0.8256214092760777	0.011294944784032488	0.9396884768703159	0.9120447539488485	NA	5	0	1	3	0	0	5	2
HCFC1	6.912191851319961	7.018392683529832	137.97014901040478	0.16520352890549078	0.10240308684270823	0.01129840569215388	0.9365175561590083	0.9764854726589066	0.9900688364323167	477	41	180	299	31	123	148	170
SSR4	4.9050572688905785	5.042812864783567	33.76802902567762	0.11067382741277952	0.12538343318270875	0.011298605026789131	0.9657581702802487	0.9726730263218574	0.9886196515332362	99	9	33	67	17	20	34	58
HARS2	3.887271967882202	4.143533073340358	16.819613836497624	0.10412070934758877	0.1663376600581146	0.01129963970279199	0.9723370009865728	0.9705704810899968	0.986611169082293	39	3	30	46	4	10	21	27
GPR146	0.7094802087713815	1.8294904367524	1.8623251694578555	0.5510779684204633	0.734191387807282	0.011299734202184795	0.9130144646250604	0.9239212717276148	0.9603870559001683	10	0	2	1	0	0	5	4
ZNF460	6.210929642030724	6.283812256410677	82.22597964200128	0.06133592331214853	0.09564938236745964	0.01130587155385426	0.9756107188843495	0.9748486724684089	0.9900688364323167	204	20	148	174	31	63	80	123
SIN3A	6.639900011321084	6.7164299672988665	112.19507662939888	0.13380910938609725	0.1035249463300642	0.01131549586145672	0.9429309636757205	0.9726730263218574	0.9900688364323167	178	46	299	186	31	110	93	154
PGLS	3.134810587904955	3.5344591878463074	10.44193417786771	0.3344336692174684	0.23718360237447692	0.011324782448081301	0.9237277714076582	0.9639838599603716	0.9819992286660378	49	2	7	13	4	5	16	16
MORC3	6.2263566610522005	6.307198093020398	84.4367545119486	0.14421401597575148	0.10426941620812127	0.011327877111047692	0.9396884768703159	0.973131723369771	0.9900688364323167	150	21	181	105	57	86	102	74
RPS3AP26	0.5792526868095532	1.9518127006946593	3.037711476634216	1.2822923075288948	1.3377368135911423	0.011333872684615075	0.7929510894890058	0.8745845537936439	0.9498050814843544	1	0	0	1	5	4	8	0
FCHO1	1.607540237470716	2.530562650724793	4.046743683155621	0.8157910131813042	0.45421040720113	0.011334656430220866	0.8248002369158141	0.9510763370625476	0.9727077197117241	11	0	17	2	0	3	3	11
TMEM205	2.617215778974183	2.985286644674454	6.538384787830885	0.15972573626856437	0.2630380984448856	0.01136326262590452	0.9655829329454325	0.9603180428480673	0.9819992286660378	21	1	11	11	2	9	4	10
CYTIP	6.096421899682676	6.296976811916825	84.20968890653631	0.5587910088906435	0.1750225234698137	0.011365690355464418	0.7959489278955562	0.963881406438975	0.9866150875844055	45	36	252	77	48	81	76	116
IMMP2L	2.633383580519392	3.152481091201369	7.55855219348483	0.49789589322261407	0.2605702209971574	0.01138646679761066	0.886265132122848	0.9639838599603716	0.9819992286660378	26	0	6	17	4	6	9	12
EPHX2	2.1485796239285144	2.7074158794613727	5.361598614026726	0.9214419097218042	0.37487293872489297	0.011408008297325125	0.7923504112758766	0.9529049848853123	0.9751830776231146	1	1	8	17	3	5	8	6
ZDHHC18	4.477445397898656	4.743170112316694	26.72166116251729	0.21680339379660177	0.14897535098544268	0.01146606194135641	0.9391952952978686	0.9726730263218574	0.9877876093569338	44	2	58	73	11	26	32	30
RAC3	0.394749170663554	1.5946768759134295	1.6130812320461438	0.724427134173141	1.0401606221071902	0.011471352579962384	0.8920691313460971	0.8987055323794212	NA	1	0	0	5	1	5	0	2
HTRA2	1.89237172594959	2.73554512544994	4.943819401636844	0.46586988897528864	0.37434692576336914	0.011482660510146243	0.9161978032499403	0.9581130837765843	0.9742099392294851	21	0	12	6	0	4	12	3
ZNF736	4.153937721633293	4.392199010667551	21.037478448993962	0.22913403654099587	0.18032636795331114	0.011489062262128154	0.9380107298694027	0.9664878955165255	0.9860647953086276	33	13	21	57	4	15	14	42
ZNF830	3.255709597131289	3.55150081619716	10.816394818028279	-0.026510061743286174	0.21407561117540386	0.01150224760680055	0.9949440772324171	0.9639838599603716	0.9824080596577094	25	2	13	26	5	16	14	5
AC016747.3	1.656226673371779	2.33924159421207	4.125944817773065	1.0844979790189238	0.501600890228471	0.01150859533731263	0.7832139633452692	0.9437686329685823	0.9720863937311077	9	4	0	5	1	6	4	4
CTD-3128G10.7	3.7999258384354735	4.512975945366098	23.688956968468077	1.5343303014272571	0.4023569840075458	0.011510130903094495	0.6901310696488275	0.9487228249962909	0.9763292336068702	6	12	2	74	15	24	43	13
CCDC64	2.6297608234494327	3.20942649299555	7.911106015720137	0.3833080126180267	0.27915414057320254	0.01151041987566197	0.9247334372179271	0.9632860827267492	0.9819992286660378	12	3	14	25	0	3	12	14
TRMT10A	2.547169625178289	3.127434312457509	7.799507232919199	0.32699911774288354	0.35442170954823804	0.0115463964450921	0.9434504506227922	0.9548306316516724	0.976199543064222	4	1	8	26	5	13	11	2
ARSD	4.1872907383811455	4.388174139229817	20.990910263433758	0.15391926835644543	0.15234284451534044	0.011549645749748899	0.9540190219349358	0.9722610759409123	0.9877876093569338	41	13	29	46	3	19	31	17
LMNB1	4.9611187301400825	5.140757896230082	36.452961070700795	0.11502061799726704	0.1469371918383146	0.01155785617993079	0.966836511021626	0.9705440433837313	0.9881564753378228	62	20	90	55	6	46	21	50
PRSS36	0.7591211214490161	1.7832290255103216	2.015302783557276	0.6351900913511797	0.7587725673493402	0.011573915949933388	0.8996708338904646	0.9225871584742084	0.9598851365321995	6	1	0	4	0	6	1	1
MZT2B	2.895412667225904	3.146140076903394	8.211323815978792	0.3151474093542731	0.21607769967743226	0.011574702539153256	0.9172636276224087	0.9668958274330886	0.9819992286660378	15	3	11	7	7	4	10	13
CATSPERG	0.9917404103792236	1.8689121239575006	2.1698118348953623	0.728544520425092	0.65747003536955	0.011583091834507168	0.8540332001383351	0.9239212717276148	0.9649044102243303	1	0	2	8	1	1	6	2
ANKRD44-IT1	1.4195591134039955	2.2480249791955282	3.2525522145742967	1.0797704341147876	0.5306691734835268	0.011587973188067131	0.7498759025609142	0.9412474903682525	0.9698408308810381	3	1	15	1	0	4	3	6
CA13	2.4482676076152763	2.9421236196795446	6.498066214987724	0.04927083216147422	0.3192634984249237	0.011596703649053125	0.9922702779047612	0.9572554547896504	0.9789740599100945	9	3	8	19	1	2	16	5
UBE2O	5.162119389409067	5.336398692765017	41.30117102130221	0.14841454976855323	0.12807848705866645	0.011600865971408594	0.9497056222862423	0.973131723369771	0.9881564753378228	168	8	55	70	12	35	47	54
PRKCQ-AS1	1.1597347105313938	1.9981690039090825	2.776361420905999	0.9111906722677832	0.6856772834309521	0.01163869131830363	0.8439915599386432	0.9236705457651657	0.965923772396344	0	1	4	5	2	2	1	8
SCRG1	2.0046513864307265	2.773144368512128	5.4918392137170455	1.0767590559281923	0.4166015611358391	0.011643473812502796	0.7692779099751552	0.9525087692887306	0.9742099392294851	1	2	19	12	0	8	7	5
SNX11	3.0176333734860696	3.2334308827501994	8.397590406378072	0.20330545129622526	0.2007055142367455	0.011646642922485349	0.941663704794914	0.9639838599603716	0.9851376159011996	16	4	15	16	2	8	9	11
HOXB7	2.2030338166253185	2.648960686619931	5.303252206316249	0.668802713599412	0.3453366914181123	0.011646992174008155	0.8480912942495884	0.9547397529551273	0.9763292336068702	13	2	1	8	4	6	4	8
TTYH1	1.3038411465418152	2.09258314855749	2.5955903831719445	0.734455563736891	0.5098813582902624	0.011655345753100992	0.8232883322121624	0.9416814427546111	0.9698408308810381	4	0	10	4	0	2	4	5
SRSF8	4.165749718392529	4.410102281908367	22.00790106685057	0.1462496744110653	0.21437998224120394	0.01165572642551045	0.9649855326496306	0.9619041410246482	0.9837187057565651	30	18	30	25	8	6	41	25
KIAA0922	4.693747438914048	4.858437388674537	29.940881766993535	0.25769619172856506	0.15741995544530413	0.01165869592048707	0.9172636276224087	0.9665341885367161	0.987778083535131	28	8	64	50	21	31	18	48
ZNF175	3.616806903135954	3.8940070880665734	14.049298438654581	0.12683892401780128	0.1903621198078581	0.011666139175233224	0.9695557841797435	0.9665341885367161	0.9852350793780235	38	2	14	37	6	18	18	10
NUP50-AS1	1.652842016257336	2.333076483891345	3.454229402308762	0.34540212240986634	0.4311998115013959	0.011670293619895168	0.9368671786248967	0.9475575799300008	0.9742099392294851	5	0	10	7	1	1	5	8
MKL2	6.573559282377322	6.6947709350976154	110.45145583095581	0.06946231646848426	0.12318358938416518	0.011693110578669369	0.9764509121493236	0.9722610759409123	0.9887614540848269	227	23	282	138	58	161	85	95
SYNC	2.803311806766867	3.178960259559418	8.331647700947704	0.48154825814909924	0.2882272836228569	0.011694318719424793	0.8865490745330975	0.9595835843084807	0.9819992286660378	27	2	7	4	7	12	9	6
IL2RA	3.0732782739460593	3.9984477301361663	16.709151068540116	2.2122129404399806	0.57535298055896	0.011697573810604047	0.5839473103669672	0.928361615187122	0.9742099392294851	0	21	15	21	2	18	11	31
MOAP1	4.613982206213713	4.705272194680394	26.85170868419735	0.1634585758476245	0.11403528327476556	0.011723609130326638	0.9396068321615777	0.9751471572914109	0.9887614540848269	41	9	36	52	18	29	30	24
EZH2	3.2919934454764097	3.5561180290265058	10.722252756404378	0.23496232172052198	0.20773485183757776	0.011751429915237003	0.9391952952978686	0.963881406438975	0.9836241175251087	32	3	9	27	3	12	13	11
RP11-180P8.3	1.7213948459343118	2.2956663558403356	3.9276335280169183	0.6330906362165761	0.4907658570922118	0.01177471150236389	0.8641049938853437	0.9407883517926798	0.9720863937311077	9	4	2	2	1	3	2	9
PRPF31	5.100964208571079	5.196348080009388	37.98242107067384	0.11066722616905574	0.11556666600108509	0.01177664170865399	0.960303948991793	0.9726730263218574	0.9890204194566754	108	10	45	61	22	45	36	38
RP11-370I10.12	1.1163319461499845	2.0889077041603263	2.846987423643104	1.1563101990998557	0.673495592750691	0.011780413913250933	0.7733262249910374	0.9266184790836098	0.9650457780249025	3	0	0	10	2	1	4	7
ZNF322	2.9289306832499884	3.334565568952733	9.066959401850447	0.22940522851065664	0.2568044199659086	0.011783197355104006	0.9505718384373667	0.9623337538152712	0.9819992286660378	16	5	9	26	1	3	14	15
MCTS1	3.6955175402462968	3.9785476343981583	16.477977596862655	0.6280000302231754	0.2825364321341115	0.011786721233833989	0.8051696598219431	0.9545945064678593	0.9819992286660378	24	13	8	12	12	18	24	9
LINC00888	1.0298472330702761	1.9274025239620862	2.338757940681311	-0.09869715963706574	0.6301603052349125	0.01178944245060815	0.9874949676575001	0.9298751097392383	0.964665027929127	7	0	4	2	1	6	3	0
AC015849.19	1.8601534582752262	2.6061713717845376	4.519196416352857	0.8450414202169058	0.4236751647681944	0.011795690978093043	0.8044756287953997	0.9502643314094132	0.9742099392294851	2	0	16	11	1	3	5	10
EPB41L3	6.759594695803406	6.861593266400833	125.83012062353046	0.2998199781591018	0.13209657388335297	0.011803693655951606	0.8504071728515876	0.9665341885367161	0.9886196515332362	200	105	126	174	44	87	139	178
RAD51-AS1	2.6571575006741353	3.4277736119725564	9.177059191216511	0.4871773570131366	0.30249066175668116	0.011814165319018839	0.9110693836852174	0.9625666602062819	0.9763292336068702	28	1	8	34	0	3	16	16
CHMP1A	4.602051589685265	4.8702878552044915	29.781468372944815	0.19177321466020814	0.15891587363436965	0.011820344421182996	0.9459405830693531	0.9718860612964091	0.9865034746665438	84	17	53	45	2	39	29	27
NDUFA9	2.524687913748205	2.8515305987293593	6.154870337467439	0.009774443298066477	0.28495341478190617	0.01182065039068385	0.9998347940238835	0.9572554547896504	0.9819992286660378	15	2	8	9	3	11	6	3
SYMPK	6.065428419862379	6.2640304888626295	80.51938890542331	0.1680195700644396	0.12930507799231472	0.0118239317786011	0.9459834469469967	0.9745379572261104	0.9881564753378228	257	19	156	180	10	93	76	90
STAT5A	4.858113860972267	4.928981814775527	31.3409080459679	0.11231744488169276	0.1049220342002084	0.011828952283060959	0.9550257734900612	0.973131723369771	0.9900688364323167	60	14	67	44	12	24	36	40
MAP2K2	5.963264882944797	6.032719653649763	69.03339250311306	0.0842516142151775	0.10192618010667784	0.011829316726598102	0.9669975321265751	0.9726730263218574	0.9900688364323167	218	25	85	119	25	73	79	64
MPV17L	0.8679152476295048	1.7784051225359132	1.9601543317963843	-0.03390958941177026	0.7054266555516124	0.011833411126975576	0.9959999011876064	0.9233392250888879	0.96118372719889	5	0	3	2	1	2	6	0
ATP1B1P1	0.6154410139589263	1.80944190791847	1.9038458666923768	0.21864425963829562	0.857705681682045	0.011835577317398566	0.9720341563248318	0.9130503655138259	0.9551391547598486	1	0	5	5	0	0	8	1
FAM92A1	4.029134822534825	4.227181271068324	18.964330929792762	0.447576015624223	0.18299380082172342	0.01184354214140343	0.8642196037860894	0.965199662996209	0.9852350793780235	42	11	8	34	10	14	17	31
PSMD5	4.801593242381273	4.971894180011555	33.21227350444861	0.5248400064618997	0.18135998627511304	0.011850999278061292	0.7721811309697858	0.9624770244330093	0.9862201563789315	39	11	25	50	34	33	38	33
RP11-102L12.2	1.2641558728097937	2.0319316904930758	2.742452540273535	0.7221037077491819	0.595016125563503	0.011851574732545344	0.8550880548546386	0.928732225232019	0.9684466526554376	1	2	6	5	0	1	3	7
CFAP20	2.738277022423675	3.1384556175727227	7.918911016886734	0.37852924019148215	0.27950334757508505	0.011860017152382647	0.9130144646250604	0.9609826692171735	0.9819992286660378	24	6	5	11	1	4	14	9
HIVEP1	5.926341278947906	6.0635797087540295	70.13150190454817	0.14074673626967793	0.11547011304285691	0.011875900373225104	0.9482921567015825	0.973131723369771	0.9887614540848269	181	9	160	123	30	66	73	87
LINC00863	1.780986831761601	2.319776281922709	3.6222360452165145	0.014414357883920672	0.4162546051840519	0.011885013968660037	0.9998347940238835	0.9464504735095137	0.9742099392294851	6	1	8	6	1	4	8	1
POLD1	3.7244445198596874	4.088987616259862	16.001095219003474	0.1786139584477877	0.1932313465304877	0.011892369542788531	0.9563195525242772	0.969555288863637	0.9824080596577094	71	3	20	29	2	18	23	13
RP11-500G22.5	0.9845259731471876	1.9166468030812098	2.3717832720935967	-0.14033572735832558	0.6783933571737591	0.011903985364895123	0.9807480147435084	0.9266184790836098	0.9626192397655716	3	1	6	3	0	7	2	0
CH17-472G23.4	4.404971631694979	4.8723715716520015	28.973171452475412	0.4831588280739077	0.19841000322786595	0.011923894857318875	0.8678824375577964	0.9721435478473518	0.9819992286660378	163	2	45	19	7	22	35	44
IFNK	1.4260878582505652	2.0623694593191537	2.9557573868573415	0.6437185378555149	0.5498756618368291	0.011948678136788689	0.872657968616461	0.9304150406439013	0.9698408308810381	1	1	3	7	2	1	6	4
ZBTB7B	5.275650269221653	5.363522010889055	42.789263292102234	0.017852259756611887	0.11082254175410983	0.011958897210913234	0.9947474496966591	0.9726730263218574	0.9898748375952319	99	17	62	82	17	26	36	79
LRTOMT	2.3087383394681615	2.721596829765801	5.255776750691703	0.13874444912298622	0.30864048629229124	0.01197600183503572	0.9720341563248318	0.9548306316516724	0.9800369588092149	12	2	7	12	1	2	10	7
SAPCD2	0.6531215081296473	1.8915350267404185	2.0600845754916506	0.7577121576193474	0.8665928483384462	0.011979616032652844	0.8879622381125388	0.9124800179834791	0.9551391547598486	7	0	0	6	0	4	0	6
IGLC2	3.226931846172704	5.284212328871253	39.39333454016545	3.4725300974503375	1.6621603139657217	0.011979935540882527	0.4602483252623779	0.7692322371723217	0.9250810608427719	0	1	26	143	0	8	125	92
DESI1	5.533794030365625	5.655906863344731	53.084232169481695	0.224265685489537	0.12875347793202238	0.011980367637589645	0.9172636276224087	0.9712651740718448	0.9881564753378228	103	29	43	137	16	38	74	58
GALNT6	3.0226588588569814	3.231297053250143	8.98488746840469	0.4393941990576647	0.2155647719574011	0.012019045912429317	0.8702780904679758	0.965199662996209	0.9819992286660378	8	7	14	11	4	10	9	9
BEND6	1.207559886765258	2.119432278710991	2.660200761640218	0.7678992939005297	0.5532707841592932	0.012020763268526592	0.8317678990389118	0.9407883517926798	0.965923772396344	15	0	2	3	0	6	2	3
USP8	7.131795502166244	7.152310211343986	153.14317771797135	0.086782817398341	0.07193373831670329	0.012026143783818133	0.9540642279704983	0.9767155124932471	0.9904613765367408	323	77	200	269	67	124	179	174
MORC4	4.767821198802332	4.8773877009275495	30.100486014919127	0.15768610497349664	0.12520430740514352	0.012029229693818004	0.941663704794914	0.971995553058408	0.9881564753378228	44	8	47	71	17	29	24	44
PARP6	5.960689324243095	6.041257786301148	69.10350929339532	0.06921278290471927	0.10450865155588493	0.012044918317049853	0.9729931421791569	0.9726304666862455	0.9900688364323167	172	17	138	140	23	56	69	99
ERN1	6.283930142268514	6.366141682592151	87.6006043458793	0.09525220958381415	0.10877144978173903	0.012080544573252252	0.964585368293182	0.9722610759409123	0.9900688364323167	123	32	200	185	30	52	111	121
RP11-430H12.2	0.28268724263278666	1.6577725348768948	1.5996441020246768	0.9392962437770046	1.1452304375454014	0.012087278659586897	0.8458078825264662	0.8884193542933124	NA	1	0	0	7	0	2	6	0
ARHGEF16	1.2649611741987368	2.3003695940726514	3.2226552983269348	0.018526728917317565	0.5706876409240739	0.012102215295701386	0.9998347940238835	0.9410147079895782	0.965923772396344	10	0	4	9	0	0	10	4
PLEKHG4	2.217093668986951	2.6973314918061932	5.25149074738352	0.3232601972876677	0.3580201794190592	0.012108403061545633	0.9393034835648173	0.9522704428871582	0.9748426156258029	15	2	2	11	2	6	2	11
LA16c-352F7.1	0.8364729017550092	1.7763088109652407	1.9580498089195755	0.14794666690135622	0.7359392271070607	0.012109340212668686	0.97958151368102	0.9196445353575832	0.9591938530108014	6	0	1	3	1	3	5	0
GREB1L	1.0406168135389906	2.190903191862242	3.026974160690203	0.5528981205021211	0.741671412060923	0.012109485735931473	0.9229891174980934	0.9236705457651657	0.9609105627413352	1	1	2	13	0	0	3	11
RP11-252A24.2	3.4954250591777685	4.069547133114056	15.655427779882297	0.2709633844277089	0.22013274514417483	0.012113378108083708	0.9458099983978031	0.969555288863637	0.9819992286660378	57	0	31	27	5	9	13	35
RFWD2	5.559945619665802	5.599833930738162	51.10828177551825	0.09883652276170085	0.08472796437615036	0.012113747841764735	0.9550257734900612	0.9764062640552513	0.9900688364323167	90	23	95	79	24	38	59	64
LINC00950	1.005357206823369	1.796477853279992	2.0469086792680824	0.5184760105790327	0.6675128213636101	0.012124393525873165	0.9008698071002033	0.9226132451016565	0.9626908821140645	2	1	2	6	0	5	1	2
ZNF552	3.0624788163007373	3.6557894091079883	11.196141658999634	0.39184116359064464	0.2425427563196188	0.012129387313773375	0.9172636276224087	0.966242875675012	0.9819992286660378	27	2	24	32	0	6	15	20
COX7A2	4.214348540897745	4.357515934615306	20.926636086791476	0.13273511770792826	0.1631062634896804	0.01214061369139492	0.9615670951264879	0.9664878955165255	0.9862201563789315	25	9	39	29	13	32	17	15
ANLN	3.6517704199727614	4.133401188360201	17.41652294223777	0.6711972056497126	0.2916532883023444	0.012141175919013817	0.8649980137599473	0.9574515793375753	0.9818146729566929	62	6	2	25	10	31	10	16
PRDX3	5.773285562373983	5.893637579071786	63.64857514058464	0.3403266374009557	0.14662772133516266	0.012142632134283057	0.8647533956501697	0.9643130776820478	0.9881564753378228	116	41	37	108	34	79	57	61
PBLD	2.470582690352573	2.9763096710652728	6.591791214515441	0.3497839515762337	0.29617092870813294	0.01215274757353575	0.9284096532027795	0.9609826692171735	0.9818146729566929	21	0	11	8	4	10	4	9
PARP16	2.958873515631469	3.4764594477450292	11.036772622945502	0.9326891805886922	0.3908381245070262	0.012153686683397346	0.743020251209665	0.9480800535528888	0.9753197411065034	22	1	7	4	15	16	11	9
POLQ	2.3261475322676994	3.080014111134777	7.63226819888882	0.7659164340887696	0.43340197676761777	0.012161503304011393	0.8920260427775276	0.9500021007166122	0.9732619247751377	21	4	0	14	3	11	13	2
HS3ST3B1	2.298633644715377	3.1434037415987355	7.238733102515017	9.053800951327435e-4	0.3856075412414363	0.012168910246618833	0.9998347940238835	0.954062360290608	0.9742099392294851	12	1	18	21	0	6	1	22
RNPEPL1	4.965910174375144	5.201957584446053	37.348710439679884	0.18566810979849555	0.14884703797311966	0.01217103472872152	0.9436958058036748	0.9726730263218574	0.9860647953086276	154	9	37	79	7	26	52	47
DDA1	3.7427490573333975	3.9998345720470057	15.445368390352467	0.3089529792957643	0.18927013341763943	0.012179356286883172	0.909546883218079	0.965199662996209	0.9850811970061272	28	8	16	46	2	17	15	19
PPP1R11	5.4511056350379725	5.569879656781631	50.460685334440214	0.13585539575198646	0.1446057619577857	0.012203810546692994	0.9526806329731787	0.965199662996209	0.9881564753378228	81	19	77	56	39	75	30	50
APOO	2.0514247117603235	2.5559299112523632	4.928138708155805	0.8680799510896348	0.41381014543491823	0.012218418497438906	0.7923504112758766	0.9475575799300008	0.9742099392294851	15	2	1	3	4	5	5	7
LACTB2	3.8574345728879718	4.184271515804828	18.950738205031836	0.8112555403005555	0.29245421161638024	0.012235390753155545	0.7731621143769728	0.9529049848853123	0.9819992286660378	35	12	4	19	15	21	26	13
PSMD9	3.1388188473173027	3.343428131332409	9.207267565067877	0.17107825343073474	0.19714701102350185	0.012237092117080153	0.9523103529478233	0.9639838599603716	0.982573282682392	20	4	12	19	3	6	12	13
LTA4H	7.093406015466169	7.19845750463585	159.16951078920383	0.3677919116208456	0.14053887521744646	0.012267676216148122	0.8337909376623441	0.9639838599603716	0.9881564753378228	123	92	311	174	98	142	162	203
TEX10	4.55463027677174	4.687909821629422	26.19785799007386	-0.02599177714176196	0.1423568088724621	0.012282549194954334	0.9946032808541465	0.9683755109768276	0.9881564753378228	66	8	47	34	13	30	37	15
SMIM19	2.4044471548476936	2.9934187465511846	6.713525480496493	0.09690815623830604	0.3269367224841152	0.012289379451049852	0.985170518001236	0.9579490549630763	0.9763292336068702	13	3	12	16	0	10	11	2
KCNK1	1.8615734410457947	2.443771919828052	4.429796578506145	0.5663031052283444	0.47251532674284435	0.01230583222243413	0.8951462740152952	0.9426804558820178	0.9718119553451453	5	3	1	10	2	1	8	7
LINC00152	3.2113453297522914	3.4604914302884433	10.565488908925447	0.3414738429312064	0.229666056399341	0.012314161110429774	0.9133096657379296	0.9623816444356258	0.9819992286660378	19	7	6	19	5	9	6	20
EPHA1	1.2204130639276738	1.9689265663249564	2.4293803329926926	0.65204330838246	0.59362340075946	0.012317291500221587	0.8591330325102873	0.9267865202228942	0.965923772396344	2	1	8	3	0	1	5	4
ZBTB8OS	4.580234855751307	4.719561840876484	27.897883547587796	0.47565955994456816	0.1758546335617863	0.012323850486583276	0.7923504112758766	0.9632860827267492	0.9860166133634335	39	23	22	32	15	32	24	30
CENPT	4.705914850866563	4.969397480721523	31.34419792114504	0.18089274977875147	0.15848548254499428	0.012327420284497657	0.9462136041268239	0.9718860612964091	0.9852350793780235	141	6	51	41	6	21	38	48
NAIP	3.9631424156809136	4.382125868463323	21.17887126516621	0.9065448511210659	0.2990892157206806	0.012331426035350364	0.7651681857641919	0.9535608908066889	0.9819992286660378	20	11	70	4	9	24	13	35
ALDH16A1	3.339471122367884	3.7213032250889597	12.399386797369711	0.5569526351658333	0.2582839920109763	0.012333301745621248	0.8540332001383351	0.9609826692171735	0.9819992286660378	56	6	5	13	3	8	18	17
ZNF221	3.46357963231014	3.633592627360966	11.857595299627246	0.21121777997740512	0.16152755091379528	0.012335921389406784	0.9395661908307811	0.9726304666862455	0.9862201563789315	15	6	19	24	5	7	13	19
RINL	2.2648635108756032	2.642811922167409	5.052813999361191	0.2810050374809714	0.32387462615707674	0.012342247341671459	0.9395661908307811	0.9533703879652031	0.9764428263721029	5	2	9	11	2	2	8	8
ZNF717	3.605389131251128	3.8943085473837984	14.276634699546099	0.26359193871960074	0.20495804340415283	0.012347223479882026	0.9342164951891596	0.9639838599603716	0.9824080596577094	38	2	11	29	10	7	17	25
PGBD4	1.0965879011779551	1.8194248494800769	2.0646027126558204	0.3050436569488523	0.6200472848920485	0.012348345129562741	0.9434386039904904	0.9239212717276148	0.9646234440255953	5	0	3	3	1	5	2	1
HAGH	3.511191591507272	3.863217224700982	13.517279380722961	-0.016804601874867108	0.21895120008888497	0.012350195102229556	0.9979767236654669	0.9633929833610553	0.9819992286660378	30	4	26	33	2	5	12	32
RP11-186B7.4	1.852172648022148	2.4961987831960024	4.406316078961748	0.3047034025287475	0.4391878230983315	0.012355492227629366	0.9462136041268239	0.9475575799300008	0.9727746916280945	6	3	11	5	0	7	1	8
RARA-AS1	1.620038346222406	2.213747209942307	3.13369012327403	0.5883965788666766	0.4498421989527827	0.012362277531761091	0.8560809580543651	0.9431001616598594	0.97220168715047	4	1	6	9	0	4	4	4
TIMM23B	2.9321570862477464	3.581870096136102	10.441124751176048	0.49096988699022337	0.25651010280107533	0.012366799441809313	0.8937870967473469	0.965199662996209	0.9818146729566929	42	1	24	17	0	8	17	13
CD200	2.031803797258809	2.668773661915947	5.530988755839331	0.8329281473436794	0.5017854857969131	0.01238482049783286	0.8422253951209824	0.9407883517926798	0.9700824968867031	1	3	15	3	3	6	11	2
SERPINE2	4.043394606391984	4.50935507886628	23.05530405162374	0.5340467705089119	0.30671864180856584	0.012388526740379751	0.8803265612846106	0.9537044500580352	0.9818146729566929	20	5	9	75	17	19	8	55
KPTN	0.7903261819207099	2.051166550423619	2.5729747565201726	1.7970595997089227	0.8409393267664916	0.012401123625102536	0.6610111203137207	0.9167838779252164	0.9551391547598486	15	0	0	0	1	3	2	7
MS4A6A	6.0655048146426775	6.394364063161306	91.85938663467982	0.9601550121155012	0.28524255186360203	0.01240837570178135	0.6542215209803924	0.9500021007166122	0.9819992286660378	60	96	103	37	45	119	90	86
MEX3A	1.2840583860522234	2.156014292989147	2.78501924473216	0.599571617289756	0.5642458657847008	0.012420238592337722	0.8819887448874095	0.9367135879423152	0.965923772396344	4	0	4	11	0	4	1	7
KIF23	2.727353502358226	3.217918635043211	8.651849805157807	0.777368084239091	0.34683050717805625	0.012432577570860954	0.802102130119469	0.9533184380079557	0.9755607672423353	24	1	2	10	9	9	13	7
PYHIN1	1.7408442664396937	2.8616012734571066	6.066348305975526	1.3884607239107827	0.6121903597270931	0.01243822662752686	0.7685862910630553	0.936055155131353	0.965923772396344	0	3	23	7	0	2	17	5
KCTD5	3.9751867975869533	4.122268243513111	17.589555112143472	0.17809030602367007	0.16163277964797315	0.012443486468699833	0.9447226514064223	0.969555288863637	0.9857517218777695	32	12	18	28	7	23	10	22
TMEM129	3.2634639748372756	3.768465080746781	12.348536598313663	-0.1471514156978536	0.25481549468470305	0.01244735676707428	0.9730154560354022	0.9623337538152712	0.9819992286660378	46	2	21	22	2	2	18	26
PRDM5	3.9411735612155097	4.15208339016503	17.590569990969016	0.11244797036462327	0.17592222223746476	0.012453717673695042	0.9706715888708973	0.9664878955165255	0.9852350793780235	47	11	25	22	4	7	24	28
C20orf85	0.358560843514181	1.644090976559781	1.7410767083409957	0.6203633436798672	1.1849812417875243	0.012460115474698765	0.9157481892908538	0.8815212866632871	NA	1	1	5	0	0	1	7	0
TNFAIP8L2	1.2594098915349161	2.298557426508909	4.310630995324034	0.9174847522377758	0.9161171481795158	0.012461966870743971	0.8334195703034795	0.9074321437211232	0.9589462424309738	1	6	2	4	0	12	1	2
ZNF579	2.0158386552856142	2.4650008748582315	4.491559609109919	0.277084358424993	0.3928859209965511	0.012468613641572389	0.9459405830693531	0.9480561876738212	0.9742099392294851	4	3	5	8	2	1	6	9
SLFNL1-AS1	1.9068947009688832	2.3709538713014493	3.7323855703713305	0.288099040355905	0.38828626467439153	0.012482373159470147	0.9391952952978686	0.9454869664898207	0.9742099392294851	10	1	4	8	1	2	7	5
KDM2B	4.817974308180474	4.992105768407673	32.34020756703499	0.17670790615522555	0.14656110875935974	0.01248683361414619	0.9410513657958138	0.9686688233102128	0.986611169082293	126	13	45	42	6	36	32	37
NPHP4	3.5983474181537582	3.9469542941096534	14.450035736231115	0.2273010645823772	0.2062432435185411	0.012496499681315993	0.9419658671953602	0.9639838599603716	0.9824080596577094	51	5	30	19	1	15	11	24
ABHD17B	2.2662834936461715	2.618990023270807	4.976325935572363	0.10460500179652962	0.3258738540416199	0.01250591597558588	0.9786531887845735	0.9525087692887306	0.9763292336068702	9	2	8	8	2	8	2	7
CBLB	6.650852215808522	6.715533125151549	112.63630369462338	0.1891685007492106	0.10672142228174017	0.01250965216688087	0.9157481892908538	0.971509169143171	0.9900688364323167	128	37	254	189	65	89	128	141
HAUS2	4.0554885063097625	4.314807094601046	20.571679784989833	0.2154528653739259	0.242545478055631	0.012510366963793847	0.9497056222862423	0.9572966169003168	0.9819992286660378	40	13	10	29	12	35	19	9
MCUR1	5.076295871047353	5.170028050439381	37.4574278424591	0.10093828847574136	0.12509199141306965	0.012510380376082314	0.9662556848954404	0.9705440433837313	0.9881564753378228	110	15	42	49	19	46	41	29
RARS	5.157481315195931	5.252900019065225	39.782783503303435	0.11092863337034728	0.12341792368609657	0.012514129325994413	0.9611083916564603	0.9708065490549544	0.9881564753378228	82	22	44	83	13	49	27	49
AK1	2.9639717174872815	3.250816193819656	8.689028342436703	0.21846763742525496	0.24645716504217588	0.012516451528949006	0.9497056222862423	0.961366519646774	0.9819992286660378	9	4	12	20	4	3	11	16
TTLL11	2.173829891739474	2.778363093075367	5.433643211786828	0.4959426183803091	0.3644926488524213	0.012520235827492551	0.8951462740152952	0.9533703879652031	0.9742099392294851	15	2	16	4	0	4	11	5
PIGB	2.261198723340527	2.6237085241469384	5.166990239506024	0.3706897938359592	0.32712293194495734	0.012522184311165955	0.9130144646250604	0.9537529625076101	0.975341740122398	10	4	4	9	1	7	6	4
GLYCTK	1.4880825450833666	2.110209996889727	2.7966701223507258	0.5047316489263753	0.4879690059234402	0.012535328197407842	0.8879622381125388	0.9404585532425185	0.9698408308810381	7	1	3	7	0	4	2	5
KATNB1	3.1429296135847555	3.56186048321436	10.442981269220827	0.34862576659382366	0.24180306213623085	0.012535412461196244	0.9110693836852174	0.9623337538152712	0.9819992286660378	48	2	13	17	1	10	14	13
DPF3	1.442761285160278	2.0901327573324044	2.831210444127089	0.6491531578661291	0.5140810403994163	0.012538934836702494	0.8463256489462123	0.9366856287972313	0.9698408308810381	10	0	3	2	2	2	5	4
HEXB	6.765897528407976	6.941417788568569	133.8268576246074	0.582084305603638	0.19385316392628574	0.012540553323507772	0.7480646091798288	0.9572554547896504	0.9860166133634335	115	95	110	128	105	149	120	157
FLOT2	6.168940692559343	6.203587916296503	78.60686510023189	0.09396857857733046	0.08300835089886498	0.012547287923304227	0.9550257734900612	0.9751943308772618	0.9900688364323167	162	31	105	129	46	71	97	75
PTTG1	1.4653328158655057	2.1931989879017126	3.475672642351904	0.9830230296927074	0.5920979347263683	0.012549668157139333	0.8045184765559907	0.9298476877451326	0.9665315671765078	7	3	0	5	1	3	2	8
TBC1D32	2.262835371035526	2.785900036337866	5.401163829775787	0.38400627797921827	0.3521588265391048	0.012569676189715242	0.9159845690577347	0.9522704428871582	0.9742099392294851	24	1	4	9	1	4	11	5
SNED1	5.807523517025161	5.89564867370201	62.345003200955624	0.07281937225732482	0.11395657954475447	0.012580851641118138	0.9729180259799945	0.9705704810899968	0.9887614540848269	198	19	86	118	20	73	52	73
AC010886.2	1.3562765720805696	1.9984218421556372	2.6824422661108764	0.5023095569256885	0.5529615358781428	0.012596857616775512	0.8960772062303226	0.9298476877451326	0.9673371989346946	3	2	5	4	0	2	6	2
PLAA	4.861954868429892	4.94534787390137	31.533033221949474	0.0860630036845759	0.11827601698714704	0.012604205142559544	0.9674784770362737	0.969555288863637	0.9887614540848269	71	14	51	62	9	32	28	41
RP5-821D11.7	1.5633516189317962	2.250802731515515	3.3693201446613004	0.9064423969145325	0.5110790625841366	0.012605084157400333	0.7923504112758766	0.9407883517926798	0.9698408308810381	1	0	8	8	2	4	3	6
FGFR3	2.373199308122825	3.098046476852374	6.96101524108104	0.8084209714869396	0.3455571539207858	0.012607016596134892	0.8044756287953997	0.9572554547896504	0.9742099392294851	31	1	3	19	0	9	8	9
RSU1	6.023805923378544	6.16557439101617	77.46285811659095	0.3938567745726233	0.17261270756902528	0.012615074523527722	0.8239512523361595	0.9605816575755239	0.9865034746665438	142	65	69	67	35	91	52	102
GPATCH3	3.2915102921261568	3.5642923387096146	10.868816445226326	0.30446306750991703	0.22481372589913298	0.01262211973051877	0.917866259194344	0.9617816579509789	0.9819992286660378	35	4	7	24	3	12	9	16
TTLL1	0.8469221679652458	1.961337955773885	2.9862252276064143	1.6822068246314674	1.1400039564638016	0.012635920218298135	0.6680077354389227	0.8815212866632871	0.9500810034828346	2	0	1	0	5	1	7	4
SLC26A1	1.7964694206331147	2.3757563280950214	3.792658878501421	0.39694907015953873	0.4196200093971626	0.01263716608589412	0.9172636276224087	0.9475575799300008	0.9729263593734051	11	2	4	7	0	3	8	3
NKRF	3.233092045161712	3.5070541422064165	10.478020689424685	0.09232970977885611	0.2165649528869548	0.012639207976418034	0.9786531887845735	0.9632860827267492	0.9819992286660378	22	2	22	14	6	4	17	15
RP11-631M6.2	1.7603272722859364	2.6143255273010886	4.400403346143467	0.3287102325157579	0.4408152276534527	0.012641987600527904	0.9447226514064223	0.9500021007166122	0.9700824968867031	13	0	9	11	0	1	11	6
CDK12	7.075990494362538	7.143088103882841	150.92828051450195	0.08581427278261636	0.09702860882159697	0.01266110066418137	0.9655829329454325	0.9742041188321169	0.9900688364323167	415	45	261	320	42	165	162	144
SCARNA2	6.891100680337312	6.926046581370148	130.3317461284008	0.04359442206761135	0.08339788307944838	0.012665064048352945	0.9799297901905298	0.9751943308772618	0.9900688364323167	281	54	190	246	57	81	141	196
RPRD1B	4.880504101737206	4.972466720516491	32.39409958426422	0.13759978955904378	0.12466873245727483	0.012668527195099352	0.9474699809006228	0.9703775439514648	0.9881564753378228	53	15	41	79	12	31	42	29
RP11-264L1.1	1.160945029706061	2.1139901459125254	2.629863659530236	0.88276886266102494	0.6278517622010147	0.012668579956125607	0.802695402294281	0.928361615187122	0.9626908821140645	6	0	1	11	0	2	2	8
OXCT1	4.527498728434194	4.70079790468915	27.14993320087638	0.3703572023462194	0.18848818279635005	0.012683070676078665	0.8816207188935605	0.9623337538152712	0.9842016410358898	61	18	14	37	14	38	23	23
RAB27B	5.41536108539969	5.750231901518145	57.75736558693555	0.9347944420057239	0.27141412843386903	0.012687901987039979	0.7058945543400839	0.9528691861341138	0.9819992286660378	43	19	17	121	59	69	64	54
C9orf91	3.836060686409889	3.9759930858342356	15.49758860318216	0.1526233376216721	0.15158238200736615	0.012694707521310982	0.9535700580809198	0.9712651740718448	0.9860166133634335	23	7	24	28	8	8	17	26
DAG1	6.380984411469992	6.475355945971572	94.47672529167747	0.07752686918362305	0.11424221732592885	0.012697648220335943	0.9721176581086187	0.9721271286713079	0.9881592070562114	296	40	128	168	23	102	120	73
DDX10P1	2.0472810011601097	2.449292293907572	4.144659698728382	0.19810948357393862	0.3639519055939307	0.012697974087622835	0.9581665217676479	0.9475575799300008	0.9742099392294851	9	1	7	6	2	5	2	8
ADD2	1.9650104978527836	2.7666237200449006	5.391065702394268	-0.24441308961957514	0.4686328113135499	0.01270023987955968	0.9668851211722727	0.9451409273164205	0.9700824968867031	21	2	8	3	1	0	6	16
CD84	5.755829219908484	6.027940909467488	71.12965590574846	0.9308618638225039	0.27456655798025364	0.012705173759406793	0.6169166513450004	0.9478450664412994	0.9819992286660378	71	69	52	33	43	78	69	83
LINC00961	1.785085158782775	2.5543198374260596	4.225923325755149	0.4573963575722532	0.42854082047185243	0.012708229262688182	0.9130144646250604	0.9502643314094132	0.9713820527038094	10	0	11	10	0	9	4	3
PCDHGC4	1.0116816391392152	1.9195047706759507	2.0901311121338595	0.3408609575859227	0.6777421221721277	0.012724950623620519	0.9396884768703159	0.9219627363884281	0.9609105627413352	5	0	4	5	0	1	1	8
CCNJ	3.3090096579620596	3.622049290250934	11.58228223995537	0.32389577551766	0.24457620454012086	0.012726802035635787	0.9172636276224087	0.9609826692171735	0.9819992286660378	15	6	11	37	2	15	15	8
EVA1A	2.3216579989607524	2.852686422815389	5.820484421251548	0.2174610225395032	0.36508916261525215	0.01273957606004254	0.9603416201798531	0.9502643314094132	0.9742099392294851	25	2	5	7	1	6	2	14
RP11-53B2.3	3.2898729256394392	3.659525629225491	12.610317050578175	0.8286404518002797	0.3306446808029995	0.012779318220513166	0.7731621143769728	0.9502882173135608	0.9772941683248387	9	5	29	4	11	13	19	9
CTSH	7.267847697237506	7.378884840956942	179.90788316671552	0.325166453393859	0.13812989585426827	0.012784942958723755	0.8583516084425352	0.965199662996209	0.9881564753378228	238	112	124	437	77	136	217	225
TENM4	2.3199256083230493	2.9744603627415995	6.508162859857529	0.8469644391805002	0.37011706671026484	0.012791752868728518	0.7968046920819838	0.9533184380079557	0.9742099392294851	28	3	12	2	0	7	7	10
SDCBP2	3.2500916345498556	3.572434494328371	10.712468825887695	0.25328779168499693	0.2251058376842333	0.012800407435174101	0.9342164951891596	0.9614611210769627	0.9822661425415997	23	3	27	22	1	11	13	13
CAMK2G	5.4626326230008555	5.542158778520884	48.71102022998756	0.1410237222284066	0.11380606441684972	0.012821504475133874	0.9431804489367942	0.9709532943301887	0.9887614540848269	140	21	93	50	17	40	48	69
UBL4A	3.56599532742654	3.871582009462995	13.579497099557988	0.2503921141304177	0.21030795114181944	0.012822308258279222	0.9342164951891596	0.9626244672081441	0.9819992286660378	56	2	14	25	4	11	19	17
RIOK1	4.8037275897547085	4.893747409347346	30.615296435050052	0.12985824199821258	0.11990465151253074	0.012824224666656118	0.948906519120344	0.9718860612964091	0.9881564753378228	64	8	54	42	20	35	28	33
VCAN	10.482668828876788	10.565822806701565	1645.1263652858477	0.22451848758171272	0.11847478418526682	0.01283204014223149	0.8972856935045579	0.9740570340891639	0.9881592070562114	3095	475	4711	1461	819	1648	1398	2186
KTI12	1.1736136245799866	1.958385458714359	2.362385058354231	0.7114378876293214	0.6275978813635285	0.012839965736155591	0.8442182419469371	0.9239212717276148	0.9626908821140645	4	0	1	8	1	1	5	4
BACE1	5.672941205082794	5.732577690479376	56.878501913982944	0.23789257930244756	0.0904688761172056	0.012840978176279836	0.8870181478592534	0.9764854726589066	0.9900688364323167	85	35	77	68	34	44	67	65
EFNA5	3.695639874424418	3.9767488749504705	15.278091964575905	0.41999112625909785	0.23313637157875503	0.012841304800968031	0.8835485866097623	0.9603180428480673	0.9819992286660378	14	6	14	51	6	8	16	29
SIMC1	3.6343665432118932	3.8877319864990194	14.569737610623303	0.2853475370227243	0.2154317441381031	0.012846485727901981	0.9229891174980934	0.9623337538152712	0.9819992286660378	18	11	18	31	3	6	19	24
PDDC1	4.577938191341914	5.188404445279457	37.388115871195374	0.612490748410474	0.24099728466631318	0.012852233873490179	0.8645408183334109	0.9623337538152712	0.9819992286660378	102	21	35	95	0	23	47	60
RP4-724E16.2	2.7982519772323737	3.18326589924695	8.848320572530255	0.9176312662984215	0.36977376917493626	0.012879584016919455	0.7493153209745789	0.9480800535528888	0.9742099392294851	4	9	5	16	3	7	13	9
CHMP2A	6.1524062251689795	6.247546519525483	81.51562362595642	0.3138525000590903	0.13132853208011305	0.012881158688729027	0.8449249140515528	0.9658042369314798	0.9881564753378228	169	28	99	73	70	80	77	100
MAK	2.734671519823332	3.1869320505659036	7.91330543885799	0.49950362387785774	0.3161965436721409	0.0128830050803902	0.8819887448874095	0.953789784837929	0.9763292336068702	5	1	25	16	3	6	15	7
CTC-429P9.3	1.4079222643195044	2.0751991404094485	2.8805026823571267	0.6067658839948721	0.5835190267381076	0.012888739882212393	0.8846770319688494	0.9249405506636242	0.965923772396344	1	1	4	8	1	5	1	5
LINC00649	2.629333068106944	3.14228362290138	8.398837257104276	0.6981780354766196	0.41800035500113936	0.012889465346870443	0.8226521777205378	0.9451409273164205	0.9742099392294851	14	1	7	4	11	3	16	10
SGCA	2.7622663704623682	3.331083252695041	8.882424151838004	0.8447523358187395	0.34076572196584454	0.01291424903010948	0.8125682553432861	0.9536757889405353	0.9742099392294851	39	2	16	1	3	11	7	14
TMEM141	2.545710254024993	3.067270543668027	7.234958795054713	0.74511258422807225	0.3558636868643575	0.012922837553101876	0.8152761282591297	0.9522704428871582	0.9742099392294851	32	4	2	8	1	8	6	12
U2AF1	2.9301316812450082	3.256685928831996	8.696410627393314	0.3115409843625362	0.27839031469706443	0.012925222603521669	0.9292618210581545	0.9569823395347156	0.9817274283814887	20	5	20	5	2	13	5	11
PPP4R1L	3.8239587900888097	4.014112382178772	15.377215746376278	0.1461235975364419	0.18058734788317088	0.01293348916435367	0.9539721337435876	0.9623337538152712	0.9858727013787711	37	4	38	24	4	14	16	22
BOD1L1	8.250409857684526	8.295889193797166	338.91619743365965	0.13056109870932764	0.09254154998617001	0.012936395985870304	0.9382555249840678	0.9749592937236112	0.9900688364323167	714	87	834	556	136	311	366	389
VEPH1	4.547102383463406	4.87353516903208	30.910983290382664	0.9377101412745853	0.285251108810178	0.012939916564220671	0.723404013726662	0.9513500632034587	0.9819992286660378	91	20	10	13	20	36	28	37
SVIL-AS1	4.789126449837972	4.893523319606184	30.203291579784985	0.09056204427830167	0.13114457300900162	0.01294180591647168	0.9673554351412984	0.965199662996209	0.9881564753378228	59	7	58	65	13	33	30	34
PIAS1	6.315318011040008	6.379123954700917	89.51867873830528	0.25088293095360875	0.11671308743428654	0.012960091616180686	0.8808352039244799	0.9668958274330886	0.9881564753378228	114	48	173	92	53	91	95	92
PPP2R1A	6.051342320613568	6.167845388059101	75.64865558686175	0.0950670859106257	0.12148696308566177	0.0129617803552829	0.9673554351412984	0.9712651740718448	0.9881564753378228	254	17	95	141	31	45	86	119
HHAT	2.083155289257357	2.5103351138590035	4.3797418677031885	0.27048453469257283	0.36791939725890066	0.012964060217029649	0.9402025992675348	0.9475575799300008	0.9742099392294851	12	2	4	8	1	2	8	6
RP11-192H23.4	1.975713759710799	2.9345215140265344	5.887241624864197	0.40935206804855334	0.44944237608296617	0.012978861792088865	0.9383308319094174	0.9487228249962909	0.9698408308810381	14	0	8	22	0	1	7	17
AP1M2	3.2256027799582982	3.714294785179459	12.103472489980701	0.5289870694198858	0.29033669767417725	0.012980260017513484	0.8901172682979714	0.9572554547896504	0.9772941683248387	43	2	3	30	5	5	18	21
ARMC2	3.165165745075299	3.42707670204575	9.839858354200645	0.25732705020826213	0.24036272118688057	0.012992374219931234	0.9365175561590083	0.9584124049641335	0.9819992286660378	27	4	22	7	3	13	7	13
MED21	4.4653883865980575	4.629091683784177	25.20488611745015	0.1217994727117665	0.16883098132553587	0.013000902978306366	0.9655829329454325	0.963881406438975	0.9852350793780235	33	14	39	58	7	33	13	35
DHRS7B	2.2993485858599723	2.7864264271256602	5.814313557658246	-0.03003058908330674	0.3718304220694917	0.0130070129887608	0.9957193353850204	0.9500021007166122	0.9742099392294851	13	4	7	8	1	6	1	14
SLC35D2	3.42039944582636	3.6120911223671004	11.397072606650394	0.12144676835868941	0.1962888369459968	0.013031115244308047	0.966836511021626	0.9623337538152712	0.982573282682392	29	5	19	18	3	13	8	17
RP3-424M6.4	1.7374804180461447	2.5639789501695613	4.719047075322323	-0.09997865651253371	0.5380095354167431	0.01303334569955315	0.9877308001245122	0.9407883517926798	0.9688485710675017	6	0	10	5	4	7	0	11
PDCD6IP	7.375407295524212	7.414585766315379	184.74126473181343	0.16765456543467722	0.09676949865869815	0.01303973936952158	0.9130144646250604	0.9726304666862455	0.9900688364323167	295	96	247	236	119	197	182	191
CTC-301O7.4	0.25256123019481225	1.574572141039424	1.3397059705285563	0.7441689113081672	1.2909288660021283	0.013042822794747897	0.8816207188935605	0.8588100424253604	NA	5	0	2	0	0	1	0	7
TMEM110	2.145648488861269	2.761095885039105	5.726389378296996	0.5494589548337132	0.44957625753717667	0.013054795163803673	0.9041513756378995	0.9446518150650064	0.9700824968867031	22	3	1	5	2	7	11	2
RGL4	1.0886070909248768	1.9435157402091168	2.1515841826529107	0.6520139402153297	0.6469861676465682	0.013084582777758966	0.8583516084425352	0.9233392250888879	0.96118372719889	8	0	5	2	0	1	3	6
DHX30	5.586888575984322	5.7182423370351865	54.67435740225582	0.11286424254421754	0.12730748394385943	0.013086505605170027	0.9610204796582178	0.9705574256427653	0.9881564753378228	195	11	80	93	20	40	56	85
PRPF6	5.995529112339766	6.197776257132132	76.75306046019456	0.19473785676999922	0.14005408922761536	0.013105392242403093	0.9391952952978686	0.9722610759409123	0.9860647953086276	232	9	119	208	20	73	94	83
GABPB1	4.758812029848757	4.90724646292158	30.52750767475253	0.20537999196868112	0.1520591573948398	0.013132536320123426	0.932244767552663	0.9639838599603716	0.9862201563789315	36	10	59	86	9	29	39	31
BEND3	2.5358433990155773	3.2176484861778714	7.788774751687319	0.4982120895411189	0.33346390846025703	0.013137166961781048	0.897041512247405	0.9572554547896504	0.9742099392294851	20	1	8	29	0	12	11	5
ZNHIT6	5.7965093218630805	5.89372513267345	62.42709704252866	0.12222998581955466	0.11698670914350144	0.01313989532727332	0.9515677374960365	0.9703775439514648	0.9881564753378228	133	11	135	106	33	63	56	81
TTLL12	4.179991799934989	4.587788135807999	24.13267769926636	0.794510030621758	0.25052445233607956	0.013150143759437469	0.8125682553432861	0.9603180428480673	0.9819693451813759	78	9	3	60	8	27	29	25
FH	4.491702959179549	4.620751309965071	25.516696024081114	0.36437298205104024	0.15742746540234923	0.013150422528757583	0.8550880548546386	0.965199662996209	0.9852350793780235	61	19	20	30	10	23	24	34
RP11-82L18.2	0.41125838665738296	1.755897931800054	2.16275906422558	0.6366613844450247	1.266224691770255	0.013158061131216111	0.921255512758482	0.878723678688043	0.9377558775745152	6	1	0	0	1	8	1	0
ZNF815P	0.8063468893170348	1.743088691221192	1.9103840483992804	0.24734764817578436	0.8262693507597912	0.013158878748961671	0.9655829329454325	0.9096200206295028	0.9551391547598486	5	1	1	3	0	5	0	3
PPP2R5C	7.157133361846103	7.220712640758568	161.2982724585982	0.19290511731485974	0.11525886624808869	0.013166722809467448	0.9130144646250604	0.9669704927576369	0.9881564753378228	173	91	303	232	81	114	217	180
ZNF606	3.6387463500444994	3.8888309198349362	14.254075183990354	0.0854420107613587	0.2006144921091921	0.01316857183032085	0.9786531887845735	0.9634926376589669	0.9824080596577094	32	8	24	25	2	10	26	11
FAM118B	4.291213838640497	4.4014522944344545	21.952599164291343	0.31244436263787356	0.1511550103369802	0.013176558682428811	0.881790628040044	0.9690404926142622	0.9852350793780235	35	13	25	23	15	24	25	18
CWC22	5.652941325690005	5.6933551760664445	54.41792152917172	0.0892841882895585	0.09507806918941589	0.013189908873123189	0.9607185507483134	0.9722610759409123	0.9900688364323167	137	22	74	92	24	54	52	65
SLC12A7	5.72076136955774	5.879520003561579	61.278672447946725	0.08777854395444556	0.13696430302709603	0.013195984325110313	0.9721176581086187	0.9694414948074971	0.986611169082293	147	11	100	170	18	70	42	88
DNAJC14	4.08131671892004	4.240054383247679	18.583045281093142	0.11407930980432739	0.1705800620279527	0.01319637998147132	0.966836511021626	0.9633224669763197	0.9852350793780235	51	7	19	40	6	25	15	20
PLXNA4	4.147670227991037	4.42822685796588	21.735110237892357	0.28394638803301225	0.2295008693501878	0.013203660051958355	0.9320021853371129	0.9598991303815078	0.9819992286660378	77	7	14	20	14	9	41	23
FAM200B	3.6182633991330997	3.8795822661149795	14.597934704840611	0.5653659937786161	0.2399769998886895	0.013214304635932983	0.8210598873138101	0.95953899360372	0.9819992286660378	9	3	21	30	13	17	16	14
NPDC1	4.716817175382092	4.950043698204573	30.923638455202557	0.12574053240521027	0.15788853167175435	0.013214350066469748	0.9624564058338058	0.9668958274330886	0.9853060234731513	79	4	77	65	7	26	30	49
DMTF1	6.526543865713951	6.588955723271408	102.50408254222151	0.12198363356003399	0.1042048163250988	0.013235520705736246	0.9447226514064223	0.9710344330617244	0.9887824810485624	169	25	223	201	51	82	105	142
RP4-569M23.2	0.33581111429632005	1.7015720050552001	1.6753269534486825	1.9302987255729074	1.2378124421540588	0.013255331658633426	0.6003325607065347	0.8741604255614155	NA	0	0	0	8	0	1	5	3
PIP4K2B	5.651744104271937	5.71444236121348	55.09061116314335	0.05076920104530392	0.10816104593959158	0.013297570673121146	0.9793073018897606	0.969046262738927	0.9887614540848269	118	22	111	94	18	43	77	55
NDUFA9P1	0.9680556855212595	1.9520535825639413	2.215463203959528	0.36196251893452475	0.7176536090906153	0.013297819858086325	0.9396884768703159	0.9196445353575832	0.9580412451465514	9	0	4	2	0	1	8	1
CARD14	0.700347275997666	1.7297785134670136	1.7342003988804695	0.34409137602551165	0.8764163188402364	0.013299030293619183	0.9462136041268239	0.9069399353144479	NA	2	0	3	5	0	5	0	3
EVI2A	4.79858892661804	5.399709813340488	45.81459128996947	1.9421534766387065	0.4518912918512129	0.013309136162918992	0.5275778265230142	0.931148068809162	0.9742099392294851	3	30	47	26	44	39	51	70
SIRT2	4.506696878918248	4.732163376696377	26.53178538534404	0.16445743765316972	0.1647147053733343	0.013315069685115323	0.9501529041639702	0.965199662996209	0.9852350793780235	85	3	60	32	11	23	37	28
EMC7	5.110479350148333	5.284895004098853	40.95260786330907	0.37063427124741094	0.16950256892146676	0.013315728001627423	0.8440622231897299	0.9632860827267492	0.9852350793780235	72	7	36	75	38	46	40	44
PARP2	3.7516534945123827	4.094564386375222	16.2169857998704	0.15087229499117488	0.22099799588321767	0.013317247757136544	0.9662556848954404	0.9623337538152712	0.9819992286660378	70	3	14	30	4	15	29	11
TSPYL6	1.7750887279660863	2.3510255703605925	4.081134566547783	0.6930097816393973	0.5242261812462047	0.01332564662469388	0.8621472079949245	0.9337444464579413	0.9684466526554376	1	3	8	6	1	7	5	2
CTD-2015H6.3	0.9390428672360215	1.8741826521248046	2.278595197150161	0.9836245435689902	0.8254510665062864	0.013329625787151213	0.8038043681185754	0.9074321437211232	0.9559092401140329	5	0	4	0	2	1	2	7
RNF31	3.4267248032938054	3.7952824967671495	12.757451489504442	0.07213689386741416	0.24224712475634935	0.013332704929138807	0.9852035593052478	0.9605816575755239	0.9819992286660378	52	2	17	21	3	20	6	18
ARHGAP27	5.159921033279056	5.371111660232086	42.88096213166636	0.218062868408125	0.1588310784602068	0.013352045219623371	0.9337588881374638	0.965199662996209	0.9857517218777695	92	23	97	70	4	29	47	67
ATP11A	8.010309082973283	8.077574095122715	292.91606091598345	0.211234457958706	0.11594858051510416	0.013353049897005802	0.8962084407088385	0.9690517022852704	0.9881564753378228	490	205	310	556	94	234	360	334
MTHFD1	5.6203455724769915	5.697836353489048	55.20858844712218	0.18590134932009236	0.12422242368797554	0.013357662745502145	0.9246248306871511	0.9668958274330886	0.9881564753378228	126	34	55	71	26	70	45	55
DOK4	3.685730750675194	3.994918170418822	14.983768986651572	0.20720415270544398	0.20995324879509877	0.013359133926517884	0.9440138926026858	0.9623337538152712	0.9819992286660378	44	4	17	42	2	10	23	19
DBF4B	2.558604325145737	3.143596596875407	7.29697373508283	0.22693055142290333	0.34204721150929984	0.013370880428066374	0.9581511982873716	0.9529049848853123	0.9742099392294851	33	1	7	13	1	2	14	12
ZNF48	1.778323556944287	2.3493344395521216	3.68646515374651	0.45113137517944857	0.4396217256134411	0.013384817837815595	0.9029239114252103	0.9433662539206631	0.9700824968867031	10	2	4	7	0	2	7	5
CSRP2BP	2.6159478687153204	2.9271585948072794	6.396574096806969	0.16289454244005228	0.2986704665983889	0.013398604312775007	0.9615670951264879	0.9522704428871582	0.9783947411517734	16	2	13	8	2	10	4	8
TBC1D9B	6.767648459208055	6.87304757917897	124.63013477847345	0.17760022873615583	0.11968985843624154	0.013400871213258137	0.9307500757883652	0.9710344330617244	0.9881564753378228	442	42	161	242	27	105	135	163
MANSC1	3.619816653239181	3.8031603083693355	14.00518705725218	0.481411572978863	0.21090628677284026	0.013408200990359016	0.8391897717089967	0.9623337538152712	0.9819992286660378	17	10	9	27	7	16	13	15
AMOT	2.38638521025068	2.9469934026470397	6.240429424020688	0.04884116486283366	0.3651097924420462	0.013422447565523672	0.9924597328746785	0.9502643314094132	0.9742099392294851	25	1	10	8	1	4	16	3
ORMDL3	5.012585799357946	5.316295694674353	41.55962555334523	0.4311390675080574	0.1975821181007736	0.013426311178834556	0.8607314027792906	0.9623337538152712	0.9824080596577094	71	30	60	91	2	33	47	58
CBWD1	4.079653421446735	4.207327758901435	18.34276652572896	0.09771893803621359	0.15126770311794258	0.013431639788421355	0.9698173588136703	0.9668118639921409	0.9858727013787711	46	8	28	24	8	10	27	23
SNRNP25	2.383981299298501	2.9793621592019286	6.743689177782928	0.5106050834913521	0.4151435509889474	0.013442770919979936	0.9130144646250604	0.9459721844814785	0.9727746916280945	22	3	1	13	2	8	2	15
DENND1A	4.768969095448787	4.9697878701946605	32.1545446528528	0.2187117582569647	0.16529828336902114	0.01344306814748839	0.932244767552663	0.9639838599603716	0.9852350793780235	81	20	38	64	4	26	26	55
SNHG10	1.4687174729799486	2.4527812316134168	3.9313709231480973	1.0645143792676424	0.6286251757136156	0.013451352106388325	0.7809925598073492	0.928361615187122	0.9623373244672737	3	1	1	19	0	1	7	9
XPO4	5.375549380309178	5.45007603610828	46.05667835490503	0.21017304632513642	0.11485517290343604	0.013456906140518178	0.9130144646250604	0.9712651740718448	0.9881564753378228	86	24	41	96	22	34	57	55
RPS8	8.213182575115384	8.239942598509893	327.96440141778726	0.1312924134513783	0.08808553563464258	0.01345693204543018	0.9320373303153919	0.973907044458993	0.9900688364323167	651	166	409	426	195	272	386	367
TCEA2	3.7886411103157496	3.995671832808104	16.45828220782806	0.654301178691459	0.24217502804070476	0.013460963650782715	0.7651681857641919	0.9572554547896504	0.9819992286660378	26	10	15	9	14	13	15	25
PIN4	1.8291933457918832	2.52099066272643	4.474141897647583	0.5473959072434966	0.5240155588090389	0.01350920204114268	0.9046878234185045	0.9351595660130694	0.9678303187019964	6	2	1	15	1	7	1	9
CDCA4	2.209436175837428	2.7108202393993506	5.201666868254685	0.1215791844257766	0.3930176689597302	0.01351496570704446	0.9779933164741683	0.9462300181188291	0.9727746916280945	19	1	7	5	2	3	13	3
ZNF615	2.8020289084423045	3.6926162019643267	11.35019611144358	0.6418967329752198	0.34041009335073624	0.013517128406251726	0.877595371107878	0.9572554547896504	0.9732619247751377	25	0	34	29	0	11	6	27
PLEKHG5	3.1156969336796516	3.3530307643691795	9.178306348992086	0.19975823821948704	0.23524415229619258	0.013525596765590587	0.9437217315111825	0.9572554547896504	0.9819992286660378	23	2	20	11	4	9	13	9
IGLV4-69	0.39593755638160094	2.258488982349109	3.352906809908534	2.8417677960546777	3.927954918670908	0.013527256364965561	0.4768493086112295	0.3806010406191435	0.7592583446887711	0	0	0	3	0	0	13	14
KAT5	3.4684481649841215	3.8559024102775026	14.004058729817967	0.08855217948903883	0.26332416132418346	0.013529501723478497	0.9815019850780279	0.9584124049641335	0.980602437685535	35	1	14	24	11	24	15	6
GORASP1	4.8222643157194796	4.921131005747425	30.790817265979086	0.08994187004931471	0.13130398980898533	0.013535223731018656	0.9673554351412984	0.9643130776820478	0.9881564753378228	87	8	49	53	13	26	30	45
ZNF18	2.8167057336849948	3.1580975048573654	7.665881683054713	0.21397460801369803	0.2854134319482545	0.01353866391287987	0.9472696359780113	0.9536757889405353	0.9792102715010186	11	2	19	16	2	5	6	17
ELANE	1.931122609611343	2.5805573987033115	5.125348119685896	1.026747723793986	0.5682535557608089	0.013548007581394472	0.7690633978092595	0.928361615187122	0.9665315671765078	3	5	1	12	1	4	3	12
TTTY14	0.6543503842996091	2.1526634851867223	2.8946250484982885	1.4900043542506498	1.1099397151943484	0.013573052020136913	0.763574251251886	0.8900928460600807	0.9409602791803364	15	1	0	0	0	0	6	9
PHGDH	3.220843598813425	3.803935530802248	12.649588855866115	0.6354335523451454	0.29002113779363214	0.013575309005237075	0.8409188236127567	0.9602641623852466	0.9742099392294851	65	1	5	27	2	17	15	13
CTSW	0.5471218948102786	1.692405507968197	1.6657146161752907	0.4604679769633312	1.0100012409889316	0.013577855415237358	0.9335527340781494	0.8923550242588314	NA	2	0	6	1	0	2	6	0
SNORA40	2.0036490920463312	2.5238948715481397	5.019683109015889	1.0971324429537637	0.5112989298196698	0.013589718757407596	0.7480646091798288	0.9344334600613747	0.9688485710675017	1	2	3	9	5	6	6	5
CTB-36O1.7	1.4924021978379127	2.4288415927181406	4.70617602821955	1.7081597217281281	0.8100118622693145	0.013600476746178355	0.6757976440683093	0.9122722061162923	0.9589462424309738	0	6	6	4	0	7	7	3
[truncated: 4,758 more rows]
